# Supplementary material for: Hypoglycemia, Vascular Disease and Cognitive Dysfunction in Diabetes: Insights from Text Mining-Based Reconstruction and Bioinformatics Analysis of the Gene Networks
Source: Int J Mol Sci. 2021 Nov 17;22(22):12419. doi: 10.3390/ijms222212419 (PMC8620086; doi:10.3390/ijms222212419)
Supplement: Supplementary file 1 [file ijms-22-12419-s001.zip]

Archive with 15 entries (14 files):
- Supplementary materials_after review round 1/
- Supplementary materials_after review round 1/Table S1.xlsx
- Supplementary materials_after review round 1/Table S10.xlsx
- Supplementary materials_after review round 1/Table S11.xlsx
- Supplementary materials_after review round 1/Table S12.xlsx
- Supplementary materials_after review round 1/Table S13.xlsx
- Supplementary materials_after review round 1/Table S14.xlsx
- Supplementary materials_after review round 1/Table S2.xlsx
- Supplementary materials_after review round 1/Table S3.xlsx
- Supplementary materials_after review round 1/Table S4.xlsx
- Supplementary materials_after review round 1/Table S5.xlsx
- Supplementary materials_after review round 1/Table S6.xlsx
- Supplementary materials_after review round 1/Table S7.xlsx
- Supplementary materials_after review round 1/Table S8.xlsx
- Supplementary materials_after review round 1/Table S9.xlsx
