# Supplementary material for: Hypoglycemia, Vascular Disease and Cognitive Dysfunction in Diabetes: Insights from Text Mining-Based Reconstruction and Bioinformatics Analysis of the Gene Networks
Source: Int J Mol Sci. 2021 Nov 17;22(22):12419. doi: 10.3390/ijms222212419 (PMC8620086; doi:10.3390/ijms222212419)
Supplement: Supplementary file 1 [file ijms-22-12419-s001.zip › Supplementary materials_after review round 1/Table S1.xlsx]

## Sheet: List of hypoglycemia genes
GeneID	Symbol	Aliases	description
6833	ABCC8	ABC36, HHF1, HI, HRINS, MRP8, PHHI, PNDM3, SUR, SUR1, SUR1delta2, TNDM2	ATP binding cassette subfamily C member 8
1636	ACE	ACE1, CD143, DCP, DCP1	angiotensin I converting enzyme
116	ADCYAP1	PACAP	adenylate cyclase activating polypeptide 1
9370	ADIPOQ	ACDC, ACRP30, ADIPQTL1, ADPN, APM-1, APM1, GBP28	adiponectin, C1Q and collagen domain containing
154	ADRB2	ADRB2R, ADRBR, B2AR, BAR, BETA2AR	adrenoceptor beta 2
155	ADRB3	BETA3AR	adrenoceptor beta 3
186	AGTR2	AT2, ATGR2, MRX88	angiotensin II receptor type 2
207	AKT1	AKT, PKB, PKB-ALPHA, PRKBA, RAC, RAC-ALPHA	AKT serine/threonine kinase 1
208	AKT2	HIHGHH, PKBB, PKBBETA, PRKBB, RAC-BETA	AKT serine/threonine kinase 2
213	ALB	HSA, PRO0883, PRO0903, PRO1341	albumin
51129	ANGPTL4	ARP4, FIAF, HARP, HFARP, NL2, PGAR, TGQTL, UNQ171, pp1158	angiopoietin like 4
361	AQP4	MIWC, WCH4	aquaporin 4
364	AQP7	AQP7L, AQPap, GLYCQTL	aquaporin 7
406	ARNTL	BMAL1, BMAL1c, JAP3, MOP3, PASD3, TIC, bHLHe5	aryl hydrocarbon receptor nuclear translocator like
551	AVP	ADH, ARVP-NPII, AVRP, VP, AVP	arginine vasopressin
775	CACNA1C	CACH2, CACN2, CACNL1A1, CCHL1A1, CaV1.2, LQT8, TS, TS. LQT8	calcium voltage-gated channel subunit alpha1 C
6347	CCL2	GDCF-2, HC11, HSMCR30, MCAF, MCP-1, MCP1, SCYA2, SMC-CF	C-C motif chemokine ligand 2
948	CD36	BDPLT10, CHDS7, FAT, GP3B, GP4, GPIV, PASIV, SCARB3	CD36 molecule
958	CD40	Bp50, CDW40, TNFRSF5, p50	CD40 molecule
1026	CDKN1A	CAP20, CDKN1, CIP1, MDA-6, P21, SDI1, WAF1, p21CIP1	cyclin dependent kinase inhibitor 1A
1103	CHAT	CHOACTASE, CMS1A, CMS1A2, CMS6	choline O-acetyltransferase
1113	CHGA	CGA	chromogranin A
55847	CISD1	C10orf70, MDS029, ZCD1, mitoNEET	CDGSH iron sulfur domain 1
7122	CLDN5	AWAL, BEC1, CPETRL1, TMDVCF, TMVCF	claudin 5
1374	CPT1A	CPT1, CPT1-L, L-CPT1	carnitine palmitoyltransferase 1A
1401	CRP	PTX1	C-reactive protein
1440	CSF3	C17orf33OS, GCSF, CSF3	colony stimulating factor 3
1559	CYP2C9	CPC9, CYP2C, CYP2C10, CYPIIC9, P450IIC9	cytochrome P450 family 2 subfamily C member 9
1576	CYP3A4	CP33, CP34, CYP3A, CYP3A3, CYPIIIA3, CYPIIIA4, HLP, NF-25, P450C3, P450PCN1, VDDR3	cytochrome P450 family 3 subfamily A member 4
1649	DDIT3	AltDDIT3, C/EBPzeta, CEBPZ, CHOP, CHOP-10, CHOP10, GADD153	DNA damage inducible transcript 3
1786	DNMT1	ADCADN, AIM, CXXC9, DNMT, HSN1E, MCMT, m.HsaI	DNA methyltransferase 1
1803	DPP4	ADABP, ADCP2, CD26, DPPIV, TP103	dipeptidyl peptidase 4
1906	EDN1	ARCND3, ET1, HDLCQ7, PPET1, QME	endothelin 1
1956	EGFR	ERBB, ERBB1, ERRP, HER1, NISBD2, PIG61, mENA	epidermal growth factor receptor
9451	EIF2AK3	PEK, PERK, WRS	eukaryotic translation initiation factor 2 alpha kinase 3
2056	EPO	DBAL, ECYT5, EP, MVCD2	erythropoietin
2203	FBP1	FBP	fructose-bisphosphatase 1
2247	FGF2	BFGF, FGF-2, FGFB, HBGF-2	fibroblast growth factor 2
26291	FGF21		fibroblast growth factor 21
2353	FOS	AP-1, C-FOS, p55	Fos proto-oncogene, AP-1 transcription factor subunit
2308	FOXO1	FKH1, FKHRA, FOXO1	forkhead box O1
2538	G6PC1	G6PC, G6PT, G6Pase, GSD1, GSD1a	glucose-6-phosphatase catalytic subunit 1
2641	GCG	GLP-1, GLP1, GLP2, GRPP	glucagon
2642	GCGR	GGR, GL-R	glucagon receptor
2645	GCK	FGQTL3, GK, GLK, HHF3, HK4, HKIV, HXKP, LGLK, MODY2, PNDM1	glucokinase
2688	GH1	GH, GH-N, GHB5, GHN, IGHD1A, IGHD1B, IGHD2, hGH-N	growth hormone 1
2692	GHRHR	GHRFR, GRFR, IGHD1B, IGHD4	growth hormone releasing hormone receptor
2695	GIP		gastric inhibitory polypeptide
2740	GLP1R	GLP-1, GLP-1-R, GLP-1R	glucagon like peptide 1 receptor
2819	GPD1	GPD-C, GPDH-C, HTGTI	glycerol-3-phosphate dehydrogenase 1
2820	GPD2	GDH2, GPDM, mGDH, mGPDH	glycerol-3-phosphate dehydrogenase 2
350383	GPR142	GPRg1b, PGR2	G protein-coupled receptor 142
2878	GPX3	GPx-P, GSHPx-3, GSHPx-P	glutathione peroxidase 3
2922	GRP	BN-10, preproGRP, proGRP, GRP	gastrin releasing peptide
2936	GSR	GRD, HEL-75, HEL-S-122m, GSR	glutathione-disulfide reductase
2998	GYS2		glycogen synthase 2
9563	H6PD	CORTRD1, G6PDH, GDHH, H6PD	hexose-6-phosphate dehydrogenase/glucose 1-dehydrogenase
3060	HCRT	NRCLP1, OX, PPOX	hypocretin neuropeptide precursor
3098	HK1	HK-ta, HK1-tb, HK1-tc, HKD, HKI, HMSNR, HXK1, NEDVIBA, RP79, hexokinase, HK1	hexokinase 1
6927	HNF1A	HNF-1A, HNF1, HNF1alpha, HNF4A, IDDM20, LFB1, MODY3, TCF-1, TCF1	HNF1 homeobox A
3172	HNF4A	FRTS4, HNF4, HNF4a7, HNF4a8, HNF4a9, HNF4alpha, MODY, MODY1, NR2A1, NR2A21, TCF, TCF14	hepatocyte nuclear factor 4 alpha
3375	IAPP	DAP, IAP	islet amyloid polypeptide
3479	IGF1	IGF, IGF-I, IGFI, MGF	insulin like growth factor 1
3480	IGF1R	CD221, IGFIR, IGFR, JTK13	insulin like growth factor 1 receptor
3481	IGF2	C11orf43, GRDF, IGF-II, PP9974, SRS3	insulin like growth factor 2
3482	IGF2R	CD222, CI-M6PR, CIMPR, M6P-R, M6P/IGF2R, MPR 300, MPR1, MPR300, MPRI	insulin like growth factor 2 receptor
3484	IGFBP1	AFBP, IBP1, IGF-BP25, PP12, hIGFBP-1	insulin like growth factor binding protein 1
3485	IGFBP2	IBP2, IGF-BP53	insulin like growth factor binding protein 2
3486	IGFBP3	BP-53, IBP3	insulin like growth factor binding protein 3
3489	IGFBP6	IBP6	insulin like growth factor binding protein 6
3553	IL1B	IL-1, IL1-BETA, IL1F2, IL1beta	interleukin 1 beta
3569	IL6	BSF-2, BSF2, CDF, HGF, HSF, IFN-beta-2, IFNB2, IL-6	interleukin 6
3630	INS	IDDM, IDDM1, IDDM2, ILPR, IRDN, MODY10, PNDM4	insulin
3643	INSR	CD220, HHF5	insulin receptor
3757	KCNH2	ERG-1, ERG1, H-ERG, HERG, HERG1, Kv11.1, LQT2, SQT1	potassium voltage-gated channel subfamily H member 2
3767	KCNJ11	BIR, HHF2, IKATP, KIR6.2, MODY13, PHHI, PNDM2, TNDM3	potassium inwardly rectifying channel subfamily J member 11
3952	LEP	LEPD, OB, OBS	leptin
3953	LEPR	CD295, LEP-RD, OB-R, OBR, LEPR	leptin receptor
4133	MAP2	MAP-2A, MAP2B, MAP2C, MAP2	microtubule associated protein 2
5871	MAP4K2	BL44, GCK, RAB8IP	mitogen-activated protein kinase kinase kinase kinase 2
619373	MBOAT4	FKSG89, GOAT, OACT4	membrane bound O-acyltransferase domain containing 4
4158	MC2R	ACTHR	melanocortin 2 receptor
10988	METAP2	MAP2, MNPEP, p67eIF2	methionyl aminopeptidase 2
406947	MIR155	MIRN155, miRNA155, mir-155	microRNA 155
574434	MIR410	MIRN410, hsa-mir-410, mir-410	microRNA 410
25874	MPC2	BRP44, SLC54A2	mitochondrial pyruvate carrier 2
10135	NAMPT	1110035O14Rik, PBEF, PBEF1, VF, VISFATIN	nicotinamide phosphoribosyltransferase
4780	NFE2L2	HEBP1, IMDDHH, NRF2, Nrf-2	nuclear factor, erythroid 2 like 2
4842	NOS1	IHPS1, N-NOS, NC-NOS, NOS, bNOS, nNOS	nitric oxide synthase 1
4851	NOTCH1	AOS5, AOVD1, TAN1, hN1	notch receptor 1
4852	NPY	PYY4	neuropeptide Y
2908	NR3C1	GCCR, GCR, GCRST, GR, GRL	nuclear receptor subfamily 3 group C member 1
8829	NRP1	BDCA4, CD304, NP1, NRP, VEGF165R	neuropilin 1
11315	PARK7	DJ-1, DJ1, GATD2, HEL-S-67p	Parkinsonism associated deglycase
5166	PDK4		pyruvate dehydrogenase kinase 4
5236	PGM1	CDG1T, GSD14	phosphoglucomutase 1
5465	PPARA	NR1C1, PPAR, PPAR-alpha, PPARalpha, hPPAR	peroxisome proliferator activated receptor alpha
5539	PPY	PNP, PP	pancreatic polypeptide
5617	PRL	GHA1	prolactin
5621	PRNP	ASCR, AltPrP, CD230, CJD, GSS, KURU, PRIP, PrP, PrP27-30, PrP33-35C, PrPc, p27-30	prion protein
5626	PROP1	CPHD2, PROP-1	PROP paired-like homeobox 1
5698	PSMB9	LMP2, PRAAS3, PSMB6i, RING12, beta1i	proteasome 20S subunit beta 9
8624	PSMG1	C21LRP, DSCR2, LRPC21, PAC-1, PAC1	proteasome assembly chaperone 1
5741	PTH	FIH11, PTH	parathyroid hormone
10267	RAMP1		receptor activity modifying protein 1
5972	REN	ADTKD4, HNFJ2, RTD	renin
6343	SCT		secretin
6401	SELE	CD62E, ELAM, ELAM1, ESEL, LECAM2	selectin E
6403	SELP	CD62, CD62P, GMP140, GRMP, LECAM3, PADGEM, PSEL	selectin P
5265	SERPINA1	A1A, A1AT, AAT, PI, PI1, PRO2275, alpha1AT, nNIF	serpin family A member 1
5054	SERPINE1	PAI, PAI-1, PAI1, PLANH1	serpin family E member 1
6478	SIAH2	hSiah2	siah E3 ubiquitin protein ligase 2
23411	SIRT1	SIR2, SIR2L1, SIR2alpha	sirtuin 1
51548	SIRT6	SIR2L6	sirtuin 6
6566	SLC16A1	HHF7, MCT, MCT1, MCT1D	solute carrier family 16 member 1
6580	SLC22A1	HOCT1, OCT1, oct1_cds	solute carrier family 22 member 1
788	SLC25A20	CAC, CACT	solute carrier family 25 member 20
6513	SLC2A1	CSE, DYT17, DYT18, DYT9, EIG12, GLUT, GLUT-1, GLUT1, GLUT1DS, HTLVR, PED, SDCHCN	solute carrier family 2 member 1
6514	SLC2A2	GLUT2	solute carrier family 2 member 2
55532	SLC30A10	HMDPC, HMNDYT1, ZNT10, ZNT8, ZRC1, ZnT-10	solute carrier family 30 member 10
169026	SLC30A8	ZNT8, ZnT-8	solute carrier family 30 member 8
6523	SLC5A1	D22S675, NAGT, SGLT1	solute carrier family 5 member 1
6524	SLC5A2	SGLT2	solute carrier family 5 member 2
6527	SLC5A4	DJ90G24.4, SAAT1, SGLT3	solute carrier family 5 member 4
6648	SOD2	GClnc1, IPO-B, IPOB, MNSOD, MVCD6, Mn-SOD	superoxide dismutase 2
114815	SORCS1	hSorCS	sortilin related VPS10 domain containing receptor 1
64321	SOX17	VUR3	SRY-box transcription factor 17
6750	SST	SMST1, SST	somatostatin
6752	SSTR2		somatostatin receptor 2
6934	TCF7L2	TCF-4, TCF4	transcription factor 7 like 2
7051	TGM1	ARCI1, ICR2, KTG, LI, LI1, TGASE, TGK	transglutaminase 1
57103	TIGAR	C12orf5, FR2BP	TP53 induced glycolysis regulatory phosphatase
7124	TNF	DIF-alpha, TNFA, TNFSF2, TNLG1F, TNF	tumor necrosis factor
7189	TRAF6	MGC:3310, RNF85	TNF receptor associated factor 6
7349	UCN	UI, UROC	urocortin
7351	UCP2	BMIQ4, SLC25A8, UCPH	uncoupling protein 2
7385	UQCRC2	MC3DN5, QCR2, UQCR2	ubiquinol-cytochrome c reductase core protein 2
8673	VAMP8	EDB, VAMP-8	vesicle associated membrane protein 8
7422	VEGFA	MVCD1, VEGF, VPF	vascular endothelial growth factor A
7428	VHL	HRCA1, RCA11, pVHL, VHL	von Hippel-Lindau tumor suppressor
51741	WWOX	D16S432E, DEE28, EIEE28, FOR, FRA16D, HHCMA56, PRO0128, SCAR12, SDR41C1, WOX1	WW domain containing oxidoreductase

## Sheet: Hypoglycemia_genes_associations
IntId	IntSchema	IntType	IntLinks	Sentences	ObjId1	ObjType1	ObjName1	ObjSymonyms1	ObjLinks1	ObjId2	ObjType2	ObjName2	ObjSymonyms2	ObjLinks2
95399694	Hypoglycemia -- MIR155	association	Pubmed 2016:27711113;Pubmed central 2016:5053416;	Global transgenic overexpression of <b>miR-155</b> in mice leads to <b>hypoglycaemia</b>, improved glucose tolerance and insulin sensitivity.[Pubmed 2016:27711113];Global transgenic overexpression of <b>miR-155</b> in mice leads to <b>hypoglycaemia</b>, improved glucose tolerance and insulin sensitivity.[Pubmed central 2016:5053416];In this study, when globally overexpressed in mice, <b>miR-155</…	1373	Disease	Hypoglycemia	Fasting Hypoglycemia;Hypoglycaemia;Hypoglycemia;Postabsorptive Hypoglycemia;Postprandial Hypoglycemia;Reactive Hypoglycemia;hypoglycaemia--an;hypoglycemia--an;	Mesh_UI:D007003;Mesh_MN:C18.452.394.984;DOID:9993;NCI:C3126;ICD9CM:251.2;UMLS_CUI:C0020615;ICD10CM:E16.2;SNOMEDCT_US_2016_03_01:154691006;SNOMEDCT_US_2016_03_01:154693009;SNOMEDCT_US_2016_03_01:190433001;SNOMEDCT_US_2016_03_01:190436009;SNOMEDCT_US_2016_03_01:237630007;SNOMEDCT_US_2016_03_01:271327008;SNOMEDCT_US_2016_03_01:302866003;SNOMEDCT_US_2016_03_01:66694000;	4364647	Gene	MIR155	microRNA 155;mir-155;MIR155;MIRN155;miRNA155;microrna-155;microrna155;mir -155;mir 155;mir- 155;mir-155--an;mirna 155;mirna-155;	GeneID:406947;Ensembl:ENSG00000234883;HGNC:HGNC:31542;MIM:609337;miRBase:MI0000681;RNA_nucleotide_accession:LM608611.1;RNA_nucleotide_accession:NR_030784.1;genomic_nucleotide_accession:AMYH02037647.1;genomic_nucleotide_accession:AP000223.1;genomic_nucleotide_accession:NC_000021.9;genomic_nucleotide_accession:NC_018932.2;RNA_nucleotide_gi:269846817;RNA_nucleotide_gi:667478379;genomic_nucleotide_gi…
287600115	MIR410 -- Hypoglycemia	association	Pubmed central 2016:4852931;	selective ablation of the miR-379 / <b>miR-410</b> cluster causes lethal blood <b>hypoglycemia</b>.[Pubmed central 2016:4852931];	4366108	Gene	MIR410	hsa-mir-410;microRNA 410;mir-410;MIR410;MIRN410;microrna-410;	GeneID:574434;Ensembl:ENSG00000199092;HGNC:HGNC:32065;MIM:615036;miRBase:MI0002465;RNA_nucleotide_accession:AY882266.1;RNA_nucleotide_accession:LM609399.1;RNA_nucleotide_accession:NR_030156.1;genomic_nucleotide_accession:AL132709.5;genomic_nucleotide_accession:AMYH02029867.1;genomic_nucleotide_accession:NC_000014.9;genomic_nucleotide_accession:NC_018925.2;RNA_nucleotide_gi:262205120;RNA_nucleotid…	1373	Disease	Hypoglycemia	Fasting Hypoglycemia;Hypoglycaemia;Hypoglycemia;Postabsorptive Hypoglycemia;Postprandial Hypoglycemia;Reactive Hypoglycemia;hypoglycaemia--an;hypoglycemia--an;	Mesh_UI:D007003;Mesh_MN:C18.452.394.984;DOID:9993;NCI:C3126;ICD9CM:251.2;UMLS_CUI:C0020615;ICD10CM:E16.2;SNOMEDCT_US_2016_03_01:154691006;SNOMEDCT_US_2016_03_01:154693009;SNOMEDCT_US_2016_03_01:190433001;SNOMEDCT_US_2016_03_01:190436009;SNOMEDCT_US_2016_03_01:237630007;SNOMEDCT_US_2016_03_01:271327008;SNOMEDCT_US_2016_03_01:302866003;SNOMEDCT_US_2016_03_01:66694000;
286603040	PRNP -- Hypoglycemia	association	Pubmed central 2013:3743769;	Recent studies have proven that oxidative stress mimicked by Cu2+, hyperbaric oxygen, or <b>hypoglycemia</b> enhances <b>PRNP</b> expression [13], [14], [48] and that the lack of PrPC increases the level of intracellular oxidative stress [49], [50], [51], [52].[Pubmed central 2013:3743769];	4344325	Gene	PRNP	AltPrP;ASCR;CD230;CJD;GSS;KURU;p27-30;prion protein;PRIP;PRNP;PrP;PrP27-30;PrP33-35C;PrPc;Alternative prion protein;APRIO;CD230 antigen;cjd-type;kuru--an;kuru-type;Major prion protein;PRIO;prp 27-30;prp-27-30;prp-type;prp27 - 30;	SWISSPROT_AC:F7VJQ1;SWISSPROT_AC:P04156;SWISSPROT_ID:APRIO_HUMAN;SWISSPROT_ID:PRIO_HUMAN;GeneID:5621;Ensembl:ENSG00000171867;HGNC:HGNC:9449;MIM:176640;Vega:OTTHUMG00000031786;protein_accession:AAA19664.1;protein_accession:AAA60182.1;protein_accession:AAB20521.1;protein_accession:AAB20522.1;protein_accession:AAB20523.1;protein_accession:AAB21334.1;protein_accession:AAB35416.1;protein_accession:AAB…	1373	Disease	Hypoglycemia	Fasting Hypoglycemia;Hypoglycaemia;Hypoglycemia;Postabsorptive Hypoglycemia;Postprandial Hypoglycemia;Reactive Hypoglycemia;hypoglycaemia--an;hypoglycemia--an;	Mesh_UI:D007003;Mesh_MN:C18.452.394.984;DOID:9993;NCI:C3126;ICD9CM:251.2;UMLS_CUI:C0020615;ICD10CM:E16.2;SNOMEDCT_US_2016_03_01:154691006;SNOMEDCT_US_2016_03_01:154693009;SNOMEDCT_US_2016_03_01:190433001;SNOMEDCT_US_2016_03_01:190436009;SNOMEDCT_US_2016_03_01:237630007;SNOMEDCT_US_2016_03_01:271327008;SNOMEDCT_US_2016_03_01:302866003;SNOMEDCT_US_2016_03_01:66694000;
43667202	Claudin-5 -<> Hypoglycemia	regulation	Pubmed 2015:25761767;	Taken together, <b>hypoglycemia</b> can significantly increase paraendocellular permeability by downregulating <b>claudin-5</b> expression.[Pubmed 2015:25761767];	67895	Protein	Claudin-5	AWAL;Claudin-5;CLD5;CLDN5;TMDVCF;TMVCF;Transmembrane protein deleted in VCFS;BEC1;claudin 5;claudin5;cldn 5;cldn-5;CPETRL1;	SWISSPROT_AC:O00501;SWISSPROT_ID:CLD5_HUMAN;EMBL:AC000082;EMBL:AF000959;EMBL:AK092561;EMBL:BC002404;EMBL:BC019290;EMBL:BC032363;EMBL:BT007254;EMBL:CR456420;RefSeq:NP_001124333.1;RefSeq:NP_003268.2;ProteinModelPortal:O00501;STRING:9606.ENSP00000384554;SWISSPROT_AC_OLD:B3KS11;SWISSPROT_AC_OLD:Q53XW2;SWISSPROT_AC_OLD:Q8WUW3;SMR:O00501;GeneID:7122;KEGG:hsa:7122;eggNOG:ENOG410IJT1;eggNOG:ENOG410Y9S8;U…	1373	Disease	Hypoglycemia	Fasting Hypoglycemia;Hypoglycaemia;Hypoglycemia;Postabsorptive Hypoglycemia;Postprandial Hypoglycemia;Reactive Hypoglycemia;hypoglycaemia--an;hypoglycemia--an;	Mesh_UI:D007003;Mesh_MN:C18.452.394.984;DOID:9993;NCI:C3126;ICD9CM:251.2;UMLS_CUI:C0020615;ICD10CM:E16.2;SNOMEDCT_US_2016_03_01:154691006;SNOMEDCT_US_2016_03_01:154693009;SNOMEDCT_US_2016_03_01:190433001;SNOMEDCT_US_2016_03_01:190436009;SNOMEDCT_US_2016_03_01:237630007;SNOMEDCT_US_2016_03_01:271327008;SNOMEDCT_US_2016_03_01:302866003;SNOMEDCT_US_2016_03_01:66694000;
287132946	Neuropilin-1 -- Hypoglycemia	association	Pubmed central 2014:4234670;	We also showed <b>hypoglycemia</b> resulted in diminishing <b>NRP-1</b> expression from EOC [15].[Pubmed central 2014:4234670];	282266	Protein	Neuropilin-1	CD304 antigen;Neuropilin-1;NRP;NRP1;Vascular endothelial cell growth factor 165 receptor;VEGF165R;bdca-4;BDCA4;cd30-4;CD304;neuropilin 1;neuropilin i;neuropilin1;NP1;nrp-type;	SWISSPROT_AC:O14786;SWISSPROT_ID:NRP1_HUMAN;EMBL:AF016050;EMBL:AF018956;EMBL:AF145712;EMBL:AL121748;EMBL:AL353600;EMBL:BC007533;EMBL:BC007737;EMBL:BT006995;EMBL:BX510902;EMBL:CH471072;EMBL:EU332859;RefSeq:NP_001019799.1;RefSeq:NP_001019800.1;RefSeq:NP_001316997.1;RefSeq:NP_003864.4;ProteinModelPortal:O14786;STRING:9606.ENSP00000265371;SWISSPROT_AC_OLD:B0LPG9;SWISSPROT_AC_OLD:O60461;SWISSPROT_AC_O…	1373	Disease	Hypoglycemia	Fasting Hypoglycemia;Hypoglycaemia;Hypoglycemia;Postabsorptive Hypoglycemia;Postprandial Hypoglycemia;Reactive Hypoglycemia;hypoglycaemia--an;hypoglycemia--an;	Mesh_UI:D007003;Mesh_MN:C18.452.394.984;DOID:9993;NCI:C3126;ICD9CM:251.2;UMLS_CUI:C0020615;ICD10CM:E16.2;SNOMEDCT_US_2016_03_01:154691006;SNOMEDCT_US_2016_03_01:154693009;SNOMEDCT_US_2016_03_01:190433001;SNOMEDCT_US_2016_03_01:190436009;SNOMEDCT_US_2016_03_01:237630007;SNOMEDCT_US_2016_03_01:271327008;SNOMEDCT_US_2016_03_01:302866003;SNOMEDCT_US_2016_03_01:66694000;
287133499	NRP1 -- Hypoglycemia	association	Pubmed central 2014:4234670;	We also showed <b>hypoglycemia</b> resulted in diminishing <b>NRP-1</b> expression from EOC [15].[Pubmed central 2014:4234670];	4346788	Gene	NRP1	BDCA4;CD304;neuropilin 1;NP1;NRP;NRP1;VEGF165R;bdca-4;cd30-4;CD304 antigen;neuropilin i;Neuropilin-1;neuropilin1;nrp-type;Vascular endothelial cell growth factor 165 receptor;	SWISSPROT_AC:O14786;SWISSPROT_ID:NRP1_HUMAN;GeneID:8829;Ensembl:ENSG00000099250;HGNC:HGNC:8004;MIM:602069;Vega:OTTHUMG00000019343;protein_accession:AAC12921.1;protein_accession:AAC51759.1;protein_accession:AAF44344.1;protein_accession:AAG41406.1;protein_accession:AAG41893.1;protein_accession:AAH07533.1;protein_accession:AAH07737.1;protein_accession:AAP35641.1;protein_accession:AAP78927.1;protein_…	1373	Disease	Hypoglycemia	Fasting Hypoglycemia;Hypoglycaemia;Hypoglycemia;Postabsorptive Hypoglycemia;Postprandial Hypoglycemia;Reactive Hypoglycemia;hypoglycaemia--an;hypoglycemia--an;	Mesh_UI:D007003;Mesh_MN:C18.452.394.984;DOID:9993;NCI:C3126;ICD9CM:251.2;UMLS_CUI:C0020615;ICD10CM:E16.2;SNOMEDCT_US_2016_03_01:154691006;SNOMEDCT_US_2016_03_01:154693009;SNOMEDCT_US_2016_03_01:190433001;SNOMEDCT_US_2016_03_01:190436009;SNOMEDCT_US_2016_03_01:237630007;SNOMEDCT_US_2016_03_01:271327008;SNOMEDCT_US_2016_03_01:302866003;SNOMEDCT_US_2016_03_01:66694000;
43364082	SIAH2 -<> Hypoglycemia	regulation	Pubmed 2015:25807533;Pubmed central 2015:4373930;	While hypoglycemic exposure triggered a significant increase in BBB permeability to dextrans, silencing <b>Siah2</b> gene abrogated the effects of <b>hypoglycemia</b> and restored BBB integrity.[Pubmed 2015:25807533];While hypoglycemic exposure triggered a significant increase in BBB permeability to dextrans, silencing <b>Siah2</b> gene abrogated the effects of <b>hypoglycemia</b> and restored BB…	450374	Protein	SIAH2	E3 ubiquitin-protein ligase SIAH2;EC 6.3.2.-;hSiah2;Seven in absentia homolog 2;Siah-2;SIAH2;seven in absentia homolog-2;seven in-absentia homolog 2;seven-in-absentia homolog 2;seven-in-absentia homolog-2;siah E3 ubiquitin protein ligase 2;	SWISSPROT_AC:O43255;SWISSPROT_ID:SIAH2_HUMAN;EMBL:BC013082;EMBL:U76248;EMBL:Y15268;RefSeq:NP_005058.3;ProteinModelPortal:O43255;STRING:9606.ENSP00000322457;SWISSPROT_AC_OLD:O43270;SMR:O43255;GeneID:6478;KEGG:hsa:6478;eggNOG:ENOG410XVP0;eggNOG:KOG3002;UniGene:Hs.477959;UniGene:Hs.692394;GO:GO:0000209;GO:GO:0003714;GO:GO:0004842;GO:GO:0005634;GO:GO:0005654;GO:GO:0005737;GO:GO:0005769;GO:GO:0005829;…	1373	Disease	Hypoglycemia	Fasting Hypoglycemia;Hypoglycaemia;Hypoglycemia;Postabsorptive Hypoglycemia;Postprandial Hypoglycemia;Reactive Hypoglycemia;hypoglycaemia--an;hypoglycemia--an;	Mesh_UI:D007003;Mesh_MN:C18.452.394.984;DOID:9993;NCI:C3126;ICD9CM:251.2;UMLS_CUI:C0020615;ICD10CM:E16.2;SNOMEDCT_US_2016_03_01:154691006;SNOMEDCT_US_2016_03_01:154693009;SNOMEDCT_US_2016_03_01:190433001;SNOMEDCT_US_2016_03_01:190436009;SNOMEDCT_US_2016_03_01:237630007;SNOMEDCT_US_2016_03_01:271327008;SNOMEDCT_US_2016_03_01:302866003;SNOMEDCT_US_2016_03_01:66694000;
27633463	SIAH2 -<> Hypoglycemia	regulation	Pubmed 2015:25807533;Pubmed central 2015:4373930;	While hypoglycemic exposure triggered a significant increase in BBB permeability to dextrans, silencing <b>Siah2</b> gene abrogated the effects of <b>hypoglycemia</b> and restored BBB integrity.[Pubmed 2015:25807533];While hypoglycemic exposure triggered a significant increase in BBB permeability to dextrans, silencing <b>Siah2</b> gene abrogated the effects of <b>hypoglycemia</b> and restored BB…	4345023	Gene	SIAH2	hSiah2;siah E3 ubiquitin protein ligase 2;SIAH2;E3 ubiquitin-protein ligase SIAH2;EC 6.3.2.-;Seven in absentia homolog 2;seven in absentia homolog-2;seven in-absentia homolog 2;seven-in-absentia homolog 2;seven-in-absentia homolog-2;Siah-2;	SWISSPROT_AC:O43255;SWISSPROT_ID:SIAH2_HUMAN;GeneID:6478;Ensembl:ENSG00000181788;HGNC:HGNC:10858;MIM:602213;Vega:OTTHUMG00000159847;protein_accession:AAC51908.1;protein_accession:AAH13082.1;protein_accession:BAD97285.1;protein_accession:CAA75557.1;protein_accession:EAW78821.1;protein_accession:NP_005058.3;protein_accession:O43255.1;protein_gi:119599227;protein_gi:15341820;protein_gi:2664283;prote…	1373	Disease	Hypoglycemia	Fasting Hypoglycemia;Hypoglycaemia;Hypoglycemia;Postabsorptive Hypoglycemia;Postprandial Hypoglycemia;Reactive Hypoglycemia;hypoglycaemia--an;hypoglycemia--an;	Mesh_UI:D007003;Mesh_MN:C18.452.394.984;DOID:9993;NCI:C3126;ICD9CM:251.2;UMLS_CUI:C0020615;ICD10CM:E16.2;SNOMEDCT_US_2016_03_01:154691006;SNOMEDCT_US_2016_03_01:154693009;SNOMEDCT_US_2016_03_01:190433001;SNOMEDCT_US_2016_03_01:190436009;SNOMEDCT_US_2016_03_01:237630007;SNOMEDCT_US_2016_03_01:271327008;SNOMEDCT_US_2016_03_01:302866003;SNOMEDCT_US_2016_03_01:66694000;
286779698	Orexin -- Hypoglycemia	association	Pubmed central 2014:3882247;	<b>Hypoglycaemia</b> increases <b>orexin</b> in neurons, and higher glucose levels in the cerebrospinal fluid can suppress orexin;[Pubmed central 2014:3882247];	294780	Protein	Orexin	HCRT;Hypocretin;OREX;Orexin;OX;PPORX;PPOX;hypocretin neuropeptide precursor;NRCLP1;	SWISSPROT_AC:O43612;SWISSPROT_ID:OREX_HUMAN;EMBL:AF041240;EMBL:AF118885;RefSeq:NP_001515.1;ProteinModelPortal:O43612;STRING:9606.ENSP00000293330;SMR:O43612;GeneID:3060;KEGG:hsa:3060;eggNOG:ENOG410J4FI;eggNOG:ENOG410Y5WS;UniGene:Hs.158348;GO:GO:0005576;GO:GO:0005791;GO:GO:0007200;GO:GO:0007204;GO:GO:0007205;GO:GO:0007218;GO:GO:0007268;GO:GO:0008021;GO:GO:0008156;GO:GO:0030054;GO:GO:0030141;GO:GO:0…	1373	Disease	Hypoglycemia	Fasting Hypoglycemia;Hypoglycaemia;Hypoglycemia;Postabsorptive Hypoglycemia;Postprandial Hypoglycemia;Reactive Hypoglycemia;hypoglycaemia--an;hypoglycemia--an;	Mesh_UI:D007003;Mesh_MN:C18.452.394.984;DOID:9993;NCI:C3126;ICD9CM:251.2;UMLS_CUI:C0020615;ICD10CM:E16.2;SNOMEDCT_US_2016_03_01:154691006;SNOMEDCT_US_2016_03_01:154693009;SNOMEDCT_US_2016_03_01:190433001;SNOMEDCT_US_2016_03_01:190436009;SNOMEDCT_US_2016_03_01:237630007;SNOMEDCT_US_2016_03_01:271327008;SNOMEDCT_US_2016_03_01:302866003;SNOMEDCT_US_2016_03_01:66694000;
286779891	HCRT -- Hypoglycemia	association	Pubmed central 2014:3882247;	<b>Hypoglycaemia</b> increases <b>orexin</b> in neurons, and higher glucose levels in the cerebrospinal fluid can suppress orexin;[Pubmed central 2014:3882247];	4342321	Gene	HCRT	HCRT;hypocretin neuropeptide precursor;NRCLP1;OX;PPOX;Hypocretin;OREX;Orexin;PPORX;	SWISSPROT_AC:O43612;SWISSPROT_ID:OREX_HUMAN;GeneID:3060;Ensembl:ENSG00000161610;HGNC:HGNC:4847;MIM:602358;Vega:OTTHUMG00000180107;protein_accession:AAC39600.1;protein_accession:AAD24459.1;protein_accession:AAI11916.1;protein_accession:EAW60810.1;protein_accession:NP_001515.1;protein_accession:O43612.1;protein_gi:108752126;protein_gi:119581214;protein_gi:2897118;protein_gi:4557635;protein_gi:45806…	1373	Disease	Hypoglycemia	Fasting Hypoglycemia;Hypoglycaemia;Hypoglycemia;Postabsorptive Hypoglycemia;Postprandial Hypoglycemia;Reactive Hypoglycemia;hypoglycaemia--an;hypoglycemia--an;	Mesh_UI:D007003;Mesh_MN:C18.452.394.984;DOID:9993;NCI:C3126;ICD9CM:251.2;UMLS_CUI:C0020615;ICD10CM:E16.2;SNOMEDCT_US_2016_03_01:154691006;SNOMEDCT_US_2016_03_01:154693009;SNOMEDCT_US_2016_03_01:190433001;SNOMEDCT_US_2016_03_01:190436009;SNOMEDCT_US_2016_03_01:237630007;SNOMEDCT_US_2016_03_01:271327008;SNOMEDCT_US_2016_03_01:302866003;SNOMEDCT_US_2016_03_01:66694000;
286025788	PROP1 -- Hypoglycemia	association	Pubmed central 2011:3228747;	It is possible that severe <b>hypoglycemia</b> contributes to the increased susceptibility of <b>Prop1</b> mutants to lethality on the B6 background, although other differences in metabolism may be responsible.[Pubmed central 2011:3228747];	330173	Protein	PROP1	Homeobox protein prophet of Pit-1;Pituitary-specific homeodomain factor;PROP-1;PROP1;CPHD2;homeobox protein prophet of the pit 1;prop 1;prop i;PROP paired-like homeobox 1;prop- 1;	SWISSPROT_AC:O75360;SWISSPROT_ID:PROP1_HUMAN;EMBL:AC136940;EMBL:AF041139;EMBL:AF041140;EMBL:AF041141;EMBL:AF076214;EMBL:AF076215;EMBL:BC069076;RefSeq:NP_006252.3;ProteinModelPortal:O75360;STRING:9606.ENSP00000311290;SMR:O75360;GeneID:5626;KEGG:hsa:5626;eggNOG:ENOG410YIJ3;eggNOG:KOG0490;UniGene:Hs.158301;GO:GO:0000980;GO:GO:0001205;GO:GO:0001206;GO:GO:0001568;GO:GO:0003682;GO:GO:0005634;GO:GO:0005…	1373	Disease	Hypoglycemia	Fasting Hypoglycemia;Hypoglycaemia;Hypoglycemia;Postabsorptive Hypoglycemia;Postprandial Hypoglycemia;Reactive Hypoglycemia;hypoglycaemia--an;hypoglycemia--an;	Mesh_UI:D007003;Mesh_MN:C18.452.394.984;DOID:9993;NCI:C3126;ICD9CM:251.2;UMLS_CUI:C0020615;ICD10CM:E16.2;SNOMEDCT_US_2016_03_01:154691006;SNOMEDCT_US_2016_03_01:154693009;SNOMEDCT_US_2016_03_01:190433001;SNOMEDCT_US_2016_03_01:190436009;SNOMEDCT_US_2016_03_01:237630007;SNOMEDCT_US_2016_03_01:271327008;SNOMEDCT_US_2016_03_01:302866003;SNOMEDCT_US_2016_03_01:66694000;
286026300	PROP1 -- Hypoglycemia	association	Pubmed central 2011:3228747;	It is possible that severe <b>hypoglycemia</b> contributes to the increased susceptibility of <b>Prop1</b> mutants to lethality on the B6 background, although other differences in metabolism may be responsible.[Pubmed central 2011:3228747];	4344329	Gene	PROP1	CPHD2;PROP paired-like homeobox 1;PROP-1;PROP1;Homeobox protein prophet of Pit-1;homeobox protein prophet of the pit 1;Pituitary-specific homeodomain factor;prop 1;prop i;prop- 1;	SWISSPROT_AC:O75360;SWISSPROT_ID:PROP1_HUMAN;GeneID:5626;Ensembl:ENSG00000175325;HGNC:HGNC:9455;MIM:601538;Vega:OTTHUMG00000130887;protein_accession:AAC27900.1;protein_accession:AAC77453.1;protein_accession:AAC77454.1;protein_accession:AAH69076.1;protein_accession:EAW50395.1;protein_accession:NP_006252.3;protein_accession:O75360.2;protein_gi:119570780;protein_gi:262359909;protein_gi:311033413;pro…	1373	Disease	Hypoglycemia	Fasting Hypoglycemia;Hypoglycaemia;Hypoglycemia;Postabsorptive Hypoglycemia;Postprandial Hypoglycemia;Reactive Hypoglycemia;hypoglycaemia--an;hypoglycemia--an;	Mesh_UI:D007003;Mesh_MN:C18.452.394.984;DOID:9993;NCI:C3126;ICD9CM:251.2;UMLS_CUI:C0020615;ICD10CM:E16.2;SNOMEDCT_US_2016_03_01:154691006;SNOMEDCT_US_2016_03_01:154693009;SNOMEDCT_US_2016_03_01:190433001;SNOMEDCT_US_2016_03_01:190436009;SNOMEDCT_US_2016_03_01:237630007;SNOMEDCT_US_2016_03_01:271327008;SNOMEDCT_US_2016_03_01:302866003;SNOMEDCT_US_2016_03_01:66694000;
287634069	PAC-1 -- Hypoglycemia	association	Pubmed central 2016:4909203;	In the last few years, brain hypoglycemia and alterations of the brain insulin signaling pathway, including brain insulin resistance, are emerging as common mechanisms of neurodegeneration in DS and AD [51–53]. By sorting genes that map on chromosome 21, a genetic link between trisomy and aberrant UPS function may emerge. Indeed, a number of HSA21 genes including, ubiquitin specific peptidase 25 …	337522	Protein	PAC-1	C21-LRP;C21LRP;Chromosome 21 leucine-rich protein;Down syndrome critical region protein 2;DSCR2;PAC-1;PAC1;Proteasome assembly chaperone 1;PSMG1;LRPC21;pac 1;pac i;pac-i;pac1-type;	SWISSPROT_AC:O95456;SWISSPROT_ID:PSMG1_HUMAN;EMBL:AB451468;EMBL:AJ006291;EMBL:AL163279;EMBL:AY463963;EMBL:BC003619;EMBL:BC010424;EMBL:BC011755;EMBL:BC012809;EMBL:BR000236;EMBL:CH471079;EMBL:CR541821;EMBL:CR541852;RefSeq:NP_003711.1;RefSeq:NP_982257.1;ProteinModelPortal:O95456;STRING:9606.ENSP00000329915;SWISSPROT_AC_OLD:B5BUN2;SWISSPROT_AC_OLD:Q6FHA3;SWISSPROT_AC_OLD:Q6FHD3;SWISSPROT_AC_OLD:Q6S71…	1373	Disease	Hypoglycemia	Fasting Hypoglycemia;Hypoglycaemia;Hypoglycemia;Postabsorptive Hypoglycemia;Postprandial Hypoglycemia;Reactive Hypoglycemia;hypoglycaemia--an;hypoglycemia--an;	Mesh_UI:D007003;Mesh_MN:C18.452.394.984;DOID:9993;NCI:C3126;ICD9CM:251.2;UMLS_CUI:C0020615;ICD10CM:E16.2;SNOMEDCT_US_2016_03_01:154691006;SNOMEDCT_US_2016_03_01:154693009;SNOMEDCT_US_2016_03_01:190433001;SNOMEDCT_US_2016_03_01:190436009;SNOMEDCT_US_2016_03_01:237630007;SNOMEDCT_US_2016_03_01:271327008;SNOMEDCT_US_2016_03_01:302866003;SNOMEDCT_US_2016_03_01:66694000;
275913079	GDH -<> Hypoglycemia	treatment	Pubmed central 2014:4237996;	Whether inhibition of <b>GDH</b> can protect against <b>hypoglycemia</b> or alternatively preventing mtGTP inhibition of GDH to treat hyperglycemia are worth further consideration.[Pubmed central 2014:4237996];	145737	Protein	GDH	G6PE;GDH;GDH/6PGL endoplasmic bifunctional protein;H6PD;CORTRD1;G6PDH;hexose-6-phosphate dehydrogenase/glucose 1-dehydrogenase;	SWISSPROT_AC:O95479;SWISSPROT_ID:G6PE_HUMAN;EMBL:AJ012590;EMBL:BC081559;EMBL:CR749282;EMBL:Z98044;RefSeq:NP_004276.2;RefSeq:XP_006711115.1;RefSeq:XP_016858354.1;ProteinModelPortal:O95479;STRING:9606.ENSP00000366620;SWISSPROT_AC_OLD:Q4TT33;SWISSPROT_AC_OLD:Q66I35;SWISSPROT_AC_OLD:Q68DT3;SMR:O95479;GeneID:9563;KEGG:hsa:9563;eggNOG:COG0363;eggNOG:COG0364;eggNOG:KOG0563;eggNOG:KOG3147;UniGene:Hs.4635…	1373	Disease	Hypoglycemia	Fasting Hypoglycemia;Hypoglycaemia;Hypoglycemia;Postabsorptive Hypoglycemia;Postprandial Hypoglycemia;Reactive Hypoglycemia;hypoglycaemia--an;hypoglycemia--an;	Mesh_UI:D007003;Mesh_MN:C18.452.394.984;DOID:9993;NCI:C3126;ICD9CM:251.2;UMLS_CUI:C0020615;ICD10CM:E16.2;SNOMEDCT_US_2016_03_01:154691006;SNOMEDCT_US_2016_03_01:154693009;SNOMEDCT_US_2016_03_01:190433001;SNOMEDCT_US_2016_03_01:190436009;SNOMEDCT_US_2016_03_01:237630007;SNOMEDCT_US_2016_03_01:271327008;SNOMEDCT_US_2016_03_01:302866003;SNOMEDCT_US_2016_03_01:66694000;
282834915	MPC2 -- Hypoglycemia	association	Pubmed central 2016:5021712;	On the other hand, knockout of Mpc1 or <b>Mpc2</b> in the liver of mice leads to <b>hypoglycemia</b> and protects mice from the development of diabetes [3], [14].[Pubmed central 2016:5021712];	252677	Protein	MPC2	Brain protein 44;BRP44;Mitochondrial pyruvate carrier 2;MPC2;mpc of type 2;mpc subtype ii;mpc-2;mpc-ii;	SWISSPROT_AC:O95563;SWISSPROT_ID:MPC2_HUMAN;EMBL:AK290126;EMBL:AL035304;EMBL:AL110297;EMBL:BC104157;EMBL:BC104158;EMBL:CH471067;EMBL:CR407632;EMBL:CR533473;EMBL:Z97876;RefSeq:NP_001137146.1;RefSeq:NP_056230.1;RefSeq:XP_006711329.1;ProteinModelPortal:O95563;STRING:9606.ENSP00000271373;SWISSPROT_AC_OLD:A8K261;SWISSPROT_AC_OLD:Q3SXR6;SWISSPROT_AC_OLD:Q6FIF3;GeneID:25874;KEGG:hsa:25874;PIR:T14797;egg…	1373	Disease	Hypoglycemia	Fasting Hypoglycemia;Hypoglycaemia;Hypoglycemia;Postabsorptive Hypoglycemia;Postprandial Hypoglycemia;Reactive Hypoglycemia;hypoglycaemia--an;hypoglycemia--an;	Mesh_UI:D007003;Mesh_MN:C18.452.394.984;DOID:9993;NCI:C3126;ICD9CM:251.2;UMLS_CUI:C0020615;ICD10CM:E16.2;SNOMEDCT_US_2016_03_01:154691006;SNOMEDCT_US_2016_03_01:154693009;SNOMEDCT_US_2016_03_01:190433001;SNOMEDCT_US_2016_03_01:190436009;SNOMEDCT_US_2016_03_01:237630007;SNOMEDCT_US_2016_03_01:271327008;SNOMEDCT_US_2016_03_01:302866003;SNOMEDCT_US_2016_03_01:66694000;
282835028	MPC2 -- Hypoglycemia	association	Pubmed central 2016:5021712;	On the other hand, knockout of Mpc1 or <b>Mpc2</b> in the liver of mice leads to <b>hypoglycemia</b> and protects mice from the development of diabetes [3], [14].[Pubmed central 2016:5021712];	4349695	Gene	MPC2	BRP44;mitochondrial pyruvate carrier 2;MPC2;Brain protein 44;mpc of type 2;mpc subtype ii;mpc-2;mpc-ii;	SWISSPROT_AC:O95563;SWISSPROT_ID:MPC2_HUMAN;GeneID:25874;Ensembl:ENSG00000143158;HGNC:HGNC:24515;MIM:614737;Vega:OTTHUMG00000034570;protein_accession:AAI04158.1;protein_accession:AAI04159.1;protein_accession:BAF82815.1;protein_accession:BAG34854.1;protein_accession:CAA22909.1;protein_accession:CAB53738.1;protein_accession:CAD19060.1;protein_accession:CAD19061.1;protein_accession:CAG28560.1;protei…	1373	Disease	Hypoglycemia	Fasting Hypoglycemia;Hypoglycaemia;Hypoglycemia;Postabsorptive Hypoglycemia;Postprandial Hypoglycemia;Reactive Hypoglycemia;hypoglycaemia--an;hypoglycemia--an;	Mesh_UI:D007003;Mesh_MN:C18.452.394.984;DOID:9993;NCI:C3126;ICD9CM:251.2;UMLS_CUI:C0020615;ICD10CM:E16.2;SNOMEDCT_US_2016_03_01:154691006;SNOMEDCT_US_2016_03_01:154693009;SNOMEDCT_US_2016_03_01:190433001;SNOMEDCT_US_2016_03_01:190436009;SNOMEDCT_US_2016_03_01:237630007;SNOMEDCT_US_2016_03_01:271327008;SNOMEDCT_US_2016_03_01:302866003;SNOMEDCT_US_2016_03_01:66694000;
275959422	EGFR -<> Hypoglycemia	regulation	Pubmed central 2015:4536638;	This diabetogenic effect was not rescued by the addition of exendin-4 (Cre+Ex+), suggesting that exendin-4 exerts its hypoglycemic effect through EGFR. These data suggest that EGFR is necessary for a normal insulin response, and that exendin-4 amplifies the insulin response through β-cell EGFR (PMCID: PMC5567347).	118933	Protein	EGFR	EC 2.7.10.1;EGFR;Epidermal growth factor receptor;ERBB;ERBB1;HER1;Proto-oncogene c-ErbB-1;Receptor tyrosine-protein kinase erbB-1;c-erb-b-1 proto-oncogene;c-erbb1 proto-oncogene;egfr-type;epidermal growth factor - receptor;epidermal growth factor -receptor;epidermal growth factor receptor-type;epidermal growth factor's receptor;epidermal growth factor-receptor;epidermal growth receptor factor;epi…	SWISSPROT_AC:P00533;SWISSPROT_ID:EGFR_HUMAN;EMBL:AF125253;EMBL:AF125538;EMBL:AF125539;EMBL:AF277897;EMBL:AF288738;EMBL:AY588246;EMBL:AY698024;EMBL:M11234;EMBL:M38425;EMBL:U48722;EMBL:U48723;EMBL:U48724;EMBL:U48725;EMBL:U48726;EMBL:U48727;EMBL:U48728;EMBL:U48729;EMBL:U95089;EMBL:X00588;EMBL:X00663;EMBL:X06370;RefSeq:NP_005219.2;RefSeq:NP_958439.1;RefSeq:NP_958440.1;RefSeq:NP_958441.1;ProteinModelP…	1373	Disease	Hypoglycemia	Fasting Hypoglycemia;Hypoglycaemia;Hypoglycemia;Postabsorptive Hypoglycemia;Postprandial Hypoglycemia;Reactive Hypoglycemia;hypoglycaemia--an;hypoglycemia--an;	Mesh_UI:D007003;Mesh_MN:C18.452.394.984;DOID:9993;NCI:C3126;ICD9CM:251.2;UMLS_CUI:C0020615;ICD10CM:E16.2;SNOMEDCT_US_2016_03_01:154691006;SNOMEDCT_US_2016_03_01:154693009;SNOMEDCT_US_2016_03_01:190433001;SNOMEDCT_US_2016_03_01:190436009;SNOMEDCT_US_2016_03_01:237630007;SNOMEDCT_US_2016_03_01:271327008;SNOMEDCT_US_2016_03_01:302866003;SNOMEDCT_US_2016_03_01:66694000;
275924184	Renin -<> Hypoglycemia	regulation	Pubmed central 2016:5079632;	<b>Renin</b> Response to <b>Hypoglycemia</b>.[Pubmed central 2016:5079632];Compared with presurgery (w6-HFD), PRA during steady-state hypoglycemia (140ГѓВўГ‚в‚¬Г‚вЂњ160 min) was modestly higher in the HFD + RDN group postsurgery, indicating higher potentiation of the <b>renin</b> response to <b>hypoglycemia</b> after RDN (RDN: basal, 2.9 ГѓвЂљГ‚В± 0.8 vs. 3.2 ГѓвЂљГ‚В± 0.9 ng ГѓВўГ‚вЂ№Г‚вЂ¦ mLГѓВ…	360932	Protein	Renin	Angiotensinogenase;EC 3.4.23.15;REN;RENI;Renin;HNFJ2;renin-an;	SWISSPROT_AC:P00797;SWISSPROT_ID:RENI_HUMAN;EMBL:AL592114;EMBL:AL592146;EMBL:AY436324;EMBL:BC033474;EMBL:BC047752;EMBL:CR536498;EMBL:EU332871;EMBL:L00064;EMBL:L00065;EMBL:L00066;EMBL:L00067;EMBL:L00068;EMBL:L00069;EMBL:L00070;EMBL:L00071;EMBL:L00072;EMBL:L00073;EMBL:M10030;EMBL:M10128;EMBL:M10150;EMBL:M10151;EMBL:M10152;EMBL:M13253;EMBL:M15410;EMBL:M26440;EMBL:M26899;EMBL:M26900;EMBL:M26901;RefSe…	1373	Disease	Hypoglycemia	Fasting Hypoglycemia;Hypoglycaemia;Hypoglycemia;Postabsorptive Hypoglycemia;Postprandial Hypoglycemia;Reactive Hypoglycemia;hypoglycaemia--an;hypoglycemia--an;	Mesh_UI:D007003;Mesh_MN:C18.452.394.984;DOID:9993;NCI:C3126;ICD9CM:251.2;UMLS_CUI:C0020615;ICD10CM:E16.2;SNOMEDCT_US_2016_03_01:154691006;SNOMEDCT_US_2016_03_01:154693009;SNOMEDCT_US_2016_03_01:190433001;SNOMEDCT_US_2016_03_01:190436009;SNOMEDCT_US_2016_03_01:237630007;SNOMEDCT_US_2016_03_01:271327008;SNOMEDCT_US_2016_03_01:302866003;SNOMEDCT_US_2016_03_01:66694000;
37350840	FOS -<> Hypoglycemia	regulation	Pubmed 2010:20547974;Pubmed central 2014:3935387;Pubmed central 2014:4113064;	NIRKO mice revealed a glycemia-dependent impairment in the sympathoadrenal response to hypoglycemia and demonstrated markedly reduced (3-fold) hypothalamic <b>c-fos</b> activation in response to <b>hypoglycemia</b> but not other stressors.[Pubmed 2010:20547974];Finally, these mechanisms also fail to explain why neurons in the VMH do not express <b>Fos</b> in response to systemic glucoprivation or…	141141	Protein	FOS	Cellular oncogene fos;FOS;G0/G1 switch regulatory protein 7;G0S7;Proto-oncogene c-Fos;ap 1;ap i;ap type-1;ap- 1;ap- i;AP-1;ap-i;c fos proto-oncogene;C-FOS;c-fos proto-oncogene;chain-fos;fos cellular oncogene;Fos proto-oncogene, AP-1 transcription factor subunit;p55;proto - oncogene c - fos;proto-oncogene c- fos;	SWISSPROT_AC:P01100;SWISSPROT_ID:FOS_HUMAN;EMBL:AF111167;EMBL:AK097379;EMBL:AK290907;EMBL:AK298659;EMBL:AY212879;EMBL:BC004490;EMBL:CH471061;EMBL:K00650;EMBL:S65138;EMBL:V01512;RefSeq:NP_005243.1;ProteinModelPortal:P01100;STRING:9606.ENSP00000306245;SWISSPROT_AC_OLD:A8K4E2;SWISSPROT_AC_OLD:B4DQ65;SWISSPROT_AC_OLD:P18849;SMR:P01100;GeneID:2353;KEGG:hsa:2353;PIR:A01342;PIR:E34223;eggNOG:ENOG4111CH5…	1373	Disease	Hypoglycemia	Fasting Hypoglycemia;Hypoglycaemia;Hypoglycemia;Postabsorptive Hypoglycemia;Postprandial Hypoglycemia;Reactive Hypoglycemia;hypoglycaemia--an;hypoglycemia--an;	Mesh_UI:D007003;Mesh_MN:C18.452.394.984;DOID:9993;NCI:C3126;ICD9CM:251.2;UMLS_CUI:C0020615;ICD10CM:E16.2;SNOMEDCT_US_2016_03_01:154691006;SNOMEDCT_US_2016_03_01:154693009;SNOMEDCT_US_2016_03_01:190433001;SNOMEDCT_US_2016_03_01:190436009;SNOMEDCT_US_2016_03_01:237630007;SNOMEDCT_US_2016_03_01:271327008;SNOMEDCT_US_2016_03_01:302866003;SNOMEDCT_US_2016_03_01:66694000;
27766591	AVP -<> Hypoglycemia	regulation	Pubmed 1995:7589012;Pubmed 1990:2112727;Pubmed 1991:1673342;Pubmed 1991:1986038;	Influence of residual C-peptide secretion on the <b>arginine vasopressin</b> response to <b>hypoglycaemia</b> and metoclopramide in insulin-dependent diabetes.[Pubmed 1995:7589012];These data demonstrate that ethanol inhibits the <b>AVP</b> response to <b>hypoglycemia</b>.[Pubmed 1990:2112727];These results indicate the involvement of naloxone sensitive endogenous opioids in the mechanism underly…	274912	Protein	AVP	ARVP;AVP;AVP-NPII;NEU2;Vasopressin-neurophysin 2-copeptin;VP;ADH;adh-type;arginine vasopressin;AVRP;neu-2;vasopressin arginine;vasopressin-arginine;vasopressin-neurophysin ii-copeptin;	SWISSPROT_AC:P01185;SWISSPROT_ID:NEU2_HUMAN;EMBL:AF031476;EMBL:AL160414;EMBL:BC126196;EMBL:BC126224;EMBL:M11166;EMBL:M25647;EMBL:X03172;EMBL:X62890;EMBL:X62891;RefSeq:NP_000481.2;RefSeq:XP_011527569.1;ProteinModelPortal:P01185;STRING:9606.ENSP00000369647;SWISSPROT_AC_OLD:A0AV35;SWISSPROT_AC_OLD:O14935;SMR:P01185;GeneID:551;KEGG:hsa:551;PIR:A39269;PIR:B94676;eggNOG:ENOG410IXM5;eggNOG:ENOG4111S8B;U…	1373	Disease	Hypoglycemia	Fasting Hypoglycemia;Hypoglycaemia;Hypoglycemia;Postabsorptive Hypoglycemia;Postprandial Hypoglycemia;Reactive Hypoglycemia;hypoglycaemia--an;hypoglycemia--an;	Mesh_UI:D007003;Mesh_MN:C18.452.394.984;DOID:9993;NCI:C3126;ICD9CM:251.2;UMLS_CUI:C0020615;ICD10CM:E16.2;SNOMEDCT_US_2016_03_01:154691006;SNOMEDCT_US_2016_03_01:154693009;SNOMEDCT_US_2016_03_01:190433001;SNOMEDCT_US_2016_03_01:190436009;SNOMEDCT_US_2016_03_01:237630007;SNOMEDCT_US_2016_03_01:271327008;SNOMEDCT_US_2016_03_01:302866003;SNOMEDCT_US_2016_03_01:66694000;
279025024	Prolactin -<> Hypoglycemia	treatment	Pubmed central 2017:5535863;	icv administration of <b>PRL</b> protects against stress-induced <b>hypoglycemia</b>, ulcerogenesis [37], and hyperthermia [40].[Pubmed central 2017:5535863];	328109	Protein	Prolactin	PRL;Prolactin;gha-1;GHA1;prl-type;prolactin--an;prolactin-type;	SWISSPROT_AC:P01236;SWISSPROT_ID:PRL_HUMAN;EMBL:BC015850;EMBL:D00411;EMBL:M29386;EMBL:U75583;EMBL:V00566;EMBL:X00540;EMBL:X00541;EMBL:X00543;EMBL:X00544;EMBL:X54393;RefSeq:NP_000939.1;RefSeq:NP_001157030.1;ProteinModelPortal:P01236;STRING:9606.ENSP00000302150;SWISSPROT_AC_OLD:Q15199;SWISSPROT_AC_OLD:Q92996;SMR:P01236;GeneID:5617;KEGG:hsa:5617;PIR:A61402;PIR:A90998;eggNOG:ENOG410II74;eggNOG:ENOG41…	1373	Disease	Hypoglycemia	Fasting Hypoglycemia;Hypoglycaemia;Hypoglycemia;Postabsorptive Hypoglycemia;Postprandial Hypoglycemia;Reactive Hypoglycemia;hypoglycaemia--an;hypoglycemia--an;	Mesh_UI:D007003;Mesh_MN:C18.452.394.984;DOID:9993;NCI:C3126;ICD9CM:251.2;UMLS_CUI:C0020615;ICD10CM:E16.2;SNOMEDCT_US_2016_03_01:154691006;SNOMEDCT_US_2016_03_01:154693009;SNOMEDCT_US_2016_03_01:190433001;SNOMEDCT_US_2016_03_01:190436009;SNOMEDCT_US_2016_03_01:237630007;SNOMEDCT_US_2016_03_01:271327008;SNOMEDCT_US_2016_03_01:302866003;SNOMEDCT_US_2016_03_01:66694000;
27762608	Prolactin -<> Hypoglycemia	regulation	Pubmed 2006:16855141;Pubmed 1992:1502422;Pubmed 1990:2194712;Pubmed 2005:15319231;Pubmed 2005:15708916;Pubmed 1991:1683502;Pubmed 1991:1889145;Pubmed central 2013:3542327;	The present study showed decreased <b>PRL</b> response to <b>hypoglycemia</b> in premenopausal females with SSc.[Pubmed 2006:16855141];They also showed, in comparison with patients with normal sellar morphology, an absent <b>prolactin</b> response to <b>hypoglycemia</b> with otherwise normal pituitary function.[Pubmed 1992:1502422];Fasting insulin values showed a significant correlation (P less t…	328109	Protein	Prolactin	PRL;Prolactin;gha-1;GHA1;prl-type;prolactin--an;prolactin-type;	SWISSPROT_AC:P01236;SWISSPROT_ID:PRL_HUMAN;EMBL:BC015850;EMBL:D00411;EMBL:M29386;EMBL:U75583;EMBL:V00566;EMBL:X00540;EMBL:X00541;EMBL:X00543;EMBL:X00544;EMBL:X54393;RefSeq:NP_000939.1;RefSeq:NP_001157030.1;ProteinModelPortal:P01236;STRING:9606.ENSP00000302150;SWISSPROT_AC_OLD:Q15199;SWISSPROT_AC_OLD:Q92996;SMR:P01236;GeneID:5617;KEGG:hsa:5617;PIR:A61402;PIR:A90998;eggNOG:ENOG410II74;eggNOG:ENOG41…	1373	Disease	Hypoglycemia	Fasting Hypoglycemia;Hypoglycaemia;Hypoglycemia;Postabsorptive Hypoglycemia;Postprandial Hypoglycemia;Reactive Hypoglycemia;hypoglycaemia--an;hypoglycemia--an;	Mesh_UI:D007003;Mesh_MN:C18.452.394.984;DOID:9993;NCI:C3126;ICD9CM:251.2;UMLS_CUI:C0020615;ICD10CM:E16.2;SNOMEDCT_US_2016_03_01:154691006;SNOMEDCT_US_2016_03_01:154693009;SNOMEDCT_US_2016_03_01:190433001;SNOMEDCT_US_2016_03_01:190436009;SNOMEDCT_US_2016_03_01:237630007;SNOMEDCT_US_2016_03_01:271327008;SNOMEDCT_US_2016_03_01:302866003;SNOMEDCT_US_2016_03_01:66694000;
30329349	Growth hormone -<> Hypoglycemia	regulation	Pubmed 1999:10193871;	Concerning the influence of metabolic and nutritional factors, an impaired <b>somatotropin</b> response to <b>hypoglycaemia</b> and a failure of glucose load to inhibit spontaneous and stimulated GH release are well documented in obese patients;[Pubmed 1999:10193871];	454636	Protein	Growth hormone	GH;GH-N;GH1;Growth hormone;Growth hormone 1;Pituitary growth hormone;SOMA;Somatotropin;gh n;ghb v;GHB5;GHN;growth hormone -i;growth hormone of pituitary;growth hormone pituitary;growth hormone type i;growth hormone--an;growth hormone-1;growth hormone-i;growth of hormone;growth of the hormone;growth-hormone;hGH-N;hormone growth;hormone of growth;hormone of the growth;hormone of the pituitary growt…	SWISSPROT_AC:P01241;SWISSPROT_ID:SOMA_HUMAN;EMBL:AC127029;EMBL:AF110644;EMBL:AF185611;EMBL:BC062475;EMBL:BC075012;EMBL:BC075013;EMBL:BC090045;EMBL:CD106566;EMBL:CH471109;EMBL:EU421712;EMBL:J03071;EMBL:M13438;EMBL:M14398;EMBL:V00519;EMBL:V00520;RefSeq:NP_000506.2;RefSeq:NP_072053.1;RefSeq:NP_072054.1;ProteinModelPortal:P01241;STRING:9606.ENSP00000312673;SWISSPROT_AC_OLD:A6NEF6;SWISSPROT_AC_OLD:Q14…	1373	Disease	Hypoglycemia	Fasting Hypoglycemia;Hypoglycaemia;Hypoglycemia;Postabsorptive Hypoglycemia;Postprandial Hypoglycemia;Reactive Hypoglycemia;hypoglycaemia--an;hypoglycemia--an;	Mesh_UI:D007003;Mesh_MN:C18.452.394.984;DOID:9993;NCI:C3126;ICD9CM:251.2;UMLS_CUI:C0020615;ICD10CM:E16.2;SNOMEDCT_US_2016_03_01:154691006;SNOMEDCT_US_2016_03_01:154693009;SNOMEDCT_US_2016_03_01:190433001;SNOMEDCT_US_2016_03_01:190436009;SNOMEDCT_US_2016_03_01:237630007;SNOMEDCT_US_2016_03_01:271327008;SNOMEDCT_US_2016_03_01:302866003;SNOMEDCT_US_2016_03_01:66694000;
27987252	GCG -<> Hypoglycemia	treatment	Pubmed:12917088;Pubmed:18267999;Pubmed 2001:11230607;Pubmed 2001:11315834;Pubmed 2013:23758283;Pubmed 2013:24086087;Pubmed 1993:8472628;Pubmed 2012:22403550;Pubmed 2012:23063038;Pubmed 2015:25533565;Pubmed 2015:25632820;Pubmed 2015:26426957;Pubmed 2015:26502880;Pubmed 2007:19888383;Pubmed 2011:21969805;Pubmed 2010:20168313;Pubmed 1992:1511660;Pubmed 2003:12509583;Pubmed 1991:2003665;Pubmed 1991:2…	To describe the adverse effects of continuous intravenous infusion of <b>glucagon</b> as therapy for tumor-induced <b>hypoglycemia</b> and to correlate these treatment-related effects with symptoms of endogenous hyper-glucagonemia.[Pubmed:12917088];We reviewed three cases in which patients received continuous <b>glucagon</b> therapy for tumor-induced <b>hypoglycemia</b> and experienced adverse si…	160443	Protein	GCG	GCG;GLUC;Glucagon;GLP1;GLP2;GRPP;	SWISSPROT_AC:P01275;SWISSPROT_ID:GLUC_HUMAN;EMBL:AC007750;EMBL:BC005278;EMBL:BT006813;EMBL:J04040;EMBL:V01515;EMBL:X03991;RefSeq:NP_002045.1;ProteinModelPortal:P01275;STRING:9606.ENSP00000387662;SWISSPROT_AC_OLD:A6NN65;SWISSPROT_AC_OLD:Q53TP6;SMR:P01275;GeneID:2641;KEGG:hsa:2641;PIR:A24377;eggNOG:ENOG410IKZ8;eggNOG:ENOG4111VKC;UniGene:Hs.516494;UniGene:Hs.741174;GO:GO:0005102;GO:GO:0005179;GO:GO:…	1373	Disease	Hypoglycemia	Fasting Hypoglycemia;Hypoglycaemia;Hypoglycemia;Postabsorptive Hypoglycemia;Postprandial Hypoglycemia;Reactive Hypoglycemia;hypoglycaemia--an;hypoglycemia--an;	Mesh_UI:D007003;Mesh_MN:C18.452.394.984;DOID:9993;NCI:C3126;ICD9CM:251.2;UMLS_CUI:C0020615;ICD10CM:E16.2;SNOMEDCT_US_2016_03_01:154691006;SNOMEDCT_US_2016_03_01:154693009;SNOMEDCT_US_2016_03_01:190433001;SNOMEDCT_US_2016_03_01:190436009;SNOMEDCT_US_2016_03_01:237630007;SNOMEDCT_US_2016_03_01:271327008;SNOMEDCT_US_2016_03_01:302866003;SNOMEDCT_US_2016_03_01:66694000;
27948697	PPY -<> Hypoglycemia	regulation	Pubmed:7705986;Pubmed 2004:15492559;Pubmed 1994:8311375;Pubmed 1995:7555487;Pubmed 2000:10866048;Pubmed 2000:25905295;Pubmed 1992:1285360;Pubmed 1998:9616311;Pubmed 2005:15665180;Pubmed 1991:2019925;Pubmed 1991:2060427;Pubmed central 2015:4457418;Pubmed central 2015:4586360;Pubmed central 2008:2453632;Pubmed central 2011:3028361;	Plasma adrenaline, noradrenaline and <b>pancreatic polypeptide</b> increased significantly in both groups during <b>hypoglycemia</b> and the insulin levels never exceeded 50 mUl-1.[Pubmed:7705986];We evaluated in a prospective study gastric emptying of solids and vagus nerve function (<b>pancreatic polypeptide</b> response to <b>hypoglycemia</b>) before and after surgery in 41 patients (22 women;…	298639	Protein	PPY	Obinepitide;PAHO;Pancreatic polypeptide;Pancreatic prohormone;PNP;PP;PPY;pancreatic-polypeptide;pnp-type;polypeptide of pancreatic;ppy-type;	SWISSPROT_AC:P01298;SWISSPROT_ID:PAHO_HUMAN;EMBL:AC007993;EMBL:BC032225;EMBL:BC040033;EMBL:BP385720;EMBL:M11726;EMBL:M15788;EMBL:X00491;RefSeq:NP_002713.1;ProteinModelPortal:P01298;STRING:9606.ENSP00000225992;SMR:P01298;GeneID:5539;KEGG:hsa:5539;PIR:A92498;eggNOG:ENOG410J7V9;eggNOG:ENOG41115N2;UniGene:Hs.558368;UniGene:Hs.744427;GO:GO:0001664;GO:GO:0005102;GO:GO:0005179;GO:GO:0005184;GO:GO:000557…	1373	Disease	Hypoglycemia	Fasting Hypoglycemia;Hypoglycaemia;Hypoglycemia;Postabsorptive Hypoglycemia;Postprandial Hypoglycemia;Reactive Hypoglycemia;hypoglycaemia--an;hypoglycemia--an;	Mesh_UI:D007003;Mesh_MN:C18.452.394.984;DOID:9993;NCI:C3126;ICD9CM:251.2;UMLS_CUI:C0020615;ICD10CM:E16.2;SNOMEDCT_US_2016_03_01:154691006;SNOMEDCT_US_2016_03_01:154693009;SNOMEDCT_US_2016_03_01:190433001;SNOMEDCT_US_2016_03_01:190436009;SNOMEDCT_US_2016_03_01:237630007;SNOMEDCT_US_2016_03_01:271327008;SNOMEDCT_US_2016_03_01:302866003;SNOMEDCT_US_2016_03_01:66694000;
37844513	NPY -<> Hypoglycemia	regulation	Pubmed 2011:21154196;Pubmed 2011:21640760;	Oxytocin treatment significantly reduced the <b>NPY</b> response to <b>hypoglycemia</b>.[Pubmed 2011:21154196];The administration of naloxone did not modify NPY levels whereas when both SRIH and naloxone were given, <b>NPY</b> response to <b>hypoglycemia</b> did not differ from that observed in the control test.[Pubmed 2011:21640760];These data demonstrate that SRIH inhibits the <b>NPY</b> respon…	280275	Protein	NPY	NPY;Pro-neuropeptide Y;neuropeptide Y;neuropeptide--y;neuropeptide-y;npy--an;npy-type;PYY4;y neuropeptide;	SWISSPROT_AC:P01303;SWISSPROT_ID:NPY_HUMAN;EMBL:AC004485;EMBL:BC029497;EMBL:K01911;EMBL:M14296;EMBL:M14297;EMBL:M14298;EMBL:M15789;RefSeq:NP_000896.1;ProteinModelPortal:P01303;STRING:9606.ENSP00000242152;SMR:P01303;GeneID:4852;KEGG:hsa:4852;PIR:A25198;eggNOG:ENOG410J0KC;eggNOG:ENOG41128I2;UniGene:Hs.1832;GO:GO:0001664;GO:GO:0001878;GO:GO:0004930;GO:GO:0005102;GO:GO:0005184;GO:GO:0005246;GO:GO:000…	1373	Disease	Hypoglycemia	Fasting Hypoglycemia;Hypoglycaemia;Hypoglycemia;Postabsorptive Hypoglycemia;Postprandial Hypoglycemia;Reactive Hypoglycemia;hypoglycaemia--an;hypoglycemia--an;	Mesh_UI:D007003;Mesh_MN:C18.452.394.984;DOID:9993;NCI:C3126;ICD9CM:251.2;UMLS_CUI:C0020615;ICD10CM:E16.2;SNOMEDCT_US_2016_03_01:154691006;SNOMEDCT_US_2016_03_01:154693009;SNOMEDCT_US_2016_03_01:190433001;SNOMEDCT_US_2016_03_01:190436009;SNOMEDCT_US_2016_03_01:237630007;SNOMEDCT_US_2016_03_01:271327008;SNOMEDCT_US_2016_03_01:302866003;SNOMEDCT_US_2016_03_01:66694000;
275794464	IL-1 beta -<> Hypoglycemia	regulation	Pubmed central 2010:2875462;	Furthermore, some cytokines such as <b>IL-1</b> have been shown to increase the severity of <b>hypoglycemia</b>, thus perpetuating a positive feedback cycle (50).[Pubmed central 2010:2875462];	197391	Protein	IL-1 beta	Catabolin;IL-1 beta;IL1B;IL1F2;Interleukin-1 beta;1 beta interleukin;1 beta-interleukin;1-beta interleukin;il - 1beta;il -1;il -1b;il -1beta;il 1;il 1 beta;il 1-beta;il 1b;il 1beta;il type i;il- 1;il- 1 beta;il- 1b;il- 1beta;il- i;il--1;il--1 beta;IL-1;il-1 -beta;il-1 b;il-1-b;il-1-type;il-1beta;il-i;il-i beta;il-ibeta;il-type 1;IL1-BETA;interleukin - 1 beta;interleukin -1 b;interleukin -1 beta;i…	SWISSPROT_AC:P01584;SWISSPROT_ID:IL1B_HUMAN;EMBL:AC079753;EMBL:AY137079;EMBL:BC008678;EMBL:BN000002;EMBL:BT007213;EMBL:CH471217;EMBL:CR407679;EMBL:K02770;EMBL:M15330;EMBL:M15840;EMBL:M54933;EMBL:X02532;EMBL:X04500;EMBL:X56087;RefSeq:NP_000567.1;ProteinModelPortal:P01584;STRING:9606.ENSP00000263341;SWISSPROT_AC_OLD:Q53X59;SWISSPROT_AC_OLD:Q53XX2;SWISSPROT_AC_OLD:Q7M4S7;SWISSPROT_AC_OLD:Q7RU01;SWIS…	1373	Disease	Hypoglycemia	Fasting Hypoglycemia;Hypoglycaemia;Hypoglycemia;Postabsorptive Hypoglycemia;Postprandial Hypoglycemia;Reactive Hypoglycemia;hypoglycaemia--an;hypoglycemia--an;	Mesh_UI:D007003;Mesh_MN:C18.452.394.984;DOID:9993;NCI:C3126;ICD9CM:251.2;UMLS_CUI:C0020615;ICD10CM:E16.2;SNOMEDCT_US_2016_03_01:154691006;SNOMEDCT_US_2016_03_01:154693009;SNOMEDCT_US_2016_03_01:190433001;SNOMEDCT_US_2016_03_01:190436009;SNOMEDCT_US_2016_03_01:237630007;SNOMEDCT_US_2016_03_01:271327008;SNOMEDCT_US_2016_03_01:302866003;SNOMEDCT_US_2016_03_01:66694000;
286454605	Erythropoietin -<> Hypoglycemia	treatment	Pubmed central 2013:3618268;	In a double-blind, randomized, balanced, cross-over study using clamped <b>hypoglycemia</b> they were treated with 40,000 IU of <b>EPO</b> or placebo administered intravenously six days before the two experiments.[Pubmed central 2013:3618268];In vitro studies suggest that <b>EPO</b> preserves cellular function during <b>hypoglycemia</b> [13]ГѓВўГ‚в‚¬Г‚вЂњ[16].[Pubmed central 2013:3618268];In vitr…	123955	Protein	Erythropoietin	EPO;Epoetin;Erythropoietin;an-epo;EP;epo-type;epoetin--an;erythropoietin--an;erythropoietin-type;MVCD2;	SWISSPROT_AC:P01588;SWISSPROT_ID:EPO_HUMAN;EMBL:AC009488;EMBL:AF053356;EMBL:AF202306;EMBL:AF202307;EMBL:AF202308;EMBL:AF202311;EMBL:AF202312;EMBL:AF202313;EMBL:AF202314;EMBL:AH009004;EMBL:BC093628;EMBL:BC111937;EMBL:M11319;EMBL:S65458;EMBL:X02157;EMBL:X02158;RefSeq:NP_000790.2;ProteinModelPortal:P01588;STRING:9606.ENSP00000252723;SWISSPROT_AC_OLD:Q2M2L6;SWISSPROT_AC_OLD:Q549U2;SWISSPROT_AC_OLD:Q9…	1373	Disease	Hypoglycemia	Fasting Hypoglycemia;Hypoglycaemia;Hypoglycemia;Postabsorptive Hypoglycemia;Postprandial Hypoglycemia;Reactive Hypoglycemia;hypoglycaemia--an;hypoglycemia--an;	Mesh_UI:D007003;Mesh_MN:C18.452.394.984;DOID:9993;NCI:C3126;ICD9CM:251.2;UMLS_CUI:C0020615;ICD10CM:E16.2;SNOMEDCT_US_2016_03_01:154691006;SNOMEDCT_US_2016_03_01:154693009;SNOMEDCT_US_2016_03_01:190433001;SNOMEDCT_US_2016_03_01:190436009;SNOMEDCT_US_2016_03_01:237630007;SNOMEDCT_US_2016_03_01:271327008;SNOMEDCT_US_2016_03_01:302866003;SNOMEDCT_US_2016_03_01:66694000;
36101821	Erythropoietin -<> Hypoglycemia	regulation	Pubmed 2009:19211168;Pubmed central 2013:3618268;	Overall, <b>erythropoietin</b> concentrations increased during <b>hypoglycaemia</b>.[Pubmed 2009:19211168];The aim of the study was to explore plasma <b>erythropoietin</b> response to <b>hypoglycaemia</b> and the relationship to basal renin-angiotensin system (RAS) activity and cognitive function.[Pubmed 2009:19211168];We recently showed in patients with type 1 diabetes that the concentration of …	123955	Protein	Erythropoietin	EPO;Epoetin;Erythropoietin;an-epo;EP;epo-type;epoetin--an;erythropoietin--an;erythropoietin-type;MVCD2;	SWISSPROT_AC:P01588;SWISSPROT_ID:EPO_HUMAN;EMBL:AC009488;EMBL:AF053356;EMBL:AF202306;EMBL:AF202307;EMBL:AF202308;EMBL:AF202311;EMBL:AF202312;EMBL:AF202313;EMBL:AF202314;EMBL:AH009004;EMBL:BC093628;EMBL:BC111937;EMBL:M11319;EMBL:S65458;EMBL:X02157;EMBL:X02158;RefSeq:NP_000790.2;ProteinModelPortal:P01588;STRING:9606.ENSP00000252723;SWISSPROT_AC_OLD:Q2M2L6;SWISSPROT_AC_OLD:Q549U2;SWISSPROT_AC_OLD:Q9…	1373	Disease	Hypoglycemia	Fasting Hypoglycemia;Hypoglycaemia;Hypoglycemia;Postabsorptive Hypoglycemia;Postprandial Hypoglycemia;Reactive Hypoglycemia;hypoglycaemia--an;hypoglycemia--an;	Mesh_UI:D007003;Mesh_MN:C18.452.394.984;DOID:9993;NCI:C3126;ICD9CM:251.2;UMLS_CUI:C0020615;ICD10CM:E16.2;SNOMEDCT_US_2016_03_01:154691006;SNOMEDCT_US_2016_03_01:154693009;SNOMEDCT_US_2016_03_01:190433001;SNOMEDCT_US_2016_03_01:190436009;SNOMEDCT_US_2016_03_01:237630007;SNOMEDCT_US_2016_03_01:271327008;SNOMEDCT_US_2016_03_01:302866003;SNOMEDCT_US_2016_03_01:66694000;
27856251	ALBU -<> Hypoglycemia	regulation	Pubmed 1990:2293342;	In both vascular sites blood 51Cr content and the haematocrit increased, plasma volume and intravascular albumin content decreased and the transcapillary escape rate of <b>albumin</b> increased during <b>hypoglycaemia</b>.[Pubmed 1990:2293342];	14021	Protein	ALBU	ALB;ALBU;Serum albumin;albumin;hs a;hs-a;HSA;hsalpha;PRO0883;PRO0903;PRO1341;	SWISSPROT_AC:P02768;SWISSPROT_ID:ALBU_HUMAN;EMBL:A06977;EMBL:AC108157;EMBL:AF116645;EMBL:AF118090;EMBL:AF119840;EMBL:AF119890;EMBL:AF130077;EMBL:AF190168;EMBL:AF542069;EMBL:AH002596;EMBL:AY358313;EMBL:AY544124;EMBL:AY550967;EMBL:AY728024;EMBL:BC014308;EMBL:BC034023;EMBL:BC035969;EMBL:BC036003;EMBL:BC041789;EMBL:CH471057;EMBL:CR749331;EMBL:DQ986150;EMBL:EF649953;EMBL:M12523;EMBL:U22961;EMBL:V00494…	1373	Disease	Hypoglycemia	Fasting Hypoglycemia;Hypoglycaemia;Hypoglycemia;Postabsorptive Hypoglycemia;Postprandial Hypoglycemia;Reactive Hypoglycemia;hypoglycaemia--an;hypoglycemia--an;	Mesh_UI:D007003;Mesh_MN:C18.452.394.984;DOID:9993;NCI:C3126;ICD9CM:251.2;UMLS_CUI:C0020615;ICD10CM:E16.2;SNOMEDCT_US_2016_03_01:154691006;SNOMEDCT_US_2016_03_01:154693009;SNOMEDCT_US_2016_03_01:190433001;SNOMEDCT_US_2016_03_01:190436009;SNOMEDCT_US_2016_03_01:237630007;SNOMEDCT_US_2016_03_01:271327008;SNOMEDCT_US_2016_03_01:302866003;SNOMEDCT_US_2016_03_01:66694000;
28414844	IGF-I -<> Hypoglycemia	regulation	Pubmed 1994:7523002;Pubmed 1994:8088711;Pubmed 1993:8423214;	The basal concentration of IGF-I was significantly lower in the diabetic group at 0.4 +/- 0.1 kU/l, compared to 0.9 +/- 0.1 kU/l in the control group, but there was no significant change in <b>IGF-I</b> concentrations in response to <b>hypoglycaemia</b> in either group.[Pubmed 1994:7523002];Paradoxically, awareness of <b>hypoglycemia</b> was enhanced with <b>IGF-I</b>, partly due to stimulation o…	196367	Protein	IGF-I	IBP1;IGF-I;IGF1;Insulin-like growth factor I;Mechano growth factor;MGF;Somatomedin-C;factor 1-insulin-like growth;factor i-insulin-like growth;factor-1-insulin-like growth;growth factor 1-insulin-like;growth factor i-insulin-like;growth factor-1-insulin-like;IGFI;insulin - like growth factor 1;insulin growth like factor 1;insulin growth like factor-i;insulin growth-like factor 1;insulin like grow…	SWISSPROT_AC:P05019;SWISSPROT_ID:IGF1_HUMAN;EMBL:AC010202;EMBL:AC068648;EMBL:AY260957;EMBL:BC148266;EMBL:CH471054;EMBL:M11568;EMBL:M12659;EMBL:M14153;EMBL:M14154;EMBL:M14155;EMBL:M14156;EMBL:M27544;EMBL:M37484;EMBL:X00173;EMBL:X03420;EMBL:X03421;EMBL:X03422;EMBL:X03563;EMBL:X56773;EMBL:X56774;EMBL:X57025;RefSeq:NP_000609.1;RefSeq:NP_001104754.1;RefSeq:NP_001104755.1;ProteinModelPortal:P05019;STRI…	1373	Disease	Hypoglycemia	Fasting Hypoglycemia;Hypoglycaemia;Hypoglycemia;Postabsorptive Hypoglycemia;Postprandial Hypoglycemia;Reactive Hypoglycemia;hypoglycaemia--an;hypoglycemia--an;	Mesh_UI:D007003;Mesh_MN:C18.452.394.984;DOID:9993;NCI:C3126;ICD9CM:251.2;UMLS_CUI:C0020615;ICD10CM:E16.2;SNOMEDCT_US_2016_03_01:154691006;SNOMEDCT_US_2016_03_01:154693009;SNOMEDCT_US_2016_03_01:190433001;SNOMEDCT_US_2016_03_01:190436009;SNOMEDCT_US_2016_03_01:237630007;SNOMEDCT_US_2016_03_01:271327008;SNOMEDCT_US_2016_03_01:302866003;SNOMEDCT_US_2016_03_01:66694000;
275794807	PAI-1 -<> Hypoglycemia	regulation	Pubmed central 2010:2890354;	However, individual peak values of PAI-1 were increased during hypoglycemia in both healthy control subjects and subjects with type 1 diabetes, demonstrating that <b>hypoglycemia</b> of 2.9 mmol/l can be a stimulus for increased values of <b>PAI-1</b>.[Pubmed central 2010:2890354];	298674	Protein	PAI-1	Endothelial plasminogen activator inhibitor;PAI;PAI-1;PAI1;PLANH1;Plasminogen activator inhibitor 1;Serpin E1;SERPINE1;activator inhibitor type-1-plasminogen;activator plasminogen inhibitor-1;endothelial type of plasminogen activator inhibitor;endothelial type plasminogen activator inhibitor;endothelial-type plasminogen activator inhibitor;inhibitor of type 1 plasminogen activator;inhibitor type …	SWISSPROT_AC:P05121;SWISSPROT_ID:PAI1_HUMAN;EMBL:AC004876;EMBL:AF386492;EMBL:AK297728;EMBL:BC010860;EMBL:J03764;EMBL:M14083;EMBL:M16006;EMBL:M22314;EMBL:M22315;EMBL:M22316;EMBL:M22317;EMBL:M22318;EMBL:M22319;EMBL:M22320;EMBL:M22321;EMBL:X04429;EMBL:X04729;EMBL:X04731;EMBL:X04744;EMBL:X12701;EMBL:X13323;EMBL:X13338;EMBL:X13339;EMBL:X13340;EMBL:X13341;EMBL:X13342;EMBL:X13343;EMBL:X13344;EMBL:X13345…	1373	Disease	Hypoglycemia	Fasting Hypoglycemia;Hypoglycaemia;Hypoglycemia;Postabsorptive Hypoglycemia;Postprandial Hypoglycemia;Reactive Hypoglycemia;hypoglycaemia--an;hypoglycemia--an;	Mesh_UI:D007003;Mesh_MN:C18.452.394.984;DOID:9993;NCI:C3126;ICD9CM:251.2;UMLS_CUI:C0020615;ICD10CM:E16.2;SNOMEDCT_US_2016_03_01:154691006;SNOMEDCT_US_2016_03_01:154693009;SNOMEDCT_US_2016_03_01:190433001;SNOMEDCT_US_2016_03_01:190436009;SNOMEDCT_US_2016_03_01:237630007;SNOMEDCT_US_2016_03_01:271327008;SNOMEDCT_US_2016_03_01:302866003;SNOMEDCT_US_2016_03_01:66694000;
274425172	Insulin receptor -<> Hypoglycemia	regulation	Pubmed central 2014:4066341;Pubmed central 2013:3806343;	Consistent with this, mice with a knockout of <b>IR</b> in the brain display a blunted sympathoadrenal response to <b>hypoglycemia</b> (67,70), showing that central insulin signaling directly alters glucose sensing in hypothalamic neurons.[Pubmed central 2014:4066341];Recombinant growth hormone at supraphysiological doses increases IGFBP and ALS, thereby increasing ternary complex and preventing …	200187	Protein	Insulin receptor	CD220 antigen;EC 2.7.10.1;INSR;Insulin receptor;IR;CD220;HHF5;insulin of receptor;insulin--receptor;insulin-receptor;insulin-type receptor;ir-type;receptor insulin;receptor of insulin;receptor of the insulin;receptor--insulin;receptor-insulin;type-ir;	SWISSPROT_AC:P06213;SWISSPROT_ID:INSR_HUMAN;EMBL:AB208861;EMBL:AC010311;EMBL:AC010526;EMBL:AC010606;EMBL:AC125387;EMBL:BC117172;EMBL:J03466;EMBL:J05043;EMBL:M10051;EMBL:M23100;EMBL:M24555;EMBL:M27195;EMBL:M27197;EMBL:M29929;EMBL:M29930;EMBL:M32823;EMBL:M32824;EMBL:M32825;EMBL:M32826;EMBL:M32827;EMBL:M32828;EMBL:M32829;EMBL:M32830;EMBL:M32831;EMBL:M32832;EMBL:M32833;EMBL:M32834;EMBL:M32835;EMBL:M3…	1373	Disease	Hypoglycemia	Fasting Hypoglycemia;Hypoglycaemia;Hypoglycemia;Postabsorptive Hypoglycemia;Postprandial Hypoglycemia;Reactive Hypoglycemia;hypoglycaemia--an;hypoglycemia--an;	Mesh_UI:D007003;Mesh_MN:C18.452.394.984;DOID:9993;NCI:C3126;ICD9CM:251.2;UMLS_CUI:C0020615;ICD10CM:E16.2;SNOMEDCT_US_2016_03_01:154691006;SNOMEDCT_US_2016_03_01:154693009;SNOMEDCT_US_2016_03_01:190433001;SNOMEDCT_US_2016_03_01:190436009;SNOMEDCT_US_2016_03_01:237630007;SNOMEDCT_US_2016_03_01:271327008;SNOMEDCT_US_2016_03_01:302866003;SNOMEDCT_US_2016_03_01:66694000;
28187073	Gastrin-releasing peptide -<> Hypoglycemia	regulation	Pubmed 1992:1285360;	<b>GRP</b> concentrations increased during <b>hypoglycaemia</b> (p &lt; 0.01) while a reduction in AVP occurred at the start of hypoglycaemia (p &lt; 0.001).[Pubmed 1992:1285360];	167395	Protein	Gastrin-releasing peptide	Gastrin-releasing peptide;GRP;BN;gastrin releasing peptide;gastrin releasing-peptide;gastrin- releasing peptide;gastrin-releasing-peptide;GRP-10;grp-type;peptide gastrin releasing;peptide gastrin-releasing;preproGRP;proGRP;	SWISSPROT_AC:P07492;SWISSPROT_ID:GRP_HUMAN;EMBL:AC067859;EMBL:BC004488;EMBL:BT006803;EMBL:CH471096;EMBL:K02054;EMBL:M12511;EMBL:M12512;EMBL:M12550;RefSeq:NP_001012530.1;RefSeq:NP_001012531.1;RefSeq:NP_002082.2;ProteinModelPortal:P07492;STRING:9606.ENSP00000256857;SWISSPROT_AC_OLD:P07491;SWISSPROT_AC_OLD:P81553;SWISSPROT_AC_OLD:Q14454;SWISSPROT_AC_OLD:Q53YA0;SWISSPROT_AC_OLD:Q9BSY7;SMR:P07492;Gene…	1373	Disease	Hypoglycemia	Fasting Hypoglycemia;Hypoglycaemia;Hypoglycemia;Postabsorptive Hypoglycemia;Postprandial Hypoglycemia;Reactive Hypoglycemia;hypoglycaemia--an;hypoglycemia--an;	Mesh_UI:D007003;Mesh_MN:C18.452.394.984;DOID:9993;NCI:C3126;ICD9CM:251.2;UMLS_CUI:C0020615;ICD10CM:E16.2;SNOMEDCT_US_2016_03_01:154691006;SNOMEDCT_US_2016_03_01:154693009;SNOMEDCT_US_2016_03_01:190433001;SNOMEDCT_US_2016_03_01:190436009;SNOMEDCT_US_2016_03_01:237630007;SNOMEDCT_US_2016_03_01:271327008;SNOMEDCT_US_2016_03_01:302866003;SNOMEDCT_US_2016_03_01:66694000;
288789598	CYP3A4 -- Hypoglycemia	association	Pubmed central 2016:4911593;	however, <b>hypoglycemia</b> led to a significant (up to 2.3 fold) increase in <b>CYP3A4</b> activity, an enzyme involved in the metabolism of >50% of drugs on the market32.[Pubmed central 2016:4911593];	79114	Protein	CYP3A4	1,8-cineole 2-exo-monooxygenase;Albendazole monooxygenase;Albendazole sulfoxidase;Cholesterol 25-hydroxylase;CP3A4;CYP3A3;CYP3A4;CYPIIIA3;CYPIIIA4;Cytochrome P450 3A3;Cytochrome P450 3A4;Cytochrome P450 HLp;Cytochrome P450 NF-25;Cytochrome P450-PCN1;EC 1.14.13.-;EC 1.14.13.157;EC 1.14.13.32;EC 1.14.13.67;EC 1.14.13.97;EC 1.14.14.1;Nifedipine oxidase;Quinine 3-monooxygenase;Taurochenodeoxycholate …	SWISSPROT_AC:P08684;SWISSPROT_ID:CP3A4_HUMAN;EMBL:AF182273;EMBL:AF209389;EMBL:AF280107;EMBL:D00003;EMBL:J04449;EMBL:M13785;EMBL:M14096;EMBL:M18907;EMBL:X12387;RefSeq:NP_001189784.1;RefSeq:NP_059488.2;ProteinModelPortal:P08684;STRING:9606.ENSP00000337915;SWISSPROT_AC_OLD:P05184;SWISSPROT_AC_OLD:Q16757;SWISSPROT_AC_OLD:Q9UK50;SMR:P08684;GeneID:1576;KEGG:hsa:1576;PIR:A29410;PIR:A29815;eggNOG:COG2124…	1373	Disease	Hypoglycemia	Fasting Hypoglycemia;Hypoglycaemia;Hypoglycemia;Postabsorptive Hypoglycemia;Postprandial Hypoglycemia;Reactive Hypoglycemia;hypoglycaemia--an;hypoglycemia--an;	Mesh_UI:D007003;Mesh_MN:C18.452.394.984;DOID:9993;NCI:C3126;ICD9CM:251.2;UMLS_CUI:C0020615;ICD10CM:E16.2;SNOMEDCT_US_2016_03_01:154691006;SNOMEDCT_US_2016_03_01:154693009;SNOMEDCT_US_2016_03_01:190433001;SNOMEDCT_US_2016_03_01:190436009;SNOMEDCT_US_2016_03_01:237630007;SNOMEDCT_US_2016_03_01:271327008;SNOMEDCT_US_2016_03_01:302866003;SNOMEDCT_US_2016_03_01:66694000;
28369248	IGFBP-1 -<> Hypoglycemia	regulation	Pubmed 1992:1385101;	Compared to adrenal-intact rats, adrenalectomized animals demonstrated a delayed <b>rIGFBP-1</b> response to <b>hypoglycemia</b> and did not appear to have reached a maximum at 180 min.[Pubmed 1992:1385101];We conclude that 1) rIGFBP-1 is stimulated in response to hypoglycemia in a similar manner to glucose counterregulatory hormones, 2) an adrenal factor is required for an early <b>rIGFBP-1</b> …	192533	Protein	IGFBP-1	IBP-1;IBP1;IGF-binding protein 1;IGFBP-1;IGFBP1;Insulin-like growth factor-binding protein 1;Placental protein 12;PP12;AFBP;hIGFBP-1;higfbp1;igf binding protein -1;igf binding protein 1;igf binding protein i;igf binding protein type 1;igf binding protein-1;igf binding protein-i;igf-binding protein i;igf-binding protein-1;igf-binding protein-i;igf-binding-protein-1;igf-bp 25;IGF-BP25;igfbp -1;igfb…	SWISSPROT_AC:P08833;SWISSPROT_ID:IBP1_HUMAN;EMBL:AY434089;EMBL:BC035263;EMBL:BT019685;EMBL:CH236958;EMBL:CH471128;EMBL:M20841;EMBL:M23592;EMBL:M23593;EMBL:M23594;EMBL:M23595;EMBL:M31145;EMBL:M59316;EMBL:M74587;EMBL:X12385;EMBL:X13405;EMBL:X15002;EMBL:Y00856;RefSeq:NP_000587.1;ProteinModelPortal:P08833;STRING:9606.ENSP00000275525;SWISSPROT_AC_OLD:A4D2F4;SWISSPROT_AC_OLD:D3DVL9;SWISSPROT_AC_OLD:Q8I…	1373	Disease	Hypoglycemia	Fasting Hypoglycemia;Hypoglycaemia;Hypoglycemia;Postabsorptive Hypoglycemia;Postprandial Hypoglycemia;Reactive Hypoglycemia;hypoglycaemia--an;hypoglycemia--an;	Mesh_UI:D007003;Mesh_MN:C18.452.394.984;DOID:9993;NCI:C3126;ICD9CM:251.2;UMLS_CUI:C0020615;ICD10CM:E16.2;SNOMEDCT_US_2016_03_01:154691006;SNOMEDCT_US_2016_03_01:154693009;SNOMEDCT_US_2016_03_01:190433001;SNOMEDCT_US_2016_03_01:190436009;SNOMEDCT_US_2016_03_01:237630007;SNOMEDCT_US_2016_03_01:271327008;SNOMEDCT_US_2016_03_01:302866003;SNOMEDCT_US_2016_03_01:66694000;
286529456	FBP1 -- Hypoglycemia	association	Pubmed central 2013:3686745;	It is interesting to note that this gene is highly correlated to <b>Fructose-1,6-bisphosphatase 1</b>, deficiency of which is associated with <b>hypoglycemia</b> and metabolic acidosis [31].[Pubmed central 2013:3686745];	128547	Protein	FBP1	D-fructose-1,6-bisphosphate 1-phosphohydrolase 1;EC 3.1.3.11;F16P1;FBP;FBP1;FBPase 1;Fructose-1,6-bisphosphatase 1;Liver FBPase;fbp-type;fbpase-1;fructose 1, 6- bisphosphatase 1;fructose 1,6 bisphosphatase i;fructose-1, 6-bisphosphatase 1;fructose-1,6- bisphosphatase i;fructose-1,6-bisphosphatase-1;fructose-bisphosphatase 1;	SWISSPROT_AC:P09467;SWISSPROT_ID:F16P1_HUMAN;EMBL:AF073475;EMBL:AK223395;EMBL:AL161728;EMBL:AY866483;EMBL:BC012927;EMBL:D26054;EMBL:D26055;EMBL:D26056;EMBL:L10320;EMBL:M19922;EMBL:U21925;EMBL:U21926;EMBL:U21927;EMBL:U21929;EMBL:U21930;EMBL:U21931;EMBL:U47918;EMBL:U47919;RefSeq:NP_000498.2;RefSeq:NP_001121100.1;ProteinModelPortal:P09467;STRING:9606.ENSP00000364475;SWISSPROT_AC_OLD:O75571;SWISSPROT…	1373	Disease	Hypoglycemia	Fasting Hypoglycemia;Hypoglycaemia;Hypoglycemia;Postabsorptive Hypoglycemia;Postprandial Hypoglycemia;Reactive Hypoglycemia;hypoglycaemia--an;hypoglycemia--an;	Mesh_UI:D007003;Mesh_MN:C18.452.394.984;DOID:9993;NCI:C3126;ICD9CM:251.2;UMLS_CUI:C0020615;ICD10CM:E16.2;SNOMEDCT_US_2016_03_01:154691006;SNOMEDCT_US_2016_03_01:154693009;SNOMEDCT_US_2016_03_01:190433001;SNOMEDCT_US_2016_03_01:190436009;SNOMEDCT_US_2016_03_01:237630007;SNOMEDCT_US_2016_03_01:271327008;SNOMEDCT_US_2016_03_01:302866003;SNOMEDCT_US_2016_03_01:66694000;
286529721	FBP1 -- Hypoglycemia	association	Pubmed central 2013:3686745;	It is interesting to note that this gene is highly correlated to <b>Fructose-1,6-bisphosphatase 1</b>, deficiency of which is associated with <b>hypoglycemia</b> and metabolic acidosis [31].[Pubmed central 2013:3686745];	4341579	Gene	FBP1	FBP;FBP1;fructose-bisphosphatase 1;D-fructose-1,6-bisphosphate 1-phosphohydrolase 1;EC 3.1.3.11;F16P1;fbp-type;FBPase 1;fbpase-1;fructose 1, 6- bisphosphatase 1;fructose 1,6 bisphosphatase i;fructose-1, 6-bisphosphatase 1;fructose-1,6- bisphosphatase i;Fructose-1,6-bisphosphatase 1;fructose-1,6-bisphosphatase-1;Liver FBPase;	SWISSPROT_AC:P09467;SWISSPROT_ID:F16P1_HUMAN;GeneID:2203;Ensembl:ENSG00000165140;HGNC:HGNC:3606;MIM:611570;Vega:OTTHUMG00000020268;protein_accession:AAA35517.1;protein_accession:AAA35817.1;protein_accession:AAA89097.1;protein_accession:AAA89098.1;protein_accession:AAC25774.1;protein_accession:AAC50207.1;protein_accession:AAH12927.1;protein_accession:AAT11153.1;protein_accession:AAW34363.1;protein…	1373	Disease	Hypoglycemia	Fasting Hypoglycemia;Hypoglycaemia;Hypoglycemia;Postabsorptive Hypoglycemia;Postprandial Hypoglycemia;Reactive Hypoglycemia;hypoglycaemia--an;hypoglycemia--an;	Mesh_UI:D007003;Mesh_MN:C18.452.394.984;DOID:9993;NCI:C3126;ICD9CM:251.2;UMLS_CUI:C0020615;ICD10CM:E16.2;SNOMEDCT_US_2016_03_01:154691006;SNOMEDCT_US_2016_03_01:154693009;SNOMEDCT_US_2016_03_01:190433001;SNOMEDCT_US_2016_03_01:190436009;SNOMEDCT_US_2016_03_01:237630007;SNOMEDCT_US_2016_03_01:271327008;SNOMEDCT_US_2016_03_01:302866003;SNOMEDCT_US_2016_03_01:66694000;
94883600	Glucose-dependent insulinotropic polypeptide -<> Hypoglycemia	regulation	Pubmed 2016:27313315;Pubmed central 2014:3940889;	Levels of glucagon-like peptide 1 and <b>gastric inhibitory polypeptide</b> rose during <b>hypoglycemia</b> but rose less postsurgery compared with presurgery.[Pubmed 2016:27313315];In humans, neither GLP-1 and <b>GIP</b> undergo much change in response to hyperinsulinemia-induced <b>hypoglycemia</b> [29], [43].[Pubmed central 2014:3940889];	154772	Protein	Glucose-dependent insulinotropic polypeptide	Gastric inhibitory polypeptide;GIP;Glucose-dependent insulinotropic polypeptide;Incretin hormone;gastric-inhibitory polypeptide;glucose dependent insulinotropic polypeptide;glucose- dependent insulinotropic polypeptide;glucose-dependent insulinotropic-polypeptide;glucose-dependent-insulinotropic polypeptide;glucose-dependent-insulinotropic-polypeptide;hormone of the incretin;polypeptide glucose-d…	SWISSPROT_AC:P09681;SWISSPROT_ID:GIP_HUMAN;EMBL:BC069100;EMBL:BC069663;EMBL:BC069686;EMBL:BC069746;EMBL:BC096146;EMBL:BC096147;EMBL:BC096148;EMBL:BC096149;EMBL:M18185;EMBL:M31675;EMBL:M31676;EMBL:M31677;EMBL:M31678;EMBL:M31679;RefSeq:NP_004114.1;ProteinModelPortal:P09681;STRING:9606.ENSP00000350005;SWISSPROT_AC_OLD:Q4VB42;SWISSPROT_AC_OLD:Q6NTD3;SMR:P09681;GeneID:2695;KEGG:hsa:2695;PIR:A28406;egg…	1373	Disease	Hypoglycemia	Fasting Hypoglycemia;Hypoglycaemia;Hypoglycemia;Postabsorptive Hypoglycemia;Postprandial Hypoglycemia;Reactive Hypoglycemia;hypoglycaemia--an;hypoglycemia--an;	Mesh_UI:D007003;Mesh_MN:C18.452.394.984;DOID:9993;NCI:C3126;ICD9CM:251.2;UMLS_CUI:C0020615;ICD10CM:E16.2;SNOMEDCT_US_2016_03_01:154691006;SNOMEDCT_US_2016_03_01:154693009;SNOMEDCT_US_2016_03_01:190433001;SNOMEDCT_US_2016_03_01:190436009;SNOMEDCT_US_2016_03_01:237630007;SNOMEDCT_US_2016_03_01:271327008;SNOMEDCT_US_2016_03_01:302866003;SNOMEDCT_US_2016_03_01:66694000;
286730079	MAP-2 -- Hypoglycemia	association	Pubmed central 2013:3838412;	STZ-induced diabetic rats showed significantly reduced <b>MAP2</b> immunoreactivity in the cortex after RM <b>hypoglycemia</b> compared with pyruvate-treated diabetic rats.[Pubmed central 2013:3838412];	257419	Protein	MAP-2	MAP-2;MAP2;Microtubule-associated protein 2;MTAP2;MAP2A;MAP2B;MAP2C;microtubule -associated protein-2;microtubule associated protein 2;microtubule associated protein ii;microtubule associated protein type-2;microtubule associated protein- 2;microtubule associated protein-2;microtubule associated protein2;microtubule- associated protein 2;microtubule-associated protein ii;microtubule-associated pr…	SWISSPROT_AC:P11137;SWISSPROT_ID:MTAP2_HUMAN;EMBL:AC006385;EMBL:AC019106;EMBL:AC079833;EMBL:AC108072;EMBL:BC038857;EMBL:BC110423;EMBL:BC117123;EMBL:BC143245;EMBL:CH471063;EMBL:M25668;EMBL:U01828;EMBL:U89329;EMBL:U89330;RefSeq:NP_001034627.1;RefSeq:NP_002365.3;RefSeq:NP_114033.2;RefSeq:NP_114035.2;RefSeq:XP_016859607.1;RefSeq:XP_016859612.1;RefSeq:XP_016859613.1;RefSeq:XP_016859627.1;RefSeq:XP_016…	1373	Disease	Hypoglycemia	Fasting Hypoglycemia;Hypoglycaemia;Hypoglycemia;Postabsorptive Hypoglycemia;Postprandial Hypoglycemia;Reactive Hypoglycemia;hypoglycaemia--an;hypoglycemia--an;	Mesh_UI:D007003;Mesh_MN:C18.452.394.984;DOID:9993;NCI:C3126;ICD9CM:251.2;UMLS_CUI:C0020615;ICD10CM:E16.2;SNOMEDCT_US_2016_03_01:154691006;SNOMEDCT_US_2016_03_01:154693009;SNOMEDCT_US_2016_03_01:190433001;SNOMEDCT_US_2016_03_01:190436009;SNOMEDCT_US_2016_03_01:237630007;SNOMEDCT_US_2016_03_01:271327008;SNOMEDCT_US_2016_03_01:302866003;SNOMEDCT_US_2016_03_01:66694000;
286730326	MAP2 -- Hypoglycemia	association	Pubmed central 2013:3838412;	STZ-induced diabetic rats showed significantly reduced <b>MAP2</b> immunoreactivity in the cortex after RM <b>hypoglycemia</b> compared with pyruvate-treated diabetic rats.[Pubmed central 2013:3838412];	4343185	Gene	MAP2	MAP2;MAP2A;MAP2B;MAP2C;microtubule associated protein 2;MAP-2;microtubule -associated protein-2;microtubule associated protein ii;microtubule associated protein type-2;microtubule associated protein- 2;microtubule associated protein-2;microtubule associated protein2;microtubule- associated protein 2;Microtubule-associated protein 2;microtubule-associated protein ii;microtubule-associated protein …	SWISSPROT_AC:P11137;SWISSPROT_ID:MTAP2_HUMAN;GeneID:4133;Ensembl:ENSG00000078018;HGNC:HGNC:6839;MIM:157130;Vega:OTTHUMG00000132962;protein_accession:AAA03354.1;protein_accession:AAA59552.1;protein_accession:AAB33379.1;protein_accession:AAB48097.1;protein_accession:AAB48098.1;protein_accession:AAH38857.1;protein_accession:AAH66648.1;protein_accession:AAI10424.1;protein_accession:AAI17124.1;protein…	1373	Disease	Hypoglycemia	Fasting Hypoglycemia;Hypoglycaemia;Hypoglycemia;Postabsorptive Hypoglycemia;Postprandial Hypoglycemia;Reactive Hypoglycemia;hypoglycaemia--an;hypoglycemia--an;	Mesh_UI:D007003;Mesh_MN:C18.452.394.984;DOID:9993;NCI:C3126;ICD9CM:251.2;UMLS_CUI:C0020615;ICD10CM:E16.2;SNOMEDCT_US_2016_03_01:154691006;SNOMEDCT_US_2016_03_01:154693009;SNOMEDCT_US_2016_03_01:190433001;SNOMEDCT_US_2016_03_01:190436009;SNOMEDCT_US_2016_03_01:237630007;SNOMEDCT_US_2016_03_01:271327008;SNOMEDCT_US_2016_03_01:302866003;SNOMEDCT_US_2016_03_01:66694000;
288247990	GLUT1 -<> Hypoglycemia	regulation	Pubmed central 2011:3080288;	Furthermore, it has been shown that the enhanced transport activity caused by <b>hypoglycemia</b> is attributed to an increased expression of <b>GLUT1</b> in the cell membrane [33].[Pubmed central 2011:3080288];	169311	Protein	GLUT1	Glucose transporter type 1, erythrocyte/brain;GLUT-1;GLUT1;GTR1;HepG2 glucose transporter;SLC2A1;Solute carrier family 2, facilitated glucose transporter member 1;CSE;cse-an;DYT17;DYT18;DYT9;EIG12;glucose transporter of hepg2;GLUT;glut -1;glut 1;glut i;glut isoform 1;glut isoform-1;glut- 1;glut- i;glut-1-type;glut-type;GLUT1DS;hepg2 glucose-transporter;hepg2-type glucose transporter;HTLVR;PED;ped…	SWISSPROT_AC:P11166;SWISSPROT_ID:GTR1_HUMAN;EMBL:AF070544;EMBL:AK292791;EMBL:AK312403;EMBL:AY034633;EMBL:BC118590;EMBL:CH471059;EMBL:K03195;EMBL:M20653;RefSeq:NP_006507.2;ProteinModelPortal:P11166;STRING:9606.ENSP00000416293;SWISSPROT_AC_OLD:A8K9S6;SWISSPROT_AC_OLD:B2R620;SWISSPROT_AC_OLD:D3DPX0;SWISSPROT_AC_OLD:O75535;SWISSPROT_AC_OLD:Q147X2;SMR:P11166;GeneID:6513;KEGG:hsa:6513;PIR:A27217;eggNOG…	1373	Disease	Hypoglycemia	Fasting Hypoglycemia;Hypoglycaemia;Hypoglycemia;Postabsorptive Hypoglycemia;Postprandial Hypoglycemia;Reactive Hypoglycemia;hypoglycaemia--an;hypoglycemia--an;	Mesh_UI:D007003;Mesh_MN:C18.452.394.984;DOID:9993;NCI:C3126;ICD9CM:251.2;UMLS_CUI:C0020615;ICD10CM:E16.2;SNOMEDCT_US_2016_03_01:154691006;SNOMEDCT_US_2016_03_01:154693009;SNOMEDCT_US_2016_03_01:190433001;SNOMEDCT_US_2016_03_01:190436009;SNOMEDCT_US_2016_03_01:237630007;SNOMEDCT_US_2016_03_01:271327008;SNOMEDCT_US_2016_03_01:302866003;SNOMEDCT_US_2016_03_01:66694000;
280059565	GLUT2 -- Hypoglycemia	association	Pubmed central 2015:4294397;	Mutations in the GLUT2 gene cause hepatorenal glycogen accumulation, nephropathy, and defects in glucose homeostasis in humans (i.e., FanconiГѓВўГ‚в‚¬Г‚вЂњBickel syndrome; FBS).2 In addition, GLUT2 is also expressed in the central nervous system, particularly in neurons and glial cells of brain areas known to participate in the central glucose sensing system that regulates glucose homeostasis and…	169322	Protein	GLUT2	Glucose transporter type 2, liver;GLUT-2;GLUT2;GTR2;SLC2A2;Solute carrier family 2, facilitated glucose transporter member 2;glucose transporter isoform 2, liver;glut 2;glut-ii;gtr ii;solute carrier family 2 member 2;transporter isoform 2, liver type glucose;	SWISSPROT_AC:P11168;SWISSPROT_ID:GTR2_HUMAN;EMBL:AC061708;EMBL:AC092918;EMBL:AK290846;EMBL:AK298418;EMBL:AK313622;EMBL:CH471052;EMBL:J03810;RefSeq:NP_000331.1;RefSeq:NP_001265587.1;RefSeq:NP_001265588.1;ProteinModelPortal:P11168;STRING:9606.ENSP00000323568;SWISSPROT_AC_OLD:A8K481;SWISSPROT_AC_OLD:B2R936;SWISSPROT_AC_OLD:B7Z547;SWISSPROT_AC_OLD:F8W8V8;SWISSPROT_AC_OLD:Q9UCW9;GeneID:6514;KEGG:hsa:6…	1373	Disease	Hypoglycemia	Fasting Hypoglycemia;Hypoglycaemia;Hypoglycemia;Postabsorptive Hypoglycemia;Postprandial Hypoglycemia;Reactive Hypoglycemia;hypoglycaemia--an;hypoglycemia--an;	Mesh_UI:D007003;Mesh_MN:C18.452.394.984;DOID:9993;NCI:C3126;ICD9CM:251.2;UMLS_CUI:C0020615;ICD10CM:E16.2;SNOMEDCT_US_2016_03_01:154691006;SNOMEDCT_US_2016_03_01:154693009;SNOMEDCT_US_2016_03_01:190433001;SNOMEDCT_US_2016_03_01:190436009;SNOMEDCT_US_2016_03_01:237630007;SNOMEDCT_US_2016_03_01:271327008;SNOMEDCT_US_2016_03_01:302866003;SNOMEDCT_US_2016_03_01:66694000;
41908979	CYP2C9 -<> Hypoglycemia	regulation	Pubmed 2014:24442125;Pubmed central 2017:5724509;	<b>CYP2C9</b> genotype significantly influenced the occurrence of <b>hypoglycemia</b> events among the elderly patients (aged 60 years and over; nГѓВўГ‚в‚¬Г‚вЂ°=ГѓВўГ‚в‚¬Г‚вЂ°103).[Pubmed 2014:24442125];<b>CYP2C9</b> genotype significantly influenced the occurrence of <b>hypoglycemia</b> events among the elderly patients (aged 60 years and over; nГѓЖ’Г‚ВўГѓвЂљГ‚в‚¬ГѓвЂљГ‚вЂ°=ГѓЖ’Г‚ВўГѓвЂљГ‚в‚¬Гѓв…	78992	Protein	CYP2C9	(R)-limonene 6-monooxygenase;(S)-limonene 6-monooxygenase;(S)-limonene 7-monooxygenase;Cholesterol 25-hydroxylase;CP2C9;CYP2C10;CYP2C9;CYPIIC9;Cytochrome P-450MP;Cytochrome P450 2C9;Cytochrome P450 MP-4;Cytochrome P450 MP-8;Cytochrome P450 PB-1;EC 1.14.13.-;EC 1.14.13.48;EC 1.14.13.49;EC 1.14.13.80;EC 1.14.99.38;S-mephenytoin 4-hydroxylase;2c9 isoform of cytochrome p450;cholesterol 25 hydroxylase…	SWISSPROT_AC:P11712;SWISSPROT_ID:CP2C9_HUMAN;EMBL:AK289420;EMBL:AL359672;EMBL:AY341248;EMBL:AY702706;EMBL:BC020754;EMBL:BC070317;EMBL:BC125054;EMBL:CH471066;EMBL:D00173;EMBL:M15331;EMBL:M21939;EMBL:M21940;EMBL:S46963;RefSeq:NP_000762.2;RefSeq:XP_016871247.1;ProteinModelPortal:P11712;STRING:9606.ENSP00000260682;SWISSPROT_AC_OLD:P11713;SWISSPROT_AC_OLD:Q16756;SWISSPROT_AC_OLD:Q16872;SWISSPROT_AC_OL…	1373	Disease	Hypoglycemia	Fasting Hypoglycemia;Hypoglycaemia;Hypoglycemia;Postabsorptive Hypoglycemia;Postprandial Hypoglycemia;Reactive Hypoglycemia;hypoglycaemia--an;hypoglycemia--an;	Mesh_UI:D007003;Mesh_MN:C18.452.394.984;DOID:9993;NCI:C3126;ICD9CM:251.2;UMLS_CUI:C0020615;ICD10CM:E16.2;SNOMEDCT_US_2016_03_01:154691006;SNOMEDCT_US_2016_03_01:154693009;SNOMEDCT_US_2016_03_01:190433001;SNOMEDCT_US_2016_03_01:190436009;SNOMEDCT_US_2016_03_01:237630007;SNOMEDCT_US_2016_03_01:271327008;SNOMEDCT_US_2016_03_01:302866003;SNOMEDCT_US_2016_03_01:66694000;
34054486	ACE -<> Hypoglycemia	regulation	Pubmed 2006:16981144;	Here, we studied the effects of genetic polymorphisms in the <b>ACE</b> on impaired <b>hypoglycemia</b> awareness in 231 Caucasian T1DM patients.[Pubmed 2006:16981144];	6617	Protein	ACE	ACE;Angiotensin-converting enzyme;CD143 antigen;DCP;DCP1;Dipeptidyl carboxypeptidase I;EC 3.2.1.-;EC 3.4.15.1;Kininase II;ace--an;ACE1;angiotensin I converting enzyme;cd 143;CD143;dipeptidyl carboxypeptidase 1;dipeptidyl carboxypeptidase-1;dipeptidyl carboxypeptidase-i;dipeptidyl-carboxypeptidase i;kininase 2;kininase ii-type;kininase type ii;kininase-ii;	SWISSPROT_AC:P12821;SWISSPROT_ID:ACE_HUMAN;EMBL:AB208971;EMBL:AC113554;EMBL:AF118569;EMBL:AK301988;EMBL:AY436326;EMBL:EU332840;EMBL:J04144;EMBL:M26657;EMBL:X16295;RefSeq:NP_000780.1;RefSeq:NP_001171528.1;RefSeq:NP_690043.1;ProteinModelPortal:P12821;STRING:9606.ENSP00000290866;SWISSPROT_AC_OLD:B0LPF0;SWISSPROT_AC_OLD:B4DXI3;SWISSPROT_AC_OLD:E7EU16;SWISSPROT_AC_OLD:P22966;SWISSPROT_AC_OLD:Q53YX9;SW…	1373	Disease	Hypoglycemia	Fasting Hypoglycemia;Hypoglycaemia;Hypoglycemia;Postabsorptive Hypoglycemia;Postprandial Hypoglycemia;Reactive Hypoglycemia;hypoglycaemia--an;hypoglycemia--an;	Mesh_UI:D007003;Mesh_MN:C18.452.394.984;DOID:9993;NCI:C3126;ICD9CM:251.2;UMLS_CUI:C0020615;ICD10CM:E16.2;SNOMEDCT_US_2016_03_01:154691006;SNOMEDCT_US_2016_03_01:154693009;SNOMEDCT_US_2016_03_01:190433001;SNOMEDCT_US_2016_03_01:190436009;SNOMEDCT_US_2016_03_01:237630007;SNOMEDCT_US_2016_03_01:271327008;SNOMEDCT_US_2016_03_01:302866003;SNOMEDCT_US_2016_03_01:66694000;
275917727	SGLT1 -<> Hypoglycemia	regulation	Pubmed central 2015:4587643;	The Na(+)-glucose cotransporter 1 (SGLT1/SLC5A1) is predominantly expressed in the small intestine. It transports glucose and galactose across the apical membrane in a process driven by a Na(+) gradient created by Na(+)-K(+)-ATPase (PMID: 27012770). To assess whether <b>SGLT1</b> contributes to the magnitude of the counterregulatory response to <b>hypoglycemia</b>, we selectively knocked down VMH…	442820	Protein	SGLT1	High affinity sodium-glucose cotransporter;Na(+)/glucose cotransporter 1;NAGT;SC5A1;SGLT1;SLC5A1;Sodium/glucose cotransporter 1;Solute carrier family 5 member 1;D22S675;high-affinity sodium glucose cotransporter;high-affinity sodium-glucose cotransporter;na(+) /glucose cotransporter 1;na(+)/glucose cotransporter type 1;na(+)/glucose cotransporter-1;sodium/glucose cotransporter-1;	SWISSPROT_AC:P13866;SWISSPROT_ID:SC5A1_HUMAN;EMBL:AK297665;EMBL:AK312948;EMBL:AK316184;EMBL:AL022321;EMBL:CH471095;EMBL:CR456579;EMBL:L29328;EMBL:L29329;EMBL:L29330;EMBL:L29331;EMBL:L29332;EMBL:L29333;EMBL:L29334;EMBL:L29335;EMBL:L29336;EMBL:L29337;EMBL:L29338;EMBL:L29339;EMBL:M24847;EMBL:Z74021;EMBL:Z80998;EMBL:Z83839;EMBL:Z83849;RefSeq:NP_000334.1;RefSeq:NP_001243243.1;ProteinModelPortal:P13866…	1373	Disease	Hypoglycemia	Fasting Hypoglycemia;Hypoglycaemia;Hypoglycemia;Postabsorptive Hypoglycemia;Postprandial Hypoglycemia;Reactive Hypoglycemia;hypoglycaemia--an;hypoglycemia--an;	Mesh_UI:D007003;Mesh_MN:C18.452.394.984;DOID:9993;NCI:C3126;ICD9CM:251.2;UMLS_CUI:C0020615;ICD10CM:E16.2;SNOMEDCT_US_2016_03_01:154691006;SNOMEDCT_US_2016_03_01:154693009;SNOMEDCT_US_2016_03_01:190433001;SNOMEDCT_US_2016_03_01:190436009;SNOMEDCT_US_2016_03_01:237630007;SNOMEDCT_US_2016_03_01:271327008;SNOMEDCT_US_2016_03_01:302866003;SNOMEDCT_US_2016_03_01:66694000;
275875955	ADRB3 -<> Hypoglycemia	regulation	Pubmed central 2011:3219955;	Targeted blockade of VMH B1AR or <b>B3AR</b> failed to suppress counterregulatory hormone responses to <b>hypoglycemia</b> or increase the GIR needed to maintain hypoglycemia (Fig. 2).[Pubmed central 2011:3219955];	11465	Protein	ADRB3	ADRB3;ADRB3R;B3AR;Beta-3 adrenergic receptor;Beta-3 adrenoceptor;Beta-3 adrenoreceptor;adrenergic receptor b3;adrenoceptor beta 3;adrenoceptor beta-3;b3 adrenergic receptor;b3 adrenoceptor;b3 adrenoreceptor;b3-adrenergic receptor;beta 3 adrenergic receptor;beta 3 adrenoceptor;beta 3 adrenoreceptor;beta 3-adrenergic receptor;beta 3-adrenergic-receptor;beta 3-adrenoceptor;beta 3-adrenoceptor-subtyp…	SWISSPROT_AC:P13945;SWISSPROT_ID:ADRB3_HUMAN;EMBL:AY487247;EMBL:BC075017;EMBL:DQ104441;EMBL:M29932;EMBL:S53291;EMBL:X70811;EMBL:X70812;EMBL:X72861;RefSeq:NP_000016.1;ProteinModelPortal:P13945;STRING:9606.ENSP00000343782;SWISSPROT_AC_OLD:Q4JFT4;SMR:P13945;GeneID:155;KEGG:hsa:155;PIR:I57941;PIR:S33751;eggNOG:ENOG410XRW9;eggNOG:KOG3656;UniGene:Hs.2549;GO:GO:0001659;GO:GO:0002024;GO:GO:0002025;GO:GO:…	1373	Disease	Hypoglycemia	Fasting Hypoglycemia;Hypoglycaemia;Hypoglycemia;Postabsorptive Hypoglycemia;Postprandial Hypoglycemia;Reactive Hypoglycemia;hypoglycaemia--an;hypoglycemia--an;	Mesh_UI:D007003;Mesh_MN:C18.452.394.984;DOID:9993;NCI:C3126;ICD9CM:251.2;UMLS_CUI:C0020615;ICD10CM:E16.2;SNOMEDCT_US_2016_03_01:154691006;SNOMEDCT_US_2016_03_01:154693009;SNOMEDCT_US_2016_03_01:190433001;SNOMEDCT_US_2016_03_01:190436009;SNOMEDCT_US_2016_03_01:237630007;SNOMEDCT_US_2016_03_01:271327008;SNOMEDCT_US_2016_03_01:302866003;SNOMEDCT_US_2016_03_01:66694000;
279878625	VEGF -- Hypoglycemia	association	Pubmed central 2015:4602831;Pubmed central 2007:2169246;	Low levels of VEGF have been observed in sputum from patients with COPD, and VEGF sputum levels were inversely correlated with airflow limitation assessed as forced expiratory volume in 1 second.36 In a recent study, it has been shown that <b>hypoglycemia</b> reduces <b>VEGF-A</b> production, which specifically acts on endothelial cells and has various effects, including endothelial cell growth a…	520242	Protein	VEGF	Vascular endothelial growth factor A;Vascular permeability factor;VEGF;VEGF-A;VEGFA;VPF;endothelial growth factor-a-vascular;endothelial vascular growth factor-a;factor of vascular permeability;factor vascular permeability;factor-a-vascular endothelial growth;growth factor-a-vascular endothelial;MVCD1;permeability factor vascular;permeability factor-vascular;vascular endothelial growth factor - a…	SWISSPROT_AC:P15692;SWISSPROT_ID:VEGFA_HUMAN;EMBL:AB021221;EMBL:AB451322;EMBL:AB451451;EMBL:AF022375;EMBL:AF062645;EMBL:AF091352;EMBL:AF214570;EMBL:AF430806;EMBL:AF437895;EMBL:AF486837;EMBL:AH006909;EMBL:AJ010438;EMBL:AL136131;EMBL:AY047581;EMBL:AY766116;EMBL:BC065522;EMBL:CH471081;EMBL:DQ229900;EMBL:M27281;EMBL:M32977;EMBL:M63971;EMBL:M63972;EMBL:M63973;EMBL:M63974;EMBL:M63975;EMBL:M63976;EMBL:M…	1373	Disease	Hypoglycemia	Fasting Hypoglycemia;Hypoglycaemia;Hypoglycemia;Postabsorptive Hypoglycemia;Postprandial Hypoglycemia;Reactive Hypoglycemia;hypoglycaemia--an;hypoglycemia--an;	Mesh_UI:D007003;Mesh_MN:C18.452.394.984;DOID:9993;NCI:C3126;ICD9CM:251.2;UMLS_CUI:C0020615;ICD10CM:E16.2;SNOMEDCT_US_2016_03_01:154691006;SNOMEDCT_US_2016_03_01:154693009;SNOMEDCT_US_2016_03_01:190433001;SNOMEDCT_US_2016_03_01:190436009;SNOMEDCT_US_2016_03_01:237630007;SNOMEDCT_US_2016_03_01:271327008;SNOMEDCT_US_2016_03_01:302866003;SNOMEDCT_US_2016_03_01:66694000;
282218495	VEGFA -- Hypoglycemia	association	Pubmed central 2015:4602831;	Low levels of VEGF have been observed in sputum from patients with COPD, and VEGF sputum levels were inversely correlated with airflow limitation assessed as forced expiratory volume in 1 second.36 In a recent study, it has been shown that <b>hypoglycemia</b> reduces <b>VEGF-A</b> production, which specifically acts on endothelial cells and has various effects, including endothelial cell growth a…	4345852	Gene	VEGFA	MVCD1;vascular endothelial growth factor A;VEGF;VEGFA;VPF;endothelial growth factor-a-vascular;endothelial vascular growth factor-a;factor of vascular permeability;factor vascular permeability;factor-a-vascular endothelial growth;growth factor-a-vascular endothelial;permeability factor vascular;permeability factor-vascular;vascular endothelial growth factor - a;vascular endothelial growth factor …	SWISSPROT_AC:P15692;SWISSPROT_ID:VEGFA_HUMAN;GeneID:7422;Ensembl:ENSG00000112715;HGNC:HGNC:12680;MIM:192240;Vega:OTTHUMG00000014745;protein_accession:AAA35789.1;protein_accession:AAA36804.1;protein_accession:AAA36807.1;protein_accession:AAC16730.1;protein_accession:AAC63101.1;protein_accession:AAC63102.1;protein_accession:AAC63143.1;protein_accession:AAD04918.1;protein_accession:AAD55345.1;protei…	1373	Disease	Hypoglycemia	Fasting Hypoglycemia;Hypoglycaemia;Hypoglycemia;Postabsorptive Hypoglycemia;Postprandial Hypoglycemia;Reactive Hypoglycemia;hypoglycaemia--an;hypoglycemia--an;	Mesh_UI:D007003;Mesh_MN:C18.452.394.984;DOID:9993;NCI:C3126;ICD9CM:251.2;UMLS_CUI:C0020615;ICD10CM:E16.2;SNOMEDCT_US_2016_03_01:154691006;SNOMEDCT_US_2016_03_01:154693009;SNOMEDCT_US_2016_03_01:190433001;SNOMEDCT_US_2016_03_01:190436009;SNOMEDCT_US_2016_03_01:237630007;SNOMEDCT_US_2016_03_01:271327008;SNOMEDCT_US_2016_03_01:302866003;SNOMEDCT_US_2016_03_01:66694000;
287633925	Pituitary adenylate cyclase-activating polypeptide -- Hypoglycemia	association	Pubmed central 2016:4909203;	The results also show that <b>PACAP</b> was able to abolish the effect of <b>hypoglycaemia</b> on increased CHOP mRNA levels (Fig 3).[Pubmed central 2016:4909203];The results in Fig 4B show that the <b>PACAP</b> neuroprotective effect against <b>hypoglycaemia</b> was abolished in the presence of the PKA inhibitor H89, while it was unaffected in presence of the PKC inhibitor GГѓЖ’Г‚В¶6976.[Pubmed …	298227	Protein	Pituitary adenylate cyclase-activating polypeptide	ADCYAP1;PACA;PACAP;Pituitary adenylate cyclase-activating polypeptide;adcyap 1;adenylate cyclase activating polypeptide 1;adenylate cyclase activating polypeptide type 1;adenylate cyclase activating polypeptide type i;adenylate cyclase-activating polypeptide 1;adenylate cyclase-activating polypeptide i;adenylate cyclase-activating polypeptide type 1;adenylate cyclase-activating polypeptide type i…	SWISSPROT_AC:P18509;SWISSPROT_ID:PACA_HUMAN;EMBL:AK313050;EMBL:BC093837;EMBL:BC101803;EMBL:S83513;EMBL:X60435;RefSeq:NP_001093203.1;RefSeq:NP_001108.2;ProteinModelPortal:P18509;STRING:9606.ENSP00000411658;SWISSPROT_AC_OLD:B2R7N4;SWISSPROT_AC_OLD:Q52LQ0;SMR:P18509;GeneID:116;KEGG:hsa:116;PIR:I84638;eggNOG:ENOG410IWIZ;eggNOG:ENOG4111FZG;UniGene:Hs.531719;UniGene:Hs.727476;GO:GO:0001541;GO:GO:000166…	1373	Disease	Hypoglycemia	Fasting Hypoglycemia;Hypoglycaemia;Hypoglycemia;Postabsorptive Hypoglycemia;Postprandial Hypoglycemia;Reactive Hypoglycemia;hypoglycaemia--an;hypoglycemia--an;	Mesh_UI:D007003;Mesh_MN:C18.452.394.984;DOID:9993;NCI:C3126;ICD9CM:251.2;UMLS_CUI:C0020615;ICD10CM:E16.2;SNOMEDCT_US_2016_03_01:154691006;SNOMEDCT_US_2016_03_01:154693009;SNOMEDCT_US_2016_03_01:190433001;SNOMEDCT_US_2016_03_01:190436009;SNOMEDCT_US_2016_03_01:237630007;SNOMEDCT_US_2016_03_01:271327008;SNOMEDCT_US_2016_03_01:302866003;SNOMEDCT_US_2016_03_01:66694000;
287634034	Pituitary adenylate cyclase-activating polypeptide -<> Hypoglycemia	regulation	Pubmed central 2016:4909203;	We selected PACAP based on three main reasons: 1) there is extensive literature about the neuroprotective effects mediated by this neuropeptide [(reviewed by Reglodi et al [74])] 2) it was recently shown that PACAP modulates neurogenesis in vitro and in vivo (see Intro) 3) <b>PACAP</b> has been shown to restore euglycaemia in response to acute <b>hypoglycaemia</b> by stimulating glucagon secretio…	298227	Protein	Pituitary adenylate cyclase-activating polypeptide	ADCYAP1;PACA;PACAP;Pituitary adenylate cyclase-activating polypeptide;adcyap 1;adenylate cyclase activating polypeptide 1;adenylate cyclase activating polypeptide type 1;adenylate cyclase activating polypeptide type i;adenylate cyclase-activating polypeptide 1;adenylate cyclase-activating polypeptide i;adenylate cyclase-activating polypeptide type 1;adenylate cyclase-activating polypeptide type i…	SWISSPROT_AC:P18509;SWISSPROT_ID:PACA_HUMAN;EMBL:AK313050;EMBL:BC093837;EMBL:BC101803;EMBL:S83513;EMBL:X60435;RefSeq:NP_001093203.1;RefSeq:NP_001108.2;ProteinModelPortal:P18509;STRING:9606.ENSP00000411658;SWISSPROT_AC_OLD:B2R7N4;SWISSPROT_AC_OLD:Q52LQ0;SMR:P18509;GeneID:116;KEGG:hsa:116;PIR:I84638;eggNOG:ENOG410IWIZ;eggNOG:ENOG4111FZG;UniGene:Hs.531719;UniGene:Hs.727476;GO:GO:0001541;GO:GO:000166…	1373	Disease	Hypoglycemia	Fasting Hypoglycemia;Hypoglycaemia;Hypoglycemia;Postabsorptive Hypoglycemia;Postprandial Hypoglycemia;Reactive Hypoglycemia;hypoglycaemia--an;hypoglycemia--an;	Mesh_UI:D007003;Mesh_MN:C18.452.394.984;DOID:9993;NCI:C3126;ICD9CM:251.2;UMLS_CUI:C0020615;ICD10CM:E16.2;SNOMEDCT_US_2016_03_01:154691006;SNOMEDCT_US_2016_03_01:154693009;SNOMEDCT_US_2016_03_01:190433001;SNOMEDCT_US_2016_03_01:190436009;SNOMEDCT_US_2016_03_01:237630007;SNOMEDCT_US_2016_03_01:271327008;SNOMEDCT_US_2016_03_01:302866003;SNOMEDCT_US_2016_03_01:66694000;
279190594	HNF1A -- Hypoglycemia	association	Pubmed central 2013:3573904;	The mechanism by which loss of function mutations in HNF4A and <b>HNF1A</b> can lead to this dual phenotype with <b>hypoglycemia</b> in early life and diabetes later, has not been elucidated, but likely implies a changing pattern of gene expression regulation by these transcription factors throughout the life of an individual.[Pubmed central 2013:3573904];	184545	Protein	HNF1A	Hepatocyte nuclear factor 1-alpha;HNF-1-alpha;HNF-1A;HNF1A;LFB1;Liver-specific transcription factor LF-B1;TCF-1;TCF1;Transcription factor 1;factor 1 transcription;factor 1-transcription;factor i transcription;factor-1 transcription;factor-i transcription;factor1 transcription;hepatocyte nuclear factor -1 alpha;hepatocyte nuclear factor 1 alpha;hepatocyte nuclear factor 1a;hepatocyte nuclear facto…	SWISSPROT_AC:P20823;SWISSPROT_ID:HNF1A_HUMAN;EMBL:AC079602;EMBL:BC104908;EMBL:BC104910;EMBL:CH471054;EMBL:EF641294;EMBL:HM116552;EMBL:HM116557;EMBL:HM116558;EMBL:HM449088;EMBL:HM449089;EMBL:M57732;EMBL:U72612;EMBL:U72613;EMBL:U72614;EMBL:U72615;EMBL:U72616;EMBL:U72617;EMBL:U72618;EMBL:X71346;RefSeq:NP_000536.5;RefSeq:NP_001293108.1;ProteinModelPortal:P20823;STRING:9606.ENSP00000257555;SWISSPROT_A…	1373	Disease	Hypoglycemia	Fasting Hypoglycemia;Hypoglycaemia;Hypoglycemia;Postabsorptive Hypoglycemia;Postprandial Hypoglycemia;Reactive Hypoglycemia;hypoglycaemia--an;hypoglycemia--an;	Mesh_UI:D007003;Mesh_MN:C18.452.394.984;DOID:9993;NCI:C3126;ICD9CM:251.2;UMLS_CUI:C0020615;ICD10CM:E16.2;SNOMEDCT_US_2016_03_01:154691006;SNOMEDCT_US_2016_03_01:154693009;SNOMEDCT_US_2016_03_01:190433001;SNOMEDCT_US_2016_03_01:190436009;SNOMEDCT_US_2016_03_01:237630007;SNOMEDCT_US_2016_03_01:271327008;SNOMEDCT_US_2016_03_01:302866003;SNOMEDCT_US_2016_03_01:66694000;
279190855	HNF1A -- Hypoglycemia	association	Pubmed central 2013:3573904;	The mechanism by which loss of function mutations in HNF4A and <b>HNF1A</b> can lead to this dual phenotype with <b>hypoglycemia</b> in early life and diabetes later, has not been elucidated, but likely implies a changing pattern of gene expression regulation by these transcription factors throughout the life of an individual.[Pubmed central 2013:3573904];	4345419	Gene	HNF1A	HNF-1A;HNF1;HNF1 homeobox A;HNF1A;IDDM20;LFB1;MODY3;TCF-1;TCF1;factor 1 transcription;factor 1-transcription;factor i transcription;factor-1 transcription;factor-i transcription;factor1 transcription;hepatocyte nuclear factor -1 alpha;hepatocyte nuclear factor 1 alpha;Hepatocyte nuclear factor 1-alpha;hepatocyte nuclear factor 1a;hepatocyte nuclear factor 1alpha;hepatocyte nuclear factor-1 alpha;…	SWISSPROT_AC:P20823;SWISSPROT_ID:HNF1A_HUMAN;GeneID:6927;Ensembl:ENSG00000135100;HGNC:HGNC:11621;MIM:142410;Vega:OTTHUMG00000151015;protein_accession:AAA88077.1;protein_accession:AAC51137.1;protein_accession:AAD14878.1;protein_accession:AAI04909.1;protein_accession:AAI04911.1;protein_accession:ABR09270.1;protein_accession:ABZ92189.1;protein_accession:ACL15377.1;protein_accession:ACL15378.1;protei…	1373	Disease	Hypoglycemia	Fasting Hypoglycemia;Hypoglycaemia;Hypoglycemia;Postabsorptive Hypoglycemia;Postprandial Hypoglycemia;Reactive Hypoglycemia;hypoglycaemia--an;hypoglycemia--an;	Mesh_UI:D007003;Mesh_MN:C18.452.394.984;DOID:9993;NCI:C3126;ICD9CM:251.2;UMLS_CUI:C0020615;ICD10CM:E16.2;SNOMEDCT_US_2016_03_01:154691006;SNOMEDCT_US_2016_03_01:154693009;SNOMEDCT_US_2016_03_01:190433001;SNOMEDCT_US_2016_03_01:190436009;SNOMEDCT_US_2016_03_01:237630007;SNOMEDCT_US_2016_03_01:271327008;SNOMEDCT_US_2016_03_01:302866003;SNOMEDCT_US_2016_03_01:66694000;
280500576	UQCRC2 -- Hypoglycemia	association	Pubmed central 2017:5551566;Pubmed central 2013:3873243;	A recessive inactivating mutation in the <b>UQCRC2</b> gene found in related individuals resulted in neonatal onset of <b>hypoglycemia</b>, lactic acidosis, ketosis, and hyperammonemia and was the basis for complex III functional deficiency (Miyake et al., 2013).[Pubmed central 2017:5551566];Patients with UQCRB and <b>UQCRC2</b> mutations presented with <b>hypoglycaemia</b> and lactic acidosis, t…	349568	Protein	UQCRC2	Complex III subunit 2;Core protein II;Cytochrome b-c1 complex subunit 2, mitochondrial;QCR2;Ubiquinol-cytochrome-c reductase complex core protein 2;UQCRC2;core protein 2;core protein-2;MC3DN5;ubiquinol cytochrome c reductase complex core protein 2;ubiquinol-cytochrome c reductase complex core protein 2;ubiquinol-cytochrome c reductase core protein II;UQCR2;	SWISSPROT_AC:P22695;SWISSPROT_ID:QCR2_HUMAN;EMBL:AK094006;EMBL:BC000484;EMBL:BC003136;EMBL:CH471249;EMBL:J04973;RefSeq:NP_003357.2;ProteinModelPortal:P22695;STRING:9606.ENSP00000268379;SWISSPROT_AC_OLD:B3KSN4;SWISSPROT_AC_OLD:Q9BQ05;GeneID:7385;KEGG:hsa:7385;PIR:A32629;eggNOG:COG0612;eggNOG:KOG2583;UniGene:Hs.528803;GO:GO:0004222;GO:GO:0005654;GO:GO:0005739;GO:GO:0005743;GO:GO:0005750;GO:GO:00061…	1373	Disease	Hypoglycemia	Fasting Hypoglycemia;Hypoglycaemia;Hypoglycemia;Postabsorptive Hypoglycemia;Postprandial Hypoglycemia;Reactive Hypoglycemia;hypoglycaemia--an;hypoglycemia--an;	Mesh_UI:D007003;Mesh_MN:C18.452.394.984;DOID:9993;NCI:C3126;ICD9CM:251.2;UMLS_CUI:C0020615;ICD10CM:E16.2;SNOMEDCT_US_2016_03_01:154691006;SNOMEDCT_US_2016_03_01:154693009;SNOMEDCT_US_2016_03_01:190433001;SNOMEDCT_US_2016_03_01:190436009;SNOMEDCT_US_2016_03_01:237630007;SNOMEDCT_US_2016_03_01:271327008;SNOMEDCT_US_2016_03_01:302866003;SNOMEDCT_US_2016_03_01:66694000;
37447899	CD40 -<> Hypoglycemia	regulation	Pubmed 2010:20587725;	Inflammation was triggered with <b>CD40</b> expression increasing maximally at 24 h (3.13 +/- 2.3% vs. 2.06 +/- 1.0%) after <b>hypoglycemia</b> (P = 0.009).[Pubmed 2010:20587725];	492548	Protein	CD40	B-cell surface antigen CD40;Bp50;CD40;CD40 antigen;CD40L receptor;CDw40;TNFRSF5;TNR5;Tumor necrosis factor receptor superfamily member 5;antigen cd40;antigen-cd40;b cell surface antigen cd40;bp - 50;bp -50;bp 50;bp-50;cd 40;cd 40 molecule;cd-40;cd-40 molecule;cd4 0;CD40 molecule;molecule cd-40;molecule cd40;molecule of cd40;p 5 0;p 50;p-50;p5-0;p50;receptor cd40l;receptor of cd40l;	SWISSPROT_AC:P25942;SWISSPROT_ID:TNR5_HUMAN;EMBL:AJ300189;EMBL:AK222896;EMBL:AL035662;EMBL:AY225405;EMBL:AY504960;EMBL:BC012419;EMBL:BT019901;EMBL:CH471077;EMBL:EF064754;EMBL:X60592;RefSeq:NP_001241.1;RefSeq:NP_001289682.1;RefSeq:NP_001309351.1;RefSeq:NP_690593.1;ProteinModelPortal:P25942;STRING:9606.ENSP00000361359;SWISSPROT_AC_OLD:E1P5S9;SWISSPROT_AC_OLD:Q53GN5;SWISSPROT_AC_OLD:Q5JY15;SWISSPROT…	1373	Disease	Hypoglycemia	Fasting Hypoglycemia;Hypoglycaemia;Hypoglycemia;Postabsorptive Hypoglycemia;Postprandial Hypoglycemia;Reactive Hypoglycemia;hypoglycaemia--an;hypoglycemia--an;	Mesh_UI:D007003;Mesh_MN:C18.452.394.984;DOID:9993;NCI:C3126;ICD9CM:251.2;UMLS_CUI:C0020615;ICD10CM:E16.2;SNOMEDCT_US_2016_03_01:154691006;SNOMEDCT_US_2016_03_01:154693009;SNOMEDCT_US_2016_03_01:190433001;SNOMEDCT_US_2016_03_01:190436009;SNOMEDCT_US_2016_03_01:237630007;SNOMEDCT_US_2016_03_01:271327008;SNOMEDCT_US_2016_03_01:302866003;SNOMEDCT_US_2016_03_01:66694000;
280118914	DNMT1 -- Hypoglycemia	association	Pubmed central 2016:4773780;	In addition, colorectal carcinoma (CRC) cells which were subjected to hypoxia and <b>hypoglycemia</b> had reduced <b>DNMT1</b>, DNMT3a, and DNMT3b mRNAs, resulting in a decrease in the 5mC level at the proximal promoter region of p16INK4a [47].[Pubmed central 2016:4773780];	107258	Protein	DNMT1	AIM;CXXC-type zinc finger protein 9;CXXC9;DNA (cytosine-5)-methyltransferase 1;DNA methyltransferase HsaI;DNA MTase HsaI;DNMT;DNMT1;EC 2.1.1.37;M.HsaI;MCMT;(dna cytosine-5-methyltransferase 1);ADCADN;dna (cytosine-5) methyltransferase 1;dna (cytosine-5)-methyltransferase-1;dna (cytosine-5-) methyltransferase 1;DNA methyltransferase 1;dna methyltransferase isoform 1;dna methyltransferase- 1;dna me…	SWISSPROT_AC:P26358;SWISSPROT_ID:DNMT1_HUMAN;EMBL:AC010077;EMBL:AC011511;EMBL:AC020931;EMBL:AF180682;EMBL:AH008119;EMBL:BC126227;EMBL:BC144093;EMBL:X63692;RefSeq:NP_001124295.1;RefSeq:NP_001305659.1;RefSeq:NP_001305660.1;RefSeq:NP_001370.1;ProteinModelPortal:P26358;STRING:9606.ENSP00000352516;SWISSPROT_AC_OLD:A0AV63;SWISSPROT_AC_OLD:B7ZLW6;SWISSPROT_AC_OLD:Q9UHG5;SWISSPROT_AC_OLD:Q9ULA2;SWISSPROT…	1373	Disease	Hypoglycemia	Fasting Hypoglycemia;Hypoglycaemia;Hypoglycemia;Postabsorptive Hypoglycemia;Postprandial Hypoglycemia;Reactive Hypoglycemia;hypoglycaemia--an;hypoglycemia--an;	Mesh_UI:D007003;Mesh_MN:C18.452.394.984;DOID:9993;NCI:C3126;ICD9CM:251.2;UMLS_CUI:C0020615;ICD10CM:E16.2;SNOMEDCT_US_2016_03_01:154691006;SNOMEDCT_US_2016_03_01:154693009;SNOMEDCT_US_2016_03_01:190433001;SNOMEDCT_US_2016_03_01:190436009;SNOMEDCT_US_2016_03_01:237630007;SNOMEDCT_US_2016_03_01:271327008;SNOMEDCT_US_2016_03_01:302866003;SNOMEDCT_US_2016_03_01:66694000;
280119456	DNMT1 -- Hypoglycemia	association	Pubmed central 2016:4773780;	In addition, colorectal carcinoma (CRC) cells which were subjected to hypoxia and <b>hypoglycemia</b> had reduced <b>DNMT1</b>, DNMT3a, and DNMT3b mRNAs, resulting in a decrease in the 5mC level at the proximal promoter region of p16INK4a [47].[Pubmed central 2016:4773780];	4341248	Gene	DNMT1	ADCADN;AIM;CXXC9;DNA methyltransferase 1;DNMT;DNMT1;HSN1E;m.HsaI;MCMT;(dna cytosine-5-methyltransferase 1);CXXC-type zinc finger protein 9;dna (cytosine-5) methyltransferase 1;DNA (cytosine-5)-methyltransferase 1;dna (cytosine-5)-methyltransferase-1;dna (cytosine-5-) methyltransferase 1;DNA methyltransferase HsaI;dna methyltransferase isoform 1;dna methyltransferase- 1;dna methyltransferase-1;dna…	SWISSPROT_AC:P26358;SWISSPROT_ID:DNMT1_HUMAN;GeneID:1786;Ensembl:ENSG00000130816;HGNC:HGNC:2976;MIM:126375;Vega:OTTHUMG00000180397;protein_accession:AAD51619.1;protein_accession:AAD54507.1;protein_accession:AAF23609.1;protein_accession:AAH92517.1;protein_accession:AAI26228.1;protein_accession:AAI44094.1;protein_accession:BAD92650.1;protein_accession:BAG53712.1;protein_accession:CAA45219.1;protein…	1373	Disease	Hypoglycemia	Fasting Hypoglycemia;Hypoglycaemia;Hypoglycemia;Postabsorptive Hypoglycemia;Postprandial Hypoglycemia;Reactive Hypoglycemia;hypoglycaemia--an;hypoglycemia--an;	Mesh_UI:D007003;Mesh_MN:C18.452.394.984;DOID:9993;NCI:C3126;ICD9CM:251.2;UMLS_CUI:C0020615;ICD10CM:E16.2;SNOMEDCT_US_2016_03_01:154691006;SNOMEDCT_US_2016_03_01:154693009;SNOMEDCT_US_2016_03_01:190433001;SNOMEDCT_US_2016_03_01:190436009;SNOMEDCT_US_2016_03_01:237630007;SNOMEDCT_US_2016_03_01:271327008;SNOMEDCT_US_2016_03_01:302866003;SNOMEDCT_US_2016_03_01:66694000;
275940699	CD26 -<> Hypoglycemia	treatment	Pubmed central 2010:3047982;	A recent study addressed this by examining the glucagon response to hypoglycemia in patients treated with the DPP- 4 inhibitor vildagliptin.73 It was found that contrary to the inhibition of glucagon secretion after meal ingestion by vildagliptin, ie, when glucose levels are elevated, the glucagon response to hypoglycemia was not inhibited.72 This preserved glucagon secretion during hypoglycemia …	108900	Protein	CD26	ADABP;ADCP-2;ADCP2;Adenosine deaminase complexing protein 2;CD26;CD26 antigen;Dipeptidyl peptidase 4;Dipeptidyl peptidase IV;DPP IV;DPP4;EC 3.4.14.5;T-cell activation antigen CD26;TP103;adenosine deaminase complexing protein-2;antigen cd26;cd 26;cd 26 antigen;dipeptidyl peptidase - 4;dipeptidyl peptidase -4;dipeptidyl peptidase type iv;dipeptidyl peptidase type-4;dipeptidyl peptidase- 4;dipeptidy…	SWISSPROT_AC:P27487;SWISSPROT_ID:DPP4_HUMAN;EMBL:AB451339;EMBL:AB451488;EMBL:AC008063;EMBL:BC013329;EMBL:BC065265;EMBL:CH471058;EMBL:M74777;EMBL:M80536;EMBL:S79876;EMBL:U13710;EMBL:U13711;EMBL:U13712;EMBL:U13713;EMBL:U13714;EMBL:U13715;EMBL:U13716;EMBL:U13717;EMBL:U13718;EMBL:U13719;EMBL:U13720;EMBL:U13721;EMBL:U13722;EMBL:U13723;EMBL:U13724;EMBL:U13725;EMBL:U13726;EMBL:U13727;EMBL:U13728;EMBL:U1…	1373	Disease	Hypoglycemia	Fasting Hypoglycemia;Hypoglycaemia;Hypoglycemia;Postabsorptive Hypoglycemia;Postprandial Hypoglycemia;Reactive Hypoglycemia;hypoglycaemia--an;hypoglycemia--an;	Mesh_UI:D007003;Mesh_MN:C18.452.394.984;DOID:9993;NCI:C3126;ICD9CM:251.2;UMLS_CUI:C0020615;ICD10CM:E16.2;SNOMEDCT_US_2016_03_01:154691006;SNOMEDCT_US_2016_03_01:154693009;SNOMEDCT_US_2016_03_01:190433001;SNOMEDCT_US_2016_03_01:190436009;SNOMEDCT_US_2016_03_01:237630007;SNOMEDCT_US_2016_03_01:271327008;SNOMEDCT_US_2016_03_01:302866003;SNOMEDCT_US_2016_03_01:66694000;
286993558	AKT1 -- Hypoglycemia	association	Pubmed central 2014:4076210;	Once the human safety profile has been well established, it will be tempting to explore them in patients with Proteus syndrome and/or <b>hypoglycemia</b> caused by <b>AKT1</b> or AKT2 mutation, respectively.[Pubmed central 2014:4076210];	4339971	Gene	AKT1	AKT;AKT serine/threonine kinase 1;AKT1;CWS6;PKB;PKB-ALPHA;PRKBA;RAC;RAC-ALPHA;akt-isoform;akt-type;c-akt proto-oncogene;EC 2.7.11.1;kinase b protein;kinase rac-alpha serine/threonine-protein;kinase-rac-alpha serine/threonine-protein;PKB alpha;pkb-a;Protein kinase B;Protein kinase B alpha;protein kinase ba;protein kinase beta;protein kinase-b;protein kinase-b alpha;protein kinase-beta;protein-kina…	SWISSPROT_AC:P31749;SWISSPROT_ID:AKT1_HUMAN;GeneID:207;Ensembl:ENSG00000142208;HGNC:HGNC:391;MIM:164730;Vega:OTTHUMG00000170795;protein_accession:AAA36539.1;protein_accession:AAH00479.1;protein_accession:AAH01737.1;protein_accession:AAH84538.1;protein_accession:ABY87524.1;protein_accession:ACE86973.1;protein_accession:ACE87663.1;protein_accession:AGC09587.1;protein_accession:AHA61679.1;protein_ac…	1373	Disease	Hypoglycemia	Fasting Hypoglycemia;Hypoglycaemia;Hypoglycemia;Postabsorptive Hypoglycemia;Postprandial Hypoglycemia;Reactive Hypoglycemia;hypoglycaemia--an;hypoglycemia--an;	Mesh_UI:D007003;Mesh_MN:C18.452.394.984;DOID:9993;NCI:C3126;ICD9CM:251.2;UMLS_CUI:C0020615;ICD10CM:E16.2;SNOMEDCT_US_2016_03_01:154691006;SNOMEDCT_US_2016_03_01:154693009;SNOMEDCT_US_2016_03_01:190433001;SNOMEDCT_US_2016_03_01:190436009;SNOMEDCT_US_2016_03_01:237630007;SNOMEDCT_US_2016_03_01:271327008;SNOMEDCT_US_2016_03_01:302866003;SNOMEDCT_US_2016_03_01:66694000;
32222544	Glucokinase -<> Hypoglycemia	regulation	Pubmed 2003:12941786;Pubmed central 2017:5742113;Pubmed central 2010:2933848;Pubmed central 2009:2713634;Pubmed central 2007:1845156;	Insights into the biochemical and genetic basis of <b>glucokinase</b> activation from naturally occurring <b>hypoglycemia</b> mutations.[Pubmed 2003:12941786];In contrast, inhibition of <b>glucokinase</b> improves the counterregulatory response to <b>hypoglycemia</b>, both by augmenting glucagon release, as well as by promoting feeding (Levin et al., 2008).[Pubmed central 2017:5742113];Haploinsuf…	191606	Protein	Glucokinase	EC 2.7.1.2;GCK;Glucokinase;Hexokinase type IV;Hexokinase-4;Hexokinase-D;HK IV;HK4;HXK4;FGQTL3;GK;GLK;hexokinase 4;hexokinase iv;hexokinase-iv;hhf 3;HHF3;hk-4;hk-iv;HKIV;HXKP;LGLK;mody 2;mody subtype 2;mody type 2;mody-2;MODY2;	SWISSPROT_AC:P35557;SWISSPROT_ID:HXK4_HUMAN;EMBL:AF041012;EMBL:AF041013;EMBL:AF041014;EMBL:AF041015;EMBL:AF041016;EMBL:AF041017;EMBL:AF041018;EMBL:AF041019;EMBL:AF041020;EMBL:AF041021;EMBL:AF041022;EMBL:AK122876;EMBL:BC001890;EMBL:CH236960;EMBL:CH471128;EMBL:M69051;EMBL:M88011;EMBL:M90298;EMBL:M90299;RefSeq:NP_000153.1;RefSeq:NP_277042.1;RefSeq:NP_277043.1;ProteinModelPortal:P35557;STRING:9606.EN…	1373	Disease	Hypoglycemia	Fasting Hypoglycemia;Hypoglycaemia;Hypoglycemia;Postabsorptive Hypoglycemia;Postprandial Hypoglycemia;Reactive Hypoglycemia;hypoglycaemia--an;hypoglycemia--an;	Mesh_UI:D007003;Mesh_MN:C18.452.394.984;DOID:9993;NCI:C3126;ICD9CM:251.2;UMLS_CUI:C0020615;ICD10CM:E16.2;SNOMEDCT_US_2016_03_01:154691006;SNOMEDCT_US_2016_03_01:154693009;SNOMEDCT_US_2016_03_01:190433001;SNOMEDCT_US_2016_03_01:190436009;SNOMEDCT_US_2016_03_01:237630007;SNOMEDCT_US_2016_03_01:271327008;SNOMEDCT_US_2016_03_01:302866003;SNOMEDCT_US_2016_03_01:66694000;
285662502	HNF4A -- Hypoglycemia	association	Pubmed central 2007:1845156;	It also means that we are uncertain whether the 46 patients with <b>HNF4A</b> mutations in whom <b>hypoglycaemia</b> was not described had undetected hypoglycaemia or were not hypoglycaemic.[Pubmed central 2007:1845156];The clinical features of the eight cases with established <b>hypoglycaemia</b> during infancy associated with <b>HNF4A</b> mutations are shown in Table 2.[Pubmed central 2007:1845…	184555	Protein	HNF4A	Hepatocyte nuclear factor 4-alpha;HNF-4-alpha;HNF4;HNF4A;NR2A1;Nuclear receptor subfamily 2 group A member 1;TCF-14;TCF14;Transcription factor 14;Transcription factor HNF-4;FRTS4;hepatocyte nuclear factor 4 alpha;hepatocyte nuclear factor 4a;hepatocyte nuclear factor 4alpha;hepatocyte nuclear factor iv-alpha;hepatocyte nuclear factor-4 alpha;hepatocyte nuclear factor-4-alpha;hepatocyte nuclear fa…	SWISSPROT_AC:P41235;SWISSPROT_ID:HNF4A_HUMAN;EMBL:AL132772;EMBL:AY680696;EMBL:AY680697;EMBL:AY680698;EMBL:BC137539;EMBL:BC137540;EMBL:CH471077;EMBL:EF591040;EMBL:U72959;EMBL:U72961;EMBL:U72962;EMBL:U72963;EMBL:U72964;EMBL:U72965;EMBL:U72966;EMBL:U72967;EMBL:U72968;EMBL:U72969;EMBL:X76930;EMBL:X87870;EMBL:X87871;EMBL:X87872;EMBL:Z49825;RefSeq:NP_000448.3;RefSeq:NP_001025174.1;RefSeq:NP_001025175.1…	1373	Disease	Hypoglycemia	Fasting Hypoglycemia;Hypoglycaemia;Hypoglycemia;Postabsorptive Hypoglycemia;Postprandial Hypoglycemia;Reactive Hypoglycemia;hypoglycaemia--an;hypoglycemia--an;	Mesh_UI:D007003;Mesh_MN:C18.452.394.984;DOID:9993;NCI:C3126;ICD9CM:251.2;UMLS_CUI:C0020615;ICD10CM:E16.2;SNOMEDCT_US_2016_03_01:154691006;SNOMEDCT_US_2016_03_01:154693009;SNOMEDCT_US_2016_03_01:190433001;SNOMEDCT_US_2016_03_01:190436009;SNOMEDCT_US_2016_03_01:237630007;SNOMEDCT_US_2016_03_01:271327008;SNOMEDCT_US_2016_03_01:302866003;SNOMEDCT_US_2016_03_01:66694000;
285662579	HNF4A -- Hypoglycemia	association	Pubmed central 2007:1845156;	It also means that we are uncertain whether the 46 patients with <b>HNF4A</b> mutations in whom <b>hypoglycaemia</b> was not described had undetected hypoglycaemia or were not hypoglycaemic.[Pubmed central 2007:1845156];The clinical features of the eight cases with established <b>hypoglycaemia</b> during infancy associated with <b>HNF4A</b> mutations are shown in Table 2.[Pubmed central 2007:1845…	4342413	Gene	HNF4A	FRTS4;hepatocyte nuclear factor 4 alpha;HNF4;HNF4A;HNF4a7;HNF4a8;HNF4a9;HNF4alpha;MODY;MODY1;NR2A1;NR2A21;TCF;TCF14;Hepatocyte nuclear factor 4-alpha;hepatocyte nuclear factor 4a;hepatocyte nuclear factor 4alpha;hepatocyte nuclear factor iv-alpha;hepatocyte nuclear factor-4 alpha;hepatocyte nuclear factor-4-alpha;hepatocyte nuclear factor-4a;hepatocyte nuclear factor-4alpha;hepatocyte-nuclear-fac…	SWISSPROT_AC:P41235;SWISSPROT_ID:HNF4A_HUMAN;GeneID:3172;Ensembl:ENSG00000101076;HGNC:HGNC:5024;MIM:600281;Vega:OTTHUMG00000032531;protein_accession:AAB48082.1;protein_accession:AAB48083.1;protein_accession:AAI37540.1;protein_accession:AAI37541.1;protein_accession:AAM34296.2;protein_accession:AAT91237.1;protein_accession:AAT91238.1;protein_accession:AAT91239.1;protein_accession:ABQ52204.1;protein…	1373	Disease	Hypoglycemia	Fasting Hypoglycemia;Hypoglycaemia;Hypoglycemia;Postabsorptive Hypoglycemia;Postprandial Hypoglycemia;Reactive Hypoglycemia;hypoglycaemia--an;hypoglycemia--an;	Mesh_UI:D007003;Mesh_MN:C18.452.394.984;DOID:9993;NCI:C3126;ICD9CM:251.2;UMLS_CUI:C0020615;ICD10CM:E16.2;SNOMEDCT_US_2016_03_01:154691006;SNOMEDCT_US_2016_03_01:154693009;SNOMEDCT_US_2016_03_01:190433001;SNOMEDCT_US_2016_03_01:190436009;SNOMEDCT_US_2016_03_01:237630007;SNOMEDCT_US_2016_03_01:271327008;SNOMEDCT_US_2016_03_01:302866003;SNOMEDCT_US_2016_03_01:66694000;
94686710	GLP-1 receptor -<> Hypoglycemia	regulation	Pubmed 2016:26835799;	<b>GLP-1</b> RA's increased the risk for <b>hypoglycemia</b> in the largest clinical trial done to date (with a small fall in A1C), which lead to a cessation of the development of liraglutide as a treatment for T1D.[Pubmed 2016:26835799];	158985	Protein	GLP-1 receptor	GLP-1 receptor;GLP-1-R;GLP-1R;GLP1R;Glucagon-like peptide 1 receptor;glp- 1 r;glp- 1 receptor;GLP-1;glp-1 r;glp-1 the receptor;glp-1-receptor;glp-i receptor;glp1 receptor;glp1-r;glucagon like peptide 1 receptor;glucagon like peptide-1 receptor;glucagon like-peptide 1 receptor;glucagon like-peptide-1 receptor;glucagon receptor like peptide-1;glucagon- like peptide-1 receptor;glucagon-like peptide …	SWISSPROT_AC:P43220;SWISSPROT_ID:GLP1R_HUMAN;EMBL:AB065685;EMBL:AL035690;EMBL:AY439112;EMBL:BC112126;EMBL:BC113493;EMBL:L23503;EMBL:U01104;EMBL:U01156;EMBL:U01157;EMBL:U10037;EMBL:U66062;RefSeq:NP_002053.3;ProteinModelPortal:P43220;STRING:9606.ENSP00000362353;SWISSPROT_AC_OLD:Q2M229;SWISSPROT_AC_OLD:Q99669;SMR:P43220;GeneID:2740;KEGG:hsa:2740;PIR:I84494;PIR:S71624;eggNOG:ENOG410XRS2;eggNOG:KOG456…	1373	Disease	Hypoglycemia	Fasting Hypoglycemia;Hypoglycaemia;Hypoglycemia;Postabsorptive Hypoglycemia;Postprandial Hypoglycemia;Reactive Hypoglycemia;hypoglycaemia--an;hypoglycemia--an;	Mesh_UI:D007003;Mesh_MN:C18.452.394.984;DOID:9993;NCI:C3126;ICD9CM:251.2;UMLS_CUI:C0020615;ICD10CM:E16.2;SNOMEDCT_US_2016_03_01:154691006;SNOMEDCT_US_2016_03_01:154693009;SNOMEDCT_US_2016_03_01:190433001;SNOMEDCT_US_2016_03_01:190436009;SNOMEDCT_US_2016_03_01:237630007;SNOMEDCT_US_2016_03_01:271327008;SNOMEDCT_US_2016_03_01:302866003;SNOMEDCT_US_2016_03_01:66694000;
95619610	GLP-1 receptor -<> Hypoglycemia	treatment	Pubmed 2017:27975209;	<b>GLP-1r</b> blockade prevented <b>hypoglycaemia</b> in 100% of individuals, normalised beta cell function and reversed neuroglycopenic symptoms, supporting the conclusion that GLP-1 plays a primary role in mediating hyperinsulinaemic hypoglycaemia in PBH.[Pubmed 2017:27975209];	158985	Protein	GLP-1 receptor	GLP-1 receptor;GLP-1-R;GLP-1R;GLP1R;Glucagon-like peptide 1 receptor;glp- 1 r;glp- 1 receptor;GLP-1;glp-1 r;glp-1 the receptor;glp-1-receptor;glp-i receptor;glp1 receptor;glp1-r;glucagon like peptide 1 receptor;glucagon like peptide-1 receptor;glucagon like-peptide 1 receptor;glucagon like-peptide-1 receptor;glucagon receptor like peptide-1;glucagon- like peptide-1 receptor;glucagon-like peptide …	SWISSPROT_AC:P43220;SWISSPROT_ID:GLP1R_HUMAN;EMBL:AB065685;EMBL:AL035690;EMBL:AY439112;EMBL:BC112126;EMBL:BC113493;EMBL:L23503;EMBL:U01104;EMBL:U01156;EMBL:U01157;EMBL:U10037;EMBL:U66062;RefSeq:NP_002053.3;ProteinModelPortal:P43220;STRING:9606.ENSP00000362353;SWISSPROT_AC_OLD:Q2M229;SWISSPROT_AC_OLD:Q99669;SMR:P43220;GeneID:2740;KEGG:hsa:2740;PIR:I84494;PIR:S71624;eggNOG:ENOG410XRS2;eggNOG:KOG456…	1373	Disease	Hypoglycemia	Fasting Hypoglycemia;Hypoglycaemia;Hypoglycemia;Postabsorptive Hypoglycemia;Postprandial Hypoglycemia;Reactive Hypoglycemia;hypoglycaemia--an;hypoglycemia--an;	Mesh_UI:D007003;Mesh_MN:C18.452.394.984;DOID:9993;NCI:C3126;ICD9CM:251.2;UMLS_CUI:C0020615;ICD10CM:E16.2;SNOMEDCT_US_2016_03_01:154691006;SNOMEDCT_US_2016_03_01:154693009;SNOMEDCT_US_2016_03_01:190433001;SNOMEDCT_US_2016_03_01:190436009;SNOMEDCT_US_2016_03_01:237630007;SNOMEDCT_US_2016_03_01:271327008;SNOMEDCT_US_2016_03_01:302866003;SNOMEDCT_US_2016_03_01:66694000;
280232291	Visfatin -- Hypoglycemia	association	Pubmed central 2015:4773671;	Thus, <b>visfatin</b> is able to cause <b>hypoglycemia</b> through a combined mechanism involving the reduction of glycogenolysis in hepatocytes, and stimulation of glucose utilization in adipocytes and myocytes through downstream signaling2.[Pubmed central 2015:4773671];	269712	Protein	Visfatin	EC 2.4.2.12;NAmPRTase;NAMPT;Nicotinamide phosphoribosyltransferase;PBEF;PBEF1;Pre-B cell-enhancing factor;Pre-B-cell colony-enhancing factor 1;Visfatin;1110035O14Rik;enhancing factor pre-b cell;nicotinamide-phosphoribosyltransferase;phosphoribosyltransferase nicotinamide;phosphoribosyltransferase-nicotinamide;pre-b cell colony - enhancing factor 1;pre-b cell colony-enhancing factor 1;pre-b cell e…	SWISSPROT_AC:P43490;SWISSPROT_ID:NAMPT_HUMAN;EMBL:AC007032;EMBL:AK292851;EMBL:BC072439;EMBL:BC106046;EMBL:CH236947;EMBL:CH471070;EMBL:U02020;RefSeq:NP_005737.1;RefSeq:XP_005250157.1;ProteinModelPortal:P43490;STRING:9606.ENSP00000222553;SWISSPROT_AC_OLD:A4D0Q9;SWISSPROT_AC_OLD:A4D0R0;SWISSPROT_AC_OLD:Q3KQV0;SWISSPROT_AC_OLD:Q8WW95;SMR:P43490;GeneID:10135;KEGG:hsa:10135;PIR:A55927;eggNOG:COG1488;eg…	1373	Disease	Hypoglycemia	Fasting Hypoglycemia;Hypoglycaemia;Hypoglycemia;Postabsorptive Hypoglycemia;Postprandial Hypoglycemia;Reactive Hypoglycemia;hypoglycaemia--an;hypoglycemia--an;	Mesh_UI:D007003;Mesh_MN:C18.452.394.984;DOID:9993;NCI:C3126;ICD9CM:251.2;UMLS_CUI:C0020615;ICD10CM:E16.2;SNOMEDCT_US_2016_03_01:154691006;SNOMEDCT_US_2016_03_01:154693009;SNOMEDCT_US_2016_03_01:190433001;SNOMEDCT_US_2016_03_01:190436009;SNOMEDCT_US_2016_03_01:237630007;SNOMEDCT_US_2016_03_01:271327008;SNOMEDCT_US_2016_03_01:302866003;SNOMEDCT_US_2016_03_01:66694000;
283208031	Leptin receptor -- Hypoglycemia	association	Pubmed central 2014:4255234;	<b>Hypoglycemia</b> activates <b>leptin receptor</b> (LepRb) and cholecystokinin (CCK)-expressing neurons of the parabrachial nucleus (PBN), which project to the ventromedial hypothalamic nucleus.[Pubmed central 2014:4255234];	219953	Protein	Leptin receptor	CD295 antigen;DB;HuB219;LEP-R;LEPR;Leptin receptor;OB receptor;OB-R;OBR;CD295;LEPRD;leptin isoform receptor;leptin's receptor;leptin- receptor;leptin-receptor;ob r;ob-receptor;receptor leptin;receptor of leptin;	SWISSPROT_AC:P48357;SWISSPROT_ID:LEPR_HUMAN;EMBL:U43168;EMBL:U50748;EMBL:U52912;EMBL:U52913;EMBL:U52914;EMBL:U59248;EMBL:U59249;EMBL:U59250;EMBL:U59252;EMBL:U59253;EMBL:U59254;EMBL:U59255;EMBL:U59256;EMBL:U59257;EMBL:U59258;EMBL:U59259;EMBL:U59260;EMBL:U59261;EMBL:U59262;EMBL:U59263;EMBL:U66495;EMBL:U66496;EMBL:U66497;RefSeq:NP_001003679.1;RefSeq:NP_001003680.1;RefSeq:NP_001185616.1;RefSeq:NP_001…	1373	Disease	Hypoglycemia	Fasting Hypoglycemia;Hypoglycaemia;Hypoglycemia;Postabsorptive Hypoglycemia;Postprandial Hypoglycemia;Reactive Hypoglycemia;hypoglycaemia--an;hypoglycemia--an;	Mesh_UI:D007003;Mesh_MN:C18.452.394.984;DOID:9993;NCI:C3126;ICD9CM:251.2;UMLS_CUI:C0020615;ICD10CM:E16.2;SNOMEDCT_US_2016_03_01:154691006;SNOMEDCT_US_2016_03_01:154693009;SNOMEDCT_US_2016_03_01:190433001;SNOMEDCT_US_2016_03_01:190436009;SNOMEDCT_US_2016_03_01:237630007;SNOMEDCT_US_2016_03_01:271327008;SNOMEDCT_US_2016_03_01:302866003;SNOMEDCT_US_2016_03_01:66694000;
283208197	LEPR -- Hypoglycemia	association	Pubmed central 2014:4255234;	<b>Hypoglycemia</b> activates <b>leptin receptor</b> (LepRb) and cholecystokinin (CCK)-expressing neurons of the parabrachial nucleus (PBN), which project to the ventromedial hypothalamic nucleus.[Pubmed central 2014:4255234];	4343033	Gene	LEPR	CD295;LEP-R;LEPR;LEPRD;leptin receptor;OB-R;OBR;CD295 antigen;DB;HuB219;leptin isoform receptor;leptin's receptor;leptin- receptor;leptin-receptor;ob r;OB receptor;ob-receptor;receptor leptin;receptor of leptin;	SWISSPROT_AC:P48357;SWISSPROT_ID:LEPR_HUMAN;GeneID:3953;Ensembl:ENSG00000116678;HGNC:HGNC:6554;MIM:601007;Vega:OTTHUMG00000009115;protein_accession:AAA93015.1;protein_accession:AAB07495.1;protein_accession:AAB07496.1;protein_accession:AAB07497.1;protein_accession:AAC23650.1;protein_accession:AAC50509.1;protein_accession:AAC50510.1;protein_accession:AAC50511.1;protein_accession:AAH31086.1;protein_…	1373	Disease	Hypoglycemia	Fasting Hypoglycemia;Hypoglycaemia;Hypoglycemia;Postabsorptive Hypoglycemia;Postprandial Hypoglycemia;Reactive Hypoglycemia;hypoglycaemia--an;hypoglycemia--an;	Mesh_UI:D007003;Mesh_MN:C18.452.394.984;DOID:9993;NCI:C3126;ICD9CM:251.2;UMLS_CUI:C0020615;ICD10CM:E16.2;SNOMEDCT_US_2016_03_01:154691006;SNOMEDCT_US_2016_03_01:154693009;SNOMEDCT_US_2016_03_01:190433001;SNOMEDCT_US_2016_03_01:190436009;SNOMEDCT_US_2016_03_01:237630007;SNOMEDCT_US_2016_03_01:271327008;SNOMEDCT_US_2016_03_01:302866003;SNOMEDCT_US_2016_03_01:66694000;
286729869	MAP 2 -- Hypoglycemia	association	Pubmed central 2013:3838412;	STZ-induced diabetic rats showed significantly reduced <b>MAP2</b> immunoreactivity in the cortex after RM <b>hypoglycemia</b> compared with pyruvate-treated diabetic rats.[Pubmed central 2013:3838412];	234849	Protein	MAP 2	EC 3.4.11.18;Initiation factor 2-associated 67 kDa glycoprotein;MAP 2;MAP2;MetAP 2;METAP2;Methionine aminopeptidase 2;MNPEP;p67;P67EIF2;Peptidase M;map ii;map of the type 2;map type 2;map type ii;map-ii;metap-2;metap-ii;methionine aminopeptidase ii;methionine aminopeptidase type 2;methionine aminopeptidase type ii;methionine aminopeptidase type-2;methionine aminopeptidase-2;methionine aminopeptid…	SWISSPROT_AC:P50579;SWISSPROT_ID:MAP2_HUMAN;EMBL:AC018475;EMBL:AK091730;EMBL:AK300836;EMBL:AK315559;EMBL:BC013782;EMBL:CH471054;EMBL:U13261;EMBL:U29607;RefSeq:NP_001304111.1;RefSeq:NP_001304112.1;RefSeq:NP_001317175.1;RefSeq:NP_006829.1;ProteinModelPortal:P50579;STRING:9606.ENSP00000325312;SWISSPROT_AC_OLD:B2RDI8;SWISSPROT_AC_OLD:B4DUX5;SWISSPROT_AC_OLD:G3XA91;SWISSPROT_AC_OLD:Q8NB11;SMR:P50579;G…	1373	Disease	Hypoglycemia	Fasting Hypoglycemia;Hypoglycaemia;Hypoglycemia;Postabsorptive Hypoglycemia;Postprandial Hypoglycemia;Reactive Hypoglycemia;hypoglycaemia--an;hypoglycemia--an;	Mesh_UI:D007003;Mesh_MN:C18.452.394.984;DOID:9993;NCI:C3126;ICD9CM:251.2;UMLS_CUI:C0020615;ICD10CM:E16.2;SNOMEDCT_US_2016_03_01:154691006;SNOMEDCT_US_2016_03_01:154693009;SNOMEDCT_US_2016_03_01:190433001;SNOMEDCT_US_2016_03_01:190436009;SNOMEDCT_US_2016_03_01:237630007;SNOMEDCT_US_2016_03_01:271327008;SNOMEDCT_US_2016_03_01:302866003;SNOMEDCT_US_2016_03_01:66694000;
283348220	AQP4 -- Hypoglycemia	association	Pubmed central 2014:4180270;Pubmed central 2017:5745359;	To date, the expression of <b>AQP4</b> during <b>hypoglycemia</b> has not been studied.[Pubmed central 2014:4180270];Upregulation of <b>AQP4</b> in vivo after <b>hypoglycemia</b> may be not directly regulated by the glucose shortage but mediated by the other systemic pathways that are activated by hypoglycemia.[Pubmed central 2014:4180270];Eight cases were neurosarcoidosis (half confirmed by brai…	20856	Protein	AQP4	AQP-4;AQP4;Aquaporin-4;Mercurial-insensitive water channel;MIWC;WCH4;aqp 4;aqp- 4;aquaporin - 4;aquaporin -4;aquaporin 4;aquaporin iv;aquaporin type 4;aquaporin4;mercurial insensitive water channel;	SWISSPROT_AC:P55087;SWISSPROT_ID:AQP4_HUMAN;EMBL:AC018371;EMBL:BC022286;EMBL:D63412;EMBL:U34845;EMBL:U34846;EMBL:U63622;EMBL:U63623;RefSeq:NP_001641.1;RefSeq:NP_004019.1;ProteinModelPortal:P55087;STRING:9606.ENSP00000372654;SWISSPROT_AC_OLD:P78564;SMR:P55087;GeneID:361;KEGG:hsa:361;PIR:I39178;eggNOG:COG0580;eggNOG:KOG0223;UniGene:Hs.315369;GO:GO:0003091;GO:GO:0005372;GO:GO:0005737;GO:GO:0005886;G…	1373	Disease	Hypoglycemia	Fasting Hypoglycemia;Hypoglycaemia;Hypoglycemia;Postabsorptive Hypoglycemia;Postprandial Hypoglycemia;Reactive Hypoglycemia;hypoglycaemia--an;hypoglycemia--an;	Mesh_UI:D007003;Mesh_MN:C18.452.394.984;DOID:9993;NCI:C3126;ICD9CM:251.2;UMLS_CUI:C0020615;ICD10CM:E16.2;SNOMEDCT_US_2016_03_01:154691006;SNOMEDCT_US_2016_03_01:154693009;SNOMEDCT_US_2016_03_01:190433001;SNOMEDCT_US_2016_03_01:190436009;SNOMEDCT_US_2016_03_01:237630007;SNOMEDCT_US_2016_03_01:271327008;SNOMEDCT_US_2016_03_01:302866003;SNOMEDCT_US_2016_03_01:66694000;
283348497	AQP4 -- Hypoglycemia	association	Pubmed central 2014:4180270;Pubmed central 2017:5745359;	To date, the expression of <b>AQP4</b> during <b>hypoglycemia</b> has not been studied.[Pubmed central 2014:4180270];Upregulation of <b>AQP4</b> in vivo after <b>hypoglycemia</b> may be not directly regulated by the glucose shortage but mediated by the other systemic pathways that are activated by hypoglycemia.[Pubmed central 2014:4180270];Eight cases were neurosarcoidosis (half confirmed by brai…	4340102	Gene	AQP4	AQP4;aquaporin 4;MIWC;WCH4;aqp 4;aqp- 4;AQP-4;aquaporin - 4;aquaporin -4;aquaporin iv;aquaporin type 4;Aquaporin-4;aquaporin4;mercurial insensitive water channel;Mercurial-insensitive water channel;	SWISSPROT_AC:P55087;SWISSPROT_ID:AQP4_HUMAN;GeneID:361;Ensembl:ENSG00000171885;HGNC:HGNC:637;MIM:600308;Vega:OTTHUMG00000131955;protein_accession:AAB26957.1;protein_accession:AAB26958.1;protein_accession:AAC50284.1;protein_accession:AAG17964.1;protein_accession:AAH22286.1;protein_accession:ADQ32133.1;protein_accession:ADZ13511.1;protein_accession:AGX27825.1;protein_accession:BAA09715.1;protein_ac…	1373	Disease	Hypoglycemia	Fasting Hypoglycemia;Hypoglycaemia;Hypoglycemia;Postabsorptive Hypoglycemia;Postprandial Hypoglycemia;Reactive Hypoglycemia;hypoglycaemia--an;hypoglycemia--an;	Mesh_UI:D007003;Mesh_MN:C18.452.394.984;DOID:9993;NCI:C3126;ICD9CM:251.2;UMLS_CUI:C0020615;ICD10CM:E16.2;SNOMEDCT_US_2016_03_01:154691006;SNOMEDCT_US_2016_03_01:154693009;SNOMEDCT_US_2016_03_01:190433001;SNOMEDCT_US_2016_03_01:190436009;SNOMEDCT_US_2016_03_01:237630007;SNOMEDCT_US_2016_03_01:271327008;SNOMEDCT_US_2016_03_01:302866003;SNOMEDCT_US_2016_03_01:66694000;
275895972	UCP2 -<> Hypoglycemia	regulation	Pubmed central 2013:3636632;	The rarest genetic form of congenital hyperinsulinism (HI) has been associated with dominant inactivating mutations in uncoupling protein 2 (UCP2), a mitochondrial inner membrane carrier that modulates oxidation of glucose vs amino acids (PMID: 27967291). Therefore, we show that appropriate glucagon secretion is required for normal hepatic function during fasting and that ГѓЕЅГ‚В±-cell UCP2 defic…	510327	Protein	UCP2	Mitochondrial uncoupling protein 2;SLC25A8;Solute carrier family 25 member 8;UCP 2;UCP2;UCPH;BMIQ4;mitochondrial uncoupling protein-2;ucp- 2;ucp-2;uncoupling of protein-2;uncoupling protein - 2;uncoupling protein 2;uncoupling protein type 2;uncoupling protein-2;uncoupling protein2;uncoupling-protein 2;	SWISSPROT_AC:P55851;SWISSPROT_ID:UCP2_HUMAN;EMBL:AF019409;EMBL:AF096289;EMBL:AJ223477;EMBL:AJ223478;EMBL:AJ223479;EMBL:AK222540;EMBL:AK222557;EMBL:BC011737;EMBL:DQ087219;EMBL:U76367;EMBL:U82819;EMBL:U94592;RefSeq:NP_003346.2;ProteinModelPortal:P55851;STRING:9606.ENSP00000312029;SWISSPROT_AC_OLD:Q4PJH8;SWISSPROT_AC_OLD:Q53HM3;GeneID:7351;KEGG:hsa:7351;eggNOG:ENOG410XRV1;eggNOG:KOG0753;UniGene:Hs.8…	1373	Disease	Hypoglycemia	Fasting Hypoglycemia;Hypoglycaemia;Hypoglycemia;Postabsorptive Hypoglycemia;Postprandial Hypoglycemia;Reactive Hypoglycemia;hypoglycaemia--an;hypoglycemia--an;	Mesh_UI:D007003;Mesh_MN:C18.452.394.984;DOID:9993;NCI:C3126;ICD9CM:251.2;UMLS_CUI:C0020615;ICD10CM:E16.2;SNOMEDCT_US_2016_03_01:154691006;SNOMEDCT_US_2016_03_01:154693009;SNOMEDCT_US_2016_03_01:190433001;SNOMEDCT_US_2016_03_01:190436009;SNOMEDCT_US_2016_03_01:237630007;SNOMEDCT_US_2016_03_01:271327008;SNOMEDCT_US_2016_03_01:302866003;SNOMEDCT_US_2016_03_01:66694000;
27750987	Somatostatin -<> Hypoglycemia	treatment	Pubmed 1990:1973122;Pubmed 2016:27153841;	Severe clinical and biochemical signs of <b>hypoglycaemia</b> were registered on one occasion only during the first month of treatment with <b>SMS</b> 201-995.(ABSTRACT TRUNCATED AT 250 WORDS).[Pubmed 1990:1973122];Can <b>somatostatin</b> antagonism prevent <b>hypoglycaemia</b> during exercise in type 1 diabetes?[Pubmed 2016:27153841];	453271	Protein	Somatostatin	Growth hormone release-inhibiting factor;SMS;Somatostatin;SST;growth hormone release inhibiting factor;sms-type;SMST;somatostatin-type;sst-subtype;	SWISSPROT_AC:P61278;SWISSPROT_ID:SMS_HUMAN;EMBL:AK312177;EMBL:BC032625;EMBL:CH471052;EMBL:J00306;RefSeq:NP_001039.1;ProteinModelPortal:P61278;STRING:9606.ENSP00000287641;SWISSPROT_AC_OLD:B2R5G3;SWISSPROT_AC_OLD:P01166;SMR:P61278;GeneID:6750;KEGG:hsa:6750;PIR:A43614;eggNOG:ENOG410IXQ5;eggNOG:ENOG4111WUI;UniGene:Hs.12409;GO:GO:0005179;GO:GO:0005576;GO:GO:0005615;GO:GO:0006972;GO:GO:0007166;GO:GO:00…	1373	Disease	Hypoglycemia	Fasting Hypoglycemia;Hypoglycaemia;Hypoglycemia;Postabsorptive Hypoglycemia;Postprandial Hypoglycemia;Reactive Hypoglycemia;hypoglycaemia--an;hypoglycemia--an;	Mesh_UI:D007003;Mesh_MN:C18.452.394.984;DOID:9993;NCI:C3126;ICD9CM:251.2;UMLS_CUI:C0020615;ICD10CM:E16.2;SNOMEDCT_US_2016_03_01:154691006;SNOMEDCT_US_2016_03_01:154693009;SNOMEDCT_US_2016_03_01:190433001;SNOMEDCT_US_2016_03_01:190436009;SNOMEDCT_US_2016_03_01:237630007;SNOMEDCT_US_2016_03_01:271327008;SNOMEDCT_US_2016_03_01:302866003;SNOMEDCT_US_2016_03_01:66694000;
285662531	GCK -<> Hypoglycemia	regulation	Pubmed central 2007:1845156;	No monogenic cause had been found for the <b>hypoglycaemia</b> or diabetes in these families: three of the hypoglycaemic probands had been sequenced for activating <b>GCK</b> and/or KCNJ11 mutations and, in one family, members with diabetes had been sequenced for HNF1A mutations.[Pubmed central 2007:1845156];	233374	Protein	GCK	B lymphocyte serine/threonine-protein kinase;EC 2.7.11.1;GC kinase;GCK;Germinal center kinase;M4K2;MAP4K2;MAPK/ERK kinase kinase kinase 2;MEK kinase kinase 2;MEKKK 2;Mitogen-activated protein kinase kinase kinase kinase 2;Rab8-interacting protein;RAB8IP;BL44;gc-kinase;kinase gc;kinase germinal center;kinase of the germinal center;kinase-gc;rab8 interacting protein;	SWISSPROT_AC:Q12851;SWISSPROT_ID:M4K2_HUMAN;EMBL:AP001462;EMBL:BC047865;EMBL:CH471076;EMBL:U07349;RefSeq:NP_001294919.1;RefSeq:NP_004570.2;ProteinModelPortal:Q12851;STRING:9606.ENSP00000294066;SWISSPROT_AC_OLD:Q86VU3;SMR:Q12851;GeneID:5871;KEGG:hsa:5871;PIR:A53714;eggNOG:ENOG410XP9G;eggNOG:KOG0576;UniGene:Hs.534341;GO:GO:0000139;GO:GO:0004674;GO:GO:0004702;GO:GO:0005524;GO:GO:0006468;GO:GO:000690…	1373	Disease	Hypoglycemia	Fasting Hypoglycemia;Hypoglycaemia;Hypoglycemia;Postabsorptive Hypoglycemia;Postprandial Hypoglycemia;Reactive Hypoglycemia;hypoglycaemia--an;hypoglycemia--an;	Mesh_UI:D007003;Mesh_MN:C18.452.394.984;DOID:9993;NCI:C3126;ICD9CM:251.2;UMLS_CUI:C0020615;ICD10CM:E16.2;SNOMEDCT_US_2016_03_01:154691006;SNOMEDCT_US_2016_03_01:154693009;SNOMEDCT_US_2016_03_01:190433001;SNOMEDCT_US_2016_03_01:190436009;SNOMEDCT_US_2016_03_01:237630007;SNOMEDCT_US_2016_03_01:271327008;SNOMEDCT_US_2016_03_01:302866003;SNOMEDCT_US_2016_03_01:66694000;
35492147	Adiponectin -<> Hypoglycemia	treatment	Pubmed 2008:18547236;	Further studies are needed to examine whether <b>adiponectin</b> protects against exercise-induced <b>hypoglycemia</b> by directly enhancing the oxidation of alternate fuels.[Pubmed 2008:18547236];	11281	Protein	Adiponectin	30 kDa adipocyte complement-related protein;ACDC;ACRP30;ADIPO;Adipocyte complement-related 30 kDa protein;Adipocyte, C1q and collagen domain-containing protein;Adiponectin;ADIPOQ;Adipose most abundant gene transcript 1 protein;apM-1;APM1;GBP28;Gelatin-binding protein;30-kda adipocyte complement-related protein;acrp 30;acrp-30;adiponectin, C1Q and collagen domain containing;adiponectin--an;adipone…	SWISSPROT_AC:Q15848;SWISSPROT_ID:ADIPO_HUMAN;EMBL:AB012165;EMBL:AJ131460;EMBL:AJ131461;EMBL:BC054496;EMBL:BC096308;EMBL:BC096309;EMBL:BC096310;EMBL:BC096311;EMBL:D45371;RefSeq:NP_001171271.1;RefSeq:NP_004788.1;ProteinModelPortal:Q15848;STRING:9606.ENSP00000320709;SWISSPROT_AC_OLD:Q58EX9;SMR:Q15848;GeneID:9370;KEGG:hsa:9370;PIR:JC4708;eggNOG:ENOG410IHSJ;eggNOG:ENOG4111F5K;UniGene:Hs.80485;GO:GO:00…	1373	Disease	Hypoglycemia	Fasting Hypoglycemia;Hypoglycaemia;Hypoglycemia;Postabsorptive Hypoglycemia;Postprandial Hypoglycemia;Reactive Hypoglycemia;hypoglycaemia--an;hypoglycemia--an;	Mesh_UI:D007003;Mesh_MN:C18.452.394.984;DOID:9993;NCI:C3126;ICD9CM:251.2;UMLS_CUI:C0020615;ICD10CM:E16.2;SNOMEDCT_US_2016_03_01:154691006;SNOMEDCT_US_2016_03_01:154693009;SNOMEDCT_US_2016_03_01:190433001;SNOMEDCT_US_2016_03_01:190436009;SNOMEDCT_US_2016_03_01:237630007;SNOMEDCT_US_2016_03_01:271327008;SNOMEDCT_US_2016_03_01:302866003;SNOMEDCT_US_2016_03_01:66694000;
275794743	Adiponectin -<> Hypoglycemia	regulation	Pubmed central 2010:2890354;	There was a trend (P = 0.06 ANOVA) for peak <b>adiponectin</b> levels to increase from baseline during <b>hypoglycemia</b> in type 1 diabetes (Fig. 3).[Pubmed central 2010:2890354];	11281	Protein	Adiponectin	30 kDa adipocyte complement-related protein;ACDC;ACRP30;ADIPO;Adipocyte complement-related 30 kDa protein;Adipocyte, C1q and collagen domain-containing protein;Adiponectin;ADIPOQ;Adipose most abundant gene transcript 1 protein;apM-1;APM1;GBP28;Gelatin-binding protein;30-kda adipocyte complement-related protein;acrp 30;acrp-30;adiponectin, C1Q and collagen domain containing;adiponectin--an;adipone…	SWISSPROT_AC:Q15848;SWISSPROT_ID:ADIPO_HUMAN;EMBL:AB012165;EMBL:AJ131460;EMBL:AJ131461;EMBL:BC054496;EMBL:BC096308;EMBL:BC096309;EMBL:BC096310;EMBL:BC096311;EMBL:D45371;RefSeq:NP_001171271.1;RefSeq:NP_004788.1;ProteinModelPortal:Q15848;STRING:9606.ENSP00000320709;SWISSPROT_AC_OLD:Q58EX9;SMR:Q15848;GeneID:9370;KEGG:hsa:9370;PIR:JC4708;eggNOG:ENOG410IHSJ;eggNOG:ENOG4111F5K;UniGene:Hs.80485;GO:GO:00…	1373	Disease	Hypoglycemia	Fasting Hypoglycemia;Hypoglycaemia;Hypoglycemia;Postabsorptive Hypoglycemia;Postprandial Hypoglycemia;Reactive Hypoglycemia;hypoglycaemia--an;hypoglycemia--an;	Mesh_UI:D007003;Mesh_MN:C18.452.394.984;DOID:9993;NCI:C3126;ICD9CM:251.2;UMLS_CUI:C0020615;ICD10CM:E16.2;SNOMEDCT_US_2016_03_01:154691006;SNOMEDCT_US_2016_03_01:154693009;SNOMEDCT_US_2016_03_01:190433001;SNOMEDCT_US_2016_03_01:190436009;SNOMEDCT_US_2016_03_01:237630007;SNOMEDCT_US_2016_03_01:271327008;SNOMEDCT_US_2016_03_01:302866003;SNOMEDCT_US_2016_03_01:66694000;
287230428	NRF2 -- Hypoglycemia	association	Pubmed central 2015:4373930;	<b>Hypoglycemia</b> down-regulates <b>Nrf2</b> expression and its downstream targets.[Pubmed central 2015:4373930];In extension to our previous findings [10], we first determined the longitudinal effects of <b>hypoglycemia</b> on cell lysate <b>Nrf2</b> expression [28] and its down-stream target, NQO1 [22] abundantly expressed in BBB endothelial cells.[Pubmed central 2015:4373930];Recently, we ha…	275155	Protein	NRF2	HEBP1;NF-E2-related factor 2;NF2L2;NFE2-related factor 2;NFE2L2;NRF2;Nuclear factor erythroid 2-related factor 2;Nuclear factor, erythroid derived 2, like 2;erythroid 2-related factor 2 nuclear factor;factor erythroid 2-related factor 2 nuclear;factor nuclear erythroid 2-related factor 2;factor nuclear erythroid-2-related factor-2;nf e2 related factor 2;nf e2-related factor 2;nf-e2 related factor…	SWISSPROT_AC:Q16236;SWISSPROT_ID:NF2L2_HUMAN;EMBL:AB208786;EMBL:AC019080;EMBL:AC079305;EMBL:AK304555;EMBL:AK314816;EMBL:AL135266;EMBL:BC011558;EMBL:CH471058;EMBL:S74017;RefSeq:NP_001138884.1;RefSeq:NP_001138885.1;RefSeq:NP_001300829.1;RefSeq:NP_001300830.1;RefSeq:NP_006155.2;ProteinModelPortal:Q16236;STRING:9606.ENSP00000380252;SWISSPROT_AC_OLD:B2RBU2;SWISSPROT_AC_OLD:B4E338;SWISSPROT_AC_OLD:E9PG…	1373	Disease	Hypoglycemia	Fasting Hypoglycemia;Hypoglycaemia;Hypoglycemia;Postabsorptive Hypoglycemia;Postprandial Hypoglycemia;Reactive Hypoglycemia;hypoglycaemia--an;hypoglycemia--an;	Mesh_UI:D007003;Mesh_MN:C18.452.394.984;DOID:9993;NCI:C3126;ICD9CM:251.2;UMLS_CUI:C0020615;ICD10CM:E16.2;SNOMEDCT_US_2016_03_01:154691006;SNOMEDCT_US_2016_03_01:154693009;SNOMEDCT_US_2016_03_01:190433001;SNOMEDCT_US_2016_03_01:190436009;SNOMEDCT_US_2016_03_01:237630007;SNOMEDCT_US_2016_03_01:271327008;SNOMEDCT_US_2016_03_01:302866003;SNOMEDCT_US_2016_03_01:66694000;
287230611	NFE2L2 -- Hypoglycemia	association	Pubmed central 2015:4373930;	<b>Hypoglycemia</b> down-regulates <b>Nrf2</b> expression and its downstream targets.[Pubmed central 2015:4373930];In extension to our previous findings [10], we first determined the longitudinal effects of <b>hypoglycemia</b> on cell lysate <b>Nrf2</b> expression [28] and its down-stream target, NQO1 [22] abundantly expressed in BBB endothelial cells.[Pubmed central 2015:4373930];Recently, we ha…	4343633	Gene	NFE2L2	HEBP1;NFE2L2;NRF2;nuclear factor, erythroid 2 like 2;erythroid 2-related factor 2 nuclear factor;factor erythroid 2-related factor 2 nuclear;factor nuclear erythroid 2-related factor 2;factor nuclear erythroid-2-related factor-2;nf e2 related factor 2;nf e2-related factor 2;nf-e2 related factor 2;nf-e2 related factor-2;nf-e2 related factor2;NF-E2-related factor 2;nf-e2-related factor-2;nf-e2-rela…	SWISSPROT_AC:Q16236;SWISSPROT_ID:NF2L2_HUMAN;GeneID:4780;Ensembl:ENSG00000116044;HGNC:HGNC:7782;MIM:600492;Vega:OTTHUMG00000133620;protein_accession:AAB32188.1;protein_accession:AAH11558.1;protein_accession:AAK01657.1;protein_accession:AAY14710.1;protein_accession:ABZ92168.1;protein_accession:ACE86746.1;protein_accession:ACE87432.1;protein_accession:ACE87835.1;protein_accession:ACT64362.1;protein…	1373	Disease	Hypoglycemia	Fasting Hypoglycemia;Hypoglycaemia;Hypoglycemia;Postabsorptive Hypoglycemia;Postprandial Hypoglycemia;Reactive Hypoglycemia;hypoglycaemia--an;hypoglycemia--an;	Mesh_UI:D007003;Mesh_MN:C18.452.394.984;DOID:9993;NCI:C3126;ICD9CM:251.2;UMLS_CUI:C0020615;ICD10CM:E16.2;SNOMEDCT_US_2016_03_01:154691006;SNOMEDCT_US_2016_03_01:154693009;SNOMEDCT_US_2016_03_01:190433001;SNOMEDCT_US_2016_03_01:190436009;SNOMEDCT_US_2016_03_01:237630007;SNOMEDCT_US_2016_03_01:271327008;SNOMEDCT_US_2016_03_01:302866003;SNOMEDCT_US_2016_03_01:66694000;
279697834	SLC30A10 -- Hypoglycemia	association	Pubmed central 2015:4571871;	SLC30A10 is a manganese efflux transporter critical for whole-body manganese excretion. Interestingly, intravenous glucose tolerance tests in individuals with chronic manganism revealed reactionary hypoglycemia, which was proposed to be due to dysregulation of the hypothalamus-pituitary-adrenal axis (79) (PMCID: PMC7458818). Although our earlier studies of the metabolic phenotype of mice in which…	574236	Protein	SLC30A10	SLC30A10;Solute carrier family 30 member 10;Zinc transporter 10;ZnT-10;ZNT10;ZNT8;HMDPC;HMNDYT1;zrc-1;ZRC1;	SWISSPROT_AC:Q6XR72;SWISSPROT_ID:ZNT10_HUMAN;EMBL:AC093562;EMBL:AL359609;EMBL:AY212919;EMBL:BC036078;RefSeq:NP_061183.2;ProteinModelPortal:Q6XR72;STRING:9606.ENSP00000355893;SWISSPROT_AC_OLD:Q49AL9;SWISSPROT_AC_OLD:Q9NPW0;GeneID:55532;KEGG:hsa:55532;PIR:T50628;eggNOG:COG1230;eggNOG:KOG1483;UniGene:Hs.284450;GO:GO:0005385;GO:GO:0005886;GO:GO:0006828;GO:GO:0010043;GO:GO:0016021;GO:GO:0061088;HOGENO…	1373	Disease	Hypoglycemia	Fasting Hypoglycemia;Hypoglycaemia;Hypoglycemia;Postabsorptive Hypoglycemia;Postprandial Hypoglycemia;Reactive Hypoglycemia;hypoglycaemia--an;hypoglycemia--an;	Mesh_UI:D007003;Mesh_MN:C18.452.394.984;DOID:9993;NCI:C3126;ICD9CM:251.2;UMLS_CUI:C0020615;ICD10CM:E16.2;SNOMEDCT_US_2016_03_01:154691006;SNOMEDCT_US_2016_03_01:154693009;SNOMEDCT_US_2016_03_01:190433001;SNOMEDCT_US_2016_03_01:190436009;SNOMEDCT_US_2016_03_01:237630007;SNOMEDCT_US_2016_03_01:271327008;SNOMEDCT_US_2016_03_01:302866003;SNOMEDCT_US_2016_03_01:66694000;
279698030	SLC30A10 -- Hypoglycemia	association	Pubmed central 2015:4571871;	SLC30A10 is a manganese efflux transporter critical for whole-body manganese excretion. Interestingly, intravenous glucose tolerance tests in individuals with chronic manganism revealed reactionary hypoglycemia, which was proposed to be due to dysregulation of the hypothalamus-pituitary-adrenal axis (79) (PMCID: PMC7458818). Although our earlier studies of the metabolic phenotype of mice in which…	4352806	Gene	SLC30A10	HMDPC;HMNDYT1;SLC30A10;solute carrier family 30 member 10;ZnT-10;ZNT10;ZNT8;ZRC1;Zinc transporter 10;zrc-1;	SWISSPROT_AC:Q6XR72;SWISSPROT_ID:ZNT10_HUMAN;GeneID:55532;Ensembl:ENSG00000196660;HGNC:HGNC:25355;MIM:611146;Vega:OTTHUMG00000037434;protein_accession:AAH36078.1;protein_accession:AAI46292.1;protein_accession:AAP44332.1;protein_accession:BAG52231.1;protein_accession:CAB94880.1;protein_accession:EAW93312.1;protein_accession:EAW93313.1;protein_accession:EAW93314.1;protein_accession:NP_061183.2;prot…	1373	Disease	Hypoglycemia	Fasting Hypoglycemia;Hypoglycaemia;Hypoglycemia;Postabsorptive Hypoglycemia;Postprandial Hypoglycemia;Reactive Hypoglycemia;hypoglycaemia--an;hypoglycemia--an;	Mesh_UI:D007003;Mesh_MN:C18.452.394.984;DOID:9993;NCI:C3126;ICD9CM:251.2;UMLS_CUI:C0020615;ICD10CM:E16.2;SNOMEDCT_US_2016_03_01:154691006;SNOMEDCT_US_2016_03_01:154693009;SNOMEDCT_US_2016_03_01:190433001;SNOMEDCT_US_2016_03_01:190436009;SNOMEDCT_US_2016_03_01:237630007;SNOMEDCT_US_2016_03_01:271327008;SNOMEDCT_US_2016_03_01:302866003;SNOMEDCT_US_2016_03_01:66694000;
287594614	GPR142 -<> Hypoglycemia	treatment	Pubmed central 2016:4841597;	In summary, our data indicate <b>GPR142</b> agonism as a novel therapeutic approach for the treatment diabetes has minimal risk for <b>hypoglycemia</b>.[Pubmed central 2016:4841597];	162945	Protein	GPR142	G-protein coupled receptor PGR2;GP142;GPR142;PGR2;Probable G-protein coupled receptor 142;G protein-coupled receptor 142;GPRg1b;	SWISSPROT_AC:Q7Z601;SWISSPROT_ID:GP142_HUMAN;EMBL:AB196530;EMBL:AY255622;EMBL:AY288421;RefSeq:NP_861455.1;ProteinModelPortal:Q7Z601;STRING:9606.ENSP00000335158;SWISSPROT_AC_OLD:A4CYJ8;SWISSPROT_AC_OLD:Q86SL3;SMR:Q7Z601;GeneID:350383;KEGG:hsa:350383;eggNOG:ENOG410XRW9;eggNOG:KOG3656;UniGene:Hs.574368;GO:GO:0004930;GO:GO:0005737;GO:GO:0005886;GO:GO:0016021;GO:GO:0030054;BindingDB:Q7Z601;HOGENOM:HOG…	1373	Disease	Hypoglycemia	Fasting Hypoglycemia;Hypoglycaemia;Hypoglycemia;Postabsorptive Hypoglycemia;Postprandial Hypoglycemia;Reactive Hypoglycemia;hypoglycaemia--an;hypoglycemia--an;	Mesh_UI:D007003;Mesh_MN:C18.452.394.984;DOID:9993;NCI:C3126;ICD9CM:251.2;UMLS_CUI:C0020615;ICD10CM:E16.2;SNOMEDCT_US_2016_03_01:154691006;SNOMEDCT_US_2016_03_01:154693009;SNOMEDCT_US_2016_03_01:190433001;SNOMEDCT_US_2016_03_01:190436009;SNOMEDCT_US_2016_03_01:237630007;SNOMEDCT_US_2016_03_01:271327008;SNOMEDCT_US_2016_03_01:302866003;SNOMEDCT_US_2016_03_01:66694000;
287594613	GPR142 -- Hypoglycemia	association	Pubmed central 2016:4841597;	In summary, our data indicate <b>GPR142</b> agonism as a novel therapeutic approach for the treatment diabetes has minimal risk for <b>hypoglycemia</b>.[Pubmed central 2016:4841597];	162945	Protein	GPR142	G-protein coupled receptor PGR2;GP142;GPR142;PGR2;Probable G-protein coupled receptor 142;G protein-coupled receptor 142;GPRg1b;	SWISSPROT_AC:Q7Z601;SWISSPROT_ID:GP142_HUMAN;EMBL:AB196530;EMBL:AY255622;EMBL:AY288421;RefSeq:NP_861455.1;ProteinModelPortal:Q7Z601;STRING:9606.ENSP00000335158;SWISSPROT_AC_OLD:A4CYJ8;SWISSPROT_AC_OLD:Q86SL3;SMR:Q7Z601;GeneID:350383;KEGG:hsa:350383;eggNOG:ENOG410XRW9;eggNOG:KOG3656;UniGene:Hs.574368;GO:GO:0004930;GO:GO:0005737;GO:GO:0005886;GO:GO:0016021;GO:GO:0030054;BindingDB:Q7Z601;HOGENOM:HOG…	1373	Disease	Hypoglycemia	Fasting Hypoglycemia;Hypoglycaemia;Hypoglycemia;Postabsorptive Hypoglycemia;Postprandial Hypoglycemia;Reactive Hypoglycemia;hypoglycaemia--an;hypoglycemia--an;	Mesh_UI:D007003;Mesh_MN:C18.452.394.984;DOID:9993;NCI:C3126;ICD9CM:251.2;UMLS_CUI:C0020615;ICD10CM:E16.2;SNOMEDCT_US_2016_03_01:154691006;SNOMEDCT_US_2016_03_01:154693009;SNOMEDCT_US_2016_03_01:190433001;SNOMEDCT_US_2016_03_01:190436009;SNOMEDCT_US_2016_03_01:237630007;SNOMEDCT_US_2016_03_01:271327008;SNOMEDCT_US_2016_03_01:302866003;SNOMEDCT_US_2016_03_01:66694000;
287595042	GPR142 -- Hypoglycemia	association	Pubmed central 2016:4841597;	In summary, our data indicate <b>GPR142</b> agonism as a novel therapeutic approach for the treatment diabetes has minimal risk for <b>hypoglycemia</b>.[Pubmed central 2016:4841597];	4362326	Gene	GPR142	G protein-coupled receptor 142;GPR142;GPRg1b;PGR2;G-protein coupled receptor PGR2;GP142;Probable G-protein coupled receptor 142;	SWISSPROT_AC:Q7Z601;SWISSPROT_ID:GP142_HUMAN;GeneID:350383;Ensembl:ENSG00000257008;HGNC:HGNC:20088;MIM:609046;Vega:OTTHUMG00000178581;protein_accession:AAI52735.1;protein_accession:AAI52988.1;protein_accession:AAO85134.1;protein_accession:AAP72130.1;protein_accession:AOP17671.1;protein_accession:AOP17672.1;protein_accession:BAC06129.1;protein_accession:BAD97441.1;protein_accession:EAW89157.1;prot…	1373	Disease	Hypoglycemia	Fasting Hypoglycemia;Hypoglycaemia;Hypoglycemia;Postabsorptive Hypoglycemia;Postprandial Hypoglycemia;Reactive Hypoglycemia;hypoglycaemia--an;hypoglycemia--an;	Mesh_UI:D007003;Mesh_MN:C18.452.394.984;DOID:9993;NCI:C3126;ICD9CM:251.2;UMLS_CUI:C0020615;ICD10CM:E16.2;SNOMEDCT_US_2016_03_01:154691006;SNOMEDCT_US_2016_03_01:154693009;SNOMEDCT_US_2016_03_01:190433001;SNOMEDCT_US_2016_03_01:190436009;SNOMEDCT_US_2016_03_01:237630007;SNOMEDCT_US_2016_03_01:271327008;SNOMEDCT_US_2016_03_01:302866003;SNOMEDCT_US_2016_03_01:66694000;
279697947	SLC30A8 -- Hypoglycemia	association	Pubmed central 2015:4571871;	Although our earlier studies of the metabolic phenotype of mice in which ZnT8 inactivated selectively in the ГѓЕЅГ‚В±-cell did not reveal a marked glycemic phenotype, notably during glucose tolerance tests, the above studies were limited in scope and did not examine the effects of <b>ZnT8</b> deletion during <b>hypoglycemia</b> (19).[Pubmed central 2015:4571871];Although our earlier studies of th…	574277	Protein	SLC30A8	SLC30A8;Solute carrier family 30 member 8;Zinc transporter 8;ZnT-8;ZNT8;zinc transporter isoform 8;zinc transporter isoform-8;zinc transporter type 8;zinc transporter-8;zinc-transporter 8;zinc-transporter-8;	SWISSPROT_AC:Q8IWU4;SWISSPROT_ID:ZNT8_HUMAN;EMBL:AC027419;EMBL:AC084114;EMBL:AK298294;EMBL:AL713790;EMBL:AY117411;EMBL:BC126446;EMBL:CH471060;EMBL:EF560713;RefSeq:NP_001166282.1;RefSeq:NP_001166284.1;RefSeq:NP_001166285.1;RefSeq:NP_001166286.1;RefSeq:NP_776250.2;ProteinModelPortal:Q8IWU4;STRING:9606.ENSP00000415011;SWISSPROT_AC_OLD:A0AVP9;SWISSPROT_AC_OLD:A5YM39;SWISSPROT_AC_OLD:B4DPE0;SWISSPROT_…	1373	Disease	Hypoglycemia	Fasting Hypoglycemia;Hypoglycaemia;Hypoglycemia;Postabsorptive Hypoglycemia;Postprandial Hypoglycemia;Reactive Hypoglycemia;hypoglycaemia--an;hypoglycemia--an;	Mesh_UI:D007003;Mesh_MN:C18.452.394.984;DOID:9993;NCI:C3126;ICD9CM:251.2;UMLS_CUI:C0020615;ICD10CM:E16.2;SNOMEDCT_US_2016_03_01:154691006;SNOMEDCT_US_2016_03_01:154693009;SNOMEDCT_US_2016_03_01:190433001;SNOMEDCT_US_2016_03_01:190436009;SNOMEDCT_US_2016_03_01:237630007;SNOMEDCT_US_2016_03_01:271327008;SNOMEDCT_US_2016_03_01:302866003;SNOMEDCT_US_2016_03_01:66694000;
279698079	SLC30A8 -- Hypoglycemia	association	Pubmed central 2015:4571871;	Although our earlier studies of the metabolic phenotype of mice in which ZnT8 inactivated selectively in the ГѓЕЅГ‚В±-cell did not reveal a marked glycemic phenotype, notably during glucose tolerance tests, the above studies were limited in scope and did not examine the effects of <b>ZnT8</b> deletion during <b>hypoglycemia</b> (19).[Pubmed central 2015:4571871];Although our earlier studies of th…	4359421	Gene	SLC30A8	SLC30A8;solute carrier family 30 member 8;ZnT-8;ZNT8;Zinc transporter 8;zinc transporter isoform 8;zinc transporter isoform-8;zinc transporter type 8;zinc transporter-8;zinc-transporter 8;zinc-transporter-8;	SWISSPROT_AC:Q8IWU4;SWISSPROT_ID:ZNT8_HUMAN;GeneID:169026;Ensembl:ENSG00000164756;HGNC:HGNC:20303;MIM:611145;Vega:OTTHUMG00000164962;protein_accession:AAM80562.1;protein_accession:ABQ59023.1;protein_accession:BAG60552.1;protein_accession:CAD28545.1;protein_accession:CAD58283.1;protein_accession:CAL37399.1;protein_accession:CAL38185.1;protein_accession:CBX55804.1;protein_accession:EAW91968.1;prote…	1373	Disease	Hypoglycemia	Fasting Hypoglycemia;Hypoglycaemia;Hypoglycemia;Postabsorptive Hypoglycemia;Postprandial Hypoglycemia;Reactive Hypoglycemia;hypoglycaemia--an;hypoglycemia--an;	Mesh_UI:D007003;Mesh_MN:C18.452.394.984;DOID:9993;NCI:C3126;ICD9CM:251.2;UMLS_CUI:C0020615;ICD10CM:E16.2;SNOMEDCT_US_2016_03_01:154691006;SNOMEDCT_US_2016_03_01:154693009;SNOMEDCT_US_2016_03_01:190433001;SNOMEDCT_US_2016_03_01:190436009;SNOMEDCT_US_2016_03_01:237630007;SNOMEDCT_US_2016_03_01:271327008;SNOMEDCT_US_2016_03_01:302866003;SNOMEDCT_US_2016_03_01:66694000;
286098503	WWOX -- Hypoglycemia	association	Pubmed central 2012:3315540;	<b>WWOX</b> variants are associated with <b>hypoglycemia</b>, hyperphosphatemia, decreased circulating cholesterol levels and triglyceride levels, but with increased blood uric acid levels in mice [59].[Pubmed central 2012:3315540];	527750	Protein	WWOX	EC 1.1.1.-;FOR;Fragile site FRA16D oxidoreductase;SDR41C1;Short chain dehydrogenase/reductase family 41C member 1;WOX1;WW domain-containing oxidoreductase;WWOX;D16S432E;EIEE28;FRA16D;HHCMA56;PRO0128;scar 12;SCAR12;wox-1;WW domain containing oxidoreductase;ww-domain containing oxidoreductase;ww-domain-containing oxidoreductase;	SWISSPROT_AC:Q9NZC7;SWISSPROT_ID:WWOX_HUMAN;EMBL:AF211943;EMBL:AF212843;EMBL:AF227526;EMBL:AF227527;EMBL:AF227528;EMBL:AF227529;EMBL:AF325423;EMBL:AF325424;EMBL:AF325425;EMBL:AF325426;EMBL:AF325427;EMBL:AF325428;EMBL:AF325429;EMBL:AF325430;EMBL:AF325431;EMBL:AF325432;EMBL:AF325433;EMBL:AF395123;EMBL:AF395124;EMBL:AH009490;EMBL:AK290438;EMBL:AY256821;EMBL:BC003184;EMBL:BT007445;RefSeq:NP_001278926…	1373	Disease	Hypoglycemia	Fasting Hypoglycemia;Hypoglycaemia;Hypoglycemia;Postabsorptive Hypoglycemia;Postprandial Hypoglycemia;Reactive Hypoglycemia;hypoglycaemia--an;hypoglycemia--an;	Mesh_UI:D007003;Mesh_MN:C18.452.394.984;DOID:9993;NCI:C3126;ICD9CM:251.2;UMLS_CUI:C0020615;ICD10CM:E16.2;SNOMEDCT_US_2016_03_01:154691006;SNOMEDCT_US_2016_03_01:154693009;SNOMEDCT_US_2016_03_01:190433001;SNOMEDCT_US_2016_03_01:190436009;SNOMEDCT_US_2016_03_01:237630007;SNOMEDCT_US_2016_03_01:271327008;SNOMEDCT_US_2016_03_01:302866003;SNOMEDCT_US_2016_03_01:66694000;
286098905	WWOX -- Hypoglycemia	association	Pubmed central 2012:3315540;	<b>WWOX</b> variants are associated with <b>hypoglycemia</b>, hyperphosphatemia, decreased circulating cholesterol levels and triglyceride levels, but with increased blood uric acid levels in mice [59].[Pubmed central 2012:3315540];	4351892	Gene	WWOX	D16S432E;EIEE28;FOR;FRA16D;HHCMA56;PRO0128;SCAR12;SDR41C1;WOX1;WW domain containing oxidoreductase;WWOX;EC 1.1.1.-;Fragile site FRA16D oxidoreductase;scar 12;Short chain dehydrogenase/reductase family 41C member 1;wox-1;WW domain-containing oxidoreductase;ww-domain containing oxidoreductase;ww-domain-containing oxidoreductase;	SWISSPROT_AC:Q9NZC7;SWISSPROT_ID:WWOX_HUMAN;GeneID:51741;Ensembl:ENSG00000186153;HGNC:HGNC:12799;MIM:605131;Vega:OTTHUMG00000176851;protein_accession:AAA21465.1;protein_accession:AAF27049.1;protein_accession:AAF27050.1;protein_accession:AAF31694.1;protein_accession:AAF78197.1;protein_accession:AAF82053.1;protein_accession:AAF82054.1;protein_accession:AAF82055.1;protein_accession:AAF82056.1;protei…	1373	Disease	Hypoglycemia	Fasting Hypoglycemia;Hypoglycaemia;Hypoglycemia;Postabsorptive Hypoglycemia;Postprandial Hypoglycemia;Reactive Hypoglycemia;hypoglycaemia--an;hypoglycemia--an;	Mesh_UI:D007003;Mesh_MN:C18.452.394.984;DOID:9993;NCI:C3126;ICD9CM:251.2;UMLS_CUI:C0020615;ICD10CM:E16.2;SNOMEDCT_US_2016_03_01:154691006;SNOMEDCT_US_2016_03_01:154693009;SNOMEDCT_US_2016_03_01:190433001;SNOMEDCT_US_2016_03_01:190436009;SNOMEDCT_US_2016_03_01:237630007;SNOMEDCT_US_2016_03_01:271327008;SNOMEDCT_US_2016_03_01:302866003;SNOMEDCT_US_2016_03_01:66694000;
283649756	PERK -<> Hypoglycemia	regulation	Pubmed central 2004:524028;	<b>Hypoglycemia</b> is thought to activate the endoplasmic reticulum-associated eIF2ГѓЕЅГ‚В± kinase termed <b>PERK</b> through induction of the ER stress response [10].[Pubmed central 2004:524028];<b>Hypoglycemia</b> is thought to activate the endoplasmic reticulum-associated eIF2? kinase termed <b>PERK</b> through induction of the ER stress response [10].[Pubmed central 2004:524028];	113243	Protein	PERK	E2AK3;EC 2.7.11.1;EIF2AK3;Eukaryotic translation initiation factor 2-alpha kinase 3;HsPEK;Pancreatic eIF2-alpha kinase;PEK;PERK;PRKR-like endoplasmic reticulum kinase;eukaryotic translation initiation factor 2 alpha kinase 3;eukaryotic translation initiation factor 2a kinase 3;eukaryotic translation initiation factor 2alpha kinase 3;eukaryotic translation initiation factor-2alpha kinase 3;pancrea…	SWISSPROT_AC:Q9NZJ5;SWISSPROT_ID:E2AK3_HUMAN;EMBL:AC062029;EMBL:AC104134;EMBL:AF110146;EMBL:AF193339;EMBL:AF284604;EMBL:AF284605;EMBL:AF284606;EMBL:AF284607;EMBL:AF284608;EMBL:AF284609;EMBL:AF284610;EMBL:AF284611;EMBL:AF284612;EMBL:AF284613;EMBL:AF284614;EMBL:AF284615;EMBL:AK315287;EMBL:BC126354;EMBL:BC126356;RefSeq:NP_004827.4;ProteinModelPortal:Q9NZJ5;STRING:9606.ENSP00000307235;SWISSPROT_AC_OL…	1373	Disease	Hypoglycemia	Fasting Hypoglycemia;Hypoglycaemia;Hypoglycemia;Postabsorptive Hypoglycemia;Postprandial Hypoglycemia;Reactive Hypoglycemia;hypoglycaemia--an;hypoglycemia--an;	Mesh_UI:D007003;Mesh_MN:C18.452.394.984;DOID:9993;NCI:C3126;ICD9CM:251.2;UMLS_CUI:C0020615;ICD10CM:E16.2;SNOMEDCT_US_2016_03_01:154691006;SNOMEDCT_US_2016_03_01:154693009;SNOMEDCT_US_2016_03_01:190433001;SNOMEDCT_US_2016_03_01:190436009;SNOMEDCT_US_2016_03_01:237630007;SNOMEDCT_US_2016_03_01:271327008;SNOMEDCT_US_2016_03_01:302866003;SNOMEDCT_US_2016_03_01:66694000;
283649743	PERK -- Hypoglycemia	association	Pubmed central 2004:524028;	<b>Hypoglycemia</b> is thought to activate the endoplasmic reticulum-associated eIF2ГѓЕЅГ‚В± kinase termed <b>PERK</b> through induction of the ER stress response [10].[Pubmed central 2004:524028];<b>Hypoglycemia</b> is thought to activate the endoplasmic reticulum-associated eIF2? kinase termed <b>PERK</b> through induction of the ER stress response [10].[Pubmed central 2004:524028];	113243	Protein	PERK	E2AK3;EC 2.7.11.1;EIF2AK3;Eukaryotic translation initiation factor 2-alpha kinase 3;HsPEK;Pancreatic eIF2-alpha kinase;PEK;PERK;PRKR-like endoplasmic reticulum kinase;eukaryotic translation initiation factor 2 alpha kinase 3;eukaryotic translation initiation factor 2a kinase 3;eukaryotic translation initiation factor 2alpha kinase 3;eukaryotic translation initiation factor-2alpha kinase 3;pancrea…	SWISSPROT_AC:Q9NZJ5;SWISSPROT_ID:E2AK3_HUMAN;EMBL:AC062029;EMBL:AC104134;EMBL:AF110146;EMBL:AF193339;EMBL:AF284604;EMBL:AF284605;EMBL:AF284606;EMBL:AF284607;EMBL:AF284608;EMBL:AF284609;EMBL:AF284610;EMBL:AF284611;EMBL:AF284612;EMBL:AF284613;EMBL:AF284614;EMBL:AF284615;EMBL:AK315287;EMBL:BC126354;EMBL:BC126356;RefSeq:NP_004827.4;ProteinModelPortal:Q9NZJ5;STRING:9606.ENSP00000307235;SWISSPROT_AC_OL…	1373	Disease	Hypoglycemia	Fasting Hypoglycemia;Hypoglycaemia;Hypoglycemia;Postabsorptive Hypoglycemia;Postprandial Hypoglycemia;Reactive Hypoglycemia;hypoglycaemia--an;hypoglycemia--an;	Mesh_UI:D007003;Mesh_MN:C18.452.394.984;DOID:9993;NCI:C3126;ICD9CM:251.2;UMLS_CUI:C0020615;ICD10CM:E16.2;SNOMEDCT_US_2016_03_01:154691006;SNOMEDCT_US_2016_03_01:154693009;SNOMEDCT_US_2016_03_01:190433001;SNOMEDCT_US_2016_03_01:190436009;SNOMEDCT_US_2016_03_01:237630007;SNOMEDCT_US_2016_03_01:271327008;SNOMEDCT_US_2016_03_01:302866003;SNOMEDCT_US_2016_03_01:66694000;
28049688	Oxytocin -<> Hypoglycemia	regulation	Pubmed 1994:7530064;Pubmed 1998:9660095;Pubmed 1998:9698023;Pubmed 1991:1683502;Pubmed 1991:19215483;	Inhibitory control of nitric oxide on the arginine-vasopressin and <b>oxytocin</b> response to <b>hypoglycaemia</b> in normal men.[Pubmed 1994:7530064];In fact, the mean peak <b>oxytocin</b> response to <b>hypoglycemia</b> was 2.2 times higher than baseline in the absence of melatonin, whereas it was 1.6 times higher than basal value after administration of 6 or 12 mg melatonin.[Pubmed 1998:96600…	274870	Protein	Oxytocin	Ocytocin;Oxytocin;	TMP_SWISSPROT_AC:P01178_Oxytocin;PARENT_SWISSPROT_AC:P01178;PARENT_SWISSPROT_ID:NEU1_HUMAN;	1373	Disease	Hypoglycemia	Fasting Hypoglycemia;Hypoglycaemia;Hypoglycemia;Postabsorptive Hypoglycemia;Postprandial Hypoglycemia;Reactive Hypoglycemia;hypoglycaemia--an;hypoglycemia--an;	Mesh_UI:D007003;Mesh_MN:C18.452.394.984;DOID:9993;NCI:C3126;ICD9CM:251.2;UMLS_CUI:C0020615;ICD10CM:E16.2;SNOMEDCT_US_2016_03_01:154691006;SNOMEDCT_US_2016_03_01:154693009;SNOMEDCT_US_2016_03_01:190433001;SNOMEDCT_US_2016_03_01:190436009;SNOMEDCT_US_2016_03_01:237630007;SNOMEDCT_US_2016_03_01:271327008;SNOMEDCT_US_2016_03_01:302866003;SNOMEDCT_US_2016_03_01:66694000;
40368994	Copeptin -<> Hypoglycemia	regulation	Pubmed 2013:24023652;Pubmed central 2013:3758334;	Concentrations of the stress hormone <b>copeptin</b> increase upon <b>hypoglycaemia</b> in patients with type 1 diabetes dependent of hypoglycaemia awareness.[Pubmed 2013:24023652];The aim of this study was to investigate whether <b>copeptin</b> increases upon <b>hypoglycaemia</b> in patients with type 1 diabetes mellitus and is associated with the degree of hypoglycaemia awareness.[Pubmed 2013:2…	274915	Protein	Copeptin	Copeptin;copeptin--an;	TMP_SWISSPROT_AC:P01185_Copeptin;PARENT_SWISSPROT_AC:P01185;PARENT_SWISSPROT_ID:NEU2_HUMAN;	1373	Disease	Hypoglycemia	Fasting Hypoglycemia;Hypoglycaemia;Hypoglycemia;Postabsorptive Hypoglycemia;Postprandial Hypoglycemia;Reactive Hypoglycemia;hypoglycaemia--an;hypoglycemia--an;	Mesh_UI:D007003;Mesh_MN:C18.452.394.984;DOID:9993;NCI:C3126;ICD9CM:251.2;UMLS_CUI:C0020615;ICD10CM:E16.2;SNOMEDCT_US_2016_03_01:154691006;SNOMEDCT_US_2016_03_01:154693009;SNOMEDCT_US_2016_03_01:190433001;SNOMEDCT_US_2016_03_01:190436009;SNOMEDCT_US_2016_03_01:237630007;SNOMEDCT_US_2016_03_01:271327008;SNOMEDCT_US_2016_03_01:302866003;SNOMEDCT_US_2016_03_01:66694000;
28905955	Adrenocorticotropic hormone -<> Hypoglycemia	regulation	Pubmed 2004:15070935;Pubmed 1994:7962332;Pubmed 1996:8851689;Pubmed central 1987:4534947;	At 4-6 wk after surgery, subjects with a 30-min serum cortisol after standard-dose <b>corticotropin</b> of less than 350 nmol/liter (12.7 micro g/dl) consistently had a subnormal response to <b>hypoglycemia</b>, and those with a serum cortisol greater than 650 nmol/liter (23.6 micro g/dl) had a normal response to hypoglycemia.[Pubmed 2004:15070935];The <b>ACTH</b> response to <b>hypoglycemia</b> …	75860	Protein	Adrenocorticotropic hormone	ACTH;Adrenocorticotropic hormone;Corticotropin;adrenocorticotropic hormone--an;adrenocorticotropic-hormone;hormone adrenocorticotropic;hormone-adrenocorticotropic;	TMP_SWISSPROT_AC:P01189_ACTH;PARENT_SWISSPROT_AC:P01189;PARENT_SWISSPROT_ID:COLI_HUMAN;	1373	Disease	Hypoglycemia	Fasting Hypoglycemia;Hypoglycaemia;Hypoglycemia;Postabsorptive Hypoglycemia;Postprandial Hypoglycemia;Reactive Hypoglycemia;hypoglycaemia--an;hypoglycemia--an;	Mesh_UI:D007003;Mesh_MN:C18.452.394.984;DOID:9993;NCI:C3126;ICD9CM:251.2;UMLS_CUI:C0020615;ICD10CM:E16.2;SNOMEDCT_US_2016_03_01:154691006;SNOMEDCT_US_2016_03_01:154693009;SNOMEDCT_US_2016_03_01:190433001;SNOMEDCT_US_2016_03_01:190436009;SNOMEDCT_US_2016_03_01:237630007;SNOMEDCT_US_2016_03_01:271327008;SNOMEDCT_US_2016_03_01:302866003;SNOMEDCT_US_2016_03_01:66694000;
36372072	Beta-endorphin -<> Hypoglycemia	regulation	Pubmed 2009:19567512;	Because <b>beta-endorphin</b> influences the autonomic response to <b>hypoglycemia</b> via opioid receptor activation, we hypothesized that it is also involved in the pathogenesis of HAAF.[Pubmed 2009:19567512];	75863	Protein	Beta-endorphin	Beta-endorphin;b endorphin;b-endorphin;beta -endorphin;beta endorphin;betaendorphin;ofbeta-endorphin;	TMP_SWISSPROT_AC:P01189_Beta-endorphin;PARENT_SWISSPROT_AC:P01189;PARENT_SWISSPROT_ID:COLI_HUMAN;	1373	Disease	Hypoglycemia	Fasting Hypoglycemia;Hypoglycaemia;Hypoglycemia;Postabsorptive Hypoglycemia;Postprandial Hypoglycemia;Reactive Hypoglycemia;hypoglycaemia--an;hypoglycemia--an;	Mesh_UI:D007003;Mesh_MN:C18.452.394.984;DOID:9993;NCI:C3126;ICD9CM:251.2;UMLS_CUI:C0020615;ICD10CM:E16.2;SNOMEDCT_US_2016_03_01:154691006;SNOMEDCT_US_2016_03_01:154693009;SNOMEDCT_US_2016_03_01:190433001;SNOMEDCT_US_2016_03_01:190436009;SNOMEDCT_US_2016_03_01:237630007;SNOMEDCT_US_2016_03_01:271327008;SNOMEDCT_US_2016_03_01:302866003;SNOMEDCT_US_2016_03_01:66694000;
94686973	Glucagon-like peptide 1 -<> Hypoglycemia	regulation	Pubmed 2016:26835799;	<b>GLP-1</b> RA's increased the risk for <b>hypoglycemia</b> in the largest clinical trial done to date (with a small fall in A1C), which lead to a cessation of the development of liraglutide as a treatment for T1D.[Pubmed 2016:26835799];	160450	Protein	Glucagon-like peptide 1	GLP-1;Glucagon-like peptide 1;Incretin hormone;hormone of the incretin;	TMP_SWISSPROT_AC:P01275_GLP-1;PARENT_SWISSPROT_AC:P01275;PARENT_SWISSPROT_ID:GLUC_HUMAN;	1373	Disease	Hypoglycemia	Fasting Hypoglycemia;Hypoglycaemia;Hypoglycemia;Postabsorptive Hypoglycemia;Postprandial Hypoglycemia;Reactive Hypoglycemia;hypoglycaemia--an;hypoglycemia--an;	Mesh_UI:D007003;Mesh_MN:C18.452.394.984;DOID:9993;NCI:C3126;ICD9CM:251.2;UMLS_CUI:C0020615;ICD10CM:E16.2;SNOMEDCT_US_2016_03_01:154691006;SNOMEDCT_US_2016_03_01:154693009;SNOMEDCT_US_2016_03_01:190433001;SNOMEDCT_US_2016_03_01:190436009;SNOMEDCT_US_2016_03_01:237630007;SNOMEDCT_US_2016_03_01:271327008;SNOMEDCT_US_2016_03_01:302866003;SNOMEDCT_US_2016_03_01:66694000;
27987371	Glucagon -<> Hypoglycemia	treatment	Pubmed:12917088;Pubmed:18267999;Pubmed 2001:11230607;Pubmed 2001:11315834;Pubmed 2013:23758283;Pubmed 1993:8472628;Pubmed 2012:22403550;Pubmed 2012:23063038;Pubmed 2015:25533565;Pubmed 2015:25632820;Pubmed 2015:26426957;Pubmed 2015:26502880;Pubmed 2007:19888383;Pubmed 2011:21969805;Pubmed 2010:20168313;Pubmed 1992:1511660;Pubmed 2003:12509583;Pubmed 1991:2003665;Pubmed 1991:2035626;Pubmed 2016:26…	To describe the adverse effects of continuous intravenous infusion of <b>glucagon</b> as therapy for tumor-induced <b>hypoglycemia</b> and to correlate these treatment-related effects with symptoms of endogenous hyper-glucagonemia.[Pubmed:12917088];We reviewed three cases in which patients received continuous <b>glucagon</b> therapy for tumor-induced <b>hypoglycemia</b> and experienced adverse si…	160448	Protein	Glucagon	Glucagon;	TMP_SWISSPROT_AC:P01275_Glucagon;PARENT_SWISSPROT_AC:P01275;PARENT_SWISSPROT_ID:GLUC_HUMAN;	1373	Disease	Hypoglycemia	Fasting Hypoglycemia;Hypoglycaemia;Hypoglycemia;Postabsorptive Hypoglycemia;Postprandial Hypoglycemia;Reactive Hypoglycemia;hypoglycaemia--an;hypoglycemia--an;	Mesh_UI:D007003;Mesh_MN:C18.452.394.984;DOID:9993;NCI:C3126;ICD9CM:251.2;UMLS_CUI:C0020615;ICD10CM:E16.2;SNOMEDCT_US_2016_03_01:154691006;SNOMEDCT_US_2016_03_01:154693009;SNOMEDCT_US_2016_03_01:190433001;SNOMEDCT_US_2016_03_01:190436009;SNOMEDCT_US_2016_03_01:237630007;SNOMEDCT_US_2016_03_01:271327008;SNOMEDCT_US_2016_03_01:302866003;SNOMEDCT_US_2016_03_01:66694000;
31331228	Pancreatic icosapeptide -<> Hypoglycemia	regulation	Pubmed 2001:11564690;	Levels of <b>pancreatic icosapeptide</b> rose in response to <b>hypoglycemia</b> in pigs and to carbachol in fetal porcine pancreatic cells in vitro.[Pubmed 2001:11564690];	298641	Protein	Pancreatic icosapeptide	Pancreatic icosapeptide;PI;	TMP_SWISSPROT_AC:P01298_PI;PARENT_SWISSPROT_AC:P01298;PARENT_SWISSPROT_ID:PAHO_HUMAN;	1373	Disease	Hypoglycemia	Fasting Hypoglycemia;Hypoglycaemia;Hypoglycemia;Postabsorptive Hypoglycemia;Postprandial Hypoglycemia;Reactive Hypoglycemia;hypoglycaemia--an;hypoglycemia--an;	Mesh_UI:D007003;Mesh_MN:C18.452.394.984;DOID:9993;NCI:C3126;ICD9CM:251.2;UMLS_CUI:C0020615;ICD10CM:E16.2;SNOMEDCT_US_2016_03_01:154691006;SNOMEDCT_US_2016_03_01:154693009;SNOMEDCT_US_2016_03_01:190433001;SNOMEDCT_US_2016_03_01:190436009;SNOMEDCT_US_2016_03_01:237630007;SNOMEDCT_US_2016_03_01:271327008;SNOMEDCT_US_2016_03_01:302866003;SNOMEDCT_US_2016_03_01:66694000;
37844654	Neuropeptide Y -<> Hypoglycemia	regulation	Pubmed 2011:21154196;Pubmed 2011:21640760;	Oxytocin treatment significantly reduced the <b>NPY</b> response to <b>hypoglycemia</b>.[Pubmed 2011:21154196];The administration of naloxone did not modify NPY levels whereas when both SRIH and naloxone were given, <b>NPY</b> response to <b>hypoglycemia</b> did not differ from that observed in the control test.[Pubmed 2011:21640760];These data demonstrate that SRIH inhibits the <b>NPY</b> respon…	280276	Protein	Neuropeptide Y	Neuropeptide tyrosine;Neuropeptide Y;NPY;neuropeptide--y;neuropeptide-tyrosine;neuropeptide-y;npy--an;npy-type;y neuropeptide;	TMP_SWISSPROT_AC:P01303_NPY;PARENT_SWISSPROT_AC:P01303;PARENT_SWISSPROT_ID:NPY_HUMAN;	1373	Disease	Hypoglycemia	Fasting Hypoglycemia;Hypoglycaemia;Hypoglycemia;Postabsorptive Hypoglycemia;Postprandial Hypoglycemia;Reactive Hypoglycemia;hypoglycaemia--an;hypoglycemia--an;	Mesh_UI:D007003;Mesh_MN:C18.452.394.984;DOID:9993;NCI:C3126;ICD9CM:251.2;UMLS_CUI:C0020615;ICD10CM:E16.2;SNOMEDCT_US_2016_03_01:154691006;SNOMEDCT_US_2016_03_01:154693009;SNOMEDCT_US_2016_03_01:190433001;SNOMEDCT_US_2016_03_01:190436009;SNOMEDCT_US_2016_03_01:237630007;SNOMEDCT_US_2016_03_01:271327008;SNOMEDCT_US_2016_03_01:302866003;SNOMEDCT_US_2016_03_01:66694000;
95120122	Ghrelin -<> Hypoglycemia	treatment	Pubmed 2016:27548523;	These findings highlight the critical functions of <b>ghrelin</b> in preventing <b>hypoglycemia</b> and promoting survival during severe caloric restriction and the requirement for ghrelin cell-expressed ГѓЕЅГ‚ВІ1ARs in these processes.[Pubmed 2016:27548523];These findings highlight the critical functions of <b>ghrelin</b> in preventing <b>hypoglycemia</b> and promoting survival during severe cal…	154543	Protein	Ghrelin	Ghrelin;Ghrelin-28;ghrelin--an;	TMP_SWISSPROT_AC:Q9UBU3_Ghrelin;PARENT_SWISSPROT_AC:Q9UBU3;PARENT_SWISSPROT_ID:GHRL_HUMAN;	1373	Disease	Hypoglycemia	Fasting Hypoglycemia;Hypoglycaemia;Hypoglycemia;Postabsorptive Hypoglycemia;Postprandial Hypoglycemia;Reactive Hypoglycemia;hypoglycaemia--an;hypoglycemia--an;	Mesh_UI:D007003;Mesh_MN:C18.452.394.984;DOID:9993;NCI:C3126;ICD9CM:251.2;UMLS_CUI:C0020615;ICD10CM:E16.2;SNOMEDCT_US_2016_03_01:154691006;SNOMEDCT_US_2016_03_01:154693009;SNOMEDCT_US_2016_03_01:190433001;SNOMEDCT_US_2016_03_01:190436009;SNOMEDCT_US_2016_03_01:237630007;SNOMEDCT_US_2016_03_01:271327008;SNOMEDCT_US_2016_03_01:302866003;SNOMEDCT_US_2016_03_01:66694000;
272056164	Hypoglycemia -- BMAL1	association	Pubmed central 2015:4381220;Pubmed central 2017:5372003;Pubmed central 2016:5062818;Pubmed central 2013:3929910;	Here the liver-specific inactivation of <b>Bmal1</b> resulted in severe <b>hypoglycaemia</b> during their inactivity period, but not if Bmal1 was inactivated in all the other cell types excluding the liver;[Pubmed central 2015:4381220];In Bmal1- and Per1/2-deficient mice, liver-specific <b>Bmal1</b> inactivation resulted in severe <b>hypoglycaemia</b> during the inactivity period, but not if Bmal…	1373	Disease	Hypoglycemia	Fasting Hypoglycemia;Hypoglycaemia;Hypoglycemia;Postabsorptive Hypoglycemia;Postprandial Hypoglycemia;Reactive Hypoglycemia;hypoglycaemia--an;hypoglycemia--an;	Mesh_UI:D007003;Mesh_MN:C18.452.394.984;DOID:9993;NCI:C3126;ICD9CM:251.2;UMLS_CUI:C0020615;ICD10CM:E16.2;SNOMEDCT_US_2016_03_01:154691006;SNOMEDCT_US_2016_03_01:154693009;SNOMEDCT_US_2016_03_01:190433001;SNOMEDCT_US_2016_03_01:190436009;SNOMEDCT_US_2016_03_01:237630007;SNOMEDCT_US_2016_03_01:271327008;SNOMEDCT_US_2016_03_01:302866003;SNOMEDCT_US_2016_03_01:66694000;	46896	Protein	BMAL1	ARNTL;Aryl hydrocarbon receptor nuclear translocator-like protein 1;Basic-helix-loop-helix-PAS protein MOP3;bHLH-PAS protein JAP3;BHLHE5;BMAL1;Brain and muscle ARNT-like 1;Class E basic helix-loop-helix protein 5;Member of PAS protein 3;MOP3;PAS domain-containing protein 3;PASD3;aryl hydrocarbon receptor nuclear translocator like;aryl hydrocarbon receptor nuclear translocator-like protein-1;aryl-…	SWISSPROT_AC:O00327;SWISSPROT_ID:BMAL1_HUMAN;EMBL:AB000812;EMBL:AB000813;EMBL:AB000814;EMBL:AB000815;EMBL:AB000816;EMBL:AC016884;EMBL:AC022878;EMBL:AF044288;EMBL:AK095749;EMBL:AK291510;EMBL:BC016674;EMBL:BC031214;EMBL:BC041129;EMBL:CH471064;EMBL:D89722;EMBL:EF015894;EMBL:U51627;EMBL:U60415;RefSeq:NP_001025443.1;RefSeq:NP_001025444.1;RefSeq:NP_001169.3;RefSeq:NP_001284648.1;RefSeq:NP_001284651.1;R…
43667176	Hypoglycemia -- Claudin-5	association	Pubmed 2015:25761767;	Taken together, <b>hypoglycemia</b> can significantly increase paraendocellular permeability by downregulating <b>claudin-5</b> expression.[Pubmed 2015:25761767];The results clearly showed that <b>hypoglycemia</b> significantly downregulated the expression of <b>claudin-5</b> in bEnd.3 cells, without affecting ZO-1 and occludin expression and distribution.[Pubmed 2015:25761767];	1373	Disease	Hypoglycemia	Fasting Hypoglycemia;Hypoglycaemia;Hypoglycemia;Postabsorptive Hypoglycemia;Postprandial Hypoglycemia;Reactive Hypoglycemia;hypoglycaemia--an;hypoglycemia--an;	Mesh_UI:D007003;Mesh_MN:C18.452.394.984;DOID:9993;NCI:C3126;ICD9CM:251.2;UMLS_CUI:C0020615;ICD10CM:E16.2;SNOMEDCT_US_2016_03_01:154691006;SNOMEDCT_US_2016_03_01:154693009;SNOMEDCT_US_2016_03_01:190433001;SNOMEDCT_US_2016_03_01:190436009;SNOMEDCT_US_2016_03_01:237630007;SNOMEDCT_US_2016_03_01:271327008;SNOMEDCT_US_2016_03_01:302866003;SNOMEDCT_US_2016_03_01:66694000;	67895	Protein	Claudin-5	AWAL;Claudin-5;CLD5;CLDN5;TMDVCF;TMVCF;Transmembrane protein deleted in VCFS;BEC1;claudin 5;claudin5;cldn 5;cldn-5;CPETRL1;	SWISSPROT_AC:O00501;SWISSPROT_ID:CLD5_HUMAN;EMBL:AC000082;EMBL:AF000959;EMBL:AK092561;EMBL:BC002404;EMBL:BC019290;EMBL:BC032363;EMBL:BT007254;EMBL:CR456420;RefSeq:NP_001124333.1;RefSeq:NP_003268.2;ProteinModelPortal:O00501;STRING:9606.ENSP00000384554;SWISSPROT_AC_OLD:B3KS11;SWISSPROT_AC_OLD:Q53XW2;SWISSPROT_AC_OLD:Q8WUW3;SMR:O00501;GeneID:7122;KEGG:hsa:7122;eggNOG:ENOG410IJT1;eggNOG:ENOG410Y9S8;U…
43667294	Hypoglycemia -- CLDN5	association	Pubmed 2015:25761767;	Taken together, <b>hypoglycemia</b> can significantly increase paraendocellular permeability by downregulating <b>claudin-5</b> expression.[Pubmed 2015:25761767];The results clearly showed that <b>hypoglycemia</b> significantly downregulated the expression of <b>claudin-5</b> in bEnd.3 cells, without affecting ZO-1 and occludin expression and distribution.[Pubmed 2015:25761767];	1373	Disease	Hypoglycemia	Fasting Hypoglycemia;Hypoglycaemia;Hypoglycemia;Postabsorptive Hypoglycemia;Postprandial Hypoglycemia;Reactive Hypoglycemia;hypoglycaemia--an;hypoglycemia--an;	Mesh_UI:D007003;Mesh_MN:C18.452.394.984;DOID:9993;NCI:C3126;ICD9CM:251.2;UMLS_CUI:C0020615;ICD10CM:E16.2;SNOMEDCT_US_2016_03_01:154691006;SNOMEDCT_US_2016_03_01:154693009;SNOMEDCT_US_2016_03_01:190433001;SNOMEDCT_US_2016_03_01:190436009;SNOMEDCT_US_2016_03_01:237630007;SNOMEDCT_US_2016_03_01:271327008;SNOMEDCT_US_2016_03_01:302866003;SNOMEDCT_US_2016_03_01:66694000;	4345598	Gene	CLDN5	AWAL;BEC1;claudin 5;CLDN5;CPETRL1;TMVCF;Claudin-5;claudin5;CLD5;cldn 5;cldn-5;TMDVCF;Transmembrane protein deleted in VCFS;	SWISSPROT_AC:O00501;SWISSPROT_ID:CLD5_HUMAN;GeneID:7122;Ensembl:ENSG00000184113;HGNC:HGNC:2047;MIM:602101;Vega:OTTHUMG00000150441;protein_accession:AAC51364.1;protein_accession:AAH02404.1;protein_accession:AAH19290.2;protein_accession:AAH32363.1;protein_accession:AAP35918.1;protein_accession:BAD96186.1;protein_accession:BAG52573.1;protein_accession:CAG30306.1;protein_accession:CAK54412.1;protein_…
34092785	Hypoglycemia -- AQP7	association	Pubmed 2006:17543220;	Disruption of <b>AQP7</b> gene in mice resulted in profound <b>hypoglycemia</b> during prolonged fasting because of impaired glycerol supply to the liver.[Pubmed 2006:17543220];	1373	Disease	Hypoglycemia	Fasting Hypoglycemia;Hypoglycaemia;Hypoglycemia;Postabsorptive Hypoglycemia;Postprandial Hypoglycemia;Reactive Hypoglycemia;hypoglycaemia--an;hypoglycemia--an;	Mesh_UI:D007003;Mesh_MN:C18.452.394.984;DOID:9993;NCI:C3126;ICD9CM:251.2;UMLS_CUI:C0020615;ICD10CM:E16.2;SNOMEDCT_US_2016_03_01:154691006;SNOMEDCT_US_2016_03_01:154693009;SNOMEDCT_US_2016_03_01:190433001;SNOMEDCT_US_2016_03_01:190436009;SNOMEDCT_US_2016_03_01:237630007;SNOMEDCT_US_2016_03_01:271327008;SNOMEDCT_US_2016_03_01:302866003;SNOMEDCT_US_2016_03_01:66694000;	20869	Protein	AQP7	AQP-7;AQP7;AQP7L;AQP9;AQPap;Aquaglyceroporin-7;Aquaporin adipose;Aquaporin-7;Aquaporin-7-like;adipose aquaporin;aqp 7;aquaglyceroporin 7;aquaporin 7;aquaporin7;GLYCQTL;	SWISSPROT_AC:O14520;SWISSPROT_ID:AQP7_HUMAN;EMBL:AB006190;EMBL:AB052626;EMBL:AK300716;EMBL:AK315879;EMBL:AL356218;EMBL:BC119672;EMBL:BC119673;RefSeq:NP_001161.1;RefSeq:NP_001305086.1;RefSeq:NP_001305087.1;RefSeq:XP_005251510.1;RefSeq:XP_011516168.1;ProteinModelPortal:O14520;STRING:9606.ENSP00000297988;SWISSPROT_AC_OLD:Q08E94;SWISSPROT_AC_OLD:Q5T5L9;SWISSPROT_AC_OLD:Q8NHM3;GeneID:364;KEGG:hsa:364;…
27564862	Hypoglycemia -- AQP7	association	Pubmed 2006:17543220;	Disruption of <b>AQP7</b> gene in mice resulted in profound <b>hypoglycemia</b> during prolonged fasting because of impaired glycerol supply to the liver.[Pubmed 2006:17543220];	1373	Disease	Hypoglycemia	Fasting Hypoglycemia;Hypoglycaemia;Hypoglycemia;Postabsorptive Hypoglycemia;Postprandial Hypoglycemia;Reactive Hypoglycemia;hypoglycaemia--an;hypoglycemia--an;	Mesh_UI:D007003;Mesh_MN:C18.452.394.984;DOID:9993;NCI:C3126;ICD9CM:251.2;UMLS_CUI:C0020615;ICD10CM:E16.2;SNOMEDCT_US_2016_03_01:154691006;SNOMEDCT_US_2016_03_01:154693009;SNOMEDCT_US_2016_03_01:190433001;SNOMEDCT_US_2016_03_01:190436009;SNOMEDCT_US_2016_03_01:237630007;SNOMEDCT_US_2016_03_01:271327008;SNOMEDCT_US_2016_03_01:302866003;SNOMEDCT_US_2016_03_01:66694000;	4340106	Gene	AQP7	AQP7;AQP7L;AQPap;aquaporin 7;GLYCQTL;adipose aquaporin;aqp 7;AQP-7;AQP9;aquaglyceroporin 7;Aquaglyceroporin-7;Aquaporin adipose;Aquaporin-7;Aquaporin-7-like;aquaporin7;	SWISSPROT_AC:O14520;SWISSPROT_ID:AQP7_HUMAN;GeneID:364;Ensembl:ENSG00000165269;HGNC:HGNC:640;MIM:602974;Vega:OTTHUMG00000019773;protein_accession:AAH62701.1;protein_accession:AAI19673.1;protein_accession:AAI19674.1;protein_accession:BAA21745.1;protein_accession:BAC05693.1;protein_accession:BAF98770.1;protein_accession:BAH11653.1;protein_accession:BAH12678.1;protein_accession:BAH12686.1;protein_ac…
272176151	Hypoglycemia -- SLC22A1	association	Pubmed central 2014:4070329;	<b>SLC22A1</b> rs628031 polymorphism was marginally associated with risk for <b>hypoglycemia</b> events (P = 0.046; OR = 0.51; 95% CI 0.26ГѓВўГ‚в‚¬Г‚вЂњ0.99), while SLC47A1 rs2289669 did not influence the risk for hypoglycemia events (P = 0.310) (Table 2).[Pubmed central 2014:4070329];<b>SLC22A1</b> rs628031 polymorphism was marginally associated with risk for <b>hypoglycemia</b> events (P = 0.04…	1373	Disease	Hypoglycemia	Fasting Hypoglycemia;Hypoglycaemia;Hypoglycemia;Postabsorptive Hypoglycemia;Postprandial Hypoglycemia;Reactive Hypoglycemia;hypoglycaemia--an;hypoglycemia--an;	Mesh_UI:D007003;Mesh_MN:C18.452.394.984;DOID:9993;NCI:C3126;ICD9CM:251.2;UMLS_CUI:C0020615;ICD10CM:E16.2;SNOMEDCT_US_2016_03_01:154691006;SNOMEDCT_US_2016_03_01:154693009;SNOMEDCT_US_2016_03_01:190433001;SNOMEDCT_US_2016_03_01:190436009;SNOMEDCT_US_2016_03_01:237630007;SNOMEDCT_US_2016_03_01:271327008;SNOMEDCT_US_2016_03_01:302866003;SNOMEDCT_US_2016_03_01:66694000;	4345116	Gene	SLC22A1	HOCT1;OCT1;oct1_cds;SLC22A1;solute carrier family 22 member 1;hoct 1;hoct-1;Organic cation transporter 1;organic cation transporter i;organic cation transporter type 1;organic cation transporter-1;organic cation transporter1;S22A1;	SWISSPROT_AC:O15245;SWISSPROT_ID:S22A1_HUMAN;GeneID:6580;Ensembl:ENSG00000175003;HGNC:HGNC:10963;MIM:602607;Vega:OTTHUMG00000015947;protein_accession:AAB67703.1;protein_accession:AAI26365.1;protein_accession:ADR83047.1;protein_accession:BAF82576.1;protein_accession:CAA66977.1;protein_accession:CAB95971.1;protein_accession:EAW47603.1;protein_accession:EAW47604.1;protein_accession:EAW47605.1;protei…
43364091	Hypoglycemia -- SIAH2	association	Pubmed 2015:25807533;Pubmed central 2015:4373930;	While hypoglycemic exposure triggered a significant increase in BBB permeability to dextrans, silencing <b>Siah2</b> gene abrogated the effects of <b>hypoglycemia</b> and restored BBB integrity.[Pubmed 2015:25807533];While hypoglycemic exposure triggered a significant increase in BBB permeability to dextrans, silencing <b>Siah2</b> gene abrogated the effects of <b>hypoglycemia</b> and restored BB…	1373	Disease	Hypoglycemia	Fasting Hypoglycemia;Hypoglycaemia;Hypoglycemia;Postabsorptive Hypoglycemia;Postprandial Hypoglycemia;Reactive Hypoglycemia;hypoglycaemia--an;hypoglycemia--an;	Mesh_UI:D007003;Mesh_MN:C18.452.394.984;DOID:9993;NCI:C3126;ICD9CM:251.2;UMLS_CUI:C0020615;ICD10CM:E16.2;SNOMEDCT_US_2016_03_01:154691006;SNOMEDCT_US_2016_03_01:154693009;SNOMEDCT_US_2016_03_01:190433001;SNOMEDCT_US_2016_03_01:190436009;SNOMEDCT_US_2016_03_01:237630007;SNOMEDCT_US_2016_03_01:271327008;SNOMEDCT_US_2016_03_01:302866003;SNOMEDCT_US_2016_03_01:66694000;	450374	Protein	SIAH2	E3 ubiquitin-protein ligase SIAH2;EC 6.3.2.-;hSiah2;Seven in absentia homolog 2;Siah-2;SIAH2;seven in absentia homolog-2;seven in-absentia homolog 2;seven-in-absentia homolog 2;seven-in-absentia homolog-2;siah E3 ubiquitin protein ligase 2;	SWISSPROT_AC:O43255;SWISSPROT_ID:SIAH2_HUMAN;EMBL:BC013082;EMBL:U76248;EMBL:Y15268;RefSeq:NP_005058.3;ProteinModelPortal:O43255;STRING:9606.ENSP00000322457;SWISSPROT_AC_OLD:O43270;SMR:O43255;GeneID:6478;KEGG:hsa:6478;eggNOG:ENOG410XVP0;eggNOG:KOG3002;UniGene:Hs.477959;UniGene:Hs.692394;GO:GO:0000209;GO:GO:0003714;GO:GO:0004842;GO:GO:0005634;GO:GO:0005654;GO:GO:0005737;GO:GO:0005769;GO:GO:0005829;…
27633488	Hypoglycemia -- SIAH2	association	Pubmed 2015:25807533;Pubmed central 2015:4373930;	While hypoglycemic exposure triggered a significant increase in BBB permeability to dextrans, silencing <b>Siah2</b> gene abrogated the effects of <b>hypoglycemia</b> and restored BBB integrity.[Pubmed 2015:25807533];While hypoglycemic exposure triggered a significant increase in BBB permeability to dextrans, silencing <b>Siah2</b> gene abrogated the effects of <b>hypoglycemia</b> and restored BB…	1373	Disease	Hypoglycemia	Fasting Hypoglycemia;Hypoglycaemia;Hypoglycemia;Postabsorptive Hypoglycemia;Postprandial Hypoglycemia;Reactive Hypoglycemia;hypoglycaemia--an;hypoglycemia--an;	Mesh_UI:D007003;Mesh_MN:C18.452.394.984;DOID:9993;NCI:C3126;ICD9CM:251.2;UMLS_CUI:C0020615;ICD10CM:E16.2;SNOMEDCT_US_2016_03_01:154691006;SNOMEDCT_US_2016_03_01:154693009;SNOMEDCT_US_2016_03_01:190433001;SNOMEDCT_US_2016_03_01:190436009;SNOMEDCT_US_2016_03_01:237630007;SNOMEDCT_US_2016_03_01:271327008;SNOMEDCT_US_2016_03_01:302866003;SNOMEDCT_US_2016_03_01:66694000;	4345023	Gene	SIAH2	hSiah2;siah E3 ubiquitin protein ligase 2;SIAH2;E3 ubiquitin-protein ligase SIAH2;EC 6.3.2.-;Seven in absentia homolog 2;seven in absentia homolog-2;seven in-absentia homolog 2;seven-in-absentia homolog 2;seven-in-absentia homolog-2;Siah-2;	SWISSPROT_AC:O43255;SWISSPROT_ID:SIAH2_HUMAN;GeneID:6478;Ensembl:ENSG00000181788;HGNC:HGNC:10858;MIM:602213;Vega:OTTHUMG00000159847;protein_accession:AAC51908.1;protein_accession:AAH13082.1;protein_accession:BAD97285.1;protein_accession:CAA75557.1;protein_accession:EAW78821.1;protein_accession:NP_005058.3;protein_accession:O43255.1;protein_gi:119599227;protein_gi:15341820;protein_gi:2664283;prote…
33851316	Hypoglycemia -- CAC	association	Pubmed 2006:16602102;	<b>CACT</b> deficiency presents in most cases in the neonatal period with <b>hypoglycemia</b>, hyperammonemia, and cardiomyopathy with arrhythmia leading to cardiac arrest.[Pubmed 2006:16602102];	1373	Disease	Hypoglycemia	Fasting Hypoglycemia;Hypoglycaemia;Hypoglycemia;Postabsorptive Hypoglycemia;Postprandial Hypoglycemia;Reactive Hypoglycemia;hypoglycaemia--an;hypoglycemia--an;	Mesh_UI:D007003;Mesh_MN:C18.452.394.984;DOID:9993;NCI:C3126;ICD9CM:251.2;UMLS_CUI:C0020615;ICD10CM:E16.2;SNOMEDCT_US_2016_03_01:154691006;SNOMEDCT_US_2016_03_01:154693009;SNOMEDCT_US_2016_03_01:190433001;SNOMEDCT_US_2016_03_01:190436009;SNOMEDCT_US_2016_03_01:237630007;SNOMEDCT_US_2016_03_01:271327008;SNOMEDCT_US_2016_03_01:302866003;SNOMEDCT_US_2016_03_01:66694000;	236762	Protein	CAC	CAC;CACT;Carnitine/acylcarnitine translocase;MCAT;Mitochondrial carnitine/acylcarnitine carrier protein;SLC25A20;Solute carrier family 25 member 20;acylcarnitine/carnitine translocase;carnitine/acylcarnitine-translocase;	SWISSPROT_AC:O43772;SWISSPROT_ID:MCAT_HUMAN;EMBL:AK312962;EMBL:BC001689;EMBL:Y10319;EMBL:Y17775;EMBL:Y17776;EMBL:Y17777;EMBL:Y17778;EMBL:Y17779;RefSeq:NP_000378.1;ProteinModelPortal:O43772;STRING:9606.ENSP00000326305;SWISSPROT_AC_OLD:B2R7F4;SWISSPROT_AC_OLD:Q9UIQ2;GeneID:788;KEGG:hsa:788;eggNOG:ENOG410XS86;eggNOG:KOG0758;UniGene:Hs.13845;GO:GO:0005737;GO:GO:0005739;GO:GO:0005743;GO:GO:0006853;GO:…
33851434	Hypoglycemia -- SLC25A20	association	Pubmed 2006:16602102;	<b>CACT</b> deficiency presents in most cases in the neonatal period with <b>hypoglycemia</b>, hyperammonemia, and cardiomyopathy with arrhythmia leading to cardiac arrest.[Pubmed 2006:16602102];	1373	Disease	Hypoglycemia	Fasting Hypoglycemia;Hypoglycaemia;Hypoglycemia;Postabsorptive Hypoglycemia;Postprandial Hypoglycemia;Reactive Hypoglycemia;hypoglycaemia--an;hypoglycemia--an;	Mesh_UI:D007003;Mesh_MN:C18.452.394.984;DOID:9993;NCI:C3126;ICD9CM:251.2;UMLS_CUI:C0020615;ICD10CM:E16.2;SNOMEDCT_US_2016_03_01:154691006;SNOMEDCT_US_2016_03_01:154693009;SNOMEDCT_US_2016_03_01:190433001;SNOMEDCT_US_2016_03_01:190436009;SNOMEDCT_US_2016_03_01:237630007;SNOMEDCT_US_2016_03_01:271327008;SNOMEDCT_US_2016_03_01:302866003;SNOMEDCT_US_2016_03_01:66694000;	4340444	Gene	SLC25A20	CAC;CACT;SLC25A20;solute carrier family 25 member 20;acylcarnitine/carnitine translocase;Carnitine/acylcarnitine translocase;carnitine/acylcarnitine-translocase;MCAT;Mitochondrial carnitine/acylcarnitine carrier protein;	SWISSPROT_AC:O43772;SWISSPROT_ID:MCAT_HUMAN;GeneID:788;Ensembl:ENSG00000178537;HGNC:HGNC:1421;MIM:613698;Vega:OTTHUMG00000133538;protein_accession:AAH01689.1;protein_accession:ABM83525.1;protein_accession:ABM86754.1;protein_accession:BAG35801.1;protein_accession:BAG63207.1;protein_accession:CAA71367.1;protein_accession:CAB55356.1;protein_accession:EAW64929.1;protein_accession:NP_000378.1;protein_…
36358011	Hypoglycemia -- RAMP1	association	Pubmed 2009:19051122;	LPS, restraint and <b>hypoglycaemia</b> suppressed <b>RAMP-1</b> mRNA, but not CL or CGRP mRNA expression in the mPOA.[Pubmed 2009:19051122];	1373	Disease	Hypoglycemia	Fasting Hypoglycemia;Hypoglycaemia;Hypoglycemia;Postabsorptive Hypoglycemia;Postprandial Hypoglycemia;Reactive Hypoglycemia;hypoglycaemia--an;hypoglycemia--an;	Mesh_UI:D007003;Mesh_MN:C18.452.394.984;DOID:9993;NCI:C3126;ICD9CM:251.2;UMLS_CUI:C0020615;ICD10CM:E16.2;SNOMEDCT_US_2016_03_01:154691006;SNOMEDCT_US_2016_03_01:154693009;SNOMEDCT_US_2016_03_01:190433001;SNOMEDCT_US_2016_03_01:190436009;SNOMEDCT_US_2016_03_01:237630007;SNOMEDCT_US_2016_03_01:271327008;SNOMEDCT_US_2016_03_01:302866003;SNOMEDCT_US_2016_03_01:66694000;	353514	Protein	RAMP1	Calcitonin-receptor-like receptor activity-modifying protein 1;CRLR activity-modifying protein 1;RAMP1;Receptor activity-modifying protein 1;ramp 1;ramp-1;ramp-i;receptor activity modifying protein 1;receptor activity modifying protein type 1;receptor activity modifying protein-1;receptor activity-modifying protein-1;receptor-activity modifying protein 1;receptor-activity-modifying protein 1;rece…	SWISSPROT_AC:O60894;SWISSPROT_ID:RAMP1_HUMAN;EMBL:AJ001014;EMBL:AY265457;EMBL:BC000548;EMBL:CH471063;EMBL:CR542032;EMBL:CR542044;RefSeq:NP_005846.1;ProteinModelPortal:O60894;STRING:9606.ENSP00000254661;SWISSPROT_AC_OLD:Q6FGS5;SMR:O60894;GeneID:10267;KEGG:hsa:10267;eggNOG:ENOG410IZHQ;eggNOG:ENOG4111NGJ;UniGene:Hs.471783;GO:GO:0001525;GO:GO:0004872;GO:GO:0004948;GO:GO:0005615;GO:GO:0005622;GO:GO:00…
27583652	Hypoglycemia -- RAMP1	association	Pubmed 2009:19051122;	LPS, restraint and <b>hypoglycaemia</b> suppressed <b>RAMP-1</b> mRNA, but not CL or CGRP mRNA expression in the mPOA.[Pubmed 2009:19051122];	1373	Disease	Hypoglycemia	Fasting Hypoglycemia;Hypoglycaemia;Hypoglycemia;Postabsorptive Hypoglycemia;Postprandial Hypoglycemia;Reactive Hypoglycemia;hypoglycaemia--an;hypoglycemia--an;	Mesh_UI:D007003;Mesh_MN:C18.452.394.984;DOID:9993;NCI:C3126;ICD9CM:251.2;UMLS_CUI:C0020615;ICD10CM:E16.2;SNOMEDCT_US_2016_03_01:154691006;SNOMEDCT_US_2016_03_01:154693009;SNOMEDCT_US_2016_03_01:190433001;SNOMEDCT_US_2016_03_01:190436009;SNOMEDCT_US_2016_03_01:237630007;SNOMEDCT_US_2016_03_01:271327008;SNOMEDCT_US_2016_03_01:302866003;SNOMEDCT_US_2016_03_01:66694000;	4347958	Gene	RAMP1	RAMP1;receptor activity modifying protein 1;Calcitonin-receptor-like receptor activity-modifying protein 1;CRLR activity-modifying protein 1;ramp 1;ramp-1;ramp-i;receptor activity modifying protein type 1;receptor activity modifying protein-1;Receptor activity-modifying protein 1;receptor activity-modifying protein-1;receptor-activity modifying protein 1;receptor-activity-modifying protein 1;rece…	SWISSPROT_AC:O60894;SWISSPROT_ID:RAMP1_HUMAN;GeneID:10267;Ensembl:ENSG00000132329;HGNC:HGNC:9843;MIM:605153;Vega:OTTHUMG00000133337;protein_accession:AAH00548.1;protein_accession:AAP23298.1;protein_accession:AAY14674.1;protein_accession:AAY24219.1;protein_accession:ABM82831.1;protein_accession:ABM86017.1;protein_accession:CAA04472.1;protein_accession:CAG46829.1;protein_accession:CAG46841.1;protei…
275912610	Hypoglycemia -- GDH	association	Pubmed central 2014:4237996;	In HI/HA, loss of mtGTP inhibition of <b>GDH</b> leads to <b>hypoglycemia</b> and hyperammonemia.[Pubmed central 2014:4237996];Whether inhibition of <b>GDH</b> can protect against <b>hypoglycemia</b> or alternatively preventing mtGTP inhibition of GDH to treat hyperglycemia are worth further consideration.[Pubmed central 2014:4237996];	1373	Disease	Hypoglycemia	Fasting Hypoglycemia;Hypoglycaemia;Hypoglycemia;Postabsorptive Hypoglycemia;Postprandial Hypoglycemia;Reactive Hypoglycemia;hypoglycaemia--an;hypoglycemia--an;	Mesh_UI:D007003;Mesh_MN:C18.452.394.984;DOID:9993;NCI:C3126;ICD9CM:251.2;UMLS_CUI:C0020615;ICD10CM:E16.2;SNOMEDCT_US_2016_03_01:154691006;SNOMEDCT_US_2016_03_01:154693009;SNOMEDCT_US_2016_03_01:190433001;SNOMEDCT_US_2016_03_01:190436009;SNOMEDCT_US_2016_03_01:237630007;SNOMEDCT_US_2016_03_01:271327008;SNOMEDCT_US_2016_03_01:302866003;SNOMEDCT_US_2016_03_01:66694000;	145737	Protein	GDH	G6PE;GDH;GDH/6PGL endoplasmic bifunctional protein;H6PD;CORTRD1;G6PDH;hexose-6-phosphate dehydrogenase/glucose 1-dehydrogenase;	SWISSPROT_AC:O95479;SWISSPROT_ID:G6PE_HUMAN;EMBL:AJ012590;EMBL:BC081559;EMBL:CR749282;EMBL:Z98044;RefSeq:NP_004276.2;RefSeq:XP_006711115.1;RefSeq:XP_016858354.1;ProteinModelPortal:O95479;STRING:9606.ENSP00000366620;SWISSPROT_AC_OLD:Q4TT33;SWISSPROT_AC_OLD:Q66I35;SWISSPROT_AC_OLD:Q68DT3;SMR:O95479;GeneID:9563;KEGG:hsa:9563;eggNOG:COG0363;eggNOG:COG0364;eggNOG:KOG0563;eggNOG:KOG3147;UniGene:Hs.4635…
106870092	Hypoglycemia -- GSR	Involvement	Pubmed:20620209;	Both STZ-induced diabetes and insulin-induced hypoglycemia promote a significant increase in TBARS levels and a decrease in glutathione disulfide reductase (GSR) activity (PMID: 20620209).	1373	Disease	Hypoglycemia	Fasting Hypoglycemia;Hypoglycaemia;Hypoglycemia;Postabsorptive Hypoglycemia;Postprandial Hypoglycemia;Reactive Hypoglycemia;hypoglycaemia--an;hypoglycemia--an;	Mesh_UI:D007003;Mesh_MN:C18.452.394.984;DOID:9993;NCI:C3126;ICD9CM:251.2;UMLS_CUI:C0020615;ICD10CM:E16.2;SNOMEDCT_US_2016_03_01:154691006;SNOMEDCT_US_2016_03_01:154693009;SNOMEDCT_US_2016_03_01:190433001;SNOMEDCT_US_2016_03_01:190436009;SNOMEDCT_US_2016_03_01:237630007;SNOMEDCT_US_2016_03_01:271327008;SNOMEDCT_US_2016_03_01:302866003;SNOMEDCT_US_2016_03_01:66694000;	4342210	Gene	GSR	glutathione-disulfide reductase;GSR;HEL-75;HEL-S-122m;EC 1.8.1.7;GLUR;Glutathione reductase, mitochondrial;GR;GRase;GRD1;GSHR;	SWISSPROT_AC:P00390;SWISSPROT_ID:GSHR_HUMAN;GeneID:2936;Ensembl:ENSG00000104687;HGNC:HGNC:4623;MIM:138300;Vega:OTTHUMG00000163946;protein_accession:AAF37572.1;protein_accession:AAF37573.1;protein_accession:AAF37574.1;protein_accession:AAH69244.1;protein_accession:AAP88037.1;protein_accession:ACI46013.1;protein_accession:ACV87206.1;protein_accession:BAI43437.1;protein_accession:BAI43438.1;protein_…
275038808	Hypoglycemia -- EGFR	association	Pubmed central 2015:4536638;Pubmed central 2015:5469199;Pubmed central 2018:5817078;	As previously noted, the risk of <b>hypoglycemia</b> is increased in people with DKD whose <b>eGFR</b> is <60 mL/min/1.73 m2, in part because of decreased clearance of antidiabetic agents and decreased gluconeogenesis by the kidney (9,10).[Pubmed central 2015:4536638];Less than 10ГѓвЂљГ‚В % of glipizide is cleared renally but it should still be used with caution with an <b>eGFR</b> <30ГѓвЂљГ‚В ml…	1373	Disease	Hypoglycemia	Fasting Hypoglycemia;Hypoglycaemia;Hypoglycemia;Postabsorptive Hypoglycemia;Postprandial Hypoglycemia;Reactive Hypoglycemia;hypoglycaemia--an;hypoglycemia--an;	Mesh_UI:D007003;Mesh_MN:C18.452.394.984;DOID:9993;NCI:C3126;ICD9CM:251.2;UMLS_CUI:C0020615;ICD10CM:E16.2;SNOMEDCT_US_2016_03_01:154691006;SNOMEDCT_US_2016_03_01:154693009;SNOMEDCT_US_2016_03_01:190433001;SNOMEDCT_US_2016_03_01:190436009;SNOMEDCT_US_2016_03_01:237630007;SNOMEDCT_US_2016_03_01:271327008;SNOMEDCT_US_2016_03_01:302866003;SNOMEDCT_US_2016_03_01:66694000;	118933	Protein	EGFR	EC 2.7.10.1;EGFR;Epidermal growth factor receptor;ERBB;ERBB1;HER1;Proto-oncogene c-ErbB-1;Receptor tyrosine-protein kinase erbB-1;c-erb-b-1 proto-oncogene;c-erbb1 proto-oncogene;egfr-type;epidermal growth factor - receptor;epidermal growth factor -receptor;epidermal growth factor receptor-type;epidermal growth factor's receptor;epidermal growth factor-receptor;epidermal growth receptor factor;epi…	SWISSPROT_AC:P00533;SWISSPROT_ID:EGFR_HUMAN;EMBL:AF125253;EMBL:AF125538;EMBL:AF125539;EMBL:AF277897;EMBL:AF288738;EMBL:AY588246;EMBL:AY698024;EMBL:M11234;EMBL:M38425;EMBL:U48722;EMBL:U48723;EMBL:U48724;EMBL:U48725;EMBL:U48726;EMBL:U48727;EMBL:U48728;EMBL:U48729;EMBL:U95089;EMBL:X00588;EMBL:X00663;EMBL:X06370;RefSeq:NP_005219.2;RefSeq:NP_958439.1;RefSeq:NP_958440.1;RefSeq:NP_958441.1;ProteinModelP…
275924181	Hypoglycemia -- Renin	association	Pubmed central 2016:5079632;	<b>Renin</b> Response to <b>Hypoglycemia</b>.[Pubmed central 2016:5079632];Compared with presurgery (w6-HFD), PRA during steady-state hypoglycemia (140ГѓВўГ‚в‚¬Г‚вЂњ160 min) was modestly higher in the HFD + RDN group postsurgery, indicating higher potentiation of the <b>renin</b> response to <b>hypoglycemia</b> after RDN (RDN: basal, 2.9 ГѓвЂљГ‚В± 0.8 vs. 3.2 ГѓвЂљГ‚В± 0.9 ng ГѓВўГ‚вЂ№Г‚вЂ¦ mLГѓВ…	1373	Disease	Hypoglycemia	Fasting Hypoglycemia;Hypoglycaemia;Hypoglycemia;Postabsorptive Hypoglycemia;Postprandial Hypoglycemia;Reactive Hypoglycemia;hypoglycaemia--an;hypoglycemia--an;	Mesh_UI:D007003;Mesh_MN:C18.452.394.984;DOID:9993;NCI:C3126;ICD9CM:251.2;UMLS_CUI:C0020615;ICD10CM:E16.2;SNOMEDCT_US_2016_03_01:154691006;SNOMEDCT_US_2016_03_01:154693009;SNOMEDCT_US_2016_03_01:190433001;SNOMEDCT_US_2016_03_01:190436009;SNOMEDCT_US_2016_03_01:237630007;SNOMEDCT_US_2016_03_01:271327008;SNOMEDCT_US_2016_03_01:302866003;SNOMEDCT_US_2016_03_01:66694000;	360932	Protein	Renin	Angiotensinogenase;EC 3.4.23.15;REN;RENI;Renin;HNFJ2;renin-an;	SWISSPROT_AC:P00797;SWISSPROT_ID:RENI_HUMAN;EMBL:AL592114;EMBL:AL592146;EMBL:AY436324;EMBL:BC033474;EMBL:BC047752;EMBL:CR536498;EMBL:EU332871;EMBL:L00064;EMBL:L00065;EMBL:L00066;EMBL:L00067;EMBL:L00068;EMBL:L00069;EMBL:L00070;EMBL:L00071;EMBL:L00072;EMBL:L00073;EMBL:M10030;EMBL:M10128;EMBL:M10150;EMBL:M10151;EMBL:M10152;EMBL:M13253;EMBL:M15410;EMBL:M26440;EMBL:M26899;EMBL:M26900;EMBL:M26901;RefSe…
106879855	Hypoglycemia -- SERPINA1	Involvement	Pubmed:17659342;	Persons heterozygous for Z, S and rare alpha-1-antitrypsin (AAT, SERPIN1A) polymorphisms (ca. 9% of population) are often considered 'silent' carriers with increased vulnerability to environmentally modulated liver and lung disease. At all ages, persons with non-MM genotype had significantly higher proportion of thiamine deficiency (50% in PiMZ), reactive hypoglycemia (20% in PiMZ), and possibly …	1373	Disease	Hypoglycemia	Fasting Hypoglycemia;Hypoglycaemia;Hypoglycemia;Postabsorptive Hypoglycemia;Postprandial Hypoglycemia;Reactive Hypoglycemia;hypoglycaemia--an;hypoglycemia--an;	Mesh_UI:D007003;Mesh_MN:C18.452.394.984;DOID:9993;NCI:C3126;ICD9CM:251.2;UMLS_CUI:C0020615;ICD10CM:E16.2;SNOMEDCT_US_2016_03_01:154691006;SNOMEDCT_US_2016_03_01:154693009;SNOMEDCT_US_2016_03_01:190433001;SNOMEDCT_US_2016_03_01:190436009;SNOMEDCT_US_2016_03_01:237630007;SNOMEDCT_US_2016_03_01:271327008;SNOMEDCT_US_2016_03_01:302866003;SNOMEDCT_US_2016_03_01:66694000;	4344025	Gene	SERPINA1	A1A;A1AT;AAT;alpha1AT;PI;PI1;PRO2275;serpin family A member 1;SERPINA1;a-1 antitrypsin;a-1-antitrypsin;a-1at;a-i antitrypsin;a1 antitrypsin;a1- antitrypsin;a1-antitrypsin;a1-protease inhibitor;alpha - 1 antitrypsin;alpha 1 -antitrypsin;alpha 1 -protease inhibitor;alpha 1 antiproteinase;alpha 1 antitrypsin;alpha 1 inhibitor of protease;alpha 1 protease inhibitor;alpha 1- antitrypsin;alpha 1--antit…	SWISSPROT_AC:P01009;SWISSPROT_ID:A1AT_HUMAN;GeneID:5265;Ensembl:ENSG00000197249;HGNC:HGNC:8941;MIM:107400;Vega:OTTHUMG00000150355;protein_accession:AAA51545.1;protein_accession:AAA51546.1;protein_accession:AAA51547.1;protein_accession:AAB59369.1;protein_accession:AAB59370.1;protein_accession:AAB59371.1;protein_accession:AAB59375.1;protein_accession:AAB59495.1;protein_accession:AAF15128.1;protein_…
37350839	Hypoglycemia -- FOS	association	Pubmed 2010:20547974;Pubmed central 2014:3935387;Pubmed central 2014:4113064;Pubmed central 2016:4707338;	NIRKO mice revealed a glycemia-dependent impairment in the sympathoadrenal response to hypoglycemia and demonstrated markedly reduced (3-fold) hypothalamic <b>c-fos</b> activation in response to <b>hypoglycemia</b> but not other stressors.[Pubmed 2010:20547974];Finally, these mechanisms also fail to explain why neurons in the VMH do not express <b>Fos</b> in response to systemic glucoprivation or…	1373	Disease	Hypoglycemia	Fasting Hypoglycemia;Hypoglycaemia;Hypoglycemia;Postabsorptive Hypoglycemia;Postprandial Hypoglycemia;Reactive Hypoglycemia;hypoglycaemia--an;hypoglycemia--an;	Mesh_UI:D007003;Mesh_MN:C18.452.394.984;DOID:9993;NCI:C3126;ICD9CM:251.2;UMLS_CUI:C0020615;ICD10CM:E16.2;SNOMEDCT_US_2016_03_01:154691006;SNOMEDCT_US_2016_03_01:154693009;SNOMEDCT_US_2016_03_01:190433001;SNOMEDCT_US_2016_03_01:190436009;SNOMEDCT_US_2016_03_01:237630007;SNOMEDCT_US_2016_03_01:271327008;SNOMEDCT_US_2016_03_01:302866003;SNOMEDCT_US_2016_03_01:66694000;	141141	Protein	FOS	Cellular oncogene fos;FOS;G0/G1 switch regulatory protein 7;G0S7;Proto-oncogene c-Fos;ap 1;ap i;ap type-1;ap- 1;ap- i;AP-1;ap-i;c fos proto-oncogene;C-FOS;c-fos proto-oncogene;chain-fos;fos cellular oncogene;Fos proto-oncogene, AP-1 transcription factor subunit;p55;proto - oncogene c - fos;proto-oncogene c- fos;	SWISSPROT_AC:P01100;SWISSPROT_ID:FOS_HUMAN;EMBL:AF111167;EMBL:AK097379;EMBL:AK290907;EMBL:AK298659;EMBL:AY212879;EMBL:BC004490;EMBL:CH471061;EMBL:K00650;EMBL:S65138;EMBL:V01512;RefSeq:NP_005243.1;ProteinModelPortal:P01100;STRING:9606.ENSP00000306245;SWISSPROT_AC_OLD:A8K4E2;SWISSPROT_AC_OLD:B4DQ65;SWISSPROT_AC_OLD:P18849;SMR:P01100;GeneID:2353;KEGG:hsa:2353;PIR:A01342;PIR:E34223;eggNOG:ENOG4111CH5…
27766594	Hypoglycemia -- AVP	association	Pubmed 2001:11442779;Pubmed 1995:7589012;Pubmed 1992:1285360;Pubmed 1990:2112727;Pubmed 1991:1673342;Pubmed 1991:1986038;Pubmed central 2015:4600155;	However, compared to the preinfusion levels, secretion of LH and testosterone was not suppressed by <b>hypoglycemia</b> in the group treated with the <b>AVP</b> antagonist.[Pubmed 2001:11442779];<b>Hypoglycaemia</b> induced a striking <b>AVP</b> increase in the normal controls.(ABSTRACT TRUNCATED AT 400 WORDS).[Pubmed 1995:7589012];Influence of residual C-peptide secretion on the <b>arginine vaso…	1373	Disease	Hypoglycemia	Fasting Hypoglycemia;Hypoglycaemia;Hypoglycemia;Postabsorptive Hypoglycemia;Postprandial Hypoglycemia;Reactive Hypoglycemia;hypoglycaemia--an;hypoglycemia--an;	Mesh_UI:D007003;Mesh_MN:C18.452.394.984;DOID:9993;NCI:C3126;ICD9CM:251.2;UMLS_CUI:C0020615;ICD10CM:E16.2;SNOMEDCT_US_2016_03_01:154691006;SNOMEDCT_US_2016_03_01:154693009;SNOMEDCT_US_2016_03_01:190433001;SNOMEDCT_US_2016_03_01:190436009;SNOMEDCT_US_2016_03_01:237630007;SNOMEDCT_US_2016_03_01:271327008;SNOMEDCT_US_2016_03_01:302866003;SNOMEDCT_US_2016_03_01:66694000;	274912	Protein	AVP	ARVP;AVP;AVP-NPII;NEU2;Vasopressin-neurophysin 2-copeptin;VP;ADH;adh-type;arginine vasopressin;AVRP;neu-2;vasopressin arginine;vasopressin-arginine;vasopressin-neurophysin ii-copeptin;	SWISSPROT_AC:P01185;SWISSPROT_ID:NEU2_HUMAN;EMBL:AF031476;EMBL:AL160414;EMBL:BC126196;EMBL:BC126224;EMBL:M11166;EMBL:M25647;EMBL:X03172;EMBL:X62890;EMBL:X62891;RefSeq:NP_000481.2;RefSeq:XP_011527569.1;ProteinModelPortal:P01185;STRING:9606.ENSP00000369647;SWISSPROT_AC_OLD:A0AV35;SWISSPROT_AC_OLD:O14935;SMR:P01185;GeneID:551;KEGG:hsa:551;PIR:A39269;PIR:B94676;eggNOG:ENOG410IXM5;eggNOG:ENOG4111S8B;U…
29638481	Hypoglycemia -- AVP	association	Pubmed 1997:9156046;	GH and <b>AVP</b> responses to <b>hypoglycaemia</b> were significantly higher in diabetic (mean peaks 11.5 and 3.2 times higher than baseline, respectively) than in normal (mean peaks 7.3 and 1.9) non-smokers, whereas these groups showed similar cortisol responses (mean peak 2.3 times higher than baseline).[Pubmed 1997:9156046];	1373	Disease	Hypoglycemia	Fasting Hypoglycemia;Hypoglycaemia;Hypoglycemia;Postabsorptive Hypoglycemia;Postprandial Hypoglycemia;Reactive Hypoglycemia;hypoglycaemia--an;hypoglycemia--an;	Mesh_UI:D007003;Mesh_MN:C18.452.394.984;DOID:9993;NCI:C3126;ICD9CM:251.2;UMLS_CUI:C0020615;ICD10CM:E16.2;SNOMEDCT_US_2016_03_01:154691006;SNOMEDCT_US_2016_03_01:154693009;SNOMEDCT_US_2016_03_01:190433001;SNOMEDCT_US_2016_03_01:190436009;SNOMEDCT_US_2016_03_01:237630007;SNOMEDCT_US_2016_03_01:271327008;SNOMEDCT_US_2016_03_01:302866003;SNOMEDCT_US_2016_03_01:66694000;	4340253	Gene	AVP	ADH;arginine vasopressin;ARVP;AVP;AVP-NPII;AVRP;VP;adh-type;neu-2;NEU2;vasopressin arginine;vasopressin-arginine;Vasopressin-neurophysin 2-copeptin;vasopressin-neurophysin ii-copeptin;	SWISSPROT_AC:P01185;SWISSPROT_ID:NEU2_HUMAN;GeneID:551;Ensembl:ENSG00000101200;HGNC:HGNC:894;MIM:192340;Vega:OTTHUMG00000031733;protein_accession:AAA61291.1;protein_accession:AAA69844.1;protein_accession:AAA98772.1;protein_accession:AAB86628.1;protein_accession:AAB86629.1;protein_accession:AAG16747.1;protein_accession:AAI26197.1;protein_accession:AAI26225.1;protein_accession:AHW56417.1;protein_ac…
27762588	Hypoglycemia -- Prolactin	association	Pubmed 2006:16855141;Pubmed 2004:15570644;Pubmed 1995:7711161;Pubmed 1992:1502422;Pubmed 1990:2194712;Pubmed 1998:9578730;Pubmed 2005:15319231;Pubmed 2005:15708916;Pubmed 2005:15808380;Pubmed 1991:1683502;Pubmed 1991:1889145;Pubmed central 2017:5535863;Pubmed central 2013:3542327;	SSc patients had lower <b>PRL</b> response (P &lt; 0.05) to <b>hypoglycemia</b> compared to controls.[Pubmed 2006:16855141];The present study showed decreased <b>PRL</b> response to <b>hypoglycemia</b> in premenopausal females with SSc.[Pubmed 2006:16855141];During <b>hypoglycemia</b> double or higher increase of plasma <b>PRL</b> occurred in 5 RA (33%) patients and in 8 RA controls (57%).[Pubmed…	1373	Disease	Hypoglycemia	Fasting Hypoglycemia;Hypoglycaemia;Hypoglycemia;Postabsorptive Hypoglycemia;Postprandial Hypoglycemia;Reactive Hypoglycemia;hypoglycaemia--an;hypoglycemia--an;	Mesh_UI:D007003;Mesh_MN:C18.452.394.984;DOID:9993;NCI:C3126;ICD9CM:251.2;UMLS_CUI:C0020615;ICD10CM:E16.2;SNOMEDCT_US_2016_03_01:154691006;SNOMEDCT_US_2016_03_01:154693009;SNOMEDCT_US_2016_03_01:190433001;SNOMEDCT_US_2016_03_01:190436009;SNOMEDCT_US_2016_03_01:237630007;SNOMEDCT_US_2016_03_01:271327008;SNOMEDCT_US_2016_03_01:302866003;SNOMEDCT_US_2016_03_01:66694000;	328109	Protein	Prolactin	PRL;Prolactin;gha-1;GHA1;prl-type;prolactin--an;prolactin-type;	SWISSPROT_AC:P01236;SWISSPROT_ID:PRL_HUMAN;EMBL:BC015850;EMBL:D00411;EMBL:M29386;EMBL:U75583;EMBL:V00566;EMBL:X00540;EMBL:X00541;EMBL:X00543;EMBL:X00544;EMBL:X54393;RefSeq:NP_000939.1;RefSeq:NP_001157030.1;ProteinModelPortal:P01236;STRING:9606.ENSP00000302150;SWISSPROT_AC_OLD:Q15199;SWISSPROT_AC_OLD:Q92996;SMR:P01236;GeneID:5617;KEGG:hsa:5617;PIR:A61402;PIR:A90998;eggNOG:ENOG410II74;eggNOG:ENOG41…
30329338	Hypoglycemia -- Growth hormone	association	Pubmed 1999:10193871;	Concerning the influence of metabolic and nutritional factors, an impaired <b>somatotropin</b> response to <b>hypoglycaemia</b> and a failure of glucose load to inhibit spontaneous and stimulated GH release are well documented in obese patients;[Pubmed 1999:10193871];	1373	Disease	Hypoglycemia	Fasting Hypoglycemia;Hypoglycaemia;Hypoglycemia;Postabsorptive Hypoglycemia;Postprandial Hypoglycemia;Reactive Hypoglycemia;hypoglycaemia--an;hypoglycemia--an;	Mesh_UI:D007003;Mesh_MN:C18.452.394.984;DOID:9993;NCI:C3126;ICD9CM:251.2;UMLS_CUI:C0020615;ICD10CM:E16.2;SNOMEDCT_US_2016_03_01:154691006;SNOMEDCT_US_2016_03_01:154693009;SNOMEDCT_US_2016_03_01:190433001;SNOMEDCT_US_2016_03_01:190436009;SNOMEDCT_US_2016_03_01:237630007;SNOMEDCT_US_2016_03_01:271327008;SNOMEDCT_US_2016_03_01:302866003;SNOMEDCT_US_2016_03_01:66694000;	454636	Protein	Growth hormone	GH;GH-N;GH1;Growth hormone;Growth hormone 1;Pituitary growth hormone;SOMA;Somatotropin;gh n;ghb v;GHB5;GHN;growth hormone -i;growth hormone of pituitary;growth hormone pituitary;growth hormone type i;growth hormone--an;growth hormone-1;growth hormone-i;growth of hormone;growth of the hormone;growth-hormone;hGH-N;hormone growth;hormone of growth;hormone of the growth;hormone of the pituitary growt…	SWISSPROT_AC:P01241;SWISSPROT_ID:SOMA_HUMAN;EMBL:AC127029;EMBL:AF110644;EMBL:AF185611;EMBL:BC062475;EMBL:BC075012;EMBL:BC075013;EMBL:BC090045;EMBL:CD106566;EMBL:CH471109;EMBL:EU421712;EMBL:J03071;EMBL:M13438;EMBL:M14398;EMBL:V00519;EMBL:V00520;RefSeq:NP_000506.2;RefSeq:NP_072053.1;RefSeq:NP_072054.1;ProteinModelPortal:P01241;STRING:9606.ENSP00000312673;SWISSPROT_AC_OLD:A6NEF6;SWISSPROT_AC_OLD:Q14…
30329448	Hypoglycemia -- GH1	association	Pubmed 1999:10193871;	Concerning the influence of metabolic and nutritional factors, an impaired <b>somatotropin</b> response to <b>hypoglycaemia</b> and a failure of glucose load to inhibit spontaneous and stimulated GH release are well documented in obese patients;[Pubmed 1999:10193871];	1373	Disease	Hypoglycemia	Fasting Hypoglycemia;Hypoglycaemia;Hypoglycemia;Postabsorptive Hypoglycemia;Postprandial Hypoglycemia;Reactive Hypoglycemia;hypoglycaemia--an;hypoglycemia--an;	Mesh_UI:D007003;Mesh_MN:C18.452.394.984;DOID:9993;NCI:C3126;ICD9CM:251.2;UMLS_CUI:C0020615;ICD10CM:E16.2;SNOMEDCT_US_2016_03_01:154691006;SNOMEDCT_US_2016_03_01:154693009;SNOMEDCT_US_2016_03_01:190433001;SNOMEDCT_US_2016_03_01:190436009;SNOMEDCT_US_2016_03_01:237630007;SNOMEDCT_US_2016_03_01:271327008;SNOMEDCT_US_2016_03_01:302866003;SNOMEDCT_US_2016_03_01:66694000;	4341992	Gene	GH1	GH;GH-N;GH1;GHB5;GHN;growth hormone 1;hGH-N;IGHD1B;gh n;ghb v;Growth hormone;growth hormone -i;growth hormone of pituitary;growth hormone pituitary;growth hormone type i;growth hormone--an;growth hormone-1;growth hormone-i;growth of hormone;growth of the hormone;growth-hormone;hormone growth;hormone of growth;hormone of the growth;hormone of the pituitary growth;hormone the growth;hormone-growth;…	SWISSPROT_AC:P01241;SWISSPROT_ID:SOMA_HUMAN;GeneID:2688;Ensembl:ENSG00000259384;HGNC:HGNC:4261;MIM:139250;Vega:OTTHUMG00000172293;protein_accession:AAA52549.1;protein_accession:AAA52554.1;protein_accession:AAA98618.1;protein_accession:AAD48584.1;protein_accession:AAG09699.1;protein_accession:AAH62475.1;protein_accession:AAH75012.1;protein_accession:AAH75013.1;protein_accession:AAH90045.1;protein_…
32802097	Hypoglycemia -- Parathyroid hormone	association	Pubmed 2004:15375778;	<b>Hypoglycemia</b> has been reported to cause suppression of <b>parathyroid hormone</b> (PTH) levels in serum in normal subjects.[Pubmed 2004:15375778];A prospective open study was undertaken to examine the acute effects of insulin and resulting <b>hypoglycemia</b> on <b>PTH</b> levels, on bone formation as indicated by serum levels of aminoterminal propeptide of type 1 procollagen (PINP), and o…	1373	Disease	Hypoglycemia	Fasting Hypoglycemia;Hypoglycaemia;Hypoglycemia;Postabsorptive Hypoglycemia;Postprandial Hypoglycemia;Reactive Hypoglycemia;hypoglycaemia--an;hypoglycemia--an;	Mesh_UI:D007003;Mesh_MN:C18.452.394.984;DOID:9993;NCI:C3126;ICD9CM:251.2;UMLS_CUI:C0020615;ICD10CM:E16.2;SNOMEDCT_US_2016_03_01:154691006;SNOMEDCT_US_2016_03_01:154693009;SNOMEDCT_US_2016_03_01:190433001;SNOMEDCT_US_2016_03_01:190436009;SNOMEDCT_US_2016_03_01:237630007;SNOMEDCT_US_2016_03_01:271327008;SNOMEDCT_US_2016_03_01:302866003;SNOMEDCT_US_2016_03_01:66694000;	339035	Protein	Parathyroid hormone	Parathormone;Parathyrin;Parathyroid hormone;PTH;PTHY;hormone parathyroid;hormone-parathyroid;parathyroid hormone--an;parathyroid-hormone;parathyroid-hormone-type;PTH1;	SWISSPROT_AC:P01270;SWISSPROT_ID:PTHY_HUMAN;EMBL:BC096142;EMBL:BC096143;EMBL:BC096144;EMBL:BC096145;EMBL:J00301;EMBL:V00597;RefSeq:NP_000306.1;ProteinModelPortal:P01270;STRING:9606.ENSP00000282091;SWISSPROT_AC_OLD:Q4VB48;SWISSPROT_AC_OLD:Q9UD38;SMR:P01270;GeneID:5741;KEGG:hsa:5741;PIR:A19339;eggNOG:ENOG410J02X;eggNOG:ENOG410ZH2H;UniGene:Hs.37045;GO:GO:0000122;GO:GO:0001501;GO:GO:0003705;GO:GO:000…
41462701	Hypoglycemia -- GCG	association	Pubmed 2013:24086087;	<b>GLP1</b> analogs as treatment of <b>postprandial hypoglycemia</b> following gastric bypass surgery: a potential new indication?[Pubmed 2013:24086087];	1373	Disease	Hypoglycemia	Fasting Hypoglycemia;Hypoglycaemia;Hypoglycemia;Postabsorptive Hypoglycemia;Postprandial Hypoglycemia;Reactive Hypoglycemia;hypoglycaemia--an;hypoglycemia--an;	Mesh_UI:D007003;Mesh_MN:C18.452.394.984;DOID:9993;NCI:C3126;ICD9CM:251.2;UMLS_CUI:C0020615;ICD10CM:E16.2;SNOMEDCT_US_2016_03_01:154691006;SNOMEDCT_US_2016_03_01:154693009;SNOMEDCT_US_2016_03_01:190433001;SNOMEDCT_US_2016_03_01:190436009;SNOMEDCT_US_2016_03_01:237630007;SNOMEDCT_US_2016_03_01:271327008;SNOMEDCT_US_2016_03_01:302866003;SNOMEDCT_US_2016_03_01:66694000;	4341954	Gene	GCG	GCG;GLP1;GLP2;glucagon;GRPP;GLUC;	SWISSPROT_AC:P01275;SWISSPROT_ID:GLUC_HUMAN;GeneID:2641;Ensembl:ENSG00000115263;HGNC:HGNC:4191;MIM:138030;Vega:OTTHUMG00000153892;protein_accession:AAA52567.1;protein_accession:AAH05278.1;protein_accession:AAP35459.1;protein_accession:AAY24204.1;protein_accession:ABM83447.1;protein_accession:ABM86658.1;protein_accession:CAA24759.1;protein_accession:CAA27627.1;protein_accession:EAX11356.1;protein_…
27838604	Hypoglycemia -- PPY	association	Pubmed:7705986;Pubmed:7820217;Pubmed 2001:11344204;Pubmed 2001:11763411;Pubmed 2004:15492559;Pubmed 1994:8194668;Pubmed 1994:8311375;Pubmed 1993:8375243;Pubmed 2002:11916913;Pubmed 1995:7555487;Pubmed 1995:7740287;Pubmed 1995:7844662;Pubmed 2000:10866048;Pubmed 2000:25905295;Pubmed 1996:8690148;Pubmed 1992:1285360;Pubmed 1992:1614463;Pubmed 1997:9231658;Pubmed 1990:2224265;Pubmed 1990:2254456;Pub…	Plasma adrenaline, noradrenaline and <b>pancreatic polypeptide</b> increased significantly in both groups during <b>hypoglycemia</b> and the insulin levels never exceeded 50 mUl-1.[Pubmed:7705986];Glucagon and <b>pancreatic polypeptide</b> responses to <b>hypoglycemia</b> (insulin bolus 0.15-0.75 U/kg) were studied after insulin withdrawal and 3 days of intensive insulin therapy.[Pubmed:7820217];…	1373	Disease	Hypoglycemia	Fasting Hypoglycemia;Hypoglycaemia;Hypoglycemia;Postabsorptive Hypoglycemia;Postprandial Hypoglycemia;Reactive Hypoglycemia;hypoglycaemia--an;hypoglycemia--an;	Mesh_UI:D007003;Mesh_MN:C18.452.394.984;DOID:9993;NCI:C3126;ICD9CM:251.2;UMLS_CUI:C0020615;ICD10CM:E16.2;SNOMEDCT_US_2016_03_01:154691006;SNOMEDCT_US_2016_03_01:154693009;SNOMEDCT_US_2016_03_01:190433001;SNOMEDCT_US_2016_03_01:190436009;SNOMEDCT_US_2016_03_01:237630007;SNOMEDCT_US_2016_03_01:271327008;SNOMEDCT_US_2016_03_01:302866003;SNOMEDCT_US_2016_03_01:66694000;	298639	Protein	PPY	Obinepitide;PAHO;Pancreatic polypeptide;Pancreatic prohormone;PNP;PP;PPY;pancreatic-polypeptide;pnp-type;polypeptide of pancreatic;ppy-type;	SWISSPROT_AC:P01298;SWISSPROT_ID:PAHO_HUMAN;EMBL:AC007993;EMBL:BC032225;EMBL:BC040033;EMBL:BP385720;EMBL:M11726;EMBL:M15788;EMBL:X00491;RefSeq:NP_002713.1;ProteinModelPortal:P01298;STRING:9606.ENSP00000225992;SMR:P01298;GeneID:5539;KEGG:hsa:5539;PIR:A92498;eggNOG:ENOG410J7V9;eggNOG:ENOG41115N2;UniGene:Hs.558368;UniGene:Hs.744427;GO:GO:0001664;GO:GO:0005102;GO:GO:0005179;GO:GO:0005184;GO:GO:000557…
27838720	Hypoglycemia -- PPY	association	Pubmed:7705986;Pubmed:7820217;Pubmed 2001:11344204;Pubmed 2001:11763411;Pubmed 2004:15492559;Pubmed 1994:8194668;Pubmed 1994:8311375;Pubmed 1993:8375243;Pubmed 2002:11916913;Pubmed 1995:7555487;Pubmed 1995:7740287;Pubmed 1995:7844662;Pubmed 2000:10866048;Pubmed 2000:25905295;Pubmed 1996:8690148;Pubmed 1992:1285360;Pubmed 1992:1614463;Pubmed 1997:9231658;Pubmed 1990:2224265;Pubmed 1990:2254456;Pub…	Plasma adrenaline, noradrenaline and <b>pancreatic polypeptide</b> increased significantly in both groups during <b>hypoglycemia</b> and the insulin levels never exceeded 50 mUl-1.[Pubmed:7705986];Glucagon and <b>pancreatic polypeptide</b> responses to <b>hypoglycemia</b> (insulin bolus 0.15-0.75 U/kg) were studied after insulin withdrawal and 3 days of intensive insulin therapy.[Pubmed:7820217];…	1373	Disease	Hypoglycemia	Fasting Hypoglycemia;Hypoglycaemia;Hypoglycemia;Postabsorptive Hypoglycemia;Postprandial Hypoglycemia;Reactive Hypoglycemia;hypoglycaemia--an;hypoglycemia--an;	Mesh_UI:D007003;Mesh_MN:C18.452.394.984;DOID:9993;NCI:C3126;ICD9CM:251.2;UMLS_CUI:C0020615;ICD10CM:E16.2;SNOMEDCT_US_2016_03_01:154691006;SNOMEDCT_US_2016_03_01:154693009;SNOMEDCT_US_2016_03_01:190433001;SNOMEDCT_US_2016_03_01:190436009;SNOMEDCT_US_2016_03_01:237630007;SNOMEDCT_US_2016_03_01:271327008;SNOMEDCT_US_2016_03_01:302866003;SNOMEDCT_US_2016_03_01:66694000;	4344250	Gene	PPY	pancreatic polypeptide;PNP;PP;PPY;Obinepitide;PAHO;Pancreatic prohormone;pancreatic-polypeptide;pnp-type;polypeptide of pancreatic;ppy-type;	SWISSPROT_AC:P01298;SWISSPROT_ID:PAHO_HUMAN;GeneID:5539;Ensembl:ENSG00000108849;HGNC:HGNC:9327;MIM:167780;Vega:OTTHUMG00000181800;protein_accession:AAA60156.1;protein_accession:AAA60161.1;protein_accession:AAH32225.1;protein_accession:AAH40033.1;protein_accession:ABM84647.1;protein_accession:ABM92176.1;protein_accession:CAA25161.1;protein_accession:EAW51649.1;protein_accession:NP_001306138.1;prot…
37844540	Hypoglycemia -- NPY	association	Pubmed 2011:21154196;Pubmed 2011:21640760;	Oxytocin treatment significantly reduced the <b>NPY</b> response to <b>hypoglycemia</b>.[Pubmed 2011:21154196];The administration of naloxone did not modify NPY levels whereas when both SRIH and naloxone were given, <b>NPY</b> response to <b>hypoglycemia</b> did not differ from that observed in the control test.[Pubmed 2011:21640760];These data demonstrate that SRIH inhibits the <b>NPY</b> respon…	1373	Disease	Hypoglycemia	Fasting Hypoglycemia;Hypoglycaemia;Hypoglycemia;Postabsorptive Hypoglycemia;Postprandial Hypoglycemia;Reactive Hypoglycemia;hypoglycaemia--an;hypoglycemia--an;	Mesh_UI:D007003;Mesh_MN:C18.452.394.984;DOID:9993;NCI:C3126;ICD9CM:251.2;UMLS_CUI:C0020615;ICD10CM:E16.2;SNOMEDCT_US_2016_03_01:154691006;SNOMEDCT_US_2016_03_01:154693009;SNOMEDCT_US_2016_03_01:190433001;SNOMEDCT_US_2016_03_01:190436009;SNOMEDCT_US_2016_03_01:237630007;SNOMEDCT_US_2016_03_01:271327008;SNOMEDCT_US_2016_03_01:302866003;SNOMEDCT_US_2016_03_01:66694000;	280275	Protein	NPY	NPY;Pro-neuropeptide Y;neuropeptide Y;neuropeptide--y;neuropeptide-y;npy--an;npy-type;PYY4;y neuropeptide;	SWISSPROT_AC:P01303;SWISSPROT_ID:NPY_HUMAN;EMBL:AC004485;EMBL:BC029497;EMBL:K01911;EMBL:M14296;EMBL:M14297;EMBL:M14298;EMBL:M15789;RefSeq:NP_000896.1;ProteinModelPortal:P01303;STRING:9606.ENSP00000242152;SMR:P01303;GeneID:4852;KEGG:hsa:4852;PIR:A25198;eggNOG:ENOG410J0KC;eggNOG:ENOG41128I2;UniGene:Hs.1832;GO:GO:0001664;GO:GO:0001878;GO:GO:0004930;GO:GO:0005102;GO:GO:0005184;GO:GO:0005246;GO:GO:000…
37844824	Hypoglycemia -- NPY	association	Pubmed 2011:21154196;	Oxytocin treatment significantly reduced the <b>NPY</b> response to <b>hypoglycemia</b>.[Pubmed 2011:21154196];	1373	Disease	Hypoglycemia	Fasting Hypoglycemia;Hypoglycaemia;Hypoglycemia;Postabsorptive Hypoglycemia;Postprandial Hypoglycemia;Reactive Hypoglycemia;hypoglycaemia--an;hypoglycemia--an;	Mesh_UI:D007003;Mesh_MN:C18.452.394.984;DOID:9993;NCI:C3126;ICD9CM:251.2;UMLS_CUI:C0020615;ICD10CM:E16.2;SNOMEDCT_US_2016_03_01:154691006;SNOMEDCT_US_2016_03_01:154693009;SNOMEDCT_US_2016_03_01:190433001;SNOMEDCT_US_2016_03_01:190436009;SNOMEDCT_US_2016_03_01:237630007;SNOMEDCT_US_2016_03_01:271327008;SNOMEDCT_US_2016_03_01:302866003;SNOMEDCT_US_2016_03_01:66694000;	4343703	Gene	NPY	neuropeptide Y;NPY;PYY4;neuropeptide--y;neuropeptide-y;npy--an;npy-type;Pro-neuropeptide Y;y neuropeptide;	SWISSPROT_AC:P01303;SWISSPROT_ID:NPY_HUMAN;GeneID:4852;Ensembl:ENSG00000122585;HGNC:HGNC:7955;MIM:162640;Vega:OTTHUMG00000022973;protein_accession:AAA59944.1;protein_accession:AAA59945.1;protein_accession:AAA59946.1;protein_accession:AAH29497.1;protein_accession:AAQ96843.1;protein_accession:ABM84261.1;protein_accession:ABM87650.1;protein_accession:BAG35090.1;protein_accession:CEF39432.1;protein_a…
28198147	Hypoglycemia -- INS	association	Pubmed:11208299;Pubmed 1994:7882808;Pubmed 1994:7895957;Pubmed 1994:7958540;Pubmed 1993:8299477;Pubmed 1993:8375242;Pubmed 1993:8375243;Pubmed 1993:8384134;Pubmed 1993:8405713;Pubmed 1993:8451906;Pubmed 1993:8454105;Pubmed 1995:8630745;Pubmed 2000:10778865;Pubmed 1996:8875098;Pubmed 1992:1397708;Pubmed 1992:1407220;Pubmed 1992:1557597;Pubmed 1997:9000704;Pubmed 1997:9096968;Pubmed 1997:9118763;Pu…	We found: (1) 79.85% of all <b>IDDM</b> children carry something to treat or prevent <b>hypoglycemia</b>, more girls than boys, and more American than Polish ones (p &lt; 0.01).[Pubmed:11208299];<b>Hypoglycemia</b> unawareness in <b>IDDM</b>.[Pubmed 1994:7882808];We studied 21 <b>IDDM</b> patients with <b>hypoglycaemia</b> unawareness and frequent mild/severe hypoglycaemia episodes while on &quot…	1373	Disease	Hypoglycemia	Fasting Hypoglycemia;Hypoglycaemia;Hypoglycemia;Postabsorptive Hypoglycemia;Postprandial Hypoglycemia;Reactive Hypoglycemia;hypoglycaemia--an;hypoglycemia--an;	Mesh_UI:D007003;Mesh_MN:C18.452.394.984;DOID:9993;NCI:C3126;ICD9CM:251.2;UMLS_CUI:C0020615;ICD10CM:E16.2;SNOMEDCT_US_2016_03_01:154691006;SNOMEDCT_US_2016_03_01:154693009;SNOMEDCT_US_2016_03_01:190433001;SNOMEDCT_US_2016_03_01:190436009;SNOMEDCT_US_2016_03_01:237630007;SNOMEDCT_US_2016_03_01:271327008;SNOMEDCT_US_2016_03_01:302866003;SNOMEDCT_US_2016_03_01:66694000;	4342772	Gene	INS	IDDM;IDDM1;IDDM2;ILPR;INS;insulin;IRDN;MODY10;an-ins;iddm 1;iddm 2;iddm type 1;iddm-1;iddm-2;iddm-type;ins-type;insulin--an;insulin-chain;insulin-type;mody-x;type-insulin;	SWISSPROT_AC:P01308;SWISSPROT_ID:INS_HUMAN;GeneID:3630;Ensembl:ENSG00000254647;HGNC:HGNC:6081;MIM:176730;Vega:OTTHUMG00000009558;protein_accession:AAA59172.1;protein_accession:AAA59173.1;protein_accession:AAA59179.1;protein_accession:AAH05255.1;protein_accession:AAP35454.1;protein_accession:AAW83741.1;protein_accession:ABI63346.1;protein_accession:ABM83966.1;protein_accession:ABM87282.1;protein_a…
106872440	Hypoglycemia -- INS	Involvement	Pubmed:1324617;Pubmed:1646414;Pubmed:1890151;Pubmed:20620209;Pubmed:22940631;Pubmed:2554359;Pubmed:48835;		1373	Disease	Hypoglycemia	Fasting Hypoglycemia;Hypoglycaemia;Hypoglycemia;Postabsorptive Hypoglycemia;Postprandial Hypoglycemia;Reactive Hypoglycemia;hypoglycaemia--an;hypoglycemia--an;	Mesh_UI:D007003;Mesh_MN:C18.452.394.984;DOID:9993;NCI:C3126;ICD9CM:251.2;UMLS_CUI:C0020615;ICD10CM:E16.2;SNOMEDCT_US_2016_03_01:154691006;SNOMEDCT_US_2016_03_01:154693009;SNOMEDCT_US_2016_03_01:190433001;SNOMEDCT_US_2016_03_01:190436009;SNOMEDCT_US_2016_03_01:237630007;SNOMEDCT_US_2016_03_01:271327008;SNOMEDCT_US_2016_03_01:302866003;SNOMEDCT_US_2016_03_01:66694000;	4342772	Gene	INS	IDDM;IDDM1;IDDM2;ILPR;INS;insulin;IRDN;MODY10;an-ins;iddm 1;iddm 2;iddm type 1;iddm-1;iddm-2;iddm-type;ins-type;insulin--an;insulin-chain;insulin-type;mody-x;type-insulin;	SWISSPROT_AC:P01308;SWISSPROT_ID:INS_HUMAN;GeneID:3630;Ensembl:ENSG00000254647;HGNC:HGNC:6081;MIM:176730;Vega:OTTHUMG00000009558;protein_accession:AAA59172.1;protein_accession:AAA59173.1;protein_accession:AAA59179.1;protein_accession:AAH05255.1;protein_accession:AAP35454.1;protein_accession:AAW83741.1;protein_accession:ABI63346.1;protein_accession:ABM83966.1;protein_accession:ABM87282.1;protein_a…
27848913	Hypoglycemia -- IGF-II	association	Pubmed:15251701;Pubmed 2001:11372615;Pubmed 2001:11518119;Pubmed 2013:23128903;Pubmed 2004:15575249;Pubmed 1994:8021581;Pubmed 1993:7524924;Pubmed 1995:7658270;Pubmed 2015:25605315;Pubmed 2008:18490836;Pubmed 2014:24934576;Pubmed 2011:26190708;Pubmed 1996:8760024;Pubmed 2010:20592985;Pubmed 2010:20852090;Pubmed 2010:20963572;Pubmed 2010:22461853;Pubmed 2009:19349855;Pubmed 2009:22148076;Pubmed 19…	<b>Hypoglycemia</b> attributable to <b>insulin-like growth factor-II</b> prohormone-producing metastatic leiomyosarcoma.[Pubmed:15251701];This paraneoplastic <b>hypoglycemia</b> is caused by an incompletely processed precursor of <b>insulin-like growth factor II</b> secreted from the tumor.[Pubmed 2001:11372615];<b>Hypoglycemia</b> associated with the production of <b>insulin-like growth factor I…	1373	Disease	Hypoglycemia	Fasting Hypoglycemia;Hypoglycaemia;Hypoglycemia;Postabsorptive Hypoglycemia;Postprandial Hypoglycemia;Reactive Hypoglycemia;hypoglycaemia--an;hypoglycemia--an;	Mesh_UI:D007003;Mesh_MN:C18.452.394.984;DOID:9993;NCI:C3126;ICD9CM:251.2;UMLS_CUI:C0020615;ICD10CM:E16.2;SNOMEDCT_US_2016_03_01:154691006;SNOMEDCT_US_2016_03_01:154693009;SNOMEDCT_US_2016_03_01:190433001;SNOMEDCT_US_2016_03_01:190436009;SNOMEDCT_US_2016_03_01:237630007;SNOMEDCT_US_2016_03_01:271327008;SNOMEDCT_US_2016_03_01:302866003;SNOMEDCT_US_2016_03_01:66694000;	196390	Protein	IGF-II	IGF-II;IGF2;Insulin-like growth factor II;Somatomedin-A;T3M-11-derived growth factor;C11orf43;factor 2 insulin-like growth;GRDF;growth factor 2 insulin-like;insulin growth like factor ii;insulin like growth factor 2;insulin like growth factor ii;insulin like growth factor-2;insulin like-growth factor ii;insulin- like growth factor ii;insulin-like growth factor -2;insulin-like growth factor type 2…	SWISSPROT_AC:P01344;SWISSPROT_ID:IGF2_HUMAN;EMBL:AC132217;EMBL:AF217977;EMBL:AF517226;EMBL:AK126688;EMBL:BC000531;EMBL:BT007013;EMBL:CH471158;EMBL:DQ104203;EMBL:HM481219;EMBL:J03242;EMBL:M17426;EMBL:M17863;EMBL:M22373;EMBL:M29645;EMBL:S77035;EMBL:X00910;EMBL:X03425;EMBL:X03426;EMBL:X03427;EMBL:X03562;EMBL:X06159;EMBL:X06160;EMBL:X06161;EMBL:X07868;RefSeq:NP_000603.1;RefSeq:NP_001007140.2;RefSeq:N…
27849198	Hypoglycemia -- IGF2	association	Pubmed:15251701;Pubmed 2001:11372615;Pubmed 2001:11518119;Pubmed 2013:23128903;Pubmed 2004:15575249;Pubmed 1994:8021581;Pubmed 1993:7524924;Pubmed 1995:7658270;Pubmed 2015:25605315;Pubmed 2008:18490836;Pubmed 2014:24934576;Pubmed 2011:26190708;Pubmed 1996:8760024;Pubmed 2010:20592985;Pubmed 2010:20852090;Pubmed 2010:20963572;Pubmed 2010:22461853;Pubmed 2009:19349855;Pubmed 2009:22148076;Pubmed 19…	<b>Hypoglycemia</b> attributable to <b>insulin-like growth factor-II</b> prohormone-producing metastatic leiomyosarcoma.[Pubmed:15251701];This paraneoplastic <b>hypoglycemia</b> is caused by an incompletely processed precursor of <b>insulin-like growth factor II</b> secreted from the tumor.[Pubmed 2001:11372615];<b>Hypoglycemia</b> associated with the production of <b>insulin-like growth factor I…	1373	Disease	Hypoglycemia	Fasting Hypoglycemia;Hypoglycaemia;Hypoglycemia;Postabsorptive Hypoglycemia;Postprandial Hypoglycemia;Reactive Hypoglycemia;hypoglycaemia--an;hypoglycemia--an;	Mesh_UI:D007003;Mesh_MN:C18.452.394.984;DOID:9993;NCI:C3126;ICD9CM:251.2;UMLS_CUI:C0020615;ICD10CM:E16.2;SNOMEDCT_US_2016_03_01:154691006;SNOMEDCT_US_2016_03_01:154693009;SNOMEDCT_US_2016_03_01:190433001;SNOMEDCT_US_2016_03_01:190436009;SNOMEDCT_US_2016_03_01:237630007;SNOMEDCT_US_2016_03_01:271327008;SNOMEDCT_US_2016_03_01:302866003;SNOMEDCT_US_2016_03_01:66694000;	4342652	Gene	IGF2	C11orf43;GRDF;IGF-II;IGF2;insulin like growth factor 2;PP9974;factor 2 insulin-like growth;growth factor 2 insulin-like;insulin growth like factor ii;insulin like growth factor ii;insulin like growth factor-2;insulin like-growth factor ii;insulin- like growth factor ii;insulin-like growth factor -2;Insulin-like growth factor II;insulin-like growth factor type 2;insulin-like growth factor type ii;…	SWISSPROT_AC:P01344;SWISSPROT_ID:IGF2_HUMAN;GeneID:3481;Ensembl:ENSG00000167244;HGNC:HGNC:5466;MIM:147470;Vega:OTTHUMG00000009395;protein_accession:AAA52443.1;protein_accession:AAA52536.1;protein_accession:AAA52544.1;protein_accession:AAA52545.1;protein_accession:AAA60088.1;protein_accession:AAB34155.1;protein_accession:AAD14908.1;protein_accession:AAH00531.1;protein_accession:AAL55889.1;protein_…
106871662	Hypoglycemia -- IGF2	Involvement	Pubmed:3185662;		1373	Disease	Hypoglycemia	Fasting Hypoglycemia;Hypoglycaemia;Hypoglycemia;Postabsorptive Hypoglycemia;Postprandial Hypoglycemia;Reactive Hypoglycemia;hypoglycaemia--an;hypoglycemia--an;	Mesh_UI:D007003;Mesh_MN:C18.452.394.984;DOID:9993;NCI:C3126;ICD9CM:251.2;UMLS_CUI:C0020615;ICD10CM:E16.2;SNOMEDCT_US_2016_03_01:154691006;SNOMEDCT_US_2016_03_01:154693009;SNOMEDCT_US_2016_03_01:190433001;SNOMEDCT_US_2016_03_01:190436009;SNOMEDCT_US_2016_03_01:237630007;SNOMEDCT_US_2016_03_01:271327008;SNOMEDCT_US_2016_03_01:302866003;SNOMEDCT_US_2016_03_01:66694000;	4342652	Gene	IGF2	C11orf43;GRDF;IGF-II;IGF2;insulin like growth factor 2;PP9974;factor 2 insulin-like growth;growth factor 2 insulin-like;insulin growth like factor ii;insulin like growth factor ii;insulin like growth factor-2;insulin like-growth factor ii;insulin- like growth factor ii;insulin-like growth factor -2;Insulin-like growth factor II;insulin-like growth factor type 2;insulin-like growth factor type ii;…	SWISSPROT_AC:P01344;SWISSPROT_ID:IGF2_HUMAN;GeneID:3481;Ensembl:ENSG00000167244;HGNC:HGNC:5466;MIM:147470;Vega:OTTHUMG00000009395;protein_accession:AAA52443.1;protein_accession:AAA52536.1;protein_accession:AAA52544.1;protein_accession:AAA52545.1;protein_accession:AAA60088.1;protein_accession:AAB34155.1;protein_accession:AAD14908.1;protein_accession:AAH00531.1;protein_accession:AAL55889.1;protein_…
34514648	Hypoglycemia -- TNF	association	Pubmed 2007:17456789;	Inhibition of phosphoenolpyruvate carboxykinase (PEPCK) by <b>TNF-alpha</b> contributes to the pathogenesis of <b>hypoglycemia</b> in endotoxin shock.[Pubmed 2007:17456789];	1373	Disease	Hypoglycemia	Fasting Hypoglycemia;Hypoglycaemia;Hypoglycemia;Postabsorptive Hypoglycemia;Postprandial Hypoglycemia;Reactive Hypoglycemia;hypoglycaemia--an;hypoglycemia--an;	Mesh_UI:D007003;Mesh_MN:C18.452.394.984;DOID:9993;NCI:C3126;ICD9CM:251.2;UMLS_CUI:C0020615;ICD10CM:E16.2;SNOMEDCT_US_2016_03_01:154691006;SNOMEDCT_US_2016_03_01:154693009;SNOMEDCT_US_2016_03_01:190433001;SNOMEDCT_US_2016_03_01:190436009;SNOMEDCT_US_2016_03_01:237630007;SNOMEDCT_US_2016_03_01:271327008;SNOMEDCT_US_2016_03_01:302866003;SNOMEDCT_US_2016_03_01:66694000;	492131	Protein	TNF	Cachectin;TNF;TNF-a;TNF-alpha;TNFA;TNFSF2;Tumor necrosis factor;Tumor necrosis factor ligand superfamily member 2;chain-tnf;DIF;dif-type;factor - tumor necrosis;factor of the tumor necrosis;factor of the tumor-necrosis;factor of tumor necrosis;factor tumor necrosis;factor-tumor necrosis;necrosis factor-tumor;necrosis tumor factor;tnf - a;tnf - alpha;tnf -a;tnf -alpha;tnf a;tnf alpha;tnf- a;tnf- a…	SWISSPROT_AC:P01375;SWISSPROT_ID:TNFA_HUMAN;EMBL:AB088112;EMBL:AF043342;EMBL:AF098751;EMBL:AF129756;EMBL:AY066019;EMBL:AY214167;EMBL:BA000025;EMBL:BC028148;EMBL:M10988;EMBL:M16441;EMBL:M26331;EMBL:X01394;EMBL:X02910;EMBL:Y14768;EMBL:Z15026;RefSeq:NP_000585.2;ProteinModelPortal:P01375;STRING:9606.ENSP00000398698;SWISSPROT_AC_OLD:O43647;SWISSPROT_AC_OLD:Q9P1Q2;SWISSPROT_AC_OLD:Q9UIV3;SMR:P01375;Gen…
106882389	Hypoglycemia -- TNF	Involvement	Pubmed:8774068;	TNF alpha induced hypoglycemia and lactacidemia without altering plasma insulin concentration in 10 day old rats (PMID: 8774068).	1373	Disease	Hypoglycemia	Fasting Hypoglycemia;Hypoglycaemia;Hypoglycemia;Postabsorptive Hypoglycemia;Postprandial Hypoglycemia;Reactive Hypoglycemia;hypoglycaemia--an;hypoglycemia--an;	Mesh_UI:D007003;Mesh_MN:C18.452.394.984;DOID:9993;NCI:C3126;ICD9CM:251.2;UMLS_CUI:C0020615;ICD10CM:E16.2;SNOMEDCT_US_2016_03_01:154691006;SNOMEDCT_US_2016_03_01:154693009;SNOMEDCT_US_2016_03_01:190433001;SNOMEDCT_US_2016_03_01:190436009;SNOMEDCT_US_2016_03_01:237630007;SNOMEDCT_US_2016_03_01:271327008;SNOMEDCT_US_2016_03_01:302866003;SNOMEDCT_US_2016_03_01:66694000;	4345600	Gene	TNF	DIF;TNF;TNF-alpha;TNFA;TNFSF2;TNLG1F;tumor necrosis factor;Cachectin;chain-tnf;dif-type;factor - tumor necrosis;factor of the tumor necrosis;factor of the tumor-necrosis;factor of tumor necrosis;factor tumor necrosis;factor-tumor necrosis;necrosis factor-tumor;necrosis tumor factor;tnf - a;tnf - alpha;tnf -a;tnf -alpha;tnf a;tnf alpha;tnf- a;tnf- alpha;tnf--a;tnf--alpha;TNF-a;tnf-alpha-type;tnf-t…	SWISSPROT_AC:P01375;SWISSPROT_ID:TNFA_HUMAN;GeneID:7124;Ensembl:ENSG00000232810;HGNC:HGNC:11892;MIM:191160;Vega:OTTHUMG00000031194;protein_accession:AAA36758.1;protein_accession:AAA61198.1;protein_accession:AAA61200.1;protein_accession:AAB01765.1;protein_accession:AAC03542.1;protein_accession:AAC42098.1;protein_accession:AAD18091.1;protein_accession:AAF71992.1;protein_accession:AAH28148.1;protein…
28811709	Hypoglycemia -- IL-1 beta	association	Pubmed 1994:8024067;Pubmed central 2015:4658060;Pubmed central 2010:2875462;	We have examined the extent of synergy between recombinant human TNF and either recombinant human IL-1 alpha or recombinant human <b>IL-1 beta</b> in producing <b>hypoglycemia</b> and increasing plasma levels of nitric oxide in malaria (Plasmodium vinckei)-infected CBA mice.[Pubmed 1994:8024067];In contrast, in vivo studies including our own previous work, have demonstrated that exogenously injec…	1373	Disease	Hypoglycemia	Fasting Hypoglycemia;Hypoglycaemia;Hypoglycemia;Postabsorptive Hypoglycemia;Postprandial Hypoglycemia;Reactive Hypoglycemia;hypoglycaemia--an;hypoglycemia--an;	Mesh_UI:D007003;Mesh_MN:C18.452.394.984;DOID:9993;NCI:C3126;ICD9CM:251.2;UMLS_CUI:C0020615;ICD10CM:E16.2;SNOMEDCT_US_2016_03_01:154691006;SNOMEDCT_US_2016_03_01:154693009;SNOMEDCT_US_2016_03_01:190433001;SNOMEDCT_US_2016_03_01:190436009;SNOMEDCT_US_2016_03_01:237630007;SNOMEDCT_US_2016_03_01:271327008;SNOMEDCT_US_2016_03_01:302866003;SNOMEDCT_US_2016_03_01:66694000;	197391	Protein	IL-1 beta	Catabolin;IL-1 beta;IL1B;IL1F2;Interleukin-1 beta;1 beta interleukin;1 beta-interleukin;1-beta interleukin;il - 1beta;il -1;il -1b;il -1beta;il 1;il 1 beta;il 1-beta;il 1b;il 1beta;il type i;il- 1;il- 1 beta;il- 1b;il- 1beta;il- i;il--1;il--1 beta;IL-1;il-1 -beta;il-1 b;il-1-b;il-1-type;il-1beta;il-i;il-i beta;il-ibeta;il-type 1;IL1-BETA;interleukin - 1 beta;interleukin -1 b;interleukin -1 beta;i…	SWISSPROT_AC:P01584;SWISSPROT_ID:IL1B_HUMAN;EMBL:AC079753;EMBL:AY137079;EMBL:BC008678;EMBL:BN000002;EMBL:BT007213;EMBL:CH471217;EMBL:CR407679;EMBL:K02770;EMBL:M15330;EMBL:M15840;EMBL:M54933;EMBL:X02532;EMBL:X04500;EMBL:X56087;RefSeq:NP_000567.1;ProteinModelPortal:P01584;STRING:9606.ENSP00000263341;SWISSPROT_AC_OLD:Q53X59;SWISSPROT_AC_OLD:Q53XX2;SWISSPROT_AC_OLD:Q7M4S7;SWISSPROT_AC_OLD:Q7RU01;SWIS…
106871990	Hypoglycemia -- IL1B	Involvement	Pubmed:1884014;		1373	Disease	Hypoglycemia	Fasting Hypoglycemia;Hypoglycaemia;Hypoglycemia;Postabsorptive Hypoglycemia;Postprandial Hypoglycemia;Reactive Hypoglycemia;hypoglycaemia--an;hypoglycemia--an;	Mesh_UI:D007003;Mesh_MN:C18.452.394.984;DOID:9993;NCI:C3126;ICD9CM:251.2;UMLS_CUI:C0020615;ICD10CM:E16.2;SNOMEDCT_US_2016_03_01:154691006;SNOMEDCT_US_2016_03_01:154693009;SNOMEDCT_US_2016_03_01:190433001;SNOMEDCT_US_2016_03_01:190436009;SNOMEDCT_US_2016_03_01:237630007;SNOMEDCT_US_2016_03_01:271327008;SNOMEDCT_US_2016_03_01:302866003;SNOMEDCT_US_2016_03_01:66694000;	4342709	Gene	IL1B	IL-1;IL1-BETA;IL1B;IL1F2;interleukin 1 beta;1 beta interleukin;1 beta-interleukin;1-beta interleukin;Catabolin;il - 1beta;il -1;il -1b;il -1beta;il 1;il 1 beta;il 1-beta;il 1b;il 1beta;il type i;il- 1;il- 1 beta;il- 1b;il- 1beta;il- i;il--1;il--1 beta;il-1 -beta;il-1 b;IL-1 beta;il-1-b;il-1-type;il-1beta;il-i;il-i beta;il-ibeta;il-type 1;interleukin - 1 beta;interleukin -1 b;interleukin -1 beta;i…	SWISSPROT_AC:P01584;SWISSPROT_ID:IL1B_HUMAN;GeneID:3553;Ensembl:ENSG00000125538;HGNC:HGNC:5992;MIM:147720;Vega:OTTHUMG00000131344;protein_accession:AAA36106.1;protein_accession:AAA59135.1;protein_accession:AAA59136.1;protein_accession:AAA74137.1;protein_accession:AAC03536.1;protein_accession:AAH08678.1;protein_accession:AAM88883.1;protein_accession:AAP35877.1;protein_accession:AAX88888.1;protein_…
36101813	Hypoglycemia -- Erythropoietin	association	Pubmed 2010:20566589;Pubmed 2009:19211168;Pubmed central 2013:3618268;	Although several studies suggest that VEGF and <b>EPO</b> may affect brain function during <b>hypoglycaemia</b>, this study does not support random VEGF or EPO levels to determine future risk of severe hypoglycaemia in people with type 1 diabetes.[Pubmed 2010:20566589];Although several studies suggest that VEGF and EPO may affect brain function during hypoglycaemia, this study does not support ra…	1373	Disease	Hypoglycemia	Fasting Hypoglycemia;Hypoglycaemia;Hypoglycemia;Postabsorptive Hypoglycemia;Postprandial Hypoglycemia;Reactive Hypoglycemia;hypoglycaemia--an;hypoglycemia--an;	Mesh_UI:D007003;Mesh_MN:C18.452.394.984;DOID:9993;NCI:C3126;ICD9CM:251.2;UMLS_CUI:C0020615;ICD10CM:E16.2;SNOMEDCT_US_2016_03_01:154691006;SNOMEDCT_US_2016_03_01:154693009;SNOMEDCT_US_2016_03_01:190433001;SNOMEDCT_US_2016_03_01:190436009;SNOMEDCT_US_2016_03_01:237630007;SNOMEDCT_US_2016_03_01:271327008;SNOMEDCT_US_2016_03_01:302866003;SNOMEDCT_US_2016_03_01:66694000;	123955	Protein	Erythropoietin	EPO;Epoetin;Erythropoietin;an-epo;EP;epo-type;epoetin--an;erythropoietin--an;erythropoietin-type;MVCD2;	SWISSPROT_AC:P01588;SWISSPROT_ID:EPO_HUMAN;EMBL:AC009488;EMBL:AF053356;EMBL:AF202306;EMBL:AF202307;EMBL:AF202308;EMBL:AF202311;EMBL:AF202312;EMBL:AF202313;EMBL:AF202314;EMBL:AH009004;EMBL:BC093628;EMBL:BC111937;EMBL:M11319;EMBL:S65458;EMBL:X02157;EMBL:X02158;RefSeq:NP_000790.2;ProteinModelPortal:P01588;STRING:9606.ENSP00000252723;SWISSPROT_AC_OLD:Q2M2L6;SWISSPROT_AC_OLD:Q549U2;SWISSPROT_AC_OLD:Q9…
271649206	Hypoglycemia -- C-reactive protein	association	Pubmed central 2014:4206357;Pubmed central 2012:3263176;Pubmed central 2011:3632150;Pubmed central 2009:2789707;Pubmed central 2013:3784865;	<b>Hypoglycemia</b> can increase circulating levels of <b>C-reactive protein</b> through the mobilization and activation of neutrophils and platelet activation22,23.[Pubmed central 2014:4206357];Endothelial functions may be compromised during <b>hypoglycemia</b> because of an increase in <b>C-reactive protein</b>, mobilization and activation of neutrophils and platelet activation.[Pubmed central …	1373	Disease	Hypoglycemia	Fasting Hypoglycemia;Hypoglycaemia;Hypoglycemia;Postabsorptive Hypoglycemia;Postprandial Hypoglycemia;Reactive Hypoglycemia;hypoglycaemia--an;hypoglycemia--an;	Mesh_UI:D007003;Mesh_MN:C18.452.394.984;DOID:9993;NCI:C3126;ICD9CM:251.2;UMLS_CUI:C0020615;ICD10CM:E16.2;SNOMEDCT_US_2016_03_01:154691006;SNOMEDCT_US_2016_03_01:154693009;SNOMEDCT_US_2016_03_01:190433001;SNOMEDCT_US_2016_03_01:190436009;SNOMEDCT_US_2016_03_01:237630007;SNOMEDCT_US_2016_03_01:271327008;SNOMEDCT_US_2016_03_01:302866003;SNOMEDCT_US_2016_03_01:66694000;	81364	Protein	C-reactive protein	C-reactive protein;CRP;PTX1;c - reactive protein;c -reactive protein;c reactive protein;c reactive protein--an;c reactive-protein;c- reactive protein;c-- reactive protein;c--reactive protein;c-protein reactive;c-protein-reactive;c-reactive of protein;c-reactive protein--an;c-reactive- protein;c-reactive-protein;crp-type;protein c reactive;protein c-reactive;protein-c reactive;protein-c-reactive;r…	SWISSPROT_AC:P02741;SWISSPROT_ID:CRP_HUMAN;EMBL:AF442818;EMBL:AF449713;EMBL:AK289443;EMBL:AL445528;EMBL:BC020766;EMBL:BC125135;EMBL:CH471121;EMBL:K00518;EMBL:M11725;EMBL:M11880;EMBL:M35163;EMBL:X56214;EMBL:X56692;RefSeq:NP_000558.2;RefSeq:NP_001315986.1;RefSeq:NP_001315987.1;ProteinModelPortal:P02741;STRING:9606.ENSP00000255030;SWISSPROT_AC_OLD:A8K078;SWISSPROT_AC_OLD:D3DVD9;SWISSPROT_AC_OLD:D3DV…
27856238	Hypoglycemia -- ALBU	association	Pubmed 1990:2293342;Pubmed central 2012:3446927;Pubmed central 2016:5065667;	In both vascular sites blood 51Cr content and the haematocrit increased, plasma volume and intravascular albumin content decreased and the transcapillary escape rate of <b>albumin</b> increased during <b>hypoglycaemia</b>.[Pubmed 1990:2293342];Also, <b>hypoglycemia</b> is correlated with higher levels of <b>albumin</b>, which signal renal and hepatic dysfunction [27].[Pubmed central 2012:3446927]…	1373	Disease	Hypoglycemia	Fasting Hypoglycemia;Hypoglycaemia;Hypoglycemia;Postabsorptive Hypoglycemia;Postprandial Hypoglycemia;Reactive Hypoglycemia;hypoglycaemia--an;hypoglycemia--an;	Mesh_UI:D007003;Mesh_MN:C18.452.394.984;DOID:9993;NCI:C3126;ICD9CM:251.2;UMLS_CUI:C0020615;ICD10CM:E16.2;SNOMEDCT_US_2016_03_01:154691006;SNOMEDCT_US_2016_03_01:154693009;SNOMEDCT_US_2016_03_01:190433001;SNOMEDCT_US_2016_03_01:190436009;SNOMEDCT_US_2016_03_01:237630007;SNOMEDCT_US_2016_03_01:271327008;SNOMEDCT_US_2016_03_01:302866003;SNOMEDCT_US_2016_03_01:66694000;	14021	Protein	ALBU	ALB;ALBU;Serum albumin;albumin;hs a;hs-a;HSA;hsalpha;PRO0883;PRO0903;PRO1341;	SWISSPROT_AC:P02768;SWISSPROT_ID:ALBU_HUMAN;EMBL:A06977;EMBL:AC108157;EMBL:AF116645;EMBL:AF118090;EMBL:AF119840;EMBL:AF119890;EMBL:AF130077;EMBL:AF190168;EMBL:AF542069;EMBL:AH002596;EMBL:AY358313;EMBL:AY544124;EMBL:AY550967;EMBL:AY728024;EMBL:BC014308;EMBL:BC034023;EMBL:BC035969;EMBL:BC036003;EMBL:BC041789;EMBL:CH471057;EMBL:CR749331;EMBL:DQ986150;EMBL:EF649953;EMBL:M12523;EMBL:U22961;EMBL:V00494…
36840463	Hypoglycemia -- Glucocorticoid receptor	association	Pubmed 2010:19953342;	Glucocorticoid resistance syndrome (GRS) is caused by mutations of the glucocorticoid receptor (coded by the NR3C1 gene) and presents with signs of mineralocorticoid and/or androgen excess. Patient: A female patient presented at the age of almost 3 years with hypertensive and hypoglycemic seizure (PMID: 31145715). In the presence of estradiol, ARH InsRb and <b>GR</b> gene profiles exhibit diverge…	1373	Disease	Hypoglycemia	Fasting Hypoglycemia;Hypoglycaemia;Hypoglycemia;Postabsorptive Hypoglycemia;Postprandial Hypoglycemia;Reactive Hypoglycemia;hypoglycaemia--an;hypoglycemia--an;	Mesh_UI:D007003;Mesh_MN:C18.452.394.984;DOID:9993;NCI:C3126;ICD9CM:251.2;UMLS_CUI:C0020615;ICD10CM:E16.2;SNOMEDCT_US_2016_03_01:154691006;SNOMEDCT_US_2016_03_01:154693009;SNOMEDCT_US_2016_03_01:190433001;SNOMEDCT_US_2016_03_01:190436009;SNOMEDCT_US_2016_03_01:237630007;SNOMEDCT_US_2016_03_01:271327008;SNOMEDCT_US_2016_03_01:302866003;SNOMEDCT_US_2016_03_01:66694000;	151430	Protein	Glucocorticoid receptor	GCR;Glucocorticoid receptor;GR;GRL;NR3C1;Nuclear receptor subfamily 3 group C member 1;GCCR;gcr-type;GCRST;glucocorticoid- receptor;glucocorticoid-receptor;grl-type;receptor glucocorticoid;receptor of glucocorticoid;receptor-glucocorticoid;	SWISSPROT_AC:P04150;SWISSPROT_ID:GCR_HUMAN;EMBL:AC004782;EMBL:AC005601;EMBL:AC091925;EMBL:AH002750;EMBL:AK223594;EMBL:AM183262;EMBL:AY436590;EMBL:BC015610;EMBL:BX640610;EMBL:CH471062;EMBL:EU332858;EMBL:HQ205546;EMBL:HQ205547;EMBL:HQ205548;EMBL:HQ205549;EMBL:HQ205550;EMBL:HQ205551;EMBL:HQ205552;EMBL:HQ205553;EMBL:HQ205554;EMBL:HQ205555;EMBL:HQ205556;EMBL:HQ205557;EMBL:HQ205558;EMBL:HQ205559;EMBL:H…
106880938	Hypoglycemia -- SOD2	Involvement	Pubmed:20620209;	In turn, insulin-induced hypoglycemia induced a significant increase in GPx and manganese superoxide dismutase (MnSOD) activities (PMID: 20620209). Taken together, our findings suggest that exclusive deficiency of SOD2 in neurons results in an impaired central regulation of energy homeostasis that leads to persistent hypoglycemia, hypoglycemia-related neuropathology, and an early lethality of the…	1373	Disease	Hypoglycemia	Fasting Hypoglycemia;Hypoglycaemia;Hypoglycemia;Postabsorptive Hypoglycemia;Postprandial Hypoglycemia;Reactive Hypoglycemia;hypoglycaemia--an;hypoglycemia--an;	Mesh_UI:D007003;Mesh_MN:C18.452.394.984;DOID:9993;NCI:C3126;ICD9CM:251.2;UMLS_CUI:C0020615;ICD10CM:E16.2;SNOMEDCT_US_2016_03_01:154691006;SNOMEDCT_US_2016_03_01:154693009;SNOMEDCT_US_2016_03_01:190433001;SNOMEDCT_US_2016_03_01:190436009;SNOMEDCT_US_2016_03_01:237630007;SNOMEDCT_US_2016_03_01:271327008;SNOMEDCT_US_2016_03_01:302866003;SNOMEDCT_US_2016_03_01:66694000;	4345177	Gene	SOD2	IPO-B;IPOB;Mn-SOD;MNSOD;MVCD6;SOD2;superoxide dismutase 2, mitochondrial;EC 1.15.1.1;isoform--mnsod;SODM;Superoxide dismutase [Mn], mitochondrial;	SWISSPROT_AC:P04179;SWISSPROT_ID:SODM_HUMAN;GeneID:6648;Ensembl:ENSG00000112096;HGNC:HGNC:11180;MIM:147460;Vega:OTTHUMG00000015940;protein_accession:AAA36622.1;protein_accession:AAA83933.1;protein_accession:AAC15835.1;protein_accession:AAD14248.1;protein_accession:AAH12423.1;protein_accession:AAH16934.1;protein_accession:AAP03428.1;protein_accession:AAP34407.1;protein_accession:AAP34408.1;protein…
27827560	Hypoglycemia -- IGF-I	association	Pubmed 2006:16449027;Pubmed 2006:16548790;Pubmed 2006:16610982;Pubmed 2013:24616774;Pubmed 1994:7523002;Pubmed 1994:7525624;Pubmed 1994:8088711;Pubmed 1993:8300052;Pubmed 1993:8423214;Pubmed 2012:23781301;Pubmed 2008:18376417;Pubmed 2008:19066756;Pubmed 2007:17299065;Pubmed 1992:1377706;Pubmed 1999:10474022;Pubmed 1990:2239085;Pubmed 2005:15898344;Pubmed central 2008:2727903;Pubmed central 2012:3…	Absence of <b>hypoglycemia</b> in response to varying doses of recombinant human <b>insulin-like growth factor-I</b> (rhIGF-I) in children and adolescents with low serum concentrations of IGF-I.[Pubmed 2006:16449027];The IGF-I-IGFBP-3 combination was developed to prolong the half-life and counteract the acute adverse events (particularly <b>hypoglycaemia</b>) that are associated with administrati…	1373	Disease	Hypoglycemia	Fasting Hypoglycemia;Hypoglycaemia;Hypoglycemia;Postabsorptive Hypoglycemia;Postprandial Hypoglycemia;Reactive Hypoglycemia;hypoglycaemia--an;hypoglycemia--an;	Mesh_UI:D007003;Mesh_MN:C18.452.394.984;DOID:9993;NCI:C3126;ICD9CM:251.2;UMLS_CUI:C0020615;ICD10CM:E16.2;SNOMEDCT_US_2016_03_01:154691006;SNOMEDCT_US_2016_03_01:154693009;SNOMEDCT_US_2016_03_01:190433001;SNOMEDCT_US_2016_03_01:190436009;SNOMEDCT_US_2016_03_01:237630007;SNOMEDCT_US_2016_03_01:271327008;SNOMEDCT_US_2016_03_01:302866003;SNOMEDCT_US_2016_03_01:66694000;	196367	Protein	IGF-I	IBP1;IGF-I;IGF1;Insulin-like growth factor I;Mechano growth factor;MGF;Somatomedin-C;factor 1-insulin-like growth;factor i-insulin-like growth;factor-1-insulin-like growth;growth factor 1-insulin-like;growth factor i-insulin-like;growth factor-1-insulin-like;IGFI;insulin - like growth factor 1;insulin growth like factor 1;insulin growth like factor-i;insulin growth-like factor 1;insulin like grow…	SWISSPROT_AC:P05019;SWISSPROT_ID:IGF1_HUMAN;EMBL:AC010202;EMBL:AC068648;EMBL:AY260957;EMBL:BC148266;EMBL:CH471054;EMBL:M11568;EMBL:M12659;EMBL:M14153;EMBL:M14154;EMBL:M14155;EMBL:M14156;EMBL:M27544;EMBL:M37484;EMBL:X00173;EMBL:X03420;EMBL:X03421;EMBL:X03422;EMBL:X03563;EMBL:X56773;EMBL:X56774;EMBL:X57025;RefSeq:NP_000609.1;RefSeq:NP_001104754.1;RefSeq:NP_001104755.1;ProteinModelPortal:P05019;STRI…
39645533	Hypoglycemia -- IGF1	association	Pubmed 2013:24616774;Pubmed 2012:23781301;Pubmed central 2008:2727903;Pubmed central 2012:3281812;Pubmed central 2013:3922193;	Hypoinsulinemic <b>hypoglycemia</b> with low <b>IGF1</b> and IGF2:IGF1 ratio more than 10 is suggestive of this entity.[Pubmed 2013:24616774];NICTH should be considered in patients presenting with tumor of mesenchymal origin and hypoglycemia.Hypoinsulinemic <b>hypoglycemia</b> with low <b>IGF1</b> is a strong biochemical evidence of NICTH.IGF2:IGF1 ratio of more than 10 is a complementary investi…	1373	Disease	Hypoglycemia	Fasting Hypoglycemia;Hypoglycaemia;Hypoglycemia;Postabsorptive Hypoglycemia;Postprandial Hypoglycemia;Reactive Hypoglycemia;hypoglycaemia--an;hypoglycemia--an;	Mesh_UI:D007003;Mesh_MN:C18.452.394.984;DOID:9993;NCI:C3126;ICD9CM:251.2;UMLS_CUI:C0020615;ICD10CM:E16.2;SNOMEDCT_US_2016_03_01:154691006;SNOMEDCT_US_2016_03_01:154693009;SNOMEDCT_US_2016_03_01:190433001;SNOMEDCT_US_2016_03_01:190436009;SNOMEDCT_US_2016_03_01:237630007;SNOMEDCT_US_2016_03_01:271327008;SNOMEDCT_US_2016_03_01:302866003;SNOMEDCT_US_2016_03_01:66694000;	4342650	Gene	IGF1	IGF-I;IGF1;IGFI;insulin like growth factor 1;MGF;factor 1-insulin-like growth;factor i-insulin-like growth;factor-1-insulin-like growth;growth factor 1-insulin-like;growth factor i-insulin-like;growth factor-1-insulin-like;IBP1;insulin - like growth factor 1;insulin growth like factor 1;insulin growth like factor-i;insulin growth-like factor 1;insulin like growth factor -1;insulin like growth fac…	SWISSPROT_AC:P05019;SWISSPROT_ID:IGF1_HUMAN;GeneID:3479;Ensembl:ENSG00000017427;HGNC:HGNC:5464;MIM:147440;Vega:OTTHUMG00000149910;protein_accession:AAA52538.1;protein_accession:AAA52539.1;protein_accession:AAA52543.1;protein_accession:AAA52787.1;protein_accession:AAA52788.1;protein_accession:AAA52789.1;protein_accession:AAA52790.1;protein_accession:AAA96152.1;protein_accession:AAB21519.1;protein_…
275794737	Hypoglycemia -- PAI-1	association	Pubmed central 2010:2890354;	<b>PAI-1</b> was increased during <b>hypoglycemia</b> relative to euglycemia in healthy control subjects but not subjects with type 1 diabetes.[Pubmed central 2010:2890354];However, individual peak values of <b>PAI-1</b> were increased during <b>hypoglycemia</b> in both healthy control subjects and subjects with type 1 diabetes, demonstrating that hypoglycemia of 2.9 mmol/l can be a stimulus for …	1373	Disease	Hypoglycemia	Fasting Hypoglycemia;Hypoglycaemia;Hypoglycemia;Postabsorptive Hypoglycemia;Postprandial Hypoglycemia;Reactive Hypoglycemia;hypoglycaemia--an;hypoglycemia--an;	Mesh_UI:D007003;Mesh_MN:C18.452.394.984;DOID:9993;NCI:C3126;ICD9CM:251.2;UMLS_CUI:C0020615;ICD10CM:E16.2;SNOMEDCT_US_2016_03_01:154691006;SNOMEDCT_US_2016_03_01:154693009;SNOMEDCT_US_2016_03_01:190433001;SNOMEDCT_US_2016_03_01:190436009;SNOMEDCT_US_2016_03_01:237630007;SNOMEDCT_US_2016_03_01:271327008;SNOMEDCT_US_2016_03_01:302866003;SNOMEDCT_US_2016_03_01:66694000;	298674	Protein	PAI-1	Endothelial plasminogen activator inhibitor;PAI;PAI-1;PAI1;PLANH1;Plasminogen activator inhibitor 1;Serpin E1;SERPINE1;activator inhibitor type-1-plasminogen;activator plasminogen inhibitor-1;endothelial type of plasminogen activator inhibitor;endothelial type plasminogen activator inhibitor;endothelial-type plasminogen activator inhibitor;inhibitor of type 1 plasminogen activator;inhibitor type …	SWISSPROT_AC:P05121;SWISSPROT_ID:PAI1_HUMAN;EMBL:AC004876;EMBL:AF386492;EMBL:AK297728;EMBL:BC010860;EMBL:J03764;EMBL:M14083;EMBL:M16006;EMBL:M22314;EMBL:M22315;EMBL:M22316;EMBL:M22317;EMBL:M22318;EMBL:M22319;EMBL:M22320;EMBL:M22321;EMBL:X04429;EMBL:X04729;EMBL:X04731;EMBL:X04744;EMBL:X12701;EMBL:X13323;EMBL:X13338;EMBL:X13339;EMBL:X13340;EMBL:X13341;EMBL:X13342;EMBL:X13343;EMBL:X13344;EMBL:X13345…
275794862	Hypoglycemia -- SERPINE1	association	Pubmed central 2010:2890354;	<b>PAI-1</b> was increased during <b>hypoglycemia</b> relative to euglycemia in healthy control subjects but not subjects with type 1 diabetes.[Pubmed central 2010:2890354];However, individual peak values of <b>PAI-1</b> were increased during <b>hypoglycemia</b> in both healthy control subjects and subjects with type 1 diabetes, demonstrating that hypoglycemia of 2.9 mmol/l can be a stimulus for …	1373	Disease	Hypoglycemia	Fasting Hypoglycemia;Hypoglycaemia;Hypoglycemia;Postabsorptive Hypoglycemia;Postprandial Hypoglycemia;Reactive Hypoglycemia;hypoglycaemia--an;hypoglycemia--an;	Mesh_UI:D007003;Mesh_MN:C18.452.394.984;DOID:9993;NCI:C3126;ICD9CM:251.2;UMLS_CUI:C0020615;ICD10CM:E16.2;SNOMEDCT_US_2016_03_01:154691006;SNOMEDCT_US_2016_03_01:154693009;SNOMEDCT_US_2016_03_01:190433001;SNOMEDCT_US_2016_03_01:190436009;SNOMEDCT_US_2016_03_01:237630007;SNOMEDCT_US_2016_03_01:271327008;SNOMEDCT_US_2016_03_01:302866003;SNOMEDCT_US_2016_03_01:66694000;	4343854	Gene	SERPINE1	PAI;PAI-1;PAI1;PLANH1;serpin family E member 1;SERPINE1;activator inhibitor type-1-plasminogen;activator plasminogen inhibitor-1;Endothelial plasminogen activator inhibitor;endothelial type of plasminogen activator inhibitor;endothelial type plasminogen activator inhibitor;endothelial-type plasminogen activator inhibitor;inhibitor of type 1 plasminogen activator;inhibitor type 1 plasminogen activ…	SWISSPROT_AC:P05121;SWISSPROT_ID:PAI1_HUMAN;GeneID:5054;Ensembl:ENSG00000106366;HGNC:HGNC:8583;MIM:173360;Vega:OTTHUMG00000157107;protein_accession:AAA60003.1;protein_accession:AAA60007.1;protein_accession:AAA60008.1;protein_accession:AAA60009.1;protein_accession:AAD45828.1;protein_accession:AAH10860.1;protein_accession:AAK60338.1;protein_accession:ABM81620.1;protein_accession:ABM84803.1;protein_…
35284779	Hypoglycemia -- IL-6	association	Pubmed 2008:18332163;Pubmed central 2014:3985548;Pubmed central 2010:2890354;Pubmed central 2016:4847210;	<b>Hypoglycemia</b> increases serum <b>interleukin-6</b> levels in healthy men and women.[Pubmed 2008:18332163];Further, as shown in FigureГѓвЂљГ‚В 5B, <b>hypoglycemia</b> significantly decreased the release of <b>interleukin-6</b> (IL-6, a pro-inflammatory cytokine that holds a key role in the inflammatory signaling at BBB [31]), from hCMEC/D3 monolayers at 3ГѓвЂљГ‚В h (~4-fold decrease, pГѓВўГ‚…	1373	Disease	Hypoglycemia	Fasting Hypoglycemia;Hypoglycaemia;Hypoglycemia;Postabsorptive Hypoglycemia;Postprandial Hypoglycemia;Reactive Hypoglycemia;hypoglycaemia--an;hypoglycemia--an;	Mesh_UI:D007003;Mesh_MN:C18.452.394.984;DOID:9993;NCI:C3126;ICD9CM:251.2;UMLS_CUI:C0020615;ICD10CM:E16.2;SNOMEDCT_US_2016_03_01:154691006;SNOMEDCT_US_2016_03_01:154693009;SNOMEDCT_US_2016_03_01:190433001;SNOMEDCT_US_2016_03_01:190436009;SNOMEDCT_US_2016_03_01:237630007;SNOMEDCT_US_2016_03_01:271327008;SNOMEDCT_US_2016_03_01:302866003;SNOMEDCT_US_2016_03_01:66694000;	197638	Protein	IL-6	B-cell stimulatory factor 2;BSF-2;CDF;CTL differentiation factor;Hybridoma growth factor;IFN-beta-2;IFNB2;IL-6;IL6;Interferon beta-2;Interleukin-6;b cell stimulatory factor 2;b cell stimulatory factor-2;b-cell stimulatory factor-2;bsf- 2;BSF2;HGF;HSF;hsf-type;ifn beta 2;ifn-beta 2;ifn-beta2;il - 6;il -- 6;il -6;il 6;il- 6;il--6;il-6-type;il-vi;il6-type;interferon beta 2;interferon beta2;interfero…	SWISSPROT_AC:P05231;SWISSPROT_ID:IL6_HUMAN;EMBL:AF372214;EMBL:BC015511;EMBL:M14584;EMBL:M18403;EMBL:M29150;EMBL:M54894;EMBL:S56892;EMBL:X04402;EMBL:X04403;EMBL:X04430;EMBL:X04602;EMBL:Y00081;RefSeq:NP_000591.1;RefSeq:XP_011513692.1;ProteinModelPortal:P05231;STRING:9606.ENSP00000258743;SWISSPROT_AC_OLD:Q9UCU2;SWISSPROT_AC_OLD:Q9UCU3;SWISSPROT_AC_OLD:Q9UCU4;SMR:P05231;GeneID:3569;KEGG:hsa:3569;PIR:…
274330577	Hypoglycemia -- EDN1	association	Pubmed central 2010:2875462;Pubmed central 2013:3816572;	Several inflammatory markers including C-reactive protein, interleukin (IL)-6, IL-8, tumor necrosis factor (TNF)-ГѓЕЅГ‚В±, and <b>endothelin-1</b> have been shown to be increased during <b>hypoglycemia</b> (47,48).[Pubmed central 2010:2875462];Several inflammatory markers including C-reactive protein, interleukin (IL)-6, IL-8, tumor necrosis factor (TNF)-?, and <b>endothelin-1</b> have been shown…	1373	Disease	Hypoglycemia	Fasting Hypoglycemia;Hypoglycaemia;Hypoglycemia;Postabsorptive Hypoglycemia;Postprandial Hypoglycemia;Reactive Hypoglycemia;hypoglycaemia--an;hypoglycemia--an;	Mesh_UI:D007003;Mesh_MN:C18.452.394.984;DOID:9993;NCI:C3126;ICD9CM:251.2;UMLS_CUI:C0020615;ICD10CM:E16.2;SNOMEDCT_US_2016_03_01:154691006;SNOMEDCT_US_2016_03_01:154693009;SNOMEDCT_US_2016_03_01:190433001;SNOMEDCT_US_2016_03_01:190436009;SNOMEDCT_US_2016_03_01:237630007;SNOMEDCT_US_2016_03_01:271327008;SNOMEDCT_US_2016_03_01:302866003;SNOMEDCT_US_2016_03_01:66694000;	114766	Protein	EDN1	EDN1;Endothelin-1;PPET1;Preproendothelin-1;ARCND3;edn 1;edn-1;endothelin -1;endothelin 1;endothelin i;endothelin type 1;endothelin- 1;endothelin- i;endothelin-1-type;endothelin1;ET1;HDLCQ7;preproendothelin 1;preproendothelin- 1;QME;	SWISSPROT_AC:P05305;SWISSPROT_ID:EDN1_HUMAN;EMBL:AY434104;EMBL:BC009720;EMBL:J05008;EMBL:M25377;EMBL:M25378;EMBL:M25379;EMBL:M25380;EMBL:M25549;EMBL:S56805;EMBL:Y00749;EMBL:Z98050;RefSeq:NP_001161791.1;RefSeq:NP_001946.3;RefSeq:XP_011512632.1;RefSeq:XP_011512633.1;RefSeq:XP_016865820.1;ProteinModelPortal:P05305;STRING:9606.ENSP00000368683;SWISSPROT_AC_OLD:Q96DA1;SMR:P05305;GeneID:1906;KEGG:hsa:19…
31034185	Hypoglycemia -- Insulin receptor	association	Pubmed 2001:11217151;Pubmed 2015:25753915;Pubmed 2009:19318401;Pubmed central 2015:4370409;Pubmed central 2015:4709603;Pubmed central 2014:3922975;Pubmed central 2014:4066341;Pubmed central 2014:4242601;Pubmed central 2016:4992050;Pubmed central 2011:3080566;Pubmed central 2013:3806343;Pubmed central 2013:3872697;	<b>Insulin receptor</b> antibodies can induce severe <b>hypoglycemia</b> or insulin resistance in rare autoimmune syndromes.[Pubmed 2001:11217151];In two cases of hyperinsulinemic hypoglycemia in adults, we found novel mutations in <b>IR</b> gene considered to be linked to <b>hypoglycemia</b>.[Pubmed 2015:25753915];Systemic lupus erythematosus presenting as <b>hypoglycaemia</b> with <b>insulin re…	1373	Disease	Hypoglycemia	Fasting Hypoglycemia;Hypoglycaemia;Hypoglycemia;Postabsorptive Hypoglycemia;Postprandial Hypoglycemia;Reactive Hypoglycemia;hypoglycaemia--an;hypoglycemia--an;	Mesh_UI:D007003;Mesh_MN:C18.452.394.984;DOID:9993;NCI:C3126;ICD9CM:251.2;UMLS_CUI:C0020615;ICD10CM:E16.2;SNOMEDCT_US_2016_03_01:154691006;SNOMEDCT_US_2016_03_01:154693009;SNOMEDCT_US_2016_03_01:190433001;SNOMEDCT_US_2016_03_01:190436009;SNOMEDCT_US_2016_03_01:237630007;SNOMEDCT_US_2016_03_01:271327008;SNOMEDCT_US_2016_03_01:302866003;SNOMEDCT_US_2016_03_01:66694000;	200187	Protein	Insulin receptor	CD220 antigen;EC 2.7.10.1;INSR;Insulin receptor;IR;CD220;HHF5;insulin of receptor;insulin--receptor;insulin-receptor;insulin-type receptor;ir-type;receptor insulin;receptor of insulin;receptor of the insulin;receptor--insulin;receptor-insulin;type-ir;	SWISSPROT_AC:P06213;SWISSPROT_ID:INSR_HUMAN;EMBL:AB208861;EMBL:AC010311;EMBL:AC010526;EMBL:AC010606;EMBL:AC125387;EMBL:BC117172;EMBL:J03466;EMBL:J05043;EMBL:M10051;EMBL:M23100;EMBL:M24555;EMBL:M27195;EMBL:M27197;EMBL:M29929;EMBL:M29930;EMBL:M32823;EMBL:M32824;EMBL:M32825;EMBL:M32826;EMBL:M32827;EMBL:M32828;EMBL:M32829;EMBL:M32830;EMBL:M32831;EMBL:M32832;EMBL:M32833;EMBL:M32834;EMBL:M32835;EMBL:M3…
278139182	Hypoglycemia -- INSR	association	Pubmed central 2013:3872697;	Autoimmunity causes <b>hypoglycemia</b> in two ways: (a) <b>insulin-receptor</b> antibodies having insulinomimetic action and (b) insulin autoimmune syndrome (IAS), in which antibodies first bind insulin, forming a complex, and subsequently, regardless of the glucose levels, release it, causing hypoglycemia.[1] IAS has shown strong association with the use of medications containing sulfhydryl gro…	1373	Disease	Hypoglycemia	Fasting Hypoglycemia;Hypoglycaemia;Hypoglycemia;Postabsorptive Hypoglycemia;Postprandial Hypoglycemia;Reactive Hypoglycemia;hypoglycaemia--an;hypoglycemia--an;	Mesh_UI:D007003;Mesh_MN:C18.452.394.984;DOID:9993;NCI:C3126;ICD9CM:251.2;UMLS_CUI:C0020615;ICD10CM:E16.2;SNOMEDCT_US_2016_03_01:154691006;SNOMEDCT_US_2016_03_01:154693009;SNOMEDCT_US_2016_03_01:190433001;SNOMEDCT_US_2016_03_01:190436009;SNOMEDCT_US_2016_03_01:237630007;SNOMEDCT_US_2016_03_01:271327008;SNOMEDCT_US_2016_03_01:302866003;SNOMEDCT_US_2016_03_01:66694000;	4342782	Gene	INSR	CD220;HHF5;INSR;insulin receptor;CD220 antigen;EC 2.7.10.1;insulin of receptor;insulin--receptor;insulin-receptor;insulin-type receptor;IR;ir-type;receptor insulin;receptor of insulin;receptor of the insulin;receptor--insulin;receptor-insulin;type-ir;	SWISSPROT_AC:P06213;SWISSPROT_ID:INSR_HUMAN;GeneID:3643;Ensembl:ENSG00000171105;HGNC:HGNC:6091;MIM:147670;Vega:OTTHUMG00000181992;protein_accession:AAA59174.1;protein_accession:AAA59175.1;protein_accession:AAA59176.1;protein_accession:AAA59177.1;protein_accession:AAA59178.1;protein_accession:AAA59190.1;protein_accession:AAA59452.1;protein_accession:AAA86791.1;protein_accession:AAB30713.1;protein_…
28187022	Hypoglycemia -- Gastrin-releasing peptide	association	Pubmed 1992:1285360;	<b>GRP</b> concentrations increased during <b>hypoglycaemia</b> (p &lt; 0.01) while a reduction in AVP occurred at the start of hypoglycaemia (p &lt; 0.001).[Pubmed 1992:1285360];	1373	Disease	Hypoglycemia	Fasting Hypoglycemia;Hypoglycaemia;Hypoglycemia;Postabsorptive Hypoglycemia;Postprandial Hypoglycemia;Reactive Hypoglycemia;hypoglycaemia--an;hypoglycemia--an;	Mesh_UI:D007003;Mesh_MN:C18.452.394.984;DOID:9993;NCI:C3126;ICD9CM:251.2;UMLS_CUI:C0020615;ICD10CM:E16.2;SNOMEDCT_US_2016_03_01:154691006;SNOMEDCT_US_2016_03_01:154693009;SNOMEDCT_US_2016_03_01:190433001;SNOMEDCT_US_2016_03_01:190436009;SNOMEDCT_US_2016_03_01:237630007;SNOMEDCT_US_2016_03_01:271327008;SNOMEDCT_US_2016_03_01:302866003;SNOMEDCT_US_2016_03_01:66694000;	167395	Protein	Gastrin-releasing peptide	Gastrin-releasing peptide;GRP;BN;gastrin releasing peptide;gastrin releasing-peptide;gastrin- releasing peptide;gastrin-releasing-peptide;GRP-10;grp-type;peptide gastrin releasing;peptide gastrin-releasing;preproGRP;proGRP;	SWISSPROT_AC:P07492;SWISSPROT_ID:GRP_HUMAN;EMBL:AC067859;EMBL:BC004488;EMBL:BT006803;EMBL:CH471096;EMBL:K02054;EMBL:M12511;EMBL:M12512;EMBL:M12550;RefSeq:NP_001012530.1;RefSeq:NP_001012531.1;RefSeq:NP_002082.2;ProteinModelPortal:P07492;STRING:9606.ENSP00000256857;SWISSPROT_AC_OLD:P07491;SWISSPROT_AC_OLD:P81553;SWISSPROT_AC_OLD:Q14454;SWISSPROT_AC_OLD:Q53YA0;SWISSPROT_AC_OLD:Q9BSY7;SMR:P07492;Gene…
28187125	Hypoglycemia -- GRP	association	Pubmed 1992:1285360;	<b>GRP</b> concentrations increased during <b>hypoglycaemia</b> (p &lt; 0.01) while a reduction in AVP occurred at the start of hypoglycaemia (p &lt; 0.001).[Pubmed 1992:1285360];	1373	Disease	Hypoglycemia	Fasting Hypoglycemia;Hypoglycaemia;Hypoglycemia;Postabsorptive Hypoglycemia;Postprandial Hypoglycemia;Reactive Hypoglycemia;hypoglycaemia--an;hypoglycemia--an;	Mesh_UI:D007003;Mesh_MN:C18.452.394.984;DOID:9993;NCI:C3126;ICD9CM:251.2;UMLS_CUI:C0020615;ICD10CM:E16.2;SNOMEDCT_US_2016_03_01:154691006;SNOMEDCT_US_2016_03_01:154693009;SNOMEDCT_US_2016_03_01:190433001;SNOMEDCT_US_2016_03_01:190436009;SNOMEDCT_US_2016_03_01:237630007;SNOMEDCT_US_2016_03_01:271327008;SNOMEDCT_US_2016_03_01:302866003;SNOMEDCT_US_2016_03_01:66694000;	4342200	Gene	GRP	BN;gastrin releasing peptide;GRP;GRP-10;preproGRP;proGRP;gastrin releasing-peptide;gastrin- releasing peptide;Gastrin-releasing peptide;gastrin-releasing-peptide;grp-type;peptide gastrin releasing;peptide gastrin-releasing;	SWISSPROT_AC:P07492;SWISSPROT_ID:GRP_HUMAN;GeneID:2922;Ensembl:ENSG00000134443;HGNC:HGNC:4605;MIM:137260;Vega:OTTHUMG00000132760;protein_accession:AAA52610.1;protein_accession:AAA52611.1;protein_accession:AAA52612.1;protein_accession:AAA52613.1;protein_accession:AAD13990.1;protein_accession:AAD14116.1;protein_accession:AAH04488.1;protein_accession:AAP35449.1;protein_accession:ABM84377.1;protein_a…
35372895	Hypoglycemia -- ADRB2	association	Pubmed 2008:18334922;Pubmed central 2011:3219955;	<b>Hypoglycemia</b> unawareness has been linked to desensitization of the <b>beta2-adrenergic receptor</b>.[Pubmed 2008:18334922];The Arg16Gly variant of the <b>beta2-adrenergic receptor</b> predisposes to <b>hypoglycemia</b> unawareness in type 1 diabetes mellitus.[Pubmed 2008:18334922];This effect may be particularly useful in humans with homozygosity for glycine at codon 16 (GlyGly) of the B2A…	1373	Disease	Hypoglycemia	Fasting Hypoglycemia;Hypoglycaemia;Hypoglycemia;Postabsorptive Hypoglycemia;Postprandial Hypoglycemia;Reactive Hypoglycemia;hypoglycaemia--an;hypoglycemia--an;	Mesh_UI:D007003;Mesh_MN:C18.452.394.984;DOID:9993;NCI:C3126;ICD9CM:251.2;UMLS_CUI:C0020615;ICD10CM:E16.2;SNOMEDCT_US_2016_03_01:154691006;SNOMEDCT_US_2016_03_01:154693009;SNOMEDCT_US_2016_03_01:190433001;SNOMEDCT_US_2016_03_01:190436009;SNOMEDCT_US_2016_03_01:237630007;SNOMEDCT_US_2016_03_01:271327008;SNOMEDCT_US_2016_03_01:302866003;SNOMEDCT_US_2016_03_01:66694000;	11451	Protein	ADRB2	ADRB2;ADRB2R;B2AR;Beta-2 adrenergic receptor;Beta-2 adrenoceptor;Beta-2 adrenoreceptor;ADRBR;adrenoceptor beta 2;b-2 adrenergic receptor;b-2-adrenergic receptor;b2 adrenergic receptor;b2 adrenoceptor;b2 adrenoreceptor;b2-adrenergic receptor;b2-adrenoceptor;b2-adrenoreceptor;BAR;beta -2 adrenergic receptor;beta 2 -adrenergic receptor;beta 2 -adrenoceptor;beta 2 adrenergic receptor;beta 2 adrenocep…	SWISSPROT_AC:P07550;SWISSPROT_ID:ADRB2_HUMAN;EMBL:AF022953;EMBL:AF022954;EMBL:AF022955;EMBL:AF022956;EMBL:AF169225;EMBL:AF202305;EMBL:AF203386;EMBL:AK223025;EMBL:AK313151;EMBL:AY136741;EMBL:BC012481;EMBL:BC063486;EMBL:BC073856;EMBL:CH471062;EMBL:DQ094845;EMBL:EU332834;EMBL:J02960;EMBL:M15169;EMBL:X04827;EMBL:Y00106;RefSeq:NP_000015.1;ProteinModelPortal:P07550;STRING:9606.ENSP00000305372;SWISSPROT…
35373034	Hypoglycemia -- ADRB2	association	Pubmed 2008:18334922;Pubmed central 2011:3219955;	<b>Hypoglycemia</b> unawareness has been linked to desensitization of the <b>beta2-adrenergic receptor</b>.[Pubmed 2008:18334922];The Arg16Gly variant of the <b>beta2-adrenergic receptor</b> predisposes to <b>hypoglycemia</b> unawareness in type 1 diabetes mellitus.[Pubmed 2008:18334922];This effect may be particularly useful in humans with homozygosity for glycine at codon 16 (GlyGly) of the B2A…	1373	Disease	Hypoglycemia	Fasting Hypoglycemia;Hypoglycaemia;Hypoglycemia;Postabsorptive Hypoglycemia;Postprandial Hypoglycemia;Reactive Hypoglycemia;hypoglycaemia--an;hypoglycemia--an;	Mesh_UI:D007003;Mesh_MN:C18.452.394.984;DOID:9993;NCI:C3126;ICD9CM:251.2;UMLS_CUI:C0020615;ICD10CM:E16.2;SNOMEDCT_US_2016_03_01:154691006;SNOMEDCT_US_2016_03_01:154693009;SNOMEDCT_US_2016_03_01:190433001;SNOMEDCT_US_2016_03_01:190436009;SNOMEDCT_US_2016_03_01:237630007;SNOMEDCT_US_2016_03_01:271327008;SNOMEDCT_US_2016_03_01:302866003;SNOMEDCT_US_2016_03_01:66694000;	4339928	Gene	ADRB2	ADRB2;ADRB2R;ADRBR;adrenoceptor beta 2;B2AR;BAR;BETA2AR;b-2 adrenergic receptor;b-2-adrenergic receptor;b2 adrenergic receptor;b2 adrenoceptor;b2 adrenoreceptor;b2-adrenergic receptor;b2-adrenoceptor;b2-adrenoreceptor;beta -2 adrenergic receptor;beta 2 -adrenergic receptor;beta 2 -adrenoceptor;beta 2 adrenergic receptor;beta 2 adrenoceptor;beta 2 adrenoreceptor;beta 2- adrenergic receptor;beta 2-…	SWISSPROT_AC:P07550;SWISSPROT_ID:ADRB2_HUMAN;GeneID:154;Ensembl:ENSG00000169252;HGNC:HGNC:286;MIM:109690;Vega:OTTHUMG00000129933;protein_accession:AAA88014.1;protein_accession:AAA88015.1;protein_accession:AAA88017.1;protein_accession:AAB82148.1;protein_accession:AAB82149.1;protein_accession:AAB82150.1;protein_accession:AAB82151.1;protein_accession:AAD48036.1;protein_accession:AAF17569.1;protein_a…
276353152	Hypoglycemia -- IGF1R	association	Pubmed central 2017:5551424;	While most clinical features of the affected family members across three generations were similar to those of patients with IGF1R mutations previously described (1, 21), including SGA, microcephaly and relatively short stature, this is, to the best of our knowledge, the first report of an <b>IGF1R</b> gene mutation manifesting with <b>hypoglycemia</b>.[Pubmed central 2017:5551424];	1373	Disease	Hypoglycemia	Fasting Hypoglycemia;Hypoglycaemia;Hypoglycemia;Postabsorptive Hypoglycemia;Postprandial Hypoglycemia;Reactive Hypoglycemia;hypoglycaemia--an;hypoglycemia--an;	Mesh_UI:D007003;Mesh_MN:C18.452.394.984;DOID:9993;NCI:C3126;ICD9CM:251.2;UMLS_CUI:C0020615;ICD10CM:E16.2;SNOMEDCT_US_2016_03_01:154691006;SNOMEDCT_US_2016_03_01:154693009;SNOMEDCT_US_2016_03_01:190433001;SNOMEDCT_US_2016_03_01:190436009;SNOMEDCT_US_2016_03_01:237630007;SNOMEDCT_US_2016_03_01:271327008;SNOMEDCT_US_2016_03_01:302866003;SNOMEDCT_US_2016_03_01:66694000;	196345	Protein	IGF1R	CD221 antigen;EC 2.7.10.1;IGF-I receptor;IGF1R;Insulin-like growth factor 1 receptor;Insulin-like growth factor I receptor;CD221;IGFIR;IGFR;insulin like growth factor 1 receptor;insulin like growth factor 1-receptor;insulin like growth factor i receptor;insulin like growth factor-1 receptor;insulin- like growth factor i receptor;insulin- like growth factor-i receptor;insulin-like growth factor - …	SWISSPROT_AC:P08069;SWISSPROT_ID:IGF1R_HUMAN;EMBL:AB425196;EMBL:AC055807;EMBL:AC069029;EMBL:AC118658;EMBL:AC118660;EMBL:AY332722;EMBL:BC113610;EMBL:BC113612;EMBL:M69229;EMBL:X04434;RefSeq:NP_000866.1;RefSeq:NP_001278787.1;ProteinModelPortal:P08069;STRING:9606.ENSP00000268035;SWISSPROT_AC_OLD:B1B5Y2;SWISSPROT_AC_OLD:Q14CV2;SWISSPROT_AC_OLD:Q9UCC0;SMR:P08069;GeneID:3480;KEGG:hsa:3480;PIR:A25690;egg…
250305636	Hypoglycemia -- IGF1R	association	Pubmed central 2017:5551424;	While most clinical features of the affected family members across three generations were similar to those of patients with IGF1R mutations previously described (1, 21), including SGA, microcephaly and relatively short stature, this is, to the best of our knowledge, the first report of an <b>IGF1R</b> gene mutation manifesting with <b>hypoglycemia</b>.[Pubmed central 2017:5551424];	1373	Disease	Hypoglycemia	Fasting Hypoglycemia;Hypoglycaemia;Hypoglycemia;Postabsorptive Hypoglycemia;Postprandial Hypoglycemia;Reactive Hypoglycemia;hypoglycaemia--an;hypoglycemia--an;	Mesh_UI:D007003;Mesh_MN:C18.452.394.984;DOID:9993;NCI:C3126;ICD9CM:251.2;UMLS_CUI:C0020615;ICD10CM:E16.2;SNOMEDCT_US_2016_03_01:154691006;SNOMEDCT_US_2016_03_01:154693009;SNOMEDCT_US_2016_03_01:190433001;SNOMEDCT_US_2016_03_01:190436009;SNOMEDCT_US_2016_03_01:237630007;SNOMEDCT_US_2016_03_01:271327008;SNOMEDCT_US_2016_03_01:302866003;SNOMEDCT_US_2016_03_01:66694000;	4342651	Gene	IGF1R	CD221;IGF1R;IGFIR;IGFR;insulin like growth factor 1 receptor;JTK13;CD221 antigen;EC 2.7.10.1;IGF-I receptor;insulin like growth factor 1-receptor;insulin like growth factor i receptor;insulin like growth factor-1 receptor;insulin- like growth factor i receptor;insulin- like growth factor-i receptor;insulin-like growth factor - type i receptor;insulin-like growth factor -i receptor;Insulin-like gr…	SWISSPROT_AC:P08069;SWISSPROT_ID:IGF1R_HUMAN;GeneID:3480;Ensembl:ENSG00000140443;HGNC:HGNC:5465;MIM:147370;Vega:OTTHUMG00000149851;protein_accession:AAB59399.1;protein_accession:AAB97676.1;protein_accession:AAI07090.1;protein_accession:AAI13611.1;protein_accession:AAI13613.1;protein_accession:AAI43722.1;protein_accession:AAP81165.1;protein_accession:ACF47647.1;protein_accession:ACF47648.1;protein…
28369249	Hypoglycemia -- IGFBP-1	association	Pubmed 2011:21104586;Pubmed 2011:21632816;Pubmed 1992:1385101;Pubmed 1997:9290603;Pubmed central 2010:2946576;	The alteration in the phosphorylation pattern of <b>IGFBP-1</b> due to diabetes or <b>hypoglycemia</b> was not observed.[Pubmed 2011:21104586];In the nested case-control study, <b>IGFBP-1</b> was increased after <b>hypoglycemia</b>, whereas the somatotropic axis and the counterregulatory hormones cortisol and glucagon did not change.[Pubmed 2011:21632816];Compared to adrenal-intact rats, adrenale…	1373	Disease	Hypoglycemia	Fasting Hypoglycemia;Hypoglycaemia;Hypoglycemia;Postabsorptive Hypoglycemia;Postprandial Hypoglycemia;Reactive Hypoglycemia;hypoglycaemia--an;hypoglycemia--an;	Mesh_UI:D007003;Mesh_MN:C18.452.394.984;DOID:9993;NCI:C3126;ICD9CM:251.2;UMLS_CUI:C0020615;ICD10CM:E16.2;SNOMEDCT_US_2016_03_01:154691006;SNOMEDCT_US_2016_03_01:154693009;SNOMEDCT_US_2016_03_01:190433001;SNOMEDCT_US_2016_03_01:190436009;SNOMEDCT_US_2016_03_01:237630007;SNOMEDCT_US_2016_03_01:271327008;SNOMEDCT_US_2016_03_01:302866003;SNOMEDCT_US_2016_03_01:66694000;	192533	Protein	IGFBP-1	IBP-1;IBP1;IGF-binding protein 1;IGFBP-1;IGFBP1;Insulin-like growth factor-binding protein 1;Placental protein 12;PP12;AFBP;hIGFBP-1;higfbp1;igf binding protein -1;igf binding protein 1;igf binding protein i;igf binding protein type 1;igf binding protein-1;igf binding protein-i;igf-binding protein i;igf-binding protein-1;igf-binding protein-i;igf-binding-protein-1;igf-bp 25;IGF-BP25;igfbp -1;igfb…	SWISSPROT_AC:P08833;SWISSPROT_ID:IBP1_HUMAN;EMBL:AY434089;EMBL:BC035263;EMBL:BT019685;EMBL:CH236958;EMBL:CH471128;EMBL:M20841;EMBL:M23592;EMBL:M23593;EMBL:M23594;EMBL:M23595;EMBL:M31145;EMBL:M59316;EMBL:M74587;EMBL:X12385;EMBL:X13405;EMBL:X15002;EMBL:Y00856;RefSeq:NP_000587.1;ProteinModelPortal:P08833;STRING:9606.ENSP00000275525;SWISSPROT_AC_OLD:A4D2F4;SWISSPROT_AC_OLD:D3DVL9;SWISSPROT_AC_OLD:Q8I…
28369365	Hypoglycemia -- IGFBP1	association	Pubmed 2011:21104586;Pubmed 2011:21632816;Pubmed 1992:1385101;Pubmed 1997:9290603;Pubmed central 2010:2946576;	The alteration in the phosphorylation pattern of <b>IGFBP-1</b> due to diabetes or <b>hypoglycemia</b> was not observed.[Pubmed 2011:21104586];In the nested case-control study, <b>IGFBP-1</b> was increased after <b>hypoglycemia</b>, whereas the somatotropic axis and the counterregulatory hormones cortisol and glucagon did not change.[Pubmed 2011:21632816];Compared to adrenal-intact rats, adrenale…	1373	Disease	Hypoglycemia	Fasting Hypoglycemia;Hypoglycaemia;Hypoglycemia;Postabsorptive Hypoglycemia;Postprandial Hypoglycemia;Reactive Hypoglycemia;hypoglycaemia--an;hypoglycemia--an;	Mesh_UI:D007003;Mesh_MN:C18.452.394.984;DOID:9993;NCI:C3126;ICD9CM:251.2;UMLS_CUI:C0020615;ICD10CM:E16.2;SNOMEDCT_US_2016_03_01:154691006;SNOMEDCT_US_2016_03_01:154693009;SNOMEDCT_US_2016_03_01:190433001;SNOMEDCT_US_2016_03_01:190436009;SNOMEDCT_US_2016_03_01:237630007;SNOMEDCT_US_2016_03_01:271327008;SNOMEDCT_US_2016_03_01:302866003;SNOMEDCT_US_2016_03_01:66694000;	4342655	Gene	IGFBP1	AFBP;hIGFBP-1;IBP1;IGF-BP25;IGFBP1;insulin like growth factor binding protein 1;PP12;higfbp1;IBP-1;igf binding protein -1;igf binding protein 1;igf binding protein i;igf binding protein type 1;igf binding protein-1;igf binding protein-i;IGF-binding protein 1;igf-binding protein i;igf-binding protein-1;igf-binding protein-i;igf-binding-protein-1;igf-bp 25;igfbp -1;igfbp 1;igfbp's 1;igfbp's i;igfbp…	SWISSPROT_AC:P08833;SWISSPROT_ID:IBP1_HUMAN;GeneID:3484;Ensembl:ENSG00000146678;HGNC:HGNC:5469;MIM:146730;Vega:OTTHUMG00000152343;protein_accession:AAA52540.1;protein_accession:AAA52542.1;protein_accession:AAA52783.1;protein_accession:AAA52784.1;protein_accession:AAA52785.1;protein_accession:AAH35263.2;protein_accession:AAH57806.1;protein_accession:AAQ96599.1;protein_accession:AAS07553.1;protein_…
28132865	Hypoglycemia -- bFGF	association	Pubmed 1991:1662517;	NGF and bFGF protect rat hippocampal and human cortical neurons against hypoglycemic damage by stabilizing calcium homeostasis (PMID: 1662517).	1373	Disease	Hypoglycemia	Fasting Hypoglycemia;Hypoglycaemia;Hypoglycemia;Postabsorptive Hypoglycemia;Postprandial Hypoglycemia;Reactive Hypoglycemia;hypoglycaemia--an;hypoglycemia--an;	Mesh_UI:D007003;Mesh_MN:C18.452.394.984;DOID:9993;NCI:C3126;ICD9CM:251.2;UMLS_CUI:C0020615;ICD10CM:E16.2;SNOMEDCT_US_2016_03_01:154691006;SNOMEDCT_US_2016_03_01:154693009;SNOMEDCT_US_2016_03_01:190433001;SNOMEDCT_US_2016_03_01:190436009;SNOMEDCT_US_2016_03_01:237630007;SNOMEDCT_US_2016_03_01:271327008;SNOMEDCT_US_2016_03_01:302866003;SNOMEDCT_US_2016_03_01:66694000;	135766	Protein	bFGF	Basic fibroblast growth factor;bFGF;FGF-2;FGF2;FGFB;Fibroblast growth factor 2;HBGF-2;Heparin-binding growth factor 2;basic fibroblast growth-factor;basic fibroblast-growth factor;basic fibroblast-growth-factor;basic-fibroblast growth factor;basic-fibroblast-growth-factor;bfgf-isoform;bfgf-type;factor basic fibroblast growth;factor of basic fibroblast growth;factor-basic fibroblast growth;fgf -2;…	SWISSPROT_AC:P09038;SWISSPROT_ID:FGF2_HUMAN;EMBL:AB451321;EMBL:AB451450;EMBL:AC021205;EMBL:AY820133;EMBL:CH471056;EMBL:EF506888;EMBL:J04513;EMBL:M17599;EMBL:M27968;EMBL:S47380;EMBL:S81809;EMBL:X04431;EMBL:X04432;EMBL:X04433;EMBL:Y13468;RefSeq:NP_001997.5;ProteinModelPortal:P09038;STRING:9606.ENSP00000264498;SWISSPROT_AC_OLD:A4LBB8;SWISSPROT_AC_OLD:O00527;SWISSPROT_AC_OLD:P78443;SWISSPROT_AC_OLD:Q…
28133167	Hypoglycemia -- FGF2	association	Pubmed 1991:1662517;	Protection was afforded when the growth factors were administered before (NGF and <b>bFGF</b>) or up to 12 hr following (NGF) the onset of <b>hypoglycemia</b>.[Pubmed 1991:1662517];	1373	Disease	Hypoglycemia	Fasting Hypoglycemia;Hypoglycaemia;Hypoglycemia;Postabsorptive Hypoglycemia;Postprandial Hypoglycemia;Reactive Hypoglycemia;hypoglycaemia--an;hypoglycemia--an;	Mesh_UI:D007003;Mesh_MN:C18.452.394.984;DOID:9993;NCI:C3126;ICD9CM:251.2;UMLS_CUI:C0020615;ICD10CM:E16.2;SNOMEDCT_US_2016_03_01:154691006;SNOMEDCT_US_2016_03_01:154693009;SNOMEDCT_US_2016_03_01:190433001;SNOMEDCT_US_2016_03_01:190436009;SNOMEDCT_US_2016_03_01:237630007;SNOMEDCT_US_2016_03_01:271327008;SNOMEDCT_US_2016_03_01:302866003;SNOMEDCT_US_2016_03_01:66694000;	4341617	Gene	FGF2	BFGF;FGF-2;FGF2;FGFB;fibroblast growth factor 2;HBGF-2;Basic fibroblast growth factor;basic fibroblast growth-factor;basic fibroblast-growth factor;basic fibroblast-growth-factor;basic-fibroblast growth factor;basic-fibroblast-growth-factor;bfgf-isoform;bfgf-type;factor basic fibroblast growth;factor of basic fibroblast growth;factor-basic fibroblast growth;fgf -2;fgf 2;fgf beta;fgf type 2;fgf- 2…	SWISSPROT_AC:P09038;SWISSPROT_ID:FGF2_HUMAN;GeneID:2247;Ensembl:ENSG00000138685;HGNC:HGNC:3676;MIM:134920;Vega:OTTHUMG00000039506;protein_accession:AAA52448.1;protein_accession:AAA52531.1;protein_accession:AAA52532.1;protein_accession:AAA52533.1;protein_accession:AAA52534.1;protein_accession:AAB21432.2;protein_accession:AAD13853.1;protein_accession:AAI66646.1;protein_accession:AAV70487.1;protein_…
94883595	Hypoglycemia -- Glucose-dependent insulinotropic polypeptide	association	Pubmed 2016:27313315;Pubmed central 2014:3940889;Pubmed central 2017:5371453;Pubmed central 2016:4854513;Pubmed central 2016:5056381;Pubmed central 2013:4237555;	Levels of glucagon-like peptide 1 and <b>gastric inhibitory polypeptide</b> rose during <b>hypoglycemia</b> but rose less postsurgery compared with presurgery.[Pubmed 2016:27313315];In humans, neither GLP-1 and <b>GIP</b> undergo much change in response to hyperinsulinemia-induced <b>hypoglycemia</b> [29], [43].[Pubmed central 2014:3940889];We suggest that this glucoseГѓВўГ‚в‚¬Г‚вЂњinsulin mismat…	1373	Disease	Hypoglycemia	Fasting Hypoglycemia;Hypoglycaemia;Hypoglycemia;Postabsorptive Hypoglycemia;Postprandial Hypoglycemia;Reactive Hypoglycemia;hypoglycaemia--an;hypoglycemia--an;	Mesh_UI:D007003;Mesh_MN:C18.452.394.984;DOID:9993;NCI:C3126;ICD9CM:251.2;UMLS_CUI:C0020615;ICD10CM:E16.2;SNOMEDCT_US_2016_03_01:154691006;SNOMEDCT_US_2016_03_01:154693009;SNOMEDCT_US_2016_03_01:190433001;SNOMEDCT_US_2016_03_01:190436009;SNOMEDCT_US_2016_03_01:237630007;SNOMEDCT_US_2016_03_01:271327008;SNOMEDCT_US_2016_03_01:302866003;SNOMEDCT_US_2016_03_01:66694000;	154772	Protein	Glucose-dependent insulinotropic polypeptide	Gastric inhibitory polypeptide;GIP;Glucose-dependent insulinotropic polypeptide;Incretin hormone;gastric-inhibitory polypeptide;glucose dependent insulinotropic polypeptide;glucose- dependent insulinotropic polypeptide;glucose-dependent insulinotropic-polypeptide;glucose-dependent-insulinotropic polypeptide;glucose-dependent-insulinotropic-polypeptide;hormone of the incretin;polypeptide glucose-d…	SWISSPROT_AC:P09681;SWISSPROT_ID:GIP_HUMAN;EMBL:BC069100;EMBL:BC069663;EMBL:BC069686;EMBL:BC069746;EMBL:BC096146;EMBL:BC096147;EMBL:BC096148;EMBL:BC096149;EMBL:M18185;EMBL:M31675;EMBL:M31676;EMBL:M31677;EMBL:M31678;EMBL:M31679;RefSeq:NP_004114.1;ProteinModelPortal:P09681;STRING:9606.ENSP00000350005;SWISSPROT_AC_OLD:Q4VB42;SWISSPROT_AC_OLD:Q6NTD3;SMR:P09681;GeneID:2695;KEGG:hsa:2695;PIR:A28406;egg…
94883851	Hypoglycemia -- GIP	association	Pubmed 2016:27313315;Pubmed central 2014:3940889;Pubmed central 2017:5371453;Pubmed central 2016:4854513;Pubmed central 2016:5056381;Pubmed central 2013:4237555;	Levels of glucagon-like peptide 1 and <b>gastric inhibitory polypeptide</b> rose during <b>hypoglycemia</b> but rose less postsurgery compared with presurgery.[Pubmed 2016:27313315];In humans, neither GLP-1 and <b>GIP</b> undergo much change in response to hyperinsulinemia-induced <b>hypoglycemia</b> [29], [43].[Pubmed central 2014:3940889];We suggest that this glucoseГѓВўГ‚в‚¬Г‚вЂњinsulin mismat…	1373	Disease	Hypoglycemia	Fasting Hypoglycemia;Hypoglycaemia;Hypoglycemia;Postabsorptive Hypoglycemia;Postprandial Hypoglycemia;Reactive Hypoglycemia;hypoglycaemia--an;hypoglycemia--an;	Mesh_UI:D007003;Mesh_MN:C18.452.394.984;DOID:9993;NCI:C3126;ICD9CM:251.2;UMLS_CUI:C0020615;ICD10CM:E16.2;SNOMEDCT_US_2016_03_01:154691006;SNOMEDCT_US_2016_03_01:154693009;SNOMEDCT_US_2016_03_01:190433001;SNOMEDCT_US_2016_03_01:190436009;SNOMEDCT_US_2016_03_01:237630007;SNOMEDCT_US_2016_03_01:271327008;SNOMEDCT_US_2016_03_01:302866003;SNOMEDCT_US_2016_03_01:66694000;	4341999	Gene	GIP	gastric inhibitory polypeptide;GIP;gastric-inhibitory polypeptide;glucose dependent insulinotropic polypeptide;glucose- dependent insulinotropic polypeptide;Glucose-dependent insulinotropic polypeptide;glucose-dependent insulinotropic-polypeptide;glucose-dependent-insulinotropic polypeptide;glucose-dependent-insulinotropic-polypeptide;hormone of the incretin;Incretin hormone;polypeptide glucose-d…	SWISSPROT_AC:P09681;SWISSPROT_ID:GIP_HUMAN;GeneID:2695;Ensembl:ENSG00000159224;HGNC:HGNC:4270;MIM:137240;Vega:OTTHUMG00000161171;protein_accession:AAA88043.1;protein_accession:AAH69100.1;protein_accession:AAH69663.1;protein_accession:AAH69686.1;protein_accession:AAH69746.1;protein_accession:AAH96146.1;protein_accession:AAH96147.1;protein_accession:AAH96148.1;protein_accession:AAH96149.1;protein_a…
29038346	Hypoglycemia -- SCT	association	Pubmed 1995:7740287;	We therefore inquired whether in patients with atypically high increase of PP after secretin this increase could be caused by <b>hypoglycemia</b> during the <b>secretin</b> stimulation test.[Pubmed 1995:7740287];	1373	Disease	Hypoglycemia	Fasting Hypoglycemia;Hypoglycaemia;Hypoglycemia;Postabsorptive Hypoglycemia;Postprandial Hypoglycemia;Reactive Hypoglycemia;hypoglycaemia--an;hypoglycemia--an;	Mesh_UI:D007003;Mesh_MN:C18.452.394.984;DOID:9993;NCI:C3126;ICD9CM:251.2;UMLS_CUI:C0020615;ICD10CM:E16.2;SNOMEDCT_US_2016_03_01:154691006;SNOMEDCT_US_2016_03_01:154693009;SNOMEDCT_US_2016_03_01:190433001;SNOMEDCT_US_2016_03_01:190436009;SNOMEDCT_US_2016_03_01:237630007;SNOMEDCT_US_2016_03_01:271327008;SNOMEDCT_US_2016_03_01:302866003;SNOMEDCT_US_2016_03_01:66694000;	446929	Protein	SCT	SCT;SECR;Secretin;secretin-type;	SWISSPROT_AC:P09683;SWISSPROT_ID:SECR_HUMAN;EMBL:AF244355;RefSeq:NP_068739.1;ProteinModelPortal:P09683;STRING:9606.ENSP00000176195;SMR:P09683;GeneID:6343;KEGG:hsa:6343;eggNOG:ENOG410JG0Y;eggNOG:ENOG4111AMM;UniGene:Hs.632324;GO:GO:0005179;GO:GO:0005576;GO:GO:0005615;GO:GO:0007420;GO:GO:0030157;GO:GO:0030819;GO:GO:0048566;GO:GO:0090187;GO:GO:0090274;GO:GO:1903640;HOGENOM:HOG000133017;OrthoDB:EOG091…
29038456	Hypoglycemia -- SCT	association	Pubmed 1995:7740287;	We therefore inquired whether in patients with atypically high increase of PP after secretin this increase could be caused by <b>hypoglycemia</b> during the <b>secretin</b> stimulation test.[Pubmed 1995:7740287];	1373	Disease	Hypoglycemia	Fasting Hypoglycemia;Hypoglycaemia;Hypoglycemia;Postabsorptive Hypoglycemia;Postprandial Hypoglycemia;Reactive Hypoglycemia;hypoglycaemia--an;hypoglycemia--an;	Mesh_UI:D007003;Mesh_MN:C18.452.394.984;DOID:9993;NCI:C3126;ICD9CM:251.2;UMLS_CUI:C0020615;ICD10CM:E16.2;SNOMEDCT_US_2016_03_01:154691006;SNOMEDCT_US_2016_03_01:154693009;SNOMEDCT_US_2016_03_01:190433001;SNOMEDCT_US_2016_03_01:190436009;SNOMEDCT_US_2016_03_01:237630007;SNOMEDCT_US_2016_03_01:271327008;SNOMEDCT_US_2016_03_01:302866003;SNOMEDCT_US_2016_03_01:66694000;	4344910	Gene	SCT	SCT;secretin;SECR;secretin-type;	SWISSPROT_AC:P09683;SWISSPROT_ID:SECR_HUMAN;GeneID:6343;Ensembl:ENSG00000070031;HGNC:HGNC:10607;MIM:182099;Vega:OTTHUMG00000133313;protein_accession:AAG31443.1;protein_accession:AAI46572.1;protein_accession:AAI52726.1;protein_accession:EAX02368.1;protein_accession:NP_068739.1;protein_accession:P09683.2;protein_accession:XP_016873598.1;protein_gi:1034574878;protein_gi:11138667;protein_gi:11345450;…
38889677	Hypoglycemia -- G-CSF	association	Pubmed 2012:22126907;	True <b>hypoglycaemia</b> secondary to treatment with <b>granulocyte colony stimulating factor</b> (G-CSF) in a diabetic patient with non-small cell lung cancer.[Pubmed 2012:22126907];Whilst artefactual <b>hypoglycaemia</b> during treatment with <b>G-CSF</b> is well recognised, to our knowledge, this is the first report revealing that it can provoke true hypoglycaemia in the absence of leucocytos…	1373	Disease	Hypoglycemia	Fasting Hypoglycemia;Hypoglycaemia;Hypoglycemia;Postabsorptive Hypoglycemia;Postprandial Hypoglycemia;Reactive Hypoglycemia;hypoglycaemia--an;hypoglycemia--an;	Mesh_UI:D007003;Mesh_MN:C18.452.394.984;DOID:9993;NCI:C3126;ICD9CM:251.2;UMLS_CUI:C0020615;ICD10CM:E16.2;SNOMEDCT_US_2016_03_01:154691006;SNOMEDCT_US_2016_03_01:154693009;SNOMEDCT_US_2016_03_01:190433001;SNOMEDCT_US_2016_03_01:190436009;SNOMEDCT_US_2016_03_01:237630007;SNOMEDCT_US_2016_03_01:271327008;SNOMEDCT_US_2016_03_01:302866003;SNOMEDCT_US_2016_03_01:66694000;	82176	Protein	G-CSF	C17orf33;CSF3;Filgrastim;G-CSF;GCSF;Granulocyte colony-stimulating factor;Lenograstim;Pluripoietin;colony granulocyte stimulating factor;colony stimulating factor 3;colony stimulating factor the granulocyte;colony stimulating factor-3;colony-stimulating factor 3;colony-stimulating factor-3;CSF3OS;factor granulocyte colony stimulating;factor granulocyte colony-stimulating;factor granulocyte-colony…	SWISSPROT_AC:P09919;SWISSPROT_ID:CSF3_HUMAN;EMBL:AC090844;EMBL:AF388025;EMBL:CD013926;EMBL:M13008;EMBL:M17706;EMBL:X03438;EMBL:X03655;EMBL:X03656;RefSeq:NP_000750.1;RefSeq:NP_001171618.1;RefSeq:NP_757373.1;RefSeq:NP_757374.2;ProteinModelPortal:P09919;STRING:9606.ENSP00000225474;SWISSPROT_AC_OLD:A8MXR7;SMR:P09919;GeneID:1440;KEGG:hsa:1440;PIR:A24573;PIR:A25093;eggNOG:ENOG410IIM2;eggNOG:ENOG4111DA4…
38889775	Hypoglycemia -- CSF3	association	Pubmed 2012:22126907;	True <b>hypoglycaemia</b> secondary to treatment with <b>granulocyte colony stimulating factor</b> (G-CSF) in a diabetic patient with non-small cell lung cancer.[Pubmed 2012:22126907];Whilst artefactual <b>hypoglycaemia</b> during treatment with <b>G-CSF</b> is well recognised, to our knowledge, this is the first report revealing that it can provoke true hypoglycaemia in the absence of leucocytos…	1373	Disease	Hypoglycemia	Fasting Hypoglycemia;Hypoglycaemia;Hypoglycemia;Postabsorptive Hypoglycemia;Postprandial Hypoglycemia;Reactive Hypoglycemia;hypoglycaemia--an;hypoglycemia--an;	Mesh_UI:D007003;Mesh_MN:C18.452.394.984;DOID:9993;NCI:C3126;ICD9CM:251.2;UMLS_CUI:C0020615;ICD10CM:E16.2;SNOMEDCT_US_2016_03_01:154691006;SNOMEDCT_US_2016_03_01:154693009;SNOMEDCT_US_2016_03_01:190433001;SNOMEDCT_US_2016_03_01:190436009;SNOMEDCT_US_2016_03_01:237630007;SNOMEDCT_US_2016_03_01:271327008;SNOMEDCT_US_2016_03_01:302866003;SNOMEDCT_US_2016_03_01:66694000;	4340980	Gene	CSF3	C17orf33;colony stimulating factor 3;CSF3;CSF3OS;GCSF;colony granulocyte stimulating factor;colony stimulating factor the granulocyte;colony stimulating factor-3;colony-stimulating factor 3;colony-stimulating factor-3;factor granulocyte colony stimulating;factor granulocyte colony-stimulating;factor granulocyte-colony stimulating;factor granulocyte-colony-stimulating;Filgrastim;g csf;g- csf;g--cs…	SWISSPROT_AC:P09919;SWISSPROT_ID:CSF3_HUMAN;GeneID:1440;Ensembl:ENSG00000108342;HGNC:HGNC:2438;MIM:138970;Vega:OTTHUMG00000133247;protein_accession:AAA03056.1;protein_accession:AAA35882.1;protein_accession:AAA66353.1;protein_accession:AAH33245.1;protein_accession:AAK62469.1;protein_accession:ACF41164.1;protein_accession:ACP21316.1;protein_accession:ADI49832.1;protein_accession:AJC19277.1;protein_…
27646802	Hypoglycemia -- Chromogranin-A	association	Pubmed 1990:2116438;Pubmed 1990:2404624;Pubmed central 2010:3278956;	However, insulin-induced hypoglycemia failed to perturb plasma CgA in three bilaterally adrenalectomized patients, suggesting that the adrenal medulla is the source of plasma <b>CgA</b> elevation during <b>hypoglycemia</b> in normal subjects.[Pubmed 1990:2116438];Furthermore, the rise of <b>CgA</b> levels during <b>hypoglycemia</b> lagged 60 minutes behind those of epinephrine.[Pubmed 1990:240462…	1373	Disease	Hypoglycemia	Fasting Hypoglycemia;Hypoglycaemia;Hypoglycemia;Postabsorptive Hypoglycemia;Postprandial Hypoglycemia;Reactive Hypoglycemia;hypoglycaemia--an;hypoglycemia--an;	Mesh_UI:D007003;Mesh_MN:C18.452.394.984;DOID:9993;NCI:C3126;ICD9CM:251.2;UMLS_CUI:C0020615;ICD10CM:E16.2;SNOMEDCT_US_2016_03_01:154691006;SNOMEDCT_US_2016_03_01:154693009;SNOMEDCT_US_2016_03_01:190433001;SNOMEDCT_US_2016_03_01:190436009;SNOMEDCT_US_2016_03_01:237630007;SNOMEDCT_US_2016_03_01:271327008;SNOMEDCT_US_2016_03_01:302866003;SNOMEDCT_US_2016_03_01:66694000;	70739	Protein	Chromogranin-A	CgA;CHGA;Chromogranin-A;CMGA;Pituitary secretory protein I;SP-I;chg a;chg-a;chromogranin A;chromogranin-alpha;chromogranina;cmg a;	SWISSPROT_AC:P10645;SWISSPROT_ID:CMGA_HUMAN;EMBL:AK223381;EMBL:AK313757;EMBL:AL117192;EMBL:BC001059;EMBL:BC006459;EMBL:BC009384;EMBL:BC012755;EMBL:BT006869;EMBL:CH471061;EMBL:J03483;EMBL:J03915;EMBL:U03742;EMBL:U03743;EMBL:U03744;EMBL:U03745;EMBL:U03746;EMBL:U03747;EMBL:U03748;EMBL:U03749;RefSeq:NP_001266.1;RefSeq:NP_001288619.1;RefSeq:XP_011534672.1;ProteinModelPortal:P10645;STRING:9606.ENSP0000…
27646923	Hypoglycemia -- CHGA	association	Pubmed 1990:2116438;Pubmed 1990:2404624;Pubmed central 2010:3278956;	However, insulin-induced hypoglycemia failed to perturb plasma CgA in three bilaterally adrenalectomized patients, suggesting that the adrenal medulla is the source of plasma <b>CgA</b> elevation during <b>hypoglycemia</b> in normal subjects.[Pubmed 1990:2116438];Furthermore, the rise of <b>CgA</b> levels during <b>hypoglycemia</b> lagged 60 minutes behind those of epinephrine.[Pubmed 1990:240462…	1373	Disease	Hypoglycemia	Fasting Hypoglycemia;Hypoglycaemia;Hypoglycemia;Postabsorptive Hypoglycemia;Postprandial Hypoglycemia;Reactive Hypoglycemia;hypoglycaemia--an;hypoglycemia--an;	Mesh_UI:D007003;Mesh_MN:C18.452.394.984;DOID:9993;NCI:C3126;ICD9CM:251.2;UMLS_CUI:C0020615;ICD10CM:E16.2;SNOMEDCT_US_2016_03_01:154691006;SNOMEDCT_US_2016_03_01:154693009;SNOMEDCT_US_2016_03_01:190433001;SNOMEDCT_US_2016_03_01:190436009;SNOMEDCT_US_2016_03_01:237630007;SNOMEDCT_US_2016_03_01:271327008;SNOMEDCT_US_2016_03_01:302866003;SNOMEDCT_US_2016_03_01:66694000;	4340722	Gene	CHGA	CGA;CHGA;chromogranin A;chg a;chg-a;Chromogranin-A;chromogranin-alpha;chromogranina;cmg a;CMGA;Pituitary secretory protein I;SP-I;	SWISSPROT_AC:P10645;SWISSPROT_ID:CMGA_HUMAN;GeneID:1113;Ensembl:ENSG00000100604;HGNC:HGNC:1929;MIM:118910;Vega:OTTHUMG00000171225;protein_accession:AAA52017.1;protein_accession:AAA52018.1;protein_accession:AAB53685.1;protein_accession:AAH01059.1;protein_accession:AAH06459.1;protein_accession:AAH09384.2;protein_accession:AAH12755.2;protein_accession:AAP35515.1;protein_accession:ABM82746.1;protein_…
28108490	Hypoglycemia -- Amylin	association	Pubmed 1991:1787825;	Here, I propose that <b>amylin</b> lack plays a significant role to promote the tendency to <b>hypoglycemia</b> and defective glycemic control characteristic of insulin-treated patients with autoimmune diabetes.[Pubmed 1991:1787825];	1373	Disease	Hypoglycemia	Fasting Hypoglycemia;Hypoglycaemia;Hypoglycemia;Postabsorptive Hypoglycemia;Postprandial Hypoglycemia;Reactive Hypoglycemia;hypoglycaemia--an;hypoglycemia--an;	Mesh_UI:D007003;Mesh_MN:C18.452.394.984;DOID:9993;NCI:C3126;ICD9CM:251.2;UMLS_CUI:C0020615;ICD10CM:E16.2;SNOMEDCT_US_2016_03_01:154691006;SNOMEDCT_US_2016_03_01:154693009;SNOMEDCT_US_2016_03_01:190433001;SNOMEDCT_US_2016_03_01:190436009;SNOMEDCT_US_2016_03_01:237630007;SNOMEDCT_US_2016_03_01:271327008;SNOMEDCT_US_2016_03_01:302866003;SNOMEDCT_US_2016_03_01:66694000;	192424	Protein	Amylin	Amylin;DAP;Diabetes-associated peptide;IAPP;Insulinoma amyloid peptide;Islet amyloid polypeptide;dap-type;IAP;iap-type;islet-amyloid polypeptide;polypeptide islet amyloid;	SWISSPROT_AC:P10997;SWISSPROT_ID:IAPP_HUMAN;EMBL:CH471094;EMBL:DQ516082;EMBL:J04422;EMBL:M21785;EMBL:M26650;EMBL:M27503;EMBL:X13859;EMBL:X14902;EMBL:X14903;EMBL:X14904;EMBL:X14905;EMBL:X52818;EMBL:X52819;EMBL:X55634;EMBL:X56030;EMBL:X68830;RefSeq:NP_000406.1;RefSeq:NP_001316130.1;ProteinModelPortal:P10997;STRING:9606.ENSP00000240652;SWISSPROT_AC_OLD:Q0ZD87;SWISSPROT_AC_OLD:Q14598;SMR:P10997;GeneI…
276899536	Hypoglycemia -- GLUT1	association	Pubmed central 2014:3985548;Pubmed central 2014:4234670;Pubmed central 2011:3080288;Pubmed central 2013:3882127;	Immunofluorescence analysis of hCMEC/D3 cultures exposed to <b>hypoglycemia</b> for 3ГѓвЂљГ‚В h revealed a significant decrease in the expression of <b>GLUT-1</b> which was corroborated by western blots as shown in FigureГѓвЂљГ‚В 4A (pГѓВўГ‚в‚¬Г‚вЂ°<ГѓВўГ‚в‚¬Г‚вЂ°0.001, vs. control).[Pubmed central 2014:3985548];Immunofluorescence analysis of hCMEC/D3 cultures exposed to <b>hypoglycemia</b> for 3…	1373	Disease	Hypoglycemia	Fasting Hypoglycemia;Hypoglycaemia;Hypoglycemia;Postabsorptive Hypoglycemia;Postprandial Hypoglycemia;Reactive Hypoglycemia;hypoglycaemia--an;hypoglycemia--an;	Mesh_UI:D007003;Mesh_MN:C18.452.394.984;DOID:9993;NCI:C3126;ICD9CM:251.2;UMLS_CUI:C0020615;ICD10CM:E16.2;SNOMEDCT_US_2016_03_01:154691006;SNOMEDCT_US_2016_03_01:154693009;SNOMEDCT_US_2016_03_01:190433001;SNOMEDCT_US_2016_03_01:190436009;SNOMEDCT_US_2016_03_01:237630007;SNOMEDCT_US_2016_03_01:271327008;SNOMEDCT_US_2016_03_01:302866003;SNOMEDCT_US_2016_03_01:66694000;	169311	Protein	GLUT1	Glucose transporter type 1, erythrocyte/brain;GLUT-1;GLUT1;GTR1;HepG2 glucose transporter;SLC2A1;Solute carrier family 2, facilitated glucose transporter member 1;CSE;cse-an;DYT17;DYT18;DYT9;EIG12;glucose transporter of hepg2;GLUT;glut -1;glut 1;glut i;glut isoform 1;glut isoform-1;glut- 1;glut- i;glut-1-type;glut-type;GLUT1DS;hepg2 glucose-transporter;hepg2-type glucose transporter;HTLVR;PED;ped…	SWISSPROT_AC:P11166;SWISSPROT_ID:GTR1_HUMAN;EMBL:AF070544;EMBL:AK292791;EMBL:AK312403;EMBL:AY034633;EMBL:BC118590;EMBL:CH471059;EMBL:K03195;EMBL:M20653;RefSeq:NP_006507.2;ProteinModelPortal:P11166;STRING:9606.ENSP00000416293;SWISSPROT_AC_OLD:A8K9S6;SWISSPROT_AC_OLD:B2R620;SWISSPROT_AC_OLD:D3DPX0;SWISSPROT_AC_OLD:O75535;SWISSPROT_AC_OLD:Q147X2;SMR:P11166;GeneID:6513;KEGG:hsa:6513;PIR:A27217;eggNOG…
276899751	Hypoglycemia -- SLC2A1	association	Pubmed central 2014:3985548;Pubmed central 2014:4234670;Pubmed central 2011:3080288;Pubmed central 2013:3882127;	Immunofluorescence analysis of hCMEC/D3 cultures exposed to <b>hypoglycemia</b> for 3ГѓвЂљГ‚В h revealed a significant decrease in the expression of <b>GLUT-1</b> which was corroborated by western blots as shown in FigureГѓвЂљГ‚В 4A (pГѓВўГ‚в‚¬Г‚вЂ°<ГѓВўГ‚в‚¬Г‚вЂ°0.001, vs. control).[Pubmed central 2014:3985548];Immunofluorescence analysis of hCMEC/D3 cultures exposed to <b>hypoglycemia</b> for 3…	1373	Disease	Hypoglycemia	Fasting Hypoglycemia;Hypoglycaemia;Hypoglycemia;Postabsorptive Hypoglycemia;Postprandial Hypoglycemia;Reactive Hypoglycemia;hypoglycaemia--an;hypoglycemia--an;	Mesh_UI:D007003;Mesh_MN:C18.452.394.984;DOID:9993;NCI:C3126;ICD9CM:251.2;UMLS_CUI:C0020615;ICD10CM:E16.2;SNOMEDCT_US_2016_03_01:154691006;SNOMEDCT_US_2016_03_01:154693009;SNOMEDCT_US_2016_03_01:190433001;SNOMEDCT_US_2016_03_01:190436009;SNOMEDCT_US_2016_03_01:237630007;SNOMEDCT_US_2016_03_01:271327008;SNOMEDCT_US_2016_03_01:302866003;SNOMEDCT_US_2016_03_01:66694000;	4345055	Gene	SLC2A1	CSE;DYT17;DYT18;DYT9;EIG12;GLUT;GLUT-1;GLUT1;GLUT1DS;HTLVR;PED;SDCHCN;SLC2A1;solute carrier family 2 member 1;cse-an;glucose transporter of hepg2;Glucose transporter type 1, erythrocyte/brain;glut -1;glut 1;glut i;glut isoform 1;glut isoform-1;glut- 1;glut- i;glut-1-type;glut-type;GTR1;HepG2 glucose transporter;hepg2 glucose-transporter;hepg2-type glucose transporter;ped-type;Solute carrier famil…	SWISSPROT_AC:P11166;SWISSPROT_ID:GTR1_HUMAN;GeneID:6513;Ensembl:ENSG00000117394;HGNC:HGNC:11005;MIM:138140;MIM:143090;Vega:OTTHUMG00000007657;protein_accession:AAA52571.1;protein_accession:AAB61084.1;protein_accession:AAC28635.1;protein_accession:AAI18591.1;protein_accession:AAI21805.1;protein_accession:AAK56795.1;protein_accession:BAD92224.1;protein_accession:BAF85480.1;protein_accession:BAG3531…
33265852	Hypoglycemia -- CYP2C9	association	Pubmed 2012:23153186;Pubmed 2014:24442125;Pubmed 2009:19891554;Pubmed 2005:15963101;Pubmed central 2017:5724509;Pubmed central 2016:5096777;	Restricted data from small-sized studies with heterogenous definitions of hypoglycaemia revealed no clear association between <b>CYP2C9</b> genotypes and the risk of <b>hypoglycaemia</b>.[Pubmed 2012:23153186];<b>CYP2C9</b> genotype significantly influenced the occurrence of <b>hypoglycemia</b> events among the elderly patients (aged 60 years and over; nГѓВўГ‚в‚¬Г‚вЂ°=ГѓВўГ‚в‚¬Г‚вЂ°103).[Pubmed 2…	1373	Disease	Hypoglycemia	Fasting Hypoglycemia;Hypoglycaemia;Hypoglycemia;Postabsorptive Hypoglycemia;Postprandial Hypoglycemia;Reactive Hypoglycemia;hypoglycaemia--an;hypoglycemia--an;	Mesh_UI:D007003;Mesh_MN:C18.452.394.984;DOID:9993;NCI:C3126;ICD9CM:251.2;UMLS_CUI:C0020615;ICD10CM:E16.2;SNOMEDCT_US_2016_03_01:154691006;SNOMEDCT_US_2016_03_01:154693009;SNOMEDCT_US_2016_03_01:190433001;SNOMEDCT_US_2016_03_01:190436009;SNOMEDCT_US_2016_03_01:237630007;SNOMEDCT_US_2016_03_01:271327008;SNOMEDCT_US_2016_03_01:302866003;SNOMEDCT_US_2016_03_01:66694000;	78992	Protein	CYP2C9	(R)-limonene 6-monooxygenase;(S)-limonene 6-monooxygenase;(S)-limonene 7-monooxygenase;Cholesterol 25-hydroxylase;CP2C9;CYP2C10;CYP2C9;CYPIIC9;Cytochrome P-450MP;Cytochrome P450 2C9;Cytochrome P450 MP-4;Cytochrome P450 MP-8;Cytochrome P450 PB-1;EC 1.14.13.-;EC 1.14.13.48;EC 1.14.13.49;EC 1.14.13.80;EC 1.14.99.38;S-mephenytoin 4-hydroxylase;2c9 isoform of cytochrome p450;cholesterol 25 hydroxylase…	SWISSPROT_AC:P11712;SWISSPROT_ID:CP2C9_HUMAN;EMBL:AK289420;EMBL:AL359672;EMBL:AY341248;EMBL:AY702706;EMBL:BC020754;EMBL:BC070317;EMBL:BC125054;EMBL:CH471066;EMBL:D00173;EMBL:M15331;EMBL:M21939;EMBL:M21940;EMBL:S46963;RefSeq:NP_000762.2;RefSeq:XP_016871247.1;ProteinModelPortal:P11712;STRING:9606.ENSP00000260682;SWISSPROT_AC_OLD:P11713;SWISSPROT_AC_OLD:Q16756;SWISSPROT_AC_OLD:Q16872;SWISSPROT_AC_OL…
33265958	Hypoglycemia -- CYP2C9	association	Pubmed 2012:23153186;Pubmed 2014:24442125;Pubmed 2009:19891554;Pubmed 2005:15963101;Pubmed central 2017:5724509;Pubmed central 2016:5096777;	Restricted data from small-sized studies with heterogenous definitions of hypoglycaemia revealed no clear association between <b>CYP2C9</b> genotypes and the risk of <b>hypoglycaemia</b>.[Pubmed 2012:23153186];<b>CYP2C9</b> genotype significantly influenced the occurrence of <b>hypoglycemia</b> events among the elderly patients (aged 60 years and over; nГѓВўГ‚в‚¬Г‚вЂ°=ГѓВўГ‚в‚¬Г‚вЂ°103).[Pubmed 2…	1373	Disease	Hypoglycemia	Fasting Hypoglycemia;Hypoglycaemia;Hypoglycemia;Postabsorptive Hypoglycemia;Postprandial Hypoglycemia;Reactive Hypoglycemia;hypoglycaemia--an;hypoglycemia--an;	Mesh_UI:D007003;Mesh_MN:C18.452.394.984;DOID:9993;NCI:C3126;ICD9CM:251.2;UMLS_CUI:C0020615;ICD10CM:E16.2;SNOMEDCT_US_2016_03_01:154691006;SNOMEDCT_US_2016_03_01:154693009;SNOMEDCT_US_2016_03_01:190433001;SNOMEDCT_US_2016_03_01:190436009;SNOMEDCT_US_2016_03_01:237630007;SNOMEDCT_US_2016_03_01:271327008;SNOMEDCT_US_2016_03_01:302866003;SNOMEDCT_US_2016_03_01:66694000;	4341078	Gene	CYP2C9	CPC9;CYP2C;CYP2C10;CYP2C9;CYPIIC9;cytochrome P450 family 2 subfamily C member 9;P450IIC9;(R)-limonene 6-monooxygenase;(S)-limonene 6-monooxygenase;(S)-limonene 7-monooxygenase;2c9 isoform of cytochrome p450;cholesterol 25 hydroxylase;Cholesterol 25-hydroxylase;cholesterol-25-hydroxylase;CP2C9;cyp2c-type;cytochrome p 450 2c9;cytochrome p-450 2c9;Cytochrome P-450MP;cytochrome p450 -2c9;Cytochrome P…	SWISSPROT_AC:P11712;SWISSPROT_ID:CP2C9_HUMAN;GeneID:1559;Ensembl:ENSG00000138109;HGNC:HGNC:2623;MIM:601130;Vega:OTTHUMG00000018805;protein_accession:AAA52157.1;protein_accession:AAA52158.1;protein_accession:AAA52159.1;protein_accession:AAB23864.2;protein_accession:AAD13466.1;protein_accession:AAH20754.1;protein_accession:AAH70317.1;protein_accession:AAI25055.1;protein_accession:AAP88931.1;protein…
274476426	Hypoglycemia -- IGF2R	association	Pubmed central 2010:2892690;	IGF-I and IGF-II interact with peripheral cell receptors (insulin receptor, IGF-I receptor, and <b>IGF-II receptor</b>) leading to <b>hypoglycemia</b> [6].[Pubmed central 2010:2892690];	1373	Disease	Hypoglycemia	Fasting Hypoglycemia;Hypoglycaemia;Hypoglycemia;Postabsorptive Hypoglycemia;Postprandial Hypoglycemia;Reactive Hypoglycemia;hypoglycaemia--an;hypoglycemia--an;	Mesh_UI:D007003;Mesh_MN:C18.452.394.984;DOID:9993;NCI:C3126;ICD9CM:251.2;UMLS_CUI:C0020615;ICD10CM:E16.2;SNOMEDCT_US_2016_03_01:154691006;SNOMEDCT_US_2016_03_01:154693009;SNOMEDCT_US_2016_03_01:190433001;SNOMEDCT_US_2016_03_01:190436009;SNOMEDCT_US_2016_03_01:237630007;SNOMEDCT_US_2016_03_01:271327008;SNOMEDCT_US_2016_03_01:302866003;SNOMEDCT_US_2016_03_01:66694000;	253076	Protein	IGF2R	300 kDa mannose 6-phosphate receptor;Cation-independent mannose-6-phosphate receptor;CD222 antigen;CI Man-6-P receptor;CI-MPR;IGF-II receptor;IGF2R;Insulin-like growth factor 2 receptor;Insulin-like growth factor II receptor;M6P/IGF2 receptor;M6P/IGF2R;M6PR;MPR 300;MPRI;300 kda mannose-6- phosphate receptor;300 kda mannose-6-phosphate receptor;300-kda mannose 6-phosphate receptor;cation independe…	SWISSPROT_AC:P11717;SWISSPROT_ID:MPRI_HUMAN;EMBL:AF069333;EMBL:AF109244;EMBL:AF109245;EMBL:AF109246;EMBL:AF109247;EMBL:AF109248;EMBL:AF109249;EMBL:AF109250;EMBL:AF109251;EMBL:AF109252;EMBL:AF109253;EMBL:AF109254;EMBL:AF109255;EMBL:AF109256;EMBL:AF109257;EMBL:AF109258;EMBL:AF109259;EMBL:AF109260;EMBL:AF109261;EMBL:AF109262;EMBL:AF109263;EMBL:AF109264;EMBL:AF109265;EMBL:AF109266;EMBL:AF109267;EMBL:…
274476707	Hypoglycemia -- IGF2R	association	Pubmed central 2010:2892690;	IGF-I and IGF-II interact with peripheral cell receptors (insulin receptor, IGF-I receptor, and <b>IGF-II receptor</b>) leading to <b>hypoglycemia</b> [6].[Pubmed central 2010:2892690];	1373	Disease	Hypoglycemia	Fasting Hypoglycemia;Hypoglycaemia;Hypoglycemia;Postabsorptive Hypoglycemia;Postprandial Hypoglycemia;Reactive Hypoglycemia;hypoglycaemia--an;hypoglycemia--an;	Mesh_UI:D007003;Mesh_MN:C18.452.394.984;DOID:9993;NCI:C3126;ICD9CM:251.2;UMLS_CUI:C0020615;ICD10CM:E16.2;SNOMEDCT_US_2016_03_01:154691006;SNOMEDCT_US_2016_03_01:154693009;SNOMEDCT_US_2016_03_01:190433001;SNOMEDCT_US_2016_03_01:190436009;SNOMEDCT_US_2016_03_01:237630007;SNOMEDCT_US_2016_03_01:271327008;SNOMEDCT_US_2016_03_01:302866003;SNOMEDCT_US_2016_03_01:66694000;	4342653	Gene	IGF2R	CD222;CI-M6PR;CIMPR;IGF2R;insulin like growth factor 2 receptor;M6P-R;M6P/IGF2R;MPR 300;MPR1;MPR300;MPRI;300 kDa mannose 6-phosphate receptor;300 kda mannose-6- phosphate receptor;300 kda mannose-6-phosphate receptor;300-kda mannose 6-phosphate receptor;cation independent mannose 6-phosphate receptor;cation independent mannose-6-phosphate receptor;cation independent-mannose-6-phosphate receptor;c…	SWISSPROT_AC:P11717;SWISSPROT_ID:MPRI_HUMAN;GeneID:3482;Ensembl:ENSG00000197081;HGNC:HGNC:5467;MIM:147280;Vega:OTTHUMG00000015945;protein_accession:AAA59866.1;protein_accession:AAB35664.1;protein_accession:AAB35665.1;protein_accession:AAD14337.1;protein_accession:AAF16870.1;protein_accession:AAI72256.1;protein_accession:AAK56918.1;protein_accession:AAL04402.1;protein_accession:AAP37954.1;protein_…
31817695	Hypoglycemia -- ACE	association	Pubmed 2006:16981144;Pubmed 2008:18404608;Pubmed 2007:17333108;Pubmed 2011:20546161;Pubmed 2003:12547848;Pubmed 2003:12637987;Pubmed central 2013:3814531;	Here, we studied the effects of genetic polymorphisms in the <b>ACE</b> on impaired <b>hypoglycemia</b> awareness in 231 Caucasian T1DM patients.[Pubmed 2006:16981144];In type 1 diabetes increased risk of severe <b>hypoglycaemia</b> is associated with high <b>angiotensin-converting enzyme</b> (ACE) activity.[Pubmed 2008:18404608];The relationship between <b>ACE</b> genotype and risk of severe <b>…	1373	Disease	Hypoglycemia	Fasting Hypoglycemia;Hypoglycaemia;Hypoglycemia;Postabsorptive Hypoglycemia;Postprandial Hypoglycemia;Reactive Hypoglycemia;hypoglycaemia--an;hypoglycemia--an;	Mesh_UI:D007003;Mesh_MN:C18.452.394.984;DOID:9993;NCI:C3126;ICD9CM:251.2;UMLS_CUI:C0020615;ICD10CM:E16.2;SNOMEDCT_US_2016_03_01:154691006;SNOMEDCT_US_2016_03_01:154693009;SNOMEDCT_US_2016_03_01:190433001;SNOMEDCT_US_2016_03_01:190436009;SNOMEDCT_US_2016_03_01:237630007;SNOMEDCT_US_2016_03_01:271327008;SNOMEDCT_US_2016_03_01:302866003;SNOMEDCT_US_2016_03_01:66694000;	6617	Protein	ACE	ACE;Angiotensin-converting enzyme;CD143 antigen;DCP;DCP1;Dipeptidyl carboxypeptidase I;EC 3.2.1.-;EC 3.4.15.1;Kininase II;ace--an;ACE1;angiotensin I converting enzyme;cd 143;CD143;dipeptidyl carboxypeptidase 1;dipeptidyl carboxypeptidase-1;dipeptidyl carboxypeptidase-i;dipeptidyl-carboxypeptidase i;kininase 2;kininase ii-type;kininase type ii;kininase-ii;	SWISSPROT_AC:P12821;SWISSPROT_ID:ACE_HUMAN;EMBL:AB208971;EMBL:AC113554;EMBL:AF118569;EMBL:AK301988;EMBL:AY436326;EMBL:EU332840;EMBL:J04144;EMBL:M26657;EMBL:X16295;RefSeq:NP_000780.1;RefSeq:NP_001171528.1;RefSeq:NP_690043.1;ProteinModelPortal:P12821;STRING:9606.ENSP00000290866;SWISSPROT_AC_OLD:B0LPF0;SWISSPROT_AC_OLD:B4DXI3;SWISSPROT_AC_OLD:E7EU16;SWISSPROT_AC_OLD:P22966;SWISSPROT_AC_OLD:Q53YX9;SW…
31953848	Hypoglycemia -- ACE	association	Pubmed 2006:16981144;Pubmed 2007:17333108;Pubmed 2011:20546161;Pubmed 2003:12547848;Pubmed central 2013:3814531;	Here, we studied the effects of genetic polymorphisms in the <b>ACE</b> on impaired <b>hypoglycemia</b> awareness in 231 Caucasian T1DM patients.[Pubmed 2006:16981144];The relationship between <b>ACE</b> genotype and risk of severe <b>hypoglycaemia</b> in a large population-based cohort of children and adolescents with type 1 diabetes.[Pubmed 2007:17333108];We investigated the association between…	1373	Disease	Hypoglycemia	Fasting Hypoglycemia;Hypoglycaemia;Hypoglycemia;Postabsorptive Hypoglycemia;Postprandial Hypoglycemia;Reactive Hypoglycemia;hypoglycaemia--an;hypoglycemia--an;	Mesh_UI:D007003;Mesh_MN:C18.452.394.984;DOID:9993;NCI:C3126;ICD9CM:251.2;UMLS_CUI:C0020615;ICD10CM:E16.2;SNOMEDCT_US_2016_03_01:154691006;SNOMEDCT_US_2016_03_01:154693009;SNOMEDCT_US_2016_03_01:190433001;SNOMEDCT_US_2016_03_01:190436009;SNOMEDCT_US_2016_03_01:237630007;SNOMEDCT_US_2016_03_01:271327008;SNOMEDCT_US_2016_03_01:302866003;SNOMEDCT_US_2016_03_01:66694000;	4341139	Gene	ACE	ACE;ACE1;angiotensin I converting enzyme;CD143;DCP;DCP1;ace--an;Angiotensin-converting enzyme;cd 143;CD143 antigen;dipeptidyl carboxypeptidase 1;Dipeptidyl carboxypeptidase I;dipeptidyl carboxypeptidase-1;dipeptidyl carboxypeptidase-i;dipeptidyl-carboxypeptidase i;EC 3.2.1.-;EC 3.4.15.1;kininase 2;Kininase II;kininase ii-type;kininase type ii;kininase-ii;	SWISSPROT_AC:P12821;SWISSPROT_ID:ACE_HUMAN;GeneID:1636;Ensembl:ENSG00000159640;Ensembl:ENSG00000264813;HGNC:HGNC:2707;MIM:106180;Vega:OTTHUMG00000154927;Vega:OTTHUMG00000178900;protein_accession:AAA51684.1;protein_accession:AAA60611.1;protein_accession:AAD14360.1;protein_accession:AAD28560.1;protein_accession:AAD28561.1;protein_accession:AAP03651.1;protein_accession:AAP13243.1;protein_accession:A…
276188665	Hypoglycemia -- MCP-1	association	Pubmed central 2014:4153962;	Additionally, whether slight and severe degrees of <b>hypoglycemia</b> induce circulating protein concentrations of <b>MCP-1</b> and sE-selectin, and whether the reduction of hypoglycemia by miglitol reduces circulating protein concentrations of MCP-1 and sE-selectin and CVD incidence in type 2 diabetic patients, should be examined.[Pubmed central 2014:4153962];	1373	Disease	Hypoglycemia	Fasting Hypoglycemia;Hypoglycaemia;Hypoglycemia;Postabsorptive Hypoglycemia;Postprandial Hypoglycemia;Reactive Hypoglycemia;hypoglycaemia--an;hypoglycemia--an;	Mesh_UI:D007003;Mesh_MN:C18.452.394.984;DOID:9993;NCI:C3126;ICD9CM:251.2;UMLS_CUI:C0020615;ICD10CM:E16.2;SNOMEDCT_US_2016_03_01:154691006;SNOMEDCT_US_2016_03_01:154693009;SNOMEDCT_US_2016_03_01:190433001;SNOMEDCT_US_2016_03_01:190436009;SNOMEDCT_US_2016_03_01:237630007;SNOMEDCT_US_2016_03_01:271327008;SNOMEDCT_US_2016_03_01:302866003;SNOMEDCT_US_2016_03_01:66694000;	57718	Protein	MCP-1	C-C motif chemokine 2;CCL2;HC11;MCAF;MCP-1;MCP1;Monocyte chemoattractant protein 1;Monocyte chemotactic and activating factor;Monocyte chemotactic protein 1;Monocyte secretory protein JE;SCYA2;Small-inducible cytokine A2;c-c chemokine motif ligand 2;C-C motif chemokine ligand 2;c-c motif chemokine ligand-2;c-c motif ligand 2 chemokine;chemokine c-c motif ligand 2;chemokine c-c motif ligand-2;GDCF…	SWISSPROT_AC:P13500;SWISSPROT_ID:CCL2_HUMAN;EMBL:A17786;EMBL:AF519531;EMBL:AK311960;EMBL:BC009716;EMBL:BT007329;EMBL:CH471147;EMBL:M24545;EMBL:M28223;EMBL:M28224;EMBL:M28225;EMBL:M28226;EMBL:M30816;EMBL:M31625;EMBL:M31626;EMBL:M37719;EMBL:S69738;EMBL:S71513;EMBL:X14768;EMBL:Y18933;RefSeq:NP_002973.1;ProteinModelPortal:P13500;STRING:9606.ENSP00000225831;SWISSPROT_AC_OLD:B2R4V3;SWISSPROT_AC_OLD:Q9U…
275917709	Hypoglycemia -- SGLT1	association	Pubmed central 2015:4587643;Pubmed central 2017:5801228;	Inhibition of <b>SGLT1</b> may offer a potential therapeutic target to diminish the risk of <b>hypoglycemia</b> in diabetes.[Pubmed central 2015:4587643];To assess whether <b>SGLT1</b> contributes to the magnitude of the counterregulatory response to <b>hypoglycemia</b>, we selectively knocked down VMH SGLT1 in rats using an AAV expressing an shRNA against SGLT1 and subsequently subjected the ani…	1373	Disease	Hypoglycemia	Fasting Hypoglycemia;Hypoglycaemia;Hypoglycemia;Postabsorptive Hypoglycemia;Postprandial Hypoglycemia;Reactive Hypoglycemia;hypoglycaemia--an;hypoglycemia--an;	Mesh_UI:D007003;Mesh_MN:C18.452.394.984;DOID:9993;NCI:C3126;ICD9CM:251.2;UMLS_CUI:C0020615;ICD10CM:E16.2;SNOMEDCT_US_2016_03_01:154691006;SNOMEDCT_US_2016_03_01:154693009;SNOMEDCT_US_2016_03_01:190433001;SNOMEDCT_US_2016_03_01:190436009;SNOMEDCT_US_2016_03_01:237630007;SNOMEDCT_US_2016_03_01:271327008;SNOMEDCT_US_2016_03_01:302866003;SNOMEDCT_US_2016_03_01:66694000;	442820	Protein	SGLT1	High affinity sodium-glucose cotransporter;Na(+)/glucose cotransporter 1;NAGT;SC5A1;SGLT1;SLC5A1;Sodium/glucose cotransporter 1;Solute carrier family 5 member 1;D22S675;high-affinity sodium glucose cotransporter;high-affinity sodium-glucose cotransporter;na(+) /glucose cotransporter 1;na(+)/glucose cotransporter type 1;na(+)/glucose cotransporter-1;sodium/glucose cotransporter-1;	SWISSPROT_AC:P13866;SWISSPROT_ID:SC5A1_HUMAN;EMBL:AK297665;EMBL:AK312948;EMBL:AK316184;EMBL:AL022321;EMBL:CH471095;EMBL:CR456579;EMBL:L29328;EMBL:L29329;EMBL:L29330;EMBL:L29331;EMBL:L29332;EMBL:L29333;EMBL:L29334;EMBL:L29335;EMBL:L29336;EMBL:L29337;EMBL:L29338;EMBL:L29339;EMBL:M24847;EMBL:Z74021;EMBL:Z80998;EMBL:Z83839;EMBL:Z83849;RefSeq:NP_000334.1;RefSeq:NP_001243243.1;ProteinModelPortal:P13866…
275875949	Hypoglycemia -- ADRB3	association	Pubmed central 2011:3219955;	In rodents, pharmacological stimulation of ADRB3 mimics these effects and results in the reduction of blood glucose (PMCID: PMC6717754). Targeted blockade of VMH B1AR or <b>B3AR</b> failed to suppress counterregulatory hormone responses to <b>hypoglycemia</b> or increase the GIR needed to maintain hypoglycemia (Fig. 2).[Pubmed central 2011:3219955];	1373	Disease	Hypoglycemia	Fasting Hypoglycemia;Hypoglycaemia;Hypoglycemia;Postabsorptive Hypoglycemia;Postprandial Hypoglycemia;Reactive Hypoglycemia;hypoglycaemia--an;hypoglycemia--an;	Mesh_UI:D007003;Mesh_MN:C18.452.394.984;DOID:9993;NCI:C3126;ICD9CM:251.2;UMLS_CUI:C0020615;ICD10CM:E16.2;SNOMEDCT_US_2016_03_01:154691006;SNOMEDCT_US_2016_03_01:154693009;SNOMEDCT_US_2016_03_01:190433001;SNOMEDCT_US_2016_03_01:190436009;SNOMEDCT_US_2016_03_01:237630007;SNOMEDCT_US_2016_03_01:271327008;SNOMEDCT_US_2016_03_01:302866003;SNOMEDCT_US_2016_03_01:66694000;	11465	Protein	ADRB3	ADRB3;ADRB3R;B3AR;Beta-3 adrenergic receptor;Beta-3 adrenoceptor;Beta-3 adrenoreceptor;adrenergic receptor b3;adrenoceptor beta 3;adrenoceptor beta-3;b3 adrenergic receptor;b3 adrenoceptor;b3 adrenoreceptor;b3-adrenergic receptor;beta 3 adrenergic receptor;beta 3 adrenoceptor;beta 3 adrenoreceptor;beta 3-adrenergic receptor;beta 3-adrenergic-receptor;beta 3-adrenoceptor;beta 3-adrenoceptor-subtyp…	SWISSPROT_AC:P13945;SWISSPROT_ID:ADRB3_HUMAN;EMBL:AY487247;EMBL:BC075017;EMBL:DQ104441;EMBL:M29932;EMBL:S53291;EMBL:X70811;EMBL:X70812;EMBL:X72861;RefSeq:NP_000016.1;ProteinModelPortal:P13945;STRING:9606.ENSP00000343782;SWISSPROT_AC_OLD:Q4JFT4;SMR:P13945;GeneID:155;KEGG:hsa:155;PIR:I57941;PIR:S33751;eggNOG:ENOG410XRW9;eggNOG:KOG3656;UniGene:Hs.2549;GO:GO:0001659;GO:GO:0002024;GO:GO:0002025;GO:GO:…
275876296	Hypoglycemia -- ADRB3	association	Pubmed central 2011:3219955;	In rodents, pharmacological stimulation of ADRB3 mimics these effects and results in the reduction of blood glucose (PMCID: PMC6717754). Targeted blockade of VMH B1AR or <b>B3AR</b> failed to suppress counterregulatory hormone responses to <b>hypoglycemia</b> or increase the GIR needed to maintain hypoglycemia (Fig. 2).[Pubmed central 2011:3219955];	1373	Disease	Hypoglycemia	Fasting Hypoglycemia;Hypoglycaemia;Hypoglycemia;Postabsorptive Hypoglycemia;Postprandial Hypoglycemia;Reactive Hypoglycemia;hypoglycaemia--an;hypoglycemia--an;	Mesh_UI:D007003;Mesh_MN:C18.452.394.984;DOID:9993;NCI:C3126;ICD9CM:251.2;UMLS_CUI:C0020615;ICD10CM:E16.2;SNOMEDCT_US_2016_03_01:154691006;SNOMEDCT_US_2016_03_01:154693009;SNOMEDCT_US_2016_03_01:190433001;SNOMEDCT_US_2016_03_01:190436009;SNOMEDCT_US_2016_03_01:237630007;SNOMEDCT_US_2016_03_01:271327008;SNOMEDCT_US_2016_03_01:302866003;SNOMEDCT_US_2016_03_01:66694000;	4339929	Gene	ADRB3	ADRB3;adrenoceptor beta 3;BETA3AR;ADRB3R;adrenergic receptor b3;adrenoceptor beta-3;b3 adrenergic receptor;b3 adrenoceptor;b3 adrenoreceptor;b3-adrenergic receptor;B3AR;beta 3 adrenergic receptor;beta 3 adrenoceptor;beta 3 adrenoreceptor;beta 3-adrenergic receptor;beta 3-adrenergic-receptor;beta 3-adrenoceptor;beta 3-adrenoceptor-subtype;beta 3-adrenoreceptor;beta 3ar;Beta-3 adrenergic receptor;B…	SWISSPROT_AC:P13945;SWISSPROT_ID:ADRB3_HUMAN;GeneID:155;Ensembl:ENSG00000188778;HGNC:HGNC:288;MIM:109691;Vega:OTTHUMG00000164028;protein_accession:AAA35550.1;protein_accession:AAB24837.1;protein_accession:AAH75017.1;protein_accession:AAR37414.1;protein_accession:AAY88743.1;protein_accession:ACL14174.1;protein_accession:ACL14175.1;protein_accession:BAF85722.1;protein_accession:BAG36585.1;protein_a…
275915824	Hypoglycemia -- P-selectin	association	Pubmed central 2015:4477350;	The only demonstrable beneficial effects of day 1 insulinemia (after either euglycemic or hypoglycemic studies) were that basal <b>P-selectin</b> levels were reduced at the start of day 2 <b>hypoglycemia</b> studies.[Pubmed central 2015:4477350];	1373	Disease	Hypoglycemia	Fasting Hypoglycemia;Hypoglycaemia;Hypoglycemia;Postabsorptive Hypoglycemia;Postprandial Hypoglycemia;Reactive Hypoglycemia;hypoglycaemia--an;hypoglycemia--an;	Mesh_UI:D007003;Mesh_MN:C18.452.394.984;DOID:9993;NCI:C3126;ICD9CM:251.2;UMLS_CUI:C0020615;ICD10CM:E16.2;SNOMEDCT_US_2016_03_01:154691006;SNOMEDCT_US_2016_03_01:154693009;SNOMEDCT_US_2016_03_01:190433001;SNOMEDCT_US_2016_03_01:190436009;SNOMEDCT_US_2016_03_01:237630007;SNOMEDCT_US_2016_03_01:271327008;SNOMEDCT_US_2016_03_01:302866003;SNOMEDCT_US_2016_03_01:66694000;	232074	Protein	P-selectin	CD62 antigen-like family member P;CD62P antigen;GMP-140;GMRP;Granule membrane protein 140;GRMP;LECAM3;Leukocyte-endothelial cell adhesion molecule 3;LYAM3;P-selectin;PADGEM;Platelet activation dependent granule-external membrane protein;SELP;antigen cd62p;cd 62;cd-62;CD62;CD62P;cd62p-antigen;gmp 140;GMP140;granule membrane protein-140;leukocyte endothelial cell adhesion molecule-3;p -selectin;p s…	SWISSPROT_AC:P16109;SWISSPROT_ID:LYAM3_HUMAN;EMBL:AF542391;EMBL:AL022146;EMBL:CH471067;EMBL:M25322;EMBL:M60217;EMBL:M60218;EMBL:M60219;EMBL:M60222;EMBL:M60223;EMBL:M60224;EMBL:M60225;EMBL:M60226;EMBL:M60227;EMBL:M60228;EMBL:M60229;EMBL:M60231;EMBL:M60232;EMBL:M60233;EMBL:M60234;EMBL:Z99572;RefSeq:NP_002996.2;RefSeq:XP_005245492.1;RefSeq:XP_005245493.1;ProteinModelPortal:P16109;STRING:9606.ENSP000…
275794733	Hypoglycemia -- E-selectin	association	Pubmed central 2010:2890354;	Individual peak values for VCAM, ICAM, and <b>E-selectin</b> were increased significantly from baseline (P < 0.05) during <b>hypoglycemia</b> (Fig. 3);[Pubmed central 2010:2890354];	1373	Disease	Hypoglycemia	Fasting Hypoglycemia;Hypoglycaemia;Hypoglycemia;Postabsorptive Hypoglycemia;Postprandial Hypoglycemia;Reactive Hypoglycemia;hypoglycaemia--an;hypoglycemia--an;	Mesh_UI:D007003;Mesh_MN:C18.452.394.984;DOID:9993;NCI:C3126;ICD9CM:251.2;UMLS_CUI:C0020615;ICD10CM:E16.2;SNOMEDCT_US_2016_03_01:154691006;SNOMEDCT_US_2016_03_01:154693009;SNOMEDCT_US_2016_03_01:190433001;SNOMEDCT_US_2016_03_01:190436009;SNOMEDCT_US_2016_03_01:237630007;SNOMEDCT_US_2016_03_01:271327008;SNOMEDCT_US_2016_03_01:302866003;SNOMEDCT_US_2016_03_01:66694000;	232068	Protein	E-selectin	CD62 antigen-like family member E;CD62E antigen;E-selectin;ELAM-1;ELAM1;Endothelial leukocyte adhesion molecule 1;LECAM2;Leukocyte-endothelial cell adhesion molecule 2;LYAM2;SELE;CD62E;e selectin;e- selectin;e-selectin-type;ELAM;elam 1;elam-i;endothelial leukocyte adhesion molecule i;endothelial leukocyte adhesion molecule type 1;endothelial leukocyte adhesion molecule-1;endothelial leukocyte adh…	SWISSPROT_AC:P16581;SWISSPROT_ID:LYAM2_HUMAN;EMBL:AF540378;EMBL:AL021940;EMBL:BC131551;EMBL:BC142677;EMBL:BC142711;EMBL:CH471067;EMBL:M24736;EMBL:M30640;EMBL:M61887;EMBL:M61888;EMBL:M61890;EMBL:M61891;EMBL:M61892;EMBL:M61893;EMBL:M61895;RefSeq:NP_000441.2;ProteinModelPortal:P16581;STRING:9606.ENSP00000331736;SWISSPROT_AC_OLD:A2RRD6;SWISSPROT_AC_OLD:P16111;SMR:P16581;GeneID:6401;KEGG:hsa:6401;PIR:…
37677725	Hypoglycemia -- CD36	association	Pubmed 2011:20947105;	<b>CD36</b> deficiency predisposing young children to <b>fasting hypoglycemia</b>.[Pubmed 2011:20947105];These results suggested that type I CD36 deficiency but not type II <b>CD36</b> deficiency predisposes preschool children to <b>hypoglycemia</b>.[Pubmed 2011:20947105];	1373	Disease	Hypoglycemia	Fasting Hypoglycemia;Hypoglycaemia;Hypoglycemia;Postabsorptive Hypoglycemia;Postprandial Hypoglycemia;Reactive Hypoglycemia;hypoglycaemia--an;hypoglycemia--an;	Mesh_UI:D007003;Mesh_MN:C18.452.394.984;DOID:9993;NCI:C3126;ICD9CM:251.2;UMLS_CUI:C0020615;ICD10CM:E16.2;SNOMEDCT_US_2016_03_01:154691006;SNOMEDCT_US_2016_03_01:154693009;SNOMEDCT_US_2016_03_01:190433001;SNOMEDCT_US_2016_03_01:190436009;SNOMEDCT_US_2016_03_01:237630007;SNOMEDCT_US_2016_03_01:271327008;SNOMEDCT_US_2016_03_01:302866003;SNOMEDCT_US_2016_03_01:66694000;	59178	Protein	CD36	CD36;CD36 antigen;FAT;Fatty acid translocase;Glycoprotein IIIb;GP3B;GP4;GPIIIB;GPIV;Leukocyte differentiation antigen CD36;PAS IV;PAS-4;Platelet collagen receptor;Platelet glycoprotein 4;Platelet glycoprotein IV;Thrombospondin receptor;antigen cd36;BDPLT10;cd 36;cd 36 molecule;cd-36;cd-36 molecule;CD36 molecule;CHDS7;collagen platelet receptor;collagen receptor of platelet;collagen-platelet recep…	SWISSPROT_AC:P16671;SWISSPROT_ID:CD36_HUMAN;EMBL:AC004862;EMBL:AC073182;EMBL:AC073850;EMBL:AC092108;EMBL:AC124834;EMBL:AF300626;EMBL:AF300627;EMBL:AF300628;EMBL:AF300633;EMBL:AF300634;EMBL:AF300635;EMBL:AF300639;EMBL:AF300640;EMBL:AY095373;EMBL:BC008406;EMBL:HM217023;EMBL:HM217024;EMBL:HM217025;EMBL:HM217026;EMBL:L06850;EMBL:M24795;EMBL:M98398;EMBL:M98399;EMBL:S67044;EMBL:S67532;EMBL:Z22924;EMBL:…
37677809	Hypoglycemia -- CD36	association	Pubmed 2011:20947105;	<b>CD36</b> deficiency predisposing young children to <b>fasting hypoglycemia</b>.[Pubmed 2011:20947105];These results suggested that type I CD36 deficiency but not type II <b>CD36</b> deficiency predisposes preschool children to <b>hypoglycemia</b>.[Pubmed 2011:20947105];	1373	Disease	Hypoglycemia	Fasting Hypoglycemia;Hypoglycaemia;Hypoglycemia;Postabsorptive Hypoglycemia;Postprandial Hypoglycemia;Reactive Hypoglycemia;hypoglycaemia--an;hypoglycemia--an;	Mesh_UI:D007003;Mesh_MN:C18.452.394.984;DOID:9993;NCI:C3126;ICD9CM:251.2;UMLS_CUI:C0020615;ICD10CM:E16.2;SNOMEDCT_US_2016_03_01:154691006;SNOMEDCT_US_2016_03_01:154693009;SNOMEDCT_US_2016_03_01:190433001;SNOMEDCT_US_2016_03_01:190436009;SNOMEDCT_US_2016_03_01:237630007;SNOMEDCT_US_2016_03_01:271327008;SNOMEDCT_US_2016_03_01:302866003;SNOMEDCT_US_2016_03_01:66694000;	4340578	Gene	CD36	BDPLT10;CD36;CD36 molecule;CHDS7;FAT;GP3B;GP4;GPIV;PASIV;SCARB3;antigen cd36;cd 36;cd 36 molecule;cd-36;cd-36 molecule;CD36 antigen;collagen platelet receptor;collagen receptor of platelet;collagen-platelet receptor;Fatty acid translocase;fatty-acid translocase;Glycoprotein IIIb;gp 4;gp iv;gp-4;gp-iv;gp3 beta;GPIIIB;iiib glycoprotein;Leukocyte differentiation antigen CD36;molecule cd36;pas 4;PAS …	SWISSPROT_AC:P16671;SWISSPROT_ID:CD36_HUMAN;GeneID:948;Ensembl:ENSG00000135218;HGNC:HGNC:1663;MIM:173510;Vega:OTTHUMG00000155383;protein_accession:AAA16068.1;protein_accession:AAA35534.1;protein_accession:AAA58412.1;protein_accession:AAA58413.1;protein_accession:AAB28992.1;protein_accession:AAB46390.1;protein_accession:AAD13993.1;protein_accession:AAD14932.1;protein_accession:AAD14933.1;protein_a…
30186120	Hypoglycemia -- IGFBP-3	association	Pubmed 2006:16449027;Pubmed 2002:11956148;Pubmed 1998:9849819;	To determine whether recombinant human insulin-like growth factor-I (rhIGF-I) administration to children with low IGF-I and relatively low <b>insulin-like growth factor binding protein-3</b> (IGFBP3) serum concentrations would result in <b>hypoglycemia</b>.[Pubmed 2006:16449027];Impaired blockade of insulin-like growth factor I (IGF-I)-induced <b>hypoglycemia</b> by <b>IGF binding protein-3</b> a…	1373	Disease	Hypoglycemia	Fasting Hypoglycemia;Hypoglycaemia;Hypoglycemia;Postabsorptive Hypoglycemia;Postprandial Hypoglycemia;Reactive Hypoglycemia;hypoglycaemia--an;hypoglycemia--an;	Mesh_UI:D007003;Mesh_MN:C18.452.394.984;DOID:9993;NCI:C3126;ICD9CM:251.2;UMLS_CUI:C0020615;ICD10CM:E16.2;SNOMEDCT_US_2016_03_01:154691006;SNOMEDCT_US_2016_03_01:154693009;SNOMEDCT_US_2016_03_01:190433001;SNOMEDCT_US_2016_03_01:190436009;SNOMEDCT_US_2016_03_01:237630007;SNOMEDCT_US_2016_03_01:271327008;SNOMEDCT_US_2016_03_01:302866003;SNOMEDCT_US_2016_03_01:66694000;	192552	Protein	IGFBP-3	IBP-3;IBP3;IGF-binding protein 3;IGFBP-3;IGFBP3;Insulin-like growth factor-binding protein 3;binding protein 3-igf;binding protein-3-igf;bp -53;BP-53;igf binding protein -3;igf binding protein 3;igf binding protein iii;igf binding protein-3;igf binding-protein 3;igf binding-protein-3;igf- binding protein 3;igf-binding protein -3;igf-binding protein-3;igf-binding protein3;igf-binding-protein-3;igf…	SWISSPROT_AC:P17936;SWISSPROT_ID:IBP3_HUMAN;EMBL:AC091524;EMBL:BC000013;EMBL:BC018962;EMBL:BC064987;EMBL:CH236958;EMBL:CH471128;EMBL:DQ301819;EMBL:M31159;EMBL:M35878;EMBL:X64875;RefSeq:NP_000589.2;RefSeq:NP_001013416.1;RefSeq:XP_016867641.1;ProteinModelPortal:P17936;STRING:9606.ENSP00000370473;SWISSPROT_AC_OLD:A4D2F5;SWISSPROT_AC_OLD:D3DVM0;SWISSPROT_AC_OLD:Q2V509;SWISSPROT_AC_OLD:Q6P1M6;SWISSPRO…
30186195	Hypoglycemia -- IGFBP3	association	Pubmed 2006:16449027;Pubmed 2002:11956148;Pubmed 1998:9849819;	To determine whether recombinant human insulin-like growth factor-I (rhIGF-I) administration to children with low IGF-I and relatively low <b>insulin-like growth factor binding protein-3</b> (IGFBP3) serum concentrations would result in <b>hypoglycemia</b>.[Pubmed 2006:16449027];Impaired blockade of insulin-like growth factor I (IGF-I)-induced <b>hypoglycemia</b> by <b>IGF binding protein-3</b> a…	1373	Disease	Hypoglycemia	Fasting Hypoglycemia;Hypoglycaemia;Hypoglycemia;Postabsorptive Hypoglycemia;Postprandial Hypoglycemia;Reactive Hypoglycemia;hypoglycaemia--an;hypoglycemia--an;	Mesh_UI:D007003;Mesh_MN:C18.452.394.984;DOID:9993;NCI:C3126;ICD9CM:251.2;UMLS_CUI:C0020615;ICD10CM:E16.2;SNOMEDCT_US_2016_03_01:154691006;SNOMEDCT_US_2016_03_01:154693009;SNOMEDCT_US_2016_03_01:190433001;SNOMEDCT_US_2016_03_01:190436009;SNOMEDCT_US_2016_03_01:237630007;SNOMEDCT_US_2016_03_01:271327008;SNOMEDCT_US_2016_03_01:302866003;SNOMEDCT_US_2016_03_01:66694000;	4342657	Gene	IGFBP3	BP-53;IBP3;IGFBP3;insulin like growth factor binding protein 3;binding protein 3-igf;binding protein-3-igf;bp -53;IBP-3;igf binding protein -3;igf binding protein 3;igf binding protein iii;igf binding protein-3;igf binding-protein 3;igf binding-protein-3;igf- binding protein 3;igf-binding protein -3;IGF-binding protein 3;igf-binding protein-3;igf-binding protein3;igf-binding-protein-3;igfbp 3;igf…	SWISSPROT_AC:P17936;SWISSPROT_ID:IBP3_HUMAN;GeneID:3486;Ensembl:ENSG00000146674;HGNC:HGNC:5472;MIM:146732;Vega:OTTHUMG00000023769;protein_accession:AAA52541.1;protein_accession:AAA52706.1;protein_accession:AAH00013.1;protein_accession:AAH18962.1;protein_accession:AAH64987.1;protein_accession:AAQ15254.1;protein_accession:AAS07554.1;protein_accession:ABB96247.1;protein_accession:ABI63363.1;protein_…
43864218	Hypoglycemia -- IGFBP-2	association	Pubmed 2015:26073062;	Based on the present results we postulate that tumor tissue is not the source of the elevated levels of <b>IGFBP-2</b> often seen in <b>NICTH</b> patients.[Pubmed 2015:26073062];	1373	Disease	Hypoglycemia	Fasting Hypoglycemia;Hypoglycaemia;Hypoglycemia;Postabsorptive Hypoglycemia;Postprandial Hypoglycemia;Reactive Hypoglycemia;hypoglycaemia--an;hypoglycemia--an;	Mesh_UI:D007003;Mesh_MN:C18.452.394.984;DOID:9993;NCI:C3126;ICD9CM:251.2;UMLS_CUI:C0020615;ICD10CM:E16.2;SNOMEDCT_US_2016_03_01:154691006;SNOMEDCT_US_2016_03_01:154693009;SNOMEDCT_US_2016_03_01:190433001;SNOMEDCT_US_2016_03_01:190436009;SNOMEDCT_US_2016_03_01:237630007;SNOMEDCT_US_2016_03_01:271327008;SNOMEDCT_US_2016_03_01:302866003;SNOMEDCT_US_2016_03_01:66694000;	192544	Protein	IGFBP-2	BP2;IBP-2;IBP2;IGF-binding protein 2;IGFBP-2;IGFBP2;Insulin-like growth factor-binding protein 2;bp - 2;bp -ii;bp 2;bp ii;bp type ii;bp-2;bp-ii;igf binding protein -2;igf binding protein 2;igf binding protein-2;igf-binding protein-2;igf-binding-protein 2;IGF-BP53;igfbp 2;igfbp-ii;insulin like growth factor binding protein 2;insulin like growth factor binding protein2;insulin-like growth factor bi…	SWISSPROT_AC:P18065;SWISSPROT_ID:IBP2_HUMAN;EMBL:AC007563;EMBL:AC073321;EMBL:AY398667;EMBL:BC004312;EMBL:BC009902;EMBL:BC012769;EMBL:BC071967;EMBL:CR610845;EMBL:M35410;EMBL:M69237;EMBL:M69239;EMBL:M69240;EMBL:M69241;EMBL:S37712;EMBL:S37722;EMBL:S37726;EMBL:S37730;EMBL:X16302;RefSeq:NP_000588.2;RefSeq:NP_001300919.1;RefSeq:NP_001300921.1;RefSeq:NP_001300922.1;ProteinModelPortal:P18065;STRING:9606.…
43864350	Hypoglycemia -- IGFBP2	association	Pubmed 2015:26073062;	Based on the present results we postulate that tumor tissue is not the source of the elevated levels of <b>IGFBP-2</b> often seen in <b>NICTH</b> patients.[Pubmed 2015:26073062];	1373	Disease	Hypoglycemia	Fasting Hypoglycemia;Hypoglycaemia;Hypoglycemia;Postabsorptive Hypoglycemia;Postprandial Hypoglycemia;Reactive Hypoglycemia;hypoglycaemia--an;hypoglycemia--an;	Mesh_UI:D007003;Mesh_MN:C18.452.394.984;DOID:9993;NCI:C3126;ICD9CM:251.2;UMLS_CUI:C0020615;ICD10CM:E16.2;SNOMEDCT_US_2016_03_01:154691006;SNOMEDCT_US_2016_03_01:154693009;SNOMEDCT_US_2016_03_01:190433001;SNOMEDCT_US_2016_03_01:190436009;SNOMEDCT_US_2016_03_01:237630007;SNOMEDCT_US_2016_03_01:271327008;SNOMEDCT_US_2016_03_01:302866003;SNOMEDCT_US_2016_03_01:66694000;	4342656	Gene	IGFBP2	IBP2;IGF-BP53;IGFBP2;insulin like growth factor binding protein 2;bp - 2;bp -ii;bp 2;bp ii;bp type ii;bp-2;bp-ii;BP2;IBP-2;igf binding protein -2;igf binding protein 2;igf binding protein-2;IGF-binding protein 2;igf-binding protein-2;igf-binding-protein 2;igfbp 2;IGFBP-2;igfbp-ii;insulin like growth factor binding protein2;insulin-like growth factor binding protein -2;insulin-like growth factor b…	SWISSPROT_AC:P18065;SWISSPROT_ID:IBP2_HUMAN;GeneID:3485;Ensembl:ENSG00000115457;HGNC:HGNC:5471;MIM:146731;Vega:OTTHUMG00000155341;protein_accession:AAA03246.1;protein_accession:AAA36048.1;protein_accession:AAB22308.1;protein_accession:AAH04312.1;protein_accession:AAH09902.1;protein_accession:AAH12769.1;protein_accession:AAH71967.1;protein_accession:AAQ87876.1;protein_accession:AAY14661.1;protein_…
277682798	Hypoglycemia -- HK1	association	Pubmed central 2014:4276924;	It is therefore thought to be a rate-limiting factor in glucose-stimulated insulin secretion and the presence of other isoforms of <b>hexokinase</b> would cause <b>hypoglycemia</b> due to their lower Km for glucose [61].[Pubmed central 2014:4276924];	1373	Disease	Hypoglycemia	Fasting Hypoglycemia;Hypoglycaemia;Hypoglycemia;Postabsorptive Hypoglycemia;Postprandial Hypoglycemia;Reactive Hypoglycemia;hypoglycaemia--an;hypoglycemia--an;	Mesh_UI:D007003;Mesh_MN:C18.452.394.984;DOID:9993;NCI:C3126;ICD9CM:251.2;UMLS_CUI:C0020615;ICD10CM:E16.2;SNOMEDCT_US_2016_03_01:154691006;SNOMEDCT_US_2016_03_01:154693009;SNOMEDCT_US_2016_03_01:190433001;SNOMEDCT_US_2016_03_01:190436009;SNOMEDCT_US_2016_03_01:237630007;SNOMEDCT_US_2016_03_01:271327008;SNOMEDCT_US_2016_03_01:302866003;SNOMEDCT_US_2016_03_01:66694000;	191578	Protein	HK1	Brain form hexokinase;EC 2.7.1.1;Hexokinase type I;Hexokinase-1;HK I;HK1;HXK1;hexokinase;hexokinase 1;hexokinase isoform i;hexokinase-i;hexokinase1;HK;hk type i;HK1-ta;HK1-tb;HK1-tc;HKD;HKI;HMSNR;	SWISSPROT_AC:P19367;SWISSPROT_ID:HXK1_HUMAN;EMBL:AC016821;EMBL:AF016349;EMBL:AF016351;EMBL:AF016352;EMBL:AF016353;EMBL:AF016354;EMBL:AF016355;EMBL:AF016356;EMBL:AF016357;EMBL:AF016358;EMBL:AF016359;EMBL:AF016360;EMBL:AF016361;EMBL:AF016362;EMBL:AF016363;EMBL:AF016364;EMBL:AF016365;EMBL:AF029306;EMBL:AF073786;EMBL:AF163910;EMBL:AF163911;EMBL:AF163912;EMBL:AL596223;EMBL:AL672126;EMBL:BC008730;EMBL:…
277683040	Hypoglycemia -- HK1	association	Pubmed central 2014:4276924;	It is therefore thought to be a rate-limiting factor in glucose-stimulated insulin secretion and the presence of other isoforms of <b>hexokinase</b> would cause <b>hypoglycemia</b> due to their lower Km for glucose [61].[Pubmed central 2014:4276924];	1373	Disease	Hypoglycemia	Fasting Hypoglycemia;Hypoglycaemia;Hypoglycemia;Postabsorptive Hypoglycemia;Postprandial Hypoglycemia;Reactive Hypoglycemia;hypoglycaemia--an;hypoglycemia--an;	Mesh_UI:D007003;Mesh_MN:C18.452.394.984;DOID:9993;NCI:C3126;ICD9CM:251.2;UMLS_CUI:C0020615;ICD10CM:E16.2;SNOMEDCT_US_2016_03_01:154691006;SNOMEDCT_US_2016_03_01:154693009;SNOMEDCT_US_2016_03_01:190433001;SNOMEDCT_US_2016_03_01:190436009;SNOMEDCT_US_2016_03_01:237630007;SNOMEDCT_US_2016_03_01:271327008;SNOMEDCT_US_2016_03_01:302866003;SNOMEDCT_US_2016_03_01:66694000;	4342351	Gene	HK1	hexokinase;hexokinase 1;HK;HK1;HK1-ta;HK1-tb;HK1-tc;HKD;HKI;HMSNR;HXK1;Brain form hexokinase;EC 2.7.1.1;hexokinase isoform i;Hexokinase type I;Hexokinase-1;hexokinase-i;hexokinase1;HK I;hk type i;	SWISSPROT_AC:P19367;SWISSPROT_ID:HXK1_HUMAN;GeneID:3098;Ensembl:ENSG00000156515;HGNC:HGNC:4922;MIM:142600;Vega:OTTHUMG00000018380;protein_accession:AAA52646.1;protein_accession:AAB40527.1;protein_accession:AAB40528.1;protein_accession:AAB40529.1;protein_accession:AAC00172.1;protein_accession:AAC00173.1;protein_accession:AAC15862.1;protein_accession:AAC15863.1;protein_accession:AAC25424.1;protein_…
106870816	Hypoglycemia -- HNF1A	Involvement	Pubmed:15787664;		1373	Disease	Hypoglycemia	Fasting Hypoglycemia;Hypoglycaemia;Hypoglycemia;Postabsorptive Hypoglycemia;Postprandial Hypoglycemia;Reactive Hypoglycemia;hypoglycaemia--an;hypoglycemia--an;	Mesh_UI:D007003;Mesh_MN:C18.452.394.984;DOID:9993;NCI:C3126;ICD9CM:251.2;UMLS_CUI:C0020615;ICD10CM:E16.2;SNOMEDCT_US_2016_03_01:154691006;SNOMEDCT_US_2016_03_01:154693009;SNOMEDCT_US_2016_03_01:190433001;SNOMEDCT_US_2016_03_01:190436009;SNOMEDCT_US_2016_03_01:237630007;SNOMEDCT_US_2016_03_01:271327008;SNOMEDCT_US_2016_03_01:302866003;SNOMEDCT_US_2016_03_01:66694000;	4345419	Gene	HNF1A	HNF-1A;HNF1;HNF1 homeobox A;HNF1A;IDDM20;LFB1;MODY3;TCF-1;TCF1;factor 1 transcription;factor 1-transcription;factor i transcription;factor-1 transcription;factor-i transcription;factor1 transcription;hepatocyte nuclear factor -1 alpha;hepatocyte nuclear factor 1 alpha;Hepatocyte nuclear factor 1-alpha;hepatocyte nuclear factor 1a;hepatocyte nuclear factor 1alpha;hepatocyte nuclear factor-1 alpha;…	SWISSPROT_AC:P20823;SWISSPROT_ID:HNF1A_HUMAN;GeneID:6927;Ensembl:ENSG00000135100;HGNC:HGNC:11621;MIM:142410;Vega:OTTHUMG00000151015;protein_accession:AAA88077.1;protein_accession:AAC51137.1;protein_accession:AAD14878.1;protein_accession:AAI04909.1;protein_accession:AAI04911.1;protein_accession:ABR09270.1;protein_accession:ABZ92189.1;protein_accession:ACL15377.1;protein_accession:ACL15378.1;protei…
275865538	Hypoglycemia -- GPD1	association	Pubmed central 2011:3012195;	Furthermore, the induction of <b>Gpd1</b> by <b>hypoglycemia</b> (Fig. 4) fails after antecedent hypoglycemia, a failure prevented by naloxone but not valsartan.[Pubmed central 2011:3012195];This suggests that the key metabolic effect of <b>Gpd1</b> induction by <b>hypoglycemia</b> is to catalyze conversion of glycerol to DHA, providing an alternative to glucose for fuel;[Pubmed central 2011:3012…	1373	Disease	Hypoglycemia	Fasting Hypoglycemia;Hypoglycaemia;Hypoglycemia;Postabsorptive Hypoglycemia;Postprandial Hypoglycemia;Reactive Hypoglycemia;hypoglycaemia--an;hypoglycemia--an;	Mesh_UI:D007003;Mesh_MN:C18.452.394.984;DOID:9993;NCI:C3126;ICD9CM:251.2;UMLS_CUI:C0020615;ICD10CM:E16.2;SNOMEDCT_US_2016_03_01:154691006;SNOMEDCT_US_2016_03_01:154693009;SNOMEDCT_US_2016_03_01:190433001;SNOMEDCT_US_2016_03_01:190436009;SNOMEDCT_US_2016_03_01:237630007;SNOMEDCT_US_2016_03_01:271327008;SNOMEDCT_US_2016_03_01:302866003;SNOMEDCT_US_2016_03_01:66694000;	163677	Protein	GPD1	EC 1.1.1.8;Glycerol-3-phosphate dehydrogenase [NAD(+)], cytoplasmic;GPD-C;GPD1;GPDA;GPDH-C;glycerol 3-phosphate dehydrogenase 1;glycerol 3-phosphate dehydrogenase-1;glycerol-3 phosphate dehydrogenase-1;glycerol-3-phosphate dehydrogenase 1;glycerol-3-phosphate dehydrogenase-1;glycerol-3-phosphate dehydrogenase1;HTGTI;	SWISSPROT_AC:P21695;SWISSPROT_ID:GPDA_HUMAN;EMBL:AC025154;EMBL:AK130162;EMBL:BC032234;EMBL:L34041;EMBL:M36917;RefSeq:NP_001244128.1;RefSeq:NP_005267.2;ProteinModelPortal:P21695;STRING:9606.ENSP00000301149;SWISSPROT_AC_OLD:F8W1L5;SWISSPROT_AC_OLD:Q8N1B0;SMR:P21695;GeneID:2819;KEGG:hsa:2819;PIR:S55920;eggNOG:COG0240;eggNOG:KOG2711;UniGene:Hs.524418;GO:GO:0004367;GO:GO:0004368;GO:GO:0005739;GO:GO:00…
275865660	Hypoglycemia -- GPD1	association	Pubmed central 2011:3012195;	Furthermore, the induction of <b>Gpd1</b> by <b>hypoglycemia</b> (Fig. 4) fails after antecedent hypoglycemia, a failure prevented by naloxone but not valsartan.[Pubmed central 2011:3012195];This suggests that the key metabolic effect of <b>Gpd1</b> induction by <b>hypoglycemia</b> is to catalyze conversion of glycerol to DHA, providing an alternative to glucose for fuel;[Pubmed central 2011:3012…	1373	Disease	Hypoglycemia	Fasting Hypoglycemia;Hypoglycaemia;Hypoglycemia;Postabsorptive Hypoglycemia;Postprandial Hypoglycemia;Reactive Hypoglycemia;hypoglycaemia--an;hypoglycemia--an;	Mesh_UI:D007003;Mesh_MN:C18.452.394.984;DOID:9993;NCI:C3126;ICD9CM:251.2;UMLS_CUI:C0020615;ICD10CM:E16.2;SNOMEDCT_US_2016_03_01:154691006;SNOMEDCT_US_2016_03_01:154693009;SNOMEDCT_US_2016_03_01:190433001;SNOMEDCT_US_2016_03_01:190436009;SNOMEDCT_US_2016_03_01:237630007;SNOMEDCT_US_2016_03_01:271327008;SNOMEDCT_US_2016_03_01:302866003;SNOMEDCT_US_2016_03_01:66694000;	4342102	Gene	GPD1	glycerol-3-phosphate dehydrogenase 1;GPD-C;GPD1;GPDH-C;HTGTI;EC 1.1.1.8;glycerol 3-phosphate dehydrogenase 1;glycerol 3-phosphate dehydrogenase-1;glycerol-3 phosphate dehydrogenase-1;Glycerol-3-phosphate dehydrogenase [NAD(+)], cytoplasmic;glycerol-3-phosphate dehydrogenase-1;glycerol-3-phosphate dehydrogenase1;GPDA;	SWISSPROT_AC:P21695;SWISSPROT_ID:GPDA_HUMAN;GeneID:2819;Ensembl:ENSG00000167588;HGNC:HGNC:4455;MIM:138420;Vega:OTTHUMG00000169813;protein_accession:AAA35925.1;protein_accession:AAA92863.1;protein_accession:AAH32234.1;protein_accession:ABM84719.1;protein_accession:ABM92243.1;protein_accession:BAG35417.1;protein_accession:BAG58699.1;protein_accession:EAW58128.1;protein_accession:EAW58129.1;protein_…
278874953	Hypoglycemia -- GPX3	association	Pubmed central 2014:3958863;Pubmed central 2011:3124528;	In fact, glutathione (Figure 6), SOD1 and <b>GPX3</b> (Figure 7A,B) levels were significantly increased during the first 24 h of <b>ODLG</b> treatment.[Pubmed central 2014:3958863];In mouse, <b>hypoglycemia</b> induced up-regulation of <b>Gpx3</b> and Gsto1, which may partially explain the 40% decrease of retinal GSH scavenger seen in our experiments.[Pubmed central 2011:3124528];	1373	Disease	Hypoglycemia	Fasting Hypoglycemia;Hypoglycaemia;Hypoglycemia;Postabsorptive Hypoglycemia;Postprandial Hypoglycemia;Reactive Hypoglycemia;hypoglycaemia--an;hypoglycemia--an;	Mesh_UI:D007003;Mesh_MN:C18.452.394.984;DOID:9993;NCI:C3126;ICD9CM:251.2;UMLS_CUI:C0020615;ICD10CM:E16.2;SNOMEDCT_US_2016_03_01:154691006;SNOMEDCT_US_2016_03_01:154693009;SNOMEDCT_US_2016_03_01:190433001;SNOMEDCT_US_2016_03_01:190436009;SNOMEDCT_US_2016_03_01:237630007;SNOMEDCT_US_2016_03_01:271327008;SNOMEDCT_US_2016_03_01:302866003;SNOMEDCT_US_2016_03_01:66694000;	165499	Protein	GPX3	EC 1.11.1.9;Extracellular glutathione peroxidase;Glutathione peroxidase 3;GPx-3;GPx-P;GPX3;GPXP;GSHPx-3;GSHPx-P;Plasma glutathione peroxidase;ec1.11.1.9;glutathione peroxidase plasma;glutathione peroxidase-3;glutathione peroxidase3;glutathione-peroxidase-3;gpx -3;gpx 3;gpx isoform 3;p-gpx;p-gshpx;plasma type glutathione peroxidase;plasma-type glutathione peroxidase;	SWISSPROT_AC:P22352;SWISSPROT_ID:GPX3_HUMAN;EMBL:AC008641;EMBL:AF217787;EMBL:AY310878;EMBL:BC013601;EMBL:BC035841;EMBL:BC050378;EMBL:D00632;EMBL:D16360;EMBL:D16361;EMBL:D16362;EMBL:X58295;RefSeq:NP_001316719.1;RefSeq:NP_002075.2;ProteinModelPortal:P22352;STRING:9606.ENSP00000373477;SWISSPROT_AC_OLD:O43787;SWISSPROT_AC_OLD:Q86W78;SWISSPROT_AC_OLD:Q9NZ74;SWISSPROT_AC_OLD:Q9UEL1;SMR:P22352;GeneID:28…
278875040	Hypoglycemia -- GPX3	association	Pubmed central 2014:3958863;Pubmed central 2011:3124528;	In fact, glutathione (Figure 6), SOD1 and <b>GPX3</b> (Figure 7A,B) levels were significantly increased during the first 24 h of <b>ODLG</b> treatment.[Pubmed central 2014:3958863];In mouse, <b>hypoglycemia</b> induced up-regulation of <b>Gpx3</b> and Gsto1, which may partially explain the 40% decrease of retinal GSH scavenger seen in our experiments.[Pubmed central 2011:3124528];	1373	Disease	Hypoglycemia	Fasting Hypoglycemia;Hypoglycaemia;Hypoglycemia;Postabsorptive Hypoglycemia;Postprandial Hypoglycemia;Reactive Hypoglycemia;hypoglycaemia--an;hypoglycemia--an;	Mesh_UI:D007003;Mesh_MN:C18.452.394.984;DOID:9993;NCI:C3126;ICD9CM:251.2;UMLS_CUI:C0020615;ICD10CM:E16.2;SNOMEDCT_US_2016_03_01:154691006;SNOMEDCT_US_2016_03_01:154693009;SNOMEDCT_US_2016_03_01:190433001;SNOMEDCT_US_2016_03_01:190436009;SNOMEDCT_US_2016_03_01:237630007;SNOMEDCT_US_2016_03_01:271327008;SNOMEDCT_US_2016_03_01:302866003;SNOMEDCT_US_2016_03_01:66694000;	4342158	Gene	GPX3	glutathione peroxidase 3;GPx-P;GPX3;GSHPx-3;GSHPx-P;EC 1.11.1.9;ec1.11.1.9;Extracellular glutathione peroxidase;glutathione peroxidase plasma;glutathione peroxidase-3;glutathione peroxidase3;glutathione-peroxidase-3;gpx -3;gpx 3;gpx isoform 3;GPx-3;GPXP;p-gpx;p-gshpx;Plasma glutathione peroxidase;plasma type glutathione peroxidase;plasma-type glutathione peroxidase;	SWISSPROT_AC:P22352;SWISSPROT_ID:GPX3_HUMAN;GeneID:2878;Ensembl:ENSG00000211445;HGNC:HGNC:4555;MIM:138321;Vega:OTTHUMG00000163693;protein_accession:AAF43005.1;protein_accession:AAH13601.1;protein_accession:AAH35841.1;protein_accession:AAH50378.2;protein_accession:AAH66949.1;protein_accession:AAP50261.1;protein_accession:BAA00525.1;protein_accession:BAA03862.1;protein_accession:BAA03863.2;protein_…
250338811	Hypoglycemia -- UQCRC2	association	Pubmed central 2017:5551566;Pubmed central 2013:3873243;	A recessive inactivating mutation in the <b>UQCRC2</b> gene found in related individuals resulted in neonatal onset of <b>hypoglycemia</b>, lactic acidosis, ketosis, and hyperammonemia and was the basis for complex III functional deficiency (Miyake et al., 2013).[Pubmed central 2017:5551566];Patients with UQCRB and <b>UQCRC2</b> mutations presented with <b>hypoglycaemia</b> and lactic acidosis, t…	1373	Disease	Hypoglycemia	Fasting Hypoglycemia;Hypoglycaemia;Hypoglycemia;Postabsorptive Hypoglycemia;Postprandial Hypoglycemia;Reactive Hypoglycemia;hypoglycaemia--an;hypoglycemia--an;	Mesh_UI:D007003;Mesh_MN:C18.452.394.984;DOID:9993;NCI:C3126;ICD9CM:251.2;UMLS_CUI:C0020615;ICD10CM:E16.2;SNOMEDCT_US_2016_03_01:154691006;SNOMEDCT_US_2016_03_01:154693009;SNOMEDCT_US_2016_03_01:190433001;SNOMEDCT_US_2016_03_01:190436009;SNOMEDCT_US_2016_03_01:237630007;SNOMEDCT_US_2016_03_01:271327008;SNOMEDCT_US_2016_03_01:302866003;SNOMEDCT_US_2016_03_01:66694000;	4345823	Gene	UQCRC2	MC3DN5;QCR2;ubiquinol-cytochrome c reductase core protein II;UQCR2;UQCRC2;Complex III subunit 2;core protein 2;Core protein II;core protein-2;Cytochrome b-c1 complex subunit 2, mitochondrial;ubiquinol cytochrome c reductase complex core protein 2;ubiquinol-cytochrome c reductase complex core protein 2;Ubiquinol-cytochrome-c reductase complex core protein 2;	SWISSPROT_AC:P22695;SWISSPROT_ID:QCR2_HUMAN;GeneID:7385;Ensembl:ENSG00000140740;HGNC:HGNC:12586;MIM:191329;Vega:OTTHUMG00000131585;protein_accession:AAA35710.1;protein_accession:AAH00484.1;protein_accession:AAH03136.1;protein_accession:ABM82316.1;protein_accession:ABM85491.1;protein_accession:BAG52796.1;protein_accession:EAW50590.1;protein_accession:EAW50591.1;protein_accession:EAW50592.1;protein…
31733922	Hypoglycemia -- TGM1	association	Pubmed 2002:12205028;	<b>TGase</b> 2-/- mice manifest a tendency to develop <b>hypoglycemia</b> after administration of exogenous insulin as a consequence of enhanced insulin receptor substrate 2 (IRS-2) phosphorylation.[Pubmed 2002:12205028];	1373	Disease	Hypoglycemia	Fasting Hypoglycemia;Hypoglycaemia;Hypoglycemia;Postabsorptive Hypoglycemia;Postprandial Hypoglycemia;Reactive Hypoglycemia;hypoglycaemia--an;hypoglycemia--an;	Mesh_UI:D007003;Mesh_MN:C18.452.394.984;DOID:9993;NCI:C3126;ICD9CM:251.2;UMLS_CUI:C0020615;ICD10CM:E16.2;SNOMEDCT_US_2016_03_01:154691006;SNOMEDCT_US_2016_03_01:154693009;SNOMEDCT_US_2016_03_01:190433001;SNOMEDCT_US_2016_03_01:190436009;SNOMEDCT_US_2016_03_01:237630007;SNOMEDCT_US_2016_03_01:271327008;SNOMEDCT_US_2016_03_01:302866003;SNOMEDCT_US_2016_03_01:66694000;	484903	Protein	TGM1	EC 2.3.2.13;Epidermal TGase;KTG;Protein-glutamine gamma-glutamyltransferase K;TG(K);TGase K;TGase-1;TGK;TGM1;Transglutaminase K;Transglutaminase-1;ARCI1;ec2.3.2.13;epidermal-type tgase;icr 2;icr ii;icr-2;ICR2;LI;li 1;li i;li-1;li-i;LI1;TGASE;tgase 1;tgase i;tgase type i;tgm 1;tgm-1;transglutaminase 1;transglutaminase i;transglutaminase type 1;transglutaminase type i;transglutaminase-i;transglutam…	SWISSPROT_AC:P22735;SWISSPROT_ID:TGM1_HUMAN;EMBL:AK301652;EMBL:AK315843;EMBL:AL096870;EMBL:BC034699;EMBL:CH471078;EMBL:D10353;EMBL:D90287;EMBL:DQ640500;EMBL:M55183;EMBL:M62925;EMBL:M83227;EMBL:M83228;EMBL:M83229;EMBL:M83230;EMBL:M86360;EMBL:M98447;EMBL:X57974;RefSeq:NP_000350.1;ProteinModelPortal:P22735;STRING:9606.ENSP00000206765;SWISSPROT_AC_OLD:B4DWR7;SWISSPROT_AC_OLD:Q197M4;SMR:P22735;GeneID:…
31734069	Hypoglycemia -- TGM1	association	Pubmed 2002:12205028;	<b>TGase</b> 2-/- mice manifest a tendency to develop <b>hypoglycemia</b> after administration of exogenous insulin as a consequence of enhanced insulin receptor substrate 2 (IRS-2) phosphorylation.[Pubmed 2002:12205028];	1373	Disease	Hypoglycemia	Fasting Hypoglycemia;Hypoglycaemia;Hypoglycemia;Postabsorptive Hypoglycemia;Postprandial Hypoglycemia;Reactive Hypoglycemia;hypoglycaemia--an;hypoglycemia--an;	Mesh_UI:D007003;Mesh_MN:C18.452.394.984;DOID:9993;NCI:C3126;ICD9CM:251.2;UMLS_CUI:C0020615;ICD10CM:E16.2;SNOMEDCT_US_2016_03_01:154691006;SNOMEDCT_US_2016_03_01:154693009;SNOMEDCT_US_2016_03_01:190433001;SNOMEDCT_US_2016_03_01:190436009;SNOMEDCT_US_2016_03_01:237630007;SNOMEDCT_US_2016_03_01:271327008;SNOMEDCT_US_2016_03_01:302866003;SNOMEDCT_US_2016_03_01:66694000;	4345529	Gene	TGM1	ARCI1;ICR2;KTG;LI;LI1;TGASE;TGK;TGM1;transglutaminase 1;EC 2.3.2.13;ec2.3.2.13;Epidermal TGase;epidermal-type tgase;icr 2;icr ii;icr-2;li 1;li i;li-1;li-i;Protein-glutamine gamma-glutamyltransferase K;TG(K);tgase 1;tgase i;TGase K;tgase type i;TGase-1;tgm 1;tgm-1;transglutaminase i;Transglutaminase K;transglutaminase type 1;transglutaminase type i;Transglutaminase-1;transglutaminase-i;transglutam…	SWISSPROT_AC:P22735;SWISSPROT_ID:TGM1_HUMAN;GeneID:7051;Ensembl:ENSG00000092295;HGNC:HGNC:11777;MIM:190195;Vega:OTTHUMG00000029329;protein_accession:AAA59474.1;protein_accession:AAA61156.1;protein_accession:AAA61166.1;protein_accession:AAA96667.1;protein_accession:AAH34699.1;protein_accession:ABF70204.1;protein_accession:ABM82411.1;protein_accession:ABW03400.1;protein_accession:AEM23727.1;protein…
30465346	Hypoglycemia -- IGFBP-6	association	Pubmed 2015:26073062;Pubmed 1999:10468998;	Large tumors that cause <b>NICTH</b> can produce <b>IGFBP-6</b> leading to enhanced levels of this IGFBP in the circulation.[Pubmed 2015:26073062];The present study suggests an important role of the simultaneous production of IGF-II and <b>IGFBP-6</b> in the pathophysiology of tumour-induced <b>hypoglycaemia</b>.[Pubmed 1999:10468998];	1373	Disease	Hypoglycemia	Fasting Hypoglycemia;Hypoglycaemia;Hypoglycemia;Postabsorptive Hypoglycemia;Postprandial Hypoglycemia;Reactive Hypoglycemia;hypoglycaemia--an;hypoglycemia--an;	Mesh_UI:D007003;Mesh_MN:C18.452.394.984;DOID:9993;NCI:C3126;ICD9CM:251.2;UMLS_CUI:C0020615;ICD10CM:E16.2;SNOMEDCT_US_2016_03_01:154691006;SNOMEDCT_US_2016_03_01:154693009;SNOMEDCT_US_2016_03_01:190433001;SNOMEDCT_US_2016_03_01:190436009;SNOMEDCT_US_2016_03_01:237630007;SNOMEDCT_US_2016_03_01:271327008;SNOMEDCT_US_2016_03_01:302866003;SNOMEDCT_US_2016_03_01:66694000;	192570	Protein	IGFBP-6	IBP-6;IBP6;IGF-binding protein 6;IGFBP-6;IGFBP6;Insulin-like growth factor-binding protein 6;igf binding protein 6;igf binding protein-6;igf-binding protein-6;insulin like growth factor binding protein 6;insulin-like growth factor binding protein-6;insulin-like growth factor-binding protein-6;insulin-like growth-factor-binding protein 6;	SWISSPROT_AC:P24592;SWISSPROT_ID:IBP6_HUMAN;EMBL:AJ006952;EMBL:AY443494;EMBL:BC003507;EMBL:BC005007;EMBL:BC010162;EMBL:BC011708;EMBL:M62402;EMBL:M69054;RefSeq:NP_002169.1;ProteinModelPortal:P24592;STRING:9606.ENSP00000301464;SWISSPROT_AC_OLD:Q14492;SMR:P24592;GeneID:3489;KEGG:hsa:3489;PIR:A39842;PIR:S05699;eggNOG:ENOG410IVZ3;eggNOG:ENOG410YQXU;UniGene:Hs.274313;GO:GO:0001558;GO:GO:0005102;GO:GO:0…
30465441	Hypoglycemia -- IGFBP6	association	Pubmed 2015:26073062;Pubmed 1999:10468998;	Large tumors that cause <b>NICTH</b> can produce <b>IGFBP-6</b> leading to enhanced levels of this IGFBP in the circulation.[Pubmed 2015:26073062];The present study suggests an important role of the simultaneous production of IGF-II and <b>IGFBP-6</b> in the pathophysiology of tumour-induced <b>hypoglycaemia</b>.[Pubmed 1999:10468998];	1373	Disease	Hypoglycemia	Fasting Hypoglycemia;Hypoglycaemia;Hypoglycemia;Postabsorptive Hypoglycemia;Postprandial Hypoglycemia;Reactive Hypoglycemia;hypoglycaemia--an;hypoglycemia--an;	Mesh_UI:D007003;Mesh_MN:C18.452.394.984;DOID:9993;NCI:C3126;ICD9CM:251.2;UMLS_CUI:C0020615;ICD10CM:E16.2;SNOMEDCT_US_2016_03_01:154691006;SNOMEDCT_US_2016_03_01:154693009;SNOMEDCT_US_2016_03_01:190433001;SNOMEDCT_US_2016_03_01:190436009;SNOMEDCT_US_2016_03_01:237630007;SNOMEDCT_US_2016_03_01:271327008;SNOMEDCT_US_2016_03_01:302866003;SNOMEDCT_US_2016_03_01:66694000;	4342660	Gene	IGFBP6	IBP6;IGFBP6;insulin like growth factor binding protein 6;IBP-6;igf binding protein 6;igf binding protein-6;IGF-binding protein 6;igf-binding protein-6;IGFBP-6;insulin-like growth factor binding protein-6;Insulin-like growth factor-binding protein 6;insulin-like growth factor-binding protein-6;insulin-like growth-factor-binding protein 6;	SWISSPROT_AC:P24592;SWISSPROT_ID:IBP6_HUMAN;GeneID:3489;Ensembl:ENSG00000167779;HGNC:HGNC:5475;MIM:146735;Vega:OTTHUMG00000169773;protein_accession:AAA88070.1;protein_accession:AAB06187.1;protein_accession:AAG37059.1;protein_accession:AAH03507.1;protein_accession:AAH05007.1;protein_accession:AAH10162.1;protein_accession:AAH11708.1;protein_accession:AAR05445.1;protein_accession:ABM83921.1;protein_…
37447885	Hypoglycemia -- CD40	association	Pubmed 2010:20587725;	Inflammation was triggered with <b>CD40</b> expression increasing maximally at 24 h (3.13 +/- 2.3% vs. 2.06 +/- 1.0%) after <b>hypoglycemia</b> (P = 0.009).[Pubmed 2010:20587725];	1373	Disease	Hypoglycemia	Fasting Hypoglycemia;Hypoglycaemia;Hypoglycemia;Postabsorptive Hypoglycemia;Postprandial Hypoglycemia;Reactive Hypoglycemia;hypoglycaemia--an;hypoglycemia--an;	Mesh_UI:D007003;Mesh_MN:C18.452.394.984;DOID:9993;NCI:C3126;ICD9CM:251.2;UMLS_CUI:C0020615;ICD10CM:E16.2;SNOMEDCT_US_2016_03_01:154691006;SNOMEDCT_US_2016_03_01:154693009;SNOMEDCT_US_2016_03_01:190433001;SNOMEDCT_US_2016_03_01:190436009;SNOMEDCT_US_2016_03_01:237630007;SNOMEDCT_US_2016_03_01:271327008;SNOMEDCT_US_2016_03_01:302866003;SNOMEDCT_US_2016_03_01:66694000;	492548	Protein	CD40	B-cell surface antigen CD40;Bp50;CD40;CD40 antigen;CD40L receptor;CDw40;TNFRSF5;TNR5;Tumor necrosis factor receptor superfamily member 5;antigen cd40;antigen-cd40;b cell surface antigen cd40;bp - 50;bp -50;bp 50;bp-50;cd 40;cd 40 molecule;cd-40;cd-40 molecule;cd4 0;CD40 molecule;molecule cd-40;molecule cd40;molecule of cd40;p 5 0;p 50;p-50;p5-0;p50;receptor cd40l;receptor of cd40l;	SWISSPROT_AC:P25942;SWISSPROT_ID:TNR5_HUMAN;EMBL:AJ300189;EMBL:AK222896;EMBL:AL035662;EMBL:AY225405;EMBL:AY504960;EMBL:BC012419;EMBL:BT019901;EMBL:CH471077;EMBL:EF064754;EMBL:X60592;RefSeq:NP_001241.1;RefSeq:NP_001289682.1;RefSeq:NP_001309351.1;RefSeq:NP_690593.1;ProteinModelPortal:P25942;STRING:9606.ENSP00000361359;SWISSPROT_AC_OLD:E1P5S9;SWISSPROT_AC_OLD:Q53GN5;SWISSPROT_AC_OLD:Q5JY15;SWISSPROT…
39174400	Hypoglycemia -- DPP4	association	Pubmed 2012:22314122;Pubmed 2016:27142267;Pubmed central 2014:4045264;Pubmed central 2014:4050987;Pubmed central 2010:3047982;Pubmed central 2016:4854021;	The impacts of thiazolidinediones, metformin, and <b>dipeptidyl peptidase-4</b> on <b>hypoglycemia</b> risk were relatively small.[Pubmed 2012:22314122];To quantify the risk of <b>hypoglycaemia</b> associated with the concomitant use of <b>dipeptidyl peptidase-4</b> (DPP-4) inhibitors and sulphonylureas compared with placebo and sulphonylureas.[Pubmed 2016:27142267];Decreased food intake or misse…	1373	Disease	Hypoglycemia	Fasting Hypoglycemia;Hypoglycaemia;Hypoglycemia;Postabsorptive Hypoglycemia;Postprandial Hypoglycemia;Reactive Hypoglycemia;hypoglycaemia--an;hypoglycemia--an;	Mesh_UI:D007003;Mesh_MN:C18.452.394.984;DOID:9993;NCI:C3126;ICD9CM:251.2;UMLS_CUI:C0020615;ICD10CM:E16.2;SNOMEDCT_US_2016_03_01:154691006;SNOMEDCT_US_2016_03_01:154693009;SNOMEDCT_US_2016_03_01:190433001;SNOMEDCT_US_2016_03_01:190436009;SNOMEDCT_US_2016_03_01:237630007;SNOMEDCT_US_2016_03_01:271327008;SNOMEDCT_US_2016_03_01:302866003;SNOMEDCT_US_2016_03_01:66694000;	4341262	Gene	DPP4	ADABP;ADCP2;CD26;dipeptidyl peptidase 4;DPP4;DPPIV;TP103;ADCP-2;Adenosine deaminase complexing protein 2;adenosine deaminase complexing protein-2;antigen cd26;cd 26;cd 26 antigen;CD26 antigen;dipeptidyl peptidase - 4;dipeptidyl peptidase -4;Dipeptidyl peptidase IV;dipeptidyl peptidase type iv;dipeptidyl peptidase type-4;dipeptidyl peptidase- 4;dipeptidyl peptidase--4;dipeptidyl peptidase-4;dipept…	SWISSPROT_AC:P27487;SWISSPROT_ID:DPP4_HUMAN;GeneID:1803;Ensembl:ENSG00000197635;HGNC:HGNC:3009;MIM:102720;Vega:OTTHUMG00000132056;protein_accession:AAA51943.1;protein_accession:AAA52308.1;protein_accession:AAB35614.1;protein_accession:AAB60646.1;protein_accession:AAH13329.2;protein_accession:AAH65265.1;protein_accession:AAX93179.1;protein_accession:BAG70153.1;protein_accession:BAG70302.1;protein_…
27556428	Hypoglycemia -- PSMB9	association	Pubmed 2005:15686587;	A negative association of <b>hypoglycaemia</b> with the <b>PSMB9</b> promoter variant PSMB9-R was found (odds ratio 0.01; chi2=12.1; P&lt;0.0005; Pc&lt;0.03).[Pubmed 2005:15686587];	1373	Disease	Hypoglycemia	Fasting Hypoglycemia;Hypoglycaemia;Hypoglycemia;Postabsorptive Hypoglycemia;Postprandial Hypoglycemia;Reactive Hypoglycemia;hypoglycaemia--an;hypoglycemia--an;	Mesh_UI:D007003;Mesh_MN:C18.452.394.984;DOID:9993;NCI:C3126;ICD9CM:251.2;UMLS_CUI:C0020615;ICD10CM:E16.2;SNOMEDCT_US_2016_03_01:154691006;SNOMEDCT_US_2016_03_01:154693009;SNOMEDCT_US_2016_03_01:190433001;SNOMEDCT_US_2016_03_01:190436009;SNOMEDCT_US_2016_03_01:237630007;SNOMEDCT_US_2016_03_01:271327008;SNOMEDCT_US_2016_03_01:302866003;SNOMEDCT_US_2016_03_01:66694000;	4344386	Gene	PSMB9	beta1i;LMP2;proteasome subunit beta 9;PSMB6i;PSMB9;RING12;beta 1i;beta-1i;EC 3.4.25.1;Low molecular mass protein 2;low molecular mass protein-2;low molecular mass protein2;low-molecular-mass protein 2;Macropain chain 7;Multicatalytic endopeptidase complex chain 7;proteasome 7;Proteasome chain 7;proteasome subunit beta type 9;Proteasome subunit beta type-9;Proteasome subunit beta-1i;PSB9;Really in…	SWISSPROT_AC:P28065;SWISSPROT_ID:PSB9_HUMAN;GeneID:5698;Ensembl:ENSG00000240065;HGNC:HGNC:9546;MIM:177045;Vega:OTTHUMG00000031287;protein_accession:AAC50154.1;protein_accession:AAC60646.1;protein_accession:AAH65513.1;protein_accession:AHW47927.1;protein_accession:AHW47944.1;protein_accession:AHW47961.1;protein_accession:AHW47978.1;protein_accession:BAG64224.1;protein_accession:CAA44603.1;protein_…
37039914	Hypoglycemia -- CHAT	association	Pubmed 2010:20137086;Pubmed central 2010:2845573;	<b>Hypoglycemia</b> induced changes in <b>ChAT</b> and AchE gene expression is suggested to cause impaired acetycholine metabolism in the cerebellum.[Pubmed 2010:20137086];<b>Hypoglycemia</b> induced changes in <b>ChAT</b> and AchE gene expression is suggested to cause impaired acetycholine metabolism in the cerebellum.[Pubmed central 2010:2845573];	1373	Disease	Hypoglycemia	Fasting Hypoglycemia;Hypoglycaemia;Hypoglycemia;Postabsorptive Hypoglycemia;Postprandial Hypoglycemia;Reactive Hypoglycemia;hypoglycaemia--an;hypoglycemia--an;	Mesh_UI:D007003;Mesh_MN:C18.452.394.984;DOID:9993;NCI:C3126;ICD9CM:251.2;UMLS_CUI:C0020615;ICD10CM:E16.2;SNOMEDCT_US_2016_03_01:154691006;SNOMEDCT_US_2016_03_01:154693009;SNOMEDCT_US_2016_03_01:190433001;SNOMEDCT_US_2016_03_01:190436009;SNOMEDCT_US_2016_03_01:237630007;SNOMEDCT_US_2016_03_01:271327008;SNOMEDCT_US_2016_03_01:302866003;SNOMEDCT_US_2016_03_01:66694000;	67558	Protein	CHAT	CHAT;CHOACTase;Choline acetylase;Choline O-acetyltransferase;CLAT;EC 2.3.1.6;choline-o-acetyltransferase;CMS1A;CMS1A2;CMS6;o-choline acetyltransferase;	SWISSPROT_AC:P28329;SWISSPROT_ID:CLAT_HUMAN;EMBL:AC073366;EMBL:AF305894;EMBL:AF305895;EMBL:AF305896;EMBL:AF305897;EMBL:AF305898;EMBL:AF305899;EMBL:AF305900;EMBL:AF305901;EMBL:AF305902;EMBL:AF305903;EMBL:AF305904;EMBL:AF305905;EMBL:AF305906;EMBL:AF305907;EMBL:AF305908;EMBL:AF305909;EMBL:BC130615;EMBL:BC130617;EMBL:CH471187;EMBL:S45018;EMBL:S56138;EMBL:X56585;EMBL:X56879;RefSeq:NP_001136401.1;RefSe…
37040040	Hypoglycemia -- CHAT	association	Pubmed 2010:20137086;Pubmed central 2010:2845573;	<b>Hypoglycemia</b> induced changes in <b>ChAT</b> and AchE gene expression is suggested to cause impaired acetycholine metabolism in the cerebellum.[Pubmed 2010:20137086];<b>Hypoglycemia</b> induced changes in <b>ChAT</b> and AchE gene expression is suggested to cause impaired acetycholine metabolism in the cerebellum.[Pubmed central 2010:2845573];	1373	Disease	Hypoglycemia	Fasting Hypoglycemia;Hypoglycaemia;Hypoglycemia;Postabsorptive Hypoglycemia;Postprandial Hypoglycemia;Reactive Hypoglycemia;hypoglycaemia--an;hypoglycemia--an;	Mesh_UI:D007003;Mesh_MN:C18.452.394.984;DOID:9993;NCI:C3126;ICD9CM:251.2;UMLS_CUI:C0020615;ICD10CM:E16.2;SNOMEDCT_US_2016_03_01:154691006;SNOMEDCT_US_2016_03_01:154693009;SNOMEDCT_US_2016_03_01:190433001;SNOMEDCT_US_2016_03_01:190436009;SNOMEDCT_US_2016_03_01:237630007;SNOMEDCT_US_2016_03_01:271327008;SNOMEDCT_US_2016_03_01:302866003;SNOMEDCT_US_2016_03_01:66694000;	4340713	Gene	CHAT	CHAT;CHOACTASE;choline O-acetyltransferase;CMS1A;CMS1A2;CMS6;Choline acetylase;choline-o-acetyltransferase;CLAT;EC 2.3.1.6;o-choline acetyltransferase;	SWISSPROT_AC:P28329;SWISSPROT_ID:CLAT_HUMAN;GeneID:1103;Ensembl:ENSG00000070748;HGNC:HGNC:1912;MIM:118490;Vega:OTTHUMG00000018198;protein_accession:AAA14245.1;protein_accession:AAB23557.2;protein_accession:AAC37590.1;protein_accession:AAI30616.1;protein_accession:AAI30618.1;protein_accession:AAK08950.1;protein_accession:AAK08951.1;protein_accession:AAK08952.1;protein_accession:AAK08953.1;protein_…
275854901	Hypoglycemia -- nNOS	association	Pubmed central 2010:2809968;	<b>Hypoglycemia</b> activates ventral hypothalamic <b>nNOS</b>.[Pubmed central 2010:2809968];	1373	Disease	Hypoglycemia	Fasting Hypoglycemia;Hypoglycaemia;Hypoglycemia;Postabsorptive Hypoglycemia;Postprandial Hypoglycemia;Reactive Hypoglycemia;hypoglycaemia--an;hypoglycemia--an;	Mesh_UI:D007003;Mesh_MN:C18.452.394.984;DOID:9993;NCI:C3126;ICD9CM:251.2;UMLS_CUI:C0020615;ICD10CM:E16.2;SNOMEDCT_US_2016_03_01:154691006;SNOMEDCT_US_2016_03_01:154693009;SNOMEDCT_US_2016_03_01:190433001;SNOMEDCT_US_2016_03_01:190436009;SNOMEDCT_US_2016_03_01:237630007;SNOMEDCT_US_2016_03_01:271327008;SNOMEDCT_US_2016_03_01:302866003;SNOMEDCT_US_2016_03_01:66694000;	279361	Protein	nNOS	bNOS;Constitutive NOS;EC 1.14.13.39;N-NOS;NC-NOS;Neuronal NOS;Nitric oxide synthase, brain;nNOS;NOS type I;NOS1;Peptidyl-cysteine S-nitrosylase NOS1;an-nos;constitutive isoform of nos;constitutive type of nos;constitutive-nos;constitutive-type nos;IHPS1;neuronal isoform of nos;neuronal type nos;neuronal type of nos;neuronal-nos;neuronal-type nos;nitric oxide synthase 1;nitric oxide synthase i;nit…	SWISSPROT_AC:P29475;SWISSPROT_ID:NOS1_HUMAN;EMBL:AC026364;EMBL:AC068799;EMBL:AC073864;EMBL:AJ004918;EMBL:AY445095;EMBL:D16408;EMBL:L02881;EMBL:U17299;EMBL:U17300;EMBL:U17301;EMBL:U17302;EMBL:U17303;EMBL:U17304;EMBL:U17305;EMBL:U17307;EMBL:U17308;EMBL:U17309;EMBL:U17310;EMBL:U17311;EMBL:U17312;EMBL:U17313;EMBL:U17314;EMBL:U17315;EMBL:U17316;EMBL:U17317;EMBL:U17318;EMBL:U17319;EMBL:U17320;EMBL:U173…
275855033	Hypoglycemia -- NOS1	association	Pubmed central 2010:2809968;	<b>Hypoglycemia</b> activates ventral hypothalamic <b>nNOS</b>.[Pubmed central 2010:2809968];	1373	Disease	Hypoglycemia	Fasting Hypoglycemia;Hypoglycaemia;Hypoglycemia;Postabsorptive Hypoglycemia;Postprandial Hypoglycemia;Reactive Hypoglycemia;hypoglycaemia--an;hypoglycemia--an;	Mesh_UI:D007003;Mesh_MN:C18.452.394.984;DOID:9993;NCI:C3126;ICD9CM:251.2;UMLS_CUI:C0020615;ICD10CM:E16.2;SNOMEDCT_US_2016_03_01:154691006;SNOMEDCT_US_2016_03_01:154693009;SNOMEDCT_US_2016_03_01:190433001;SNOMEDCT_US_2016_03_01:190436009;SNOMEDCT_US_2016_03_01:237630007;SNOMEDCT_US_2016_03_01:271327008;SNOMEDCT_US_2016_03_01:302866003;SNOMEDCT_US_2016_03_01:66694000;	4343686	Gene	NOS1	bNOS;IHPS1;N-NOS;NC-NOS;nitric oxide synthase 1;nNOS;NOS;NOS1;an-nos;constitutive isoform of nos;Constitutive NOS;constitutive type of nos;constitutive-nos;constitutive-type nos;EC 1.14.13.39;neuronal isoform of nos;Neuronal NOS;neuronal type nos;neuronal type of nos;neuronal-nos;neuronal-type nos;nitric oxide synthase i;nitric oxide synthase isoform i;nitric oxide synthase subtype i;nitric oxide…	SWISSPROT_AC:P29475;SWISSPROT_ID:NOS1_HUMAN;GeneID:4842;Ensembl:ENSG00000089250;HGNC:HGNC:7872;MIM:163731;Vega:OTTHUMG00000137376;protein_accession:AAA36376.1;protein_accession:AAA62405.1;protein_accession:AAB49040.1;protein_accession:AAB60654.1;protein_accession:AAH33208.1;protein_accession:AAI56400.1;protein_accession:AAI72474.1;protein_accession:AAR07069.1;protein_accession:ACF04132.1;protein_…
275877040	Hypoglycemia -- SSTR2	association	Pubmed central 2012:3237655;Pubmed central 2013:3712070;	However, glucose infusion was decreased with <b>SSTR2</b> antagonism during low-dose insulinГѓВўГ‚в‚¬Г‚вЂњinduced <b>hypoglycemia</b>.[Pubmed central 2012:3237655];However, glucose infusion was decreased with <b>SSTR2</b> antagonism during low-dose insulinвЂ“induced <b>hypoglycemia</b>.[Pubmed central 2012:3237655];Amelioration of <b>Hypoglycemia</b> Via <b>Somatostatin Receptor Type 2</b> Antago…	1373	Disease	Hypoglycemia	Fasting Hypoglycemia;Hypoglycaemia;Hypoglycemia;Postabsorptive Hypoglycemia;Postprandial Hypoglycemia;Reactive Hypoglycemia;hypoglycaemia--an;hypoglycemia--an;	Mesh_UI:D007003;Mesh_MN:C18.452.394.984;DOID:9993;NCI:C3126;ICD9CM:251.2;UMLS_CUI:C0020615;ICD10CM:E16.2;SNOMEDCT_US_2016_03_01:154691006;SNOMEDCT_US_2016_03_01:154693009;SNOMEDCT_US_2016_03_01:190433001;SNOMEDCT_US_2016_03_01:190436009;SNOMEDCT_US_2016_03_01:237630007;SNOMEDCT_US_2016_03_01:271327008;SNOMEDCT_US_2016_03_01:302866003;SNOMEDCT_US_2016_03_01:66694000;	460232	Protein	SSTR2	Somatostatin receptor type 2;SRIF-1;SS-2-R;SS2-R;SS2R;SSR2;SSTR2;somatostatin receptor 2;somatostatin receptor ii;somatostatin receptor isoform 2;somatostatin receptor subtype 2;somatostatin receptor subtype ii;somatostatin receptor subtype-2;somatostatin receptor type ii;somatostatin receptor type-2;somatostatin receptor-2;somatostatin subtype receptor 2;somatostatin-receptor 2;somatostatin-rece…	SWISSPROT_AC:P30874;SWISSPROT_ID:SSR2_HUMAN;EMBL:AB065911;EMBL:AF184174;EMBL:AK290745;EMBL:AK313866;EMBL:AY236542;EMBL:BC000256;EMBL:BC009522;EMBL:BC019610;EMBL:BC095495;EMBL:BT019926;EMBL:M81830;RefSeq:NP_001041.1;ProteinModelPortal:P30874;STRING:9606.ENSP00000350198;SWISSPROT_AC_OLD:A8K3Y0;SWISSPROT_AC_OLD:B2R9P7;SWISSPROT_AC_OLD:Q4VBP0;SWISSPROT_AC_OLD:Q96GE0;SWISSPROT_AC_OLD:Q96TF2;SWISSPROT_…
275877263	Hypoglycemia -- SSTR2	association	Pubmed central 2012:3237655;Pubmed central 2013:3712070;	However, glucose infusion was decreased with <b>SSTR2</b> antagonism during low-dose insulinГѓВўГ‚в‚¬Г‚вЂњinduced <b>hypoglycemia</b>.[Pubmed central 2012:3237655];However, glucose infusion was decreased with <b>SSTR2</b> antagonism during low-dose insulinвЂ“induced <b>hypoglycemia</b>.[Pubmed central 2012:3237655];Amelioration of <b>Hypoglycemia</b> Via <b>Somatostatin Receptor Type 2</b> Antago…	1373	Disease	Hypoglycemia	Fasting Hypoglycemia;Hypoglycaemia;Hypoglycemia;Postabsorptive Hypoglycemia;Postprandial Hypoglycemia;Reactive Hypoglycemia;hypoglycaemia--an;hypoglycemia--an;	Mesh_UI:D007003;Mesh_MN:C18.452.394.984;DOID:9993;NCI:C3126;ICD9CM:251.2;UMLS_CUI:C0020615;ICD10CM:E16.2;SNOMEDCT_US_2016_03_01:154691006;SNOMEDCT_US_2016_03_01:154693009;SNOMEDCT_US_2016_03_01:190433001;SNOMEDCT_US_2016_03_01:190436009;SNOMEDCT_US_2016_03_01:237630007;SNOMEDCT_US_2016_03_01:271327008;SNOMEDCT_US_2016_03_01:302866003;SNOMEDCT_US_2016_03_01:66694000;	4345268	Gene	SSTR2	somatostatin receptor 2;SSTR2;somatostatin receptor ii;somatostatin receptor isoform 2;somatostatin receptor subtype 2;somatostatin receptor subtype ii;somatostatin receptor subtype-2;Somatostatin receptor type 2;somatostatin receptor type ii;somatostatin receptor type-2;somatostatin receptor-2;somatostatin subtype receptor 2;somatostatin-receptor 2;somatostatin-receptor-type-2;srif subtype 1;SRI…	SWISSPROT_AC:P30874;SWISSPROT_ID:SSR2_HUMAN;GeneID:6752;Ensembl:ENSG00000180616;HGNC:HGNC:11331;MIM:182452;Vega:OTTHUMG00000178343;protein_accession:AAA58248.1;protein_accession:AAC98545.1;protein_accession:AAF15523.1;protein_accession:AAF42809.1;protein_accession:AAF42810.1;protein_accession:AAH00256.1;protein_accession:AAH09522.1;protein_accession:AAH19610.1;protein_accession:AAH95495.1;protein…
275808952	Hypoglycemia -- SLC5A2	association	Pubmed central 2012:3379599;Pubmed central 2012:3476920;Pubmed central 2016:4989223;	The glucosuria induced by <b>SGLT-2</b> inhibition might be suspected to lead to <b>hypoglycemia</b>, UTIs, and genital infections.[Pubmed central 2012:3379599];Two factors favor a low <b>hypoglycemia</b> potential with <b>SGLT2</b> inhibition as follows: 1) urine glucose excretion during SGLT2 inhibition decreases as plasma glucose concentrations fall into the hypoglycemic range;[Pubmed central …	1373	Disease	Hypoglycemia	Fasting Hypoglycemia;Hypoglycaemia;Hypoglycemia;Postabsorptive Hypoglycemia;Postprandial Hypoglycemia;Reactive Hypoglycemia;hypoglycaemia--an;hypoglycemia--an;	Mesh_UI:D007003;Mesh_MN:C18.452.394.984;DOID:9993;NCI:C3126;ICD9CM:251.2;UMLS_CUI:C0020615;ICD10CM:E16.2;SNOMEDCT_US_2016_03_01:154691006;SNOMEDCT_US_2016_03_01:154693009;SNOMEDCT_US_2016_03_01:190433001;SNOMEDCT_US_2016_03_01:190436009;SNOMEDCT_US_2016_03_01:237630007;SNOMEDCT_US_2016_03_01:271327008;SNOMEDCT_US_2016_03_01:302866003;SNOMEDCT_US_2016_03_01:66694000;	442827	Protein	SLC5A2	Low affinity sodium-glucose cotransporter;Na(+)/glucose cotransporter 2;SC5A2;SGLT2;SLC5A2;Sodium/glucose cotransporter 2;Solute carrier family 5 member 2;low-affinity sodium glucose cotransporter;sglt 2;sglt-2;sglt-ii;sodium/glucose cotransporter type 2;sodium/glucose cotransporter-2;	SWISSPROT_AC:P31639;SWISSPROT_ID:SC5A2_HUMAN;EMBL:AC026471;EMBL:BC131542;EMBL:M95549;RefSeq:NP_003032.1;ProteinModelPortal:P31639;STRING:9606.ENSP00000327943;SWISSPROT_AC_OLD:A2RRD2;GeneID:6524;KEGG:hsa:6524;PIR:A56765;eggNOG:COG4146;eggNOG:ENOG410IP49;UniGene:Hs.709195;GO:GO:0005362;GO:GO:0005412;GO:GO:0005886;GO:GO:0005887;GO:GO:0005975;GO:GO:0006810;GO:GO:0016021;GO:GO:0070062;BindingDB:P31639…
275809635	Hypoglycemia -- SLC5A2	association	Pubmed central 2012:3379599;Pubmed central 2012:3476920;Pubmed central 2016:4989223;	The glucosuria induced by <b>SGLT-2</b> inhibition might be suspected to lead to <b>hypoglycemia</b>, UTIs, and genital infections.[Pubmed central 2012:3379599];Two factors favor a low <b>hypoglycemia</b> potential with <b>SGLT2</b> inhibition as follows: 1) urine glucose excretion during SGLT2 inhibition decreases as plasma glucose concentrations fall into the hypoglycemic range;[Pubmed central …	1373	Disease	Hypoglycemia	Fasting Hypoglycemia;Hypoglycaemia;Hypoglycemia;Postabsorptive Hypoglycemia;Postprandial Hypoglycemia;Reactive Hypoglycemia;hypoglycaemia--an;hypoglycemia--an;	Mesh_UI:D007003;Mesh_MN:C18.452.394.984;DOID:9993;NCI:C3126;ICD9CM:251.2;UMLS_CUI:C0020615;ICD10CM:E16.2;SNOMEDCT_US_2016_03_01:154691006;SNOMEDCT_US_2016_03_01:154693009;SNOMEDCT_US_2016_03_01:190433001;SNOMEDCT_US_2016_03_01:190436009;SNOMEDCT_US_2016_03_01:237630007;SNOMEDCT_US_2016_03_01:271327008;SNOMEDCT_US_2016_03_01:302866003;SNOMEDCT_US_2016_03_01:66694000;	4345065	Gene	SLC5A2	SGLT2;SLC5A2;solute carrier family 5 member 2;Low affinity sodium-glucose cotransporter;low-affinity sodium glucose cotransporter;Na(+)/glucose cotransporter 2;SC5A2;sglt 2;sglt-2;sglt-ii;Sodium/glucose cotransporter 2;sodium/glucose cotransporter type 2;sodium/glucose cotransporter-2;	SWISSPROT_AC:P31639;SWISSPROT_ID:SC5A2_HUMAN;GeneID:6524;Ensembl:ENSG00000140675;HGNC:HGNC:11037;MIM:182381;Vega:OTTHUMG00000176620;protein_accession:AAA36608.1;protein_accession:AAI31543.1;protein_accession:AAL66409.1;protein_accession:EAW52123.1;protein_accession:EAW52124.1;protein_accession:EAW52125.1;protein_accession:NP_003032.1;protein_accession:P31639.1;protein_accession:XP_006721135.2;pro…
39006722	Hypoglycemia -- AKT2	association	Pubmed 2014:24285683;Pubmed 2011:22152300;Pubmed 2017:28541532;Pubmed central 2017:5488397;Pubmed central 2017:5546860;Pubmed central 2011:3228747;	This is the second report of an activating <b>AKT2</b> mutation leading to hypoinsulinemic hypoketotic hypo-fatty-acidemic <b>hypoglycemia</b>.[Pubmed 2014:24285683];(2011) report that in human subjects an activating mutation of <b>Akt2</b> leads to <b>hypoglycemia</b> and, unexpectedly, asymmetric overgrowth.[Pubmed 2011:22152300];Constitutive Activation of <b>AKT2</b> in Humans Leads to <b>Hypo…	1373	Disease	Hypoglycemia	Fasting Hypoglycemia;Hypoglycaemia;Hypoglycemia;Postabsorptive Hypoglycemia;Postprandial Hypoglycemia;Reactive Hypoglycemia;hypoglycaemia--an;hypoglycemia--an;	Mesh_UI:D007003;Mesh_MN:C18.452.394.984;DOID:9993;NCI:C3126;ICD9CM:251.2;UMLS_CUI:C0020615;ICD10CM:E16.2;SNOMEDCT_US_2016_03_01:154691006;SNOMEDCT_US_2016_03_01:154693009;SNOMEDCT_US_2016_03_01:190433001;SNOMEDCT_US_2016_03_01:190436009;SNOMEDCT_US_2016_03_01:237630007;SNOMEDCT_US_2016_03_01:271327008;SNOMEDCT_US_2016_03_01:302866003;SNOMEDCT_US_2016_03_01:66694000;	13640	Protein	AKT2	AKT2;EC 2.7.11.1;PKB beta;Protein kinase Akt-2;Protein kinase B beta;RAC-beta serine/threonine-protein kinase;RAC-PK-beta;AKT serine/threonine kinase 2;akt2 protein kinase;HIHGHH;PKBB;PKBBETA;PRKBB;protein kinase akt2;protein kinase bbeta;RAC-BETA;	SWISSPROT_AC:P31751;SWISSPROT_ID:AKT2_HUMAN;EMBL:AC118344;EMBL:AK314619;EMBL:AY708392;EMBL:BC032709;EMBL:BC120994;EMBL:BC120995;EMBL:M77198;EMBL:M95936;RefSeq:NP_001317440.1;RefSeq:NP_001617.1;RefSeq:XP_011524916.1;RefSeq:XP_011524917.1;RefSeq:XP_011524918.1;RefSeq:XP_011524920.1;RefSeq:XP_011524921.1;RefSeq:XP_011524922.1;RefSeq:XP_016881959.1;ProteinModelPortal:P31751;STRING:9606.ENSP0000037589…
39007087	Hypoglycemia -- AKT2	association	Pubmed 2014:24285683;Pubmed 2011:22152300;Pubmed 2017:28541532;Pubmed central 2017:5488397;Pubmed central 2017:5546860;Pubmed central 2011:3228747;	This is the second report of an activating <b>AKT2</b> mutation leading to hypoinsulinemic hypoketotic hypo-fatty-acidemic <b>hypoglycemia</b>.[Pubmed 2014:24285683];(2011) report that in human subjects an activating mutation of <b>Akt2</b> leads to <b>hypoglycemia</b> and, unexpectedly, asymmetric overgrowth.[Pubmed 2011:22152300];Constitutive Activation of <b>AKT2</b> in Humans Leads to <b>Hypo…	1373	Disease	Hypoglycemia	Fasting Hypoglycemia;Hypoglycaemia;Hypoglycemia;Postabsorptive Hypoglycemia;Postprandial Hypoglycemia;Reactive Hypoglycemia;hypoglycaemia--an;hypoglycemia--an;	Mesh_UI:D007003;Mesh_MN:C18.452.394.984;DOID:9993;NCI:C3126;ICD9CM:251.2;UMLS_CUI:C0020615;ICD10CM:E16.2;SNOMEDCT_US_2016_03_01:154691006;SNOMEDCT_US_2016_03_01:154693009;SNOMEDCT_US_2016_03_01:190433001;SNOMEDCT_US_2016_03_01:190436009;SNOMEDCT_US_2016_03_01:237630007;SNOMEDCT_US_2016_03_01:271327008;SNOMEDCT_US_2016_03_01:302866003;SNOMEDCT_US_2016_03_01:66694000;	4339973	Gene	AKT2	AKT serine/threonine kinase 2;AKT2;HIHGHH;PKBB;PKBBETA;PRKBB;RAC-BETA;akt2 protein kinase;EC 2.7.11.1;PKB beta;Protein kinase Akt-2;protein kinase akt2;Protein kinase B beta;protein kinase bbeta;RAC-beta serine/threonine-protein kinase;RAC-PK-beta;	SWISSPROT_AC:P31751;SWISSPROT_ID:AKT2_HUMAN;GeneID:208;Ensembl:ENSG00000105221;HGNC:HGNC:392;MIM:164731;Vega:OTTHUMG00000137375;protein_accession:AAA36585.1;protein_accession:AAA58364.1;protein_accession:AAH22779.1;protein_accession:AAH32709.1;protein_accession:AAH63421.1;protein_accession:AAI20995.1;protein_accession:AAI20996.1;protein_accession:AAT97984.1;protein_accession:ALX00017.1;protein_ac…
32222546	Hypoglycemia -- Glucokinase	association	Pubmed 2013:24226772;Pubmed 2007:17976205;Pubmed 2009:19336674;Pubmed 2003:12941786;Pubmed 2003:14517946;Pubmed central 2015:4652399;Pubmed central 2014:4032240;Pubmed central 2014:4364845;Pubmed central 2014:4405079;Pubmed central 2017:5253496;Pubmed central 2017:5742113;Pubmed central 2010:2933848;Pubmed central 2016:5081418;Pubmed central 2009:2682682;Pubmed central 2009:2713634;Pubmed central…	However, initial reports indicate that an increased risk of <b>hypoglycaemia</b> is associated with some <b>GK</b> activators.[Pubmed 2013:24226772];Islet secretory capacity was determined by oral glucose tolerance test A novel <b>GCK</b> mutation (G68V) co-segregating with <b>hypoglycaemia</b> was identified in eight family members.[Pubmed 2007:17976205];Heterozygous activating mutations of <b>g…	1373	Disease	Hypoglycemia	Fasting Hypoglycemia;Hypoglycaemia;Hypoglycemia;Postabsorptive Hypoglycemia;Postprandial Hypoglycemia;Reactive Hypoglycemia;hypoglycaemia--an;hypoglycemia--an;	Mesh_UI:D007003;Mesh_MN:C18.452.394.984;DOID:9993;NCI:C3126;ICD9CM:251.2;UMLS_CUI:C0020615;ICD10CM:E16.2;SNOMEDCT_US_2016_03_01:154691006;SNOMEDCT_US_2016_03_01:154693009;SNOMEDCT_US_2016_03_01:190433001;SNOMEDCT_US_2016_03_01:190436009;SNOMEDCT_US_2016_03_01:237630007;SNOMEDCT_US_2016_03_01:271327008;SNOMEDCT_US_2016_03_01:302866003;SNOMEDCT_US_2016_03_01:66694000;	191606	Protein	Glucokinase	EC 2.7.1.2;GCK;Glucokinase;Hexokinase type IV;Hexokinase-4;Hexokinase-D;HK IV;HK4;HXK4;FGQTL3;GK;GLK;hexokinase 4;hexokinase iv;hexokinase-iv;hhf 3;HHF3;hk-4;hk-iv;HKIV;HXKP;LGLK;mody 2;mody subtype 2;mody type 2;mody-2;MODY2;	SWISSPROT_AC:P35557;SWISSPROT_ID:HXK4_HUMAN;EMBL:AF041012;EMBL:AF041013;EMBL:AF041014;EMBL:AF041015;EMBL:AF041016;EMBL:AF041017;EMBL:AF041018;EMBL:AF041019;EMBL:AF041020;EMBL:AF041021;EMBL:AF041022;EMBL:AK122876;EMBL:BC001890;EMBL:CH236960;EMBL:CH471128;EMBL:M69051;EMBL:M88011;EMBL:M90298;EMBL:M90299;RefSeq:NP_000153.1;RefSeq:NP_277042.1;RefSeq:NP_277043.1;ProteinModelPortal:P35557;STRING:9606.EN…
32222709	Hypoglycemia -- GCK	association	Pubmed 2013:24226772;Pubmed 2007:17976205;Pubmed 2009:19336674;Pubmed 2003:12941786;Pubmed 2003:14517946;Pubmed central 2015:4652399;Pubmed central 2014:4032240;Pubmed central 2014:4364845;Pubmed central 2014:4405079;Pubmed central 2017:5253496;Pubmed central 2017:5742113;Pubmed central 2010:2933848;Pubmed central 2016:5081418;Pubmed central 2009:2682682;Pubmed central 2009:2713634;Pubmed central…	However, initial reports indicate that an increased risk of <b>hypoglycaemia</b> is associated with some <b>GK</b> activators.[Pubmed 2013:24226772];Islet secretory capacity was determined by oral glucose tolerance test A novel <b>GCK</b> mutation (G68V) co-segregating with <b>hypoglycaemia</b> was identified in eight family members.[Pubmed 2007:17976205];Heterozygous activating mutations of <b>g…	1373	Disease	Hypoglycemia	Fasting Hypoglycemia;Hypoglycaemia;Hypoglycemia;Postabsorptive Hypoglycemia;Postprandial Hypoglycemia;Reactive Hypoglycemia;hypoglycaemia--an;hypoglycemia--an;	Mesh_UI:D007003;Mesh_MN:C18.452.394.984;DOID:9993;NCI:C3126;ICD9CM:251.2;UMLS_CUI:C0020615;ICD10CM:E16.2;SNOMEDCT_US_2016_03_01:154691006;SNOMEDCT_US_2016_03_01:154693009;SNOMEDCT_US_2016_03_01:190433001;SNOMEDCT_US_2016_03_01:190436009;SNOMEDCT_US_2016_03_01:237630007;SNOMEDCT_US_2016_03_01:271327008;SNOMEDCT_US_2016_03_01:302866003;SNOMEDCT_US_2016_03_01:66694000;	4341958	Gene	GCK	FGQTL3;GCK;GK;GLK;glucokinase;HHF3;HK4;HKIV;HXKP;LGLK;MODY2;EC 2.7.1.2;hexokinase 4;hexokinase iv;Hexokinase type IV;Hexokinase-4;Hexokinase-D;hexokinase-iv;hhf 3;HK IV;hk-4;hk-iv;HXK4;mody 2;mody subtype 2;mody type 2;mody-2;	SWISSPROT_AC:P35557;SWISSPROT_ID:HXK4_HUMAN;GeneID:2645;Ensembl:ENSG00000106633;HGNC:HGNC:4195;MIM:138079;Vega:OTTHUMG00000022903;protein_accession:AAA51824.1;protein_accession:AAA52562.1;protein_accession:AAB59563.1;protein_accession:AAB97680.1;protein_accession:AAH01890.1;protein_accession:AAP35711.1;protein_accession:ABM84761.1;protein_accession:ABS31137.1;protein_accession:AGA96145.1;protein_…
31371084	Hypoglycemia -- Glucose-6-phosphatase	association	Pubmed 2001:11916320;Pubmed 2014:24149443;Pubmed central 2017:5639598;	Glycogen storage disease (GSD) Ia, caused by mutations in the glucose-6-phosphatase (G6PC) gene, is characterized by hepatomegaly, hypoglycemia, lactic acidosis, dyslipidemia, and hyperuricemia (PMID: 32046761). The aim of the present study was to examine the efficacy of a continuous subcutaneous glucose monitoring system (CGMS MiniMed), to determine the magnitude and significance of <b>hypoglyca…	1373	Disease	Hypoglycemia	Fasting Hypoglycemia;Hypoglycaemia;Hypoglycemia;Postabsorptive Hypoglycemia;Postprandial Hypoglycemia;Reactive Hypoglycemia;hypoglycaemia--an;hypoglycemia--an;	Mesh_UI:D007003;Mesh_MN:C18.452.394.984;DOID:9993;NCI:C3126;ICD9CM:251.2;UMLS_CUI:C0020615;ICD10CM:E16.2;SNOMEDCT_US_2016_03_01:154691006;SNOMEDCT_US_2016_03_01:154693009;SNOMEDCT_US_2016_03_01:190433001;SNOMEDCT_US_2016_03_01:190436009;SNOMEDCT_US_2016_03_01:237630007;SNOMEDCT_US_2016_03_01:271327008;SNOMEDCT_US_2016_03_01:302866003;SNOMEDCT_US_2016_03_01:66694000;	145658	Protein	Glucose-6-phosphatase	EC 3.1.3.9;G-6-Pase;G6Pase;G6Pase-alpha;G6PC;G6PT;Glucose-6-phosphatase;Glucose-6-phosphatase alpha;g6 pase;g6-pase;G6PC1;glucose 6 phosphatase;glucose 6-phosphatase;glucose 6-phosphatase - a;glucose- 6-phosphatase;glucose-6 phosphatase;glucose-6- phosphatase;glucose-6-phosphatase catalytic subunit;glucose-6-phosphatase-a;glucose6 phosphatase;glucose6-phosphatase;gsd 1;gsd i;gsd type 1;gsd type i…	SWISSPROT_AC:P35575;SWISSPROT_ID:G6PC_HUMAN;EMBL:AC016889;EMBL:AK303771;EMBL:AK313982;EMBL:BC130478;EMBL:BC136369;EMBL:U01120;RefSeq:NP_000142.2;RefSeq:NP_001257326.1;ProteinModelPortal:P35575;STRING:9606.ENSP00000253801;SWISSPROT_AC_OLD:A1L4C0;SWISSPROT_AC_OLD:B4E1C3;SWISSPROT_AC_OLD:K7EL82;GeneID:2538;KEGG:hsa:2538;PIR:A48251;eggNOG:ENOG410IDXG;eggNOG:ENOG4110AJ7;UniGene:Hs.212293;UniGene:Hs.74…
31371202	Hypoglycemia -- G6PC	association	Pubmed 2001:11916320;Pubmed 2014:24149443;Pubmed central 2017:5639598;	Glycogen storage disease (GSD) Ia, caused by mutations in the glucose-6-phosphatase (G6PC) gene, is characterized by hepatomegaly, hypoglycemia, lactic acidosis, dyslipidemia, and hyperuricemia (PMID: 32046761). The aim of the present study was to examine the efficacy of a continuous subcutaneous glucose monitoring system (CGMS MiniMed), to determine the magnitude and significance of <b>hypoglyca…	1373	Disease	Hypoglycemia	Fasting Hypoglycemia;Hypoglycaemia;Hypoglycemia;Postabsorptive Hypoglycemia;Postprandial Hypoglycemia;Reactive Hypoglycemia;hypoglycaemia--an;hypoglycemia--an;	Mesh_UI:D007003;Mesh_MN:C18.452.394.984;DOID:9993;NCI:C3126;ICD9CM:251.2;UMLS_CUI:C0020615;ICD10CM:E16.2;SNOMEDCT_US_2016_03_01:154691006;SNOMEDCT_US_2016_03_01:154693009;SNOMEDCT_US_2016_03_01:190433001;SNOMEDCT_US_2016_03_01:190436009;SNOMEDCT_US_2016_03_01:237630007;SNOMEDCT_US_2016_03_01:271327008;SNOMEDCT_US_2016_03_01:302866003;SNOMEDCT_US_2016_03_01:66694000;	4341873	Gene	G6PC	G6Pase;G6PC;G6PC1;G6PT;glucose-6-phosphatase catalytic subunit;GSD1;GSD1a;EC 3.1.3.9;G-6-Pase;g6 pase;g6-pase;G6Pase-alpha;glucose 6 phosphatase;glucose 6-phosphatase;glucose 6-phosphatase - a;glucose- 6-phosphatase;glucose-6 phosphatase;glucose-6- phosphatase;Glucose-6-phosphatase;Glucose-6-phosphatase alpha;glucose-6-phosphatase-a;glucose6 phosphatase;glucose6-phosphatase;gsd 1;gsd i;gsd type 1…	SWISSPROT_AC:P35575;SWISSPROT_ID:G6PC_HUMAN;GeneID:2538;Ensembl:ENSG00000131482;HGNC:HGNC:4056;MIM:613742;Vega:OTTHUMG00000180657;protein_accession:AAA16222.1;protein_accession:AAD11621.1;protein_accession:AAI30479.1;protein_accession:AAI36370.1;protein_accession:ADR83154.1;protein_accession:BAG36695.1;protein_accession:BAG64735.1;protein_accession:CAA65638.1;protein_accession:EAW60901.1;protein_…
250406465	Hypoglycemia -- DDIT3	association	Pubmed central 2016:4909203;	The results also show that PACAP was able to abolish the effect of <b>hypoglycaemia</b> on increased <b>CHOP</b> mRNA levels (Fig 3).[Pubmed central 2016:4909203];The results in Fig 3 show that the ER stress marker <b>CHOP</b> was significantly up-regulated in the presence of <b>hypoglycaemia</b> in comparison to control.[Pubmed central 2016:4909203];	1373	Disease	Hypoglycemia	Fasting Hypoglycemia;Hypoglycaemia;Hypoglycemia;Postabsorptive Hypoglycemia;Postprandial Hypoglycemia;Reactive Hypoglycemia;hypoglycaemia--an;hypoglycemia--an;	Mesh_UI:D007003;Mesh_MN:C18.452.394.984;DOID:9993;NCI:C3126;ICD9CM:251.2;UMLS_CUI:C0020615;ICD10CM:E16.2;SNOMEDCT_US_2016_03_01:154691006;SNOMEDCT_US_2016_03_01:154693009;SNOMEDCT_US_2016_03_01:190433001;SNOMEDCT_US_2016_03_01:190436009;SNOMEDCT_US_2016_03_01:237630007;SNOMEDCT_US_2016_03_01:271327008;SNOMEDCT_US_2016_03_01:302866003;SNOMEDCT_US_2016_03_01:66694000;	4341150	Gene	DDIT3	CEBPZ;CHOP;CHOP-10;CHOP10;DDIT3;DNA damage inducible transcript 3;GADD153;c/ ebpzeta;c/-ebp homologous protein;c/ebp homologous protein;C/EBP zeta;C/EBP-homologous protein;C/EBP-homologous protein 10;c/ebp-zeta;c/ebpzeta;CCAAT/enhancer-binding protein homologous protein;chop 10;chop-type;DDIT-3;dna damage- inducible transcript 3;dna damage-inducible transcript 3;DNA damage-inducible transcript 3 …	SWISSPROT_AC:P35638;SWISSPROT_ID:DDIT3_HUMAN;GeneID:1649;Ensembl:ENSG00000175197;HGNC:HGNC:2726;MIM:126337;Vega:OTTHUMG00000170046;protein_accession:AAB22646.1;protein_accession:AAH03637.1;protein_accession:AAP35337.1;protein_accession:AAW56077.1;protein_accession:ACE86494.1;protein_accession:ACE87175.1;protein_accession:BAG38169.1;protein_accession:EAW97021.1;protein_accession:EAW97022.1;protein…
44200020	Hypoglycemia -- PGM1	association	Pubmed 2015:26768186;Pubmed central 2017:5575922;Pubmed central 2017:5790328;	ACTH deficiency should be considered in any <b>PGM1</b> deficient patient with <b>hypoglycemia</b>.[Pubmed 2015:26768186];Phosphoglucomutase 1 (PGM1) is involved in glycogen metabolism and a loss-of-function mutation in the <b>PGM1</b> gene has been shown to be associated with <b>hypoglycaemia</b> [17].[Pubmed central 2017:5575922];Recently, a recessive loss-of-function mutation in the PGM1 gene …	1373	Disease	Hypoglycemia	Fasting Hypoglycemia;Hypoglycaemia;Hypoglycemia;Postabsorptive Hypoglycemia;Postprandial Hypoglycemia;Reactive Hypoglycemia;hypoglycaemia--an;hypoglycemia--an;	Mesh_UI:D007003;Mesh_MN:C18.452.394.984;DOID:9993;NCI:C3126;ICD9CM:251.2;UMLS_CUI:C0020615;ICD10CM:E16.2;SNOMEDCT_US_2016_03_01:154691006;SNOMEDCT_US_2016_03_01:154693009;SNOMEDCT_US_2016_03_01:190433001;SNOMEDCT_US_2016_03_01:190436009;SNOMEDCT_US_2016_03_01:237630007;SNOMEDCT_US_2016_03_01:271327008;SNOMEDCT_US_2016_03_01:302866003;SNOMEDCT_US_2016_03_01:66694000;	311128	Protein	PGM1	EC 5.4.2.2;Glucose phosphomutase 1;PGM 1;PGM1;Phosphoglucomutase-1;CDG1T;GSD14;phosphoglucomutase 1;phosphoglucomutase type 1;phosphoglucomutase1;	SWISSPROT_AC:P36871;SWISSPROT_ID:PGM1_HUMAN;EMBL:AK298505;EMBL:AK312254;EMBL:AL109925;EMBL:BC001756;EMBL:BC019920;EMBL:BC067763;EMBL:BC090856;EMBL:BT006961;EMBL:M83088;EMBL:S67989;EMBL:S67998;RefSeq:NP_001166289.1;RefSeq:NP_001166290.1;RefSeq:NP_002624.2;ProteinModelPortal:P36871;SWISSPROT_AC_OLD:B2R5N9;SWISSPROT_AC_OLD:B4DPV0;SWISSPROT_AC_OLD:Q16105;SWISSPROT_AC_OLD:Q16106;SWISSPROT_AC_OLD:Q5BKZ…
44200171	Hypoglycemia -- PGM1	association	Pubmed 2015:26768186;Pubmed central 2017:5575922;Pubmed central 2017:5790328;	ACTH deficiency should be considered in any <b>PGM1</b> deficient patient with <b>hypoglycemia</b>.[Pubmed 2015:26768186];Phosphoglucomutase 1 (PGM1) is involved in glycogen metabolism and a loss-of-function mutation in the <b>PGM1</b> gene has been shown to be associated with <b>hypoglycaemia</b> [17].[Pubmed central 2017:5575922];Recently, a recessive loss-of-function mutation in the PGM1 gene …	1373	Disease	Hypoglycemia	Fasting Hypoglycemia;Hypoglycaemia;Hypoglycemia;Postabsorptive Hypoglycemia;Postprandial Hypoglycemia;Reactive Hypoglycemia;hypoglycaemia--an;hypoglycemia--an;	Mesh_UI:D007003;Mesh_MN:C18.452.394.984;DOID:9993;NCI:C3126;ICD9CM:251.2;UMLS_CUI:C0020615;ICD10CM:E16.2;SNOMEDCT_US_2016_03_01:154691006;SNOMEDCT_US_2016_03_01:154693009;SNOMEDCT_US_2016_03_01:190433001;SNOMEDCT_US_2016_03_01:190436009;SNOMEDCT_US_2016_03_01:237630007;SNOMEDCT_US_2016_03_01:271327008;SNOMEDCT_US_2016_03_01:302866003;SNOMEDCT_US_2016_03_01:66694000;	4344004	Gene	PGM1	CDG1T;GSD14;PGM1;phosphoglucomutase 1;EC 5.4.2.2;Glucose phosphomutase 1;PGM 1;phosphoglucomutase type 1;Phosphoglucomutase-1;phosphoglucomutase1;	SWISSPROT_AC:P36871;SWISSPROT_ID:PGM1_HUMAN;GeneID:5236;Ensembl:ENSG00000079739;HGNC:HGNC:8905;MIM:171900;Vega:OTTHUMG00000008968;protein_accession:AAA60080.1;protein_accession:AAB29177.2;protein_accession:AAB29178.1;protein_accession:AAH01756.3;protein_accession:AAH19920.1;protein_accession:AAH67763.2;protein_accession:AAH90856.1;protein_accession:AAP35607.1;protein_accession:ABM84712.1;protein_…
275865584	Hypoglycemia -- CDKN1A	association	Pubmed central 2011:3012195;	Induction of Pdk4, Gpd1, Angptl4, and <b>Cdkn1a</b> by acute <b>hypoglycemia</b> fails after antecedent hypoglycemia: prevention of failure by naloxone, not valsartan.[Pubmed central 2011:3012195];	1373	Disease	Hypoglycemia	Fasting Hypoglycemia;Hypoglycaemia;Hypoglycemia;Postabsorptive Hypoglycemia;Postprandial Hypoglycemia;Reactive Hypoglycemia;hypoglycaemia--an;hypoglycemia--an;	Mesh_UI:D007003;Mesh_MN:C18.452.394.984;DOID:9993;NCI:C3126;ICD9CM:251.2;UMLS_CUI:C0020615;ICD10CM:E16.2;SNOMEDCT_US_2016_03_01:154691006;SNOMEDCT_US_2016_03_01:154693009;SNOMEDCT_US_2016_03_01:190433001;SNOMEDCT_US_2016_03_01:190436009;SNOMEDCT_US_2016_03_01:237630007;SNOMEDCT_US_2016_03_01:271327008;SNOMEDCT_US_2016_03_01:302866003;SNOMEDCT_US_2016_03_01:66694000;	4340650	Gene	CDKN1A	CAP20;CDKN1;CDKN1A;CIP1;cyclin dependent kinase inhibitor 1A;MDA-6;P21;p21CIP1;SDI1;WAF1;1alpha of the cyclin-dependent kinase inhibitor;cap 20;CDK-interacting protein 1;CDN1A;cyclin dependent kinase inhibitor 1;Cyclin-dependent kinase inhibitor 1;cyclin-dependent kinase inhibitor 1 a;cyclin-dependent kinase inhibitor i;cyclin-dependent kinase inhibitor-1;cyclin-dependent kinase inhibitor-1a;cycl…	SWISSPROT_AC:P38936;SWISSPROT_ID:CDN1A_HUMAN;GeneID:1026;Ensembl:ENSG00000124762;HGNC:HGNC:1784;MIM:116899;Vega:OTTHUMG00000014603;protein_accession:AAA16109.1;protein_accession:AAA19811.1;protein_accession:AAA85641.1;protein_accession:AAB29246.1;protein_accession:AAB59559.1;protein_accession:AAB59560.1;protein_accession:AAC04313.1;protein_accession:AAH00275.1;protein_accession:AAH00312.1;protein…
39950376	Hypoglycemia -- VHL	association	Pubmed 2013:23015148;	On the other hand, inactivation of <b>Vhl</b> in murine liver leads to <b>hypoglycemia</b> associated with a HIF-2-related decrease in the expression of the gluconeogenic enzyme genes Pepck, G6pc, and Glut2.[Pubmed 2013:23015148];	1373	Disease	Hypoglycemia	Fasting Hypoglycemia;Hypoglycaemia;Hypoglycemia;Postabsorptive Hypoglycemia;Postprandial Hypoglycemia;Reactive Hypoglycemia;hypoglycaemia--an;hypoglycemia--an;	Mesh_UI:D007003;Mesh_MN:C18.452.394.984;DOID:9993;NCI:C3126;ICD9CM:251.2;UMLS_CUI:C0020615;ICD10CM:E16.2;SNOMEDCT_US_2016_03_01:154691006;SNOMEDCT_US_2016_03_01:154693009;SNOMEDCT_US_2016_03_01:190433001;SNOMEDCT_US_2016_03_01:190436009;SNOMEDCT_US_2016_03_01:237630007;SNOMEDCT_US_2016_03_01:271327008;SNOMEDCT_US_2016_03_01:302866003;SNOMEDCT_US_2016_03_01:66694000;	521541	Protein	VHL	Protein G7;pVHL;VHL;Von Hippel-Lindau disease tumor suppressor;g7 protein;g7 type protein;HRCA1;RCA1;tumor suppressor von hippel lindau;tumor suppressor von hippel-lindau;vhl-type;VHL1;von hippel lindau tumor suppressor;von Hippel-Lindau tumor suppressor;von hippel-lindau tumor-suppressor;von-hippel lindau tumor suppressor;von-hippel-lindau tumor suppressor;	SWISSPROT_AC:P40337;SWISSPROT_ID:VHL_HUMAN;EMBL:AC034193;EMBL:AF010238;EMBL:AK315799;EMBL:BC058831;EMBL:CH471055;EMBL:L15409;EMBL:U54612;EMBL:X96489;RefSeq:NP_000542.1;RefSeq:NP_937799.1;ProteinModelPortal:P40337;STRING:9606.ENSP00000256474;SWISSPROT_AC_OLD:B2RE45;SWISSPROT_AC_OLD:Q13599;SWISSPROT_AC_OLD:Q6PDA9;SMR:P40337;GeneID:7428;KEGG:hsa:7428;PIR:I38926;eggNOG:ENOG4111PRU;eggNOG:KOG4710;UniG…
39950667	Hypoglycemia -- VHL	association	Pubmed 2013:23015148;	On the other hand, inactivation of <b>Vhl</b> in murine liver leads to <b>hypoglycemia</b> associated with a HIF-2-related decrease in the expression of the gluconeogenic enzyme genes Pepck, G6pc, and Glut2.[Pubmed 2013:23015148];	1373	Disease	Hypoglycemia	Fasting Hypoglycemia;Hypoglycaemia;Hypoglycemia;Postabsorptive Hypoglycemia;Postprandial Hypoglycemia;Reactive Hypoglycemia;hypoglycaemia--an;hypoglycemia--an;	Mesh_UI:D007003;Mesh_MN:C18.452.394.984;DOID:9993;NCI:C3126;ICD9CM:251.2;UMLS_CUI:C0020615;ICD10CM:E16.2;SNOMEDCT_US_2016_03_01:154691006;SNOMEDCT_US_2016_03_01:154693009;SNOMEDCT_US_2016_03_01:190433001;SNOMEDCT_US_2016_03_01:190436009;SNOMEDCT_US_2016_03_01:237630007;SNOMEDCT_US_2016_03_01:271327008;SNOMEDCT_US_2016_03_01:302866003;SNOMEDCT_US_2016_03_01:66694000;	4345857	Gene	VHL	HRCA1;pVHL;RCA1;VHL;VHL1;von Hippel-Lindau tumor suppressor;g7 protein;g7 type protein;Protein G7;tumor suppressor von hippel lindau;tumor suppressor von hippel-lindau;vhl-type;von hippel lindau tumor suppressor;Von Hippel-Lindau disease tumor suppressor;von hippel-lindau tumor-suppressor;von-hippel lindau tumor suppressor;von-hippel-lindau tumor suppressor;	SWISSPROT_AC:P40337;SWISSPROT_ID:VHL_HUMAN;GeneID:7428;Ensembl:ENSG00000134086;HGNC:HGNC:12687;MIM:608537;Vega:OTTHUMG00000128668;protein_accession:AAA98614.1;protein_accession:AAB64200.1;protein_accession:AAH27957.1;protein_accession:AAH58831.1;protein_accession:ABP65324.1;protein_accession:AFM52329.1;protein_accession:AFS51418.1;protein_accession:ALQ33844.1;protein_accession:ALQ33845.1;protein_…
30711713	Hypoglycemia -- Leptin	association	Pubmed 2000:10720074;Pubmed central 2017:5684476;Pubmed central 2013:3717838;	Multiple regression analysis revealed a significant effect of circulating insulin (low vs. high insulin; P = 0.001) and blood glucose (<b>hypoglycemia</b> vs. euglycemia; P = 0.001) on the rise of serum <b>leptin</b>.[Pubmed 2000:10720074];We also found that the glucose-lowering effect of Ad-Leptin was more striking when mice were fasted (Fig. 3B), suggesting that <b>Ad-Leptin</b> induced <b>hypo…	1373	Disease	Hypoglycemia	Fasting Hypoglycemia;Hypoglycaemia;Hypoglycemia;Postabsorptive Hypoglycemia;Postprandial Hypoglycemia;Reactive Hypoglycemia;hypoglycaemia--an;hypoglycemia--an;	Mesh_UI:D007003;Mesh_MN:C18.452.394.984;DOID:9993;NCI:C3126;ICD9CM:251.2;UMLS_CUI:C0020615;ICD10CM:E16.2;SNOMEDCT_US_2016_03_01:154691006;SNOMEDCT_US_2016_03_01:154693009;SNOMEDCT_US_2016_03_01:190433001;SNOMEDCT_US_2016_03_01:190436009;SNOMEDCT_US_2016_03_01:237630007;SNOMEDCT_US_2016_03_01:271327008;SNOMEDCT_US_2016_03_01:302866003;SNOMEDCT_US_2016_03_01:66694000;	219985	Protein	Leptin	LEP;Leptin;OB;Obese protein;Obesity factor;OBS;factor obesity;factor of obesity;LEPD;leptin--an;leptin-type;obesity--factor;protein obese;	SWISSPROT_AC:P41159;SWISSPROT_ID:LEP_HUMAN;EMBL:AF008123;EMBL:AY996373;EMBL:BC060830;EMBL:BC069452;EMBL:BC069527;EMBL:D49487;EMBL:D63519;EMBL:D63710;EMBL:U18915;EMBL:U43415;EMBL:U43653;RefSeq:NP_000221.1;RefSeq:XP_005250397.1;ProteinModelPortal:P41159;STRING:9606.ENSP00000312652;SWISSPROT_AC_OLD:O15158;SWISSPROT_AC_OLD:Q56A88;SMR:P41159;GeneID:3952;KEGG:hsa:3952;PIR:A38952;PIR:I53166;eggNOG:ENOG4…
31065761	Hypoglycemia -- GLP-1 receptor	association	Pubmed 2001:11251679;Pubmed 2015:24065782;Pubmed 2016:26694545;Pubmed 2016:26835799;Pubmed 2017:27975209;Pubmed central 2014:4097928;Pubmed central 2012:3401750;Pubmed central 2012:3447900;Pubmed central 2016:4861281;Pubmed central 2016:5001217;Pubmed central 2009:2811437;Pubmed central 2013:3556522;Pubmed central 2013:3808724;	Since GLP-1 is also effective in Type 2 diabetic patients and is presently being evaluated as a therapeutic agent in this disease, it is important to investigate whether <b>GLP-1</b> can cause <b>hypoglycaemia</b> in such patients.[Pubmed 2001:11251679];Compared to insulin, <b>GLP-1</b> appears to be associated with a lower risk of severe <b>hypoglycemia</b>, probably because the magnitude of its…	1373	Disease	Hypoglycemia	Fasting Hypoglycemia;Hypoglycaemia;Hypoglycemia;Postabsorptive Hypoglycemia;Postprandial Hypoglycemia;Reactive Hypoglycemia;hypoglycaemia--an;hypoglycemia--an;	Mesh_UI:D007003;Mesh_MN:C18.452.394.984;DOID:9993;NCI:C3126;ICD9CM:251.2;UMLS_CUI:C0020615;ICD10CM:E16.2;SNOMEDCT_US_2016_03_01:154691006;SNOMEDCT_US_2016_03_01:154693009;SNOMEDCT_US_2016_03_01:190433001;SNOMEDCT_US_2016_03_01:190436009;SNOMEDCT_US_2016_03_01:237630007;SNOMEDCT_US_2016_03_01:271327008;SNOMEDCT_US_2016_03_01:302866003;SNOMEDCT_US_2016_03_01:66694000;	158985	Protein	GLP-1 receptor	GLP-1 receptor;GLP-1-R;GLP-1R;GLP1R;Glucagon-like peptide 1 receptor;glp- 1 r;glp- 1 receptor;GLP-1;glp-1 r;glp-1 the receptor;glp-1-receptor;glp-i receptor;glp1 receptor;glp1-r;glucagon like peptide 1 receptor;glucagon like peptide-1 receptor;glucagon like-peptide 1 receptor;glucagon like-peptide-1 receptor;glucagon receptor like peptide-1;glucagon- like peptide-1 receptor;glucagon-like peptide …	SWISSPROT_AC:P43220;SWISSPROT_ID:GLP1R_HUMAN;EMBL:AB065685;EMBL:AL035690;EMBL:AY439112;EMBL:BC112126;EMBL:BC113493;EMBL:L23503;EMBL:U01104;EMBL:U01156;EMBL:U01157;EMBL:U10037;EMBL:U66062;RefSeq:NP_002053.3;ProteinModelPortal:P43220;STRING:9606.ENSP00000362353;SWISSPROT_AC_OLD:Q2M229;SWISSPROT_AC_OLD:Q99669;SMR:P43220;GeneID:2740;KEGG:hsa:2740;PIR:I84494;PIR:S71624;eggNOG:ENOG410XRS2;eggNOG:KOG456…
31065881	Hypoglycemia -- GLP1R	association	Pubmed 2001:11251679;Pubmed 2015:24065782;Pubmed 2016:26694545;Pubmed 2016:26835799;Pubmed 2017:27975209;Pubmed central 2014:4097928;Pubmed central 2012:3401750;Pubmed central 2012:3447900;Pubmed central 2016:4861281;Pubmed central 2016:5001217;Pubmed central 2009:2811437;Pubmed central 2013:3556522;Pubmed central 2013:3808724;	Since GLP-1 is also effective in Type 2 diabetic patients and is presently being evaluated as a therapeutic agent in this disease, it is important to investigate whether <b>GLP-1</b> can cause <b>hypoglycaemia</b> in such patients.[Pubmed 2001:11251679];Compared to insulin, <b>GLP-1</b> appears to be associated with a lower risk of severe <b>hypoglycemia</b>, probably because the magnitude of its…	1373	Disease	Hypoglycemia	Fasting Hypoglycemia;Hypoglycaemia;Hypoglycemia;Postabsorptive Hypoglycemia;Postprandial Hypoglycemia;Reactive Hypoglycemia;hypoglycaemia--an;hypoglycemia--an;	Mesh_UI:D007003;Mesh_MN:C18.452.394.984;DOID:9993;NCI:C3126;ICD9CM:251.2;UMLS_CUI:C0020615;ICD10CM:E16.2;SNOMEDCT_US_2016_03_01:154691006;SNOMEDCT_US_2016_03_01:154693009;SNOMEDCT_US_2016_03_01:190433001;SNOMEDCT_US_2016_03_01:190436009;SNOMEDCT_US_2016_03_01:237630007;SNOMEDCT_US_2016_03_01:271327008;SNOMEDCT_US_2016_03_01:302866003;SNOMEDCT_US_2016_03_01:66694000;	4342034	Gene	GLP1R	GLP-1;GLP-1-R;GLP-1R;GLP1R;glucagon like peptide 1 receptor;glp- 1 r;glp- 1 receptor;glp-1 r;GLP-1 receptor;glp-1 the receptor;glp-1-receptor;glp-i receptor;glp1 receptor;glp1-r;glucagon like peptide-1 receptor;glucagon like-peptide 1 receptor;glucagon like-peptide-1 receptor;glucagon receptor like peptide-1;glucagon- like peptide-1 receptor;Glucagon-like peptide 1 receptor;glucagon-like peptide …	SWISSPROT_AC:P43220;SWISSPROT_ID:GLP1R_HUMAN;GeneID:2740;Ensembl:ENSG00000112164;HGNC:HGNC:4324;MIM:138032;Vega:OTTHUMG00000014638;protein_accession:AAA03614.1;protein_accession:AAA17021.1;protein_accession:AAA62471.1;protein_accession:AAA63787.1;protein_accession:AAB64013.1;protein_accession:AAC50050.1;protein_accession:AAI11844.1;protein_accession:AAI12127.1;protein_accession:AAI13494.1;protein…
275865576	Hypoglycemia -- GPD2	association	Pubmed central 2011:3012195;	However, this shuttle requires the activity of Gpd2, and in this study we observed that <b>hypoglycemia</b> inhibited <b>Gpd2</b> (Fig. 5), an effect that was prevented by naloxone but not valsartan.[Pubmed central 2011:3012195];	1373	Disease	Hypoglycemia	Fasting Hypoglycemia;Hypoglycaemia;Hypoglycemia;Postabsorptive Hypoglycemia;Postprandial Hypoglycemia;Reactive Hypoglycemia;hypoglycaemia--an;hypoglycemia--an;	Mesh_UI:D007003;Mesh_MN:C18.452.394.984;DOID:9993;NCI:C3126;ICD9CM:251.2;UMLS_CUI:C0020615;ICD10CM:E16.2;SNOMEDCT_US_2016_03_01:154691006;SNOMEDCT_US_2016_03_01:154693009;SNOMEDCT_US_2016_03_01:190433001;SNOMEDCT_US_2016_03_01:190436009;SNOMEDCT_US_2016_03_01:237630007;SNOMEDCT_US_2016_03_01:271327008;SNOMEDCT_US_2016_03_01:302866003;SNOMEDCT_US_2016_03_01:66694000;	164035	Protein	GPD2	EC 1.1.5.3;Glycerol-3-phosphate dehydrogenase, mitochondrial;GPD-M;GPD2;GPDH-M;GPDM;mtGPD;dehydrogenase, mitochondrial glycerol 3-phosphate;GDH2;glycerol-3-phosphate dehydrogenase 2;mGPDH;	SWISSPROT_AC:P43304;SWISSPROT_ID:GPDM_HUMAN;EMBL:AB209399;EMBL:AC011308;EMBL:AC092686;EMBL:AF311325;EMBL:AK093198;EMBL:AK291065;EMBL:AK292817;EMBL:CH471058;EMBL:U12424;EMBL:U36310;EMBL:U40353;EMBL:U40354;EMBL:U40355;EMBL:U40357;EMBL:U40358;EMBL:U40359;EMBL:U40360;EMBL:U40361;EMBL:U40362;EMBL:U40363;EMBL:U40364;EMBL:U40365;EMBL:U40367;EMBL:U79250;RefSeq:NP_000399.3;RefSeq:NP_001076581.2;RefSeq:XP_…
275865761	Hypoglycemia -- GPD2	association	Pubmed central 2011:3012195;	However, this shuttle requires the activity of Gpd2, and in this study we observed that <b>hypoglycemia</b> inhibited <b>Gpd2</b> (Fig. 5), an effect that was prevented by naloxone but not valsartan.[Pubmed central 2011:3012195];	1373	Disease	Hypoglycemia	Fasting Hypoglycemia;Hypoglycaemia;Hypoglycemia;Postabsorptive Hypoglycemia;Postprandial Hypoglycemia;Reactive Hypoglycemia;hypoglycaemia--an;hypoglycemia--an;	Mesh_UI:D007003;Mesh_MN:C18.452.394.984;DOID:9993;NCI:C3126;ICD9CM:251.2;UMLS_CUI:C0020615;ICD10CM:E16.2;SNOMEDCT_US_2016_03_01:154691006;SNOMEDCT_US_2016_03_01:154693009;SNOMEDCT_US_2016_03_01:190433001;SNOMEDCT_US_2016_03_01:190436009;SNOMEDCT_US_2016_03_01:237630007;SNOMEDCT_US_2016_03_01:271327008;SNOMEDCT_US_2016_03_01:302866003;SNOMEDCT_US_2016_03_01:66694000;	4342104	Gene	GPD2	GDH2;glycerol-3-phosphate dehydrogenase 2;GPD2;GPDM;mGPDH;dehydrogenase, mitochondrial glycerol 3-phosphate;EC 1.1.5.3;Glycerol-3-phosphate dehydrogenase, mitochondrial;GPD-M;GPDH-M;mtGPD;	SWISSPROT_AC:P43304;SWISSPROT_ID:GPDM_HUMAN;GeneID:2820;Ensembl:ENSG00000115159;HGNC:HGNC:4456;MIM:138430;Vega:OTTHUMG00000131951;protein_accession:AAA65701.1;protein_accession:AAB50200.1;protein_accession:AAB60403.1;protein_accession:AAC50556.1;protein_accession:AAG33851.1;protein_accession:AAH19874.1;protein_accession:AAY24073.1;protein_accession:AAY24329.1;protein_accession:AEE60989.1;protein_…
277681060	Hypoglycemia -- NOTCH1	association	Pubmed central 2013:3924823;	<b>Notch1</b> Activation Induces <b>Hypoglycemia</b> and Hyperinsulinemia in a Transgenic ГѓЕЅГ‚ВІNICD+/+ Mouse Model.[Pubmed central 2013:3924823];<b>Notch1</b> Activation Induces <b>Hypoglycemia</b> and Hyperinsulinemia in a Transgenic ?NICD+/+ Mouse Model.[Pubmed central 2013:3924823];These data indicate that overexpression of <b>NICD</b> resulted in <b>fasting hypoglycemia</b> and hyperinsuli…	1373	Disease	Hypoglycemia	Fasting Hypoglycemia;Hypoglycaemia;Hypoglycemia;Postabsorptive Hypoglycemia;Postprandial Hypoglycemia;Reactive Hypoglycemia;hypoglycaemia--an;hypoglycemia--an;	Mesh_UI:D007003;Mesh_MN:C18.452.394.984;DOID:9993;NCI:C3126;ICD9CM:251.2;UMLS_CUI:C0020615;ICD10CM:E16.2;SNOMEDCT_US_2016_03_01:154691006;SNOMEDCT_US_2016_03_01:154693009;SNOMEDCT_US_2016_03_01:190433001;SNOMEDCT_US_2016_03_01:190436009;SNOMEDCT_US_2016_03_01:237630007;SNOMEDCT_US_2016_03_01:271327008;SNOMEDCT_US_2016_03_01:302866003;SNOMEDCT_US_2016_03_01:66694000;	279460	Protein	NOTCH1	hN1;Neurogenic locus notch homolog protein 1;NOTC1;Notch 1;NOTCH1;TAN1;Translocation-associated notch protein TAN-1;AOS5;AOVD1;hn -1;hn i;hn-1;notch -1;notch-i;tan i;tan-1;tan-i;	SWISSPROT_AC:P46531;SWISSPROT_ID:NOTC1_HUMAN;EMBL:AB209873;EMBL:AF308602;EMBL:AL354671;EMBL:AL592301;EMBL:M73980;RefSeq:NP_060087.3;ProteinModelPortal:P46531;STRING:9606.ENSP00000277541;SWISSPROT_AC_OLD:Q59ED8;SWISSPROT_AC_OLD:Q5SXM3;SMR:P46531;GeneID:4851;KEGG:hsa:4851;PIR:A40043;eggNOG:COG0666;eggNOG:ENOG410IR7G;UniGene:Hs.495473;GO:GO:0000122;GO:GO:0000139;GO:GO:0001047;GO:GO:0001190;GO:GO:000…
277681135	Hypoglycemia -- NOTCH1	association	Pubmed central 2013:3924823;	<b>Notch1</b> Activation Induces <b>Hypoglycemia</b> and Hyperinsulinemia in a Transgenic ГѓЕЅГ‚ВІNICD+/+ Mouse Model.[Pubmed central 2013:3924823];<b>Notch1</b> Activation Induces <b>Hypoglycemia</b> and Hyperinsulinemia in a Transgenic ?NICD+/+ Mouse Model.[Pubmed central 2013:3924823];These data indicate that overexpression of <b>NICD</b> resulted in <b>fasting hypoglycemia</b> and hyperinsuli…	1373	Disease	Hypoglycemia	Fasting Hypoglycemia;Hypoglycaemia;Hypoglycemia;Postabsorptive Hypoglycemia;Postprandial Hypoglycemia;Reactive Hypoglycemia;hypoglycaemia--an;hypoglycemia--an;	Mesh_UI:D007003;Mesh_MN:C18.452.394.984;DOID:9993;NCI:C3126;ICD9CM:251.2;UMLS_CUI:C0020615;ICD10CM:E16.2;SNOMEDCT_US_2016_03_01:154691006;SNOMEDCT_US_2016_03_01:154693009;SNOMEDCT_US_2016_03_01:190433001;SNOMEDCT_US_2016_03_01:190436009;SNOMEDCT_US_2016_03_01:237630007;SNOMEDCT_US_2016_03_01:271327008;SNOMEDCT_US_2016_03_01:302866003;SNOMEDCT_US_2016_03_01:66694000;	4343693	Gene	NOTCH1	AOS5;AOVD1;hN1;notch 1;NOTCH1;TAN1;hn -1;hn i;hn-1;Neurogenic locus notch homolog protein 1;NOTC1;notch -1;notch-i;tan i;tan-1;tan-i;Translocation-associated notch protein TAN-1;	SWISSPROT_AC:P46531;SWISSPROT_ID:NOTC1_HUMAN;GeneID:4851;Ensembl:ENSG00000148400;HGNC:HGNC:7881;MIM:190198;Vega:OTTHUMG00000020935;protein_accession:AAA60614.1;protein_accession:AAG33848.1;protein_accession:AFA51166.1;protein_accession:AFA51167.1;protein_accession:AFD02281.1;protein_accession:AFD64628.1;protein_accession:AHH85782.1;protein_accession:AHJ25884.1;protein_accession:BAA90883.1;protein…
275957192	Hypoglycemia -- Glucagon receptor	association	Pubmed central 2012:3501516;Pubmed central 2016:5215471;	Neither approach to disruption of <b>GCGR</b> function results in overt <b>hypoglycemia</b>;[Pubmed central 2012:3501516];This observation should be interpreted with caution, however, because antagonism of the <b>GCGR</b> could hypothetically lead to <b>hypoglycemia</b> in situations in which glucagon was contributing importantly to a counterregulatory response to excessive insulin or an insulin …	1373	Disease	Hypoglycemia	Fasting Hypoglycemia;Hypoglycaemia;Hypoglycemia;Postabsorptive Hypoglycemia;Postprandial Hypoglycemia;Reactive Hypoglycemia;hypoglycaemia--an;hypoglycemia--an;	Mesh_UI:D007003;Mesh_MN:C18.452.394.984;DOID:9993;NCI:C3126;ICD9CM:251.2;UMLS_CUI:C0020615;ICD10CM:E16.2;SNOMEDCT_US_2016_03_01:154691006;SNOMEDCT_US_2016_03_01:154693009;SNOMEDCT_US_2016_03_01:190433001;SNOMEDCT_US_2016_03_01:190436009;SNOMEDCT_US_2016_03_01:237630007;SNOMEDCT_US_2016_03_01:271327008;SNOMEDCT_US_2016_03_01:302866003;SNOMEDCT_US_2016_03_01:66694000;	159967	Protein	Glucagon receptor	GCGR;GL-R;GLR;Glucagon receptor;GGR;gl r;glucagon-receptor;receptor-glucagon;	SWISSPROT_AC:P47871;SWISSPROT_ID:GLR_HUMAN;EMBL:BC104854;EMBL:BC112041;EMBL:L20316;EMBL:L24751;EMBL:U03469;RefSeq:NP_000151.1;RefSeq:XP_006722340.1;ProteinModelPortal:P47871;STRING:9606.ENSP00000383558;SWISSPROT_AC_OLD:Q2M3M5;SMR:P47871;GeneID:2642;KEGG:hsa:2642;PIR:JC2041;eggNOG:ENOG410XRS2;eggNOG:KOG4564;UniGene:Hs.208;GO:GO:0004967;GO:GO:0005085;GO:GO:0005768;GO:GO:0005886;GO:GO:0005887;GO:GO:…
[truncated: 74 more rows]

## Sheet: Hypoglycemia_gene network_ints
IntId	IntSchema	IntType	IntLinks	Sentences	ObjId1	ObjType1	ObjName1	ObjSymonyms1	ObjLinks1	ObjId2	ObjType2	ObjName2	ObjSymonyms2	ObjLinks2
[truncated: 5,525 more rows]
[truncated: 5 more columns]
