# Supplementary material for: Hypoglycemia, Vascular Disease and Cognitive Dysfunction in Diabetes: Insights from Text Mining-Based Reconstruction and Bioinformatics Analysis of the Gene Networks
Source: Int J Mol Sci. 2021 Nov 17;22(22):12419. doi: 10.3390/ijms222212419 (PMC8620086; doi:10.3390/ijms222212419)
Supplement: Supplementary file 1 [file ijms-22-12419-s001.zip › Supplementary materials_after review round 1/Table S10.xlsx]

## Sheet: AmiGO2 results
Gene	UniprotID	Associated cells	PubMed ID
ABCA2	Q9BZC7	microvascular endothelial cell|epithelial cell|brain microvascular endothelial cell|anatomical conduit|blood vessel endothelium|tissue|circulatory system|neural cell|anatomical cluster|barrier cell|eukaryotic cell|brain|lining cell|squamous epithelial cell|blood vessel endothelial cell|somatic cell|organ|anatomical structure|multicellular organism|anatomical system|animal cell|vasculature|materia…	PMID:23137377
ABCA3	Q99758	microvascular endothelial cell|epithelial cell|brain microvascular endothelial cell|anatomical conduit|blood vessel endothelium|tissue|circulatory system|neural cell|anatomical cluster|barrier cell|eukaryotic cell|brain|lining cell|squamous epithelial cell|blood vessel endothelial cell|somatic cell|organ|anatomical structure|multicellular organism|anatomical system|animal cell|vasculature|materia…	PMID:23137377
ABCA6	Q8N139	microvascular endothelial cell|epithelial cell|brain microvascular endothelial cell|anatomical conduit|blood vessel endothelium|tissue|circulatory system|neural cell|anatomical cluster|barrier cell|eukaryotic cell|brain|lining cell|squamous epithelial cell|blood vessel endothelial cell|somatic cell|organ|anatomical structure|multicellular organism|anatomical system|animal cell|vasculature|materia…	PMID:23137377
ABCB1	P08183	microvascular endothelial cell|epithelial cell|brain microvascular endothelial cell|anatomical conduit|blood vessel endothelium|tissue|circulatory system|neural cell|anatomical cluster|barrier cell|eukaryotic cell|brain|lining cell|squamous epithelial cell|blood vessel endothelial cell|somatic cell|organ|anatomical structure|multicellular organism|anatomical system|animal cell|vasculature|materia…	PMID:16361082
ABCB1	P08183	microvascular endothelial cell|epithelial cell|brain microvascular endothelial cell|anatomical conduit|blood vessel endothelium|tissue|circulatory system|neural cell|anatomical cluster|barrier cell|eukaryotic cell|brain|lining cell|squamous epithelial cell|blood vessel endothelial cell|somatic cell|organ|anatomical structure|multicellular organism|anatomical system|animal cell|vasculature|materia…	PMID:18619525
ABCB1	P08183	microvascular endothelial cell|epithelial cell|brain microvascular endothelial cell|anatomical conduit|blood vessel endothelium|tissue|circulatory system|neural cell|anatomical cluster|barrier cell|eukaryotic cell|brain|lining cell|squamous epithelial cell|blood vessel endothelial cell|somatic cell|organ|anatomical structure|multicellular organism|anatomical system|animal cell|vasculature|materia…	PMID:23137377
ABCC1	P33527	microvascular endothelial cell|epithelial cell|brain microvascular endothelial cell|anatomical conduit|blood vessel endothelium|tissue|circulatory system|neural cell|anatomical cluster|barrier cell|eukaryotic cell|brain|lining cell|squamous epithelial cell|blood vessel endothelial cell|somatic cell|organ|anatomical structure|multicellular organism|anatomical system|animal cell|vasculature|materia…	PMID:18619525
ABCC1	P33527	microvascular endothelial cell|epithelial cell|brain microvascular endothelial cell|anatomical conduit|blood vessel endothelium|tissue|circulatory system|neural cell|anatomical cluster|barrier cell|eukaryotic cell|brain|lining cell|squamous epithelial cell|blood vessel endothelial cell|somatic cell|organ|anatomical structure|multicellular organism|anatomical system|animal cell|vasculature|materia…	PMID:23137377
ABCC4	O15439	microvascular endothelial cell|epithelial cell|brain microvascular endothelial cell|anatomical conduit|blood vessel endothelium|tissue|circulatory system|neural cell|anatomical cluster|barrier cell|eukaryotic cell|brain|lining cell|squamous epithelial cell|blood vessel endothelial cell|somatic cell|organ|anatomical structure|multicellular organism|anatomical system|animal cell|vasculature|materia…	PMID:18619525
ABCC4	O15439	microvascular endothelial cell|epithelial cell|brain microvascular endothelial cell|anatomical conduit|blood vessel endothelium|tissue|circulatory system|neural cell|anatomical cluster|barrier cell|eukaryotic cell|brain|lining cell|squamous epithelial cell|blood vessel endothelial cell|somatic cell|organ|anatomical structure|multicellular organism|anatomical system|animal cell|vasculature|materia…	PMID:18619525
ABCC4	O15439	microvascular endothelial cell|epithelial cell|brain microvascular endothelial cell|anatomical conduit|blood vessel endothelium|tissue|circulatory system|neural cell|anatomical cluster|barrier cell|eukaryotic cell|brain|lining cell|squamous epithelial cell|blood vessel endothelial cell|somatic cell|organ|anatomical structure|multicellular organism|anatomical system|animal cell|vasculature|materia…	PMID:23137377
ABCC5	O15440	microvascular endothelial cell|epithelial cell|brain microvascular endothelial cell|anatomical conduit|blood vessel endothelium|tissue|circulatory system|neural cell|anatomical cluster|barrier cell|eukaryotic cell|brain|lining cell|squamous epithelial cell|blood vessel endothelial cell|somatic cell|organ|anatomical structure|multicellular organism|anatomical system|animal cell|vasculature|materia…	PMID:18619525
ABCG2	Q9UNQ0	cell|biological entity|plasma membrane region|cellular anatomical entity|cellular_component|plasma membrane|material anatomical entity|basal plasma membrane|connected anatomical structure|basal part of cell|anatomical entity|membrane|cell periphery|cell|biological entity|plasma membrane region|cellular anatomical entity|cellular_component|plasma membrane|material anatomical entity|connected anato…	PMID:12958161
ABCG2	Q9UNQ0	cell|biological entity|plasma membrane region|cellular anatomical entity|cellular_component|plasma membrane|material anatomical entity|basal plasma membrane|connected anatomical structure|basal part of cell|anatomical entity|membrane|cell periphery|cell|biological entity|plasma membrane region|cellular anatomical entity|cellular_component|plasma membrane|material anatomical entity|connected anato…	PMID:12958161
ABCG2	Q9UNQ0	microvascular endothelial cell|epithelial cell|brain microvascular endothelial cell|anatomical conduit|blood vessel endothelium|tissue|circulatory system|neural cell|anatomical cluster|barrier cell|eukaryotic cell|brain|lining cell|squamous epithelial cell|blood vessel endothelial cell|somatic cell|organ|anatomical structure|multicellular organism|anatomical system|animal cell|vasculature|materia…	PMID:18619525
ABCG2	Q9UNQ0	microvascular endothelial cell|epithelial cell|brain microvascular endothelial cell|anatomical conduit|blood vessel endothelium|tissue|circulatory system|neural cell|anatomical cluster|barrier cell|eukaryotic cell|brain|lining cell|squamous epithelial cell|blood vessel endothelial cell|somatic cell|organ|anatomical structure|multicellular organism|anatomical system|animal cell|vasculature|materia…	PMID:23137377
ACTB	P60709	microvascular endothelial cell|epithelial cell|cell|vessel|anatomical conduit|anatomical entity|unilaminar epithelium|material anatomical entity|blood vessel endothelium|tissue|endothelium|squamous epithelium|circulatory system|blood vasculature|connected anatomical structure|cardiovascular system|blood vessel|anatomical entity|cardiovascular system endothelium|anatomical cluster|endothelial cell…	PMID:25753039
ADAMTS9	Q9P2N4	microvascular endothelial cell|epithelial cell|brain microvascular endothelial cell|anatomical conduit|blood vessel endothelium|tissue|circulatory system|neural cell|anatomical cluster|barrier cell|eukaryotic cell|brain|lining cell|squamous epithelial cell|blood vessel endothelial cell|somatic cell|organ|anatomical structure|multicellular organism|anatomical system|animal cell|vasculature|materia…	GO_REF:0000024
ADAMTS9	Q9P2N4	microvascular endothelial cell|epithelial cell|brain microvascular endothelial cell|anatomical conduit|blood vessel endothelium|tissue|circulatory system|neural cell|anatomical cluster|barrier cell|eukaryotic cell|brain|lining cell|squamous epithelial cell|blood vessel endothelial cell|somatic cell|organ|anatomical structure|multicellular organism|anatomical system|animal cell|vasculature|materia…	GO_REF:0000024
ADAMTS9	Q9P2N4	microvascular endothelial cell|epithelial cell|brain microvascular endothelial cell|anatomical conduit|blood vessel endothelium|tissue|circulatory system|neural cell|anatomical cluster|barrier cell|eukaryotic cell|brain|lining cell|squamous epithelial cell|blood vessel endothelial cell|somatic cell|organ|anatomical structure|multicellular organism|anatomical system|animal cell|vasculature|materia…	GO_REF:0000024
AGER	Q15109	biological_process|response to organic substance|cellular response to peptide|cellular response to amyloid-beta|response to chemical|response to peptide|response to amyloid-beta|cellular response to nitrogen compound|response to nitrogen compound|cellular response to oxygen-containing compound|response to oxygen-containing compound|cellular process|cellular response to organic substance|cellular …	PMID:11078691
AGER	Q15109	biological_process|response to organic substance|cellular response to peptide|cellular response to amyloid-beta|response to chemical|response to peptide|response to amyloid-beta|cellular response to nitrogen compound|response to nitrogen compound|cellular response to oxygen-containing compound|response to oxygen-containing compound|cellular process|cellular response to organic substance|cellular …	PMID:11078691
ANGPT1	Q15389	microvascular endothelial cell|epithelial cell|cell|vessel|anatomical conduit|anatomical entity|unilaminar epithelium|material anatomical entity|blood vessel endothelium|tissue|endothelium|squamous epithelium|circulatory system|blood vasculature|connected anatomical structure|cardiovascular system|blood vessel|anatomical entity|cardiovascular system endothelium|anatomical cluster|endothelial cell…	PMID:19148554
ANGPT1	Q15389	microvascular endothelial cell|epithelial cell|cell|vessel|anatomical conduit|anatomical entity|unilaminar epithelium|material anatomical entity|blood vessel endothelium|tissue|endothelium|squamous epithelium|circulatory system|blood vasculature|connected anatomical structure|cardiovascular system|blood vessel|anatomical entity|cardiovascular system endothelium|anatomical cluster|endothelial cell…	PMID:19148554
ANGPT1	Q15389	microvascular endothelial cell|epithelial cell|cell|vessel|anatomical conduit|anatomical entity|unilaminar epithelium|material anatomical entity|blood vessel endothelium|tissue|endothelium|squamous epithelium|circulatory system|blood vasculature|connected anatomical structure|cardiovascular system|blood vessel|anatomical entity|cardiovascular system endothelium|anatomical cluster|endothelial cell…	PMID:19148554
APOE	P02649	microvascular endothelial cell|epithelial cell|brain microvascular endothelial cell|anatomical conduit|blood vessel endothelium|tissue|circulatory system|neural cell|anatomical cluster|barrier cell|eukaryotic cell|brain|lining cell|squamous epithelial cell|blood vessel endothelial cell|somatic cell|organ|anatomical structure|multicellular organism|anatomical system|animal cell|vasculature|materia…	PMID:25015123
ARHGEF18	Q6ZSZ5	microvascular endothelial cell|epithelial cell|cell|vessel|anatomical conduit|anatomical entity|unilaminar epithelium|material anatomical entity|blood vessel endothelium|tissue|endothelium|squamous epithelium|circulatory system|blood vasculature|connected anatomical structure|cardiovascular system|blood vessel|anatomical entity|cardiovascular system endothelium|anatomical cluster|endothelial cell…	PMID:25753039
ARHGEF18	Q6ZSZ5	microvascular endothelial cell|epithelial cell|cell|vessel|anatomical conduit|anatomical entity|unilaminar epithelium|material anatomical entity|blood vessel endothelium|tissue|endothelium|squamous epithelium|circulatory system|blood vasculature|connected anatomical structure|cardiovascular system|blood vessel|anatomical entity|cardiovascular system endothelium|anatomical cluster|endothelial cell…	PMID:25753039
ARHGEF18	Q6ZSZ5	microvascular endothelial cell|epithelial cell|cell|vessel|anatomical conduit|anatomical entity|unilaminar epithelium|material anatomical entity|blood vessel endothelium|tissue|endothelium|squamous epithelium|circulatory system|blood vasculature|connected anatomical structure|cardiovascular system|blood vessel|anatomical entity|cardiovascular system endothelium|anatomical cluster|endothelial cell…	PMID:25753039
CAV1	Q03135	microvascular endothelial cell|epithelial cell|cell|vessel|anatomical conduit|anatomical entity|unilaminar epithelium|material anatomical entity|blood vessel endothelium|tissue|endothelium|squamous epithelium|circulatory system|blood vasculature|connected anatomical structure|cardiovascular system|blood vessel|anatomical entity|cardiovascular system endothelium|anatomical cluster|endothelial cell…	PMID:12091389
CAV2	P51636	microvascular endothelial cell|epithelial cell|cell|vessel|anatomical conduit|anatomical entity|unilaminar epithelium|material anatomical entity|blood vessel endothelium|tissue|endothelium|squamous epithelium|circulatory system|blood vasculature|connected anatomical structure|cardiovascular system|blood vessel|anatomical entity|cardiovascular system endothelium|anatomical cluster|endothelial cell…	PMID:12091389
CD36	P16671	carboxylic acid|s-block molecular entity|p-block molecular entity|straight-chain saturated fatty acid|organooxygen compound|long-chain fatty acid|main group molecular entity|oxygen molecular entity|carbon group molecular entity|heteroorganic entity|polyatomic entity|fatty acid|oxoacid|molecular entity|tetradecanoic acid|object|monocarboxylic acid|hydrogen molecular entity|organic molecule|molecul…	PMID:21395585
CD36	P16671	short-chain fatty acid|carboxylic acid|s-block molecular entity|p-block molecular entity|straight-chain saturated fatty acid|organooxygen compound|main group molecular entity|fatty acid 4:0|oxygen molecular entity|heteroorganic entity|carbon group molecular entity|polyatomic entity|fatty acid|oxoacid|molecular entity|object|monocarboxylic acid|hydrogen molecular entity|organic molecule|butyric ac…	PMID:21395585
CD36	P16671	carboxylic acid|s-block molecular entity|p-block molecular entity|straight-chain saturated fatty acid|organooxygen compound|long-chain fatty acid|main group molecular entity|oxygen molecular entity|carbon group molecular entity|heteroorganic entity|polyatomic entity|fatty acid|oxoacid|molecular entity|tetradecanoic acid|object|monocarboxylic acid|hydrogen molecular entity|organic molecule|molecul…	PMID:21395585
CD36	P16671	short-chain fatty acid|carboxylic acid|s-block molecular entity|p-block molecular entity|straight-chain saturated fatty acid|organooxygen compound|main group molecular entity|fatty acid 4:0|oxygen molecular entity|heteroorganic entity|carbon group molecular entity|polyatomic entity|fatty acid|oxoacid|molecular entity|object|monocarboxylic acid|hydrogen molecular entity|organic molecule|butyric ac…	PMID:21395585
CD47	Q08722	microvascular endothelial cell|epithelial cell|brain microvascular endothelial cell|anatomical conduit|blood vessel endothelium|tissue|circulatory system|neural cell|anatomical cluster|barrier cell|eukaryotic cell|brain|lining cell|squamous epithelial cell|blood vessel endothelial cell|somatic cell|organ|anatomical structure|multicellular organism|anatomical system|animal cell|vasculature|materia…	GO_REF:0000024
CD47	Q08722	microvascular endothelial cell|epithelial cell|brain microvascular endothelial cell|anatomical conduit|blood vessel endothelium|tissue|circulatory system|neural cell|anatomical cluster|barrier cell|eukaryotic cell|brain|lining cell|squamous epithelial cell|blood vessel endothelial cell|somatic cell|organ|anatomical structure|multicellular organism|anatomical system|animal cell|vasculature|materia…	GO_REF:0000024
CD47	Q08722	microvascular endothelial cell|epithelial cell|brain microvascular endothelial cell|anatomical conduit|blood vessel endothelium|tissue|circulatory system|neural cell|anatomical cluster|barrier cell|eukaryotic cell|brain|lining cell|squamous epithelial cell|blood vessel endothelial cell|somatic cell|organ|anatomical structure|multicellular organism|anatomical system|animal cell|vasculature|materia…	GO_REF:0000024
CD47	Q08722	microvascular endothelial cell|epithelial cell|brain microvascular endothelial cell|anatomical conduit|blood vessel endothelium|tissue|circulatory system|neural cell|anatomical cluster|barrier cell|eukaryotic cell|brain|lining cell|squamous epithelial cell|blood vessel endothelial cell|somatic cell|organ|anatomical structure|multicellular organism|anatomical system|animal cell|vasculature|materia…	GO_REF:0000024
CDH5	P33151	microvascular endothelial cell|epithelial cell|cell|vessel|anatomical conduit|anatomical entity|unilaminar epithelium|material anatomical entity|blood vessel endothelium|tissue|endothelium|squamous epithelium|circulatory system|blood vasculature|connected anatomical structure|cardiovascular system|blood vessel|anatomical entity|cardiovascular system endothelium|anatomical cluster|endothelial cell…	PMID:25753039
CDH5	P33151	microvascular endothelial cell|epithelial cell|cell|vessel|anatomical conduit|anatomical entity|unilaminar epithelium|material anatomical entity|blood vessel endothelium|tissue|endothelium|squamous epithelium|circulatory system|blood vasculature|connected anatomical structure|cardiovascular system|blood vessel|anatomical entity|cardiovascular system endothelium|anatomical cluster|endothelial cell…	PMID:25753039
CDH5	P33151	microvascular endothelial cell|epithelial cell|cell|vessel|anatomical conduit|anatomical entity|unilaminar epithelium|material anatomical entity|blood vessel endothelium|tissue|endothelium|squamous epithelium|circulatory system|blood vasculature|connected anatomical structure|cardiovascular system|blood vessel|anatomical entity|cardiovascular system endothelium|anatomical cluster|endothelial cell…	PMID:23288152
CDH5	P33151	microvascular endothelial cell|epithelial cell|cell|vessel|anatomical conduit|anatomical entity|unilaminar epithelium|material anatomical entity|blood vessel endothelium|tissue|endothelium|squamous epithelium|circulatory system|blood vasculature|connected anatomical structure|cardiovascular system|blood vessel|anatomical entity|cardiovascular system endothelium|anatomical cluster|endothelial cell…	PMID:23288152
CGNL1	Q0VF96	microvascular endothelial cell|epithelial cell|cell|vessel|anatomical conduit|anatomical entity|unilaminar epithelium|material anatomical entity|blood vessel endothelium|tissue|endothelium|squamous epithelium|circulatory system|blood vasculature|connected anatomical structure|cardiovascular system|blood vessel|anatomical entity|cardiovascular system endothelium|anatomical cluster|endothelial cell…	PMID:25753039
CGNL1	Q0VF96	microvascular endothelial cell|epithelial cell|cell|vessel|anatomical conduit|anatomical entity|unilaminar epithelium|material anatomical entity|blood vessel endothelium|tissue|endothelium|squamous epithelium|circulatory system|blood vasculature|connected anatomical structure|cardiovascular system|blood vessel|anatomical entity|cardiovascular system endothelium|anatomical cluster|endothelial cell…	PMID:25753039
CGNL1	Q0VF96	microvascular endothelial cell|epithelial cell|cell|vessel|anatomical conduit|anatomical entity|unilaminar epithelium|material anatomical entity|blood vessel endothelium|tissue|endothelium|squamous epithelium|circulatory system|blood vasculature|connected anatomical structure|cardiovascular system|blood vessel|anatomical entity|cardiovascular system endothelium|anatomical cluster|endothelial cell…	PMID:25753039
CGNL1	Q0VF96	microvascular endothelial cell|epithelial cell|cell|vessel|anatomical conduit|anatomical entity|unilaminar epithelium|material anatomical entity|blood vessel endothelium|tissue|endothelium|squamous epithelium|circulatory system|blood vasculature|connected anatomical structure|cardiovascular system|blood vessel|anatomical entity|cardiovascular system endothelium|anatomical cluster|endothelial cell…	PMID:25753039
CGNL1	Q0VF96	microvascular endothelial cell|epithelial cell|cell|vessel|anatomical conduit|anatomical entity|unilaminar epithelium|material anatomical entity|blood vessel endothelium|tissue|endothelium|squamous epithelium|circulatory system|blood vasculature|connected anatomical structure|cardiovascular system|blood vessel|anatomical entity|cardiovascular system endothelium|anatomical cluster|endothelial cell…	PMID:25753039
CLDN1	O95832	microvascular endothelial cell|epithelial cell|brain microvascular endothelial cell|anatomical conduit|blood vessel endothelium|tissue|circulatory system|neural cell|anatomical cluster|barrier cell|eukaryotic cell|brain|lining cell|squamous epithelial cell|blood vessel endothelial cell|somatic cell|organ|anatomical structure|multicellular organism|anatomical system|animal cell|vasculature|materia…	PMID:30734065
CLDN11	O75508	microvascular endothelial cell|epithelial cell|brain microvascular endothelial cell|anatomical conduit|blood vessel endothelium|tissue|circulatory system|neural cell|anatomical cluster|barrier cell|eukaryotic cell|brain|lining cell|squamous epithelial cell|blood vessel endothelial cell|somatic cell|organ|anatomical structure|multicellular organism|anatomical system|animal cell|vasculature|materia…	PMID:30734065
CLDN20	P56880	microvascular endothelial cell|epithelial cell|brain microvascular endothelial cell|anatomical conduit|blood vessel endothelium|tissue|circulatory system|neural cell|anatomical cluster|barrier cell|eukaryotic cell|brain|lining cell|squamous epithelial cell|blood vessel endothelial cell|somatic cell|organ|anatomical structure|multicellular organism|anatomical system|animal cell|vasculature|materia…	PMID:30734065
CLDN25	C9JDP6	microvascular endothelial cell|epithelial cell|brain microvascular endothelial cell|anatomical conduit|blood vessel endothelium|tissue|circulatory system|neural cell|anatomical cluster|barrier cell|eukaryotic cell|brain|lining cell|squamous epithelial cell|blood vessel endothelial cell|somatic cell|organ|anatomical structure|multicellular organism|anatomical system|animal cell|vasculature|materia…	PMID:30734065
CLDN3	O15551	microvascular endothelial cell|epithelial cell|brain microvascular endothelial cell|anatomical conduit|blood vessel endothelium|tissue|circulatory system|neural cell|anatomical cluster|barrier cell|eukaryotic cell|brain|lining cell|squamous epithelial cell|blood vessel endothelial cell|somatic cell|organ|anatomical structure|multicellular organism|anatomical system|animal cell|vasculature|materia…	PMID:30734065
CLDN4	O14493	microvascular endothelial cell|epithelial cell|brain microvascular endothelial cell|anatomical conduit|blood vessel endothelium|tissue|circulatory system|neural cell|anatomical cluster|barrier cell|eukaryotic cell|brain|lining cell|squamous epithelial cell|blood vessel endothelial cell|somatic cell|organ|anatomical structure|multicellular organism|anatomical system|animal cell|vasculature|materia…	PMID:30734065
CLDN5	O00501	microvascular endothelial cell|epithelial cell|cell|vessel|anatomical conduit|anatomical entity|unilaminar epithelium|material anatomical entity|blood vessel endothelium|tissue|endothelium|squamous epithelium|circulatory system|blood vasculature|connected anatomical structure|cardiovascular system|blood vessel|anatomical entity|cardiovascular system endothelium|anatomical cluster|endothelial cell…	PMID:23288152
CLDN5	O00501	microvascular endothelial cell|epithelial cell|brain microvascular endothelial cell|anatomical conduit|blood vessel endothelium|tissue|circulatory system|neural cell|anatomical cluster|barrier cell|eukaryotic cell|brain|lining cell|squamous epithelial cell|blood vessel endothelial cell|somatic cell|organ|anatomical structure|multicellular organism|anatomical system|animal cell|vasculature|materia…	PMID:28961379
CLDN5	O00501	microvascular endothelial cell|epithelial cell|brain microvascular endothelial cell|anatomical conduit|blood vessel endothelium|tissue|circulatory system|neural cell|anatomical cluster|barrier cell|eukaryotic cell|brain|lining cell|squamous epithelial cell|blood vessel endothelial cell|somatic cell|organ|anatomical structure|multicellular organism|anatomical system|animal cell|vasculature|materia…	PMID:28961379
CLDN5	O00501	microvascular endothelial cell|epithelial cell|brain microvascular endothelial cell|anatomical conduit|blood vessel endothelium|tissue|circulatory system|neural cell|anatomical cluster|barrier cell|eukaryotic cell|brain|lining cell|squamous epithelial cell|blood vessel endothelial cell|somatic cell|organ|anatomical structure|multicellular organism|anatomical system|animal cell|vasculature|materia…	PMID:28961379
CLDN5	O00501	microvascular endothelial cell|epithelial cell|brain microvascular endothelial cell|anatomical conduit|blood vessel endothelium|tissue|circulatory system|neural cell|anatomical cluster|barrier cell|eukaryotic cell|brain|lining cell|squamous epithelial cell|blood vessel endothelial cell|somatic cell|organ|anatomical structure|multicellular organism|anatomical system|animal cell|vasculature|materia…	PMID:28961379
CLDN5	O00501	microvascular endothelial cell|epithelial cell|cell|vessel|anatomical conduit|anatomical entity|unilaminar epithelium|material anatomical entity|blood vessel endothelium|tissue|endothelium|squamous epithelium|circulatory system|blood vasculature|connected anatomical structure|cardiovascular system|blood vessel|anatomical entity|cardiovascular system endothelium|anatomical cluster|endothelial cell…	PMID:23288152
CLDN5	O00501	microvascular endothelial cell|epithelial cell|cell|vessel|anatomical conduit|anatomical entity|unilaminar epithelium|material anatomical entity|blood vessel endothelium|tissue|endothelium|squamous epithelium|circulatory system|blood vasculature|connected anatomical structure|cardiovascular system|blood vessel|anatomical entity|cardiovascular system endothelium|anatomical cluster|endothelial cell…	PMID:23288152
CLDN5	O00501	main body axis|body proper|epithelial cell|lung endothelial cell|subdivision of trunk|anatomical conduit|anatomical collection|proximo-distal subdivision of respiratory tract|tissue|lung epithelium|circulatory system|endoderm-derived structure|organism subdivision|compound organ|anatomical cluster|respiratory airway|respiratory system|thoracic segment of trunk|barrier cell|eukaryotic cell|lining …	PMID:23626836
CLDN5	O00501	microvascular endothelial cell|epithelial cell|cell|vessel|anatomical conduit|anatomical entity|unilaminar epithelium|material anatomical entity|blood vessel endothelium|tissue|endothelium|squamous epithelium|circulatory system|blood vasculature|connected anatomical structure|cardiovascular system|blood vessel|anatomical entity|cardiovascular system endothelium|anatomical cluster|endothelial cell…	PMID:25753039
CLDN5	O00501	microvascular endothelial cell|epithelial cell|cell|vessel|anatomical conduit|anatomical entity|unilaminar epithelium|material anatomical entity|blood vessel endothelium|tissue|endothelium|squamous epithelium|circulatory system|blood vasculature|connected anatomical structure|cardiovascular system|blood vessel|anatomical entity|cardiovascular system endothelium|anatomical cluster|endothelial cell…	PMID:25816133
CLDN5	O00501	microvascular endothelial cell|epithelial cell|brain microvascular endothelial cell|anatomical conduit|blood vessel endothelium|tissue|circulatory system|neural cell|anatomical cluster|barrier cell|eukaryotic cell|brain|lining cell|squamous epithelial cell|blood vessel endothelial cell|somatic cell|organ|anatomical structure|multicellular organism|anatomical system|animal cell|vasculature|materia…	PMID:30734065
CLDN5	O00501	microvascular endothelial cell|epithelial cell|brain microvascular endothelial cell|anatomical conduit|blood vessel endothelium|tissue|circulatory system|neural cell|anatomical cluster|barrier cell|eukaryotic cell|brain|lining cell|squamous epithelial cell|blood vessel endothelial cell|somatic cell|organ|anatomical structure|multicellular organism|anatomical system|animal cell|vasculature|materia…	PMID:23137377
COX4I1	P13073	microvascular endothelial cell|epithelial cell|brain microvascular endothelial cell|anatomical conduit|blood vessel endothelium|tissue|circulatory system|neural cell|anatomical cluster|barrier cell|eukaryotic cell|brain|lining cell|squamous epithelial cell|blood vessel endothelial cell|somatic cell|organ|anatomical structure|multicellular organism|anatomical system|animal cell|vasculature|materia…	PMID:26746385
DICER1	Q9UPY3	microvascular endothelial cell|epithelial cell|cell|vessel|anatomical conduit|anatomical entity|unilaminar epithelium|material anatomical entity|blood vessel endothelium|tissue|endothelium|squamous epithelium|circulatory system|blood vasculature|connected anatomical structure|cardiovascular system|blood vessel|anatomical entity|cardiovascular system endothelium|anatomical cluster|endothelial cell…	PMID:23322395
DICER1	Q9UPY3	microvascular endothelial cell|epithelial cell|cell|vessel|anatomical conduit|anatomical entity|unilaminar epithelium|material anatomical entity|blood vessel endothelium|tissue|endothelium|squamous epithelium|circulatory system|blood vasculature|connected anatomical structure|cardiovascular system|blood vessel|anatomical entity|cardiovascular system endothelium|anatomical cluster|endothelial cell…	PMID:23322395
EGF	P01133	microvascular endothelial cell|epithelial cell|cell|vessel|anatomical conduit|anatomical entity|unilaminar epithelium|material anatomical entity|blood vessel endothelium|tissue|endothelium|squamous epithelium|circulatory system|blood vasculature|connected anatomical structure|cardiovascular system|blood vessel|anatomical entity|cardiovascular system endothelium|anatomical cluster|endothelial cell…	PMID:31915155
EGF	P01133	microvascular endothelial cell|epithelial cell|cell|vessel|anatomical conduit|anatomical entity|unilaminar epithelium|material anatomical entity|blood vessel endothelium|tissue|endothelium|squamous epithelium|circulatory system|blood vasculature|connected anatomical structure|cardiovascular system|blood vessel|anatomical entity|cardiovascular system endothelium|anatomical cluster|endothelial cell…	PMID:31915155
EGF	P01133	microvascular endothelial cell|epithelial cell|cell|vessel|anatomical conduit|anatomical entity|unilaminar epithelium|material anatomical entity|blood vessel endothelium|tissue|endothelium|squamous epithelium|circulatory system|blood vasculature|connected anatomical structure|cardiovascular system|blood vessel|anatomical entity|cardiovascular system endothelium|anatomical cluster|endothelial cell…	PMID:31915155
EGFR	P00533	microvascular endothelial cell|epithelial cell|brain microvascular endothelial cell|anatomical conduit|blood vessel endothelium|tissue|circulatory system|neural cell|anatomical cluster|barrier cell|eukaryotic cell|brain|lining cell|squamous epithelial cell|blood vessel endothelial cell|somatic cell|organ|anatomical structure|multicellular organism|anatomical system|animal cell|vasculature|materia…	PMID:24854121
EGFR	P00533	microvascular endothelial cell|epithelial cell|brain microvascular endothelial cell|anatomical conduit|blood vessel endothelium|tissue|circulatory system|neural cell|anatomical cluster|barrier cell|eukaryotic cell|brain|lining cell|squamous epithelial cell|blood vessel endothelial cell|somatic cell|organ|anatomical structure|multicellular organism|anatomical system|animal cell|vasculature|materia…	PMID:24854121
ETS1	P14921	microvascular endothelial cell|epithelial cell|cell|vessel|anatomical conduit|anatomical entity|unilaminar epithelium|material anatomical entity|blood vessel endothelium|tissue|endothelium|squamous epithelium|circulatory system|blood vasculature|connected anatomical structure|cardiovascular system|blood vessel|anatomical entity|cardiovascular system endothelium|anatomical cluster|endothelial cell…	PMID:21081489
ETS1	P14921	microvascular endothelial cell|epithelial cell|cell|vessel|anatomical conduit|anatomical entity|unilaminar epithelium|material anatomical entity|blood vessel endothelium|tissue|endothelium|squamous epithelium|circulatory system|blood vasculature|connected anatomical structure|cardiovascular system|blood vessel|anatomical entity|cardiovascular system endothelium|anatomical cluster|endothelial cell…	PMID:21081489
ETS1	P14921	microvascular endothelial cell|epithelial cell|cell|vessel|anatomical conduit|anatomical entity|unilaminar epithelium|material anatomical entity|blood vessel endothelium|tissue|endothelium|squamous epithelium|circulatory system|blood vasculature|connected anatomical structure|cardiovascular system|blood vessel|anatomical entity|cardiovascular system endothelium|anatomical cluster|endothelial cell…	PMID:21081489
F11R	Q9Y624	microvascular endothelial cell|epithelial cell|cell|vessel|anatomical conduit|anatomical entity|unilaminar epithelium|material anatomical entity|blood vessel endothelium|tissue|endothelium|squamous epithelium|circulatory system|blood vasculature|connected anatomical structure|cardiovascular system|blood vessel|anatomical entity|cardiovascular system endothelium|anatomical cluster|endothelial cell…	PMID:25753039
F11R	Q9Y624	microvascular endothelial cell|epithelial cell|cell|vessel|anatomical conduit|anatomical entity|unilaminar epithelium|material anatomical entity|blood vessel endothelium|tissue|endothelium|squamous epithelium|circulatory system|blood vasculature|connected anatomical structure|cardiovascular system|blood vessel|anatomical entity|cardiovascular system endothelium|anatomical cluster|endothelial cell…	PMID:25753039
F11R	Q9Y624	microvascular endothelial cell|epithelial cell|cell|vessel|anatomical conduit|anatomical entity|unilaminar epithelium|material anatomical entity|blood vessel endothelium|tissue|endothelium|squamous epithelium|circulatory system|blood vasculature|connected anatomical structure|cardiovascular system|blood vessel|anatomical entity|cardiovascular system endothelium|anatomical cluster|endothelial cell…	PMID:25753039
F11R	Q9Y624	microvascular endothelial cell|epithelial cell|cell|vessel|anatomical conduit|anatomical entity|unilaminar epithelium|material anatomical entity|blood vessel endothelium|tissue|endothelium|squamous epithelium|circulatory system|blood vasculature|connected anatomical structure|cardiovascular system|blood vessel|anatomical entity|cardiovascular system endothelium|anatomical cluster|endothelial cell…	PMID:25753039
FABP5	Q01469	carboxylic acid|s-block molecular entity|p-block molecular entity|straight-chain saturated fatty acid|organooxygen compound|long-chain fatty acid|main group molecular entity|oxygen molecular entity|carbon group molecular entity|heteroorganic entity|polyatomic entity|fatty acid|oxoacid|molecular entity|object|monocarboxylic acid|hydrogen molecular entity|organic molecule|molecule|hydroxides|chemic…	PMID:21395585
FABP5	Q01469	carboxylic acid|s-block molecular entity|p-block molecular entity|straight-chain saturated fatty acid|organooxygen compound|long-chain fatty acid|main group molecular entity|oxygen molecular entity|carbon group molecular entity|heteroorganic entity|polyatomic entity|fatty acid|oxoacid|molecular entity|object|monocarboxylic acid|hydrogen molecular entity|organic molecule|molecule|hydroxides|chemic…	PMID:21395585
FGF2	P09038	microvascular endothelial cell|epithelial cell|cell|vessel|anatomical conduit|anatomical entity|unilaminar epithelium|material anatomical entity|blood vessel endothelium|tissue|endothelium|squamous epithelium|circulatory system|blood vasculature|connected anatomical structure|cardiovascular system|blood vessel|anatomical entity|cardiovascular system endothelium|anatomical cluster|endothelial cell…	PMID:31915155
FGF2	P09038	microvascular endothelial cell|epithelial cell|cell|vessel|anatomical conduit|anatomical entity|unilaminar epithelium|material anatomical entity|blood vessel endothelium|tissue|endothelium|squamous epithelium|circulatory system|blood vasculature|connected anatomical structure|cardiovascular system|blood vessel|anatomical entity|cardiovascular system endothelium|anatomical cluster|endothelial cell…	PMID:31915155
FGF2	P09038	microvascular endothelial cell|epithelial cell|cell|vessel|anatomical conduit|anatomical entity|unilaminar epithelium|material anatomical entity|blood vessel endothelium|tissue|endothelium|squamous epithelium|circulatory system|blood vasculature|connected anatomical structure|cardiovascular system|blood vessel|anatomical entity|cardiovascular system endothelium|anatomical cluster|endothelial cell…	PMID:31915155
GAB1	Q13480	microvascular endothelial cell|epithelial cell|cell|vessel|anatomical conduit|anatomical entity|unilaminar epithelium|material anatomical entity|blood vessel endothelium|tissue|endothelium|squamous epithelium|circulatory system|blood vasculature|connected anatomical structure|cardiovascular system|blood vessel|anatomical entity|cardiovascular system endothelium|anatomical cluster|endothelial cell…	PMID:17178724
GAB1	Q13480	microvascular endothelial cell|epithelial cell|cell|vessel|anatomical conduit|anatomical entity|unilaminar epithelium|material anatomical entity|blood vessel endothelium|tissue|endothelium|squamous epithelium|circulatory system|blood vasculature|connected anatomical structure|cardiovascular system|blood vessel|anatomical entity|cardiovascular system endothelium|anatomical cluster|endothelial cell…	PMID:17178724
GAB1	Q13480	microvascular endothelial cell|epithelial cell|cell|vessel|anatomical conduit|anatomical entity|unilaminar epithelium|material anatomical entity|blood vessel endothelium|tissue|endothelium|squamous epithelium|circulatory system|blood vasculature|connected anatomical structure|cardiovascular system|blood vessel|anatomical entity|cardiovascular system endothelium|anatomical cluster|endothelial cell…	PMID:17178724
GAB1	Q13480	microvascular endothelial cell|epithelial cell|cell|vessel|anatomical conduit|anatomical entity|unilaminar epithelium|material anatomical entity|blood vessel endothelium|tissue|endothelium|squamous epithelium|circulatory system|blood vasculature|connected anatomical structure|cardiovascular system|blood vessel|anatomical entity|cardiovascular system endothelium|anatomical cluster|endothelial cell…	PMID:17178724
GATA2	P23769	microvascular endothelial cell|epithelial cell|cell|vessel|anatomical conduit|anatomical entity|unilaminar epithelium|material anatomical entity|blood vessel endothelium|tissue|endothelium|squamous epithelium|circulatory system|blood vasculature|connected anatomical structure|cardiovascular system|blood vessel|anatomical entity|cardiovascular system endothelium|anatomical cluster|endothelial cell…	PMID:22499991
HEY2	Q9UBP5	biological_process|aortic valve morphogenesis|semi-lunar valve development|heart valve development|multicellular organism development|anatomical structure development|anatomical structure morphogenesis|animal organ development|aortic valve development|heart valve morphogenesis|heart development|system development|circulatory system development|developmental process|multicellular organismal proces…	PMID:20951801
HEY2	Q9UBP5	mesenchyme development|multicellular organism development|endocardial cushion formation|anatomical structure development|anatomical structure morphogenesis|endocardial cushion development|animal organ development|epithelial to mesenchymal transition involved in endocardial cushion formation|endocardial cushion morphogenesis|heart development|heart morphogenesis|mesenchymal cell differentiation|de…	PMID:20951801
HEYL	Q9NQ87	biological_process|aortic valve morphogenesis|semi-lunar valve development|heart valve development|multicellular organism development|anatomical structure development|anatomical structure morphogenesis|animal organ development|aortic valve development|heart valve morphogenesis|heart development|system development|circulatory system development|developmental process|multicellular organismal proces…	PMID:20951801
HEYL	Q9NQ87	mesenchyme development|multicellular organism development|endocardial cushion formation|anatomical structure development|anatomical structure morphogenesis|endocardial cushion development|animal organ development|epithelial to mesenchymal transition involved in endocardial cushion formation|endocardial cushion morphogenesis|heart development|heart morphogenesis|mesenchymal cell differentiation|de…	PMID:20951801
HGS	O14964	microvascular endothelial cell|epithelial cell|brain microvascular endothelial cell|anatomical conduit|blood vessel endothelium|tissue|circulatory system|neural cell|anatomical cluster|barrier cell|eukaryotic cell|brain|lining cell|squamous epithelial cell|blood vessel endothelial cell|somatic cell|organ|anatomical structure|multicellular organism|anatomical system|animal cell|vasculature|materia…	PMID:18977327
HGS	O14964	microvascular endothelial cell|epithelial cell|brain microvascular endothelial cell|anatomical conduit|blood vessel endothelium|tissue|circulatory system|neural cell|anatomical cluster|barrier cell|eukaryotic cell|brain|lining cell|squamous epithelial cell|blood vessel endothelial cell|somatic cell|organ|anatomical structure|multicellular organism|anatomical system|animal cell|vasculature|materia…	PMID:18977327
HGS	O14964	microvascular endothelial cell|epithelial cell|brain microvascular endothelial cell|anatomical conduit|blood vessel endothelium|tissue|circulatory system|neural cell|anatomical cluster|barrier cell|eukaryotic cell|brain|lining cell|squamous epithelial cell|blood vessel endothelial cell|somatic cell|organ|anatomical structure|multicellular organism|anatomical system|animal cell|vasculature|materia…	PMID:18977327
HIF1A	Q16665	microvascular endothelial cell|epithelial cell|cell|vessel|anatomical conduit|anatomical entity|unilaminar epithelium|material anatomical entity|blood vessel endothelium|tissue|endothelium|squamous epithelium|circulatory system|blood vasculature|connected anatomical structure|cardiovascular system|blood vessel|anatomical entity|cardiovascular system endothelium|anatomical cluster|endothelial cell…	PMID:24244340
ICAM1	P05362	microvascular endothelial cell|epithelial cell|brain microvascular endothelial cell|anatomical conduit|blood vessel endothelium|tissue|circulatory system|neural cell|anatomical cluster|barrier cell|eukaryotic cell|brain|lining cell|squamous epithelial cell|blood vessel endothelial cell|somatic cell|organ|anatomical structure|multicellular organism|anatomical system|animal cell|vasculature|materia…	PMID:11078691
IKBKB	O14920	microvascular endothelial cell|epithelial cell|cell|vessel|anatomical conduit|anatomical entity|unilaminar epithelium|material anatomical entity|blood vessel endothelium|tissue|endothelium|squamous epithelium|circulatory system|blood vasculature|connected anatomical structure|cardiovascular system|blood vessel|anatomical entity|cardiovascular system endothelium|anatomical cluster|endothelial cell…	PMID:25816133
IKBKB	O14920	biological regulation|response to cytokine|biological_process|response to organic substance|signal transduction|cell communication|response to chemical|cell surface receptor signaling pathway|cellular process|tumor necrosis factor-mediated signaling pathway|regulation of cellular process|cellular response to organic substance|cytokine-mediated signaling pathway|signaling|cellular response to stim…	PMID:25816133
IKBKB	O14920	microvascular endothelial cell|epithelial cell|cell|vessel|anatomical conduit|anatomical entity|unilaminar epithelium|material anatomical entity|blood vessel endothelium|tissue|endothelium|squamous epithelium|circulatory system|blood vasculature|connected anatomical structure|cardiovascular system|blood vessel|anatomical entity|cardiovascular system endothelium|anatomical cluster|endothelial cell…	PMID:25816133
IKBKB	O14920	microvascular endothelial cell|epithelial cell|cell|vessel|anatomical conduit|anatomical entity|unilaminar epithelium|material anatomical entity|blood vessel endothelium|tissue|endothelium|squamous epithelium|circulatory system|blood vasculature|connected anatomical structure|cardiovascular system|blood vessel|anatomical entity|cardiovascular system endothelium|anatomical cluster|endothelial cell…	PMID:25816133
IKBKB	O14920	microvascular endothelial cell|epithelial cell|cell|vessel|anatomical conduit|anatomical entity|unilaminar epithelium|material anatomical entity|blood vessel endothelium|tissue|endothelium|squamous epithelium|circulatory system|blood vasculature|connected anatomical structure|cardiovascular system|blood vessel|anatomical entity|cardiovascular system endothelium|anatomical cluster|endothelial cell…	PMID:25816133
IKBKB	O14920	microvascular endothelial cell|epithelial cell|cell|vessel|anatomical conduit|anatomical entity|unilaminar epithelium|material anatomical entity|blood vessel endothelium|tissue|endothelium|squamous epithelium|circulatory system|blood vasculature|connected anatomical structure|cardiovascular system|blood vessel|anatomical entity|cardiovascular system endothelium|anatomical cluster|endothelial cell…	PMID:25816133
IKBKB	O14920	microvascular endothelial cell|epithelial cell|cell|vessel|anatomical conduit|anatomical entity|unilaminar epithelium|material anatomical entity|blood vessel endothelium|tissue|endothelium|squamous epithelium|circulatory system|blood vasculature|connected anatomical structure|cardiovascular system|blood vessel|anatomical entity|cardiovascular system endothelium|anatomical cluster|endothelial cell…	PMID:25816133
IKBKB	O14920	microvascular endothelial cell|epithelial cell|cell|vessel|anatomical conduit|anatomical entity|unilaminar epithelium|material anatomical entity|blood vessel endothelium|tissue|endothelium|squamous epithelium|circulatory system|blood vasculature|connected anatomical structure|cardiovascular system|blood vessel|anatomical entity|cardiovascular system endothelium|anatomical cluster|endothelial cell…	PMID:25816133
INSR	P06213	microvascular endothelial cell|epithelial cell|brain microvascular endothelial cell|anatomical conduit|blood vessel endothelium|tissue|circulatory system|neural cell|anatomical cluster|barrier cell|eukaryotic cell|brain|lining cell|squamous epithelial cell|blood vessel endothelial cell|somatic cell|organ|anatomical structure|multicellular organism|anatomical system|animal cell|vasculature|materia…	PMID:23137377
IRAK1	P51617	microvascular endothelial cell|epithelial cell|brain microvascular endothelial cell|anatomical conduit|blood vessel endothelium|tissue|circulatory system|neural cell|anatomical cluster|barrier cell|eukaryotic cell|brain|lining cell|squamous epithelial cell|blood vessel endothelial cell|somatic cell|organ|anatomical structure|multicellular organism|anatomical system|animal cell|vasculature|materia…	PMID:25515214
IRAK1	P51617	microvascular endothelial cell|epithelial cell|brain microvascular endothelial cell|anatomical conduit|blood vessel endothelium|tissue|circulatory system|neural cell|anatomical cluster|barrier cell|eukaryotic cell|brain|lining cell|squamous epithelial cell|blood vessel endothelial cell|somatic cell|organ|anatomical structure|multicellular organism|anatomical system|animal cell|vasculature|materia…	PMID:25515214
JAG1	P78504	microvascular endothelial cell|epithelial cell|cell|vessel|anatomical conduit|anatomical entity|unilaminar epithelium|material anatomical entity|blood vessel endothelium|tissue|endothelium|squamous epithelium|circulatory system|blood vasculature|connected anatomical structure|cardiovascular system|blood vessel|anatomical entity|cardiovascular system endothelium|anatomical cluster|endothelial cell…	GO_REF:0000024
KDR	P35968	microvascular endothelial cell|epithelial cell|cell|vessel|anatomical conduit|anatomical entity|unilaminar epithelium|material anatomical entity|blood vessel endothelium|tissue|endothelium|squamous epithelium|circulatory system|blood vasculature|connected anatomical structure|cardiovascular system|blood vessel|anatomical entity|cardiovascular system endothelium|anatomical cluster|endothelial cell…	PMID:22499991
KDR	P35968	microvascular endothelial cell|epithelial cell|brain microvascular endothelial cell|anatomical conduit|blood vessel endothelium|tissue|circulatory system|neural cell|anatomical cluster|barrier cell|eukaryotic cell|brain|lining cell|squamous epithelial cell|blood vessel endothelial cell|somatic cell|organ|anatomical structure|multicellular organism|anatomical system|animal cell|vasculature|materia…	PMID:18977327
LEP	P41159	microvascular endothelial cell|epithelial cell|brain microvascular endothelial cell|anatomical conduit|blood vessel endothelium|tissue|circulatory system|neural cell|anatomical cluster|barrier cell|eukaryotic cell|brain|lining cell|squamous epithelial cell|blood vessel endothelial cell|somatic cell|organ|anatomical structure|multicellular organism|anatomical system|animal cell|vasculature|materia…	PMID:27037668
LEP	P41159	microvascular endothelial cell|epithelial cell|brain microvascular endothelial cell|anatomical conduit|blood vessel endothelium|tissue|circulatory system|neural cell|anatomical cluster|barrier cell|eukaryotic cell|brain|lining cell|squamous epithelial cell|blood vessel endothelial cell|somatic cell|organ|anatomical structure|multicellular organism|anatomical system|animal cell|vasculature|materia…	PMID:27037668
LEPR	P48357	microvascular endothelial cell|epithelial cell|brain microvascular endothelial cell|anatomical conduit|blood vessel endothelium|tissue|circulatory system|neural cell|anatomical cluster|barrier cell|eukaryotic cell|brain|lining cell|squamous epithelial cell|blood vessel endothelial cell|somatic cell|organ|anatomical structure|multicellular organism|anatomical system|animal cell|vasculature|materia…	PMID:27037668
LEPR	P48357	microvascular endothelial cell|epithelial cell|brain microvascular endothelial cell|anatomical conduit|blood vessel endothelium|tissue|circulatory system|neural cell|anatomical cluster|barrier cell|eukaryotic cell|brain|lining cell|squamous epithelial cell|blood vessel endothelial cell|somatic cell|organ|anatomical structure|multicellular organism|anatomical system|animal cell|vasculature|materia…	PMID:27037668
LEPR	P48357	microvascular endothelial cell|epithelial cell|brain microvascular endothelial cell|anatomical conduit|blood vessel endothelium|tissue|circulatory system|neural cell|anatomical cluster|barrier cell|eukaryotic cell|brain|lining cell|squamous epithelial cell|blood vessel endothelial cell|somatic cell|organ|anatomical structure|multicellular organism|anatomical system|animal cell|vasculature|materia…	PMID:27037668
LRP1	Q07954	microvascular endothelial cell|epithelial cell|brain microvascular endothelial cell|anatomical conduit|blood vessel endothelium|tissue|circulatory system|neural cell|anatomical cluster|barrier cell|eukaryotic cell|brain|lining cell|squamous epithelial cell|blood vessel endothelial cell|somatic cell|organ|anatomical structure|multicellular organism|anatomical system|animal cell|vasculature|materia…	GO_REF:0000024
LRP1	Q07954	microvascular endothelial cell|epithelial cell|brain microvascular endothelial cell|anatomical conduit|blood vessel endothelium|tissue|circulatory system|neural cell|anatomical cluster|barrier cell|eukaryotic cell|brain|lining cell|squamous epithelial cell|blood vessel endothelial cell|somatic cell|organ|anatomical structure|multicellular organism|anatomical system|animal cell|vasculature|materia…	GO_REF:0000024
LRP1	Q07954	microvascular endothelial cell|epithelial cell|brain microvascular endothelial cell|anatomical conduit|blood vessel endothelium|tissue|circulatory system|neural cell|anatomical cluster|barrier cell|eukaryotic cell|brain|lining cell|squamous epithelial cell|blood vessel endothelial cell|somatic cell|organ|anatomical structure|multicellular organism|anatomical system|animal cell|vasculature|materia…	GO_REF:0000024
MYH2	Q9UKX2	microvascular endothelial cell|epithelial cell|cell|vessel|anatomical conduit|anatomical entity|unilaminar epithelium|material anatomical entity|blood vessel endothelium|tissue|endothelium|squamous epithelium|circulatory system|blood vasculature|connected anatomical structure|cardiovascular system|blood vessel|anatomical entity|cardiovascular system endothelium|anatomical cluster|endothelial cell…	PMID:25753039
NFAT5	O94916	microvascular endothelial cell|epithelial cell|brain microvascular endothelial cell|anatomical conduit|blood vessel endothelium|tissue|circulatory system|neural cell|anatomical cluster|barrier cell|eukaryotic cell|brain|lining cell|squamous epithelial cell|blood vessel endothelial cell|somatic cell|organ|anatomical structure|multicellular organism|anatomical system|animal cell|vasculature|materia…	PMID:25515214
NFAT5	O94916	microvascular endothelial cell|epithelial cell|brain microvascular endothelial cell|anatomical conduit|blood vessel endothelium|tissue|circulatory system|neural cell|anatomical cluster|barrier cell|eukaryotic cell|brain|lining cell|squamous epithelial cell|blood vessel endothelial cell|somatic cell|organ|anatomical structure|multicellular organism|anatomical system|animal cell|vasculature|materia…	PMID:25515214
NFAT5	O94916	microvascular endothelial cell|epithelial cell|brain microvascular endothelial cell|anatomical conduit|blood vessel endothelium|tissue|circulatory system|neural cell|anatomical cluster|barrier cell|eukaryotic cell|brain|lining cell|squamous epithelial cell|blood vessel endothelial cell|somatic cell|organ|anatomical structure|multicellular organism|anatomical system|animal cell|vasculature|materia…	PMID:25515214
NOTCH1	P46531	microvascular endothelial cell|epithelial cell|cell|vessel|anatomical conduit|anatomical entity|unilaminar epithelium|material anatomical entity|blood vessel endothelium|tissue|endothelium|squamous epithelium|circulatory system|blood vasculature|connected anatomical structure|cardiovascular system|blood vessel|anatomical entity|cardiovascular system endothelium|anatomical cluster|endothelial cell…	GO_REF:0000024
OCLN	Q16625	microvascular endothelial cell|epithelial cell|brain microvascular endothelial cell|anatomical conduit|blood vessel endothelium|tissue|circulatory system|neural cell|anatomical cluster|barrier cell|eukaryotic cell|brain|lining cell|squamous epithelial cell|blood vessel endothelial cell|somatic cell|organ|anatomical structure|multicellular organism|anatomical system|animal cell|vasculature|materia…	PMID:24854121
OCLN	Q16625	microvascular endothelial cell|epithelial cell|brain microvascular endothelial cell|anatomical conduit|blood vessel endothelium|tissue|circulatory system|neural cell|anatomical cluster|barrier cell|eukaryotic cell|brain|lining cell|squamous epithelial cell|blood vessel endothelial cell|somatic cell|organ|anatomical structure|multicellular organism|anatomical system|animal cell|vasculature|materia…	PMID:24854121
OCLN	Q16625	microvascular endothelial cell|epithelial cell|brain microvascular endothelial cell|anatomical conduit|blood vessel endothelium|tissue|circulatory system|neural cell|anatomical cluster|barrier cell|eukaryotic cell|brain|lining cell|squamous epithelial cell|blood vessel endothelial cell|somatic cell|organ|anatomical structure|multicellular organism|anatomical system|animal cell|vasculature|materia…	PMID:30734065
PAK2	Q13177	microvascular endothelial cell|epithelial cell|cell|vessel|anatomical conduit|anatomical entity|unilaminar epithelium|material anatomical entity|blood vessel endothelium|tissue|endothelium|squamous epithelium|circulatory system|blood vasculature|connected anatomical structure|cardiovascular system|blood vessel|anatomical entity|cardiovascular system endothelium|anatomical cluster|endothelial cell…	PMID:25753039
PAK2	Q13177	microvascular endothelial cell|epithelial cell|cell|vessel|anatomical conduit|anatomical entity|unilaminar epithelium|material anatomical entity|blood vessel endothelium|tissue|endothelium|squamous epithelium|circulatory system|blood vasculature|connected anatomical structure|cardiovascular system|blood vessel|anatomical entity|cardiovascular system endothelium|anatomical cluster|endothelial cell…	PMID:25753039
PAK2	Q13177	microvascular endothelial cell|epithelial cell|cell|vessel|anatomical conduit|anatomical entity|unilaminar epithelium|material anatomical entity|blood vessel endothelium|tissue|endothelium|squamous epithelium|circulatory system|blood vasculature|connected anatomical structure|cardiovascular system|blood vessel|anatomical entity|cardiovascular system endothelium|anatomical cluster|endothelial cell…	PMID:25753039
PAK2	Q13177	microvascular endothelial cell|epithelial cell|cell|vessel|anatomical conduit|anatomical entity|unilaminar epithelium|material anatomical entity|blood vessel endothelium|tissue|endothelium|squamous epithelium|circulatory system|blood vasculature|connected anatomical structure|cardiovascular system|blood vessel|anatomical entity|cardiovascular system endothelium|anatomical cluster|endothelial cell…	PMID:25753039
PAK2	Q13177	microvascular endothelial cell|epithelial cell|cell|vessel|anatomical conduit|anatomical entity|unilaminar epithelium|material anatomical entity|blood vessel endothelium|tissue|endothelium|squamous epithelium|circulatory system|blood vasculature|connected anatomical structure|cardiovascular system|blood vessel|anatomical entity|cardiovascular system endothelium|anatomical cluster|endothelial cell…	PMID:25753039
PECAM1	P16284	biological_process|response to organic substance|cellular response to peptide|cellular response to amyloid-beta|response to chemical|response to peptide|response to amyloid-beta|cellular response to nitrogen compound|response to nitrogen compound|cellular response to oxygen-containing compound|response to oxygen-containing compound|cellular process|cellular response to organic substance|cellular …	PMID:11078691
PIK3CD	O00329	microvascular endothelial cell|epithelial cell|cell|vessel|anatomical conduit|anatomical entity|unilaminar epithelium|material anatomical entity|blood vessel endothelium|tissue|endothelium|squamous epithelium|circulatory system|blood vasculature|connected anatomical structure|cardiovascular system|blood vessel|anatomical entity|cardiovascular system endothelium|anatomical cluster|endothelial cell…	PMID:31915155
PIK3CD	O00329	microvascular endothelial cell|epithelial cell|cell|vessel|anatomical conduit|anatomical entity|unilaminar epithelium|material anatomical entity|blood vessel endothelium|tissue|endothelium|squamous epithelium|circulatory system|blood vasculature|connected anatomical structure|cardiovascular system|blood vessel|anatomical entity|cardiovascular system endothelium|anatomical cluster|endothelial cell…	PMID:31915155
PIK3CD	O00329	microvascular endothelial cell|epithelial cell|cell|vessel|anatomical conduit|anatomical entity|unilaminar epithelium|material anatomical entity|blood vessel endothelium|tissue|endothelium|squamous epithelium|circulatory system|blood vasculature|connected anatomical structure|cardiovascular system|blood vessel|anatomical entity|cardiovascular system endothelium|anatomical cluster|endothelial cell…	PMID:31915155
PIK3CD	O00329	microvascular endothelial cell|epithelial cell|cell|vessel|anatomical conduit|anatomical entity|unilaminar epithelium|material anatomical entity|blood vessel endothelium|tissue|endothelium|squamous epithelium|circulatory system|blood vasculature|connected anatomical structure|cardiovascular system|blood vessel|anatomical entity|cardiovascular system endothelium|anatomical cluster|endothelial cell…	PMID:31915155
PIK3CD	O00329	microvascular endothelial cell|epithelial cell|cell|vessel|anatomical conduit|anatomical entity|unilaminar epithelium|material anatomical entity|blood vessel endothelium|tissue|endothelium|squamous epithelium|circulatory system|blood vasculature|connected anatomical structure|cardiovascular system|blood vessel|anatomical entity|cardiovascular system endothelium|anatomical cluster|endothelial cell…	PMID:31915155
PIK3CD	O00329	microvascular endothelial cell|epithelial cell|cell|vessel|anatomical conduit|anatomical entity|unilaminar epithelium|material anatomical entity|blood vessel endothelium|tissue|endothelium|squamous epithelium|circulatory system|blood vasculature|connected anatomical structure|cardiovascular system|blood vessel|anatomical entity|cardiovascular system endothelium|anatomical cluster|endothelial cell…	PMID:31915155
PPP1R12A	O14974	microvascular endothelial cell|epithelial cell|cell|vessel|anatomical conduit|anatomical entity|unilaminar epithelium|material anatomical entity|blood vessel endothelium|tissue|endothelium|squamous epithelium|circulatory system|blood vasculature|connected anatomical structure|cardiovascular system|blood vessel|anatomical entity|cardiovascular system endothelium|anatomical cluster|endothelial cell…	PMID:25816133
PXN	P49023	microvascular endothelial cell|epithelial cell|cell|vessel|anatomical conduit|anatomical entity|unilaminar epithelium|material anatomical entity|blood vessel endothelium|tissue|endothelium|squamous epithelium|circulatory system|blood vasculature|connected anatomical structure|cardiovascular system|blood vessel|anatomical entity|cardiovascular system endothelium|anatomical cluster|endothelial cell…	PMID:25753039
RBL1	P28749	microvascular endothelial cell|epithelial cell|cell|vessel|anatomical conduit|anatomical entity|unilaminar epithelium|material anatomical entity|blood vessel endothelium|tissue|endothelium|squamous epithelium|circulatory system|blood vasculature|connected anatomical structure|cardiovascular system|blood vessel|anatomical entity|cardiovascular system endothelium|anatomical cluster|endothelial cell…	PMID:28595801
RELA	Q04206	microvascular endothelial cell|epithelial cell|brain microvascular endothelial cell|anatomical conduit|blood vessel endothelium|tissue|circulatory system|neural cell|anatomical cluster|barrier cell|eukaryotic cell|brain|lining cell|squamous epithelial cell|blood vessel endothelial cell|somatic cell|organ|anatomical structure|multicellular organism|anatomical system|animal cell|vasculature|materia…	PMID:25515214
RHOA	P61586	microvascular endothelial cell|epithelial cell|brain microvascular endothelial cell|anatomical conduit|blood vessel endothelium|tissue|circulatory system|neural cell|anatomical cluster|barrier cell|eukaryotic cell|brain|lining cell|squamous epithelial cell|blood vessel endothelial cell|somatic cell|organ|anatomical structure|multicellular organism|anatomical system|animal cell|vasculature|materia…	PMID:25515214
RHOA	P61586	microvascular endothelial cell|epithelial cell|brain microvascular endothelial cell|anatomical conduit|blood vessel endothelium|tissue|circulatory system|neural cell|anatomical cluster|barrier cell|eukaryotic cell|brain|lining cell|squamous epithelial cell|blood vessel endothelial cell|somatic cell|organ|anatomical structure|multicellular organism|anatomical system|animal cell|vasculature|materia…	PMID:25515214
RHOA	P61586	microvascular endothelial cell|epithelial cell|brain microvascular endothelial cell|anatomical conduit|blood vessel endothelium|tissue|circulatory system|neural cell|anatomical cluster|barrier cell|eukaryotic cell|brain|lining cell|squamous epithelial cell|blood vessel endothelial cell|somatic cell|organ|anatomical structure|multicellular organism|anatomical system|animal cell|vasculature|materia…	PMID:25515214
ROCK1	Q13464	microvascular endothelial cell|epithelial cell|cell|vessel|anatomical conduit|anatomical entity|unilaminar epithelium|material anatomical entity|blood vessel endothelium|tissue|endothelium|squamous epithelium|circulatory system|blood vasculature|connected anatomical structure|cardiovascular system|blood vessel|anatomical entity|cardiovascular system endothelium|anatomical cluster|endothelial cell…	PMID:25816133
ROCK1	Q13464	microvascular endothelial cell|epithelial cell|cell|vessel|anatomical conduit|anatomical entity|unilaminar epithelium|material anatomical entity|blood vessel endothelium|tissue|endothelium|squamous epithelium|circulatory system|blood vasculature|connected anatomical structure|cardiovascular system|blood vessel|anatomical entity|cardiovascular system endothelium|anatomical cluster|endothelial cell…	PMID:25816133
ROCK1	Q13464	microvascular endothelial cell|epithelial cell|cell|vessel|anatomical conduit|anatomical entity|unilaminar epithelium|material anatomical entity|blood vessel endothelium|tissue|endothelium|squamous epithelium|circulatory system|blood vasculature|connected anatomical structure|cardiovascular system|blood vessel|anatomical entity|cardiovascular system endothelium|anatomical cluster|endothelial cell…	PMID:25816133
ROCK1	Q13464	microvascular endothelial cell|epithelial cell|cell|vessel|anatomical conduit|anatomical entity|unilaminar epithelium|material anatomical entity|blood vessel endothelium|tissue|endothelium|squamous epithelium|circulatory system|blood vasculature|connected anatomical structure|cardiovascular system|blood vessel|anatomical entity|cardiovascular system endothelium|anatomical cluster|endothelial cell…	PMID:25816133
ROCK1	Q13464	microvascular endothelial cell|epithelial cell|cell|vessel|anatomical conduit|anatomical entity|unilaminar epithelium|material anatomical entity|blood vessel endothelium|tissue|endothelium|squamous epithelium|circulatory system|blood vasculature|connected anatomical structure|cardiovascular system|blood vessel|anatomical entity|cardiovascular system endothelium|anatomical cluster|endothelial cell…	PMID:25816133
ROCK1	Q13464	microvascular endothelial cell|epithelial cell|cell|vessel|anatomical conduit|anatomical entity|unilaminar epithelium|material anatomical entity|blood vessel endothelium|tissue|endothelium|squamous epithelium|circulatory system|blood vasculature|connected anatomical structure|cardiovascular system|blood vessel|anatomical entity|cardiovascular system endothelium|anatomical cluster|endothelial cell…	PMID:25816133
ROCK1	Q13464	microvascular endothelial cell|epithelial cell|cell|vessel|anatomical conduit|anatomical entity|unilaminar epithelium|material anatomical entity|blood vessel endothelium|tissue|endothelium|squamous epithelium|circulatory system|blood vasculature|connected anatomical structure|cardiovascular system|blood vessel|anatomical entity|cardiovascular system endothelium|anatomical cluster|endothelial cell…	PMID:25816133
ROCK1	Q13464	microvascular endothelial cell|epithelial cell|cell|vessel|anatomical conduit|anatomical entity|unilaminar epithelium|material anatomical entity|blood vessel endothelium|tissue|endothelium|squamous epithelium|circulatory system|blood vasculature|connected anatomical structure|cardiovascular system|blood vessel|anatomical entity|cardiovascular system endothelium|anatomical cluster|endothelial cell…	PMID:25816133
ROCK1	Q13464	microvascular endothelial cell|epithelial cell|cell|vessel|anatomical conduit|anatomical entity|unilaminar epithelium|material anatomical entity|blood vessel endothelium|tissue|endothelium|squamous epithelium|circulatory system|blood vasculature|connected anatomical structure|cardiovascular system|blood vessel|anatomical entity|cardiovascular system endothelium|anatomical cluster|endothelial cell…	PMID:25816133
ROCK1	Q13464	microvascular endothelial cell|epithelial cell|cell|vessel|anatomical conduit|anatomical entity|unilaminar epithelium|material anatomical entity|blood vessel endothelium|tissue|endothelium|squamous epithelium|circulatory system|blood vasculature|connected anatomical structure|cardiovascular system|blood vessel|anatomical entity|cardiovascular system endothelium|anatomical cluster|endothelial cell…	PMID:25816133
ROCK2	O75116	microvascular endothelial cell|epithelial cell|brain microvascular endothelial cell|anatomical conduit|blood vessel endothelium|tissue|circulatory system|neural cell|anatomical cluster|barrier cell|eukaryotic cell|brain|lining cell|squamous epithelial cell|blood vessel endothelial cell|somatic cell|organ|anatomical structure|multicellular organism|anatomical system|animal cell|vasculature|materia…	PMID:29353861
ROCK2	O75116	microvascular endothelial cell|epithelial cell|brain microvascular endothelial cell|anatomical conduit|blood vessel endothelium|tissue|circulatory system|neural cell|anatomical cluster|barrier cell|eukaryotic cell|brain|lining cell|squamous epithelial cell|blood vessel endothelial cell|somatic cell|organ|anatomical structure|multicellular organism|anatomical system|animal cell|vasculature|materia…	GO_REF:0000024
ROCK2	O75116	microvascular endothelial cell|epithelial cell|cell|vessel|anatomical conduit|anatomical entity|unilaminar epithelium|material anatomical entity|blood vessel endothelium|tissue|endothelium|squamous epithelium|circulatory system|blood vasculature|connected anatomical structure|cardiovascular system|blood vessel|anatomical entity|cardiovascular system endothelium|anatomical cluster|endothelial cell…	PMID:25816133
ROCK2	O75116	microvascular endothelial cell|epithelial cell|brain microvascular endothelial cell|anatomical conduit|blood vessel endothelium|tissue|circulatory system|neural cell|anatomical cluster|barrier cell|eukaryotic cell|brain|lining cell|squamous epithelial cell|blood vessel endothelial cell|somatic cell|organ|anatomical structure|multicellular organism|anatomical system|animal cell|vasculature|materia…	GO_REF:0000024
ROCK2	O75116	hydrolase activity, acting on ester bonds|protein modification process|protein metabolic process|cellular protein modification process|organonitrogen compound metabolic process|primary metabolic process|cellular metabolic process|phosphoric ester hydrolase activity|molecular_function|macromolecule metabolic process|cellular macromolecule metabolic process|catalytic activity|phosphatase activity|d…	GO_REF:0000024
ROCK2	O75116	microvascular endothelial cell|epithelial cell|brain microvascular endothelial cell|anatomical conduit|blood vessel endothelium|tissue|circulatory system|neural cell|anatomical cluster|barrier cell|eukaryotic cell|brain|lining cell|squamous epithelial cell|blood vessel endothelial cell|somatic cell|organ|anatomical structure|multicellular organism|anatomical system|animal cell|vasculature|materia…	GO_REF:0000024
ROCK2	O75116	microvascular endothelial cell|epithelial cell|brain microvascular endothelial cell|anatomical conduit|blood vessel endothelium|tissue|circulatory system|neural cell|anatomical cluster|barrier cell|eukaryotic cell|brain|lining cell|squamous epithelial cell|blood vessel endothelial cell|somatic cell|organ|anatomical structure|multicellular organism|anatomical system|animal cell|vasculature|materia…	PMID:29353861
ROCK2	O75116	microvascular endothelial cell|epithelial cell|cell|vessel|anatomical conduit|anatomical entity|unilaminar epithelium|material anatomical entity|blood vessel endothelium|tissue|endothelium|squamous epithelium|circulatory system|blood vasculature|connected anatomical structure|cardiovascular system|blood vessel|anatomical entity|cardiovascular system endothelium|anatomical cluster|endothelial cell…	PMID:25816133
ROCK2	O75116	microvascular endothelial cell|epithelial cell|cell|vessel|anatomical conduit|anatomical entity|unilaminar epithelium|material anatomical entity|blood vessel endothelium|tissue|endothelium|squamous epithelium|circulatory system|blood vasculature|connected anatomical structure|cardiovascular system|blood vessel|anatomical entity|cardiovascular system endothelium|anatomical cluster|endothelial cell…	PMID:25816133
ROCK2	O75116	microvascular endothelial cell|epithelial cell|cell|vessel|anatomical conduit|anatomical entity|unilaminar epithelium|material anatomical entity|blood vessel endothelium|tissue|endothelium|squamous epithelium|circulatory system|blood vasculature|connected anatomical structure|cardiovascular system|blood vessel|anatomical entity|cardiovascular system endothelium|anatomical cluster|endothelial cell…	PMID:25816133
ROCK2	O75116	microvascular endothelial cell|epithelial cell|cell|vessel|anatomical conduit|anatomical entity|unilaminar epithelium|material anatomical entity|blood vessel endothelium|tissue|endothelium|squamous epithelium|circulatory system|blood vasculature|connected anatomical structure|cardiovascular system|blood vessel|anatomical entity|cardiovascular system endothelium|anatomical cluster|endothelial cell…	PMID:25816133
ROCK2	O75116	biological_process|response to ischemia|response to stress|response to stimulus|microvascular endothelial cell|epithelial cell|brain microvascular endothelial cell|anatomical conduit|blood vessel endothelium|tissue|circulatory system|neural cell|anatomical cluster|barrier cell|eukaryotic cell|brain|lining cell|squamous epithelial cell|blood vessel endothelial cell|somatic cell|organ|anatomical st…	GO_REF:0000024
ROCK2	O75116	microvascular endothelial cell|epithelial cell|brain microvascular endothelial cell|anatomical conduit|blood vessel endothelium|tissue|circulatory system|neural cell|anatomical cluster|barrier cell|eukaryotic cell|brain|lining cell|squamous epithelial cell|blood vessel endothelial cell|somatic cell|organ|anatomical structure|multicellular organism|anatomical system|animal cell|vasculature|materia…	PMID:29353861
ROCK2	O75116	microvascular endothelial cell|epithelial cell|cell|vessel|anatomical conduit|anatomical entity|unilaminar epithelium|material anatomical entity|blood vessel endothelium|tissue|endothelium|squamous epithelium|circulatory system|blood vasculature|connected anatomical structure|cardiovascular system|blood vessel|anatomical entity|cardiovascular system endothelium|anatomical cluster|endothelial cell…	PMID:25816133
ROCK2	O75116	microvascular endothelial cell|epithelial cell|cell|vessel|anatomical conduit|anatomical entity|unilaminar epithelium|material anatomical entity|blood vessel endothelium|tissue|endothelium|squamous epithelium|circulatory system|blood vasculature|connected anatomical structure|cardiovascular system|blood vessel|anatomical entity|cardiovascular system endothelium|anatomical cluster|endothelial cell…	PMID:25816133
ROCK2	O75116	microvascular endothelial cell|epithelial cell|cell|vessel|anatomical conduit|anatomical entity|unilaminar epithelium|material anatomical entity|blood vessel endothelium|tissue|endothelium|squamous epithelium|circulatory system|blood vasculature|connected anatomical structure|cardiovascular system|blood vessel|anatomical entity|cardiovascular system endothelium|anatomical cluster|endothelial cell…	PMID:25816133
ROCK2	O75116	microvascular endothelial cell|epithelial cell|cell|vessel|anatomical conduit|anatomical entity|unilaminar epithelium|material anatomical entity|blood vessel endothelium|tissue|endothelium|squamous epithelium|circulatory system|blood vasculature|connected anatomical structure|cardiovascular system|blood vessel|anatomical entity|cardiovascular system endothelium|anatomical cluster|endothelial cell…	PMID:25816133
ROCK2	O75116	microvascular endothelial cell|epithelial cell|cell|vessel|anatomical conduit|anatomical entity|unilaminar epithelium|material anatomical entity|blood vessel endothelium|tissue|endothelium|squamous epithelium|circulatory system|blood vasculature|connected anatomical structure|cardiovascular system|blood vessel|anatomical entity|cardiovascular system endothelium|anatomical cluster|endothelial cell…	PMID:25816133
S100A1	P23297	microvascular endothelial cell|epithelial cell|cell|vessel|anatomical conduit|anatomical entity|unilaminar epithelium|material anatomical entity|blood vessel endothelium|tissue|endothelium|squamous epithelium|circulatory system|blood vasculature|connected anatomical structure|cardiovascular system|blood vessel|anatomical entity|cardiovascular system endothelium|anatomical cluster|endothelial cell…	PMID:24244340
S100A1	P23297	microvascular endothelial cell|epithelial cell|cell|vessel|anatomical conduit|anatomical entity|unilaminar epithelium|material anatomical entity|blood vessel endothelium|tissue|endothelium|squamous epithelium|circulatory system|blood vasculature|connected anatomical structure|cardiovascular system|blood vessel|anatomical entity|cardiovascular system endothelium|anatomical cluster|endothelial cell…	PMID:24244340
SH3GL2	Q99962	microvascular endothelial cell|epithelial cell|brain microvascular endothelial cell|anatomical conduit|blood vessel endothelium|tissue|circulatory system|neural cell|anatomical cluster|barrier cell|eukaryotic cell|brain|lining cell|squamous epithelial cell|blood vessel endothelial cell|somatic cell|organ|anatomical structure|multicellular organism|anatomical system|animal cell|vasculature|materia…	PMID:24854121
SH3GL2	Q99962	microvascular endothelial cell|epithelial cell|brain microvascular endothelial cell|anatomical conduit|blood vessel endothelium|tissue|circulatory system|neural cell|anatomical cluster|barrier cell|eukaryotic cell|brain|lining cell|squamous epithelial cell|blood vessel endothelial cell|somatic cell|organ|anatomical structure|multicellular organism|anatomical system|animal cell|vasculature|materia…	PMID:24854121
SH3GL2	Q99962	microvascular endothelial cell|epithelial cell|brain microvascular endothelial cell|anatomical conduit|blood vessel endothelium|tissue|circulatory system|neural cell|anatomical cluster|barrier cell|eukaryotic cell|brain|lining cell|squamous epithelial cell|blood vessel endothelial cell|somatic cell|organ|anatomical structure|multicellular organism|anatomical system|animal cell|vasculature|materia…	PMID:24854121
SH3GL2	Q99962	microvascular endothelial cell|epithelial cell|brain microvascular endothelial cell|anatomical conduit|blood vessel endothelium|tissue|circulatory system|neural cell|anatomical cluster|barrier cell|eukaryotic cell|brain|lining cell|squamous epithelial cell|blood vessel endothelial cell|somatic cell|organ|anatomical structure|multicellular organism|anatomical system|animal cell|vasculature|materia…	PMID:24854121
SH3GL2	Q99962	microvascular endothelial cell|epithelial cell|brain microvascular endothelial cell|anatomical conduit|blood vessel endothelium|tissue|circulatory system|neural cell|anatomical cluster|barrier cell|eukaryotic cell|brain|lining cell|squamous epithelial cell|blood vessel endothelial cell|somatic cell|organ|anatomical structure|multicellular organism|anatomical system|animal cell|vasculature|materia…	PMID:24854121
SIRPA	P78324	microvascular endothelial cell|epithelial cell|brain microvascular endothelial cell|anatomical conduit|blood vessel endothelium|tissue|circulatory system|neural cell|anatomical cluster|barrier cell|eukaryotic cell|brain|lining cell|squamous epithelial cell|blood vessel endothelial cell|somatic cell|organ|anatomical structure|multicellular organism|anatomical system|animal cell|vasculature|materia…	GO_REF:0000024
SLC16A1	P53985	cell|biological entity|external side of plasma membrane|cellular anatomical entity|cellular_component|plasma membrane|cell surface|material anatomical entity|connected anatomical structure|side of membrane|anatomical entity|membrane|cell periphery|cytoplasmic side of membrane|side of membrane|biological entity|anatomical entity|membrane|cellular anatomical entity|cellular_component|plasma membran…	GO_REF:0000024
SLC16A1	P53985	cell|biological entity|external side of plasma membrane|cellular anatomical entity|cellular_component|plasma membrane|cell surface|material anatomical entity|connected anatomical structure|side of membrane|anatomical entity|membrane|cell periphery|cytoplasmic side of membrane|side of membrane|biological entity|anatomical entity|membrane|cellular anatomical entity|cellular_component|plasma membran…	GO_REF:0000024
SLC16A1	P53985	microvascular endothelial cell|epithelial cell|brain microvascular endothelial cell|anatomical conduit|blood vessel endothelium|tissue|circulatory system|neural cell|anatomical cluster|barrier cell|eukaryotic cell|brain|lining cell|squamous epithelial cell|blood vessel endothelial cell|somatic cell|organ|anatomical structure|multicellular organism|anatomical system|animal cell|vasculature|materia…	PMID:18619525
SLC16A1	P53985	microvascular endothelial cell|epithelial cell|brain microvascular endothelial cell|anatomical conduit|blood vessel endothelium|tissue|circulatory system|neural cell|anatomical cluster|barrier cell|eukaryotic cell|brain|lining cell|squamous epithelial cell|blood vessel endothelial cell|somatic cell|organ|anatomical structure|multicellular organism|anatomical system|animal cell|vasculature|materia…	PMID:18619525
SLC16A1	P53985	microvascular endothelial cell|epithelial cell|brain microvascular endothelial cell|anatomical conduit|blood vessel endothelium|tissue|circulatory system|neural cell|anatomical cluster|barrier cell|eukaryotic cell|brain|lining cell|squamous epithelial cell|blood vessel endothelial cell|somatic cell|organ|anatomical structure|multicellular organism|anatomical system|animal cell|vasculature|materia…	PMID:23137377
SLC16A2	P36021	cell|biological entity|external side of plasma membrane|cellular anatomical entity|cellular_component|plasma membrane|cell surface|material anatomical entity|connected anatomical structure|side of membrane|anatomical entity|membrane|cell periphery|cytoplasmic side of membrane|side of membrane|biological entity|anatomical entity|membrane|cellular anatomical entity|cellular_component|plasma membran…	PMID:28526555
SLC16A2	P36021	cell|biological entity|external side of plasma membrane|cellular anatomical entity|cellular_component|plasma membrane|cell surface|material anatomical entity|connected anatomical structure|side of membrane|anatomical entity|membrane|cell periphery|cytoplasmic side of membrane|side of membrane|biological entity|anatomical entity|membrane|cellular anatomical entity|cellular_component|plasma membran…	PMID:28526555
SLC19A1	P41440	cell|biological entity|external side of plasma membrane|cellular anatomical entity|cellular_component|plasma membrane|cell surface|material anatomical entity|connected anatomical structure|side of membrane|anatomical entity|membrane|cell periphery|cytoplasmic side of membrane|side of membrane|biological entity|anatomical entity|membrane|cellular anatomical entity|cellular_component|plasma membran…	PMID:28885847
SLC19A1	P41440	cell|biological entity|external side of plasma membrane|cellular anatomical entity|cellular_component|plasma membrane|cell surface|material anatomical entity|connected anatomical structure|side of membrane|anatomical entity|membrane|cell periphery|cytoplasmic side of membrane|side of membrane|biological entity|anatomical entity|membrane|cellular anatomical entity|cellular_component|plasma membran…	PMID:28885847
SLC19A1	P41440	epithelial cell|multicellular anatomical structure|cell|biological entity|epithelium|anatomical structure|anatomical entity|material anatomical entity|tissue|multicellular organism|connected anatomical structure|animal cell|anatomical entity|material anatomical entity|eukaryotic cell|native cell|multicellular anatomical structure|biological entity|subdivision of tube|digestive system element|orga…	GO_REF:0000024
SLC1A5	Q15758	microvascular endothelial cell|epithelial cell|brain microvascular endothelial cell|anatomical conduit|blood vessel endothelium|tissue|circulatory system|neural cell|anatomical cluster|barrier cell|eukaryotic cell|brain|lining cell|squamous epithelial cell|blood vessel endothelial cell|somatic cell|organ|anatomical structure|multicellular organism|anatomical system|animal cell|vasculature|materia…	GO_REF:0000024
SLC22A1	O15245	cell|biological entity|external side of plasma membrane|cellular anatomical entity|cellular_component|plasma membrane|cell surface|material anatomical entity|connected anatomical structure|side of membrane|anatomical entity|membrane|cell periphery|cytoplasmic side of membrane|side of membrane|biological entity|anatomical entity|membrane|cellular anatomical entity|cellular_component|plasma membran…	PMID:20477935
SLC22A1	O15245	cell|biological entity|external side of plasma membrane|cellular anatomical entity|cellular_component|plasma membrane|cell surface|material anatomical entity|connected anatomical structure|side of membrane|anatomical entity|membrane|cell periphery|cytoplasmic side of membrane|side of membrane|biological entity|anatomical entity|membrane|cellular anatomical entity|cellular_component|plasma membran…	PMID:20477935
SLC22A1	O15245	cell|biological entity|external side of plasma membrane|cellular anatomical entity|cellular_component|plasma membrane|cell surface|material anatomical entity|connected anatomical structure|side of membrane|anatomical entity|membrane|cell periphery|cytoplasmic side of membrane|side of membrane|biological entity|anatomical entity|membrane|cellular anatomical entity|cellular_component|plasma membran…	PMID:20477935
SLC22A1	O15245	cell|biological entity|external side of plasma membrane|cellular anatomical entity|cellular_component|plasma membrane|cell surface|material anatomical entity|connected anatomical structure|side of membrane|anatomical entity|membrane|cell periphery|cytoplasmic side of membrane|side of membrane|biological entity|anatomical entity|membrane|cellular anatomical entity|cellular_component|plasma membran…	PMID:28362799
SLC22A1	O15245	cell|biological entity|external side of plasma membrane|cellular anatomical entity|cellular_component|plasma membrane|cell surface|material anatomical entity|connected anatomical structure|side of membrane|anatomical entity|membrane|cell periphery|cytoplasmic side of membrane|side of membrane|biological entity|anatomical entity|membrane|cellular anatomical entity|cellular_component|plasma membran…	PMID:20477935
SLC22A1	O15245	cell|biological entity|external side of plasma membrane|cellular anatomical entity|cellular_component|plasma membrane|cell surface|material anatomical entity|connected anatomical structure|side of membrane|anatomical entity|membrane|cell periphery|cytoplasmic side of membrane|side of membrane|biological entity|anatomical entity|membrane|cellular anatomical entity|cellular_component|plasma membran…	PMID:28362799
SLC22A1	O15245	cell|biological entity|external side of plasma membrane|cellular anatomical entity|cellular_component|plasma membrane|cell surface|material anatomical entity|connected anatomical structure|side of membrane|anatomical entity|membrane|cell periphery|cytoplasmic side of membrane|side of membrane|biological entity|anatomical entity|membrane|cellular anatomical entity|cellular_component|plasma membran…	PMID:20477935
SLC22A1	O15245	microvascular endothelial cell|epithelial cell|brain microvascular endothelial cell|anatomical conduit|blood vessel endothelium|tissue|circulatory system|neural cell|anatomical cluster|barrier cell|eukaryotic cell|brain|lining cell|squamous epithelial cell|blood vessel endothelial cell|somatic cell|organ|anatomical structure|multicellular organism|anatomical system|animal cell|vasculature|materia…	PMID:20477935
SLC22A1	O15245	microvascular endothelial cell|epithelial cell|brain microvascular endothelial cell|anatomical conduit|blood vessel endothelium|tissue|circulatory system|neural cell|anatomical cluster|barrier cell|eukaryotic cell|brain|lining cell|squamous epithelial cell|blood vessel endothelial cell|somatic cell|organ|anatomical structure|multicellular organism|anatomical system|animal cell|vasculature|materia…	PMID:28362799
SLC22A2	O15244	cell|biological entity|external side of plasma membrane|cellular anatomical entity|cellular_component|plasma membrane|cell surface|material anatomical entity|connected anatomical structure|side of membrane|anatomical entity|membrane|cell periphery|cytoplasmic side of membrane|side of membrane|biological entity|anatomical entity|membrane|cellular anatomical entity|cellular_component|plasma membran…	PMID:20477935
SLC22A2	O15244	cell|biological entity|external side of plasma membrane|cellular anatomical entity|cellular_component|plasma membrane|cell surface|material anatomical entity|connected anatomical structure|side of membrane|anatomical entity|membrane|cell periphery|cytoplasmic side of membrane|side of membrane|biological entity|anatomical entity|membrane|cellular anatomical entity|cellular_component|plasma membran…	PMID:20477935
SLC22A2	O15244	cell|biological entity|external side of plasma membrane|cellular anatomical entity|cellular_component|plasma membrane|cell surface|material anatomical entity|connected anatomical structure|side of membrane|anatomical entity|membrane|cell periphery|cytoplasmic side of membrane|side of membrane|biological entity|anatomical entity|membrane|cellular anatomical entity|cellular_component|plasma membran…	PMID:20477935
SLC22A2	O15244	cell|biological entity|external side of plasma membrane|cellular anatomical entity|cellular_component|plasma membrane|cell surface|material anatomical entity|connected anatomical structure|side of membrane|anatomical entity|membrane|cell periphery|cytoplasmic side of membrane|side of membrane|biological entity|anatomical entity|membrane|cellular anatomical entity|cellular_component|plasma membran…	PMID:20477935
SLC22A2	O15244	cell|biological entity|external side of plasma membrane|cellular anatomical entity|cellular_component|plasma membrane|cell surface|material anatomical entity|connected anatomical structure|side of membrane|anatomical entity|membrane|cell periphery|cytoplasmic side of membrane|side of membrane|biological entity|anatomical entity|membrane|cellular anatomical entity|cellular_component|plasma membran…	PMID:20477935
SLC22A2	O15244	microvascular endothelial cell|epithelial cell|brain microvascular endothelial cell|anatomical conduit|blood vessel endothelium|tissue|circulatory system|neural cell|anatomical cluster|barrier cell|eukaryotic cell|brain|lining cell|squamous epithelial cell|blood vessel endothelial cell|somatic cell|organ|anatomical structure|multicellular organism|anatomical system|animal cell|vasculature|materia…	PMID:20477935
SLC22A5	O76082	cell|biological entity|external side of plasma membrane|cellular anatomical entity|cellular_component|plasma membrane|cell surface|material anatomical entity|connected anatomical structure|side of membrane|anatomical entity|membrane|cell periphery|cytoplasmic side of membrane|side of membrane|biological entity|anatomical entity|membrane|cellular anatomical entity|cellular_component|plasma membran…	PMID:23877104
SLC22A5	O76082	cell|biological entity|external side of plasma membrane|cellular anatomical entity|cellular_component|plasma membrane|cell surface|material anatomical entity|connected anatomical structure|side of membrane|anatomical entity|membrane|cell periphery|cytoplasmic side of membrane|side of membrane|biological entity|anatomical entity|membrane|cellular anatomical entity|cellular_component|plasma membran…	PMID:23877104
SLC22A8	Q8TCC7	microvascular endothelial cell|epithelial cell|brain microvascular endothelial cell|anatomical conduit|blood vessel endothelium|tissue|circulatory system|neural cell|anatomical cluster|barrier cell|eukaryotic cell|brain|lining cell|squamous epithelial cell|blood vessel endothelial cell|somatic cell|organ|anatomical structure|multicellular organism|anatomical system|animal cell|vasculature|materia…	PMID:18619525
SLC27A1	Q6PCB7	carboxylic acid|s-block molecular entity|p-block molecular entity|straight-chain saturated fatty acid|organooxygen compound|long-chain fatty acid|main group molecular entity|oxygen molecular entity|carbon group molecular entity|heteroorganic entity|polyatomic entity|fatty acid|oxoacid|molecular entity|tetradecanoic acid|object|monocarboxylic acid|hydrogen molecular entity|organic molecule|molecul…	PMID:21395585
SLC27A1	Q6PCB7	olefinic compound|carboxylic acid|s-block molecular entity|p-block molecular entity|organooxygen compound|long-chain fatty acid|main group molecular entity|oxygen molecular entity|carbon group molecular entity|heteroorganic entity|polyatomic entity|fatty acid|oxoacid|molecular entity|fatty acid 22:6|unsaturated fatty acid|object|monocarboxylic acid|hydrogen molecular entity|organic molecule|molec…	PMID:28035674
SLC27A1	Q6PCB7	olefinic compound|carboxylic acid|s-block molecular entity|p-block molecular entity|organooxygen compound|long-chain fatty acid|main group molecular entity|oxygen molecular entity|carbon group molecular entity|heteroorganic entity|polyatomic entity|fatty acid|oxoacid|molecular entity|unsaturated fatty acid|object|monocarboxylic acid|hydrogen molecular entity|organic molecule|molecule|hydroxides|c…	PMID:28035674
SLC27A1	Q6PCB7	olefinic compound|carboxylic acid|s-block molecular entity|p-block molecular entity|organooxygen compound|long-chain fatty acid|main group molecular entity|oxygen molecular entity|carbon group molecular entity|heteroorganic entity|polyatomic entity|fatty acid|oxoacid|molecular entity|fatty acid 22:6|unsaturated fatty acid|object|monocarboxylic acid|hydrogen molecular entity|organic molecule|molec…	PMID:31091338
SLC27A1	Q6PCB7	olefinic compound|carboxylic acid|s-block molecular entity|p-block molecular entity|organooxygen compound|long-chain fatty acid|main group molecular entity|oxygen molecular entity|carbon group molecular entity|heteroorganic entity|polyatomic entity|fatty acid|oxoacid|molecular entity|fatty acid 22:6|unsaturated fatty acid|object|monocarboxylic acid|hydrogen molecular entity|organic molecule|molec…	PMID:31091338
SLC27A1	Q6PCB7	carboxylic acid|s-block molecular entity|p-block molecular entity|straight-chain saturated fatty acid|organooxygen compound|long-chain fatty acid|main group molecular entity|oxygen molecular entity|carbon group molecular entity|heteroorganic entity|polyatomic entity|fatty acid|oxoacid|molecular entity|tetradecanoic acid|object|monocarboxylic acid|hydrogen molecular entity|organic molecule|molecul…	PMID:21395585
SLC27A1	Q6PCB7	olefinic compound|carboxylic acid|s-block molecular entity|p-block molecular entity|organooxygen compound|long-chain fatty acid|main group molecular entity|oxygen molecular entity|carbon group molecular entity|heteroorganic entity|polyatomic entity|fatty acid|oxoacid|molecular entity|fatty acid 22:6|unsaturated fatty acid|object|monocarboxylic acid|hydrogen molecular entity|organic molecule|molec…	PMID:31091338
SLC27A1	Q6PCB7	olefinic compound|carboxylic acid|s-block molecular entity|p-block molecular entity|organooxygen compound|long-chain fatty acid|main group molecular entity|oxygen molecular entity|carbon group molecular entity|heteroorganic entity|polyatomic entity|fatty acid|oxoacid|molecular entity|fatty acid 22:6|unsaturated fatty acid|object|monocarboxylic acid|hydrogen molecular entity|organic molecule|molec…	PMID:28035674
SLC27A1	Q6PCB7	olefinic compound|carboxylic acid|s-block molecular entity|p-block molecular entity|organooxygen compound|long-chain fatty acid|main group molecular entity|oxygen molecular entity|carbon group molecular entity|heteroorganic entity|polyatomic entity|fatty acid|oxoacid|molecular entity|unsaturated fatty acid|object|monocarboxylic acid|hydrogen molecular entity|organic molecule|molecule|hydroxides|c…	PMID:28035674
SLC27A1	Q6PCB7	olefinic compound|carboxylic acid|s-block molecular entity|p-block molecular entity|organooxygen compound|long-chain fatty acid|main group molecular entity|oxygen molecular entity|carbon group molecular entity|heteroorganic entity|polyatomic entity|fatty acid|oxoacid|molecular entity|fatty acid 22:6|unsaturated fatty acid|object|monocarboxylic acid|hydrogen molecular entity|organic molecule|molec…	PMID:31091338
SLC27A1	Q6PCB7	microvascular endothelial cell|epithelial cell|brain microvascular endothelial cell|anatomical conduit|blood vessel endothelium|tissue|circulatory system|neural cell|anatomical cluster|barrier cell|eukaryotic cell|brain|lining cell|squamous epithelial cell|blood vessel endothelial cell|somatic cell|organ|anatomical structure|multicellular organism|anatomical system|animal cell|vasculature|materia…	PMID:31091338
SLC27A1	Q6PCB7	microvascular endothelial cell|epithelial cell|brain microvascular endothelial cell|anatomical conduit|blood vessel endothelium|tissue|circulatory system|neural cell|anatomical cluster|barrier cell|eukaryotic cell|brain|lining cell|squamous epithelial cell|blood vessel endothelial cell|somatic cell|organ|anatomical structure|multicellular organism|anatomical system|animal cell|vasculature|materia…	GO_REF:0000024
SLC27A4	Q6P1M0	olefinic compound|essential fatty acid|carboxylic acid|s-block molecular entity|p-block molecular entity|omega-6 fatty acid|organooxygen compound|long-chain fatty acid|main group molecular entity|oxygen molecular entity|carbon group molecular entity|heteroorganic entity|polyatomic entity|fatty acid|linoleic acid|oxoacid|molecular entity|octadecadienoic acid|unsaturated fatty acid|object|monocarbo…	PMID:21395585
SLC27A4	Q6P1M0	olefinic compound|essential fatty acid|carboxylic acid|s-block molecular entity|p-block molecular entity|omega-6 fatty acid|organooxygen compound|long-chain fatty acid|main group molecular entity|oxygen molecular entity|carbon group molecular entity|heteroorganic entity|polyatomic entity|fatty acid|linoleic acid|oxoacid|molecular entity|octadecadienoic acid|unsaturated fatty acid|object|monocarbo…	PMID:21395585
SLC29A1	Q99808	microvascular endothelial cell|epithelial cell|brain microvascular endothelial cell|anatomical conduit|blood vessel endothelium|tissue|circulatory system|neural cell|anatomical cluster|barrier cell|eukaryotic cell|brain|lining cell|squamous epithelial cell|blood vessel endothelial cell|somatic cell|organ|anatomical structure|multicellular organism|anatomical system|animal cell|vasculature|materia…	PMID:23137377
SLC29A4	Q7RTT9	microvascular endothelial cell|epithelial cell|brain microvascular endothelial cell|anatomical conduit|blood vessel endothelium|tissue|circulatory system|neural cell|anatomical cluster|barrier cell|eukaryotic cell|brain|lining cell|squamous epithelial cell|blood vessel endothelial cell|somatic cell|organ|anatomical structure|multicellular organism|anatomical system|animal cell|vasculature|materia…	PMID:31842924
SLC29A4	Q7RTT9	cytoplasmic side of membrane|side of membrane|biological entity|anatomical entity|membrane|cellular anatomical entity|cellular_component|plasma membrane|cytoplasmic side of plasma membrane|cell periphery|cell|biological entity|external side of plasma membrane|cellular anatomical entity|cellular_component|plasma membrane|cell surface|material anatomical entity|connected anatomical structure|side o…	PMID:31842924
SLC29A4	Q7RTT9	cytoplasmic side of membrane|side of membrane|biological entity|anatomical entity|membrane|cellular anatomical entity|cellular_component|plasma membrane|cytoplasmic side of plasma membrane|cell periphery|cell|biological entity|external side of plasma membrane|cellular anatomical entity|cellular_component|plasma membrane|cell surface|material anatomical entity|connected anatomical structure|side o…	PMID:31842924
SLC29A4	Q7RTT9	microvascular endothelial cell|epithelial cell|brain microvascular endothelial cell|anatomical conduit|blood vessel endothelium|tissue|circulatory system|neural cell|anatomical cluster|barrier cell|eukaryotic cell|brain|lining cell|squamous epithelial cell|blood vessel endothelial cell|somatic cell|organ|anatomical structure|multicellular organism|anatomical system|animal cell|vasculature|materia…	PMID:31842924
SLC29A4	Q7RTT9	microvascular endothelial cell|epithelial cell|brain microvascular endothelial cell|anatomical conduit|blood vessel endothelium|tissue|circulatory system|neural cell|anatomical cluster|barrier cell|eukaryotic cell|brain|lining cell|squamous epithelial cell|blood vessel endothelial cell|somatic cell|organ|anatomical structure|multicellular organism|anatomical system|animal cell|vasculature|materia…	PMID:26376205
SLC29A4	Q7RTT9	microvascular endothelial cell|epithelial cell|brain microvascular endothelial cell|anatomical conduit|blood vessel endothelium|tissue|circulatory system|neural cell|anatomical cluster|barrier cell|eukaryotic cell|brain|lining cell|squamous epithelial cell|blood vessel endothelial cell|somatic cell|organ|anatomical structure|multicellular organism|anatomical system|animal cell|vasculature|materia…	PMID:26376205
SLC2A1	P11166	microvascular endothelial cell|epithelial cell|brain microvascular endothelial cell|anatomical conduit|blood vessel endothelium|tissue|circulatory system|neural cell|anatomical cluster|barrier cell|eukaryotic cell|brain|lining cell|squamous epithelial cell|blood vessel endothelial cell|somatic cell|organ|anatomical structure|multicellular organism|anatomical system|animal cell|vasculature|materia…	PMID:28993322
SLC2A1	P11166	object|aldohexose|carbohydrates and carbohydrate derivatives|chemical entity|organic molecular entity|p-block molecular entity|organooxygen compound|2-deoxy-D-glucose|chalcogen molecular entity|main group molecular entity|carbohydrate|deoxyhexose|deoxy sugar|oxygen molecular entity|carbon group molecular entity|heteroorganic entity|aldose|organochalcogen compound|hexose|deoxyglucose|molecular ent…	PMID:23975336
SLC2A1	P11166	microvascular endothelial cell|epithelial cell|brain microvascular endothelial cell|anatomical conduit|blood vessel endothelium|tissue|circulatory system|neural cell|anatomical cluster|barrier cell|eukaryotic cell|brain|lining cell|squamous epithelial cell|blood vessel endothelial cell|somatic cell|organ|anatomical structure|multicellular organism|anatomical system|animal cell|vasculature|materia…	PMID:28993322
SLC2A1	P11166	microvascular endothelial cell|epithelial cell|brain microvascular endothelial cell|anatomical conduit|blood vessel endothelium|tissue|circulatory system|neural cell|anatomical cluster|barrier cell|eukaryotic cell|brain|lining cell|squamous epithelial cell|blood vessel endothelial cell|somatic cell|organ|anatomical structure|multicellular organism|anatomical system|animal cell|vasculature|materia…	PMID:23975336
SLC2A1	P11166	microvascular endothelial cell|epithelial cell|brain microvascular endothelial cell|anatomical conduit|blood vessel endothelium|tissue|circulatory system|neural cell|anatomical cluster|barrier cell|eukaryotic cell|brain|lining cell|squamous epithelial cell|blood vessel endothelial cell|somatic cell|organ|anatomical structure|multicellular organism|anatomical system|animal cell|vasculature|materia…	PMID:28993322
SLC2A1	P11166	microvascular endothelial cell|epithelial cell|brain microvascular endothelial cell|anatomical conduit|blood vessel endothelium|tissue|circulatory system|neural cell|anatomical cluster|barrier cell|eukaryotic cell|brain|lining cell|squamous epithelial cell|blood vessel endothelial cell|somatic cell|organ|anatomical structure|multicellular organism|anatomical system|animal cell|vasculature|materia…	PMID:18619525
SLC2A1	P11166	microvascular endothelial cell|epithelial cell|brain microvascular endothelial cell|anatomical conduit|blood vessel endothelium|tissue|circulatory system|neural cell|anatomical cluster|barrier cell|eukaryotic cell|brain|lining cell|squamous epithelial cell|blood vessel endothelial cell|somatic cell|organ|anatomical structure|multicellular organism|anatomical system|animal cell|vasculature|materia…	PMID:18619525
SLC2A1	P11166	microvascular endothelial cell|epithelial cell|brain microvascular endothelial cell|anatomical conduit|blood vessel endothelium|tissue|circulatory system|neural cell|anatomical cluster|barrier cell|eukaryotic cell|brain|lining cell|squamous epithelial cell|blood vessel endothelial cell|somatic cell|organ|anatomical structure|multicellular organism|anatomical system|animal cell|vasculature|materia…	PMID:23137377
SLC2A1	P11166	vasculature of central nervous system|vasculature of central nervous system plus retina|vasculature of brain|anatomical entity|material anatomical entity|circulatory system|connected anatomical structure|cardiovascular system|anatomical entity|anatomical cluster|vasculature of organ|brain|multicellular anatomical structure|biological entity|organ system subdivision|vascular system|ectoderm-derive…	GO_REF:0000024
SLC2A1	P11166	multi cell part structure|nuclear complex of neuraxis|structure with developmental contribution from neural crest|root|regional part of nervous system|anatomical entity|gray matter of forebrain|material anatomical entity|brain gray matter|connected anatomical structure|anatomical entity|anatomical cluster|gray matter of diencephalon|Opisthokonta|Archaea or Eukaryota|brain|Unikonta|regional part o…	GO_REF:0000024
SLC2A3	P11169	object|aldohexose|carbohydrates and carbohydrate derivatives|chemical entity|organic molecular entity|p-block molecular entity|organooxygen compound|2-deoxy-D-glucose|chalcogen molecular entity|main group molecular entity|carbohydrate|deoxyhexose|deoxy sugar|oxygen molecular entity|carbon group molecular entity|heteroorganic entity|aldose|organochalcogen compound|hexose|deoxyglucose|molecular ent…	PMID:23975336
SLC2A3	P11169	microvascular endothelial cell|epithelial cell|brain microvascular endothelial cell|anatomical conduit|blood vessel endothelium|tissue|circulatory system|neural cell|anatomical cluster|barrier cell|eukaryotic cell|brain|lining cell|squamous epithelial cell|blood vessel endothelial cell|somatic cell|organ|anatomical structure|multicellular organism|anatomical system|animal cell|vasculature|materia…	PMID:23975336
SLC2A4	P14672	multi cell part structure|nuclear complex of neuraxis|structure with developmental contribution from neural crest|root|regional part of nervous system|anatomical entity|gray matter of forebrain|material anatomical entity|brain gray matter|connected anatomical structure|anatomical entity|anatomical cluster|gray matter of diencephalon|Opisthokonta|Archaea or Eukaryota|brain|Unikonta|regional part o…	GO_REF:0000024
SLC38A1	Q9H2H9	microvascular endothelial cell|epithelial cell|brain microvascular endothelial cell|anatomical conduit|blood vessel endothelium|tissue|circulatory system|neural cell|anatomical cluster|barrier cell|eukaryotic cell|brain|lining cell|squamous epithelial cell|blood vessel endothelial cell|somatic cell|organ|anatomical structure|multicellular organism|anatomical system|animal cell|vasculature|materia…	PMID:23137377
SLC3A2	P08195	microvascular endothelial cell|epithelial cell|brain microvascular endothelial cell|anatomical conduit|blood vessel endothelium|tissue|circulatory system|neural cell|anatomical cluster|barrier cell|eukaryotic cell|brain|lining cell|squamous epithelial cell|blood vessel endothelial cell|somatic cell|organ|anatomical structure|multicellular organism|anatomical system|animal cell|vasculature|materia…	PMID:23137377
SLC3A2	P08195	microvascular endothelial cell|epithelial cell|brain microvascular endothelial cell|anatomical conduit|blood vessel endothelium|tissue|circulatory system|neural cell|anatomical cluster|barrier cell|eukaryotic cell|brain|lining cell|squamous epithelial cell|blood vessel endothelial cell|somatic cell|organ|anatomical structure|multicellular organism|anatomical system|animal cell|vasculature|materia…	GO_REF:0000024
SLC3A2	P08195	microvascular endothelial cell|epithelial cell|brain microvascular endothelial cell|anatomical conduit|blood vessel endothelium|tissue|circulatory system|neural cell|anatomical cluster|barrier cell|eukaryotic cell|brain|lining cell|squamous epithelial cell|blood vessel endothelial cell|somatic cell|organ|anatomical structure|multicellular organism|anatomical system|animal cell|vasculature|materia…	GO_REF:0000024
SLC44A1	Q8WWI5	microvascular endothelial cell|epithelial cell|brain microvascular endothelial cell|anatomical conduit|blood vessel endothelium|tissue|circulatory system|neural cell|anatomical cluster|barrier cell|eukaryotic cell|brain|lining cell|squamous epithelial cell|blood vessel endothelial cell|somatic cell|organ|anatomical structure|multicellular organism|anatomical system|animal cell|vasculature|materia…	PMID:26746385
SLC44A1	Q8WWI5	microvascular endothelial cell|epithelial cell|brain microvascular endothelial cell|anatomical conduit|blood vessel endothelium|tissue|circulatory system|neural cell|anatomical cluster|barrier cell|eukaryotic cell|brain|lining cell|squamous epithelial cell|blood vessel endothelial cell|somatic cell|organ|anatomical structure|multicellular organism|anatomical system|animal cell|vasculature|materia…	PMID:26746385
SLC44A2	Q8IWA5	microvascular endothelial cell|epithelial cell|brain microvascular endothelial cell|anatomical conduit|blood vessel endothelium|tissue|circulatory system|neural cell|anatomical cluster|barrier cell|eukaryotic cell|brain|lining cell|squamous epithelial cell|blood vessel endothelial cell|somatic cell|organ|anatomical structure|multicellular organism|anatomical system|animal cell|vasculature|materia…	PMID:26746385
SLC44A2	Q8IWA5	microvascular endothelial cell|epithelial cell|brain microvascular endothelial cell|anatomical conduit|blood vessel endothelium|tissue|circulatory system|neural cell|anatomical cluster|barrier cell|eukaryotic cell|brain|lining cell|squamous epithelial cell|blood vessel endothelial cell|somatic cell|organ|anatomical structure|multicellular organism|anatomical system|animal cell|vasculature|materia…	PMID:26746385
SLC5A1	P13866	object|aldohexose|carbohydrates and carbohydrate derivatives|chemical entity|organic molecular entity|p-block molecular entity|organooxygen compound|2-deoxy-D-glucose|chalcogen molecular entity|main group molecular entity|carbohydrate|deoxyhexose|deoxy sugar|oxygen molecular entity|carbon group molecular entity|heteroorganic entity|aldose|organochalcogen compound|hexose|deoxyglucose|molecular ent…	PMID:23975336
SLC5A1	P13866	microvascular endothelial cell|epithelial cell|brain microvascular endothelial cell|anatomical conduit|blood vessel endothelium|tissue|circulatory system|neural cell|anatomical cluster|barrier cell|eukaryotic cell|brain|lining cell|squamous epithelial cell|blood vessel endothelial cell|somatic cell|organ|anatomical structure|multicellular organism|anatomical system|animal cell|vasculature|materia…	PMID:23975336
SLC5A1	P13866	microvascular endothelial cell|epithelial cell|brain microvascular endothelial cell|anatomical conduit|blood vessel endothelium|tissue|circulatory system|neural cell|anatomical cluster|barrier cell|eukaryotic cell|brain|lining cell|squamous epithelial cell|blood vessel endothelial cell|somatic cell|organ|anatomical structure|multicellular organism|anatomical system|animal cell|vasculature|materia…	GO_REF:0000024
SLC5A1	P13866	electrically responsive cell|multicellular anatomical structure|cell|biological entity|somatic cell|anatomical structure|anatomical entity|multicellular organism|material anatomical entity|anatomical system|connected anatomical structure|animal cell|neural cell|nervous system|anatomical entity|material anatomical entity|electrically signaling cell|neuron|electrically active cell|eukaryotic cell|n…	GO_REF:0000024
SLC5A6	Q9Y289	microvascular endothelial cell|epithelial cell|brain microvascular endothelial cell|anatomical conduit|blood vessel endothelium|tissue|circulatory system|neural cell|anatomical cluster|barrier cell|eukaryotic cell|brain|lining cell|squamous epithelial cell|blood vessel endothelial cell|somatic cell|organ|anatomical structure|multicellular organism|anatomical system|animal cell|vasculature|materia…	PMID:25809983
SLC5A6	Q9Y289	microvascular endothelial cell|epithelial cell|brain microvascular endothelial cell|anatomical conduit|blood vessel endothelium|tissue|circulatory system|neural cell|anatomical cluster|barrier cell|eukaryotic cell|brain|lining cell|squamous epithelial cell|blood vessel endothelial cell|somatic cell|organ|anatomical structure|multicellular organism|anatomical system|animal cell|vasculature|materia…	PMID:25809983
SLC5A6	Q9Y289	microvascular endothelial cell|epithelial cell|brain microvascular endothelial cell|anatomical conduit|blood vessel endothelium|tissue|circulatory system|neural cell|anatomical cluster|barrier cell|eukaryotic cell|brain|lining cell|squamous epithelial cell|blood vessel endothelial cell|somatic cell|organ|anatomical structure|multicellular organism|anatomical system|animal cell|vasculature|materia…	PMID:25809983
SLC5A6	Q9Y289	microvascular endothelial cell|epithelial cell|brain microvascular endothelial cell|anatomical conduit|blood vessel endothelium|tissue|circulatory system|neural cell|anatomical cluster|barrier cell|eukaryotic cell|brain|lining cell|squamous epithelial cell|blood vessel endothelial cell|somatic cell|organ|anatomical structure|multicellular organism|anatomical system|animal cell|vasculature|materia…	PMID:25809983
SLC7A1	P30825	microvascular endothelial cell|epithelial cell|brain microvascular endothelial cell|anatomical conduit|blood vessel endothelium|tissue|circulatory system|neural cell|anatomical cluster|barrier cell|eukaryotic cell|brain|lining cell|squamous epithelial cell|blood vessel endothelial cell|somatic cell|organ|anatomical structure|multicellular organism|anatomical system|animal cell|vasculature|materia…	GO_REF:0000024
SLC7A1	P30825	microvascular endothelial cell|epithelial cell|brain microvascular endothelial cell|anatomical conduit|blood vessel endothelium|tissue|circulatory system|neural cell|anatomical cluster|barrier cell|eukaryotic cell|brain|lining cell|squamous epithelial cell|blood vessel endothelial cell|somatic cell|organ|anatomical structure|multicellular organism|anatomical system|animal cell|vasculature|materia…	GO_REF:0000024
SLC7A5	Q01650	cell|biological entity|external side of plasma membrane|cellular anatomical entity|cellular_component|plasma membrane|cell surface|material anatomical entity|connected anatomical structure|side of membrane|anatomical entity|membrane|cell periphery|cytoplasmic side of membrane|side of membrane|biological entity|anatomical entity|membrane|cellular anatomical entity|cellular_component|plasma membran…	GO_REF:0000024
SLC7A5	Q01650	cell|biological entity|external side of plasma membrane|cellular anatomical entity|cellular_component|plasma membrane|cell surface|material anatomical entity|connected anatomical structure|side of membrane|anatomical entity|membrane|cell periphery|cytoplasmic side of membrane|side of membrane|biological entity|anatomical entity|membrane|cellular anatomical entity|cellular_component|plasma membran…	PMID:23567998
SLC7A5	Q01650	cell|biological entity|external side of plasma membrane|cellular anatomical entity|cellular_component|plasma membrane|cell surface|material anatomical entity|connected anatomical structure|side of membrane|anatomical entity|membrane|cell periphery|cytoplasmic side of membrane|side of membrane|biological entity|anatomical entity|membrane|cellular anatomical entity|cellular_component|plasma membran…	PMID:30374619
SLC7A5	Q01650	cell|biological entity|external side of plasma membrane|cellular anatomical entity|cellular_component|plasma membrane|cell surface|material anatomical entity|connected anatomical structure|side of membrane|anatomical entity|membrane|cell periphery|cytoplasmic side of membrane|side of membrane|biological entity|anatomical entity|membrane|cellular anatomical entity|cellular_component|plasma membran…	PMID:23567998
SLC7A5	Q01650	cell|biological entity|external side of plasma membrane|cellular anatomical entity|cellular_component|plasma membrane|cell surface|material anatomical entity|connected anatomical structure|side of membrane|anatomical entity|membrane|cell periphery|cytoplasmic side of membrane|side of membrane|biological entity|anatomical entity|membrane|cellular anatomical entity|cellular_component|plasma membran…	PMID:30374619
SLC7A5	Q01650	nitrogen molecular entity|carboxylic acid|s-block molecular entity|p-block molecular entity|organooxygen compound|main group molecular entity|oxygen molecular entity|carbon group molecular entity|heteroorganic entity|polyatomic entity|oxoacid|molecular entity|citrullines|alpha-amino acid|non-proteinogenic alpha-amino acid|object|hydrogen molecular entity|organic molecule|amino acid|molecule|organ…	GO_REF:0000024
SLC7A5	Q01650	cell|biological entity|external side of plasma membrane|cellular anatomical entity|cellular_component|plasma membrane|cell surface|material anatomical entity|connected anatomical structure|side of membrane|anatomical entity|membrane|cell periphery|cytoplasmic side of membrane|side of membrane|biological entity|anatomical entity|membrane|cellular anatomical entity|cellular_component|plasma membran…	PMID:23567998
SLC7A5	Q01650	nitrogen molecular entity|carboxylic acid|s-block molecular entity|p-block molecular entity|organooxygen compound|main group molecular entity|pregabalin|oxygen molecular entity|carbon group molecular entity|heteroorganic entity|polyatomic entity|oxoacid|molecular entity|object|gamma-amino acid|hydrogen molecular entity|organic molecule|amino acid|molecule|organic amino compound|hydroxides|chemica…	PMID:30374619
SLC7A5	Q01650	microvascular endothelial cell|epithelial cell|brain microvascular endothelial cell|anatomical conduit|blood vessel endothelium|tissue|circulatory system|neural cell|anatomical cluster|barrier cell|eukaryotic cell|brain|lining cell|squamous epithelial cell|blood vessel endothelial cell|somatic cell|organ|anatomical structure|multicellular organism|anatomical system|animal cell|vasculature|materia…	PMID:18619525
SLC7A5	Q01650	microvascular endothelial cell|epithelial cell|brain microvascular endothelial cell|anatomical conduit|blood vessel endothelium|tissue|circulatory system|neural cell|anatomical cluster|barrier cell|eukaryotic cell|brain|lining cell|squamous epithelial cell|blood vessel endothelial cell|somatic cell|organ|anatomical structure|multicellular organism|anatomical system|animal cell|vasculature|materia…	PMID:18619525
SLC7A5	Q01650	microvascular endothelial cell|epithelial cell|brain microvascular endothelial cell|anatomical conduit|blood vessel endothelium|tissue|circulatory system|neural cell|anatomical cluster|barrier cell|eukaryotic cell|brain|lining cell|squamous epithelial cell|blood vessel endothelial cell|somatic cell|organ|anatomical structure|multicellular organism|anatomical system|animal cell|vasculature|materia…	GO_REF:0000024
SLC7A5	Q01650	microvascular endothelial cell|epithelial cell|brain microvascular endothelial cell|anatomical conduit|blood vessel endothelium|tissue|circulatory system|neural cell|anatomical cluster|barrier cell|eukaryotic cell|brain|lining cell|squamous epithelial cell|blood vessel endothelial cell|somatic cell|organ|anatomical structure|multicellular organism|anatomical system|animal cell|vasculature|materia…	GO_REF:0000024
SNAI1	O95863	biological_process|aortic valve morphogenesis|semi-lunar valve development|heart valve development|multicellular organism development|anatomical structure development|anatomical structure morphogenesis|animal organ development|aortic valve development|heart valve morphogenesis|heart development|system development|circulatory system development|developmental process|multicellular organismal proces…	PMID:20951801
SNAI1	O95863	mesenchyme development|multicellular organism development|endocardial cushion formation|anatomical structure development|anatomical structure morphogenesis|endocardial cushion development|animal organ development|epithelial to mesenchymal transition involved in endocardial cushion formation|endocardial cushion morphogenesis|heart development|heart morphogenesis|mesenchymal cell differentiation|de…	PMID:20951801
SNAI2	O43623	biological_process|aortic valve morphogenesis|semi-lunar valve development|heart valve development|multicellular organism development|anatomical structure development|anatomical structure morphogenesis|animal organ development|aortic valve development|heart valve morphogenesis|heart development|system development|circulatory system development|developmental process|multicellular organismal proces…	PMID:20951801
SNAI2	O43623	mesenchyme development|multicellular organism development|endocardial cushion formation|anatomical structure development|anatomical structure morphogenesis|endocardial cushion development|animal organ development|epithelial to mesenchymal transition involved in endocardial cushion formation|endocardial cushion morphogenesis|heart development|heart morphogenesis|mesenchymal cell differentiation|de…	PMID:20951801
STIM1	Q13586	microvascular endothelial cell|epithelial cell|cell|vessel|anatomical conduit|anatomical entity|unilaminar epithelium|material anatomical entity|blood vessel endothelium|tissue|endothelium|squamous epithelium|circulatory system|blood vasculature|connected anatomical structure|cardiovascular system|blood vessel|anatomical entity|cardiovascular system endothelium|anatomical cluster|endothelial cell…	PMID:26694763
TFRC	P02786	microvascular endothelial cell|epithelial cell|brain microvascular endothelial cell|anatomical conduit|blood vessel endothelium|tissue|circulatory system|neural cell|anatomical cluster|barrier cell|eukaryotic cell|brain|lining cell|squamous epithelial cell|blood vessel endothelial cell|somatic cell|organ|anatomical structure|multicellular organism|anatomical system|animal cell|vasculature|materia…	PMID:18619525
TFRC	P02786	microvascular endothelial cell|epithelial cell|brain microvascular endothelial cell|anatomical conduit|blood vessel endothelium|tissue|circulatory system|neural cell|anatomical cluster|barrier cell|eukaryotic cell|brain|lining cell|squamous epithelial cell|blood vessel endothelial cell|somatic cell|organ|anatomical structure|multicellular organism|anatomical system|animal cell|vasculature|materia…	PMID:23137377
TJP1	Q07157	microvascular endothelial cell|epithelial cell|brain microvascular endothelial cell|anatomical conduit|blood vessel endothelium|tissue|circulatory system|neural cell|anatomical cluster|barrier cell|eukaryotic cell|brain|lining cell|squamous epithelial cell|blood vessel endothelial cell|somatic cell|organ|anatomical structure|multicellular organism|anatomical system|animal cell|vasculature|materia…	PMID:29771433
TJP1	Q07157	microvascular endothelial cell|epithelial cell|brain microvascular endothelial cell|anatomical conduit|blood vessel endothelium|tissue|circulatory system|neural cell|anatomical cluster|barrier cell|eukaryotic cell|brain|lining cell|squamous epithelial cell|blood vessel endothelial cell|somatic cell|organ|anatomical structure|multicellular organism|anatomical system|animal cell|vasculature|materia…	PMID:29771433
TJP1	Q07157	microvascular endothelial cell|epithelial cell|cell|vessel|anatomical conduit|anatomical entity|unilaminar epithelium|material anatomical entity|blood vessel endothelium|tissue|endothelium|squamous epithelium|circulatory system|blood vasculature|connected anatomical structure|cardiovascular system|blood vessel|anatomical entity|cardiovascular system endothelium|anatomical cluster|endothelial cell…	PMID:25753039
TJP1	Q07157	microvascular endothelial cell|epithelial cell|cell|vessel|anatomical conduit|anatomical entity|unilaminar epithelium|material anatomical entity|blood vessel endothelium|tissue|endothelium|squamous epithelium|circulatory system|blood vasculature|connected anatomical structure|cardiovascular system|blood vessel|anatomical entity|cardiovascular system endothelium|anatomical cluster|endothelial cell…	PMID:25753039
TJP1	Q07157	microvascular endothelial cell|epithelial cell|cell|vessel|anatomical conduit|anatomical entity|unilaminar epithelium|material anatomical entity|blood vessel endothelium|tissue|endothelium|squamous epithelium|circulatory system|blood vasculature|connected anatomical structure|cardiovascular system|blood vessel|anatomical entity|cardiovascular system endothelium|anatomical cluster|endothelial cell…	PMID:25753039
TJP1	Q07157	microvascular endothelial cell|epithelial cell|cell|vessel|anatomical conduit|anatomical entity|unilaminar epithelium|material anatomical entity|blood vessel endothelium|tissue|endothelium|squamous epithelium|circulatory system|blood vasculature|connected anatomical structure|cardiovascular system|blood vessel|anatomical entity|cardiovascular system endothelium|anatomical cluster|endothelial cell…	PMID:25753039
TJP1	Q07157	microvascular endothelial cell|epithelial cell|cell|vessel|anatomical conduit|anatomical entity|unilaminar epithelium|material anatomical entity|blood vessel endothelium|tissue|endothelium|squamous epithelium|circulatory system|blood vasculature|connected anatomical structure|cardiovascular system|blood vessel|anatomical entity|cardiovascular system endothelium|anatomical cluster|endothelial cell…	PMID:25753039
TJP1	Q07157	microvascular endothelial cell|epithelial cell|cell|vessel|anatomical conduit|anatomical entity|unilaminar epithelium|material anatomical entity|blood vessel endothelium|tissue|endothelium|squamous epithelium|circulatory system|blood vasculature|connected anatomical structure|cardiovascular system|blood vessel|anatomical entity|cardiovascular system endothelium|anatomical cluster|endothelial cell…	PMID:25753039
TJP1	Q07157	microvascular endothelial cell|epithelial cell|cell|vessel|anatomical conduit|anatomical entity|unilaminar epithelium|material anatomical entity|blood vessel endothelium|tissue|endothelium|squamous epithelium|circulatory system|blood vasculature|connected anatomical structure|cardiovascular system|blood vessel|anatomical entity|cardiovascular system endothelium|anatomical cluster|endothelial cell…	PMID:25753039
TJP1	Q07157	microvascular endothelial cell|epithelial cell|cell|vessel|anatomical conduit|anatomical entity|unilaminar epithelium|material anatomical entity|blood vessel endothelium|tissue|endothelium|squamous epithelium|circulatory system|blood vasculature|connected anatomical structure|cardiovascular system|blood vessel|anatomical entity|cardiovascular system endothelium|anatomical cluster|endothelial cell…	PMID:25753039
TJP1	Q07157	microvascular endothelial cell|epithelial cell|cell|vessel|anatomical conduit|anatomical entity|unilaminar epithelium|material anatomical entity|blood vessel endothelium|tissue|endothelium|squamous epithelium|circulatory system|blood vasculature|connected anatomical structure|cardiovascular system|blood vessel|anatomical entity|cardiovascular system endothelium|anatomical cluster|endothelial cell…	PMID:25753039
TJP1	Q07157	microvascular endothelial cell|epithelial cell|cell|vessel|anatomical conduit|anatomical entity|unilaminar epithelium|material anatomical entity|blood vessel endothelium|tissue|endothelium|squamous epithelium|circulatory system|blood vasculature|connected anatomical structure|cardiovascular system|blood vessel|anatomical entity|cardiovascular system endothelium|anatomical cluster|endothelial cell…	PMID:25753039
TJP1	Q07157	microvascular endothelial cell|epithelial cell|cell|vessel|anatomical conduit|anatomical entity|unilaminar epithelium|material anatomical entity|blood vessel endothelium|tissue|endothelium|squamous epithelium|circulatory system|blood vasculature|connected anatomical structure|cardiovascular system|blood vessel|anatomical entity|cardiovascular system endothelium|anatomical cluster|endothelial cell…	PMID:25753039
TJP1	Q07157	microvascular endothelial cell|epithelial cell|brain microvascular endothelial cell|anatomical conduit|blood vessel endothelium|tissue|circulatory system|neural cell|anatomical cluster|barrier cell|eukaryotic cell|brain|lining cell|squamous epithelial cell|blood vessel endothelial cell|somatic cell|organ|anatomical structure|multicellular organism|anatomical system|animal cell|vasculature|materia…	PMID:24854121
TJP1	Q07157	microvascular endothelial cell|epithelial cell|cell|vessel|anatomical conduit|anatomical entity|unilaminar epithelium|material anatomical entity|blood vessel endothelium|tissue|endothelium|squamous epithelium|circulatory system|blood vasculature|connected anatomical structure|cardiovascular system|blood vessel|anatomical entity|cardiovascular system endothelium|anatomical cluster|endothelial cell…	PMID:25753039
TJP1	Q07157	microvascular endothelial cell|epithelial cell|cell|vessel|anatomical conduit|anatomical entity|unilaminar epithelium|material anatomical entity|blood vessel endothelium|tissue|endothelium|squamous epithelium|circulatory system|blood vasculature|connected anatomical structure|cardiovascular system|blood vessel|anatomical entity|cardiovascular system endothelium|anatomical cluster|endothelial cell…	PMID:25753039
TJP1	Q07157	microvascular endothelial cell|epithelial cell|cell|vessel|anatomical conduit|anatomical entity|unilaminar epithelium|material anatomical entity|blood vessel endothelium|tissue|endothelium|squamous epithelium|circulatory system|blood vasculature|connected anatomical structure|cardiovascular system|blood vessel|anatomical entity|cardiovascular system endothelium|anatomical cluster|endothelial cell…	PMID:25753039
TJP1	Q07157	microvascular endothelial cell|epithelial cell|brain microvascular endothelial cell|anatomical conduit|blood vessel endothelium|tissue|circulatory system|neural cell|anatomical cluster|barrier cell|eukaryotic cell|brain|lining cell|squamous epithelial cell|blood vessel endothelial cell|somatic cell|organ|anatomical structure|multicellular organism|anatomical system|animal cell|vasculature|materia…	PMID:24854121
TJP1	Q07157	microvascular endothelial cell|epithelial cell|brain microvascular endothelial cell|anatomical conduit|blood vessel endothelium|tissue|circulatory system|neural cell|anatomical cluster|barrier cell|eukaryotic cell|brain|lining cell|squamous epithelial cell|blood vessel endothelial cell|somatic cell|organ|anatomical structure|multicellular organism|anatomical system|animal cell|vasculature|materia…	PMID:27037668
TJP1	Q07157	microvascular endothelial cell|epithelial cell|brain microvascular endothelial cell|anatomical conduit|blood vessel endothelium|tissue|circulatory system|neural cell|anatomical cluster|barrier cell|eukaryotic cell|brain|lining cell|squamous epithelial cell|blood vessel endothelial cell|somatic cell|organ|anatomical structure|multicellular organism|anatomical system|animal cell|vasculature|materia…	PMID:30734065
TJP1	Q07157	microvascular endothelial cell|epithelial cell|cell|vessel|anatomical conduit|anatomical entity|unilaminar epithelium|material anatomical entity|blood vessel endothelium|tissue|endothelium|squamous epithelium|circulatory system|blood vasculature|connected anatomical structure|cardiovascular system|blood vessel|anatomical entity|cardiovascular system endothelium|anatomical cluster|endothelial cell…	PMID:25753039
TJP2	Q9UDY2	microvascular endothelial cell|epithelial cell|brain microvascular endothelial cell|anatomical conduit|blood vessel endothelium|tissue|circulatory system|neural cell|anatomical cluster|barrier cell|eukaryotic cell|brain|lining cell|squamous epithelial cell|blood vessel endothelial cell|somatic cell|organ|anatomical structure|multicellular organism|anatomical system|animal cell|vasculature|materia…	PMID:19148554
TNF	P01375	microvascular endothelial cell|epithelial cell|cell|vessel|anatomical conduit|anatomical entity|unilaminar epithelium|material anatomical entity|blood vessel endothelium|tissue|endothelium|squamous epithelium|circulatory system|blood vasculature|connected anatomical structure|cardiovascular system|blood vessel|anatomical entity|cardiovascular system endothelium|anatomical cluster|endothelial cell…	PMID:22499991
TNF	P01375	microvascular endothelial cell|epithelial cell|cell|vessel|anatomical conduit|anatomical entity|unilaminar epithelium|material anatomical entity|blood vessel endothelium|tissue|endothelium|squamous epithelium|circulatory system|blood vasculature|connected anatomical structure|cardiovascular system|blood vessel|anatomical entity|cardiovascular system endothelium|anatomical cluster|endothelial cell…	PMID:22499991
TNF	P01375	negative regulation of angiogenesis|negative regulation of blood vessel morphogenesis|negative regulation of vasculature development|regulation of vasculature development|regulation of response to stress|regulation of angiogenesis|negative regulation of developmental process|regulation of anatomical structure morphogenesis|negative regulation of biological process|regulation of response to stimul…	PMID:22499991
TNF	P01375	microvascular endothelial cell|epithelial cell|cell|vessel|anatomical conduit|anatomical entity|unilaminar epithelium|material anatomical entity|blood vessel endothelium|tissue|endothelium|squamous epithelium|circulatory system|blood vasculature|connected anatomical structure|cardiovascular system|blood vessel|anatomical entity|cardiovascular system endothelium|anatomical cluster|endothelial cell…	PMID:25816133
TNF	P01375	negative regulation of angiogenesis|negative regulation of blood vessel morphogenesis|negative regulation of vasculature development|regulation of vasculature development|regulation of response to stress|regulation of angiogenesis|negative regulation of developmental process|regulation of anatomical structure morphogenesis|negative regulation of biological process|regulation of response to stimul…	PMID:22499991
TNF	P01375	microvascular endothelial cell|epithelial cell|cell|vessel|anatomical conduit|anatomical entity|unilaminar epithelium|material anatomical entity|blood vessel endothelium|tissue|endothelium|squamous epithelium|circulatory system|blood vasculature|connected anatomical structure|cardiovascular system|blood vessel|anatomical entity|cardiovascular system endothelium|anatomical cluster|endothelial cell…	PMID:25816133
TNF	P01375	nucleate cell|cell|precursor cell|anatomical entity|material anatomical entity|connected anatomical structure|motile cell|anatomical entity|leukocyte|eukaryotic cell|monocyte|multicellular anatomical structure|biological entity|somatic cell|progenitor cell|anatomical structure|multicellular organism|anatomical system|immune system|animal cell|hematopoietic cell|material anatomical entity|single n…	PMID:10843670
TNFRSF1A	P19438	microvascular endothelial cell|epithelial cell|cell|vessel|anatomical conduit|anatomical entity|unilaminar epithelium|material anatomical entity|blood vessel endothelium|tissue|endothelium|squamous epithelium|circulatory system|blood vasculature|connected anatomical structure|cardiovascular system|blood vessel|anatomical entity|cardiovascular system endothelium|anatomical cluster|endothelial cell…	PMID:25816133
TNFRSF1A	P19438	microvascular endothelial cell|epithelial cell|cell|vessel|anatomical conduit|anatomical entity|unilaminar epithelium|material anatomical entity|blood vessel endothelium|tissue|endothelium|squamous epithelium|circulatory system|blood vasculature|connected anatomical structure|cardiovascular system|blood vessel|anatomical entity|cardiovascular system endothelium|anatomical cluster|endothelial cell…	PMID:25816133
TNFRSF1A	P19438	microvascular endothelial cell|epithelial cell|cell|vessel|anatomical conduit|anatomical entity|unilaminar epithelium|material anatomical entity|blood vessel endothelium|tissue|endothelium|squamous epithelium|circulatory system|blood vasculature|connected anatomical structure|cardiovascular system|blood vessel|anatomical entity|cardiovascular system endothelium|anatomical cluster|endothelial cell…	PMID:25816133
TP53	P04637	microvascular endothelial cell|epithelial cell|cell|vessel|anatomical conduit|anatomical entity|unilaminar epithelium|material anatomical entity|blood vessel endothelium|tissue|endothelium|squamous epithelium|circulatory system|blood vasculature|connected anatomical structure|cardiovascular system|blood vessel|anatomical entity|cardiovascular system endothelium|anatomical cluster|endothelial cell…	PMID:22499991
TP53	P04637	microvascular endothelial cell|epithelial cell|cell|vessel|anatomical conduit|anatomical entity|unilaminar epithelium|material anatomical entity|blood vessel endothelium|tissue|endothelium|squamous epithelium|circulatory system|blood vasculature|connected anatomical structure|cardiovascular system|blood vessel|anatomical entity|cardiovascular system endothelium|anatomical cluster|endothelial cell…	PMID:22499991
TP53	P04637	microvascular endothelial cell|epithelial cell|cell|vessel|anatomical conduit|anatomical entity|unilaminar epithelium|material anatomical entity|blood vessel endothelium|tissue|endothelium|squamous epithelium|circulatory system|blood vasculature|connected anatomical structure|cardiovascular system|blood vessel|anatomical entity|cardiovascular system endothelium|anatomical cluster|endothelial cell…	PMID:22499991
TP53	P04637	microvascular endothelial cell|epithelial cell|cell|vessel|anatomical conduit|anatomical entity|unilaminar epithelium|material anatomical entity|blood vessel endothelium|tissue|endothelium|squamous epithelium|circulatory system|blood vasculature|connected anatomical structure|cardiovascular system|blood vessel|anatomical entity|cardiovascular system endothelium|anatomical cluster|endothelial cell…	PMID:22499991
TRAF6	Q9Y4K3	microvascular endothelial cell|epithelial cell|brain microvascular endothelial cell|anatomical conduit|blood vessel endothelium|tissue|circulatory system|neural cell|anatomical cluster|barrier cell|eukaryotic cell|brain|lining cell|squamous epithelial cell|blood vessel endothelial cell|somatic cell|organ|anatomical structure|multicellular organism|anatomical system|animal cell|vasculature|materia…	PMID:25515214
TRAF6	Q9Y4K3	microvascular endothelial cell|epithelial cell|brain microvascular endothelial cell|anatomical conduit|blood vessel endothelium|tissue|circulatory system|neural cell|anatomical cluster|barrier cell|eukaryotic cell|brain|lining cell|squamous epithelial cell|blood vessel endothelial cell|somatic cell|organ|anatomical structure|multicellular organism|anatomical system|animal cell|vasculature|materia…	PMID:25515214
TRAF6	Q9Y4K3	microvascular endothelial cell|epithelial cell|brain microvascular endothelial cell|anatomical conduit|blood vessel endothelium|tissue|circulatory system|neural cell|anatomical cluster|barrier cell|eukaryotic cell|brain|lining cell|squamous epithelial cell|blood vessel endothelial cell|somatic cell|organ|anatomical structure|multicellular organism|anatomical system|animal cell|vasculature|materia…	PMID:25515214
URS00000F6E49_9606	URS00000F6E49_9606	epithelial cell|cell|anatomical conduit|vessel|anatomical entity|unilaminar epithelium|material anatomical entity|blood vessel endothelium|tissue|endothelium|circulatory system|squamous epithelium|blood vasculature|connected anatomical structure|cardiovascular system|blood vessel|venous blood vessel|anatomical entity|anatomical cluster|cardiovascular system endothelium|endothelial cell|barrier ce…	PMID:21220732
URS00001230A0_9606	URS00001230A0_9606	microvascular endothelial cell|epithelial cell|brain microvascular endothelial cell|anatomical conduit|blood vessel endothelium|tissue|circulatory system|neural cell|anatomical cluster|barrier cell|eukaryotic cell|brain|lining cell|squamous epithelial cell|blood vessel endothelial cell|somatic cell|organ|anatomical structure|multicellular organism|anatomical system|animal cell|vasculature|materia…	PMID:23554480
URS00001230A0_9606	URS00001230A0_9606	microvascular endothelial cell|epithelial cell|brain microvascular endothelial cell|anatomical conduit|blood vessel endothelium|tissue|circulatory system|neural cell|anatomical cluster|barrier cell|eukaryotic cell|brain|lining cell|squamous epithelial cell|blood vessel endothelial cell|somatic cell|organ|anatomical structure|multicellular organism|anatomical system|animal cell|vasculature|materia…	PMID:23554480
URS00001230A0_9606	URS00001230A0_9606	microvascular endothelial cell|epithelial cell|brain microvascular endothelial cell|anatomical conduit|blood vessel endothelium|tissue|circulatory system|neural cell|anatomical cluster|barrier cell|eukaryotic cell|brain|lining cell|squamous epithelial cell|blood vessel endothelial cell|somatic cell|organ|anatomical structure|multicellular organism|anatomical system|animal cell|vasculature|materia…	PMID:23554480
URS00001230A0_9606	URS00001230A0_9606	biological regulation|regulation of cell adhesion molecule production|biological_process|negative regulation of cell adhesion molecule production|regulation of cellular process|negative regulation of cellular process|negative regulation of biological process|regulation of biological process|microvascular endothelial cell|epithelial cell|brain microvascular endothelial cell|anatomical conduit|bloo…	PMID:23554480
URS00001230A0_9606	URS00001230A0_9606	microvascular endothelial cell|epithelial cell|brain microvascular endothelial cell|anatomical conduit|blood vessel endothelium|tissue|circulatory system|neural cell|anatomical cluster|barrier cell|eukaryotic cell|brain|lining cell|squamous epithelial cell|blood vessel endothelial cell|somatic cell|organ|anatomical structure|multicellular organism|anatomical system|animal cell|vasculature|materia…	PMID:23554480
URS000014D9C1_9606	URS000014D9C1_9606	microvascular endothelial cell|epithelial cell|cell|vessel|anatomical conduit|anatomical entity|unilaminar epithelium|material anatomical entity|blood vessel endothelium|tissue|endothelium|squamous epithelium|circulatory system|blood vasculature|connected anatomical structure|cardiovascular system|blood vessel|anatomical entity|cardiovascular system endothelium|anatomical cluster|endothelial cell…	PMID:22499991
URS000014D9C1_9606	URS000014D9C1_9606	microvascular endothelial cell|epithelial cell|cell|vessel|anatomical conduit|anatomical entity|unilaminar epithelium|material anatomical entity|blood vessel endothelium|tissue|endothelium|squamous epithelium|circulatory system|blood vasculature|connected anatomical structure|cardiovascular system|blood vessel|anatomical entity|cardiovascular system endothelium|anatomical cluster|endothelial cell…	PMID:22499991
URS000014D9C1_9606	URS000014D9C1_9606	microvascular endothelial cell|epithelial cell|cell|vessel|anatomical conduit|anatomical entity|unilaminar epithelium|material anatomical entity|blood vessel endothelium|tissue|endothelium|squamous epithelium|circulatory system|blood vasculature|connected anatomical structure|cardiovascular system|blood vessel|anatomical entity|cardiovascular system endothelium|anatomical cluster|endothelial cell…	PMID:22499991
URS000014D9C1_9606	URS000014D9C1_9606	microvascular endothelial cell|epithelial cell|cell|vessel|anatomical conduit|anatomical entity|unilaminar epithelium|material anatomical entity|blood vessel endothelium|tissue|endothelium|squamous epithelium|circulatory system|blood vasculature|connected anatomical structure|cardiovascular system|blood vessel|anatomical entity|cardiovascular system endothelium|anatomical cluster|endothelial cell…	PMID:22499991
URS000014D9C1_9606	URS000014D9C1_9606	microvascular endothelial cell|epithelial cell|cell|vessel|anatomical conduit|anatomical entity|unilaminar epithelium|material anatomical entity|blood vessel endothelium|tissue|endothelium|squamous epithelium|circulatory system|blood vasculature|connected anatomical structure|cardiovascular system|blood vessel|anatomical entity|cardiovascular system endothelium|anatomical cluster|endothelial cell…	PMID:21081489
URS000014D9C1_9606	URS000014D9C1_9606	microvascular endothelial cell|epithelial cell|cell|vessel|anatomical conduit|anatomical entity|unilaminar epithelium|material anatomical entity|blood vessel endothelium|tissue|endothelium|squamous epithelium|circulatory system|blood vasculature|connected anatomical structure|cardiovascular system|blood vessel|anatomical entity|cardiovascular system endothelium|anatomical cluster|endothelial cell…	PMID:21081489
URS000014D9C1_9606	URS000014D9C1_9606	microvascular endothelial cell|epithelial cell|cell|vessel|anatomical conduit|anatomical entity|unilaminar epithelium|material anatomical entity|blood vessel endothelium|tissue|endothelium|squamous epithelium|circulatory system|blood vasculature|connected anatomical structure|cardiovascular system|blood vessel|anatomical entity|cardiovascular system endothelium|anatomical cluster|endothelial cell…	PMID:21081489
URS000014D9C1_9606	URS000014D9C1_9606	microvascular endothelial cell|epithelial cell|cell|vessel|anatomical conduit|anatomical entity|unilaminar epithelium|material anatomical entity|blood vessel endothelium|tissue|endothelium|squamous epithelium|circulatory system|blood vasculature|connected anatomical structure|cardiovascular system|blood vessel|anatomical entity|cardiovascular system endothelium|anatomical cluster|endothelial cell…	PMID:21081489
URS000014D9C1_9606	URS000014D9C1_9606	microvascular endothelial cell|epithelial cell|cell|vessel|anatomical conduit|anatomical entity|unilaminar epithelium|material anatomical entity|blood vessel endothelium|tissue|endothelium|squamous epithelium|circulatory system|blood vasculature|connected anatomical structure|cardiovascular system|blood vessel|anatomical entity|cardiovascular system endothelium|anatomical cluster|endothelial cell…	PMID:22499991
URS000014D9C1_9606	URS000014D9C1_9606	microvascular endothelial cell|epithelial cell|cell|vessel|anatomical conduit|anatomical entity|unilaminar epithelium|material anatomical entity|blood vessel endothelium|tissue|endothelium|squamous epithelium|circulatory system|blood vasculature|connected anatomical structure|cardiovascular system|blood vessel|anatomical entity|cardiovascular system endothelium|anatomical cluster|endothelial cell…	PMID:22499991
URS000014D9C1_9606	URS000014D9C1_9606	microvascular endothelial cell|epithelial cell|brain microvascular endothelial cell|anatomical conduit|blood vessel endothelium|tissue|circulatory system|neural cell|anatomical cluster|barrier cell|eukaryotic cell|brain|lining cell|squamous epithelial cell|blood vessel endothelial cell|somatic cell|organ|anatomical structure|multicellular organism|anatomical system|animal cell|vasculature|materia…	PMID:30923833
URS000014D9C1_9606	URS000014D9C1_9606	microvascular endothelial cell|epithelial cell|cell|vessel|anatomical conduit|anatomical entity|unilaminar epithelium|material anatomical entity|blood vessel endothelium|tissue|endothelium|squamous epithelium|circulatory system|blood vasculature|connected anatomical structure|cardiovascular system|blood vessel|anatomical entity|cardiovascular system endothelium|anatomical cluster|endothelial cell…	PMID:21081489
URS0000192F9C_9606	URS0000192F9C_9606	microvascular endothelial cell|epithelial cell|brain microvascular endothelial cell|anatomical conduit|blood vessel endothelium|tissue|circulatory system|neural cell|anatomical cluster|barrier cell|eukaryotic cell|brain|lining cell|squamous epithelial cell|blood vessel endothelial cell|somatic cell|organ|anatomical structure|multicellular organism|anatomical system|animal cell|vasculature|materia…	PMID:30923833
URS00001C3AC1_9606	URS00001C3AC1_9606	microvascular endothelial cell|epithelial cell|brain microvascular endothelial cell|anatomical conduit|blood vessel endothelium|tissue|circulatory system|neural cell|anatomical cluster|barrier cell|eukaryotic cell|brain|lining cell|squamous epithelial cell|blood vessel endothelial cell|somatic cell|organ|anatomical structure|multicellular organism|anatomical system|animal cell|vasculature|materia…	PMID:18977327
URS00001C3AC1_9606	URS00001C3AC1_9606	microvascular endothelial cell|epithelial cell|brain microvascular endothelial cell|anatomical conduit|blood vessel endothelium|tissue|circulatory system|neural cell|anatomical cluster|barrier cell|eukaryotic cell|brain|lining cell|squamous epithelial cell|blood vessel endothelial cell|somatic cell|organ|anatomical structure|multicellular organism|anatomical system|animal cell|vasculature|materia…	PMID:18977327
URS00001C3AC1_9606	URS00001C3AC1_9606	microvascular endothelial cell|epithelial cell|brain microvascular endothelial cell|anatomical conduit|blood vessel endothelium|tissue|circulatory system|neural cell|anatomical cluster|barrier cell|eukaryotic cell|brain|lining cell|squamous epithelial cell|blood vessel endothelial cell|somatic cell|organ|anatomical structure|multicellular organism|anatomical system|animal cell|vasculature|materia…	PMID:18977327
URS00001C3AC1_9606	URS00001C3AC1_9606	microvascular endothelial cell|epithelial cell|brain microvascular endothelial cell|anatomical conduit|blood vessel endothelium|tissue|circulatory system|neural cell|anatomical cluster|barrier cell|eukaryotic cell|brain|lining cell|squamous epithelial cell|blood vessel endothelial cell|somatic cell|organ|anatomical structure|multicellular organism|anatomical system|animal cell|vasculature|materia…	PMID:18977327
URS00001F1DA8_9606	URS00001F1DA8_9606	microvascular endothelial cell|epithelial cell|cell|vessel|anatomical conduit|anatomical entity|unilaminar epithelium|material anatomical entity|blood vessel endothelium|tissue|endothelium|squamous epithelium|circulatory system|blood vasculature|connected anatomical structure|cardiovascular system|blood vessel|anatomical entity|cardiovascular system endothelium|anatomical cluster|endothelial cell…	PMID:28578351
URS00001F1DA8_9606	URS00001F1DA8_9606	microvascular endothelial cell|epithelial cell|cell|vessel|anatomical conduit|anatomical entity|unilaminar epithelium|material anatomical entity|blood vessel endothelium|tissue|endothelium|squamous epithelium|circulatory system|blood vasculature|connected anatomical structure|cardiovascular system|blood vessel|anatomical entity|cardiovascular system endothelium|anatomical cluster|endothelial cell…	PMID:28578351
URS00001F1DA8_9606	URS00001F1DA8_9606	microvascular endothelial cell|epithelial cell|cell|vessel|anatomical conduit|anatomical entity|unilaminar epithelium|material anatomical entity|blood vessel endothelium|tissue|endothelium|squamous epithelium|circulatory system|blood vasculature|connected anatomical structure|cardiovascular system|blood vessel|anatomical entity|cardiovascular system endothelium|anatomical cluster|endothelial cell…	PMID:28578351
URS00001F1DA8_9606	URS00001F1DA8_9606	microvascular endothelial cell|epithelial cell|cell|vessel|anatomical conduit|anatomical entity|unilaminar epithelium|material anatomical entity|blood vessel endothelium|tissue|endothelium|squamous epithelium|circulatory system|blood vasculature|connected anatomical structure|cardiovascular system|blood vessel|anatomical entity|cardiovascular system endothelium|anatomical cluster|endothelial cell…	PMID:28578351
URS00001F1DA8_9606	URS00001F1DA8_9606	microvascular endothelial cell|epithelial cell|cell|vessel|anatomical conduit|anatomical entity|unilaminar epithelium|material anatomical entity|blood vessel endothelium|tissue|endothelium|squamous epithelium|circulatory system|blood vasculature|connected anatomical structure|cardiovascular system|blood vessel|anatomical entity|cardiovascular system endothelium|anatomical cluster|endothelial cell…	PMID:28578351
URS00002B3783_9606	URS00002B3783_9606	microvascular endothelial cell|epithelial cell|cell|vessel|anatomical conduit|anatomical entity|unilaminar epithelium|material anatomical entity|blood vessel endothelium|tissue|endothelium|squamous epithelium|circulatory system|blood vasculature|connected anatomical structure|cardiovascular system|blood vessel|anatomical entity|cardiovascular system endothelium|anatomical cluster|endothelial cell…	PMID:28595801
URS00002B3783_9606	URS00002B3783_9606	microvascular endothelial cell|epithelial cell|cell|vessel|anatomical conduit|anatomical entity|unilaminar epithelium|material anatomical entity|blood vessel endothelium|tissue|endothelium|squamous epithelium|circulatory system|blood vasculature|connected anatomical structure|cardiovascular system|blood vessel|anatomical entity|cardiovascular system endothelium|anatomical cluster|endothelial cell…	PMID:28595801
URS00002B3783_9606	URS00002B3783_9606	microvascular endothelial cell|epithelial cell|cell|vessel|anatomical conduit|anatomical entity|unilaminar epithelium|material anatomical entity|blood vessel endothelium|tissue|endothelium|squamous epithelium|circulatory system|blood vasculature|connected anatomical structure|cardiovascular system|blood vessel|anatomical entity|cardiovascular system endothelium|anatomical cluster|endothelial cell…	PMID:28595801
URS00002B3783_9606	URS00002B3783_9606	microvascular endothelial cell|epithelial cell|cell|vessel|anatomical conduit|anatomical entity|unilaminar epithelium|material anatomical entity|blood vessel endothelium|tissue|endothelium|squamous epithelium|circulatory system|blood vasculature|connected anatomical structure|cardiovascular system|blood vessel|anatomical entity|cardiovascular system endothelium|anatomical cluster|endothelial cell…	PMID:28595801
URS0000338542_9606	URS0000338542_9606	microvascular endothelial cell|epithelial cell|cell|vessel|anatomical conduit|anatomical entity|unilaminar epithelium|material anatomical entity|blood vessel endothelium|tissue|endothelium|squamous epithelium|circulatory system|blood vasculature|connected anatomical structure|cardiovascular system|blood vessel|anatomical entity|cardiovascular system endothelium|anatomical cluster|endothelial cell…	PMID:28408180
URS0000338542_9606	URS0000338542_9606	microvascular endothelial cell|epithelial cell|cell|vessel|anatomical conduit|anatomical entity|unilaminar epithelium|material anatomical entity|blood vessel endothelium|tissue|endothelium|squamous epithelium|circulatory system|blood vasculature|connected anatomical structure|cardiovascular system|blood vessel|anatomical entity|cardiovascular system endothelium|anatomical cluster|endothelial cell…	PMID:28408180
URS0000338542_9606	URS0000338542_9606	microvascular endothelial cell|epithelial cell|cell|vessel|anatomical conduit|anatomical entity|unilaminar epithelium|material anatomical entity|blood vessel endothelium|tissue|endothelium|squamous epithelium|circulatory system|blood vasculature|connected anatomical structure|cardiovascular system|blood vessel|anatomical entity|cardiovascular system endothelium|anatomical cluster|endothelial cell…	PMID:28408180
URS0000338542_9606	URS0000338542_9606	microvascular endothelial cell|epithelial cell|cell|vessel|anatomical conduit|anatomical entity|unilaminar epithelium|material anatomical entity|blood vessel endothelium|tissue|endothelium|squamous epithelium|circulatory system|blood vasculature|connected anatomical structure|cardiovascular system|blood vessel|anatomical entity|cardiovascular system endothelium|anatomical cluster|endothelial cell…	PMID:28408180
URS0000367985_9606	URS0000367985_9606	microvascular endothelial cell|epithelial cell|cell|vessel|anatomical conduit|anatomical entity|unilaminar epithelium|material anatomical entity|blood vessel endothelium|tissue|endothelium|squamous epithelium|circulatory system|blood vasculature|connected anatomical structure|cardiovascular system|blood vessel|anatomical entity|cardiovascular system endothelium|anatomical cluster|endothelial cell…	GO_REF:0000024
URS0000367985_9606	URS0000367985_9606	primary circulatory organ|main body axis|body proper|thoracic segment organ|structure with developmental contribution from neural crest|circulatory organ|subdivision of trunk|heart layer|viscus|anatomical entity|material anatomical entity|circulatory system|connected anatomical structure|organism subdivision|cardiovascular system|anatomical entity|compound organ|thoracic segment of trunk|multicel…	GO_REF:0000024
URS0000367985_9606	URS0000367985_9606	primary circulatory organ|main body axis|body proper|thoracic segment organ|structure with developmental contribution from neural crest|circulatory organ|subdivision of trunk|heart layer|viscus|anatomical entity|material anatomical entity|circulatory system|connected anatomical structure|organism subdivision|cardiovascular system|anatomical entity|compound organ|thoracic segment of trunk|multicel…	GO_REF:0000024
URS000039ED8D_9606	URS000039ED8D_9606	microvascular endothelial cell|epithelial cell|cell|vessel|anatomical conduit|anatomical entity|unilaminar epithelium|material anatomical entity|blood vessel endothelium|tissue|endothelium|squamous epithelium|circulatory system|blood vasculature|connected anatomical structure|cardiovascular system|blood vessel|anatomical entity|cardiovascular system endothelium|anatomical cluster|endothelial cell…	PMID:27708252
URS000039ED8D_9606	URS000039ED8D_9606	microvascular endothelial cell|epithelial cell|cell|vessel|anatomical conduit|anatomical entity|unilaminar epithelium|material anatomical entity|blood vessel endothelium|tissue|endothelium|squamous epithelium|circulatory system|blood vasculature|connected anatomical structure|cardiovascular system|blood vessel|anatomical entity|cardiovascular system endothelium|anatomical cluster|endothelial cell…	PMID:27708252
URS00004023EA_9606	URS00004023EA_9606	microvascular endothelial cell|epithelial cell|brain microvascular endothelial cell|anatomical conduit|blood vessel endothelium|tissue|circulatory system|neural cell|anatomical cluster|barrier cell|eukaryotic cell|brain|lining cell|squamous epithelial cell|blood vessel endothelial cell|somatic cell|organ|anatomical structure|multicellular organism|anatomical system|animal cell|vasculature|materia…	PMID:28844675
URS00004023EA_9606	URS00004023EA_9606	microvascular endothelial cell|epithelial cell|brain microvascular endothelial cell|anatomical conduit|blood vessel endothelium|tissue|circulatory system|neural cell|anatomical cluster|barrier cell|eukaryotic cell|brain|lining cell|squamous epithelial cell|blood vessel endothelial cell|somatic cell|organ|anatomical structure|multicellular organism|anatomical system|animal cell|vasculature|materia…	PMID:28844675
URS000040780F_9606	URS000040780F_9606	microvascular endothelial cell|epithelial cell|cell|vessel|anatomical conduit|anatomical entity|unilaminar epithelium|material anatomical entity|blood vessel endothelium|tissue|endothelium|squamous epithelium|circulatory system|blood vasculature|connected anatomical structure|cardiovascular system|blood vessel|anatomical entity|cardiovascular system endothelium|anatomical cluster|endothelial cell…	PMID:24244340
URS000040780F_9606	URS000040780F_9606	microvascular endothelial cell|epithelial cell|cell|vessel|anatomical conduit|anatomical entity|unilaminar epithelium|material anatomical entity|blood vessel endothelium|tissue|endothelium|squamous epithelium|circulatory system|blood vasculature|connected anatomical structure|cardiovascular system|blood vessel|anatomical entity|cardiovascular system endothelium|anatomical cluster|endothelial cell…	PMID:24244340
URS000040780F_9606	URS000040780F_9606	microvascular endothelial cell|epithelial cell|cell|vessel|anatomical conduit|anatomical entity|unilaminar epithelium|material anatomical entity|blood vessel endothelium|tissue|endothelium|squamous epithelium|circulatory system|blood vasculature|connected anatomical structure|cardiovascular system|blood vessel|anatomical entity|cardiovascular system endothelium|anatomical cluster|endothelial cell…	PMID:24244340
URS00004176D4_9606	URS00004176D4_9606	microvascular endothelial cell|epithelial cell|cell|vessel|anatomical conduit|anatomical entity|unilaminar epithelium|material anatomical entity|blood vessel endothelium|tissue|endothelium|squamous epithelium|circulatory system|blood vasculature|connected anatomical structure|cardiovascular system|blood vessel|anatomical entity|cardiovascular system endothelium|anatomical cluster|endothelial cell…	PMID:26694763
URS00004176D4_9606	URS00004176D4_9606	microvascular endothelial cell|epithelial cell|cell|vessel|anatomical conduit|anatomical entity|unilaminar epithelium|material anatomical entity|blood vessel endothelium|tissue|endothelium|squamous epithelium|circulatory system|blood vasculature|connected anatomical structure|cardiovascular system|blood vessel|anatomical entity|cardiovascular system endothelium|anatomical cluster|endothelial cell…	PMID:26694763
URS0000446722_9606	URS0000446722_9606	microvascular endothelial cell|epithelial cell|brain microvascular endothelial cell|anatomical conduit|blood vessel endothelium|tissue|circulatory system|neural cell|anatomical cluster|barrier cell|eukaryotic cell|brain|lining cell|squamous epithelial cell|blood vessel endothelial cell|somatic cell|organ|anatomical structure|multicellular organism|anatomical system|animal cell|vasculature|materia…	PMID:30923833
URS00004A5A07_9606	URS00004A5A07_9606	epithelial cell|anatomical conduit|blood vessel endothelium|tissue|circulatory system|anatomical cluster|barrier cell|eukaryotic cell|lining cell|squamous epithelial cell|blood vessel endothelial cell|somatic cell|venous system|anatomical structure|multicellular organism|anatomical system|animal cell|vasculature|material anatomical entity|vein|umbilical blood vessel|cell|vessel|anatomical entity|…	PMID:25449503
URS00004A5A07_9606	URS00004A5A07_9606	epithelial cell|anatomical conduit|blood vessel endothelium|tissue|circulatory system|anatomical cluster|barrier cell|eukaryotic cell|lining cell|squamous epithelial cell|blood vessel endothelial cell|somatic cell|venous system|anatomical structure|multicellular organism|anatomical system|animal cell|vasculature|material anatomical entity|vein|umbilical blood vessel|cell|vessel|anatomical entity|…	PMID:25449503
URS00004C46CF_9606	URS00004C46CF_9606	epithelial cell|anatomical conduit|blood vessel endothelium|tissue|circulatory system|anatomical cluster|barrier cell|eukaryotic cell|lining cell|squamous epithelial cell|blood vessel endothelial cell|somatic cell|venous system|anatomical structure|multicellular organism|anatomical system|animal cell|vasculature|material anatomical entity|vein|umbilical blood vessel|cell|vessel|anatomical entity|…	PMID:23878390
URS000050B527_9606	URS000050B527_9606	microvascular endothelial cell|epithelial cell|brain microvascular endothelial cell|anatomical conduit|blood vessel endothelium|tissue|circulatory system|neural cell|anatomical cluster|barrier cell|eukaryotic cell|brain|lining cell|squamous epithelial cell|blood vessel endothelial cell|somatic cell|organ|anatomical structure|multicellular organism|anatomical system|animal cell|vasculature|materia…	PMID:25515214
URS000050B527_9606	URS000050B527_9606	microvascular endothelial cell|epithelial cell|brain microvascular endothelial cell|anatomical conduit|blood vessel endothelium|tissue|circulatory system|neural cell|anatomical cluster|barrier cell|eukaryotic cell|brain|lining cell|squamous epithelial cell|blood vessel endothelial cell|somatic cell|organ|anatomical structure|multicellular organism|anatomical system|animal cell|vasculature|materia…	PMID:25515214
URS000050B527_9606	URS000050B527_9606	microvascular endothelial cell|epithelial cell|brain microvascular endothelial cell|anatomical conduit|blood vessel endothelium|tissue|circulatory system|neural cell|anatomical cluster|barrier cell|eukaryotic cell|brain|lining cell|squamous epithelial cell|blood vessel endothelial cell|somatic cell|organ|anatomical structure|multicellular organism|anatomical system|animal cell|vasculature|materia…	PMID:25515214
URS000050B527_9606	URS000050B527_9606	microvascular endothelial cell|epithelial cell|brain microvascular endothelial cell|anatomical conduit|blood vessel endothelium|tissue|circulatory system|neural cell|anatomical cluster|barrier cell|eukaryotic cell|brain|lining cell|squamous epithelial cell|blood vessel endothelial cell|somatic cell|organ|anatomical structure|multicellular organism|anatomical system|animal cell|vasculature|materia…	PMID:25515214
URS000050B527_9606	URS000050B527_9606	microvascular endothelial cell|epithelial cell|brain microvascular endothelial cell|anatomical conduit|blood vessel endothelium|tissue|circulatory system|neural cell|anatomical cluster|barrier cell|eukaryotic cell|brain|lining cell|squamous epithelial cell|blood vessel endothelial cell|somatic cell|organ|anatomical structure|multicellular organism|anatomical system|animal cell|vasculature|materia…	PMID:25515214
URS000055128B_9606	URS000055128B_9606	microvascular endothelial cell|epithelial cell|cell|vessel|anatomical conduit|anatomical entity|unilaminar epithelium|material anatomical entity|blood vessel endothelium|tissue|endothelium|squamous epithelium|circulatory system|blood vasculature|connected anatomical structure|cardiovascular system|blood vessel|anatomical entity|cardiovascular system endothelium|anatomical cluster|endothelial cell…	PMID:23322395
URS000055128B_9606	URS000055128B_9606	microvascular endothelial cell|epithelial cell|cell|vessel|anatomical conduit|anatomical entity|unilaminar epithelium|material anatomical entity|blood vessel endothelium|tissue|endothelium|squamous epithelium|circulatory system|blood vasculature|connected anatomical structure|cardiovascular system|blood vessel|anatomical entity|cardiovascular system endothelium|anatomical cluster|endothelial cell…	PMID:23322395
URS000055128B_9606	URS000055128B_9606	microvascular endothelial cell|epithelial cell|cell|vessel|anatomical conduit|anatomical entity|unilaminar epithelium|material anatomical entity|blood vessel endothelium|tissue|endothelium|squamous epithelium|circulatory system|blood vasculature|connected anatomical structure|cardiovascular system|blood vessel|anatomical entity|cardiovascular system endothelium|anatomical cluster|endothelial cell…	PMID:23322395
URS000055128B_9606	URS000055128B_9606	microvascular endothelial cell|epithelial cell|cell|vessel|anatomical conduit|anatomical entity|unilaminar epithelium|material anatomical entity|blood vessel endothelium|tissue|endothelium|squamous epithelium|circulatory system|blood vasculature|connected anatomical structure|cardiovascular system|blood vessel|anatomical entity|cardiovascular system endothelium|anatomical cluster|endothelial cell…	PMID:23322395
URS00005540D2_9606	URS00005540D2_9606	microvascular endothelial cell|epithelial cell|brain microvascular endothelial cell|anatomical conduit|blood vessel endothelium|tissue|circulatory system|neural cell|anatomical cluster|barrier cell|eukaryotic cell|brain|lining cell|squamous epithelial cell|blood vessel endothelial cell|somatic cell|organ|anatomical structure|multicellular organism|anatomical system|animal cell|vasculature|materia…	PMID:29771433
URS00005540D2_9606	URS00005540D2_9606	microvascular endothelial cell|epithelial cell|brain microvascular endothelial cell|anatomical conduit|blood vessel endothelium|tissue|circulatory system|neural cell|anatomical cluster|barrier cell|eukaryotic cell|brain|lining cell|squamous epithelial cell|blood vessel endothelial cell|somatic cell|organ|anatomical structure|multicellular organism|anatomical system|animal cell|vasculature|materia…	PMID:29771433
URS00005540D2_9606	URS00005540D2_9606	gene silencing|biological regulation|biological_process|regulation of macromolecule metabolic process|post-transcriptional gene silencing by RNA|gene silencing by miRNA|negative regulation of metabolic process|negative regulation of biological process|posttranscriptional regulation of gene expression|negative regulation of gene expression|negative regulation of macromolecule metabolic process|reg…	PMID:29771433
URS00005540D2_9606	URS00005540D2_9606	microvascular endothelial cell|epithelial cell|brain microvascular endothelial cell|anatomical conduit|blood vessel endothelium|tissue|circulatory system|neural cell|anatomical cluster|barrier cell|eukaryotic cell|brain|lining cell|squamous epithelial cell|blood vessel endothelial cell|somatic cell|organ|anatomical structure|multicellular organism|anatomical system|animal cell|vasculature|materia…	PMID:29771433
URS00005540D2_9606	URS00005540D2_9606	microvascular endothelial cell|epithelial cell|brain microvascular endothelial cell|anatomical conduit|blood vessel endothelium|tissue|circulatory system|neural cell|anatomical cluster|barrier cell|eukaryotic cell|brain|lining cell|squamous epithelial cell|blood vessel endothelial cell|somatic cell|organ|anatomical structure|multicellular organism|anatomical system|animal cell|vasculature|materia…	PMID:29771433
URS000059273E_9606	URS000059273E_9606	microvascular endothelial cell|epithelial cell|cell|vessel|anatomical conduit|anatomical entity|unilaminar epithelium|material anatomical entity|blood vessel endothelium|tissue|endothelium|squamous epithelium|circulatory system|blood vasculature|connected anatomical structure|cardiovascular system|blood vessel|anatomical entity|cardiovascular system endothelium|anatomical cluster|endothelial cell…	PMID:23774796
URS000059273E_9606	URS000059273E_9606	microvascular endothelial cell|epithelial cell|cell|vessel|anatomical conduit|anatomical entity|unilaminar epithelium|material anatomical entity|blood vessel endothelium|tissue|endothelium|squamous epithelium|circulatory system|blood vasculature|connected anatomical structure|cardiovascular system|blood vessel|anatomical entity|cardiovascular system endothelium|anatomical cluster|endothelial cell…	PMID:23774796
URS000059273E_9606	URS000059273E_9606	microvascular endothelial cell|epithelial cell|cell|vessel|anatomical conduit|anatomical entity|unilaminar epithelium|material anatomical entity|blood vessel endothelium|tissue|endothelium|squamous epithelium|circulatory system|blood vasculature|connected anatomical structure|cardiovascular system|blood vessel|anatomical entity|cardiovascular system endothelium|anatomical cluster|endothelial cell…	PMID:23774796
URS000059273E_9606	URS000059273E_9606	microvascular endothelial cell|epithelial cell|cell|vessel|anatomical conduit|anatomical entity|unilaminar epithelium|material anatomical entity|blood vessel endothelium|tissue|endothelium|squamous epithelium|circulatory system|blood vasculature|connected anatomical structure|cardiovascular system|blood vessel|anatomical entity|cardiovascular system endothelium|anatomical cluster|endothelial cell…	PMID:23774796
URS000059273E_9606	URS000059273E_9606	microvascular endothelial cell|epithelial cell|cell|vessel|anatomical conduit|anatomical entity|unilaminar epithelium|material anatomical entity|blood vessel endothelium|tissue|endothelium|squamous epithelium|circulatory system|blood vasculature|connected anatomical structure|cardiovascular system|blood vessel|anatomical entity|cardiovascular system endothelium|anatomical cluster|endothelial cell…	PMID:23774796
VCAM1	P19320	biological_process|response to organic substance|cellular response to peptide|cellular response to amyloid-beta|response to chemical|response to peptide|response to amyloid-beta|cellular response to nitrogen compound|response to nitrogen compound|cellular response to oxygen-containing compound|response to oxygen-containing compound|cellular process|cellular response to organic substance|cellular …	PMID:11078691
VCAM1	P19320	biological_process|response to organic substance|cellular response to peptide|cellular response to amyloid-beta|response to chemical|response to peptide|response to amyloid-beta|cellular response to nitrogen compound|response to nitrogen compound|cellular response to oxygen-containing compound|response to oxygen-containing compound|cellular process|cellular response to organic substance|cellular …	PMID:11078691
VCAM1	P19320	microvascular endothelial cell|epithelial cell|brain microvascular endothelial cell|anatomical conduit|blood vessel endothelium|tissue|circulatory system|neural cell|anatomical cluster|barrier cell|eukaryotic cell|brain|lining cell|squamous epithelial cell|blood vessel endothelial cell|somatic cell|organ|anatomical structure|multicellular organism|anatomical system|animal cell|vasculature|materia…	PMID:11078691
VCL	P18206	microvascular endothelial cell|epithelial cell|cell|vessel|anatomical conduit|anatomical entity|unilaminar epithelium|material anatomical entity|blood vessel endothelium|tissue|endothelium|squamous epithelium|circulatory system|blood vasculature|connected anatomical structure|cardiovascular system|blood vessel|anatomical entity|cardiovascular system endothelium|anatomical cluster|endothelial cell…	PMID:25753039
VDR	P11473	microvascular endothelial cell|epithelial cell|brain microvascular endothelial cell|anatomical conduit|blood vessel endothelium|tissue|circulatory system|neural cell|anatomical cluster|barrier cell|eukaryotic cell|brain|lining cell|squamous epithelial cell|blood vessel endothelial cell|somatic cell|organ|anatomical structure|multicellular organism|anatomical system|animal cell|vasculature|materia…	PMID:28885847
VEGFA	P15692	microvascular endothelial cell|epithelial cell|cell|vessel|anatomical conduit|anatomical entity|unilaminar epithelium|material anatomical entity|blood vessel endothelium|tissue|endothelium|squamous epithelium|circulatory system|blood vasculature|connected anatomical structure|cardiovascular system|blood vessel|anatomical entity|cardiovascular system endothelium|anatomical cluster|endothelial cell…	PMID:19148554
VEGFA	P15692	microvascular endothelial cell|epithelial cell|cell|vessel|anatomical conduit|anatomical entity|unilaminar epithelium|material anatomical entity|blood vessel endothelium|tissue|endothelium|squamous epithelium|circulatory system|blood vasculature|connected anatomical structure|cardiovascular system|blood vessel|anatomical entity|cardiovascular system endothelium|anatomical cluster|endothelial cell…	PMID:20048167
VEGFA	P15692	microvascular endothelial cell|epithelial cell|cell|vessel|anatomical conduit|anatomical entity|unilaminar epithelium|material anatomical entity|blood vessel endothelium|tissue|endothelium|squamous epithelium|circulatory system|blood vasculature|connected anatomical structure|cardiovascular system|blood vessel|anatomical entity|cardiovascular system endothelium|anatomical cluster|endothelial cell…	PMID:20048167
VEGFA	P15692	microvascular endothelial cell|epithelial cell|cell|vessel|anatomical conduit|anatomical entity|unilaminar epithelium|material anatomical entity|blood vessel endothelium|tissue|endothelium|squamous epithelium|circulatory system|blood vasculature|connected anatomical structure|cardiovascular system|blood vessel|anatomical entity|cardiovascular system endothelium|anatomical cluster|endothelial cell…	PMID:19148554

## Sheet: 104 genes of microvasc. endoth.
GeneID	Symbol	Aliases	description
20	ABCA2	ABC2, IDPOGSA	ATP binding cassette subfamily A member 2
21	ABCA3	ABC-C, ABC3, EST111653, LBM180, SMDP3	ATP binding cassette subfamily A member 3
23460	ABCA6	EST155051	ATP binding cassette subfamily A member 6
5243	ABCB1	ABC20, CD243, CLCS, GP170, MDR1, P-GP, PGY1, p-170	ATP binding cassette subfamily B member 1
4363	ABCC1	ABC29, ABCC, DFNA77, GS-X, MRP, MRP1	ATP binding cassette subfamily C member 1
10257	ABCC4	MOAT-B, MOATB, MRP4	ATP binding cassette subfamily C member 4
10057	ABCC5	ABC33, EST277145, MOAT-C, MOATC, MRP5, SMRP, pABC11	ATP binding cassette subfamily C member 5
9429	ABCG2	ABC15, ABCP, BCRP, BCRP1, BMDP, CD338, CDw338, EST157481, GOUT1, MRX, MXR, MXR-1, MXR1, UAQTL1	ATP binding cassette subfamily G member 2 (Junior blood group)
60	ACTB	BRWS1, PS1TP5BP1	actin beta
56999	ADAMTS9		ADAM metallopeptidase with thrombospondin type 1 motif 9
177	AGER	RAGE, SCARJ1, sRAGE	advanced glycosylation end-product specific receptor
284	ANGPT1	AGP1, AGPT, ANG1, HAE5	angiopoietin 1
348	APOE	AD2, APO-E, ApoE4, LDLCQ5, LPG	apolipoprotein E
23370	ARHGEF18	P114-RhoGEF, RP78, SA-RhoGEF, p114RhoGEF	Rho/Rac guanine nucleotide exchange factor 18
857	CAV1	BSCL3, CGL3, LCCNS, MSTP085, PPH3, VIP21	caveolin 1
858	CAV2	CAV	caveolin 2
948	CD36	BDPLT10, CHDS7, FAT, GP3B, GP4, GPIV, PASIV, SCARB3	CD36 molecule
961	CD47	IAP, MER6, OA3	CD47 molecule
1003	CDH5	7B4, CD144	cadherin 5
84952	CGNL1	JACOP, PCING	cingulin like 1
9076	CLDN1	CLD1, ILVASC, SEMP1	claudin 1
5010	CLDN11	HLD22, OSP, OTM	claudin 11
49861	CLDN20		claudin 20
644672	CLDN25		claudin 25
1365	CLDN3	C7orf1, CPE-R2, CPETR2, HRVP1, RVP1	claudin 3
1364	CLDN4	CPE-R, CPER, CPETR, CPETR1, WBSCR8, hCPE-R	claudin 4
7122	CLDN5	AWAL, BEC1, CPETRL1, TMDVCF, TMVCF	claudin 5
1327	COX4I1	COX IV-1, COX4, COX4-1, COXIV, COXIV-1, MC4DN16	cytochrome c oxidase subunit 4I1
23405	DICER1	DCR1, Dicer, Dicer1e, GLOW, HERNA, K12H4.8-LIKE, MNG1, RMSE2, aviD	dicer 1, ribonuclease III
1950	EGF	HOMG4, URG	epidermal growth factor
1956	EGFR	ERBB, ERBB1, ERRP, HER1, NISBD2, PIG61, mENA	epidermal growth factor receptor
2113	ETS1	ETS-1, EWSR2, c-ets-1, p54	ETS proto-oncogene 1, transcription factor
50848	F11R	CD321, JAM, JAM1, JAMA, JCAM, KAT, PAM-1	F11 receptor
2171	FABP5	E-FABP, EFABP, KFABP, PA-FABP, PAFABP	fatty acid binding protein 5
2247	FGF2	BFGF, FGF-2, FGFB, HBGF-2	fibroblast growth factor 2
2549	GAB1	DFNB26	GRB2 associated binding protein 1
2624	GATA2	DCML, IMD21, MONOMAC, NFE1B	GATA binding protein 2
23493	HEY2	CHF1, GRIDLOCK, GRL, HERP1, HESR2, HRT2, bHLHb32	hes related family bHLH transcription factor with YRPW motif 2
26508	HEYL	HESR3, HEY3, HRT3, bHLHb33	hes related family bHLH transcription factor with YRPW motif like
9146	HGS	HRS	hepatocyte growth factor-regulated tyrosine kinase substrate
3091	HIF1A	HIF-1-alpha, HIF-1A, HIF-1alpha, HIF1, HIF1-ALPHA, MOP1, PASD8, bHLHe78	hypoxia inducible factor 1 subunit alpha
3383	ICAM1	BB2, CD54, P3.58	intercellular adhesion molecule 1
3551	IKBKB	IKK-beta, IKK2, IKKB, IMD15, IMD15A, IMD15B, NFKBIKB	inhibitor of nuclear factor kappa B kinase subunit beta
3643	INSR	CD220, HHF5	insulin receptor
3654	IRAK1	IRAK, pelle	interleukin 1 receptor associated kinase 1
182	JAG1	AGS, AGS1, AHD, AWS, CD339, DCHE, HJ1, JAGL1	jagged canonical Notch ligand 1
3791	KDR	CD309, FLK1, VEGFR, VEGFR2	kinase insert domain receptor
3952	LEP	LEPD, OB, OBS	leptin
3953	LEPR	CD295, LEP-RD, OB-R, OBR, LEPR	leptin receptor
4035	LRP1	A2MR, APOER, APR, CD91, IGFBP-3R, IGFBP3R, IGFBP3R1, KPA, LRPA, TGFBR5, LRP1	LDL receptor related protein 1
4620	MYH2	IBM3A, MYHSA2, MYHas8, MYPOP, MyHC-2A, MyHC-IIa, MYH2	myosin heavy chain 2
10725	NFAT5	NF-AT5, NFATL1, NFATZ, OREBP, TONEBP	nuclear factor of activated T cells 5
4851	NOTCH1	AOS5, AOVD1, TAN1, hN1	notch receptor 1
100506658	OCLN	BLCPMG, PPP1R115, PTORCH1	occludin
5062	PAK2	PAK65, PAKgamma	p21 (RAC1) activated kinase 2
5175	PECAM1	CD31, CD31/EndoCAM, GPIIA', PECA1, PECAM-1, endoCAM	platelet and endothelial cell adhesion molecule 1
5293	PIK3CD	APDS, IMD14, IMD14A, IMD14B, P110DELTA, PI3K, ROCHIS, p110D	phosphatidylinositol-4,5-bisphosphate 3-kinase catalytic subunit delta
4659	PPP1R12A	GUBS, M130, MBS, MYPT1	protein phosphatase 1 regulatory subunit 12A
5829	PXN		paxillin
5933	RBL1	CP107, PRB1, p107	RB transcriptional corepressor like 1
5970	RELA	CMCU, NFKB3, p65	RELA proto-oncogene, NF-kB subunit
387	RHOA	ARH12, ARHA, EDFAOB, RHO12, RHOH12	ras homolog family member A
6093	ROCK1	P160ROCK, ROCK-I	Rho associated coiled-coil containing protein kinase 1
9475	ROCK2	ROCK-II	Rho associated coiled-coil containing protein kinase 2
6271	S100A1	S100, S100-alpha, S100A	S100 calcium binding protein A1
6456	SH3GL2	CNSA2, EEN-B1, SH3D2A, SH3P4	SH3 domain containing GRB2 like 2, endophilin A1
140885	SIRPA	BIT, CD172A, MFR, MYD-1, P84, PTPNS1, SHPS1, SIRP	signal regulatory protein alpha
6566	SLC16A1	HHF7, MCT, MCT1, MCT1D	solute carrier family 16 member 1
6567	SLC16A2	AHDS, DXS128, DXS128E, MCT 7, MCT 8, MCT7, MCT8, MRX22, XPCT	solute carrier family 16 member 2
6573	SLC19A1	CHMD, FOLT, IFC-1, IFC1, MEGAF, REFC, RFC, RFC1, RFT-1, hRFC, hSLC19A1	solute carrier family 19 member 1
6510	SLC1A5	AAAT, ASCT2, ATBO, M7V1, M7VS1, R16, RDRC	solute carrier family 1 member 5
6580	SLC22A1	HOCT1, OCT1, oct1_cds	solute carrier family 22 member 1
6582	SLC22A2	OCT2	solute carrier family 22 member 2
6584	SLC22A5	CDSP, OCTN2	solute carrier family 22 member 5
9376	SLC22A8	OAT3	solute carrier family 22 member 8
376497	SLC27A1	ACSVL5, FATP, FATP-1, FATP1	solute carrier family 27 member 1
10999	SLC27A4	ACSVL4, FATP4, IPS	solute carrier family 27 member 4
2030	SLC29A1	ENT1	solute carrier family 29 member 1 (Augustine blood group)
222962	SLC29A4	ENT4, PMAT	solute carrier family 29 member 4
6513	SLC2A1	CSE, DYT17, DYT18, DYT9, EIG12, GLUT, GLUT-1, GLUT1, GLUT1DS, HTLVR, PED, SDCHCN	solute carrier family 2 member 1
6515	SLC2A3	GLUT3	solute carrier family 2 member 3
6517	SLC2A4	GLUT4	solute carrier family 2 member 4
81539	SLC38A1	ATA1, NAT2, SAT1, SNAT1	solute carrier family 38 member 1
6520	SLC3A2	4F2, 4F2HC, 4T2HC, CD98, CD98HC, MDU1, NACAE	solute carrier family 3 member 2
23446	SLC44A1	CD92, CDW92, CHTL1, CONATOC, CTL1	solute carrier family 44 member 1
57153	SLC44A2	CTL2, PP1292	solute carrier family 44 member 2
6523	SLC5A1	D22S675, NAGT, SGLT1	solute carrier family 5 member 1
8884	SLC5A6	NERIB, SMVT	solute carrier family 5 member 6
6541	SLC7A1	ATRC1, CAT-1, ERR, HCAT1, REC1L	solute carrier family 7 member 1
8140	SLC7A5	4F2LC, CD98, D16S469E, E16, LAT1, MPE16	solute carrier family 7 member 5
6615	SNAI1	SLUGH2, SNA, SNAH, SNAIL, SNAIL1, dJ710H13.1	snail family transcriptional repressor 1
6591	SNAI2	SLUG, SLUGH, SLUGH1, SNAIL2, WS2D	snail family transcriptional repressor 2
6786	STIM1	D11S4896E, GOK, IMD10, STRMK, TAM, TAM1	stromal interaction molecule 1
7037	TFRC	CD71, IMD46, T9, TFR, TFR1, TR, TRFR, p90	transferrin receptor
7082	TJP1	ZO-1	tight junction protein 1
9414	TJP2	C9DUPq21.11, DFNA51, DUP9q21.11, FHCA1, PFIC4, X104, ZO2	tight junction protein 2
7124	TNF	DIF-alpha, TNFA, TNFSF2, TNLG1F, TNF	tumor necrosis factor
7132	TNFRSF1A	CD120a, FPF, TBP1, TNF-R, TNF-R-I, TNF-R55, TNFAR, TNFR1, TNFR55, TNFR60, p55, p55-R, p60	TNF receptor superfamily member 1A
7157	TP53	BCC7, BMFS5, LFS1, P53, TRP53	tumor protein p53
7189	TRAF6	MGC:3310, RNF85	TNF receptor associated factor 6
7412	VCAM1	CD106, INCAM-100	vascular cell adhesion molecule 1
7414	VCL	CMD1W, CMH15, HEL114, MV, MVCL	vinculin
7421	VDR	NR1I1, PPP1R163	vitamin D receptor
7422	VEGFA	MVCD1, VEGF, VPF	vascular endothelial growth factor A

## Sheet: List of 15 microva&hypogl genes
GeneID	Symbol	Aliases	description
948	CD36	BDPLT10, CHDS7, FAT, GP3B, GP4, GPIV, PASIV, SCARB3	CD36 molecule
7122	CLDN5	AWAL, BEC1, CPETRL1, TMDVCF, TMVCF	claudin 5
1956	EGFR	ERBB, ERBB1, ERRP, HER1, NISBD2, PIG61, mENA	epidermal growth factor receptor
2247	FGF2	BFGF, FGF-2, FGFB, HBGF-2	fibroblast growth factor 2
3643	INSR	CD220, HHF5	insulin receptor
3952	LEP	LEPD, OB, OBS	leptin
3953	LEPR	CD295, LEP-RD, OB-R, OBR, LEPR	leptin receptor
4851	NOTCH1	AOS5, AOVD1, TAN1, hN1	notch receptor 1
6566	SLC16A1	HHF7, MCT, MCT1, MCT1D	solute carrier family 16 member 1
6580	SLC22A1	HOCT1, OCT1, oct1_cds	solute carrier family 22 member 1
6513	SLC2A1	CSE, DYT17, DYT18, DYT9, EIG12, GLUT, GLUT-1, GLUT1, GLUT1DS, HTLVR, PED, SDCHCN	solute carrier family 2 member 1
6523	SLC5A1	D22S675, NAGT, SGLT1	solute carrier family 5 member 1
7124	TNF	DIF-alpha, TNFA, TNFSF2, TNLG1F, TNF	tumor necrosis factor
7189	TRAF6	MGC:3310, RNF85	TNF receptor associated factor 6
7422	VEGFA	MVCD1, VEGF, VPF	vascular endothelial growth factor A
