# Supplementary material for: Hypoglycemia, Vascular Disease and Cognitive Dysfunction in Diabetes: Insights from Text Mining-Based Reconstruction and Bioinformatics Analysis of the Gene Networks
Source: Int J Mol Sci. 2021 Nov 17;22(22):12419. doi: 10.3390/ijms222212419 (PMC8620086; doi:10.3390/ijms222212419)
Supplement: Supplementary file 1 [file ijms-22-12419-s001.zip › Supplementary materials_after review round 1/Table S11.xlsx]

## Sheet: GO BP EA for CVD&hypoglycemia
Category	Term	Count	%	PValue	Genes	List Total	Pop Hits	Pop Total	Fold Enrichment	Bonferroni	Benjamini	FDR
GOTERM_BP_DIRECT	GO:0008284~positive regulation of cell proliferation	15	31.914893617021278	1.0058796932826918E-11	1440, 2056, 23411, 186, 551, 3569, 3479, 3630, 1906, 3643, 3952, 1803, 10135, 1956, 26291	46	466	16792	11.750326553461466	1.13162e-08	1.0266132538761503E-8	9.453967386806148E-9
GOTERM_BP_DIRECT	GO:0045429~positive regulation of nitric oxide biosynthetic process	8	17.02127659574468	1.825090229113156E-11	3569, 7124, 3553, 3630, 1906, 3643, 1956, 186	46	43	16792	67.91506572295248	2.05323e-08	1.0266132538761503E-8	9.453967386806148E-9
GOTERM_BP_DIRECT	GO:0046326~positive regulation of glucose import	7	14.893617021276595	1.4819785091434035E-10	4780, 3479, 5741, 3630, 9370, 3643, 26291	46	30	16792	85.1768115942029	1.66723e-07	5.5574194092877633E-8	5.117765784908553E-8
GOTERM_BP_DIRECT	GO:1901215~negative regulation of neuron death	7	14.893617021276595	9.390916809011274E-10	3569, 1113, 5465, 1440, 2056, 23411, 26291	46	40	16792	63.88260869565217	1.05648e-06	2.6411953525344207E-7	2.43224745353392E-7
GOTERM_BP_DIRECT	GO:0045944~positive regulation of transcription from RNA polymerase II promoter	17	36.17021276595745	2.1181720361010754E-9	5054, 4780, 7124, 5465, 5741, 1440, 23411, 154, 3569, 3479, 3553, 1906, 51741, 4842, 1649, 10135, 1956	46	981	16792	6.325931835305589	2.38294e-06	4.76588708122742E-7	4.388852458801428E-7
GOTERM_BP_DIRECT	GO:0014068~positive regulation of phosphatidylinositol 3-kinase signaling	7	14.893617021276595	1.9225634141392446E-8	2688, 3479, 1440, 6403, 3630, 3952, 23411	46	65	16792	39.31237458193981	2.16286e-05	3.6048064015110836E-6	3.3196261617470956E-6
GOTERM_BP_DIRECT	GO:0050796~regulation of insulin secretion	7	14.893617021276595	2.3135869386969067E-8	2645, 7124, 2740, 3553, 2695, 6513, 3952	46	67	16792	38.13887086307592	2.60275e-05	3.718264722905743E-6	3.424108669271422E-6
GOTERM_BP_DIRECT	GO:0035690~cellular response to drug	7	14.893617021276595	2.7680826459276926E-8	4780, 3553, 1906, 9370, 6347, 1956, 26291	46	69	16792	37.03339634530561	3.11404e-05	3.892616220835818E-6	3.584667026476362E-6
GOTERM_BP_DIRECT	GO:0045725~positive regulation of glycogen biosynthetic process	5	10.638297872340425	6.010627148786559E-8	2645, 3479, 5741, 3630, 3643	46	15	16792	121.68115942028984	6.76173e-05	7.513283935983199E-6	6.9188996957143065E-6
GOTERM_BP_DIRECT	GO:0043410~positive regulation of MAPK cascade	7	14.893617021276595	7.316681123585672E-8	154, 3569, 3479, 3486, 3630, 3643, 3952	46	81	16792	31.546967257112186	8.23093e-05	7.88308966547049E-6	7.259449683046604E-6
GOTERM_BP_DIRECT	GO:0050731~positive regulation of peptidyl-tyrosine phosphorylation	7	14.893617021276595	7.878581194160313E-8	3569, 2688, 3479, 1440, 3630, 9370, 948	46	82	16792	31.162248144220573	8.86301e-05	7.88308966547049E-6	7.259449683046604E-6
GOTERM_BP_DIRECT	GO:0045740~positive regulation of DNA replication	6	12.76595744680851	8.684360333101666E-8	3569, 3479, 2056, 3630, 3643, 1956	46	42	16792	52.149068322981364	9.76943e-05	7.88308966547049E-6	7.259449683046604E-6
GOTERM_BP_DIRECT	GO:0051897~positive regulation of protein kinase B signaling	7	14.893617021276595	9.109348057877012E-8	3569, 7124, 1440, 3630, 3643, 3952, 1956	46	84	16792	30.420289855072465	0.000102475	7.88308966547049E-6	7.259449683046604E-6
GOTERM_BP_DIRECT	GO:0042593~glucose homeostasis	7	14.893617021276595	2.74542647298337E-7	3569, 2645, 3630, 9370, 3643, 3952, 51548	46	101	16792	25.30004304778304	0.000308813	2.2061462729330653E-5	2.031615590007694E-5
GOTERM_BP_DIRECT	GO:0001666~response to hypoxia	8	17.02127659574468	3.4225391702273945E-7	7351, 5465, 2056, 9370, 6347, 4842, 3952, 1803	46	172	16792	16.97876643073812	0.000384962	2.566904377670546E-5	2.363833720237054E-5
GOTERM_BP_DIRECT	GO:0048661~positive regulation of smooth muscle cell proliferation	6	12.76595744680851	5.379690636579949E-7	3569, 3479, 7124, 1906, 10135, 1956	46	60	16792	36.504347826086956	0.000605032	3.7825949788452766E-5	3.483349687185517E-5
GOTERM_BP_DIRECT	GO:0032757~positive regulation of interleukin-8 production	5	10.638297872340425	6.443033376294841E-7	5054, 7124, 3553, 9370, 1649	46	26	16792	70.20066889632106	0.000724579	4.0268958601842756E-5	3.7083236543563644E-5
GOTERM_BP_DIRECT	GO:0045840~positive regulation of mitotic nuclear division	5	10.638297872340425	6.443033376294841E-7	3479, 3553, 3630, 1906, 3643	46	26	16792	70.20066889632106	0.000724579	4.0268958601842756E-5	3.7083236543563644E-5
GOTERM_BP_DIRECT	GO:0008217~regulation of blood pressure	6	12.76595744680851	8.055715585328304E-7	1113, 1906, 4852, 3952, 1636, 186	46	65	16792	33.69632107023411	0.000905858	4.76983159657597E-5	4.39248491915796E-5
GOTERM_BP_DIRECT	GO:0010888~negative regulation of lipid storage	4	8.51063829787234	9.977336488635233E-7	3569, 1401, 7124, 3952	46	8	16792	182.52173913043478	0.00112182	5.6122517748573183E-5	5.16826030111305E-5
GOTERM_BP_DIRECT	GO:0015758~glucose transport	5	10.638297872340425	1.7395793624268836E-6	2645, 2688, 6513, 3630, 1906	46	33	16792	55.30961791831356	0.00195511	9.319175155858305E-5	8.581924854639293E-5
GOTERM_BP_DIRECT	GO:0050830~defense response to Gram-positive bacterium	6	12.76595744680851	3.0744528285157956E-6	3569, 1401, 7124, 1113, 4852, 948	46	85	16792	25.76777493606138	0.00345279	1.5721633782183044E-4	1.4477877865192565E-4
GOTERM_BP_DIRECT	GO:0006953~acute-phase response	5	10.638297872340425	3.455882751840482E-6	3569, 1401, 5265, 2056, 3630	46	39	16792	46.80044593088071	0.00388033	1.690377432965453E-4	1.5566497960464083E-4
GOTERM_BP_DIRECT	GO:0007267~cell-cell signaling	8	17.02127659574468	4.63521138670105E-6	154, 551, 3553, 5741, 3630, 1906, 10135, 26291	46	254	16792	11.49743238616912	0.00520105	2.1039325462264766E-4	1.9374881047916709E-4
GOTERM_BP_DIRECT	GO:0045599~negative regulation of fat cell differentiation	5	10.638297872340425	4.675405658281059E-6	3569, 7124, 9370, 23411, 1649	46	42	16792	43.4575569358178	0.00524603	2.1039325462264766E-4	1.9374881047916709E-4
GOTERM_BP_DIRECT	GO:0050901~leukocyte tethering or rolling	4	8.51063829787234	5.047970950260534E-6	7124, 6401, 6403, 3952	46	13	16792	112.3210702341137	0.00566289	2.14369809905692E-4	1.9741077605537504E-4
GOTERM_BP_DIRECT	GO:0014823~response to activity	5	10.638297872340425	5.144875437736608E-6	1906, 9370, 6347, 3952, 26291	46	43	16792	42.44691607684529	0.00577128	2.14369809905692E-4	1.9741077605537504E-4
GOTERM_BP_DIRECT	GO:0045721~negative regulation of gluconeogenesis	4	8.51063829787234	6.412645520765152E-6	3569, 2645, 3630, 9370	46	14	16792	104.29813664596273	0.00718829	2.51977117179476E-4	2.3204292746483297E-4
GOTERM_BP_DIRECT	GO:0006954~inflammatory response	9	19.148936170212767	6.495410131737602E-6	3569, 1401, 4780, 7124, 6401, 3553, 6403, 6347, 186	46	379	16792	8.668578639440176	0.00728073	2.51977117179476E-4	2.3204292746483297E-4
GOTERM_BP_DIRECT	GO:0070374~positive regulation of ERK1 and ERK2 cascade	7	14.893617021276595	6.836753125418628E-6	3569, 7124, 2056, 6347, 948, 1956, 26291	46	175	16792	14.601739130434785	0.00766187	2.5637824220319855E-4	2.3609587459778994E-4
GOTERM_BP_DIRECT	GO:0045893~positive regulation of transcription, DNA-templated	10	21.27659574468085	7.413273311983033E-6	3569, 3479, 7124, 5465, 3553, 2056, 4842, 3643, 1649, 186	46	515	16792	7.088222878851837	0.00830528	2.678213750048918E-4	2.4663372844894923E-4
GOTERM_BP_DIRECT	GO:0007166~cell surface receptor signaling pathway	8	17.02127659574468	7.618030222361367E-6	154, 2740, 1906, 6347, 948, 1956, 5617, 186	46	274	16792	10.658203744842908	0.0085337	2.678213750048918E-4	2.4663372844894923E-4
GOTERM_BP_DIRECT	GO:0002576~platelet degranulation	6	12.76595744680851	7.916963746190325E-6	5054, 5265, 213, 3479, 6403, 948	46	103	16792	21.264668636555506	0.00886707	2.6989649134739744E-4	2.4854468003191447E-4
GOTERM_BP_DIRECT	GO:0045471~response to ethanol	6	12.76595744680851	8.698030449387005E-6	551, 5741, 1440, 9370, 6347, 3952	46	105	16792	20.859627329192545	0.00973761	2.878024781047171E-4	2.650341042813217E-4
GOTERM_BP_DIRECT	GO:0071222~cellular response to lipopolysaccharide	6	12.76595744680851	1.2444508709124233E-5	3569, 5054, 7124, 1440, 6347, 948	46	113	16792	19.38283955367449	0.0139026	4.000020656504218E-4	3.683574577900773E-4
GOTERM_BP_DIRECT	GO:0050829~defense response to Gram-negative bacterium	5	10.638297872340425	1.3889026492680923E-5	3569, 5054, 1113, 6403, 4852	46	55	16792	33.18577075098814	0.0155038	4.3403207789627883E-4	3.996953179560399E-4
GOTERM_BP_DIRECT	GO:0001934~positive regulation of protein phosphorylation	6	12.76595744680851	2.1921778612564904E-5	7124, 3553, 9370, 3643, 23411, 1956	46	127	16792	17.24614857925368	0.0243606	6.665405659225816E-4	6.138098011518173E-4
GOTERM_BP_DIRECT	GO:0046427~positive regulation of JAK-STAT cascade	4	8.51063829787234	2.6726320419195962E-5	3569, 2688, 3952, 5617	46	22	16792	66.37154150197628	0.02962	7.91239749252512E-4	7.286438935338688E-4
GOTERM_BP_DIRECT	GO:0007623~circadian rhythm	5	10.638297872340425	4.760274798442658E-5	5054, 9370, 3952, 10135, 1956	46	75	16792	24.33623188405797	0.0521456	0.0013731561918584592	0.0012645242797914345
GOTERM_BP_DIRECT	GO:0032869~cellular response to insulin stimulus	5	10.638297872340425	5.2794222399260964E-5	7351, 2645, 9370, 6347, 3643	46	77	16792	23.70412196499153	0.0576656	0.0014848375049792146	0.0013673703601408589
GOTERM_BP_DIRECT	GO:0071549~cellular response to dexamethasone stimulus	4	8.51063829787234	6.258750754796843E-5	3569, 6347, 1956, 186	46	29	16792	50.35082458770614	0.0679913	0.0016764510950348687	0.0015438251861832214
GOTERM_BP_DIRECT	GO:0045909~positive regulation of vasodilation	4	8.51063829787234	6.258750754796843E-5	3630, 4842, 1956, 186	46	29	16792	50.35082458770614	0.0679913	0.0016764510950348687	0.0015438251861832214
GOTERM_BP_DIRECT	GO:0010628~positive regulation of gene expression	7	14.893617021276595	6.661337349408799E-5	551, 3569, 1401, 4780, 7124, 3553, 3630	46	262	16792	9.753070029870562	0.0722032	0.0017427917483918368	0.0016049175567412826
GOTERM_BP_DIRECT	GO:0043200~response to amino acid	4	8.51063829787234	7.67045298327933E-5	3569, 2695, 1906, 6347	46	31	16792	47.1023842917251	0.0826773	0.0019611953650430104	0.001806043020608497
GOTERM_BP_DIRECT	GO:0043491~protein kinase B signaling	4	8.51063829787234	9.27551732113828E-5	3479, 7124, 3553, 6347	46	33	16792	44.24769433465085	0.099094	0.0022756695679059043	0.0020956388198671264
GOTERM_BP_DIRECT	GO:0007565~female pregnancy	5	10.638297872340425	9.304960010993032E-5	7351, 2695, 3952, 10135, 5617	46	89	16792	20.508060576453346	0.0993924	0.0022756695679059043	0.0020956388198671264
GOTERM_BP_DIRECT	GO:0045908~negative regulation of vasodilation	3	6.382978723404255	1.0461878782616815E-4	1401, 1113, 3630	46	6	16792	182.52173913043478	0.111039	0.002504173112860408	0.002306065195487451
GOTERM_BP_DIRECT	GO:0043066~negative regulation of apoptotic process	8	17.02127659574468	1.906216197045588E-4	551, 7351, 3569, 213, 3479, 3952, 23411, 1956	46	455	16792	6.418346870520783	0.193031	0.004467694211825597	0.004114249958623394
GOTERM_BP_DIRECT	GO:0071356~cellular response to tumor necrosis factor	5	10.638297872340425	2.11189768134646E-4	3569, 4780, 1906, 6347, 23411	46	110	16792	16.59288537549407	0.211493	0.00484874467656075	0.004465155097703944
GOTERM_BP_DIRECT	GO:0032755~positive regulation of interleukin-6 production	4	8.51063829787234	2.3587746561667594E-4	3569, 7124, 3553, 948	46	45	16792	32.44830917874396	0.233096	0.005307242976375208	0.004887381087577526
GOTERM_BP_DIRECT	GO:0009408~response to heat	4	8.51063829787234	2.858981104915758E-4	3569, 3479, 6347, 4842	46	48	16792	30.420289855072465	0.275071	0.006306575966725936	0.0058076557346916175
GOTERM_BP_DIRECT	GO:0046888~negative regulation of hormone secretion	3	6.382978723404255	3.1172036379437064E-4	3569, 1906, 9370	46	10	16792	109.51304347826087	0.295833	0.006743950178243595	0.006210428786364769
GOTERM_BP_DIRECT	GO:0046325~negative regulation of glucose import	3	6.382978723404255	3.803419462487598E-4	7124, 3952, 51548	46	11	16792	99.55731225296444	0.348166	0.008073296028865185	0.007434608609692739
GOTERM_BP_DIRECT	GO:0036499~PERK-mediated unfolded protein response	3	6.382978723404255	4.556322657759932E-4	4780, 6347, 1649	46	12	16792	91.26086956521739	0.401125	0.00949233887033319	0.008741389395257945
GOTERM_BP_DIRECT	GO:0043406~positive regulation of MAP kinase activity	4	8.51063829787234	5.264211778839865E-4	2688, 7124, 1906, 1956	46	59	16792	24.748710390567428	0.44699	0.010426746006739995	0.009601874544873452
GOTERM_BP_DIRECT	GO:0043568~positive regulation of insulin-like growth factor receptor signaling pathway	3	6.382978723404255	5.375566830141508E-4	2688, 3479, 3486	46	13	16792	84.24080267558527	0.453879	0.010426746006739995	0.009601874544873452
GOTERM_BP_DIRECT	GO:0046628~positive regulation of insulin receptor signaling pathway	3	6.382978723404255	5.375566830141508E-4	3630, 3952, 23411	46	13	16792	84.24080267558527	0.453879	0.010426746006739995	0.009601874544873452
GOTERM_BP_DIRECT	GO:0010745~negative regulation of macrophage derived foam cell differentiation	3	6.382978723404255	5.375566830141508E-4	1401, 5465, 9370	46	13	16792	84.24080267558527	0.453879	0.010426746006739995	0.009601874544873452
GOTERM_BP_DIRECT	GO:0000122~negative regulation of transcription from RNA polymerase II promoter	9	19.148936170212767	5.79321257321631E-4	7124, 5465, 5741, 2056, 1906, 3952, 23411, 1649, 948	46	720	16792	4.56304347826087	0.478958	0.011046379906556523	0.010172488518393384
GOTERM_BP_DIRECT	GO:1902176~negative regulation of oxidative stress-induced intrinsic apoptotic signaling pathway	3	6.382978723404255	6.260806892789294E-4	4780, 3630, 23411	46	14	16792	78.22360248447205	0.505675	0.011180012308552312	0.010295549112586838
GOTERM_BP_DIRECT	GO:0014912~negative regulation of smooth muscle cell migration	3	6.382978723404255	6.260806892789294E-4	5054, 3486, 9370	46	14	16792	78.22360248447205	0.505675	0.011180012308552312	0.010295549112586838
GOTERM_BP_DIRECT	GO:0030194~positive regulation of blood coagulation	3	6.382978723404255	6.260806892789294E-4	5054, 4780, 948	46	14	16792	78.22360248447205	0.505675	0.011180012308552312	0.010295549112586838
GOTERM_BP_DIRECT	GO:0045821~positive regulation of glycolytic process	3	6.382978723404255	6.260806892789294E-4	3479, 3630, 3643	46	14	16792	78.22360248447205	0.505675	0.011180012308552312	0.010295549112586838
GOTERM_BP_DIRECT	GO:0006006~glucose metabolic process	4	8.51063829787234	7.642172863483264E-4	7124, 3630, 9370, 3952	46	67	16792	21.79364049318624	0.576869	0.013226837648336418	0.01218044782549025
GOTERM_BP_DIRECT	GO:0032868~response to insulin	4	8.51063829787234	7.642172863483264E-4	3569, 5465, 3952, 23411	46	67	16792	21.79364049318624	0.576869	0.013226837648336418	0.01218044782549025
GOTERM_BP_DIRECT	GO:0050995~negative regulation of lipid catabolic process	3	6.382978723404255	8.2279008458544E-4	7124, 3553, 3630	46	16	16792	68.44565217391305	0.603873	0.014024830987251819	0.012915311024704786
GOTERM_BP_DIRECT	GO:0006955~immune response	7	14.893617021276595	8.530770550756098E-4	3569, 7124, 5871, 3553, 1440, 6347, 948	46	421	16792	6.069606526902819	0.617154	0.014324055029254643	0.013190863120273608
GOTERM_BP_DIRECT	GO:0033138~positive regulation of peptidyl-serine phosphorylation	4	8.51063829787234	8.683739130552678E-4	551, 3569, 7124, 1440	46	70	16792	20.85962732919255	0.623691	0.014366480179223179	0.013229931969489078
GOTERM_BP_DIRECT	GO:0042523~positive regulation of tyrosine phosphorylation of Stat5 protein	3	6.382978723404255	9.309071055553561E-4	2688, 3479, 2056	46	17	16792	64.41943734015345	0.649277	0.015177833242750372	0.01397709799065723
GOTERM_BP_DIRECT	GO:0007568~aging	5	10.638297872340425	9.785491786737808E-4	7351, 3569, 4780, 2056, 6347	46	165	16792	11.061923583662713	0.667597	0.015726683228685766	0.014482527844371958
GOTERM_BP_DIRECT	GO:0045454~cell redox homeostasis	4	8.51063829787234	0.0011453527313982784	3569, 4780, 4842, 1649	46	77	16792	18.963297571993223	0.724526	0.018148194687648778	0.01671247084124812
GOTERM_BP_DIRECT	GO:0007263~nitric oxide mediated signal transduction	3	6.382978723404255	0.001166495841780067	4842, 948, 186	46	19	16792	57.63844393592677	0.731008	0.018226497527813544	0.016784579056724296
GOTERM_BP_DIRECT	GO:0042060~wound healing	4	8.51063829787234	0.001279243900346997	3569, 5465, 3630, 1956	46	80	16792	18.252173913043478	0.763089	0.019714375176580434	0.018154749051499847
GOTERM_BP_DIRECT	GO:0030335~positive regulation of cell migration	5	10.638297872340425	0.001463973747422413	3479, 3630, 1906, 3643, 1956	46	184	16792	9.919659735349716	0.8076	0.022256357646624522	0.020495632463913782
GOTERM_BP_DIRECT	GO:0010906~regulation of glucose metabolic process	3	6.382978723404255	0.001567759671981624	3486, 9370, 23411	46	22	16792	49.77865612648222	0.828833	0.023516395079724358	0.0216559869356395
GOTERM_BP_DIRECT	GO:0050715~positive regulation of cytokine secretion	3	6.382978723404255	0.0020256776348922443	7124, 3630, 186	46	25	16792	43.805217391304346	0.897838	0.02998535972702335	0.02761318460195217
GOTERM_BP_DIRECT	GO:0032148~activation of protein kinase B activity	3	6.382978723404255	0.0021907520032962598	3479, 3630, 3643	46	26	16792	42.120401337792636	0.915186	0.031597384662926824	0.029097680454037503
GOTERM_BP_DIRECT	GO:0050999~regulation of nitric-oxide synthase activity	3	6.382978723404255	0.0021907520032962598	3553, 3952, 1956	46	26	16792	42.120401337792636	0.915186	0.031597384662926824	0.029097680454037503
GOTERM_BP_DIRECT	GO:2000352~negative regulation of endothelial cell apoptotic process	3	6.382978723404255	0.002539356030512328	5054, 4780, 26291	46	28	16792	39.11180124223603	0.942755	0.036161715624384416	0.03330092212165534
GOTERM_BP_DIRECT	GO:0051091~positive regulation of sequence-specific DNA binding transcription factor activity	4	8.51063829787234	0.0027858577152216845	3569, 7124, 3553, 1906	46	105	16792	13.906418219461697	0.956651	0.03917612412030494	0.036076857412120814
GOTERM_BP_DIRECT	GO:0045776~negative regulation of blood pressure	3	6.382978723404255	0.002912349572506278	5465, 9370, 4842	46	30	16792	36.504347826086956	0.962416	0.039358062666363075	0.03624440259764635
GOTERM_BP_DIRECT	GO:0033574~response to testosterone	3	6.382978723404255	0.002912349572506278	551, 2056, 1906	46	30	16792	36.504347826086956	0.962416	0.039358062666363075	0.03624440259764635
GOTERM_BP_DIRECT	GO:2000379~positive regulation of reactive oxygen species metabolic process	3	6.382978723404255	0.002912349572506278	4780, 3952, 948	46	30	16792	36.504347826086956	0.962416	0.039358062666363075	0.03624440259764635
GOTERM_BP_DIRECT	GO:0000187~activation of MAPK activity	4	8.51063829787234	0.0029387353457551095	3479, 7124, 3553, 3643	46	107	16792	13.646485168630639	0.963518	0.039358062666363075	0.03624440259764635
GOTERM_BP_DIRECT	GO:0007165~signal transduction	10	21.27659574468085	0.0032212914611879197	551, 3479, 3553, 2695, 2056, 6347, 3952, 10135, 1956, 26291	46	1161	16792	3.144216005692244	0.973479	0.04263473992748717	0.039261858279890406
GOTERM_BP_DIRECT	GO:0031663~lipopolysaccharide-mediated signaling pathway	3	6.382978723404255	0.003309473317777043	7124, 3553, 6347	46	32	16792	34.22282608695652	0.975991	0.043292528866269456	0.039867608804849027
GOTERM_BP_DIRECT	GO:0045766~positive regulation of angiogenesis	4	8.51063829787234	0.003601598868806982	5054, 4780, 3553, 23411	46	115	16792	12.697164461247636	0.982736	0.04657239916560753	0.04288800492050613
GOTERM_BP_DIRECT	GO:0044267~cellular protein metabolic process	4	8.51063829787234	0.0038718273115269375	3479, 3486, 3630, 5617	46	118	16792	12.374355195283714	0.987276	0.049497792334861415	0.04558196698570349
GOTERM_BP_DIRECT	GO:0042517~positive regulation of tyrosine phosphorylation of Stat3 protein	3	6.382978723404255	0.004643062130672394	3569, 2688, 3952	46	38	16792	28.819221967963387	0.994676	0.05869039210119598	0.05404732997052359
GOTERM_BP_DIRECT	GO:0019221~cytokine-mediated signaling pathway	4	8.51063829787234	0.005184387951340066	3569, 3553, 1440, 6347	46	131	16792	11.146365748423499	0.997113	0.0633661675722969	0.058353199648799634
GOTERM_BP_DIRECT	GO:0000165~MAPK cascade	5	10.638297872340425	0.005224278055425565	7124, 3553, 3630, 6347, 1956	46	262	16792	6.966478592764687	0.997241	0.0633661675722969	0.058353199648799634
GOTERM_BP_DIRECT	GO:0070543~response to linoleic acid	2	4.25531914893617	0.005352672682467731	9370, 948	46	2	16792	365.04347826086956	0.997614	0.0633661675722969	0.058353199648799634
GOTERM_BP_DIRECT	GO:0061647~histone H3-K9 modification	2	4.25531914893617	0.005352672682467731	23411, 51548	46	2	16792	365.04347826086956	0.997614	0.0633661675722969	0.058353199648799634
GOTERM_BP_DIRECT	GO:1990619~histone H3-K9 deacetylation	2	4.25531914893617	0.005352672682467731	23411, 51548	46	2	16792	365.04347826086956	0.997614	0.0633661675722969	0.058353199648799634
GOTERM_BP_DIRECT	GO:2000334~positive regulation of blood microparticle formation	2	4.25531914893617	0.005352672682467731	7124, 948	46	2	16792	365.04347826086956	0.997614	0.0633661675722969	0.058353199648799634
GOTERM_BP_DIRECT	GO:0051092~positive regulation of NF-kappaB transcription factor activity	4	8.51063829787234	0.005407246299502669	3569, 7124, 3553, 3630	46	133	16792	10.978751225890813	0.997756	0.0633661675722969	0.058353199648799634
GOTERM_BP_DIRECT	GO:0007204~positive regulation of cytosolic calcium ion concentration	4	8.51063829787234	0.005520810461553039	551, 2740, 1906, 948	46	134	16792	10.89682024659312	0.998027	0.06403001823966153	0.058964532352257196
GOTERM_BP_DIRECT	GO:0032760~positive regulation of tumor necrosis factor production	3	6.382978723404255	0.0070313949855780235	6347, 3952, 948	46	47	16792	23.300647548566143	0.999643	0.08071754447729873	0.0743318898475391
GOTERM_BP_DIRECT	GO:2000366~positive regulation of STAT protein import into nucleus	2	4.25531914893617	0.008018493392907727	3569, 3952	46	3	16792	243.36231884057972	0.999883	0.09020805067021193	0.08307159155052404
GOTERM_BP_DIRECT	GO:0060559~positive regulation of calcidiol 1-monooxygenase activity	2	4.25531914893617	0.008018493392907727	7124, 3553	46	3	16792	243.36231884057972	0.999883	0.09020805067021193	0.08307159155052404
GOTERM_BP_DIRECT	GO:0048146~positive regulation of fibroblast proliferation	3	6.382978723404255	0.009198211453533143	3479, 51548, 1956	46	54	16792	20.280193236714975	0.999969	0.10245532559628501	0.09434997094911224
GOTERM_BP_DIRECT	GO:0032496~response to lipopolysaccharide	4	8.51063829787234	0.009612760216359534	6401, 6403, 2056, 1906	46	164	16792	8.903499469777305	0.999981	0.10602309062161251	0.09763548611910271
GOTERM_BP_DIRECT	GO:0006959~humoral immune response	3	6.382978723404255	0.010206822694387671	3569, 7124, 6347	46	57	16792	19.212814645308924	0.99999	0.10935881458272505	0.1007073172512917
GOTERM_BP_DIRECT	GO:0032922~circadian regulation of gene expression	3	6.382978723404255	0.010206822694387671	5465, 23411, 10135	46	57	16792	19.212814645308924	0.99999	0.10935881458272505	0.1007073172512917
GOTERM_BP_DIRECT	GO:0070301~cellular response to hydrogen peroxide	3	6.382978723404255	0.010206822694387671	3569, 4780, 23411	46	57	16792	19.212814645308924	0.99999	0.10935881458272505	0.1007073172512917
GOTERM_BP_DIRECT	GO:2000481~positive regulation of cAMP-dependent protein kinase activity	2	4.25531914893617	0.010677327617571394	9370, 23411	46	4	16792	182.52173913043478	0.999994	0.11020177586942952	0.10148359093398132
GOTERM_BP_DIRECT	GO:0030730~sequestering of triglyceride	2	4.25531914893617	0.010677327617571394	7124, 3553	46	4	16792	182.52173913043478	0.999994	0.11020177586942952	0.10148359093398132
GOTERM_BP_DIRECT	GO:0010523~negative regulation of calcium ion transport into cytosol	2	4.25531914893617	0.010677327617571394	2056, 4842	46	4	16792	182.52173913043478	0.999994	0.11020177586942952	0.10148359093398132
GOTERM_BP_DIRECT	GO:0010574~regulation of vascular endothelial growth factor production	2	4.25531914893617	0.010677327617571394	3569, 6347	46	4	16792	182.52173913043478	0.999994	0.11020177586942952	0.10148359093398132
GOTERM_BP_DIRECT	GO:0071407~cellular response to organic cyclic compound	3	6.382978723404255	0.010905300305563631	7124, 3553, 6347	46	59	16792	18.561532792925572	0.999996	0.11153148039780986	0.10270810105967201
GOTERM_BP_DIRECT	GO:0050679~positive regulation of epithelial cell proliferation	3	6.382978723404255	0.011262272987359507	3569, 3479, 1956	46	60	16792	18.252173913043478	0.999997	0.11312550991767363	0.10417602513307544
GOTERM_BP_DIRECT	GO:0042102~positive regulation of T cell proliferation	3	6.382978723404255	0.011262272987359507	3569, 3553, 3952	46	60	16792	18.252173913043478	0.999997	0.11312550991767363	0.10417602513307544
GOTERM_BP_DIRECT	GO:0046330~positive regulation of JNK cascade	3	6.382978723404255	0.01312332535162437	7124, 5871, 3553	46	65	16792	16.848160535117056	1	0.12458521242561313	0.11472913784260906
GOTERM_BP_DIRECT	GO:0051384~response to glucocorticoid	3	6.382978723404255	0.01312332535162437	3569, 7124, 9370	46	65	16792	16.848160535117056	1	0.12458521242561313	0.11472913784260906
GOTERM_BP_DIRECT	GO:0071864~positive regulation of cell proliferation in bone marrow	2	4.25531914893617	0.013329193251254675	3569, 5741	46	5	16792	146.01739130434783	1	0.12458521242561313	0.11472913784260906
GOTERM_BP_DIRECT	GO:0048639~positive regulation of developmental growth	2	4.25531914893617	0.013329193251254675	3643, 3952	46	5	16792	146.01739130434783	1	0.12458521242561313	0.11472913784260906
GOTERM_BP_DIRECT	GO:0031622~positive regulation of fever generation	2	4.25531914893617	0.013329193251254675	7124, 3553	46	5	16792	146.01739130434783	1	0.12458521242561313	0.11472913784260906
GOTERM_BP_DIRECT	GO:0034392~negative regulation of smooth muscle cell apoptotic process	2	4.25531914893617	0.013329193251254675	3479, 1906	46	5	16792	146.01739130434783	1	0.12458521242561313	0.11472913784260906
GOTERM_BP_DIRECT	GO:0035630~bone mineralization involved in bone maturation	2	4.25531914893617	0.013329193251254675	3479, 3952	46	5	16792	146.01739130434783	1	0.12458521242561313	0.11472913784260906
GOTERM_BP_DIRECT	GO:0090335~regulation of brown fat cell differentiation	2	4.25531914893617	0.013329193251254675	3952, 23411	46	5	16792	146.01739130434783	1	0.12458521242561313	0.11472913784260906
GOTERM_BP_DIRECT	GO:0006898~receptor-mediated endocytosis	4	8.51063829787234	0.013493387427929718	154, 213, 948, 1956	46	186	16792	7.850397381954184	1	0.12458521242561313	0.11472913784260906
GOTERM_BP_DIRECT	GO:0030593~neutrophil chemotaxis	3	6.382978723404255	0.013510574147488713	3553, 1906, 6347	46	66	16792	16.59288537549407	1	0.12458521242561313	0.11472913784260906
GOTERM_BP_DIRECT	GO:0071347~cellular response to interleukin-1	3	6.382978723404255	0.015520460644696756	3569, 1906, 6347	46	71	16792	15.424372320881814	1	0.14039743485419837	0.12929043778573288
GOTERM_BP_DIRECT	GO:0033210~leptin-mediated signaling pathway	2	4.25531914893617	0.015974108143411013	3952, 23411	46	6	16792	121.68115942028986	1	0.14039743485419837	0.12929043778573288
GOTERM_BP_DIRECT	GO:0045639~positive regulation of myeloid cell differentiation	2	4.25531914893617	0.015974108143411013	1440, 3952	46	6	16792	121.68115942028986	1	0.14039743485419837	0.12929043778573288
GOTERM_BP_DIRECT	GO:0060267~positive regulation of respiratory burst	2	4.25531914893617	0.015974108143411013	3630, 3643	46	6	16792	121.68115942028986	1	0.14039743485419837	0.12929043778573288
GOTERM_BP_DIRECT	GO:0060664~epithelial cell proliferation involved in salivary gland morphogenesis	2	4.25531914893617	0.015974108143411013	3569, 7124	46	6	16792	121.68115942028986	1	0.14039743485419837	0.12929043778573288
GOTERM_BP_DIRECT	GO:0060137~maternal process involved in parturition	2	4.25531914893617	0.015974108143411013	1906, 6347	46	6	16792	121.68115942028986	1	0.14039743485419837	0.12929043778573288
GOTERM_BP_DIRECT	GO:0050729~positive regulation of inflammatory response	3	6.382978723404255	0.016358262609727198	5054, 6347, 1956	46	73	16792	15.001786777843956	1	0.14265926694529532	0.1313733338269564
GOTERM_BP_DIRECT	GO:0008286~insulin receptor signaling pathway	3	6.382978723404255	0.01853546364513941	3630, 3643, 10135	46	78	16792	14.040133779264213	1	0.15172899538507412	0.13972554597238826
GOTERM_BP_DIRECT	GO:0071548~response to dexamethasone	2	4.25531914893617	0.018612090100569093	2056, 1906	46	7	16792	104.29813664596273	1	0.15172899538507412	0.13972554597238826
GOTERM_BP_DIRECT	GO:2000121~regulation of removal of superoxide radicals	2	4.25531914893617	0.018612090100569093	4780, 948	46	7	16792	104.29813664596273	1	0.15172899538507412	0.13972554597238826
GOTERM_BP_DIRECT	GO:0001542~ovulation from ovarian follicle	2	4.25531914893617	0.018612090100569093	3952, 23411	46	7	16792	104.29813664596273	1	0.15172899538507412	0.13972554597238826
GOTERM_BP_DIRECT	GO:0071639~positive regulation of monocyte chemotactic protein-1 production	2	4.25531914893617	0.018612090100569093	3553, 9370	46	7	16792	104.29813664596273	1	0.15172899538507412	0.13972554597238826
GOTERM_BP_DIRECT	GO:1903140~regulation of establishment of endothelial barrier	2	4.25531914893617	0.018612090100569093	7124, 3553	46	7	16792	104.29813664596273	1	0.15172899538507412	0.13972554597238826
GOTERM_BP_DIRECT	GO:0061051~positive regulation of cell growth involved in cardiac muscle cell development	2	4.25531914893617	0.018612090100569093	3479, 1906	46	7	16792	104.29813664596273	1	0.15172899538507412	0.13972554597238826
GOTERM_BP_DIRECT	GO:0032308~positive regulation of prostaglandin secretion	2	4.25531914893617	0.018612090100569093	3553, 1906	46	7	16792	104.29813664596273	1	0.15172899538507412	0.13972554597238826
GOTERM_BP_DIRECT	GO:0044321~response to leptin	2	4.25531914893617	0.018612090100569093	1906, 23411	46	7	16792	104.29813664596273	1	0.15172899538507412	0.13972554597238826
GOTERM_BP_DIRECT	GO:0032099~negative regulation of appetite	2	4.25531914893617	0.021243156883666396	5465, 3952	46	8	16792	91.26086956521739	1	0.16875148634587164	0.15540136875939825
GOTERM_BP_DIRECT	GO:0034383~low-density lipoprotein particle clearance	2	4.25531914893617	0.021243156883666396	9370, 948	46	8	16792	91.26086956521739	1	0.16875148634587164	0.15540136875939825
GOTERM_BP_DIRECT	GO:0033993~response to lipid	2	4.25531914893617	0.021243156883666396	2695, 948	46	8	16792	91.26086956521739	1	0.16875148634587164	0.15540136875939825
GOTERM_BP_DIRECT	GO:0030307~positive regulation of cell growth	3	6.382978723404255	0.02130018760987891	551, 3630, 1956	46	84	16792	13.037267080745341	1	0.16875148634587164	0.15540136875939825
GOTERM_BP_DIRECT	GO:0001525~angiogenesis	4	8.51063829787234	0.021777664829025645	5054, 6347, 3952, 23411	46	223	16792	6.547865080912459	1	0.17132778274583113	0.15777385148860537
GOTERM_BP_DIRECT	GO:0010976~positive regulation of neuron projection development	3	6.382978723404255	0.023726971482297698	3569, 4780, 2056	46	89	16792	12.304836345872008	1	0.1802063220380666	0.16594999967238844
GOTERM_BP_DIRECT	GO:0044320~cellular response to leptin stimulus	2	4.25531914893617	0.023867326207708376	2645, 3952	46	9	16792	81.1207729468599	1	0.1802063220380666	0.16594999967238844
GOTERM_BP_DIRECT	GO:0003084~positive regulation of systemic arterial blood pressure	2	4.25531914893617	0.023867326207708376	551, 1636	46	9	16792	81.1207729468599	1	0.1802063220380666	0.16594999967238844
GOTERM_BP_DIRECT	GO:0032930~positive regulation of superoxide anion generation	2	4.25531914893617	0.023867326207708376	1401, 1956	46	9	16792	81.1207729468599	1	0.1802063220380666	0.16594999967238844
GOTERM_BP_DIRECT	GO:0071404~cellular response to low-density lipoprotein particle stimulus	2	4.25531914893617	0.023867326207708376	948, 26291	46	9	16792	81.1207729468599	1	0.1802063220380666	0.16594999967238844
GOTERM_BP_DIRECT	GO:0009651~response to salt stress	2	4.25531914893617	0.023867326207708376	7124, 2056	46	9	16792	81.1207729468599	1	0.1802063220380666	0.16594999967238844
GOTERM_BP_DIRECT	GO:0045080~positive regulation of chemokine biosynthetic process	2	4.25531914893617	0.026484615746471797	7124, 3553	46	10	16792	73.00869565217391	1	0.1947398216652338	0.17933373799571753
GOTERM_BP_DIRECT	GO:0033160~positive regulation of protein import into nucleus, translocation	2	4.25531914893617	0.026484615746471797	3569, 3479	46	10	16792	73.00869565217391	1	0.1947398216652338	0.17933373799571753
GOTERM_BP_DIRECT	GO:0008343~adult feeding behavior	2	4.25531914893617	0.026484615746471797	4852, 3952	46	10	16792	73.00869565217391	1	0.1947398216652338	0.17933373799571753
GOTERM_BP_DIRECT	GO:1902237~positive regulation of endoplasmic reticulum stress-induced intrinsic apoptotic signaling pathway	2	4.25531914893617	0.026484615746471797	23411, 1649	46	10	16792	73.00869565217391	1	0.1947398216652338	0.17933373799571753
GOTERM_BP_DIRECT	GO:0071456~cellular response to hypoxia	3	6.382978723404255	0.027305558428874842	4780, 1906, 23411	46	96	16792	11.407608695652174	1	0.19947242358755973	0.18369193852152169
GOTERM_BP_DIRECT	GO:0002523~leukocyte migration involved in inflammatory response	2	4.25531914893617	0.02909504312527715	6401, 6347	46	11	16792	66.37154150197628	1	0.20586115418828171	0.189575249545831
GOTERM_BP_DIRECT	GO:0000185~activation of MAPKKK activity	2	4.25531914893617	0.02909504312527715	7124, 5871	46	11	16792	66.37154150197628	1	0.20586115418828171	0.189575249545831
GOTERM_BP_DIRECT	GO:0002446~neutrophil mediated immunity	2	4.25531914893617	0.02909504312527715	3569, 1636	46	11	16792	66.37154150197628	1	0.20586115418828171	0.189575249545831
GOTERM_BP_DIRECT	GO:0034116~positive regulation of heterotypic cell-cell adhesion	2	4.25531914893617	0.02909504312527715	7124, 3553	46	11	16792	66.37154150197628	1	0.20586115418828171	0.189575249545831
GOTERM_BP_DIRECT	GO:0045820~negative regulation of glycolytic process	2	4.25531914893617	0.02909504312527715	5465, 51548	46	11	16792	66.37154150197628	1	0.20586115418828171	0.189575249545831
GOTERM_BP_DIRECT	GO:0042312~regulation of vasodilation	2	4.25531914893617	0.03169862593069591	154, 1636	46	12	16792	60.84057971014493	1	0.21782585579715305	0.20059341031631164
GOTERM_BP_DIRECT	GO:0030195~negative regulation of blood coagulation	2	4.25531914893617	0.03169862593069591	5054, 1906	46	12	16792	60.84057971014493	1	0.21782585579715305	0.20059341031631164
GOTERM_BP_DIRECT	GO:0021954~central nervous system neuron development	2	4.25531914893617	0.03169862593069591	4852, 3952	46	12	16792	60.84057971014493	1	0.21782585579715305	0.20059341031631164
GOTERM_BP_DIRECT	GO:0035815~positive regulation of renal sodium excretion	2	4.25531914893617	0.03169862593069591	1906, 186	46	12	16792	60.84057971014493	1	0.21782585579715305	0.20059341031631164
GOTERM_BP_DIRECT	GO:0007186~G-protein coupled receptor signaling pathway	7	14.893617021276595	0.03175416920065165	2740, 5741, 3630, 1906, 6347, 3643, 186	46	899	16792	2.8423852589834118	1	0.21782585579715305	0.20059341031631164
GOTERM_BP_DIRECT	GO:0055089~fatty acid homeostasis	2	4.25531914893617	0.03429538170243484	3630, 23411	46	13	16792	56.16053511705685	1	0.22965657390023328	0.21148818716501486
GOTERM_BP_DIRECT	GO:0001878~response to yeast	2	4.25531914893617	0.03429538170243484	3569, 4852	46	13	16792	56.16053511705685	1	0.22965657390023328	0.21148818716501486
GOTERM_BP_DIRECT	GO:0045995~regulation of embryonic development	2	4.25531914893617	0.03429538170243484	4780, 3643	46	13	16792	56.16053511705685	1	0.22965657390023328	0.21148818716501486
GOTERM_BP_DIRECT	GO:0051770~positive regulation of nitric-oxide synthase biosynthetic process	2	4.25531914893617	0.03429538170243484	6347, 10135	46	13	16792	56.16053511705685	1	0.22965657390023328	0.21148818716501486
GOTERM_BP_DIRECT	GO:0001678~cellular glucose homeostasis	2	4.25531914893617	0.03688532793407234	2645, 23411	46	14	16792	52.149068322981364	1	0.24266663114521275	0.22346900432572483
GOTERM_BP_DIRECT	GO:0050892~intestinal absorption	2	4.25531914893617	0.03688532793407234	3952, 948	46	14	16792	52.149068322981364	1	0.24266663114521275	0.22346900432572483
GOTERM_BP_DIRECT	GO:0010875~positive regulation of cholesterol efflux	2	4.25531914893617	0.03688532793407234	9370, 23411	46	14	16792	52.149068322981364	1	0.24266663114521275	0.22346900432572483
GOTERM_BP_DIRECT	GO:0060397~JAK-STAT cascade involved in growth hormone signaling pathway	2	4.25531914893617	0.0394684820803497	2688, 5617	46	15	16792	48.67246376811594	1	0.252284331479508	0.2323258377002403
GOTERM_BP_DIRECT	GO:0051044~positive regulation of membrane protein ectodomain proteolysis	2	4.25531914893617	0.0394684820803497	7124, 3553	46	15	16792	48.67246376811594	1	0.252284331479508	0.2323258377002403
GOTERM_BP_DIRECT	GO:0032270~positive regulation of cellular protein metabolic process	2	4.25531914893617	0.0394684820803497	3630, 9370	46	15	16792	48.67246376811594	1	0.252284331479508	0.2323258377002403
GOTERM_BP_DIRECT	GO:0035640~exploration behavior	2	4.25531914893617	0.0394684820803497	2695, 186	46	15	16792	48.67246376811594	1	0.252284331479508	0.2323258377002403
GOTERM_BP_DIRECT	GO:0043122~regulation of I-kappaB kinase/NF-kappaB signaling	2	4.25531914893617	0.0394684820803497	7124, 3553	46	15	16792	48.67246376811594	1	0.252284331479508	0.2323258377002403
GOTERM_BP_DIRECT	GO:0044130~negative regulation of growth of symbiont in host	2	4.25531914893617	0.042044861543480895	7124, 948	46	16	16792	45.630434782608695	1	0.2642484314883576	0.2433434444639453
GOTERM_BP_DIRECT	GO:0010613~positive regulation of cardiac muscle hypertrophy	2	4.25531914893617	0.042044861543480895	3479, 1906	46	16	16792	45.630434782608695	1	0.2642484314883576	0.2433434444639453
GOTERM_BP_DIRECT	GO:0090026~positive regulation of monocyte chemotaxis	2	4.25531914893617	0.042044861543480895	5054, 6347	46	16	16792	45.630434782608695	1	0.2642484314883576	0.2433434444639453
GOTERM_BP_DIRECT	GO:0045892~negative regulation of transcription, DNA-templated	5	10.638297872340425	0.04404464457783201	7124, 9370, 23411, 51548, 1649	46	499	16792	3.6577502831750452	1	0.2727787725966881	0.251198940809039
GOTERM_BP_DIRECT	GO:0090201~negative regulation of release of cytochrome c from mitochondria	2	4.25531914893617	0.044614483695813875	551, 3479	46	17	16792	42.946291560102296	1	0.2727787725966881	0.251198940809039
GOTERM_BP_DIRECT	GO:0042310~vasoconstriction	2	4.25531914893617	0.044614483695813875	551, 1906	46	17	16792	42.946291560102296	1	0.2727787725966881	0.251198940809039
GOTERM_BP_DIRECT	GO:0070542~response to fatty acid	2	4.25531914893617	0.044614483695813875	7351, 948	46	17	16792	42.946291560102296	1	0.2727787725966881	0.251198940809039
GOTERM_BP_DIRECT	GO:0032722~positive regulation of chemokine production	2	4.25531914893617	0.044614483695813875	3569, 7124	46	17	16792	42.946291560102296	1	0.2727787725966881	0.251198940809039
GOTERM_BP_DIRECT	GO:0043065~positive regulation of apoptotic process	4	8.51063829787234	0.04619510938007044	3569, 7124, 3486, 23411	46	300	16792	4.867246376811594	1	0.2809162056896175	0.25869261252839443
GOTERM_BP_DIRECT	GO:0035066~positive regulation of histone acetylation	2	4.25531914893617	0.04717736585604166	3553, 4842	46	18	16792	40.56038647342995	1	0.2838210512729779	0.26136765255004896
GOTERM_BP_DIRECT	GO:0006970~response to osmotic stress	2	4.25531914893617	0.04717736585604166	6513, 1956	46	18	16792	40.56038647342995	1	0.2838210512729779	0.26136765255004896
GOTERM_BP_DIRECT	GO:0046579~positive regulation of Ras protein signal transduction	2	4.25531914893617	0.04973352530305187	3479, 2056	46	19	16792	38.42562929061785	1	0.29760753173368804	0.27406346922320074
GOTERM_BP_DIRECT	GO:0010629~negative regulation of gene expression	3	6.382978723404255	0.05208324422166396	7124, 23411, 1636	46	137	16792	7.993652808632181	1	0.30794948521845006	0.2835872592767238
GOTERM_BP_DIRECT	GO:0019229~regulation of vasoconstriction	2	4.25531914893617	0.05228297926819908	1906, 1636	46	20	16792	36.504347826086956	1	0.30794948521845006	0.2835872592767238
GOTERM_BP_DIRECT	GO:0045777~positive regulation of blood pressure	2	4.25531914893617	0.05228297926819908	2740, 9370	46	20	16792	36.504347826086956	1	0.30794948521845006	0.2835872592767238
GOTERM_BP_DIRECT	GO:0042346~positive regulation of NF-kappaB import into nucleus	2	4.25531914893617	0.05482574494367387	7124, 3553	46	21	16792	34.76604554865424	1	0.3179327992867686	0.29278078227652643
GOTERM_BP_DIRECT	GO:0002028~regulation of sodium ion transport	2	4.25531914893617	0.05482574494367387	154, 4842	46	21	16792	34.76604554865424	1	0.3179327992867686	0.29278078227652643
GOTERM_BP_DIRECT	GO:0006471~protein ADP-ribosylation	2	4.25531914893617	0.05482574494367387	23411, 51548	46	21	16792	34.76604554865424	1	0.3179327992867686	0.29278078227652643
GOTERM_BP_DIRECT	GO:0045453~bone resorption	2	4.25531914893617	0.05736183948042781	154, 5741	46	22	16792	33.18577075098814	1	0.3292452521198025	0.303198294396547
GOTERM_BP_DIRECT	GO:0051000~positive regulation of nitric-oxide synthase activity	2	4.25531914893617	0.05736183948042781	3630, 186	46	22	16792	33.18577075098814	1	0.3292452521198025	0.303198294396547
GOTERM_BP_DIRECT	GO:0043252~sodium-independent organic anion transport	2	4.25531914893617	0.05989127998352473	551, 213	46	23	16792	31.742911153119092	1	0.34029136354275413	0.31337053567137185
GOTERM_BP_DIRECT	GO:0045662~negative regulation of myoblast differentiation	2	4.25531914893617	0.05989127998352473	7124, 1649	46	23	16792	31.742911153119092	1	0.34029136354275413	0.31337053567137185
GOTERM_BP_DIRECT	GO:0002092~positive regulation of receptor internalization	2	4.25531914893617	0.06241408351509648	2688, 6401	46	24	16792	30.420289855072465	1	0.3493325569874803	0.3216964702569152
GOTERM_BP_DIRECT	GO:0070371~ERK1 and ERK2 cascade	2	4.25531914893617	0.06241408351509648	551, 3479	46	24	16792	30.420289855072465	1	0.3493325569874803	0.3216964702569152
GOTERM_BP_DIRECT	GO:0051602~response to electrical stimulus	2	4.25531914893617	0.06241408351509648	3569, 2056	46	24	16792	30.420289855072465	1	0.3493325569874803	0.3216964702569152
GOTERM_BP_DIRECT	GO:0006915~apoptotic process	5	10.638297872340425	0.06458261744033952	551, 3553, 2056, 3486, 1649	46	567	16792	3.2190782915420595	1	0.35459490523871956	0.32654250829094533
GOTERM_BP_DIRECT	GO:0051899~membrane depolarization	2	4.25531914893617	0.0649302670926011	1906, 9370	46	25	16792	29.203478260869563	1	0.35459490523871956	0.32654250829094533
GOTERM_BP_DIRECT	GO:0007159~leukocyte cell-cell adhesion	2	4.25531914893617	0.0649302670926011	6401, 6403	46	25	16792	29.203478260869563	1	0.35459490523871956	0.32654250829094533
GOTERM_BP_DIRECT	GO:0034612~response to tumor necrosis factor	2	4.25531914893617	0.0649302670926011	6401, 9370	46	25	16792	29.203478260869563	1	0.35459490523871956	0.32654250829094533
GOTERM_BP_DIRECT	GO:0060612~adipose tissue development	2	4.25531914893617	0.0649302670926011	3952, 10135	46	25	16792	29.203478260869563	1	0.35459490523871956	0.32654250829094533
GOTERM_BP_DIRECT	GO:0006629~lipid metabolic process	3	6.382978723404255	0.0662217631744138	5465, 3952, 948	46	157	16792	6.975353087787316	1	0.35957264765917496	0.3311264559776936
GOTERM_BP_DIRECT	GO:0031018~endocrine pancreas development	2	4.25531914893617	0.0674398476942986	3569, 2695	46	26	16792	28.080267558528426	1	0.35957264765917496	0.3311264559776936
GOTERM_BP_DIRECT	GO:2001238~positive regulation of extrinsic apoptotic signaling pathway	2	4.25531914893617	0.0674398476942986	51741, 186	46	26	16792	28.080267558528426	1	0.35957264765917496	0.3311264559776936
GOTERM_BP_DIRECT	GO:0007202~activation of phospholipase C activity	2	4.25531914893617	0.0674398476942986	6401, 1956	46	26	16792	28.080267558528426	1	0.35957264765917496	0.3311264559776936
GOTERM_BP_DIRECT	GO:0040014~regulation of multicellular organism growth	2	4.25531914893617	0.0674398476942986	3479, 5617	46	26	16792	28.080267558528426	1	0.35957264765917496	0.3311264559776936
GOTERM_BP_DIRECT	GO:0043123~positive regulation of I-kappaB kinase/NF-kappaB signaling	3	6.382978723404255	0.06918892179712188	7124, 9370, 948	46	161	16792	6.802052389954091	1	0.3659799885698509	0.33702690502965826
GOTERM_BP_DIRECT	GO:0014065~phosphatidylinositol 3-kinase signaling	2	4.25531914893617	0.06994284226001594	3479, 1906	46	27	16792	27.0402576489533	1	0.3659799885698509	0.33702690502965826
GOTERM_BP_DIRECT	GO:0048678~response to axon injury	2	4.25531914893617	0.06994284226001594	2695, 2056	46	27	16792	27.0402576489533	1	0.3659799885698509	0.33702690502965826
GOTERM_BP_DIRECT	GO:0042104~positive regulation of activated T cell proliferation	2	4.25531914893617	0.06994284226001594	3479, 2056	46	27	16792	27.0402576489533	1	0.3659799885698509	0.33702690502965826
GOTERM_BP_DIRECT	GO:0008283~cell proliferation	4	8.51063829787234	0.07451556872759833	3479, 4852, 1956, 5617	46	366	16792	3.989546210501307	1	0.38316037905198447	0.3528481357314275
GOTERM_BP_DIRECT	GO:0097421~liver regeneration	2	4.25531914893617	0.07492914079238808	7351, 1956	46	29	16792	25.17541229385307	1	0.38316037905198447	0.3528481357314275
GOTERM_BP_DIRECT	GO:0042149~cellular response to glucose starvation	2	4.25531914893617	0.07492914079238808	4780, 6513	46	29	16792	25.17541229385307	1	0.38316037905198447	0.3528481357314275
GOTERM_BP_DIRECT	GO:0048662~negative regulation of smooth muscle cell proliferation	2	4.25531914893617	0.07492914079238808	3486, 9370	46	29	16792	25.17541229385307	1	0.38316037905198447	0.3528481357314275
GOTERM_BP_DIRECT	GO:0050766~positive regulation of phagocytosis	2	4.25531914893617	0.07492914079238808	7124, 3553	46	29	16792	25.17541229385307	1	0.38316037905198447	0.3528481357314275
GOTERM_BP_DIRECT	GO:0045739~positive regulation of DNA repair	2	4.25531914893617	0.07741247841919668	23411, 1956	46	30	16792	24.33623188405797	1	0.39406804625156683	0.3628928852592207
GOTERM_BP_DIRECT	GO:0071392~cellular response to estradiol stimulus	2	4.25531914893617	0.07988929732769094	3569, 1956	46	31	16792	23.55119214586255	1	0.3994464866384547	0.36784583125105696
GOTERM_BP_DIRECT	GO:0045765~regulation of angiogenesis	2	4.25531914893617	0.07988929732769094	3569, 3952	46	31	16792	23.55119214586255	1	0.3994464866384547	0.36784583125105696
GOTERM_BP_DIRECT	GO:0031667~response to nutrient levels	2	4.25531914893617	0.07988929732769094	51548, 26291	46	31	16792	23.55119214586255	1	0.3994464866384547	0.36784583125105696
GOTERM_BP_DIRECT	GO:0043507~positive regulation of JUN kinase activity	2	4.25531914893617	0.07988929732769094	7124, 1906	46	31	16792	23.55119214586255	1	0.3994464866384547	0.36784583125105696
GOTERM_BP_DIRECT	GO:0001974~blood vessel remodeling	2	4.25531914893617	0.08235961423203178	1636, 186	46	32	16792	22.815217391304348	1	0.40110201736379114	0.36937039110123343
GOTERM_BP_DIRECT	GO:0042177~negative regulation of protein catabolic process	2	4.25531914893617	0.08235961423203178	3630, 1956	46	32	16792	22.815217391304348	1	0.40110201736379114	0.36937039110123343
GOTERM_BP_DIRECT	GO:0050873~brown fat cell differentiation	2	4.25531914893617	0.08235961423203178	154, 9370	46	32	16792	22.815217391304348	1	0.40110201736379114	0.36937039110123343
GOTERM_BP_DIRECT	GO:0007259~JAK-STAT cascade	2	4.25531914893617	0.08235961423203178	2688, 6347	46	32	16792	22.815217391304348	1	0.40110201736379114	0.36937039110123343
GOTERM_BP_DIRECT	GO:0045907~positive regulation of vasoconstriction	2	4.25531914893617	0.08235961423203178	551, 1956	46	32	16792	22.815217391304348	1	0.40110201736379114	0.36937039110123343
GOTERM_BP_DIRECT	GO:0046677~response to antibiotic	2	4.25531914893617	0.08235961423203178	3569, 6347	46	32	16792	22.815217391304348	1	0.40110201736379114	0.36937039110123343
GOTERM_BP_DIRECT	GO:0070555~response to interleukin-1	2	4.25531914893617	0.08482344581279598	6401, 2056	46	33	16792	22.123847167325426	1	0.4113205885318771	0.3787805597502441
GOTERM_BP_DIRECT	GO:0008285~negative regulation of cell proliferation	4	8.51063829787234	0.089443900129637	3569, 3553, 3486, 51548	46	396	16792	3.6873078612209045	1	0.4277465444362871	0.39390704003199417
GOTERM_BP_DIRECT	GO:0030501~positive regulation of bone mineralization	2	4.25531914893617	0.08973171954396779	154, 5741	46	35	16792	20.85962732919255	1	0.4277465444362871	0.39390704003199417
GOTERM_BP_DIRECT	GO:0042594~response to starvation	2	4.25531914893617	0.08973171954396779	2695, 1649	46	35	16792	20.85962732919255	1	0.4277465444362871	0.39390704003199417
GOTERM_BP_DIRECT	GO:0031648~protein destabilization	2	4.25531914893617	0.08973171954396779	23411, 51548	46	35	16792	20.85962732919255	1	0.4277465444362871	0.39390704003199417
GOTERM_BP_DIRECT	GO:0009409~response to cold	2	4.25531914893617	0.09217619484787697	154, 3569	46	36	16792	20.280193236714975	1	0.43388376235925347	0.39955873582594365
GOTERM_BP_DIRECT	GO:0043407~negative regulation of MAP kinase activity	2	4.25531914893617	0.09217619484787697	3553, 9370	46	36	16792	20.280193236714975	1	0.43388376235925347	0.39955873582594365
GOTERM_BP_DIRECT	GO:0007611~learning or memory	2	4.25531914893617	0.09217619484787697	2740, 1956	46	36	16792	20.280193236714975	1	0.43388376235925347	0.39955873582594365
GOTERM_BP_DIRECT	GO:0035094~response to nicotine	2	4.25531914893617	0.09461425113923919	551, 1906	46	37	16792	19.73207990599295	1	0.43983897740348793	0.40504282719112317
GOTERM_BP_DIRECT	GO:0051898~negative regulation of protein kinase B signaling	2	4.25531914893617	0.09461425113923919	23411, 1649	46	37	16792	19.73207990599295	1	0.43983897740348793	0.40504282719112317
GOTERM_BP_DIRECT	GO:2001240~negative regulation of extrinsic apoptotic signaling pathway in absence of ligand	2	4.25531914893617	0.09461425113923919	7124, 3553	46	37	16792	19.73207990599295	1	0.43983897740348793	0.40504282719112317
GOTERM_BP_DIRECT	GO:0042157~lipoprotein metabolic process	2	4.25531914893617	0.09704590489325313	213, 5465	46	38	16792	19.212814645308924	1	0.44928659672802373	0.41374303485354

## Sheet: GO BP EA for D.neurop&hypoglyc
Category	Term	Count	%	PValue	Genes	List Total	Pop Hits	Pop Total	Fold Enrichment	Bonferroni	Benjamini	FDR
GOTERM_BP_DIRECT	GO:0050731~positive regulation of peptidyl-tyrosine phosphorylation	7	31.818181818181817	5.761843593216539E-10	3569, 3479, 7422, 1440, 3630, 9370, 8829	22	82	16792	65.15742793791574	4.33291e-07	3.7150477322994373E-7	3.3247701114860656E-7
GOTERM_BP_DIRECT	GO:0070374~positive regulation of ERK1 and ERK2 cascade	8	36.36363636363637	1.2172295670809025E-9	3569, 2247, 7422, 7124, 2641, 116, 2056, 8829	22	175	16792	34.892467532467535	9.15356e-07	3.7150477322994373E-7	3.3247701114860656E-7
GOTERM_BP_DIRECT	GO:0045429~positive regulation of nitric oxide biosynthetic process	6	27.27272727272727	1.709211512605805E-9	3569, 7124, 3553, 3630, 1906, 3643	22	43	16792	106.50317124735727	1.28533e-06	3.7150477322994373E-7	3.3247701114860656E-7
GOTERM_BP_DIRECT	GO:0008284~positive regulation of cell proliferation	10	45.45454545454545	1.9760892193082113E-9	3569, 2247, 3479, 7422, 116, 1440, 2056, 3630, 1906, 3643	22	466	16792	16.379243074522044	1.48602e-06	3.7150477322994373E-7	3.3247701114860656E-7
GOTERM_BP_DIRECT	GO:0045840~positive regulation of mitotic nuclear division	5	22.727272727272727	2.654101637875214E-8	3479, 3553, 3630, 1906, 3643	22	26	16792	146.78321678321677	1.99586e-05	3.991768863364322E-6	3.572420804580038E-6
GOTERM_BP_DIRECT	GO:0046326~positive regulation of glucose import	5	22.727272727272727	4.849509108376657E-8	4780, 3479, 3630, 9370, 3643	22	30	16792	127.2121212121212	3.64676e-05	5.699859109524036E-6	5.101070719028824E-6
GOTERM_BP_DIRECT	GO:0051897~positive regulation of protein kinase B signaling	6	27.27272727272727	5.3057199157803526E-8	3569, 2247, 7124, 1440, 3630, 3643	22	84	16792	54.51948051948051	3.98982e-05	5.699859109524036E-6	5.101070719028824E-6
GOTERM_BP_DIRECT	GO:0045944~positive regulation of transcription from RNA polymerase II promoter	11	50.0	8.64358664871616E-8	3569, 4780, 2247, 3479, 7422, 7124, 116, 3553, 1440, 2908, 1906	22	981	16792	8.55861365953109	6.49977e-05	8.12497144979319E-6	7.27141726823247E-6
GOTERM_BP_DIRECT	GO:0006953~acute-phase response	5	22.727272727272727	1.4449072676580244E-7	3569, 1401, 5265, 2056, 3630	22	39	16792	97.85547785547786	0.000108651	1.2073002947542603E-5	1.0804695457042781E-5
GOTERM_BP_DIRECT	GO:0045740~positive regulation of DNA replication	5	22.727272727272727	1.961502199162171E-7	3569, 3479, 2056, 3630, 3643	22	42	16792	90.86580086580086	0.000147494	1.4750496537699526E-5	1.320090980036141E-5
GOTERM_BP_DIRECT	GO:0010628~positive regulation of gene expression	7	31.818181818181817	6.073953720909743E-7	3569, 1401, 4780, 7422, 7124, 3553, 3630	22	262	16792	20.392782789729356	0.000456657	3.811258353772555E-5	3.4108735001182577E-5
GOTERM_BP_DIRECT	GO:0045721~negative regulation of gluconeogenesis	4	18.181818181818183	6.081795245381737E-7	3569, 3630, 9370, 3953	22	14	16792	218.0779220779221	0.000457247	3.811258353772555E-5	3.4108735001182577E-5
GOTERM_BP_DIRECT	GO:0048661~positive regulation of smooth muscle cell proliferation	5	22.727272727272727	8.421649789615542E-7	3569, 2247, 3479, 7124, 1906	22	60	16792	63.6060606060606	0.000633108	4.871600493685298E-5	4.359823314162507E-5
GOTERM_BP_DIRECT	GO:0033138~positive regulation of peptidyl-serine phosphorylation	5	22.727272727272727	1.5707206030663328E-6	3569, 7422, 7124, 2641, 1440	22	70	16792	54.519480519480524	0.00118049	8.437013525042016E-5	7.550678327597443E-5
GOTERM_BP_DIRECT	GO:0042593~glucose homeostasis	5	22.727272727272727	6.8206557872302104E-6	3569, 3630, 9370, 3643, 3953	22	101	16792	37.78577857785778	0.00511602	3.419422101331412E-4	3.060200896537288E-4
GOTERM_BP_DIRECT	GO:0000187~activation of MAPK activity	5	22.727272727272727	8.57908051864341E-6	2247, 3479, 7124, 3553, 3643	22	107	16792	35.66694987255735	0.00643073	4.0321678437624025E-4	3.608575743154384E-4
GOTERM_BP_DIRECT	GO:0001934~positive regulation of protein phosphorylation	5	22.727272727272727	1.690374695705732E-5	7422, 7124, 3553, 9370, 3643	22	127	16792	30.05010737294202	0.0126313	7.477422183357121E-4	6.691895118882104E-4
GOTERM_BP_DIRECT	GO:0032755~positive regulation of interleukin-6 production	4	18.181818181818183	2.3125149051146106E-5	3569, 7124, 116, 3553	22	45	16792	67.84646464646465	0.01724	9.661173381367707E-4	8.646236284122961E-4
GOTERM_BP_DIRECT	GO:0010595~positive regulation of endothelial cell migration	4	18.181818181818183	2.471864466601765E-5	2247, 7422, 1906, 8829	22	46	16792	66.3715415019763	0.0184169	9.783379362550144E-4	8.755604136963094E-4
GOTERM_BP_DIRECT	GO:0045893~positive regulation of transcription, DNA-templated	7	31.818181818181817	2.9614672575935715E-5	3569, 2247, 3479, 7124, 3553, 2056, 3643	22	515	16792	10.37458075904678	0.0220244	0.001113511688855183	9.965337321802368E-4
GOTERM_BP_DIRECT	GO:0010888~negative regulation of lipid storage	3	13.636363636363635	4.1520445214863825E-5	3569, 1401, 7124	22	8	16792	286.22727272727275	0.0307416	0.001486827371503695	0.0013306314109334933
GOTERM_BP_DIRECT	GO:0043406~positive regulation of MAP kinase activity	4	18.181818181818183	5.2386128236820085E-5	2247, 7422, 7124, 1906	22	59	16792	51.747303543913716	0.0386295	0.0017906531106403956	0.001602539286517269
GOTERM_BP_DIRECT	GO:0046888~negative regulation of hormone secretion	3	13.636363636363635	6.662867404073483E-5	3569, 1906, 9370	22	10	16792	228.98181818181817	0.0488718	0.0021784679512448957	0.001949612940409328
GOTERM_BP_DIRECT	GO:0030335~positive regulation of cell migration	5	22.727272727272727	7.2175207845188E-5	3479, 7422, 3630, 1906, 3643	22	184	16792	20.74110671936759	0.052831	0.0022614898458158906	0.0020239131199921473
GOTERM_BP_DIRECT	GO:0050796~regulation of insulin secretion	4	18.181818181818183	7.670077919501964E-5	7124, 2641, 2740, 3553	22	67	16792	45.568521031207595	0.0560492	0.002307159438186191	0.002064784975929929
GOTERM_BP_DIRECT	GO:0035690~cellular response to drug	4	18.181818181818183	8.375332780021115E-5	4780, 3553, 1906, 9370	22	69	16792	44.24769433465086	0.0610426	0.002422403942529184	0.002167922677290081
GOTERM_BP_DIRECT	GO:0045821~positive regulation of glycolytic process	3	13.636363636363635	1.3433204260055042E-4	3479, 3630, 3643	22	14	16792	163.55844155844156	0.0960891	0.003627779594544401	0.0032466697701175285
GOTERM_BP_DIRECT	GO:0043410~positive regulation of MAPK cascade	4	18.181818181818183	1.3507689979686598E-4	3569, 3479, 3630, 3643	22	81	16792	37.69248035914703	0.0965953	0.003627779594544401	0.0032466697701175285
GOTERM_BP_DIRECT	GO:0002042~cell migration involved in sprouting angiogenesis	3	13.636363636363635	1.548816471311773E-4	2247, 7422, 8829	22	15	16792	152.65454545454543	0.109952	0.00378107037447003	0.0033838568643860777
GOTERM_BP_DIRECT	GO:0045725~positive regulation of glycogen biosynthetic process	3	13.636363636363635	1.548816471311773E-4	3479, 3630, 3643	22	15	16792	152.65454545454543	0.109952	0.00378107037447003	0.0033838568643860777
GOTERM_BP_DIRECT	GO:0050830~defense response to Gram-positive bacterium	4	18.181818181818183	1.55868592564589E-4	3569, 1401, 7124, 4852	22	85	16792	35.9187165775401	0.110613	0.00378107037447003	0.0033838568643860777
GOTERM_BP_DIRECT	GO:0050995~negative regulation of lipid catabolic process	3	13.636363636363635	1.7687414574546676E-4	7124, 3553, 3630	22	16	16792	143.11363636363637	0.124553	0.004070816312413777	0.0036431640668277547
GOTERM_BP_DIRECT	GO:0010976~positive regulation of neuron projection development	4	18.181818181818183	1.7863954562454072E-4	3569, 4780, 116, 2056	22	89	16792	34.30439223697651	0.125715	0.004070816312413777	0.0036431640668277547
GOTERM_BP_DIRECT	GO:0007267~cell-cell signaling	5	22.727272727272727	2.498514300808358E-4	116, 3553, 3630, 1906, 8829	22	254	16792	15.02505368647101	0.171312	0.005403143026391508	0.0048355256073955915
GOTERM_BP_DIRECT	GO:0043536~positive regulation of blood vessel endothelial cell migration	3	13.636363636363635	2.514760717070516E-4	4780, 2247, 7422	22	19	16792	120.51674641148324	0.172324	0.005403143026391508	0.0048355256073955915
GOTERM_BP_DIRECT	GO:0051091~positive regulation of sequence-specific DNA binding transcription factor activity	4	18.181818181818183	2.911115383692546E-4	3569, 7124, 3553, 1906	22	105	16792	29.077056277056275	0.196636	0.006080996579268874	0.005442168481180787
GOTERM_BP_DIRECT	GO:0031334~positive regulation of protein complex assembly	3	13.636363636363635	3.3894570356260477E-4	2247, 7422, 7124	22	22	16792	104.08264462809917	0.22503	0.00688884240754267	0.006165147526963054
GOTERM_BP_DIRECT	GO:0045766~positive regulation of angiogenesis	4	18.181818181818183	3.803555183548056E-4	4780, 2247, 7422, 3553	22	115	16792	26.548616600790513	0.248799	0.00752703552112668	0.0067362964171785306
GOTERM_BP_DIRECT	GO:0032757~positive regulation of interleukin-8 production	3	13.636363636363635	4.7543579193314565E-4	7124, 3553, 9370	22	26	16792	88.06993006993005	0.300656	0.008938192888343138	0.007999207199275176
GOTERM_BP_DIRECT	GO:0032148~activation of protein kinase B activity	3	13.636363636363635	4.7543579193314565E-4	3479, 3630, 3643	22	26	16792	88.06993006993005	0.300656	0.008938192888343138	0.007999207199275176
GOTERM_BP_DIRECT	GO:0001569~patterning of blood vessels	3	13.636363636363635	5.521353976582952E-4	7422, 1906, 8829	22	28	16792	81.77922077922078	0.339871	0.010126971196074096	0.009063100551805675
GOTERM_BP_DIRECT	GO:0051092~positive regulation of NF-kappaB transcription factor activity	4	18.181818181818183	5.819992406636776E-4	3569, 7124, 3553, 3630	22	133	16792	22.95557074504443	0.354539	0.01042055783283537	0.00932584497539655
GOTERM_BP_DIRECT	GO:0043491~protein kinase B signaling	3	13.636363636363635	7.683360312561612E-4	3479, 7124, 3553	22	33	16792	69.3884297520661	0.438987	0.013436946407084493	0.012025352303148754
GOTERM_BP_DIRECT	GO:0050918~positive chemotaxis	3	13.636363636363635	8.645293741252239E-4	2247, 7422, 8829	22	35	16792	65.42337662337663	0.478167	0.014775592939594736	0.013223369745142629
GOTERM_BP_DIRECT	GO:0007568~aging	4	18.181818181818183	0.0010878611318524826	3569, 4780, 2247, 2056	22	165	16792	18.50358126721763	0.558915	0.018065144562709648	0.01616734347168031
GOTERM_BP_DIRECT	GO:0006954~inflammatory response	5	22.727272727272727	0.0011275133123734233	3569, 1401, 4780, 7124, 3553	22	379	16792	10.069561045814345	0.571887	0.018065144562709648	0.01616734347168031
GOTERM_BP_DIRECT	GO:1901215~negative regulation of neuron death	3	13.636363636363635	0.001129071535169353	3569, 1440, 2056	22	40	16792	57.24545454545454	0.572389	0.018065144562709648	0.01616734347168031
GOTERM_BP_DIRECT	GO:0045599~negative regulation of fat cell differentiation	3	13.636363636363635	0.001244445126080479	3569, 7124, 9370	22	42	16792	54.51948051948051	0.607966	0.01949630697526084	0.017448157705253382
GOTERM_BP_DIRECT	GO:0032147~activation of protein kinase activity	3	13.636363636363635	0.0014276657309480866	7422, 2056, 3643	22	45	16792	50.88484848484848	0.658488	0.021910298564754307	0.01960855177404209
GOTERM_BP_DIRECT	GO:0045860~positive regulation of protein kinase activity	3	13.636363636363635	0.0015565495318229888	7124, 2641, 116	22	47	16792	48.719535783365565	0.690079	0.022951475449625246	0.02054034970425238
GOTERM_BP_DIRECT	GO:0051781~positive regulation of cell division	3	13.636363636363635	0.0015565495318229888	2247, 7422, 3553	22	47	16792	48.719535783365565	0.690079	0.022951475449625246	0.02054034970425238
GOTERM_BP_DIRECT	GO:0007165~signal transduction	7	31.818181818181817	0.0023737551239656584	2247, 3479, 2641, 3553, 2056, 2908, 8829	22	1161	16792	4.601988881058648	0.832569	0.03329688131620633	0.029798937667296355
GOTERM_BP_DIRECT	GO:0090259~regulation of retinal ganglion cell axon guidance	2	9.090909090909092	0.0024997014412991075	7422, 8829	22	2	16792	763.2727272727274	0.847734	0.03329688131620633	0.029798937667296355
GOTERM_BP_DIRECT	GO:0038190~VEGF-activated neuropilin signaling pathway	2	9.090909090909092	0.0024997014412991075	7422, 8829	22	2	16792	763.2727272727274	0.847734	0.03329688131620633	0.029798937667296355
GOTERM_BP_DIRECT	GO:1902336~positive regulation of retinal ganglion cell axon guidance	2	9.090909090909092	0.0024997014412991075	7422, 8829	22	2	16792	763.2727272727274	0.847734	0.03329688131620633	0.029798937667296355
GOTERM_BP_DIRECT	GO:0045669~positive regulation of osteoblast differentiation	3	13.636363636363635	0.0025238327593401074	3569, 2247, 3479	22	60	16792	38.16363636363636	0.850479	0.03329688131620633	0.029798937667296355
GOTERM_BP_DIRECT	GO:0050679~positive regulation of epithelial cell proliferation	3	13.636363636363635	0.0025238327593401074	3569, 3479, 7422	22	60	16792	38.16363636363636	0.850479	0.03329688131620633	0.029798937667296355
GOTERM_BP_DIRECT	GO:0051384~response to glucocorticoid	3	13.636363636363635	0.002954723223925617	3569, 7124, 9370	22	65	16792	35.22797202797203	0.891959	0.03766020109139091	0.03370387677460916
GOTERM_BP_DIRECT	GO:0014068~positive regulation of phosphatidylinositol 3-kinase signaling	3	13.636363636363635	0.002954723223925617	3479, 1440, 3630	22	65	16792	35.22797202797203	0.891959	0.03766020109139091	0.03370387677460916
GOTERM_BP_DIRECT	GO:0006006~glucose metabolic process	3	13.636363636363635	0.003136092018950779	7124, 3630, 9370	22	67	16792	34.17639077340569	0.905773	0.03930568663751643	0.03517649881256457
GOTERM_BP_DIRECT	GO:0001938~positive regulation of endothelial cell proliferation	3	13.636363636363635	0.0033225743965407182	2247, 7422, 8829	22	69	16792	33.18577075098814	0.918139	0.040960261413092135	0.03665725522740825
GOTERM_BP_DIRECT	GO:0060978~angiogenesis involved in coronary vascular morphogenesis	2	9.090909090909092	0.003747319444232608	2247, 8829	22	3	16792	508.8484848484849	0.940589	0.044729908286713034	0.04003088866616738
GOTERM_BP_DIRECT	GO:0060559~positive regulation of calcidiol 1-monooxygenase activity	2	9.090909090909092	0.003747319444232608	7124, 3553	22	3	16792	508.8484848484849	0.940589	0.044729908286713034	0.04003088866616738
GOTERM_BP_DIRECT	GO:0000165~MAPK cascade	4	18.181818181818183	0.004056413204490735	2247, 7124, 3553, 3630	22	262	16792	11.653018736988203	0.952954	0.04766285515276614	0.042655720103472884
GOTERM_BP_DIRECT	GO:0042060~wound healing	3	13.636363636363635	0.0044385548168504405	3569, 2247, 3630	22	80	16792	28.62272727272727	0.964748	0.051350664958023554	0.04595611371908226
GOTERM_BP_DIRECT	GO:0030730~sequestering of triglyceride	2	9.090909090909092	0.004993451214552819	7124, 3553	22	4	16792	381.6363636363637	0.97682	0.056045900199160004	0.050158099513344
GOTERM_BP_DIRECT	GO:0001821~histamine secretion	2	9.090909090909092	0.004993451214552819	116, 1906	22	4	16792	381.6363636363637	0.97682	0.056045900199160004	0.050158099513344
GOTERM_BP_DIRECT	GO:0031622~positive regulation of fever generation	2	9.090909090909092	0.006238098434271463	7124, 3553	22	5	16792	305.3090909090909	0.990957	0.06798573844159114	0.06084361964254101
GOTERM_BP_DIRECT	GO:0034392~negative regulation of smooth muscle cell apoptotic process	2	9.090909090909092	0.006238098434271463	3479, 1906	22	5	16792	305.3090909090909	0.990957	0.06798573844159114	0.06084361964254101
GOTERM_BP_DIRECT	GO:0071456~cellular response to hypoxia	3	13.636363636363635	0.006328459695360878	4780, 7422, 1906	22	96	16792	23.852272727272727	0.991555	0.06798573844159114	0.06084361964254101
GOTERM_BP_DIRECT	GO:0031175~neuron projection development	3	13.636363636363635	0.006849103514443422	3569, 116, 4852	22	100	16792	22.898181818181815	0.994305	0.0725426175050909	0.06492178401718907
GOTERM_BP_DIRECT	GO:0002576~platelet degranulation	3	13.636363636363635	0.007251997230517188	5265, 3479, 7422	22	103	16792	22.231244483671667	0.995803	0.0744723407939967	0.06664878371590395
GOTERM_BP_DIRECT	GO:0045908~negative regulation of vasodilation	2	9.090909090909092	0.007481262783495012	1401, 3630	22	6	16792	254.42424242424244	0.996472	0.0744723407939967	0.06664878371590395
GOTERM_BP_DIRECT	GO:0060267~positive regulation of respiratory burst	2	9.090909090909092	0.007481262783495012	3630, 3643	22	6	16792	254.42424242424244	0.996472	0.0744723407939967	0.06664878371590395
GOTERM_BP_DIRECT	GO:0060664~epithelial cell proliferation involved in salivary gland morphogenesis	2	9.090909090909092	0.007481262783495012	3569, 7124	22	6	16792	254.42424242424244	0.996472	0.0744723407939967	0.06664878371590395
GOTERM_BP_DIRECT	GO:0045471~response to ethanol	3	13.636363636363635	0.007526459973861368	116, 1440, 9370	22	105	16792	21.807792207792204	0.996591	0.0744723407939967	0.06664878371590395
GOTERM_BP_DIRECT	GO:0071356~cellular response to tumor necrosis factor	3	13.636363636363635	0.008232984858667823	3569, 4780, 1906	22	110	16792	20.816528925619835	0.998004	0.07539833733069815	0.06747750136111683
GOTERM_BP_DIRECT	GO:0071222~cellular response to lipopolysaccharide	3	13.636363636363635	0.00867075305225239	3569, 7124, 1440	22	113	16792	20.263877715205147	0.998568	0.07539833733069815	0.06747750136111683
GOTERM_BP_DIRECT	GO:0071548~response to dexamethasone	2	9.090909090909092	0.008722945941184492	2056, 1906	22	7	16792	218.0779220779221	0.998624	0.07539833733069815	0.06747750136111683
GOTERM_BP_DIRECT	GO:0032308~positive regulation of prostaglandin secretion	2	9.090909090909092	0.008722945941184492	3553, 1906	22	7	16792	218.0779220779221	0.998624	0.07539833733069815	0.06747750136111683
GOTERM_BP_DIRECT	GO:0071679~commissural neuron axon guidance	2	9.090909090909092	0.008722945941184492	7422, 8829	22	7	16792	218.0779220779221	0.998624	0.07539833733069815	0.06747750136111683
GOTERM_BP_DIRECT	GO:0048842~positive regulation of axon extension involved in axon guidance	2	9.090909090909092	0.008722945941184492	7422, 8829	22	7	16792	218.0779220779221	0.998624	0.07539833733069815	0.06747750136111683
GOTERM_BP_DIRECT	GO:0061051~positive regulation of cell growth involved in cardiac muscle cell development	2	9.090909090909092	0.008722945941184492	3479, 1906	22	7	16792	218.0779220779221	0.998624	0.07539833733069815	0.06747750136111683
GOTERM_BP_DIRECT	GO:0060982~coronary artery morphogenesis	2	9.090909090909092	0.008722945941184492	7422, 8829	22	7	16792	218.0779220779221	0.998624	0.07539833733069815	0.06747750136111683
GOTERM_BP_DIRECT	GO:0071639~positive regulation of monocyte chemotactic protein-1 production	2	9.090909090909092	0.008722945941184492	3553, 9370	22	7	16792	218.0779220779221	0.998624	0.07539833733069815	0.06747750136111683
GOTERM_BP_DIRECT	GO:1903140~regulation of establishment of endothelial barrier	2	9.090909090909092	0.008722945941184492	7124, 3553	22	7	16792	218.0779220779221	0.998624	0.07539833733069815	0.06747750136111683
GOTERM_BP_DIRECT	GO:0044321~response to leptin	2	9.090909090909092	0.008722945941184492	1906, 3953	22	7	16792	218.0779220779221	0.998624	0.07539833733069815	0.06747750136111683
GOTERM_BP_DIRECT	GO:0009651~response to salt stress	2	9.090909090909092	0.011201875385581242	7124, 2056	22	9	16792	169.61616161616163	0.999791	0.09464955381974262	0.08470631611793457
GOTERM_BP_DIRECT	GO:0035767~endothelial cell chemotaxis	2	9.090909090909092	0.011201875385581242	7422, 8829	22	9	16792	169.61616161616163	0.999791	0.09464955381974262	0.08470631611793457
GOTERM_BP_DIRECT	GO:0019221~cytokine-mediated signaling pathway	3	13.636363636363635	0.011510961554139741	3569, 3553, 1440	22	131	16792	17.479528105482302	0.999834	0.09618047876347874	0.0860764125104005
GOTERM_BP_DIRECT	GO:0007204~positive regulation of cytosolic calcium ion concentration	3	13.636363636363635	0.012019231892936381	116, 2740, 1906	22	134	16792	17.088195386702846	0.999888	0.09932376245591384	0.08888948421918884
GOTERM_BP_DIRECT	GO:0045080~positive regulation of chemokine biosynthetic process	2	9.090909090909092	0.012439125020344092	7124, 3553	22	10	16792	152.65454545454546	0.999918	0.10058303242256728	0.09001646385689864
GOTERM_BP_DIRECT	GO:0033160~positive regulation of protein import into nucleus, translocation	2	9.090909090909092	0.012439125020344092	3569, 3479	22	10	16792	152.65454545454546	0.999918	0.10058303242256728	0.09001646385689864
GOTERM_BP_DIRECT	GO:0034116~positive regulation of heterotypic cell-cell adhesion	2	9.090909090909092	0.01367490015781332	7124, 3553	22	11	16792	138.77685950413223	0.999968	0.10939920126250656	0.09790646602349325
GOTERM_BP_DIRECT	GO:0006955~immune response	4	18.181818181818183	0.01487979623328774	3569, 7124, 3553, 1440	22	421	16792	7.2519974087670045	0.999987	0.11778533439402505	0.10541160910529104
GOTERM_BP_DIRECT	GO:0001878~response to yeast	2	9.090909090909092	0.016142033623609914	3569, 4852	22	13	16792	117.42657342657343	0.999995	0.12386540086688423	0.1108529451907089
GOTERM_BP_DIRECT	GO:0045995~regulation of embryonic development	2	9.090909090909092	0.016142033623609914	4780, 3643	22	13	16792	117.42657342657343	0.999995	0.12386540086688423	0.1108529451907089
GOTERM_BP_DIRECT	GO:0010745~negative regulation of macrophage derived foam cell differentiation	2	9.090909090909092	0.016142033623609914	1401, 9370	22	13	16792	117.42657342657343	0.999995	0.12386540086688423	0.1108529451907089
GOTERM_BP_DIRECT	GO:0035729~cellular response to hepatocyte growth factor stimulus	2	9.090909090909092	0.017373395283325762	3569, 8829	22	14	16792	109.03896103896105	0.999998	0.13064793253060972	0.11692295025678238
GOTERM_BP_DIRECT	GO:1902176~negative regulation of oxidative stress-induced intrinsic apoptotic signaling pathway	2	9.090909090909092	0.017373395283325762	4780, 3630	22	14	16792	109.03896103896105	0.999998	0.13064793253060972	0.11692295025678238
GOTERM_BP_DIRECT	GO:0043066~negative regulation of apoptotic process	4	18.181818181818183	0.018289032324750955	3569, 3479, 7422, 2641	22	455	16792	6.71008991008991	0.999999	0.1345160905248563	0.12038474590854825
GOTERM_BP_DIRECT	GO:0043122~regulation of I-kappaB kinase/NF-kappaB signaling	2	9.090909090909092	0.018603289115139702	7124, 3553	22	15	16792	101.76969696969697	0.999999	0.1345160905248563	0.12038474590854825
GOTERM_BP_DIRECT	GO:0051044~positive regulation of membrane protein ectodomain proteolysis	2	9.090909090909092	0.018603289115139702	7124, 3553	22	15	16792	101.76969696969697	0.999999	0.1345160905248563	0.12038474590854825
GOTERM_BP_DIRECT	GO:0032270~positive regulation of cellular protein metabolic process	2	9.090909090909092	0.018603289115139702	3630, 9370	22	15	16792	101.76969696969697	0.999999	0.1345160905248563	0.12038474590854825
GOTERM_BP_DIRECT	GO:0001666~response to hypoxia	3	13.636363636363635	0.01927912664092197	7422, 2056, 9370	22	172	16792	13.312896405919659	1	0.138075268894984	0.12357002123181415
GOTERM_BP_DIRECT	GO:0030949~positive regulation of vascular endothelial growth factor receptor signaling pathway	2	9.090909090909092	0.019831716778885584	7422, 3553	22	16	16792	95.40909090909092	1	0.13937804689459773	0.12473593824476634
GOTERM_BP_DIRECT	GO:0010613~positive regulation of cardiac muscle hypertrophy	2	9.090909090909092	0.019831716778885584	3479, 1906	22	16	16792	95.40909090909092	1	0.13937804689459773	0.12473593824476634
GOTERM_BP_DIRECT	GO:0032722~positive regulation of chemokine production	2	9.090909090909092	0.021058679937413362	3569, 7124	22	17	16792	89.79679144385025	1	0.14528557167830136	0.1300228586961394
GOTERM_BP_DIRECT	GO:0042523~positive regulation of tyrosine phosphorylation of Stat5 protein	2	9.090909090909092	0.021058679937413362	3479, 2056	22	17	16792	89.79679144385025	1	0.14528557167830136	0.1300228586961394
GOTERM_BP_DIRECT	GO:0046579~positive regulation of Ras protein signal transduction	2	9.090909090909092	0.023508219370780317	3479, 2056	22	19	16792	80.34449760765551	1	0.15960254392488982	0.1428357873157591
GOTERM_BP_DIRECT	GO:0007186~G-protein coupled receptor signaling pathway	5	22.727272727272727	0.02355835422295581	2641, 2740, 3630, 1906, 3643	22	899	16792	4.245120841338861	1	0.15960254392488982	0.1428357873157591
GOTERM_BP_DIRECT	GO:0071385~cellular response to glucocorticoid stimulus	2	9.090909090909092	0.024730798956904484	116, 1906	22	20	16792	76.32727272727273	1	0.16313649838238747	0.1459984885789186
GOTERM_BP_DIRECT	GO:0014911~positive regulation of smooth muscle cell migration	2	9.090909090909092	0.024730798956904484	3479, 8829	22	20	16792	76.32727272727273	1	0.16313649838238747	0.1459984885789186
GOTERM_BP_DIRECT	GO:0045777~positive regulation of blood pressure	2	9.090909090909092	0.024730798956904484	2740, 9370	22	20	16792	76.32727272727273	1	0.16313649838238747	0.1459984885789186
GOTERM_BP_DIRECT	GO:0048844~artery morphogenesis	2	9.090909090909092	0.025951920659640842	7422, 8829	22	21	16792	72.6926406926407	1	0.16680208834230695	0.14927899661485716
GOTERM_BP_DIRECT	GO:0042346~positive regulation of NF-kappaB import into nucleus	2	9.090909090909092	0.025951920659640842	7124, 3553	22	21	16792	72.6926406926407	1	0.16680208834230695	0.14927899661485716
GOTERM_BP_DIRECT	GO:0031954~positive regulation of protein autophosphorylation	2	9.090909090909092	0.025951920659640842	7422, 3630	22	21	16792	72.6926406926407	1	0.16680208834230695	0.14927899661485716
GOTERM_BP_DIRECT	GO:0035924~cellular response to vascular endothelial growth factor stimulus	2	9.090909090909092	0.0283897970279123	7422, 8829	22	23	16792	66.3715415019763	1	0.18092480817788176	0.16191807965919472
GOTERM_BP_DIRECT	GO:0051602~response to electrical stimulus	2	9.090909090909092	0.029606554989661797	3569, 2056	22	24	16792	63.60606060606061	1	0.18709352396828294	0.16743875216842344
GOTERM_BP_DIRECT	GO:0050715~positive regulation of cytokine secretion	2	9.090909090909092	0.03082186166642833	7124, 3630	22	25	16792	61.06181818181818	1	0.19155404936490997	0.17143068513641543
GOTERM_BP_DIRECT	GO:0051899~membrane depolarization	2	9.090909090909092	0.03082186166642833	1906, 9370	22	25	16792	61.06181818181818	1	0.19155404936490997	0.17143068513641543
GOTERM_BP_DIRECT	GO:0001525~angiogenesis	3	13.636363636363635	0.031237519259737286	7422, 3953, 8829	22	223	16792	10.268242967794537	1	0.19254602035510196	0.1723184464082229
GOTERM_BP_DIRECT	GO:0014065~phosphatidylinositol 3-kinase signaling	2	9.090909090909092	0.03324812773725945	3479, 1906	22	27	16792	56.53872053872055	1	0.20002073646735286	0.1790079197374049
GOTERM_BP_DIRECT	GO:0048678~response to axon injury	2	9.090909090909092	0.03324812773725945	2247, 2056	22	27	16792	56.53872053872055	1	0.20002073646735286	0.1790079197374049
GOTERM_BP_DIRECT	GO:0042104~positive regulation of activated T cell proliferation	2	9.090909090909092	0.03324812773725945	3479, 2056	22	27	16792	56.53872053872055	1	0.20002073646735286	0.1790079197374049
GOTERM_BP_DIRECT	GO:0061418~regulation of transcription from RNA polymerase II promoter in response to hypoxia	2	9.090909090909092	0.0344590904175579	7422, 2056	22	28	16792	54.519480519480524	1	0.20566060312701226	0.1840553004048926
GOTERM_BP_DIRECT	GO:0050766~positive regulation of phagocytosis	2	9.090909090909092	0.035668608377856535	7124, 3553	22	29	16792	52.63949843260188	1	0.20955307421990715	0.1875388549866988
GOTERM_BP_DIRECT	GO:0045909~positive regulation of vasodilation	2	9.090909090909092	0.035668608377856535	116, 3630	22	29	16792	52.63949843260188	1	0.20955307421990715	0.1875388549866988
GOTERM_BP_DIRECT	GO:0033574~response to testosterone	2	9.090909090909092	0.03687668325788886	2056, 1906	22	30	16792	50.88484848484848	1	0.21497105279017384	0.19238765761673804
GOTERM_BP_DIRECT	GO:0045765~regulation of angiogenesis	2	9.090909090909092	0.0380833166948503	3569, 2247	22	31	16792	49.24340175953079	1	0.21695950117066234	0.19416721314874436
GOTERM_BP_DIRECT	GO:0043507~positive regulation of JUN kinase activity	2	9.090909090909092	0.0380833166948503	7124, 1906	22	31	16792	49.24340175953079	1	0.21695950117066234	0.19416721314874436
GOTERM_BP_DIRECT	GO:0043200~response to amino acid	2	9.090909090909092	0.0380833166948503	3569, 1906	22	31	16792	49.24340175953079	1	0.21695950117066234	0.19416721314874436
GOTERM_BP_DIRECT	GO:0003007~heart morphogenesis	2	9.090909090909092	0.03928851031986183	7422, 3643	22	32	16792	47.70454545454546	1	0.22048477433235894	0.19732214511393295
GOTERM_BP_DIRECT	GO:0031663~lipopolysaccharide-mediated signaling pathway	2	9.090909090909092	0.03928851031986183	7124, 3553	22	32	16792	47.70454545454546	1	0.22048477433235894	0.19732214511393295
GOTERM_BP_DIRECT	GO:0015758~glucose transport	2	9.090909090909092	0.040492265765396704	3630, 1906	22	33	16792	46.25895316804407	1	0.2255569174487283	0.2018614434082369
GOTERM_BP_DIRECT	GO:0042594~response to starvation	2	9.090909090909092	0.04289546864424754	2641, 116	22	35	16792	43.61558441558442	1	0.23718670897407465	0.21226948821748967
GOTERM_BP_DIRECT	GO:0043407~negative regulation of MAP kinase activity	2	9.090909090909092	0.04409491933044262	3553, 9370	22	36	16792	42.40404040404041	1	0.24203926522987484	0.21661226795173635
GOTERM_BP_DIRECT	GO:2001240~negative regulation of extrinsic apoptotic signaling pathway in absence of ligand	2	9.090909090909092	0.04529293835128525	7124, 3553	22	37	16792	41.25798525798526	1	0.24447639545297897	0.2187933698668283
GOTERM_BP_DIRECT	GO:0007166~cell surface receptor signaling pathway	3	13.636363636363635	0.04543975184683372	2740, 1906, 3953	22	274	16792	8.357000663570007	1	0.24447639545297897	0.2187933698668283
GOTERM_BP_DIRECT	GO:0019933~cAMP-mediated signaling	2	9.090909090909092	0.04648952732682978	116, 2740	22	38	16792	40.172248803827756	1	0.24447639545297897	0.2187933698668283
GOTERM_BP_DIRECT	GO:2001237~negative regulation of extrinsic apoptotic signaling pathway	2	9.090909090909092	0.04648952732682978	3479, 8829	22	38	16792	40.172248803827756	1	0.24447639545297897	0.2187933698668283
GOTERM_BP_DIRECT	GO:0042517~positive regulation of tyrosine phosphorylation of Stat3 protein	2	9.090909090909092	0.04648952732682978	3569, 7422	22	38	16792	40.172248803827756	1	0.24447639545297897	0.2187933698668283
GOTERM_BP_DIRECT	GO:0007631~feeding behavior	2	9.090909090909092	0.04648952732682978	2641, 4852	22	38	16792	40.172248803827756	1	0.24447639545297897	0.2187933698668283
GOTERM_BP_DIRECT	GO:0007190~activation of adenylate cyclase activity	2	9.090909090909092	0.048878421631142796	116, 2740	22	40	16792	38.163636363636364	1	0.25349360735599574	0.22686329488109727
GOTERM_BP_DIRECT	GO:0071377~cellular response to glucagon stimulus	2	9.090909090909092	0.048878421631142796	2641, 2740	22	40	16792	38.163636363636364	1	0.25349360735599574	0.22686329488109727
GOTERM_BP_DIRECT	GO:0001541~ovarian follicle development	2	9.090909090909092	0.05126161520530338	7422, 116	22	42	16792	36.34632034632035	1	0.2622362900298513	0.23468753083788554
GOTERM_BP_DIRECT	GO:0007566~embryo implantation	2	9.090909090909092	0.05126161520530338	3553, 2056	22	42	16792	36.34632034632035	1	0.2622362900298513	0.23468753083788554
GOTERM_BP_DIRECT	GO:0045785~positive regulation of cell adhesion	2	9.090909090909092	0.052451078253838525	7422, 7124	22	43	16792	35.50105708245243	1	0.26471953588514474	0.2369099037908277
GOTERM_BP_DIRECT	GO:0014823~response to activity	2	9.090909090909092	0.052451078253838525	1906, 9370	22	43	16792	35.50105708245243	1	0.26471953588514474	0.2369099037908277
GOTERM_BP_DIRECT	GO:0008015~blood circulation	2	9.090909090909092	0.054825744945394904	2056, 4852	22	45	16792	33.92323232323233	1	0.2748597346595798	0.24598484232167178
GOTERM_BP_DIRECT	GO:0032729~positive regulation of interferon-gamma production	2	9.090909090909092	0.05601095181188069	7124, 3553	22	46	16792	33.18577075098815	1	0.27894195869228	0.2496382156913623
GOTERM_BP_DIRECT	GO:0009408~response to heat	2	9.090909090909092	0.058377120615411296	3569, 3479	22	48	16792	31.803030303030305	1	0.28881312304466644	0.2584723827248145
GOTERM_BP_DIRECT	GO:0000122~negative regulation of transcription from RNA polymerase II promoter	4	18.181818181818183	0.05878410987680528	7422, 7124, 2056, 1906	22	720	16792	4.240404040404041	1	0.28892582109384035	0.2585732414842481
GOTERM_BP_DIRECT	GO:0032880~regulation of protein localization	2	9.090909090909092	0.06309252343341536	116, 3630	22	52	16792	29.356643356643357	1	0.3061005007866345	0.27394366626250666
GOTERM_BP_DIRECT	GO:0019233~sensory perception of pain	2	9.090909090909092	0.06309252343341536	116, 1906	22	52	16792	29.356643356643357	1	0.3061005007866345	0.27394366626250666
GOTERM_BP_DIRECT	GO:0050829~defense response to Gram-negative bacterium	2	9.090909090909092	0.0666143079948828	3569, 4852	22	55	16792	27.755371900826447	1	0.3211151257189222	0.2873809569266418
GOTERM_BP_DIRECT	GO:0016049~cell growth	2	9.090909090909092	0.06778543182731639	3569, 1906	22	56	16792	27.259740259740262	1	0.32467926582256	0.2905706727374773
GOTERM_BP_DIRECT	GO:0006959~humoral immune response	2	9.090909090909092	0.06895515612598123	3569, 7124	22	57	16792	26.781499202551835	1	0.3261275308599867	0.29186679291059975
GOTERM_BP_DIRECT	GO:0070301~cellular response to hydrogen peroxide	2	9.090909090909092	0.06895515612598123	3569, 4780	22	57	16792	26.781499202551835	1	0.3261275308599867	0.29186679291059975
GOTERM_BP_DIRECT	GO:0071407~cellular response to organic cyclic compound	2	9.090909090909092	0.07129041250505175	7124, 3553	22	59	16792	25.873651771956858	1	0.3350649387737432	0.2998652975993739
GOTERM_BP_DIRECT	GO:0042102~positive regulation of T cell proliferation	2	9.090909090909092	0.07245594775966879	3569, 3553	22	60	16792	25.44242424242424	1	0.3384277808401921	0.3028748623742677
GOTERM_BP_DIRECT	GO:0032092~positive regulation of protein binding	2	9.090909090909092	0.07362008982803814	2641, 1440	22	61	16792	25.025335320417287	1	0.3417426392017573	0.30584148428561525
GOTERM_BP_DIRECT	GO:0008283~cell proliferation	3	13.636363636363635	0.07579932638527137	3479, 2641, 4852	22	366	16792	6.256333830104322	1	0.34823194488936815	0.3116490677001925
GOTERM_BP_DIRECT	GO:0072659~protein localization to plasma membrane	2	9.090909090909092	0.07594420074714944	7124, 9370	22	63	16792	24.23088023088023	1	0.34823194488936815	0.3116490677001925
GOTERM_BP_DIRECT	GO:0046330~positive regulation of JNK cascade	2	9.090909090909092	0.07826275791005423	7124, 3553	22	65	16792	23.485314685314687	1	0.35453972258048666	0.3172941932136536
GOTERM_BP_DIRECT	GO:0008217~regulation of blood pressure	2	9.090909090909092	0.07826275791005423	1906, 4852	22	65	16792	23.485314685314687	1	0.35453972258048666	0.3172941932136536
GOTERM_BP_DIRECT	GO:0030593~neutrophil chemotaxis	2	9.090909090909092	0.07941995776978926	3553, 1906	22	66	16792	23.129476584022036	1	0.3576275942687516	0.3200576741261567
GOTERM_BP_DIRECT	GO:0043154~negative regulation of cysteine-type endopeptidase activity involved in apoptotic process	2	9.090909090909092	0.08288326135698112	3569, 7422	22	69	16792	22.12384716732543	1	0.37100126512172504	0.332026398174097
GOTERM_BP_DIRECT	GO:0007265~Ras protein signal transduction	2	9.090909090909092	0.08403493578957844	2247, 3479	22	70	16792	21.80779220779221	1	0.37393060185658566	0.33464799873601353
GOTERM_BP_DIRECT	GO:0071347~cellular response to interleukin-1	2	9.090909090909092	0.08518523278207837	3569, 1906	22	71	16792	21.500640204865558	1	0.37681938265954673	0.3372333038961103
GOTERM_BP_DIRECT	GO:0048010~vascular endothelial growth factor receptor signaling pathway	2	9.090909090909092	0.08633415390260397	7422, 8829	22	72	16792	21.202020202020204	1	0.37953062382695896	0.3396597205259886
GOTERM_BP_DIRECT	GO:0008285~negative regulation of cell proliferation	3	13.636363636363635	0.086807536300847	3569, 2247, 3553	22	396	16792	5.782369146005509	1	0.37953062382695896	0.3396597205259886
GOTERM_BP_DIRECT	GO:0030324~lung development	2	9.090909090909092	0.09091611093394937	2247, 7422	22	76	16792	20.086124401913878	1	0.39519604290364113	0.353679437332647
GOTERM_BP_DIRECT	GO:0032869~cellular response to insulin stimulus	2	9.090909090909092	0.09205817612446317	9370, 3643	22	77	16792	19.825265643447462	1	0.395587133974836	0.35402944303864975
GOTERM_BP_DIRECT	GO:0045454~cell redox homeostasis	2	9.090909090909092	0.09205817612446317	3569, 4780	22	77	16792	19.825265643447462	1	0.395587133974836	0.35402944303864975
GOTERM_BP_DIRECT	GO:0008286~insulin receptor signaling pathway	2	9.090909090909092	0.0931988747956162	3630, 3643	22	78	16792	19.571095571095572	1	0.39821337412672375	0.3563797882809642

## Sheet: GO BP EA for D.retinop&hypoglyc
Category	Term	Count	%	PValue	Genes	List Total	Pop Hits	Pop Total	Fold Enrichment	Bonferroni	Benjamini	FDR
GOTERM_BP_DIRECT	GO:0035690~cellular response to drug	10	20.0	2.8711809771409683E-13	4780, 3553, 5972, 5621, 1906, 9370, 6347, 1956, 3757, 26291	49	69	16792	49.66577935522035	3.53999e-10	3.540166144814814E-10	3.253048047100717E-10
GOTERM_BP_DIRECT	GO:0045944~positive regulation of transcription from RNA polymerase II promoter	20	40.0	7.089431529681383E-12	5054, 4780, 7422, 7124, 5465, 5741, 2353, 23411, 3172, 3569, 2247, 3479, 116, 3553, 1906, 958, 6934, 10135, 2308, 1956	49	981	16792	6.9866233955355845	8.74128e-09	4.370634538048573E-9	4.016162961564504E-9
GOTERM_BP_DIRECT	GO:0045429~positive regulation of nitric oxide biosynthetic process	8	16.0	2.94457945968202E-11	3569, 7124, 3553, 3630, 1906, 3643, 6648, 1956	49	43	16792	63.75700047460844	3.63066e-08	1.2102221579293103E-8	1.112069509273243E-8
GOTERM_BP_DIRECT	GO:0046326~positive regulation of glucose import	7	14.000000000000002	2.2245713815933255E-10	4780, 3479, 5741, 3630, 9370, 3643, 26291	49	30	16792	79.96190476190476	2.7429e-07	6.857241283761426E-8	6.301098438363095E-8
GOTERM_BP_DIRECT	GO:0008284~positive regulation of cell proliferation	14	28.000000000000004	3.9026809078208744E-10	7422, 2056, 23411, 3569, 2247, 3479, 116, 3630, 1906, 3643, 3952, 10135, 1956, 26291	49	466	16792	10.295524218270998	4.812e-07	9.624011118686276E-8	8.843474937122102E-8
GOTERM_BP_DIRECT	GO:0070374~positive regulation of ERK1 and ERK2 cascade	10	20.0	1.3955650257245197E-9	3569, 2247, 7422, 7124, 116, 2056, 6347, 8829, 1956, 26291	49	175	16792	19.58250728862974	1.72073e-06	2.867886127863888E-7	2.635291956909801E-7
GOTERM_BP_DIRECT	GO:0051897~positive regulation of protein kinase B signaling	8	16.0	3.790905646192153E-9	3569, 2247, 7124, 3630, 3643, 3952, 6934, 1956	49	84	16792	32.63751214771622	4.67418e-06	6.67740951679275E-7	6.135851567336728E-7
GOTERM_BP_DIRECT	GO:0042593~glucose homeostasis	8	16.0	1.388043173316226E-8	3569, 3630, 9370, 3643, 3952, 51548, 6934, 3172	49	101	16792	27.144069508991713	1.71144e-05	2.1393215408736334E-6	1.965816144209105E-6
GOTERM_BP_DIRECT	GO:0048661~positive regulation of smooth muscle cell proliferation	7	14.000000000000002	1.7586083150645613E-8	3569, 3479, 2247, 7124, 1906, 10135, 1956	49	60	16792	39.98095238095238	2.16834e-05	2.409293391638449E-6	2.2138924677423867E-6
GOTERM_BP_DIRECT	GO:0050796~regulation of insulin secretion	7	14.000000000000002	3.453244122400081E-8	7124, 2740, 3553, 6513, 3952, 3767, 3172	49	67	16792	35.80383795309168	4.25776e-05	4.257850002919299E-6	3.912525590679292E-6
GOTERM_BP_DIRECT	GO:0001934~positive regulation of protein phosphorylation	8	16.0	6.82030491948349E-8	7422, 7124, 3553, 9370, 3643, 23411, 958, 1956	49	127	16792	21.587015908725693	8.40908e-05	7.64494178702104E-6	7.0249140670679945E-6
GOTERM_BP_DIRECT	GO:0045599~negative regulation of fat cell differentiation	6	12.0	1.210425622530727E-7	3569, 7124, 9370, 23411, 6648, 2308	49	42	16792	48.95626822157434	0.000149234	1.1480421481387588E-5	1.0549324848671644E-5
GOTERM_BP_DIRECT	GO:0045740~positive regulation of DNA replication	6	12.0	1.210425622530727E-7	3569, 3479, 2056, 3630, 3643, 1956	49	42	16792	48.95626822157434	0.000149234	1.1480421481387588E-5	1.0549324848671644E-5
GOTERM_BP_DIRECT	GO:0014823~response to activity	6	12.0	1.3667695860520026E-7	1906, 9370, 6347, 3952, 6648, 26291	49	43	16792	47.817750355956335	0.000168509	1.2037334997157994E-5	1.1061071007120849E-5
GOTERM_BP_DIRECT	GO:0032496~response to lipopolysaccharide	8	16.0	3.920382779253349E-7	6401, 5972, 2353, 6403, 2056, 1906, 958, 6648	49	164	16792	16.71677451468392	0.000483266	3.222554644546253E-5	2.9611957925960297E-5
GOTERM_BP_DIRECT	GO:0043066~negative regulation of apoptotic process	11	22.0	5.02504099219071E-7	7351, 3569, 213, 3479, 7422, 5621, 3952, 23411, 6648, 2308, 1956	49	455	16792	8.284906929804889	0.000619396	3.761529226389304E-5	3.456457918490739E-5
GOTERM_BP_DIRECT	GO:0001666~response to hypoxia	8	16.0	5.411544079251351E-7	7351, 7422, 5465, 2056, 9370, 6347, 3952, 6648	49	172	16792	15.93925011865211	0.000667021	3.761529226389304E-5	3.456457918490739E-5
GOTERM_BP_DIRECT	GO:0007267~cell-cell signaling	9	18.0	5.491283542174166E-7	6750, 116, 3553, 5741, 3630, 1906, 10135, 8829, 26291	49	254	16792	12.142696448658205	0.000676846	3.761529226389304E-5	3.456457918490739E-5
GOTERM_BP_DIRECT	GO:0043406~positive regulation of MAP kinase activity	6	12.0	6.869633662940524E-7	2247, 7422, 7124, 1906, 958, 1956	49	59	16792	34.85022483569699	0.000846667	4.4580306875819295E-5	4.096471021111375E-5
GOTERM_BP_DIRECT	GO:0045840~positive regulation of mitotic nuclear division	5	10.0	8.387836338259448E-7	3479, 3553, 3630, 1906, 3643	49	26	16792	65.90266875981162	0.00103369	5.17110110253695E-5	4.751709285623977E-5
GOTERM_BP_DIRECT	GO:0006954~inflammatory response	10	20.0	1.0650014806445659E-6	3569, 1401, 4780, 7124, 6401, 3553, 2353, 6403, 6347, 958	49	379	16792	9.042054816649616	0.00131229	6.253080122070237E-5	5.745936559858538E-5
GOTERM_BP_DIRECT	GO:0008217~regulation of blood pressure	6	12.0	1.1189707245385477E-6	5972, 1906, 4852, 3952, 6648, 1636	49	65	16792	31.633281004709577	0.00137874	6.271322287981952E-5	5.7626992313735204E-5
GOTERM_BP_DIRECT	GO:0010888~negative regulation of lipid storage	4	8.0	1.2153082470411675E-6	3569, 1401, 7124, 3952	49	8	16792	171.3469387755102	0.00149735	6.515108993920693E-5	5.9867141039027945E-5
GOTERM_BP_DIRECT	GO:0045893~positive regulation of transcription, DNA-templated	11	22.0	1.5472114715504465E-6	3569, 3479, 2247, 7124, 5465, 3553, 2353, 2056, 3643, 2308, 3172	49	515	16792	7.319675054487814	0.00190589	7.948798935090419E-5	7.304127488611067E-5
GOTERM_BP_DIRECT	GO:0043491~protein kinase B signaling	5	10.0	2.2624013452571624E-6	3479, 7124, 3553, 6347, 958	49	33	16792	51.92331478045764	0.00278566	1.1158163434808325E-4	1.025320289670546E-4
GOTERM_BP_DIRECT	GO:0043410~positive regulation of MAPK cascade	6	12.0	3.354390585490286E-6	3569, 3479, 3486, 3630, 3643, 3952	49	81	16792	25.384731670445955	0.00412743	1.5907552276575086E-4	1.4617402051386516E-4
GOTERM_BP_DIRECT	GO:0050731~positive regulation of peptidyl-tyrosine phosphorylation	6	12.0	3.564589625051923E-6	3569, 3479, 7422, 3630, 9370, 8829	49	82	16792	25.075161772025883	0.0043855	1.6278292621070447E-4	1.4958074241421587E-4
GOTERM_BP_DIRECT	GO:0006953~acute-phase response	5	10.0	4.4906847050209945E-6	3569, 1401, 5265, 2056, 3630	49	39	16792	43.93511250654108	0.00552173	1.9775050861753165E-4	1.8171234895674238E-4
GOTERM_BP_DIRECT	GO:1901215~negative regulation of neuron death	5	10.0	4.979201940208647E-6	3569, 5465, 2056, 23411, 26291	49	40	16792	42.83673469387755	0.00612056	2.117019307681814E-4	1.94532268905393E-4
GOTERM_BP_DIRECT	GO:0007565~female pregnancy	6	12.0	5.342174888148512E-6	7351, 116, 2353, 3952, 10135, 5617	49	89	16792	23.102958037147445	0.00656527	2.1956338790290385E-4	2.0175613827574213E-4
GOTERM_BP_DIRECT	GO:0050901~leukocyte tethering or rolling	4	8.0	6.1446553483888415E-6	7124, 6401, 6403, 3952	49	13	16792	105.44427001569858	0.00754775	2.4439871111494975E-4	2.2457724224917927E-4
GOTERM_BP_DIRECT	GO:0007568~aging	7	14.000000000000002	7.166789430651415E-6	7351, 3569, 4780, 2247, 2353, 2056, 6347	49	165	16792	14.538528138528138	0.00879775	2.761453552497873E-4	2.5374913827900164E-4
GOTERM_BP_DIRECT	GO:1902176~negative regulation of oxidative stress-induced intrinsic apoptotic signaling pathway	4	8.0	7.804763069914E-6	4780, 3630, 23411, 6648	49	14	16792	97.91253644314868	0.00957715	2.9161432924860493E-4	2.6796353206704734E-4
GOTERM_BP_DIRECT	GO:0045725~positive regulation of glycogen biosynthetic process	4	8.0	9.736360772432443E-6	3479, 5741, 3630, 3643	49	15	16792	91.38503401360543	0.0119332	3.5308625977674126E-4	3.244499045637046E-4
GOTERM_BP_DIRECT	GO:0002576~platelet degranulation	6	12.0	1.0935136131409194E-5	5054, 5265, 213, 3479, 7422, 6403	49	103	16792	19.962750148603128	0.0133926	3.8522922428650105E-4	3.5398597819676054E-4
GOTERM_BP_DIRECT	GO:0071356~cellular response to tumor necrosis factor	6	12.0	1.5061716369688088E-5	3569, 4780, 1906, 6347, 23411, 3767	49	110	16792	18.69239332096475	0.0183999	5.15863785661817E-4	4.740256846349056E-4
GOTERM_BP_DIRECT	GO:0045766~positive regulation of angiogenesis	6	12.0	1.8686582363988715E-5	5054, 4780, 2247, 7422, 3553, 23411	49	115	16792	17.879680567879326	0.0227774	6.22717731210759E-4	5.722134545513301E-4
GOTERM_BP_DIRECT	GO:0014068~positive regulation of phosphatidylinositol 3-kinase signaling	5	10.0	3.50049542720511E-5	3479, 6403, 3630, 3952, 23411	49	65	16792	26.361067503924648	0.0422436	0.0011358186478273421	0.0010437003471114182
GOTERM_BP_DIRECT	GO:0006006~glucose metabolic process	5	10.0	3.946365925602949E-5	7124, 3630, 9370, 3952, 3767	49	67	16792	25.574169966494058	0.0474947	0.0012476587657098556	0.0011464698958226003
GOTERM_BP_DIRECT	GO:0001938~positive regulation of endothelial cell proliferation	5	10.0	4.4324466356837985E-5	2247, 7422, 6347, 23411, 8829	49	69	16792	24.832889677610176	0.0531866	0.0013663016754495308	0.001255490509557436
GOTERM_BP_DIRECT	GO:0032757~positive regulation of interleukin-8 production	4	8.0	5.4420160614615037E-5	5054, 7124, 3553, 9370	49	26	16792	52.72213500784929	0.0649001	0.0016365867814102522	0.0015038546823502154
GOTERM_BP_DIRECT	GO:0007623~circadian rhythm	5	10.0	6.154042590662137E-5	5054, 9370, 3952, 10135, 1956	49	75	16792	22.846258503401362	0.0730741	0.0018066510748300988	0.001660126251242905
GOTERM_BP_DIRECT	GO:0032869~cellular response to insulin stimulus	5	10.0	6.823254322738002E-5	7351, 9370, 6347, 3643, 2308	49	77	16792	22.2528491916247	0.0806916	0.0019565285069618505	0.00179784817387492
GOTERM_BP_DIRECT	GO:0071549~cellular response to dexamethasone stimulus	4	8.0	7.602191155435652E-5	3569, 6347, 2308, 1956	49	29	16792	47.268121041520054	0.0894792	0.002130341294239127	0.0019575642225246803
GOTERM_BP_DIRECT	GO:0042060~wound healing	5	10.0	7.924467773882207E-5	3569, 2247, 5465, 3630, 1956	49	80	16792	21.418367346938776	0.0930905	0.0021713041700437245	0.0019952048861796756
GOTERM_BP_DIRECT	GO:0043200~response to amino acid	4	8.0	9.314427675774906E-5	3569, 6750, 1906, 6347	49	31	16792	44.21856484529295	0.108502	0.0024966715922240127	0.002294184034054993
GOTERM_BP_DIRECT	GO:0010628~positive regulation of gene expression	7	14.000000000000002	9.651313627905965E-5	3569, 1401, 4780, 7422, 7124, 3553, 3630	49	262	16792	9.155943293347873	0.112198	0.0025319297240868205	0.0023265826256207356
GOTERM_BP_DIRECT	GO:0015758~glucose transport	4	8.0	1.1260492563149022E-4	6513, 3630, 1906, 3098	49	33	16792	41.538651824366106	0.129641	0.002892539027158905	0.0026579454320933005
GOTERM_BP_DIRECT	GO:0008285~negative regulation of cell proliferation	8	16.0	1.230123178243217E-4	3569, 2247, 6750, 3553, 3486, 51548, 6648, 3172	49	396	16792	6.923108637394351	0.14074	0.003095391589334462	0.002844346042754214
GOTERM_BP_DIRECT	GO:0000122~negative regulation of transcription from RNA polymerase II promoter	10	20.0	1.7384752525517345E-4	7422, 7124, 5465, 5741, 2056, 1906, 3952, 23411, 6934, 2308	49	720	16792	4.759637188208617	0.192952	0.0042274337602552494	0.003884576196568692
GOTERM_BP_DIRECT	GO:0030335~positive regulation of cell migration	6	12.0	1.7485735748014414E-4	3479, 7422, 3630, 1906, 3643, 1956	49	184	16792	11.174800354924578	0.193957	0.0042274337602552494	0.003884576196568692
GOTERM_BP_DIRECT	GO:0045471~response to ethanol	5	10.0	2.2731077993298418E-4	116, 5741, 9370, 6347, 3952	49	105	16792	16.318756073858115	0.244448	0.005389888301103259	0.004952752185847521
GOTERM_BP_DIRECT	GO:0000187~activation of MAPK activity	5	10.0	2.4437497456653576E-4	3479, 2247, 7124, 3553, 3643	49	107	16792	16.013732595842075	0.260182	0.005685176295104502	0.005224091437431793
GOTERM_BP_DIRECT	GO:0032755~positive regulation of interleukin-6 production	4	8.0	2.8589811049246027E-4	3569, 7124, 116, 3553	49	45	16792	30.46167800453515	0.297116	0.006528006856244509	0.005998565910888101
GOTERM_BP_DIRECT	GO:0071222~cellular response to lipopolysaccharide	5	10.0	3.011000960321599E-4	3569, 5054, 7124, 6347, 958	49	113	16792	15.163445909337186	0.310172	0.006720553523042961	0.006175496465213037
GOTERM_BP_DIRECT	GO:0010595~positive regulation of endothelial cell migration	4	8.0	3.0523195238475737E-4	2247, 7422, 1906, 8829	49	46	16792	29.799467613132208	0.313678	0.006720553523042961	0.006175496465213037
GOTERM_BP_DIRECT	GO:0009408~response to heat	4	8.0	3.463879724028844E-4	3569, 3479, 6750, 6347	49	48	16792	28.557823129251698	0.347648	0.007492918771451869	0.006885220574253826
GOTERM_BP_DIRECT	GO:0046888~negative regulation of hormone secretion	3	6.0	3.5483386856159074E-4	3569, 1906, 9370	49	10	16792	102.80816326530612	0.354408	0.007543278619593817	0.006931496087591075
GOTERM_BP_DIRECT	GO:0001525~angiogenesis	6	12.0	4.2483092018584734E-4	5054, 7422, 6347, 3952, 23411, 8829	49	223	16792	9.220463073121625	0.40781	0.008878246179477115	0.008158193772382458
GOTERM_BP_DIRECT	GO:0046325~negative regulation of glucose import	3	6.0	4.3289488855369863E-4	7124, 3952, 51548	49	11	16792	93.46196660482376	0.413671	0.008895989959778507	0.008174498478855676
GOTERM_BP_DIRECT	GO:0050829~defense response to Gram-negative bacterium	4	8.0	5.180919668615797E-4	3569, 5054, 6403, 4852	49	55	16792	24.923191094619664	0.472166	0.010472252379349635	0.009622921286133932
GOTERM_BP_DIRECT	GO:0051092~positive regulation of NF-kappaB transcription factor activity	5	10.0	5.587239233048601E-4	3569, 7124, 3553, 3630, 958	49	133	16792	12.88322847936167	0.497972	0.011111396732820846	0.0102102291145872
GOTERM_BP_DIRECT	GO:0070301~cellular response to hydrogen peroxide	4	8.0	5.755200342120743E-4	3569, 4780, 23411, 2308	49	57	16792	24.048693161475114	0.508268	0.011263749241007742	0.010350225377179051
GOTERM_BP_DIRECT	GO:0010745~negative regulation of macrophage derived foam cell differentiation	3	6.0	6.116869913991152E-4	1401, 5465, 9370	49	13	16792	79.08320251177393	0.529726	0.011603231698386294	0.0106621747885415
GOTERM_BP_DIRECT	GO:0046628~positive regulation of insulin receptor signaling pathway	3	6.0	6.116869913991152E-4	3630, 3952, 23411	49	13	16792	79.08320251177393	0.529726	0.011603231698386294	0.0106621747885415
GOTERM_BP_DIRECT	GO:0050679~positive regulation of epithelial cell proliferation	4	8.0	6.690479294176644E-4	3569, 3479, 7422, 1956	49	60	16792	22.84625850340136	0.561858	0.012499031772302733	0.011485322788336574
GOTERM_BP_DIRECT	GO:0045721~negative regulation of gluconeogenesis	3	6.0	7.123340294313308E-4	3569, 3630, 9370	49	14	16792	73.43440233236151	0.584645	0.012547255118411869	0.011529635076367112
GOTERM_BP_DIRECT	GO:0045821~positive regulation of glycolytic process	3	6.0	7.123340294313308E-4	3479, 3630, 3643	49	14	16792	73.43440233236151	0.584645	0.012547255118411869	0.011529635076367112
GOTERM_BP_DIRECT	GO:0014912~negative regulation of smooth muscle cell migration	3	6.0	7.123340294313308E-4	5054, 3486, 9370	49	14	16792	73.43440233236151	0.584645	0.012547255118411869	0.011529635076367112
GOTERM_BP_DIRECT	GO:0001678~cellular glucose homeostasis	3	6.0	7.123340294313308E-4	23411, 3098, 2308	49	14	16792	73.43440233236151	0.584645	0.012547255118411869	0.011529635076367112
GOTERM_BP_DIRECT	GO:0002042~cell migration involved in sprouting angiogenesis	3	6.0	8.204259784726835E-4	2247, 7422, 8829	49	15	16792	68.53877551020408	0.636509	0.014247679316293222	0.013092149769148596
GOTERM_BP_DIRECT	GO:0000165~MAPK cascade	6	12.0	8.811848547556004E-4	2247, 7124, 3553, 3630, 6347, 1956	49	262	16792	7.847951394298177	0.662767	0.015090290637689657	0.013866422783862435
GOTERM_BP_DIRECT	GO:0032868~response to insulin	4	8.0	9.235777212493467E-4	3569, 5465, 3952, 23411	49	67	16792	20.459335973195245	0.679956	0.015594471468014156	0.01432971303589622
GOTERM_BP_DIRECT	GO:0050995~negative regulation of lipid catabolic process	3	6.0	9.359212397672729E-4	7124, 3553, 3630	49	16	16792	64.25510204081633	0.684795	0.015594471468014156	0.01432971303589622
GOTERM_BP_DIRECT	GO:0007166~cell surface receptor signaling pathway	6	12.0	0.0010763556661357908	6750, 2740, 1906, 6347, 1956, 5617	49	274	16792	7.504245493817966	0.734956	0.0176952871512724	0.016260146263091347
GOTERM_BP_DIRECT	GO:0043536~positive regulation of blood vessel endothelial cell migration	3	6.0	0.0013264134332801544	4780, 2247, 7422	49	19	16792	54.109559613319014	0.80535	0.02151931267413724	0.01977403184087388
GOTERM_BP_DIRECT	GO:0008286~insulin receptor signaling pathway	4	8.0	0.001434784652012372	3630, 3643, 10135, 2308	49	78	16792	17.57404500261643	0.829728	0.0229751879991072	0.021111831308182043
GOTERM_BP_DIRECT	GO:0035902~response to immobilization stress	3	6.0	0.0016230030327119176	5972, 2353, 6648	49	21	16792	48.95626822157434	0.865042	0.025655932555561468	0.023575159436700036
GOTERM_BP_DIRECT	GO:0042493~response to drug	6	12.0	0.0017038624730553315	3569, 6750, 5741, 2353, 3767, 6648	49	304	16792	6.763694951664877	0.877868	0.026593195307306628	0.02443640736673026
GOTERM_BP_DIRECT	GO:0046427~positive regulation of JAK-STAT cascade	3	6.0	0.0017820539853339104	3569, 3952, 5617	49	22	16792	46.73098330241188	0.889112	0.02679600687703307	0.024622770309552688
GOTERM_BP_DIRECT	GO:0031334~positive regulation of protein complex assembly	3	6.0	0.0017820539853339104	2247, 7422, 7124	49	22	16792	46.73098330241188	0.889112	0.02679600687703307	0.024622770309552688
GOTERM_BP_DIRECT	GO:0010906~regulation of glucose metabolic process	3	6.0	0.0017820539853339104	3486, 9370, 23411	49	22	16792	46.73098330241188	0.889112	0.02679600687703307	0.024622770309552688
GOTERM_BP_DIRECT	GO:0050830~defense response to Gram-positive bacterium	4	8.0	0.0018369177231491287	3569, 1401, 7124, 4852	49	85	16792	16.12677070828331	0.896378	0.027288187381239466	0.025075033497927262
GOTERM_BP_DIRECT	GO:0010976~positive regulation of neuron projection development	4	8.0	0.002095250963738662	3569, 4780, 116, 2056	49	89	16792	15.401972024764962	0.924691	0.030755290932021076	0.028260944546617903
GOTERM_BP_DIRECT	GO:0051602~response to electrical stimulus	3	6.0	0.0021214660350619826	3569, 2056, 6648	49	24	16792	42.83673469387755	0.927091	0.0307737367203697	0.028277894326179134
GOTERM_BP_DIRECT	GO:0046686~response to cadmium ion	3	6.0	0.0023017467604857845	5741, 5621, 6648	49	25	16792	41.12326530612245	0.941652	0.03300062506603456	0.03032417534453946
GOTERM_BP_DIRECT	GO:0050999~regulation of nitric-oxide synthase activity	3	6.0	0.0024890239771416306	3553, 3952, 1956	49	26	16792	39.54160125588697	0.953708	0.034874620043359436	0.03204618370569849
GOTERM_BP_DIRECT	GO:0032148~activation of protein kinase B activity	3	6.0	0.0024890239771416306	3479, 3630, 3643	49	26	16792	39.54160125588697	0.953708	0.034874620043359436	0.03204618370569849
GOTERM_BP_DIRECT	GO:0071456~cellular response to hypoxia	4	8.0	0.002599553385829783	4780, 7422, 1906, 23411	49	96	16792	14.278911564625849	0.95962	0.036014037356495755	0.03309319085556342
GOTERM_BP_DIRECT	GO:0048678~response to axon injury	3	6.0	0.002683257906734427	2247, 2056, 6648	49	27	16792	38.07709750566894	0.96359	0.03676063332226165	0.03377923564811229
GOTERM_BP_DIRECT	GO:2000352~negative regulation of endothelial cell apoptotic process	3	6.0	0.002884408933164599	5054, 4780, 26291	49	28	16792	36.71720116618076	0.971607	0.03865735015860816	0.03552212305734229
GOTERM_BP_DIRECT	GO:0001569~patterning of blood vessels	3	6.0	0.002884408933164599	7422, 1906, 8829	49	28	16792	36.71720116618076	0.971607	0.03865735015860816	0.03552212305734229
GOTERM_BP_DIRECT	GO:0045909~positive regulation of vasodilation	3	6.0	0.0030924376014025987	116, 3630, 1956	49	29	16792	35.45109078114004	0.978048	0.04099973723149897	0.037674535509560694
GOTERM_BP_DIRECT	GO:0033574~response to testosterone	3	6.0	0.0033073046176188307	2056, 1906, 3767	49	30	16792	34.26938775510204	0.983171	0.04338198503748956	0.039863575869809945
GOTERM_BP_DIRECT	GO:0051091~positive regulation of sequence-specific DNA binding transcription factor activity	4	8.0	0.0033499635821940296	3569, 7124, 3553, 1906	49	105	16792	13.05500485908649	0.984036	0.04347900101942356	0.03995272356448248
GOTERM_BP_DIRECT	GO:0045765~regulation of angiogenesis	3	6.0	0.0035289708480379265	3569, 2247, 3952	49	31	16792	33.163923633969716	0.987208	0.04532521932948712	0.04164920802944761
GOTERM_BP_DIRECT	GO:0031663~lipopolysaccharide-mediated signaling pathway	3	6.0	0.0037573973187054015	7124, 3553, 6347	49	32	16792	32.12755102040816	0.990358	0.04776155560787381	0.043887950124672365
GOTERM_BP_DIRECT	GO:0050918~positive chemotaxis	3	6.0	0.0044828508181952815	2247, 7422, 8829	49	35	16792	29.37376093294461	0.996073	0.05640158223300798	0.05182724466342096
GOTERM_BP_DIRECT	GO:0044267~cellular protein metabolic process	4	8.0	0.004647906926812985	3479, 3486, 3630, 5617	49	118	16792	11.616741611898997	0.996799	0.057840294744573036	0.05314927327299372
GOTERM_BP_DIRECT	GO:0009409~response to cold	3	6.0	0.004737931686295115	3569, 2353, 6648	49	36	16792	28.5578231292517	0.997137	0.057840294744573036	0.05314927327299372
GOTERM_BP_DIRECT	GO:0007611~learning or memory	3	6.0	0.004737931686295115	2740, 5621, 1956	49	36	16792	28.5578231292517	0.997137	0.057840294744573036	0.05314927327299372
GOTERM_BP_DIRECT	GO:0007165~signal transduction	10	20.0	0.005062523357175205	3479, 2247, 3553, 2056, 6347, 3952, 10135, 8829, 1956, 26291	49	1161	16792	2.951712984935576	0.998085	0.06119697352350027	0.05623371533019125
GOTERM_BP_DIRECT	GO:0042517~positive regulation of tyrosine phosphorylation of Stat3 protein	3	6.0	0.00526775863769718	3569, 7422, 3952	49	38	16792	27.054779806659507	0.998515	0.06245333077192906	0.05738817823568178
GOTERM_BP_DIRECT	GO:2001237~negative regulation of extrinsic apoptotic signaling pathway	3	6.0	0.00526775863769718	3479, 6934, 8829	49	38	16792	27.054779806659507	0.998515	0.06245333077192906	0.05738817823568178
GOTERM_BP_DIRECT	GO:0038190~VEGF-activated neuropilin signaling pathway	2	4.0	0.005709006807348967	7422, 8829	49	2	16792	342.6938775510204	0.999141	0.06457986599505758	0.059342245070884224
GOTERM_BP_DIRECT	GO:1990619~histone H3-K9 deacetylation	2	4.0	0.005709006807348967	23411, 51548	49	2	16792	342.6938775510204	0.999141	0.06457986599505758	0.059342245070884224
GOTERM_BP_DIRECT	GO:0061647~histone H3-K9 modification	2	4.0	0.005709006807348967	23411, 51548	49	2	16792	342.6938775510204	0.999141	0.06457986599505758	0.059342245070884224
GOTERM_BP_DIRECT	GO:1902336~positive regulation of retinal ganglion cell axon guidance	2	4.0	0.005709006807348967	7422, 8829	49	2	16792	342.6938775510204	0.999141	0.06457986599505758	0.059342245070884224
GOTERM_BP_DIRECT	GO:0090259~regulation of retinal ganglion cell axon guidance	2	4.0	0.005709006807348967	7422, 8829	49	2	16792	342.6938775510204	0.999141	0.06457986599505758	0.059342245070884224
GOTERM_BP_DIRECT	GO:0032147~activation of protein kinase activity	3	6.0	0.007324677458266138	7422, 2056, 3643	49	45	16792	22.846258503401362	0.999884	0.08210297550947407	0.07544417782014122
GOTERM_BP_DIRECT	GO:0051781~positive regulation of cell division	3	6.0	0.007969003290759183	2247, 7422, 3553	49	47	16792	21.874077290490664	0.999948	0.08695381466819532	0.07990159936663854
GOTERM_BP_DIRECT	GO:0009267~cellular response to starvation	3	6.0	0.007969003290759183	213, 23411, 2308	49	47	16792	21.874077290490664	0.999948	0.08695381466819532	0.07990159936663854
GOTERM_BP_DIRECT	GO:0008630~intrinsic apoptotic signaling pathway in response to DNA damage	3	6.0	0.007969003290759183	7124, 23411, 6648	49	47	16792	21.874077290490664	0.999948	0.08695381466819532	0.07990159936663854
GOTERM_BP_DIRECT	GO:0006357~regulation of transcription from RNA polymerase II promoter	6	12.0	0.008268283930969055	7422, 2353, 2056, 6934, 6648, 3172	49	441	16792	4.662501735388033	0.999964	0.08942801830600741	0.08217513766480648
GOTERM_BP_DIRECT	GO:0060978~angiogenesis involved in coronary vascular morphogenesis	2	4.0	0.00855153019452813	2247, 8829	49	3	16792	228.46258503401359	0.999975	0.09011997205002721	0.08281097188376385
GOTERM_BP_DIRECT	GO:0060559~positive regulation of calcidiol 1-monooxygenase activity	2	4.0	0.00855153019452813	7124, 3553	49	3	16792	228.46258503401359	0.999975	0.09011997205002721	0.08281097188376385
GOTERM_BP_DIRECT	GO:2000366~positive regulation of STAT protein import into nucleus	2	4.0	0.00855153019452813	3569, 3952	49	3	16792	228.46258503401359	0.999975	0.09011997205002721	0.08281097188376385
GOTERM_BP_DIRECT	GO:0032880~regulation of protein localization	3	6.0	0.009686948261339944	116, 5621, 3630	49	52	16792	19.770800627943483	0.999994	0.10036980845573236	0.09222951579914417
GOTERM_BP_DIRECT	GO:0071333~cellular response to glucose stimulus	3	6.0	0.009686948261339944	7351, 3767, 26291	49	52	16792	19.770800627943483	0.999994	0.10036980845573236	0.09222951579914417
GOTERM_BP_DIRECT	GO:0048146~positive regulation of fibroblast proliferation	3	6.0	0.010416221475776331	3479, 51548, 1956	49	54	16792	19.03854875283447	0.999998	0.10683356159888574	0.09816903916588608
GOTERM_BP_DIRECT	GO:0043065~positive regulation of apoptotic process	5	10.0	0.010484072143929582	3569, 7124, 3486, 23411, 2308	49	300	16792	5.7115646258503405	0.999998	0.10683356159888574	0.09816903916588608
GOTERM_BP_DIRECT	GO:0008628~hormone-mediated apoptotic signaling pathway	2	4.0	0.011386096073750171	6750, 5741	49	4	16792	171.3469387755102	0.999999	0.10958850262262201	0.10070054620553992
GOTERM_BP_DIRECT	GO:0030730~sequestering of triglyceride	2	4.0	0.011386096073750171	7124, 3553	49	4	16792	171.3469387755102	0.999999	0.10958850262262201	0.10070054620553992
GOTERM_BP_DIRECT	GO:1900086~positive regulation of peptidyl-tyrosine autophosphorylation	2	4.0	0.011386096073750171	7422, 1636	49	4	16792	171.3469387755102	0.999999	0.10958850262262201	0.10070054620553992
GOTERM_BP_DIRECT	GO:0010574~regulation of vascular endothelial growth factor production	2	4.0	0.011386096073750171	3569, 6347	49	4	16792	171.3469387755102	0.999999	0.10958850262262201	0.10070054620553992
GOTERM_BP_DIRECT	GO:2000481~positive regulation of cAMP-dependent protein kinase activity	2	4.0	0.011386096073750171	9370, 23411	49	4	16792	171.3469387755102	0.999999	0.10958850262262201	0.10070054620553992
GOTERM_BP_DIRECT	GO:0001821~histamine secretion	2	4.0	0.011386096073750171	116, 1906	49	4	16792	171.3469387755102	0.999999	0.10958850262262201	0.10070054620553992
GOTERM_BP_DIRECT	GO:0032922~circadian regulation of gene expression	3	6.0	0.0115543433422067	5465, 23411, 10135	49	57	16792	18.036519871106336	0.999999	0.10958850262262201	0.10070054620553992
GOTERM_BP_DIRECT	GO:0071346~cellular response to interferon-gamma	3	6.0	0.0115543433422067	1906, 6347, 361	49	57	16792	18.036519871106336	0.999999	0.10958850262262201	0.10070054620553992
GOTERM_BP_DIRECT	GO:0006959~humoral immune response	3	6.0	0.0115543433422067	3569, 7124, 6347	49	57	16792	18.036519871106336	0.999999	0.10958850262262201	0.10070054620553992
GOTERM_BP_DIRECT	GO:0071407~cellular response to organic cyclic compound	3	6.0	0.012342155763588094	7124, 3553, 6347	49	59	16792	17.425112417848496	1	0.11616700806491694	0.10674551511561306
GOTERM_BP_DIRECT	GO:0042102~positive regulation of T cell proliferation	3	6.0	0.012744676723935582	3569, 3553, 3952	49	60	16792	17.13469387755102	1	0.11727004776576547	0.10775909498670905
GOTERM_BP_DIRECT	GO:0043433~negative regulation of sequence-specific DNA binding transcription factor activity	3	6.0	0.012744676723935582	5621, 23411, 6934	49	60	16792	17.13469387755102	1	0.11727004776576547	0.10775909498670905
GOTERM_BP_DIRECT	GO:0045669~positive regulation of osteoblast differentiation	3	6.0	0.012744676723935582	3569, 3479, 2247	49	60	16792	17.13469387755102	1	0.11727004776576547	0.10775909498670905
GOTERM_BP_DIRECT	GO:0045892~negative regulation of transcription, DNA-templated	6	12.0	0.013600138673931325	7124, 9370, 23411, 51548, 6934, 2308	49	499	16792	4.120567665944133	1	0.12254749276835944	0.1126085233629775
GOTERM_BP_DIRECT	GO:0051023~regulation of immunoglobulin secretion	2	4.0	0.01421272624969619	7124, 958	49	5	16792	137.07755102040815	1	0.12254749276835944	0.1126085233629775
GOTERM_BP_DIRECT	GO:0090335~regulation of brown fat cell differentiation	2	4.0	0.01421272624969619	3952, 23411	49	5	16792	137.07755102040815	1	0.12254749276835944	0.1126085233629775
GOTERM_BP_DIRECT	GO:0031622~positive regulation of fever generation	2	4.0	0.01421272624969619	7124, 3553	49	5	16792	137.07755102040815	1	0.12254749276835944	0.1126085233629775
GOTERM_BP_DIRECT	GO:0071864~positive regulation of cell proliferation in bone marrow	2	4.0	0.01421272624969619	3569, 5741	49	5	16792	137.07755102040815	1	0.12254749276835944	0.1126085233629775
GOTERM_BP_DIRECT	GO:0034392~negative regulation of smooth muscle cell apoptotic process	2	4.0	0.01421272624969619	3479, 1906	49	5	16792	137.07755102040815	1	0.12254749276835944	0.1126085233629775
GOTERM_BP_DIRECT	GO:0000303~response to superoxide	2	4.0	0.01421272624969619	7351, 6648	49	5	16792	137.07755102040815	1	0.12254749276835944	0.1126085233629775
GOTERM_BP_DIRECT	GO:0048639~positive regulation of developmental growth	2	4.0	0.01421272624969619	3643, 3952	49	5	16792	137.07755102040815	1	0.12254749276835944	0.1126085233629775
GOTERM_BP_DIRECT	GO:0035630~bone mineralization involved in bone maturation	2	4.0	0.01421272624969619	3479, 3952	49	5	16792	137.07755102040815	1	0.12254749276835944	0.1126085233629775
GOTERM_BP_DIRECT	GO:0051384~response to glucocorticoid	3	6.0	0.014842050155840714	3569, 7124, 9370	49	65	16792	15.816640502354788	1	0.12708505445938612	0.11677807518449673
GOTERM_BP_DIRECT	GO:0030593~neutrophil chemotaxis	3	6.0	0.01527823951924648	3553, 1906, 6347	49	66	16792	15.576994434137289	1	0.1299177194981442	0.11938100258831905
GOTERM_BP_DIRECT	GO:0009749~response to glucose	3	6.0	0.016167062275613295	9370, 6934, 3172	49	68	16792	15.118847539015604	1	0.13653416291665202	0.12546083259088947
GOTERM_BP_DIRECT	GO:0045908~negative regulation of vasodilation	2	4.0	0.017031442466191676	1401, 3630	49	6	16792	114.23129251700679	1	0.1385306910020155	0.12729543625732648
GOTERM_BP_DIRECT	GO:0060137~maternal process involved in parturition	2	4.0	0.017031442466191676	1906, 6347	49	6	16792	114.23129251700679	1	0.1385306910020155	0.12729543625732648
GOTERM_BP_DIRECT	GO:0060664~epithelial cell proliferation involved in salivary gland morphogenesis	2	4.0	0.017031442466191676	3569, 7124	49	6	16792	114.23129251700679	1	0.1385306910020155	0.12729543625732648
GOTERM_BP_DIRECT	GO:0033210~leptin-mediated signaling pathway	2	4.0	0.017031442466191676	3952, 23411	49	6	16792	114.23129251700679	1	0.1385306910020155	0.12729543625732648
GOTERM_BP_DIRECT	GO:0060267~positive regulation of respiratory burst	2	4.0	0.017031442466191676	3630, 3643	49	6	16792	114.23129251700679	1	0.1385306910020155	0.12729543625732648
GOTERM_BP_DIRECT	GO:0033138~positive regulation of peptidyl-serine phosphorylation	3	6.0	0.017077587211927297	3569, 7422, 7124	49	70	16792	14.686880466472305	1	0.1385306910020155	0.12729543625732648
GOTERM_BP_DIRECT	GO:0071260~cellular response to mechanical stimulus	3	6.0	0.017540904821186983	3553, 958, 1956	49	71	16792	14.480022995113538	1	0.1404411405488542	0.1290509426130185
GOTERM_BP_DIRECT	GO:0071347~cellular response to interleukin-1	3	6.0	0.017540904821186983	3569, 1906, 6347	49	71	16792	14.480022995113538	1	0.1404411405488542	0.1290509426130185
GOTERM_BP_DIRECT	GO:0048010~vascular endothelial growth factor receptor signaling pathway	3	6.0	0.018009548444053627	7422, 6347, 8829	49	72	16792	14.27891156462585	1	0.14326305310656853	0.13164398959427587
GOTERM_BP_DIRECT	GO:0050729~positive regulation of inflammatory response	3	6.0	0.018483485192190216	5054, 6347, 1956	49	73	16792	14.083310036343304	1	0.14609062334596498	0.1342422354022533
GOTERM_BP_DIRECT	GO:0071548~response to dexamethasone	2	4.0	0.019842266413098754	2056, 1906	49	7	16792	97.91253644314868	1	0.14632133825548937	0.1344542386402834
GOTERM_BP_DIRECT	GO:0060982~coronary artery morphogenesis	2	4.0	0.019842266413098754	7422, 8829	49	7	16792	97.91253644314868	1	0.14632133825548937	0.1344542386402834
GOTERM_BP_DIRECT	GO:1903140~regulation of establishment of endothelial barrier	2	4.0	0.019842266413098754	7124, 3553	49	7	16792	97.91253644314868	1	0.14632133825548937	0.1344542386402834
GOTERM_BP_DIRECT	GO:0032308~positive regulation of prostaglandin secretion	2	4.0	0.019842266413098754	3553, 1906	49	7	16792	97.91253644314868	1	0.14632133825548937	0.1344542386402834
GOTERM_BP_DIRECT	GO:0001542~ovulation from ovarian follicle	2	4.0	0.019842266413098754	3952, 23411	49	7	16792	97.91253644314868	1	0.14632133825548937	0.1344542386402834
GOTERM_BP_DIRECT	GO:0048842~positive regulation of axon extension involved in axon guidance	2	4.0	0.019842266413098754	7422, 8829	49	7	16792	97.91253644314868	1	0.14632133825548937	0.1344542386402834
GOTERM_BP_DIRECT	GO:0045722~positive regulation of gluconeogenesis	2	4.0	0.019842266413098754	5465, 2308	49	7	16792	97.91253644314868	1	0.14632133825548937	0.1344542386402834
GOTERM_BP_DIRECT	GO:0071639~positive regulation of monocyte chemotactic protein-1 production	2	4.0	0.019842266413098754	3553, 9370	49	7	16792	97.91253644314868	1	0.14632133825548937	0.1344542386402834
GOTERM_BP_DIRECT	GO:0044321~response to leptin	2	4.0	0.019842266413098754	1906, 23411	49	7	16792	97.91253644314868	1	0.14632133825548937	0.1344542386402834
GOTERM_BP_DIRECT	GO:0071679~commissural neuron axon guidance	2	4.0	0.019842266413098754	7422, 8829	49	7	16792	97.91253644314868	1	0.14632133825548937	0.1344542386402834
GOTERM_BP_DIRECT	GO:0061051~positive regulation of cell growth involved in cardiac muscle cell development	2	4.0	0.019842266413098754	3479, 1906	49	7	16792	97.91253644314868	1	0.14632133825548937	0.1344542386402834
GOTERM_BP_DIRECT	GO:0030324~lung development	3	6.0	0.019936727353545996	2247, 7422, 1956	49	76	16792	13.527389903329754	1	0.14632133825548937	0.1344542386402834
GOTERM_BP_DIRECT	GO:0008283~cell proliferation	5	10.0	0.020339038744923644	3479, 4852, 6934, 1956, 5617	49	366	16792	4.681610349057657	1	0.14839073829876245	0.13635580413016857
GOTERM_BP_DIRECT	GO:0071316~cellular response to nicotine	2	4.0	0.022645219717439227	7124, 3767	49	8	16792	85.6734693877551	1	0.16233462739303817	0.14916880197592233
GOTERM_BP_DIRECT	GO:0090037~positive regulation of protein kinase C signaling	2	4.0	0.022645219717439227	7422, 958	49	8	16792	85.6734693877551	1	0.16233462739303817	0.14916880197592233
GOTERM_BP_DIRECT	GO:0032099~negative regulation of appetite	2	4.0	0.022645219717439227	5465, 3952	49	8	16792	85.6734693877551	1	0.16233462739303817	0.14916880197592233
GOTERM_BP_DIRECT	GO:0001822~kidney development	3	6.0	0.02511162115468625	7422, 5972, 1636	49	86	16792	11.954437588989084	1	0.17822681494882492	0.16377208543148306
GOTERM_BP_DIRECT	GO:0035767~endothelial cell chemotaxis	2	4.0	0.02544032395052164	7422, 8829	49	9	16792	76.15419501133786	1	0.17822681494882492	0.16377208543148306
GOTERM_BP_DIRECT	GO:0032930~positive regulation of superoxide anion generation	2	4.0	0.02544032395052164	1401, 1956	49	9	16792	76.15419501133786	1	0.17822681494882492	0.16377208543148306
GOTERM_BP_DIRECT	GO:0009651~response to salt stress	2	4.0	0.02544032395052164	7124, 2056	49	9	16792	76.15419501133786	1	0.17822681494882492	0.16377208543148306
GOTERM_BP_DIRECT	GO:0008343~adult feeding behavior	2	4.0	0.028227600626850206	4852, 3952	49	10	16792	68.53877551020408	1	0.19443928253020282	0.1786696732414597
GOTERM_BP_DIRECT	GO:0033160~positive regulation of protein import into nucleus, translocation	2	4.0	0.028227600626850206	3569, 3479	49	10	16792	68.53877551020408	1	0.19443928253020282	0.1786696732414597
GOTERM_BP_DIRECT	GO:0045080~positive regulation of chemokine biosynthetic process	2	4.0	0.028227600626850206	7124, 3553	49	10	16792	68.53877551020408	1	0.19443928253020282	0.1786696732414597
GOTERM_BP_DIRECT	GO:0009887~organ morphogenesis	3	6.0	0.02845122875870145	2247, 6347, 8829	49	92	16792	11.174800354924578	1	0.19489091699710492	0.17908467879782636
GOTERM_BP_DIRECT	GO:0006874~cellular calcium ion homeostasis	3	6.0	0.02902432971776546	5741, 6347, 958	49	93	16792	11.05464121132324	1	0.19771822398897684	0.18168268270844345
GOTERM_BP_DIRECT	GO:0034116~positive regulation of heterotypic cell-cell adhesion	2	4.0	0.031007071199325636	7124, 3553	49	11	16792	62.30797773654916	1	0.20336020632323676	0.18686708334487204
GOTERM_BP_DIRECT	GO:0002446~neutrophil mediated immunity	2	4.0	0.031007071199325636	3569, 1636	49	11	16792	62.30797773654916	1	0.20336020632323676	0.18686708334487204
GOTERM_BP_DIRECT	GO:0002523~leukocyte migration involved in inflammatory response	2	4.0	0.031007071199325636	6401, 6347	49	11	16792	62.30797773654916	1	0.20336020632323676	0.18686708334487204
GOTERM_BP_DIRECT	GO:0002003~angiotensin maturation	2	4.0	0.031007071199325636	5972, 1636	49	11	16792	62.30797773654916	1	0.20336020632323676	0.18686708334487204
GOTERM_BP_DIRECT	GO:0061045~negative regulation of wound healing	2	4.0	0.031007071199325636	5054, 2247	49	11	16792	62.30797773654916	1	0.20336020632323676	0.18686708334487204
GOTERM_BP_DIRECT	GO:0045820~negative regulation of glycolytic process	2	4.0	0.031007071199325636	5465, 51548	49	11	16792	62.30797773654916	1	0.20336020632323676	0.18686708334487204
GOTERM_BP_DIRECT	GO:0070166~enamel mineralization	2	4.0	0.031007071199325636	5465, 2308	49	11	16792	62.30797773654916	1	0.20336020632323676	0.18686708334487204
GOTERM_BP_DIRECT	GO:0006955~immune response	5	10.0	0.031864429001108	3569, 7124, 3553, 6347, 958	49	421	16792	4.069998545736584	1	0.20787746538818078	0.1910179791442083
GOTERM_BP_DIRECT	GO:0031175~neuron projection development	3	6.0	0.03316410491614406	3569, 116, 4852	49	100	16792	10.280816326530612	1	0.21468663642952346	0.1972749059810625
GOTERM_BP_DIRECT	GO:0002687~positive regulation of leukocyte migration	2	4.0	0.03377875707001424	7422, 6403	49	12	16792	57.115646258503396	1	0.21468663642952346	0.1972749059810625
GOTERM_BP_DIRECT	GO:0030195~negative regulation of blood coagulation	2	4.0	0.03377875707001424	5054, 1906	49	12	16792	57.115646258503396	1	0.21468663642952346	0.1972749059810625
GOTERM_BP_DIRECT	GO:0036499~PERK-mediated unfolded protein response	2	4.0	0.03377875707001424	4780, 6347	49	12	16792	57.115646258503396	1	0.21468663642952346	0.1972749059810625
GOTERM_BP_DIRECT	GO:0021954~central nervous system neuron development	2	4.0	0.03377875707001424	4852, 3952	49	12	16792	57.115646258503396	1	0.21468663642952346	0.1972749059810625
GOTERM_BP_DIRECT	GO:0001878~response to yeast	2	4.0	0.036542679575655115	3569, 4852	49	13	16792	52.72213500784929	1	0.2252856195839138	0.20701427979608622
GOTERM_BP_DIRECT	GO:0045995~regulation of embryonic development	2	4.0	0.036542679575655115	4780, 3643	49	13	16792	52.72213500784929	1	0.2252856195839138	0.20701427979608622
GOTERM_BP_DIRECT	GO:0051770~positive regulation of nitric-oxide synthase biosynthetic process	2	4.0	0.036542679575655115	6347, 10135	49	13	16792	52.72213500784929	1	0.2252856195839138	0.20701427979608622
GOTERM_BP_DIRECT	GO:0043568~positive regulation of insulin-like growth factor receptor signaling pathway	2	4.0	0.036542679575655115	3479, 3486	49	13	16792	52.72213500784929	1	0.2252856195839138	0.20701427979608622
GOTERM_BP_DIRECT	GO:0055089~fatty acid homeostasis	2	4.0	0.036542679575655115	3630, 23411	49	13	16792	52.72213500784929	1	0.2252856195839138	0.20701427979608622
GOTERM_BP_DIRECT	GO:0050435~beta-amyloid metabolic process	2	4.0	0.036542679575655115	5972, 1636	49	13	16792	52.72213500784929	1	0.2252856195839138	0.20701427979608622
GOTERM_BP_DIRECT	GO:0048015~phosphatidylinositol-mediated signaling	3	6.0	0.03688550729283421	3479, 2247, 1956	49	106	16792	9.698883326915672	1	0.22626781339335614	0.2079168147402048
GOTERM_BP_DIRECT	GO:0030194~positive regulation of blood coagulation	2	4.0	0.03929886000226803	5054, 4780	49	14	16792	48.95626822157434	1	0.23613685505829474	0.21698544751098778
GOTERM_BP_DIRECT	GO:0035729~cellular response to hepatocyte growth factor stimulus	2	4.0	0.03929886000226803	3569, 8829	49	14	16792	48.95626822157434	1	0.23613685505829474	0.21698544751098778
GOTERM_BP_DIRECT	GO:0010875~positive regulation of cholesterol efflux	2	4.0	0.03929886000226803	9370, 23411	49	14	16792	48.95626822157434	1	0.23613685505829474	0.21698544751098778
GOTERM_BP_DIRECT	GO:0042554~superoxide anion generation	2	4.0	0.03929886000226803	1906, 6648	49	14	16792	48.95626822157434	1	0.23613685505829474	0.21698544751098778
GOTERM_BP_DIRECT	GO:0006979~response to oxidative stress	3	6.0	0.039451899547452325	5621, 23411, 1956	49	110	16792	9.346196660482375	1	0.23613685505829474	0.21698544751098778
GOTERM_BP_DIRECT	GO:0007186~G-protein coupled receptor signaling pathway	7	14.000000000000002	0.04186274561482125	6750, 2740, 5741, 3630, 1906, 6347, 3643	49	899	16792	2.6683616716987126	1	0.24570779639204013	0.2257801567819801
GOTERM_BP_DIRECT	GO:0032270~positive regulation of cellular protein metabolic process	2	4.0	0.042047319577226655	3630, 9370	49	15	16792	45.69251700680272	1	0.24570779639204013	0.2257801567819801
GOTERM_BP_DIRECT	GO:0043122~regulation of I-kappaB kinase/NF-kappaB signaling	2	4.0	0.042047319577226655	7124, 3553	49	15	16792	45.69251700680272	1	0.24570779639204013	0.2257801567819801
GOTERM_BP_DIRECT	GO:1901379~regulation of potassium ion transmembrane transport	2	4.0	0.042047319577226655	5621, 3757	49	15	16792	45.69251700680272	1	0.24570779639204013	0.2257801567819801
GOTERM_BP_DIRECT	GO:0051044~positive regulation of membrane protein ectodomain proteolysis	2	4.0	0.042047319577226655	7124, 3553	49	15	16792	45.69251700680272	1	0.24570779639204013	0.2257801567819801
GOTERM_BP_DIRECT	GO:0010613~positive regulation of cardiac muscle hypertrophy	2	4.0	0.04478807946479295	3479, 1906	49	16	16792	42.83673469387755	1	0.25566528694485974	0.23493006497041857
GOTERM_BP_DIRECT	GO:0035994~response to muscle stretch	2	4.0	0.04478807946479295	2353, 1906	49	16	16792	42.83673469387755	1	0.25566528694485974	0.23493006497041857
GOTERM_BP_DIRECT	GO:0090026~positive regulation of monocyte chemotaxis	2	4.0	0.04478807946479295	5054, 6347	49	16	16792	42.83673469387755	1	0.25566528694485974	0.23493006497041857
GOTERM_BP_DIRECT	GO:1900745~positive regulation of p38MAPK cascade	2	4.0	0.04478807946479295	7422, 3952	49	16	16792	42.83673469387755	1	0.25566528694485974	0.23493006497041857
GOTERM_BP_DIRECT	GO:0030949~positive regulation of vascular endothelial growth factor receptor signaling pathway	2	4.0	0.04478807946479295	7422, 3553	49	16	16792	42.83673469387755	1	0.25566528694485974	0.23493006497041857
GOTERM_BP_DIRECT	GO:0032722~positive regulation of chemokine production	2	4.0	0.04752116078194572	3569, 7124	49	17	16792	40.31692677070828	1	0.26755064495040676	0.2458514847760023
GOTERM_BP_DIRECT	GO:0055093~response to hyperoxia	2	4.0	0.04752116078194572	2056, 6648	49	17	16792	40.31692677070828	1	0.26755064495040676	0.2458514847760023
GOTERM_BP_DIRECT	GO:0042523~positive regulation of tyrosine phosphorylation of Stat5 protein	2	4.0	0.04752116078194572	3479, 2056	49	17	16792	40.31692677070828	1	0.26755064495040676	0.2458514847760023
GOTERM_BP_DIRECT	GO:0006970~response to osmotic stress	2	4.0	0.0502465845830133	6513, 1956	49	18	16792	38.07709750566893	1	0.28033501715319187	0.25759900602965646
GOTERM_BP_DIRECT	GO:0030225~macrophage differentiation	2	4.0	0.0502465845830133	7422, 23411	49	18	16792	38.07709750566893	1	0.28033501715319187	0.25759900602965646
GOTERM_BP_DIRECT	GO:0045672~positive regulation of osteoclast differentiation	2	4.0	0.05296437187145012	7124, 2353	49	19	16792	36.07303974221267	1	0.28896048901547783	0.26552492624049995
GOTERM_BP_DIRECT	GO:0051968~positive regulation of synaptic transmission, glutamatergic	2	4.0	0.05296437187145012	116, 1956	49	19	16792	36.07303974221267	1	0.28896048901547783	0.26552492624049995
GOTERM_BP_DIRECT	GO:0042832~defense response to protozoan	2	4.0	0.05296437187145012	3569, 958	49	19	16792	36.07303974221267	1	0.28896048901547783	0.26552492624049995
GOTERM_BP_DIRECT	GO:0046827~positive regulation of protein export from nucleus	2	4.0	0.05296437187145012	3553, 6934	49	19	16792	36.07303974221267	1	0.28896048901547783	0.26552492624049995
GOTERM_BP_DIRECT	GO:0046579~positive regulation of Ras protein signal transduction	2	4.0	0.05296437187145012	3479, 2056	49	19	16792	36.07303974221267	1	0.28896048901547783	0.26552492624049995
GOTERM_BP_DIRECT	GO:0019221~cytokine-mediated signaling pathway	3	6.0	0.053971872990897805	3569, 3553, 6347	49	131	16792	7.847951394298177	1	0.29315999734703524	0.2693838418444371
GOTERM_BP_DIRECT	GO:0043524~negative regulation of neuron apoptotic process	3	6.0	0.05470459622877153	6347, 6648, 8829	49	132	16792	7.788497217068644	1	0.2946210825801856	0.27072642868073826
GOTERM_BP_DIRECT	GO:2000377~regulation of reactive oxygen species metabolic process	2	4.0	0.055674543585712284	7124, 2308	49	20	16792	34.26938775510204	1	0.2946210825801856	0.27072642868073826
GOTERM_BP_DIRECT	GO:0045777~positive regulation of blood pressure	2	4.0	0.055674543585712284	2740, 9370	49	20	16792	34.26938775510204	1	0.2946210825801856	0.27072642868073826
GOTERM_BP_DIRECT	GO:0014911~positive regulation of smooth muscle cell migration	2	4.0	0.055674543585712284	3479, 8829	49	20	16792	34.26938775510204	1	0.2946210825801856	0.27072642868073826
GOTERM_BP_DIRECT	GO:0019229~regulation of vasoconstriction	2	4.0	0.055674543585712284	1906, 1636	49	20	16792	34.26938775510204	1	0.2946210825801856	0.27072642868073826
GOTERM_BP_DIRECT	GO:0071385~cellular response to glucocorticoid stimulus	2	4.0	0.055674543585712284	116, 1906	49	20	16792	34.26938775510204	1	0.2946210825801856	0.27072642868073826
GOTERM_BP_DIRECT	GO:0007204~positive regulation of cytosolic calcium ion concentration	3	6.0	0.05618068157756554	2740, 116, 1906	49	134	16792	7.672250989948217	1	0.29602897600486455	0.27202013772385364
GOTERM_BP_DIRECT	GO:0033198~response to ATP	2	4.0	0.05837712061367727	3553, 3767	49	21	16792	32.63751214771622	1	0.3001380332097435	0.2757959380589127
GOTERM_BP_DIRECT	GO:0006471~protein ADP-ribosylation	2	4.0	0.05837712061367727	23411, 51548	49	21	16792	32.63751214771622	1	0.3001380332097435	0.2757959380589127
GOTERM_BP_DIRECT	GO:0031954~positive regulation of protein autophosphorylation	2	4.0	0.05837712061367727	7422, 3630	49	21	16792	32.63751214771622	1	0.3001380332097435	0.2757959380589127
GOTERM_BP_DIRECT	GO:0042346~positive regulation of NF-kappaB import into nucleus	2	4.0	0.05837712061367727	7124, 3553	49	21	16792	32.63751214771622	1	0.3001380332097435	0.2757959380589127
GOTERM_BP_DIRECT	GO:0048844~artery morphogenesis	2	4.0	0.05837712061367727	7422, 8829	49	21	16792	32.63751214771622	1	0.3001380332097435	0.2757959380589127
GOTERM_BP_DIRECT	GO:0010629~negative regulation of gene expression	3	6.0	0.05842102836199387	7124, 23411, 1636	49	137	16792	7.504245493817966	1	0.3001380332097435	0.2757959380589127
GOTERM_BP_DIRECT	GO:0008360~regulation of cell shape	3	6.0	0.06069223808203774	3569, 7422, 6347	49	140	16792	7.343440233236152	1	0.31051257076826777	0.28532906948941394
GOTERM_BP_DIRECT	GO:0035924~cellular response to vascular endothelial growth factor stimulus	2	4.0	0.06375957387600237	7422, 8829	49	23	16792	29.799467613132208	1	0.3248576635913674	0.29851073223764746
GOTERM_BP_DIRECT	GO:0002092~positive regulation of receptor internalization	2	4.0	0.06643949161066588	7422, 6401	49	24	16792	28.557823129251698	1	0.33711890187634175	0.3097775473040512
GOTERM_BP_DIRECT	GO:0034612~response to tumor necrosis factor	2	4.0	0.06911189764748923	6401, 9370	49	25	16792	27.41551020408163	1	0.3436087491909445	0.31574104852663426
GOTERM_BP_DIRECT	GO:0060612~adipose tissue development	2	4.0	0.06911189764748923	3952, 10135	49	25	16792	27.41551020408163	1	0.3436087491909445	0.31574104852663426
GOTERM_BP_DIRECT	GO:0050715~positive regulation of cytokine secretion	2	4.0	0.06911189764748923	7124, 3630	49	25	16792	27.41551020408163	1	0.3436087491909445	0.31574104852663426
GOTERM_BP_DIRECT	GO:0007159~leukocyte cell-cell adhesion	2	4.0	0.06911189764748923	6401, 6403	49	25	16792	27.41551020408163	1	0.3436087491909445	0.31574104852663426
GOTERM_BP_DIRECT	GO:0051899~membrane depolarization	2	4.0	0.06911189764748923	1906, 9370	49	25	16792	27.41551020408163	1	0.3436087491909445	0.31574104852663426
GOTERM_BP_DIRECT	GO:0018108~peptidyl-tyrosine phosphorylation	3	6.0	0.0708747035948755	2247, 3643, 1956	49	153	16792	6.719487795118047	1	0.3509578696083594	0.32249413322487525
GOTERM_BP_DIRECT	GO:0031018~endocrine pancreas development	2	4.0	0.0717768125919267	3569, 2308	49	26	16792	26.361067503924644	1	0.3511936901819271	0.3227108280422736
GOTERM_BP_DIRECT	GO:0040014~regulation of multicellular organism growth	2	4.0	0.0717768125919267	3479, 5617	49	26	16792	26.361067503924644	1	0.3511936901819271	0.3227108280422736
GOTERM_BP_DIRECT	GO:0007202~activation of phospholipase C activity	2	4.0	0.0717768125919267	6401, 1956	49	26	16792	26.361067503924644	1	0.3511936901819271	0.3227108280422736
GOTERM_BP_DIRECT	GO:0006629~lipid metabolic process	3	6.0	0.0741137096912717	5465, 3952, 3172	49	157	16792	6.548290653841154	1	0.3599115250335948	0.33072162032689617
GOTERM_BP_DIRECT	GO:0042104~positive regulation of activated T cell proliferation	2	4.0	0.07443425700208166	3479, 2056	49	27	16792	25.384731670445955	1	0.3599115250335948	0.33072162032689617
GOTERM_BP_DIRECT	GO:0014065~phosphatidylinositol 3-kinase signaling	2	4.0	0.07443425700208166	3479, 1906	49	27	16792	25.384731670445955	1	0.3599115250335948	0.33072162032689617
GOTERM_BP_DIRECT	GO:0051881~regulation of mitochondrial membrane potential	2	4.0	0.077084251377359	7351, 6648	49	28	16792	24.47813411078717	1	0.36847168765257665	0.33858752807004816
GOTERM_BP_DIRECT	GO:0061418~regulation of transcription from RNA polymerase II promoter in response to hypoxia	2	4.0	0.077084251377359	7422, 2056	49	28	16792	24.47813411078717	1	0.36847168765257665	0.33858752807004816
GOTERM_BP_DIRECT	GO:0043547~positive regulation of GTPase activity	5	10.0	0.07728663874021557	2247, 116, 6347, 958, 1956	49	565	16792	3.032689181867437	1	0.36847168765257665	0.33858752807004816
GOTERM_BP_DIRECT	GO:0043123~positive regulation of I-kappaB kinase/NF-kappaB signaling	3	6.0	0.07739997331874887	7124, 9370, 958	49	161	16792	6.385600202814045	1	0.36847168765257665	0.33858752807004816
GOTERM_BP_DIRECT	GO:0097421~liver regeneration	2	4.0	0.07972681615563657	7351, 1956	49	29	16792	23.634060520760027	1	0.3737762901897334	0.34346191142333166
GOTERM_BP_DIRECT	GO:0050766~positive regulation of phagocytosis	2	4.0	0.07972681615563657	7124, 3553	49	29	16792	23.634060520760027	1	0.3737762901897334	0.34346191142333166
GOTERM_BP_DIRECT	GO:0048662~negative regulation of smooth muscle cell proliferation	2	4.0	0.07972681615563657	3486, 9370	49	29	16792	23.634060520760027	1	0.3737762901897334	0.34346191142333166
GOTERM_BP_DIRECT	GO:0042149~cellular response to glucose starvation	2	4.0	0.07972681615563657	4780, 6513	49	29	16792	23.634060520760027	1	0.3737762901897334	0.34346191142333166
GOTERM_BP_DIRECT	GO:2000379~positive regulation of reactive oxygen species metabolic process	2	4.0	0.08236197172155944	4780, 3952	49	30	16792	22.84625850340136	1	0.38177560576196534	0.35081245849822124
GOTERM_BP_DIRECT	GO:0045776~negative regulation of blood pressure	2	4.0	0.08236197172155944	5465, 9370	49	30	16792	22.84625850340136	1	0.38177560576196534	0.35081245849822124
GOTERM_BP_DIRECT	GO:0045739~positive regulation of DNA repair	2	4.0	0.08236197172155944	23411, 1956	49	30	16792	22.84625850340136	1	0.38177560576196534	0.35081245849822124
GOTERM_BP_DIRECT	GO:0043507~positive regulation of JUN kinase activity	2	4.0	0.08498973842127278	7124, 1906	49	31	16792	22.109282422646476	1	0.38811980545714564	0.35664212456037797
GOTERM_BP_DIRECT	GO:0031667~response to nutrient levels	2	4.0	0.08498973842127278	51548, 26291	49	31	16792	22.109282422646476	1	0.38811980545714564	0.35664212456037797
GOTERM_BP_DIRECT	GO:0010332~response to gamma radiation	2	4.0	0.08498973842127278	6347, 6648	49	31	16792	22.109282422646476	1	0.38811980545714564	0.35664212456037797
GOTERM_BP_DIRECT	GO:0071392~cellular response to estradiol stimulus	2	4.0	0.08498973842127278	3569, 1956	49	31	16792	22.109282422646476	1	0.38811980545714564	0.35664212456037797
GOTERM_BP_DIRECT	GO:0003007~heart morphogenesis	2	4.0	0.08761013651862809	7422, 3643	49	32	16792	21.418367346938776	1	0.3956897374632543	0.3635981123648558
GOTERM_BP_DIRECT	GO:0046677~response to antibiotic	2	4.0	0.08761013651862809	3569, 6347	49	32	16792	21.418367346938776	1	0.3956897374632543	0.3635981123648558
GOTERM_BP_DIRECT	GO:0042177~negative regulation of protein catabolic process	2	4.0	0.08761013651862809	3630, 1956	49	32	16792	21.418367346938776	1	0.3956897374632543	0.3635981123648558
GOTERM_BP_DIRECT	GO:0070555~response to interleukin-1	2	4.0	0.0902231862488901	6401, 2056	49	33	16792	20.769325912183053	1	0.40600433812000547	0.37307616795617693
GOTERM_BP_DIRECT	GO:0051260~protein homooligomerization	3	6.0	0.09098912345292004	5621, 9370, 6648	49	177	16792	5.808370805949499	1	0.40796214260891056	0.3748751886260306
GOTERM_BP_DIRECT	GO:0031648~protein destabilization	2	4.0	0.09542732121279449	23411, 51548	49	35	16792	19.58250728862974	1	0.42631118498324494	0.39173606860179766
GOTERM_BP_DIRECT	GO:0007507~heart development	3	6.0	0.09625593658442451	5465, 1906, 6648	49	183	16792	5.617932418869187	1	0.42846054082525425	0.3937111052352093
GOTERM_BP_DIRECT	GO:0048469~cell maturation	2	4.0	0.09801844662974052	7422, 5972	49	36	16792	19.038548752834465	1	0.4316861566533442	0.3966751139401776
GOTERM_BP_DIRECT	GO:0043407~negative regulation of MAP kinase activity	2	4.0	0.09801844662974052	3553, 9370	49	36	16792	19.038548752834465	1	0.4316861566533442	0.3966751139401776
GOTERM_BP_DIRECT	GO:0042127~regulation of cell proliferation	3	6.0	0.09803091959686648	7124, 23411, 958	49	185	16792	5.557198014340871	1	0.4316861566533442	0.3966751139401776

## Sheet: GO BP EA for D.nephrop&hypoglyc
Category	Term	Count	%	PValue	Genes	List Total	Pop Hits	Pop Total	Fold Enrichment	Bonferroni	Benjamini	FDR
GOTERM_BP_DIRECT	GO:0045944~positive regulation of transcription from RNA polymerase II promoter	24	38.70967741935484	9.768351994974868E-14	7189, 5054, 4780, 7422, 7124, 5465, 1440, 23411, 6927, 3569, 2247, 3479, 116, 3553, 4851, 207, 1906, 4842, 1649, 6934, 10135, 2308, 1956, 11315	61	981	16792	6.7346468140572515	1.49285e-10	1.49260418483216E-10	1.3529167513040192E-10
GOTERM_BP_DIRECT	GO:0008284~positive regulation of cell proliferation	18	29.03225806451613	3.320204990493657E-13	7422, 1440, 2056, 23411, 551, 3569, 2247, 3479, 116, 3630, 4851, 1906, 3643, 3952, 1803, 10135, 1956, 26291	61	466	16792	10.633082389361851	5.07399e-10	2.536636612737154E-10	2.2992419559168572E-10
GOTERM_BP_DIRECT	GO:0050796~regulation of insulin secretion	10	16.129032258064516	1.847161783144208E-12	6927, 7124, 2641, 2740, 3553, 6513, 1374, 3952, 6833, 6514	61	67	16792	41.086371421580616	2.8225e-09	8.221442031197854E-10	7.452026971995436E-10
GOTERM_BP_DIRECT	GO:0045429~positive regulation of nitric oxide biosynthetic process	9	14.516129032258066	2.1522099558109565E-12	3569, 7124, 3553, 3630, 1906, 207, 3643, 6648, 1956	61	43	16792	57.61646969119329	3.28851e-09	8.221442031197854E-10	7.452026971995436E-10
GOTERM_BP_DIRECT	GO:0043066~negative regulation of apoptotic process	17	27.419354838709676	3.2552264384832427E-12	7351, 7189, 7422, 23411, 551, 3569, 1026, 213, 3479, 2641, 207, 3952, 6648, 51129, 2308, 1956, 11315	61	455	16792	10.285137813006665	4.97391e-09	9.94797199600479E-10	9.016977234598582E-10
GOTERM_BP_DIRECT	GO:0051897~positive regulation of protein kinase B signaling	10	16.129032258064516	1.5179568923498136E-11	3569, 2247, 7124, 1440, 3630, 3643, 3952, 6934, 11315, 1956	61	84	16792	32.77127244340359	2.31943e-08	3.865730219184192E-9	3.5039504931741534E-9
GOTERM_BP_DIRECT	GO:0070374~positive regulation of ERK1 and ERK2 cascade	12	19.35483870967742	2.5285134103712E-11	3569, 2247, 7422, 7124, 2641, 116, 2056, 6347, 948, 8829, 1956, 26291	61	175	16792	18.87625292740047	3.86356e-08	5.519383558638847E-9	5.00284439052016E-9
GOTERM_BP_DIRECT	GO:0048661~positive regulation of smooth muscle cell proliferation	9	14.516129032258066	3.623500771358824E-11	3569, 7189, 3479, 2247, 7124, 1906, 207, 10135, 1956	61	60	16792	41.291803278688526	5.53671e-08	6.920886473295353E-9	6.273185710414964E-9
GOTERM_BP_DIRECT	GO:0042593~glucose homeostasis	10	16.129032258064516	8.218315744708158E-11	169026, 6927, 3569, 3630, 9370, 207, 3643, 3952, 51548, 6934	61	101	16792	27.255315695503974	1.25576e-07	1.3460836022504421E-8	1.2201085007309307E-8
GOTERM_BP_DIRECT	GO:1901215~negative regulation of neuron death	8	12.903225806451612	8.809447658707081E-11	3569, 5465, 1440, 2056, 207, 23411, 11315, 26291	61	40	16792	55.05573770491804	1.34608e-07	1.3460836022504421E-8	1.2201085007309307E-8
GOTERM_BP_DIRECT	GO:0001666~response to hypoxia	11	17.741935483870968	4.738961872952751E-10	7351, 7422, 5465, 2056, 9370, 6347, 4842, 3952, 6648, 51129, 1803	61	172	16792	17.605032405642394	7.24113e-07	6.582848856247094E-8	5.966783812763236E-8
GOTERM_BP_DIRECT	GO:0046326~positive regulation of glucose import	7	11.29032258064516	8.942805898295907E-10	4780, 3479, 3630, 9370, 207, 3643, 26291	61	30	16792	64.23169398907103	1.36646e-06	1.1387172843830122E-7	1.0321488474283194E-7
GOTERM_BP_DIRECT	GO:0035690~cellular response to drug	8	12.903225806451612	4.704794965348732E-9	4780, 3553, 5972, 1906, 9370, 6347, 1956, 26291	61	69	16792	31.91636968401046	7.1889e-06	5.529943620809894E-7	5.012416174621534E-7
GOTERM_BP_DIRECT	GO:0033138~positive regulation of peptidyl-serine phosphorylation	8	12.903225806451612	5.21309963934791E-9	551, 3569, 7422, 7124, 2641, 1440, 207, 11315	61	70	16792	31.46042154566745	7.96558e-06	5.68972589208829E-7	5.157245000354897E-7
GOTERM_BP_DIRECT	GO:0045599~negative regulation of fat cell differentiation	7	11.29032258064516	7.643195053129293E-9	3569, 7124, 9370, 23411, 1649, 6648, 2308	61	42	16792	45.87978142076503	1.16787e-05	7.785868027454373E-7	7.057216765722714E-7
GOTERM_BP_DIRECT	GO:0050731~positive regulation of peptidyl-tyrosine phosphorylation	8	12.903225806451612	1.5992489601061153E-8	3569, 3479, 7422, 1440, 3630, 9370, 948, 8829	61	82	16792	26.856457417033187	2.44362e-05	1.5272827569013401E-6	1.384349881091856E-6
GOTERM_BP_DIRECT	GO:0032757~positive regulation of interleukin-8 production	6	9.67741935483871	3.050750125392495E-8	5054, 7124, 3553, 9370, 1649, 11315	61	26	16792	63.52585119798234	4.66144e-05	2.7420859950586656E-6	2.4854640727462384E-6
GOTERM_BP_DIRECT	GO:0007568~aging	9	14.516129032258066	1.2151825919299956E-7	7351, 155, 3569, 4780, 2247, 2056, 6347, 207, 3484	61	165	16792	15.015201192250371	0.000185663	1.031555000260574E-5	9.350154943461355E-6
GOTERM_BP_DIRECT	GO:1902176~negative regulation of oxidative stress-induced intrinsic apoptotic signaling pathway	5	8.064516129032258	1.4351059618856876E-7	4780, 3630, 207, 23411, 6648	61	14	16792	98.31381733021077	0.00021926	1.154127320927016E-5	1.0461167143219353E-5
GOTERM_BP_DIRECT	GO:0000122~negative regulation of transcription from RNA polymerase II promoter	15	24.193548387096776	1.7366016950962593E-7	7189, 7422, 7124, 5465, 2056, 23411, 6927, 1786, 4851, 1906, 3952, 1649, 948, 6934, 2308	61	720	16792	5.7349726775956285	0.000265318	1.3267636950535422E-5	1.2025966738541596E-5
GOTERM_BP_DIRECT	GO:0045893~positive regulation of transcription, DNA-templated	13	20.967741935483872	2.23255979807766E-7	7124, 5465, 2056, 6927, 3569, 2247, 3479, 3553, 4851, 4842, 3643, 1649, 2308	61	515	16792	6.948782428776062	0.000341077	1.6244530340298403E-5	1.4724263430178853E-5
GOTERM_BP_DIRECT	GO:0001934~positive regulation of protein phosphorylation	8	12.903225806451612	3.318541813589339E-7	7422, 7124, 3553, 9370, 207, 3643, 23411, 1956	61	127	16792	17.340389828320642	0.000506945	2.3048781323475045E-5	2.0891729144641973E-5
GOTERM_BP_DIRECT	GO:0010628~positive regulation of gene expression	10	16.129032258064516	3.5260239930763494E-7	551, 3569, 1401, 1786, 4780, 7422, 7124, 3553, 3630, 11315	61	262	16792	10.506820172694281	0.000538631	2.3425063745307227E-5	2.1232796653959756E-5
GOTERM_BP_DIRECT	GO:0045740~positive regulation of DNA replication	6	9.67741935483871	3.776505566080601E-7	3569, 3479, 2056, 3630, 3643, 1956	61	42	16792	39.32552693208431	0.000576884	2.4043752104046495E-5	2.1793584204256805E-5
GOTERM_BP_DIRECT	GO:0043410~positive regulation of MAPK cascade	7	11.29032258064516	4.24602043559232E-7	155, 3569, 3479, 3486, 3630, 3643, 3952	61	81	16792	23.789516292248532	0.000648582	2.5046028287403216E-5	2.2702060980401474E-5
GOTERM_BP_DIRECT	GO:0014823~response to activity	6	9.67741935483871	4.261758740003165E-7	1906, 9370, 6347, 3952, 6648, 26291	61	43	16792	38.410979794128856	0.000650985	2.5046028287403216E-5	2.2702060980401474E-5
GOTERM_BP_DIRECT	GO:0051091~positive regulation of sequence-specific DNA binding transcription factor activity	7	11.29032258064516	1.9706083100748787E-6	3569, 7189, 7124, 3553, 1906, 207, 11315	61	105	16792	18.35191256830601	0.00300656	1.1152183325164499E-4	1.010849077575447E-4
GOTERM_BP_DIRECT	GO:0045840~positive regulation of mitotic nuclear division	5	8.064516129032258	2.0757672533096204E-6	3479, 3553, 3630, 1906, 3643	61	26	16792	52.93820933165195	0.00316675	1.1327758439489643E-4	1.0267634449406516E-4
GOTERM_BP_DIRECT	GO:0010888~negative regulation of lipid storage	4	6.451612903225806	2.398030298720813E-6	3569, 1401, 7124, 3952	61	8	16792	137.63934426229508	0.00365749	1.2635138953260007E-4	1.145266194389078E-4
GOTERM_BP_DIRECT	GO:0071222~cellular response to lipopolysaccharide	7	11.29032258064516	3.0261840270519525E-6	3569, 7189, 5054, 7124, 1440, 6347, 948	61	113	16792	17.052662120992313	0.00461334	1.541336397778461E-4	1.3970882924889847E-4
GOTERM_BP_DIRECT	GO:0007267~cell-cell signaling	9	14.516129032258066	3.183979678615154E-6	551, 155, 116, 3553, 3630, 1906, 10135, 8829, 26291	61	254	16792	9.753969278430361	0.00485331	1.5693938544915985E-4	1.4225199531877383E-4
GOTERM_BP_DIRECT	GO:0045766~positive regulation of angiogenesis	7	11.29032258064516	3.351593993937513E-6	5054, 4780, 2247, 7422, 3553, 23411, 51129	61	115	16792	16.756094084105488	0.00510815	1.5945628270509857E-4	1.445333452529853E-4
GOTERM_BP_DIRECT	GO:0008217~regulation of blood pressure	6	9.67741935483871	3.443754796641527E-6	5972, 1906, 4852, 3952, 6648, 1636	61	65	16792	25.41034047919294	0.00524825	1.5945628270509857E-4	1.445333452529853E-4
GOTERM_BP_DIRECT	GO:0006006~glucose metabolic process	6	9.67741935483871	4.004597385129758E-6	7124, 3630, 1374, 9370, 207, 3952	61	67	16792	24.65182285294837	0.00610035	1.7997131777877263E-4	1.6312845230602102E-4
GOTERM_BP_DIRECT	GO:0001938~positive regulation of endothelial cell proliferation	6	9.67741935483871	4.6347457054785905E-6	2247, 7422, 6347, 207, 23411, 8829	61	69	16792	23.937277263007843	0.00705689	2.023397553706082E-4	1.8340350863108135E-4
GOTERM_BP_DIRECT	GO:0043491~protein kinase B signaling	5	8.064516129032258	5.576509149501047E-6	3479, 7124, 3553, 6347, 207	61	33	16792	41.70889220069547	0.00848473	2.3029475622804324E-4	2.087423019475392E-4
GOTERM_BP_DIRECT	GO:0015758~glucose transport	5	8.064516129032258	5.576509149501047E-6	6513, 3630, 1906, 207, 6514	61	33	16792	41.70889220069547	0.00848473	2.3029475622804324E-4	2.087423019475392E-4
GOTERM_BP_DIRECT	GO:0007623~circadian rhythm	6	9.67741935483871	7.002161131107993E-6	5054, 1374, 9370, 3952, 10135, 1956	61	75	16792	22.022295081967215	0.0106423	2.815605844298161E-4	2.552103464890676E-4
GOTERM_BP_DIRECT	GO:0032869~cellular response to insulin stimulus	6	9.67741935483871	7.972155044807826E-6	7351, 9370, 6347, 207, 3643, 2308	61	77	16792	21.450287417500533	0.0121076	3.123449463709323E-4	2.8311371120663686E-4
GOTERM_BP_DIRECT	GO:0008286~insulin receptor signaling pathway	6	9.67741935483871	8.494985010544342E-6	3630, 207, 3643, 3484, 10135, 2308	61	78	16792	21.17528373266078	0.0128965	3.2450842740279387E-4	2.9413885599009786E-4
GOTERM_BP_DIRECT	GO:0036499~PERK-mediated unfolded protein response	4	6.451612903225806	9.325321834278452E-6	4780, 6347, 3484, 1649	61	12	16792	91.75956284153006	0.0141481	3.475388234823774E-4	3.1501392049940625E-4
GOTERM_BP_DIRECT	GO:0045725~positive regulation of glycogen biosynthetic process	4	6.451612903225806	1.913968850981216E-5	3479, 3630, 207, 3643	61	15	16792	73.40765027322405	0.0288222	6.963200962617376E-4	6.3115401395452E-4
GOTERM_BP_DIRECT	GO:0032755~positive regulation of interleukin-6 production	5	8.064516129032258	1.9665410987556595E-5	3569, 7124, 116, 3553, 948	61	45	16792	30.586520947176684	0.0296021	6.988080927671273E-4	6.334091678550206E-4
GOTERM_BP_DIRECT	GO:0009408~response to heat	5	8.064516129032258	2.5477532817910737E-5	3569, 3479, 6347, 207, 4842	61	48	16792	28.67486338797814	0.0381821	8.704460983457667E-4	7.889841925450831E-4
GOTERM_BP_DIRECT	GO:0032496~response to lipopolysaccharide	7	11.29032258064516	2.5634865461753603E-5	6401, 5972, 4851, 2056, 1906, 6833, 6648	61	164	16792	11.749700119952019	0.0384133	8.704460983457667E-4	7.889841925450831E-4
GOTERM_BP_DIRECT	GO:0045471~response to ethanol	6	9.67741935483871	3.609734420999493E-5	551, 116, 1440, 9370, 6347, 3952	61	105	16792	15.730210772833722	0.0536641	0.001199059607671136	0.0010868439506704995
GOTERM_BP_DIRECT	GO:0000187~activation of MAPK activity	6	9.67741935483871	3.952535848756315E-5	7189, 3479, 2247, 7124, 3553, 3643	61	107	16792	15.436188141565804	0.0586083	0.0012582092494636925	0.0011404579911696426
GOTERM_BP_DIRECT	GO:1904659~glucose transmembrane transport	4	6.451612903225806	4.0348333261597464E-5	6513, 6524, 6514, 6527	61	19	16792	57.95340811044004	0.0597914	0.0012582092494636925	0.0011404579911696426
GOTERM_BP_DIRECT	GO:0043536~positive regulation of blood vessel endothelial cell migration	4	6.451612903225806	4.0348333261597464E-5	4780, 2247, 7422, 207	61	19	16792	57.95340811044004	0.0597914	0.0012582092494636925	0.0011404579911696426
GOTERM_BP_DIRECT	GO:0007165~signal transduction	15	24.193548387096776	4.520836138098614E-5	2056, 3484, 551, 2247, 3479, 2641, 3553, 6347, 207, 3952, 6833, 10135, 8829, 1956, 26291	61	1161	16792	3.556572203160079	0.0667479	0.0013815675238029363	0.001252271610253316
GOTERM_BP_DIRECT	GO:0030335~positive regulation of cell migration	7	11.29032258064516	4.8880834414031515E-5	3479, 7422, 4851, 3630, 1906, 3643, 1956	61	184	16792	10.472558802565931	0.0719705	0.0014645081369537285	0.0013274501110477185
GOTERM_BP_DIRECT	GO:0070301~cellular response to hydrogen peroxide	5	8.064516129032258	5.0495759397082195E-5	3569, 4780, 23411, 11315, 2308	61	57	16792	24.147253379350012	0.0742578	0.0014837984684373383	0.0013449351300953622
GOTERM_BP_DIRECT	GO:0006954~inflammatory response	9	14.516129032258066	5.7415883739587286E-5	3569, 1401, 4780, 7124, 6401, 3553, 6347, 207, 11315	61	379	16792	6.53696094121718	0.0839955	0.001637551809301834	0.001484299251232356
GOTERM_BP_DIRECT	GO:0043406~positive regulation of MAP kinase activity	5	8.064516129032258	5.787159535490774E-5	2247, 7422, 7124, 1906, 1956	61	59	16792	23.328702417338146	0.0846331	0.001637551809301834	0.001484299251232356
GOTERM_BP_DIRECT	GO:0050679~positive regulation of epithelial cell proliferation	5	8.064516129032258	6.184039997533615E-5	3569, 3479, 7422, 4851, 1956	61	60	16792	22.93989071038251	0.0901678	0.0017180387484057025	0.0015572537084698288
GOTERM_BP_DIRECT	GO:0046427~positive regulation of JAK-STAT cascade	4	6.451612903225806	6.363671570322375E-5	3569, 4851, 3952, 5617	61	22	16792	50.05067064083458	0.0926618	0.0017363732427593908	0.001573872343731516
GOTERM_BP_DIRECT	GO:0035924~cellular response to vascular endothelial growth factor stimulus	4	6.451612903225806	7.299631663543946E-5	7422, 4851, 207, 8829	61	23	16792	47.874554526015686	0.105547	0.0019568135406833596	0.0017736824305277833
GOTERM_BP_DIRECT	GO:0014068~positive regulation of phosphatidylinositol 3-kinase signaling	5	8.064516129032258	8.472488196584783E-5	3479, 1440, 3630, 3952, 23411	61	65	16792	21.17528373266078	0.121435	0.002232062407651991	0.0020231717503913665
GOTERM_BP_DIRECT	GO:0043065~positive regulation of apoptotic process	8	12.903225806451612	9.300370163175585E-5	3569, 7189, 7124, 4851, 3486, 207, 23411, 2308	61	300	16792	7.340765027322405	0.13248	0.00240863823886988	0.002183222487457319
GOTERM_BP_DIRECT	GO:0032868~response to insulin	5	8.064516129032258	9.540820112193456E-5	3569, 5465, 3952, 6833, 23411	61	67	16792	20.543185710790308	0.135661	0.0024297288552386	0.0022023393092313226
GOTERM_BP_DIRECT	GO:0032148~activation of protein kinase B activity	4	6.451612903225806	1.0635125301615387E-4	3479, 3630, 3643, 11315	61	26	16792	42.35056746532156	0.149995	0.0025794399144235414	0.0023380394512281448
GOTERM_BP_DIRECT	GO:0031018~endocrine pancreas development	4	6.451612903225806	1.0635125301615387E-4	6927, 3569, 207, 2308	61	26	16792	42.35056746532156	0.149995	0.0025794399144235414	0.0023380394512281448
GOTERM_BP_DIRECT	GO:0050999~regulation of nitric-oxide synthase activity	4	6.451612903225806	1.0635125301615387E-4	3553, 207, 3952, 1956	61	26	16792	42.35056746532156	0.149995	0.0025794399144235414	0.0023380394512281448
GOTERM_BP_DIRECT	GO:0007265~Ras protein signal transduction	5	8.064516129032258	1.1322372167154165E-4	1786, 1026, 3479, 2247, 11315	61	70	16792	19.662763466042154	0.158876	0.002703216354908057	0.0024502321017982063
GOTERM_BP_DIRECT	GO:0010629~negative regulation of gene expression	6	9.67741935483871	1.2799187214375564E-4	1026, 7124, 207, 23411, 11315, 1636	61	137	16792	12.056000957281322	0.177646	0.003008793548240902	0.002727211429524639
GOTERM_BP_DIRECT	GO:2000352~negative regulation of endothelial cell apoptotic process	4	6.451612903225806	1.3332300801108634E-4	5054, 4780, 51129, 26291	61	28	16792	39.325526932084315	0.184318	0.0030866296400142413	0.0027977631226568877
GOTERM_BP_DIRECT	GO:0001525~angiogenesis	7	11.29032258064516	1.4115254155162176E-4	5054, 7422, 6347, 3952, 23411, 51129, 8829	61	223	16792	8.641035065794311	0.19402	0.003219120649117583	0.002917854776850689
GOTERM_BP_DIRECT	GO:0045909~positive regulation of vasodilation	4	6.451612903225806	1.4832895472285352E-4	116, 3630, 4842, 1956	61	29	16792	37.96947427925382	0.202811	0.003284733953862611	0.0029773275694369872
GOTERM_BP_DIRECT	GO:0071549~cellular response to dexamethasone stimulus	4	6.451612903225806	1.4832895472285352E-4	3569, 6347, 2308, 1956	61	29	16792	37.96947427925382	0.202811	0.003284733953862611	0.0029773275694369872
GOTERM_BP_DIRECT	GO:2000379~positive regulation of reactive oxygen species metabolic process	4	6.451612903225806	1.643916479722379E-4	4780, 1026, 3952, 948	61	30	16792	36.703825136612025	0.222142	0.0035884348300225647	0.0032526061777364214
GOTERM_BP_DIRECT	GO:0042060~wound healing	5	8.064516129032258	1.9017667545781752E-4	3569, 2247, 5465, 3630, 1956	61	80	16792	17.204918032786885	0.252198	0.004092816339430214	0.0037097844437898207
GOTERM_BP_DIRECT	GO:0031663~lipopolysaccharide-mediated signaling pathway	4	6.451612903225806	1.9981516964196402E-4	7124, 3553, 6347, 207	61	32	16792	34.40983606557377	0.263133	0.004240521933512792	0.0038436668049183355
GOTERM_BP_DIRECT	GO:0070555~response to interleukin-1	4	6.451612903225806	2.1923903568890727E-4	169026, 7189, 6401, 2056	61	33	16792	33.367113760556386	0.284686	0.004589003377159593	0.004159535129166255
GOTERM_BP_DIRECT	GO:0030307~positive regulation of cell growth	5	8.064516129032258	2.2955810246555163E-4	551, 3630, 207, 3484, 1956	61	84	16792	16.385636221701795	0.295879	0.004740064602261661	0.004296459079929581
GOTERM_BP_DIRECT	GO:0050830~defense response to Gram-positive bacterium	5	8.064516129032258	2.4025482371826257E-4	3569, 1401, 7124, 4852, 948	61	85	16792	16.192864030858242	0.307297	0.004894791608553403	0.004436705744663915
GOTERM_BP_DIRECT	GO:0060982~coronary artery morphogenesis	3	4.838709677419355	2.6063902325877333E-4	7422, 4851, 8829	61	7	16792	117.97658079625293	0.328545	0.0052402161518342845	0.004749803252807909
GOTERM_BP_DIRECT	GO:0007565~female pregnancy	5	8.064516129032258	2.866523306419474E-4	7351, 116, 3952, 10135, 5617	61	89	16792	15.465094860932032	0.354718	0.005688373522349293	0.005156019194014249
GOTERM_BP_DIRECT	GO:2001237~negative regulation of extrinsic apoptotic signaling pathway	4	6.451612903225806	3.3470785756435634E-4	3479, 6934, 8829, 11315	61	38	16792	28.97670405522002	0.400416	0.006556841107158161	0.0059432100349568395
GOTERM_BP_DIRECT	GO:0006953~acute-phase response	4	6.451612903225806	3.616809205262605E-4	3569, 1401, 2056, 3630	61	39	16792	28.23371164354771	0.424634	0.006995549956507924	0.00634086170796039
GOTERM_BP_DIRECT	GO:0045892~negative regulation of transcription, DNA-templated	9	14.516129032258066	3.7837598390723414E-4	7189, 7124, 4851, 9370, 23411, 51548, 1649, 6934, 2308	61	499	16792	4.964946286014652	0.439131	0.007221587307047241	0.006545745039437454
GOTERM_BP_DIRECT	GO:0071456~cellular response to hypoxia	5	8.064516129032258	3.8281974598876084E-4	4780, 7422, 1906, 207, 23411	61	96	16792	14.33743169398907	0.442928	0.007221587307047241	0.006545745039437454
GOTERM_BP_DIRECT	GO:0002576~platelet degranulation	5	8.064516129032258	5.001209473761859E-4	5054, 213, 3479, 7422, 948	61	103	16792	13.363043132261657	0.534376	0.00931932692183917	0.008447164781902652
GOTERM_BP_DIRECT	GO:0008285~negative regulation of cell proliferation	8	12.903225806451612	5.063911036387657E-4	3569, 1026, 2247, 3553, 4851, 3486, 51548, 6648	61	396	16792	5.561185626759397	0.538818	0.00932247718506065	0.008450020223369764
GOTERM_BP_DIRECT	GO:0032147~activation of protein kinase activity	4	6.451612903225806	5.530925340423949E-4	7189, 7422, 2056, 3643	61	45	16792	24.46921675774135	0.570597	0.009970973242323572	0.009037825877367896
GOTERM_BP_DIRECT	GO:0046888~negative regulation of hormone secretion	3	4.838709677419355	5.546680141344919E-4	3569, 1906, 9370	61	10	16792	82.58360655737705	0.57163	0.009970973242323572	0.009037825877367896
GOTERM_BP_DIRECT	GO:0010595~positive regulation of endothelial cell migration	4	6.451612903225806	5.901817121772688E-4	2247, 7422, 1906, 8829	61	46	16792	23.937277263007843	0.594269	0.01048601925821938	0.009504670597273458
GOTERM_BP_DIRECT	GO:0045860~positive regulation of protein kinase activity	4	6.451612903225806	6.288247796357808E-4	1026, 7124, 2641, 116	61	47	16792	23.427973491454484	0.617546	0.01100545365287514	0.00997549300342413
GOTERM_BP_DIRECT	GO:0071356~cellular response to tumor necrosis factor	5	8.064516129032258	6.410244601478321E-4	3569, 4780, 1906, 6347, 23411	61	110	16792	12.512667660208644	0.624614	0.01100545365287514	0.00997549300342413
GOTERM_BP_DIRECT	GO:0006979~response to oxidative stress	5	8.064516129032258	6.410244601478321E-4	2878, 6927, 207, 23411, 1956	61	110	16792	12.512667660208644	0.624614	0.01100545365287514	0.00997549300342413
GOTERM_BP_DIRECT	GO:0046325~negative regulation of glucose import	3	4.838709677419355	6.763693887683012E-4	7124, 3952, 51548	61	11	16792	75.07600596125187	0.644362	0.011483249178199604	0.01040857337160108
GOTERM_BP_DIRECT	GO:0044267~cellular protein metabolic process	5	8.064516129032258	8.3417187746314E-4	3479, 3486, 3630, 3484, 5617	61	118	16792	11.664351208669073	0.72061	0.014006754162238219	0.012695912640510426
GOTERM_BP_DIRECT	GO:0006974~cellular response to DNA damage stimulus	6	9.67741935483871	8.731123485312446E-4	7189, 1026, 207, 23411, 1649, 2308	61	208	16792	7.940731399747793	0.736762	0.014501257266910237	0.013144136986041019
GOTERM_BP_DIRECT	GO:0048146~positive regulation of fibroblast proliferation	4	6.451612903225806	9.4499483131863E-4	1026, 3479, 51548, 1956	61	54	16792	20.39101396478446	0.764168	0.01519742499997462	0.013775152895919405
GOTERM_BP_DIRECT	GO:0046628~positive regulation of insulin receptor signaling pathway	3	4.838709677419355	9.548120418832222E-4	3630, 3952, 23411	61	13	16792	63.52585119798234	0.767682	0.01519742499997462	0.013775152895919405
GOTERM_BP_DIRECT	GO:0010745~negative regulation of macrophage derived foam cell differentiation	3	4.838709677419355	9.548120418832222E-4	1401, 5465, 9370	61	13	16792	63.52585119798234	0.767682	0.01519742499997462	0.013775152895919405
GOTERM_BP_DIRECT	GO:0050901~leukocyte tethering or rolling	3	4.838709677419355	9.548120418832222E-4	7124, 6401, 3952	61	13	16792	63.52585119798234	0.767682	0.01519742499997462	0.013775152895919405
GOTERM_BP_DIRECT	GO:0006959~humoral immune response	4	6.451612903225806	0.0011063232584235265	3569, 7124, 4851, 6347	61	57	16792	19.317802703480012	0.815738	0.01681388382768013	0.01524033318150326
GOTERM_BP_DIRECT	GO:0045721~negative regulation of gluconeogenesis	3	4.838709677419355	0.0011113889179291186	3569, 3630, 9370	61	14	16792	58.988290398126466	0.817161	0.01681388382768013	0.01524033318150326
GOTERM_BP_DIRECT	GO:0045821~positive regulation of glycolytic process	3	4.838709677419355	0.0011113889179291186	3479, 3630, 3643	61	14	16792	58.988290398126466	0.817161	0.01681388382768013	0.01524033318150326
GOTERM_BP_DIRECT	GO:0030194~positive regulation of blood coagulation	3	4.838709677419355	0.0011113889179291186	5054, 4780, 948	61	14	16792	58.988290398126466	0.817161	0.01681388382768013	0.01524033318150326
GOTERM_BP_DIRECT	GO:0014912~negative regulation of smooth muscle cell migration	3	4.838709677419355	0.0011113889179291186	5054, 3486, 9370	61	14	16792	58.988290398126466	0.817161	0.01681388382768013	0.01524033318150326
GOTERM_BP_DIRECT	GO:0071407~cellular response to organic cyclic compound	4	6.451612903225806	0.001222959448977003	7124, 3553, 6347, 207	61	59	16792	18.66296193387052	0.845849	0.01832041213761628	0.016605870949344598
GOTERM_BP_DIRECT	GO:2000679~positive regulation of transcription regulatory region DNA binding	3	4.838709677419355	0.001279427260913965	7189, 3479, 11315	61	15	16792	55.05573770491803	0.858608	0.018510004285172348	0.016777719852724936
GOTERM_BP_DIRECT	GO:0002042~cell migration involved in sprouting angiogenesis	3	4.838709677419355	0.001279427260913965	2247, 7422, 8829	61	15	16792	55.05573770491803	0.858608	0.018510004285172348	0.016777719852724936
GOTERM_BP_DIRECT	GO:0032270~positive regulation of cellular protein metabolic process	3	4.838709677419355	0.001279427260913965	3630, 9370, 207	61	15	16792	55.05573770491803	0.858608	0.018510004285172348	0.016777719852724936
GOTERM_BP_DIRECT	GO:0042102~positive regulation of T cell proliferation	4	6.451612903225806	0.0012840709778980817	3569, 7189, 3553, 3952	61	60	16792	18.351912568306012	0.859609	0.018510004285172348	0.016777719852724936
GOTERM_BP_DIRECT	GO:0051092~positive regulation of NF-kappaB transcription factor activity	5	8.064516129032258	0.0013013870709951106	3569, 7189, 7124, 3553, 3630	61	133	16792	10.34882287686429	0.863279	0.018584293873649804	0.016845056946992787
GOTERM_BP_DIRECT	GO:0007204~positive regulation of cytosolic calcium ion concentration	5	8.064516129032258	0.001337881272552993	551, 2740, 116, 1906, 948	61	134	16792	10.271592855395154	0.870704	0.018883759076540836	0.017116496283382892
GOTERM_BP_DIRECT	GO:0032092~positive regulation of protein binding	4	6.451612903225806	0.001347074436742769	2641, 1440, 6934, 1636	61	61	16792	18.051061542596077	0.87251	0.018883759076540836	0.017116496283382892
GOTERM_BP_DIRECT	GO:0050995~negative regulation of lipid catabolic process	3	4.838709677419355	0.0014588459200885935	7124, 3553, 3630	61	16	16792	51.614754098360656	0.892552	0.02026469605359428	0.01836819635747911
GOTERM_BP_DIRECT	GO:0090201~negative regulation of release of cytochrome c from mitochondria	3	4.838709677419355	0.00164956416173754	551, 3479, 207	61	17	16792	48.57859209257473	0.919751	0.022504768206562154	0.020398628250057973
GOTERM_BP_DIRECT	GO:0055093~response to hyperoxia	3	4.838709677419355	0.00164956416173754	1026, 2056, 6648	61	17	16792	48.57859209257473	0.919751	0.022504768206562154	0.020398628250057973
GOTERM_BP_DIRECT	GO:0009749~response to glucose	4	6.451612903225806	0.0018428723698075032	169026, 6927, 9370, 6934	61	68	16792	16.192864030858242	0.940305	0.024919548505007653	0.022587417983923823
GOTERM_BP_DIRECT	GO:0008283~cell proliferation	7	11.29032258064516	0.0019116879120210386	3479, 2641, 4852, 207, 6934, 1956, 5617	61	366	16792	5.264892949923856	0.946274	0.025534526540588243	0.023144842446802823
GOTERM_BP_DIRECT	GO:0043154~negative regulation of cysteine-type endopeptidase activity involved in apoptotic process	4	6.451612903225806	0.0019217739215756859	551, 3569, 7422, 207	61	69	16792	15.95818484200523	0.947097	0.025534526540588243	0.023144842446802823
GOTERM_BP_DIRECT	GO:0000165~MAPK cascade	6	9.67741935483871	0.002415500937386651	2247, 7124, 3553, 3630, 6347, 1956	61	262	16792	6.3040921036165685	0.975161	0.03181797786488623	0.028840248261038894
GOTERM_BP_DIRECT	GO:1900182~positive regulation of protein localization to nucleus	3	4.838709677419355	0.0025238327594012213	3630, 207, 11315	61	21	16792	39.32552693208431	0.978959	0.03280459405932307	0.029734530610053954
GOTERM_BP_DIRECT	GO:0030324~lung development	4	6.451612903225806	0.0025333390700262577	2247, 7422, 4851, 1956	61	76	16792	14.48835202761001	0.979263	0.03280459405932307	0.029734530610053954
GOTERM_BP_DIRECT	GO:0045454~cell redox homeostasis	4	6.451612903225806	0.0026293922393386725	3569, 4780, 4842, 1649	61	77	16792	14.300191611667023	0.982101	0.033762280182432707	0.030602590348605557
GOTERM_BP_DIRECT	GO:0090090~negative regulation of canonical Wnt signaling pathway	5	8.064516129032258	0.0027349010636664984	4851, 3484, 1649, 6934, 2308	61	163	16792	8.444131549834053	0.984773	0.034691265671368	0.031444635441652276
GOTERM_BP_DIRECT	GO:0010906~regulation of glucose metabolic process	3	4.838709677419355	0.0027698523638134136	3486, 9370, 23411	61	22	16792	37.53800298062593	0.985567	0.034691265671368	0.031444635441652276
GOTERM_BP_DIRECT	GO:0031334~positive regulation of protein complex assembly	3	4.838709677419355	0.0027698523638134136	2247, 7422, 7124	61	22	16792	37.53800298062593	0.985567	0.034691265671368	0.031444635441652276
GOTERM_BP_DIRECT	GO:0007166~cell surface receptor signaling pathway	6	9.67741935483871	0.002930027666854334	2740, 1906, 6347, 948, 1956, 5617	61	274	16792	6.028000478640661	0.988708	0.036399042885800176	0.0329925879560427
GOTERM_BP_DIRECT	GO:0045662~negative regulation of myoblast differentiation	3	4.838709677419355	0.0030266957968674187	7124, 4851, 1649	61	23	16792	35.905915894511764	0.990263	0.03729670304526948	0.033806239344043344
GOTERM_BP_DIRECT	GO:0051602~response to electrical stimulus	3	4.838709677419355	0.0032942851907064173	3569, 2056, 6648	61	24	16792	34.40983606557377	0.993539	0.040269342171195245	0.036500679913027106
GOTERM_BP_DIRECT	GO:0051899~membrane depolarization	3	4.838709677419355	0.0035725430799065368	1906, 9370, 11315	61	25	16792	33.033442622950815	0.995783	0.043324173222993555	0.03926962036246471
GOTERM_BP_DIRECT	GO:0006955~immune response	7	11.29032258064516	0.0038280346481567064	3569, 7124, 3553, 1440, 4851, 6347, 948	61	421	16792	4.577080331762781	0.99715	0.046056983798294863	0.04174667706848062
GOTERM_BP_DIRECT	GO:0042755~eating behavior	3	4.838709677419355	0.003861392398813811	155, 1374, 3952	61	26	16792	31.76292559899117	0.997292	0.046095371760839866	0.04178147244029006
GOTERM_BP_DIRECT	GO:0010976~positive regulation of neuron projection development	4	6.451612903225806	0.003960315810749508	3569, 4780, 116, 2056	61	89	16792	12.372075888745627	0.997673	0.0469097872777151	0.0425196697510703
GOTERM_BP_DIRECT	GO:0048678~response to axon injury	3	4.838709677419355	0.004160756480681962	2247, 2056, 6648	61	27	16792	30.586520947176687	0.998289	0.04890489155755414	0.044328059428803974
GOTERM_BP_DIRECT	GO:0051881~regulation of mitochondrial membrane potential	3	4.838709677419355	0.004470559055544421	7351, 6648, 11315	61	28	16792	29.494145199063233	0.998937	0.05175010785508997	0.04690700221158351
GOTERM_BP_DIRECT	GO:0001569~patterning of blood vessels	3	4.838709677419355	0.004470559055544421	7422, 1906, 8829	61	28	16792	29.494145199063233	0.998937	0.05175010785508997	0.04690700221158351
GOTERM_BP_DIRECT	GO:0045776~negative regulation of blood pressure	3	4.838709677419355	0.005121176576614631	5465, 9370, 4842	61	30	16792	27.527868852459015	0.999608	0.05839670006766534	0.05293156387023332
GOTERM_BP_DIRECT	GO:0033574~response to testosterone	3	4.838709677419355	0.005121176576614631	551, 2056, 1906	61	30	16792	27.527868852459015	0.999608	0.05839670006766534	0.05293156387023332
GOTERM_BP_DIRECT	GO:0045765~regulation of angiogenesis	3	4.838709677419355	0.0054618409508471796	3569, 2247, 3952	61	31	16792	26.639873083024852	0.999768	0.06047603603546732	0.054816302296545966
GOTERM_BP_DIRECT	GO:0043200~response to amino acid	3	4.838709677419355	0.0054618409508471796	3569, 1906, 6347	61	31	16792	26.639873083024852	0.999768	0.06047603603546732	0.054816302296545966
GOTERM_BP_DIRECT	GO:0030073~insulin secretion	3	4.838709677419355	0.0054618409508471796	169026, 6927, 3952	61	31	16792	26.639873083024852	0.999768	0.06047603603546732	0.054816302296545966
GOTERM_BP_DIRECT	GO:0043507~positive regulation of JUN kinase activity	3	4.838709677419355	0.0054618409508471796	7189, 7124, 1906	61	31	16792	26.639873083024852	0.999768	0.06047603603546732	0.054816302296545966
GOTERM_BP_DIRECT	GO:0042177~negative regulation of protein catabolic process	3	4.838709677419355	0.005812642669461421	3630, 11315, 1956	61	32	16792	25.807377049180328	0.999865	0.0629909077938798	0.05709581629222744
GOTERM_BP_DIRECT	GO:0045907~positive regulation of vasoconstriction	3	4.838709677419355	0.005812642669461421	551, 207, 1956	61	32	16792	25.807377049180328	0.999865	0.0629909077938798	0.05709581629222744
GOTERM_BP_DIRECT	GO:0046677~response to antibiotic	3	4.838709677419355	0.005812642669461421	155, 3569, 6347	61	32	16792	25.807377049180328	0.999865	0.0629909077938798	0.05709581629222744
GOTERM_BP_DIRECT	GO:0048015~phosphatidylinositol-mediated signaling	4	6.451612903225806	0.006445716518557564	3479, 2247, 207, 1956	61	106	16792	10.387875038663779	0.999949	0.0693595411292673	0.06286843224086075
GOTERM_BP_DIRECT	GO:0050918~positive chemotaxis	3	4.838709677419355	0.0069251306943798625	2247, 7422, 8829	61	35	16792	23.595316159250586	0.999976	0.071712507207789	0.06500119272433753
GOTERM_BP_DIRECT	GO:0042594~response to starvation	3	4.838709677419355	0.0069251306943798625	2641, 116, 1649	61	35	16792	23.595316159250586	0.999976	0.071712507207789	0.06500119272433753
GOTERM_BP_DIRECT	GO:0061647~histone H3-K9 modification	2	3.225806451612903	0.007133704905486864	23411, 51548	61	2	16792	275.27868852459017	0.999982	0.071712507207789	0.06500119272433753
GOTERM_BP_DIRECT	GO:0070543~response to linoleic acid	2	3.225806451612903	0.007133704905486864	9370, 948	61	2	16792	275.27868852459017	0.999982	0.071712507207789	0.06500119272433753
GOTERM_BP_DIRECT	GO:0003169~coronary vein morphogenesis	2	3.225806451612903	0.007133704905486864	7422, 4851	61	2	16792	275.27868852459017	0.999982	0.071712507207789	0.06500119272433753
GOTERM_BP_DIRECT	GO:0038190~VEGF-activated neuropilin signaling pathway	2	3.225806451612903	0.007133704905486864	7422, 8829	61	2	16792	275.27868852459017	0.999982	0.071712507207789	0.06500119272433753
GOTERM_BP_DIRECT	GO:1990619~histone H3-K9 deacetylation	2	3.225806451612903	0.007133704905486864	23411, 51548	61	2	16792	275.27868852459017	0.999982	0.071712507207789	0.06500119272433753
GOTERM_BP_DIRECT	GO:2000334~positive regulation of blood microparticle formation	2	3.225806451612903	0.007133704905486864	7124, 948	61	2	16792	275.27868852459017	0.999982	0.071712507207789	0.06500119272433753
GOTERM_BP_DIRECT	GO:0090259~regulation of retinal ganglion cell axon guidance	2	3.225806451612903	0.007133704905486864	7422, 8829	61	2	16792	275.27868852459017	0.999982	0.071712507207789	0.06500119272433753
GOTERM_BP_DIRECT	GO:1902336~positive regulation of retinal ganglion cell axon guidance	2	3.225806451612903	0.007133704905486864	7422, 8829	61	2	16792	275.27868852459017	0.999982	0.071712507207789	0.06500119272433753
GOTERM_BP_DIRECT	GO:0009409~response to cold	3	4.838709677419355	0.007315742516548335	155, 3569, 6648	61	36	16792	22.939890710382514	0.999987	0.07258736730705101	0.06579417782739899
GOTERM_BP_DIRECT	GO:0010043~response to zinc ion	3	4.838709677419355	0.007315742516548335	169026, 6833, 6648	61	36	16792	22.939890710382514	0.999987	0.07258736730705101	0.06579417782739899
GOTERM_BP_DIRECT	GO:2001240~negative regulation of extrinsic apoptotic signaling pathway in absence of ligand	3	4.838709677419355	0.007716123963661424	7124, 3553, 207	61	37	16792	22.31989366415596	0.999993	0.07606604784822359	0.06894730122368434
GOTERM_BP_DIRECT	GO:0042517~positive regulation of tyrosine phosphorylation of Stat3 protein	3	4.838709677419355	0.008126202635998881	3569, 7422, 3952	61	38	16792	21.732528041415012	0.999996	0.07959511299875828	0.0721460939157593
GOTERM_BP_DIRECT	GO:0007190~activation of adenylate cyclase activity	3	4.838709677419355	0.008975163946865759	155, 2740, 116	61	40	16792	20.645901639344263	0.999999	0.08679778804310684	0.07867469662284225
GOTERM_BP_DIRECT	GO:0071377~cellular response to glucagon stimulus	3	4.838709677419355	0.008975163946865759	2641, 2740, 26291	61	40	16792	20.645901639344263	0.999999	0.08679778804310684	0.07867469662284225
GOTERM_BP_DIRECT	GO:0060978~angiogenesis involved in coronary vascular morphogenesis	2	3.225806451612903	0.01068176790173554	2247, 8829	61	3	16792	183.5191256830601	1	0.09952281313324332	0.0902088325847788
GOTERM_BP_DIRECT	GO:0070141~response to UV-A	2	3.225806451612903	0.01068176790173554	207, 1956	61	3	16792	183.5191256830601	1	0.09952281313324332	0.0902088325847788
GOTERM_BP_DIRECT	GO:1901671~positive regulation of superoxide dismutase activity	2	3.225806451612903	0.01068176790173554	7124, 11315	61	3	16792	183.5191256830601	1	0.09952281313324332	0.0902088325847788
GOTERM_BP_DIRECT	GO:2000366~positive regulation of STAT protein import into nucleus	2	3.225806451612903	0.01068176790173554	3569, 3952	61	3	16792	183.5191256830601	1	0.09952281313324332	0.0902088325847788
GOTERM_BP_DIRECT	GO:0060948~cardiac vascular smooth muscle cell development	2	3.225806451612903	0.01068176790173554	7422, 4851	61	3	16792	183.5191256830601	1	0.09952281313324332	0.0902088325847788
GOTERM_BP_DIRECT	GO:0060559~positive regulation of calcidiol 1-monooxygenase activity	2	3.225806451612903	0.01068176790173554	7124, 3553	61	3	16792	183.5191256830601	1	0.09952281313324332	0.0902088325847788
GOTERM_BP_DIRECT	GO:0006635~fatty acid beta-oxidation	3	4.838709677419355	0.010786309412201293	1374, 9370, 3952	61	44	16792	18.769001490312966	1	0.09988776231420349	0.0905396274902957
GOTERM_BP_DIRECT	GO:0019221~cytokine-mediated signaling pathway	4	6.451612903225806	0.011488960540344616	3569, 3553, 1440, 6347	61	131	16792	8.405456138155426	1	0.10575380545570226	0.09585668884564634
GOTERM_BP_DIRECT	GO:0043524~negative regulation of neuron apoptotic process	4	6.451612903225806	0.011726713210425678	6347, 6648, 8829, 11315	61	132	16792	8.341778440139096	1	0.10684510937312564	0.0968458615718449
GOTERM_BP_DIRECT	GO:0007187~G-protein coupled receptor signaling pathway, coupled to cyclic nucleotide second messenger	3	4.838709677419355	0.011747368046259888	155, 4852, 6347	61	46	16792	17.952957947255882	1	0.10684510937312564	0.0968458615718449
GOTERM_BP_DIRECT	GO:0032760~positive regulation of tumor necrosis factor production	3	4.838709677419355	0.012241525524524484	6347, 3952, 948	61	47	16792	17.57098011859086	1	0.10750029311191615	0.09743972903141616
GOTERM_BP_DIRECT	GO:0008630~intrinsic apoptotic signaling pathway in response to DNA damage	3	4.838709677419355	0.012241525524524484	7124, 23411, 6648	61	47	16792	17.57098011859086	1	0.10750029311191615	0.09743972903141616
GOTERM_BP_DIRECT	GO:0031100~organ regeneration	3	4.838709677419355	0.012241525524524484	1026, 4851, 6347	61	47	16792	17.57098011859086	1	0.10750029311191615	0.09743972903141616
GOTERM_BP_DIRECT	GO:0009267~cellular response to starvation	3	4.838709677419355	0.012241525524524484	213, 23411, 2308	61	47	16792	17.57098011859086	1	0.10750029311191615	0.09743972903141616
GOTERM_BP_DIRECT	GO:0051781~positive regulation of cell division	3	4.838709677419355	0.012241525524524484	2247, 7422, 3553	61	47	16792	17.57098011859086	1	0.10750029311191615	0.09743972903141616
GOTERM_BP_DIRECT	GO:0071230~cellular response to amino acid stimulus	3	4.838709677419355	0.012241525524524484	1786, 7124, 1956	61	47	16792	17.57098011859086	1	0.10750029311191615	0.09743972903141616
GOTERM_BP_DIRECT	GO:0070837~dehydroascorbic acid transport	2	3.225806451612903	0.014217362274679478	6513, 6514	61	4	16792	137.63934426229508	1	0.11742772732816346	0.10643809054287069
GOTERM_BP_DIRECT	GO:0001821~histamine secretion	2	3.225806451612903	0.014217362274679478	116, 1906	61	4	16792	137.63934426229508	1	0.11742772732816346	0.10643809054287069
GOTERM_BP_DIRECT	GO:0061419~positive regulation of transcription from RNA polymerase II promoter in response to hypoxia	2	3.225806451612903	0.014217362274679478	7422, 4851	61	4	16792	137.63934426229508	1	0.11742772732816346	0.10643809054287069
GOTERM_BP_DIRECT	GO:0033158~regulation of protein import into nucleus, translocation	2	3.225806451612903	0.014217362274679478	1026, 23411	61	4	16792	137.63934426229508	1	0.11742772732816346	0.10643809054287069
GOTERM_BP_DIRECT	GO:1901984~negative regulation of protein acetylation	2	3.225806451612903	0.014217362274679478	23411, 11315	61	4	16792	137.63934426229508	1	0.11742772732816346	0.10643809054287069
GOTERM_BP_DIRECT	GO:0090400~stress-induced premature senescence	2	3.225806451612903	0.014217362274679478	1026, 23411	61	4	16792	137.63934426229508	1	0.11742772732816346	0.10643809054287069
GOTERM_BP_DIRECT	GO:0030730~sequestering of triglyceride	2	3.225806451612903	0.014217362274679478	7124, 3553	61	4	16792	137.63934426229508	1	0.11742772732816346	0.10643809054287069
GOTERM_BP_DIRECT	GO:0010574~regulation of vascular endothelial growth factor production	2	3.225806451612903	0.014217362274679478	3569, 6347	61	4	16792	137.63934426229508	1	0.11742772732816346	0.10643809054287069
GOTERM_BP_DIRECT	GO:2000481~positive regulation of cAMP-dependent protein kinase activity	2	3.225806451612903	0.014217362274679478	9370, 23411	61	4	16792	137.63934426229508	1	0.11742772732816346	0.10643809054287069
GOTERM_BP_DIRECT	GO:1900086~positive regulation of peptidyl-tyrosine autophosphorylation	2	3.225806451612903	0.014217362274679478	7422, 1636	61	4	16792	137.63934426229508	1	0.11742772732816346	0.10643809054287069
GOTERM_BP_DIRECT	GO:0010523~negative regulation of calcium ion transport into cytosol	2	3.225806451612903	0.014217362274679478	2056, 4842	61	4	16792	137.63934426229508	1	0.11742772732816346	0.10643809054287069
GOTERM_BP_DIRECT	GO:0032880~regulation of protein localization	3	4.838709677419355	0.014845857347928638	116, 3630, 207	61	52	16792	15.881462799495585	1	0.1219595162776073	0.11054576573592023
GOTERM_BP_DIRECT	GO:0006091~generation of precursor metabolites and energy	3	4.838709677419355	0.015392959239218861	551, 155, 9370	61	53	16792	15.581812557995669	1	0.12577776319532846	0.11400667671827873
GOTERM_BP_DIRECT	GO:0050829~defense response to Gram-negative bacterium	3	4.838709677419355	0.016512863956872185	3569, 5054, 4852	61	55	16792	15.015201192250373	1	0.13421093684096116	0.12165062010780839
GOTERM_BP_DIRECT	GO:0032922~circadian regulation of gene expression	3	4.838709677419355	0.017666596953291293	5465, 23411, 10135	61	57	16792	14.48835202761001	1	0.13690672486368766	0.12409411906819857
GOTERM_BP_DIRECT	GO:0032091~negative regulation of protein binding	3	4.838709677419355	0.017666596953291293	5465, 11315, 1636	61	57	16792	14.48835202761001	1	0.13690672486368766	0.12409411906819857
GOTERM_BP_DIRECT	GO:0035630~bone mineralization involved in bone maturation	2	3.225806451612903	0.01774053110144644	3479, 3952	61	5	16792	110.11147540983607	1	0.13690672486368766	0.12409411906819857
GOTERM_BP_DIRECT	GO:0034392~negative regulation of smooth muscle cell apoptotic process	2	3.225806451612903	0.01774053110144644	3479, 1906	61	5	16792	110.11147540983607	1	0.13690672486368766	0.12409411906819857
GOTERM_BP_DIRECT	GO:0000303~response to superoxide	2	3.225806451612903	0.01774053110144644	7351, 6648	61	5	16792	110.11147540983607	1	0.13690672486368766	0.12409411906819857
GOTERM_BP_DIRECT	GO:0031622~positive regulation of fever generation	2	3.225806451612903	0.01774053110144644	7124, 3553	61	5	16792	110.11147540983607	1	0.13690672486368766	0.12409411906819857
GOTERM_BP_DIRECT	GO:0048639~positive regulation of developmental growth	2	3.225806451612903	0.01774053110144644	3643, 3952	61	5	16792	110.11147540983607	1	0.13690672486368766	0.12409411906819857
GOTERM_BP_DIRECT	GO:0051023~regulation of immunoglobulin secretion	2	3.225806451612903	0.01774053110144644	7189, 7124	61	5	16792	110.11147540983607	1	0.13690672486368766	0.12409411906819857
GOTERM_BP_DIRECT	GO:0090335~regulation of brown fat cell differentiation	2	3.225806451612903	0.01774053110144644	3952, 23411	61	5	16792	110.11147540983607	1	0.13690672486368766	0.12409411906819857
GOTERM_BP_DIRECT	GO:0042743~hydrogen peroxide metabolic process	2	3.225806451612903	0.01774053110144644	11315, 1956	61	5	16792	110.11147540983607	1	0.13690672486368766	0.12409411906819857
GOTERM_BP_DIRECT	GO:0045669~positive regulation of osteoblast differentiation	3	4.838709677419355	0.01945948258940717	3569, 3479, 2247	61	60	16792	13.763934426229508	1	0.14867044698307078	0.13475691693164465
GOTERM_BP_DIRECT	GO:0043433~negative regulation of sequence-specific DNA binding transcription factor activity	3	4.838709677419355	0.01945948258940717	23411, 1649, 6934	61	60	16792	13.763934426229508	1	0.14867044698307078	0.13475691693164465
GOTERM_BP_DIRECT	GO:0043123~positive regulation of I-kappaB kinase/NF-kappaB signaling	4	6.451612903225806	0.019871369653937994	7189, 7124, 9370, 948	61	161	16792	6.839222075145098	1	0.15106195438416545	0.13692461179454787
GOTERM_BP_DIRECT	GO:0060664~epithelial cell proliferation involved in salivary gland morphogenesis	2	3.225806451612903	0.02125131731222858	3569, 7124	61	6	16792	91.75956284153006	1	0.15611544640906377	0.14150516575690664
GOTERM_BP_DIRECT	GO:0045908~negative regulation of vasodilation	2	3.225806451612903	0.02125131731222858	1401, 3630	61	6	16792	91.75956284153006	1	0.15611544640906377	0.14150516575690664
GOTERM_BP_DIRECT	GO:0060137~maternal process involved in parturition	2	3.225806451612903	0.02125131731222858	1906, 6347	61	6	16792	91.75956284153006	1	0.15611544640906377	0.14150516575690664
GOTERM_BP_DIRECT	GO:0060267~positive regulation of respiratory burst	2	3.225806451612903	0.02125131731222858	3630, 3643	61	6	16792	91.75956284153006	1	0.15611544640906377	0.14150516575690664
GOTERM_BP_DIRECT	GO:0045639~positive regulation of myeloid cell differentiation	2	3.225806451612903	0.02125131731222858	1440, 3952	61	6	16792	91.75956284153006	1	0.15611544640906377	0.14150516575690664
GOTERM_BP_DIRECT	GO:0033210~leptin-mediated signaling pathway	2	3.225806451612903	0.02125131731222858	3952, 23411	61	6	16792	91.75956284153006	1	0.15611544640906377	0.14150516575690664
GOTERM_BP_DIRECT	GO:0072655~establishment of protein localization to mitochondrion	2	3.225806451612903	0.02125131731222858	207, 1649	61	6	16792	91.75956284153006	1	0.15611544640906377	0.14150516575690664
GOTERM_BP_DIRECT	GO:0034599~cellular response to oxidative stress	3	4.838709677419355	0.02196356340259338	4780, 11315, 2308	61	64	16792	12.903688524590164	1	0.16057571712518032	0.14554801584972168
GOTERM_BP_DIRECT	GO:0051384~response to glucocorticoid	3	4.838709677419355	0.022609440323024203	3569, 7124, 9370	61	65	16792	12.70517023959647	1	0.16451059435038562	0.14911464213042153
GOTERM_BP_DIRECT	GO:0042493~response to drug	5	8.064516129032258	0.02324232846432545	3569, 1026, 1374, 6833, 6648	61	304	16792	4.527610008628128	1	0.16733468551003444	0.15167443680065296
GOTERM_BP_DIRECT	GO:0030593~neutrophil chemotaxis	3	4.838709677419355	0.023263134531678255	3553, 1906, 6347	61	66	16792	12.512667660208642	1	0.16733468551003444	0.15167443680065296
GOTERM_BP_DIRECT	GO:0005975~carbohydrate metabolic process	4	6.451612903225806	0.02431811734196541	155, 6524, 3643, 6514	61	174	16792	6.328245713208969	1	0.16733468551003444	0.15167443680065296
GOTERM_BP_DIRECT	GO:0071548~response to dexamethasone	2	3.225806451612903	0.02474976369454698	2056, 1906	61	7	16792	78.65105386416863	1	0.16733468551003444	0.15167443680065296
GOTERM_BP_DIRECT	GO:0032308~positive regulation of prostaglandin secretion	2	3.225806451612903	0.02474976369454698	3553, 1906	61	7	16792	78.65105386416863	1	0.16733468551003444	0.15167443680065296
GOTERM_BP_DIRECT	GO:2000121~regulation of removal of superoxide radicals	2	3.225806451612903	0.02474976369454698	4780, 948	61	7	16792	78.65105386416863	1	0.16733468551003444	0.15167443680065296
GOTERM_BP_DIRECT	GO:0060253~negative regulation of glial cell proliferation	2	3.225806451612903	0.02474976369454698	116, 4851	61	7	16792	78.65105386416863	1	0.16733468551003444	0.15167443680065296
GOTERM_BP_DIRECT	GO:0043567~regulation of insulin-like growth factor receptor signaling pathway	2	3.225806451612903	0.02474976369454698	3486, 3484	61	7	16792	78.65105386416863	1	0.16733468551003444	0.15167443680065296
GOTERM_BP_DIRECT	GO:0044321~response to leptin	2	3.225806451612903	0.02474976369454698	1906, 23411	61	7	16792	78.65105386416863	1	0.16733468551003444	0.15167443680065296
GOTERM_BP_DIRECT	GO:0061051~positive regulation of cell growth involved in cardiac muscle cell development	2	3.225806451612903	0.02474976369454698	3479, 1906	61	7	16792	78.65105386416863	1	0.16733468551003444	0.15167443680065296
GOTERM_BP_DIRECT	GO:0048842~positive regulation of axon extension involved in axon guidance	2	3.225806451612903	0.02474976369454698	7422, 8829	61	7	16792	78.65105386416863	1	0.16733468551003444	0.15167443680065296
GOTERM_BP_DIRECT	GO:0045722~positive regulation of gluconeogenesis	2	3.225806451612903	0.02474976369454698	5465, 2308	61	7	16792	78.65105386416863	1	0.16733468551003444	0.15167443680065296
GOTERM_BP_DIRECT	GO:0071679~commissural neuron axon guidance	2	3.225806451612903	0.02474976369454698	7422, 8829	61	7	16792	78.65105386416863	1	0.16733468551003444	0.15167443680065296
GOTERM_BP_DIRECT	GO:0071639~positive regulation of monocyte chemotactic protein-1 production	2	3.225806451612903	0.02474976369454698	3553, 9370	61	7	16792	78.65105386416863	1	0.16733468551003444	0.15167443680065296
GOTERM_BP_DIRECT	GO:1903140~regulation of establishment of endothelial barrier	2	3.225806451612903	0.02474976369454698	7124, 3553	61	7	16792	78.65105386416863	1	0.16733468551003444	0.15167443680065296
GOTERM_BP_DIRECT	GO:0001542~ovulation from ovarian follicle	2	3.225806451612903	0.02474976369454698	3952, 23411	61	7	16792	78.65105386416863	1	0.16733468551003444	0.15167443680065296
GOTERM_BP_DIRECT	GO:0051260~protein homooligomerization	4	6.451612903225806	0.02541470511202796	1374, 9370, 6648, 51129	61	177	16792	6.220987311290174	1	0.17107343352942167	0.15506328889937765
GOTERM_BP_DIRECT	GO:0098869~cellular oxidant detoxification	3	4.838709677419355	0.025954846918157613	2878, 213, 11315	61	70	16792	11.797658079625293	1	0.17394300917081068	0.15766431132301884
GOTERM_BP_DIRECT	GO:0071347~cellular response to interleukin-1	3	4.838709677419355	0.026646702444152497	3569, 1906, 6347	61	71	16792	11.631493881320711	1	0.17702678841158703	0.16045949080500524
GOTERM_BP_DIRECT	GO:0071260~cellular response to mechanical stimulus	3	4.838709677419355	0.026646702444152497	3553, 207, 1956	61	71	16792	11.631493881320711	1	0.17702678841158703	0.16045949080500524
GOTERM_BP_DIRECT	GO:0048010~vascular endothelial growth factor receptor signaling pathway	3	4.838709677419355	0.027346007504222933	7422, 6347, 8829	61	72	16792	11.469945355191257	1	0.18052081544162166	0.16362652446770026
GOTERM_BP_DIRECT	GO:0007507~heart development	4	6.451612903225806	0.02768703205395858	5465, 4851, 1906, 6648	61	183	16792	6.017020514198693	1	0.18052081544162166	0.16362652446770026
GOTERM_BP_DIRECT	GO:0050729~positive regulation of inflammatory response	3	4.838709677419355	0.028052701945889137	5054, 6347, 1956	61	73	16792	11.312822816079048	1	0.18052081544162166	0.16362652446770026
GOTERM_BP_DIRECT	GO:0034383~low-density lipoprotein particle clearance	2	3.225806451612903	0.028235912886484017	9370, 948	61	8	16792	68.81967213114754	1	0.18052081544162166	0.16362652446770026
GOTERM_BP_DIRECT	GO:0043068~positive regulation of programmed cell death	2	3.225806451612903	0.028235912886484017	1026, 7124	61	8	16792	68.81967213114754	1	0.18052081544162166	0.16362652446770026
GOTERM_BP_DIRECT	GO:0032099~negative regulation of appetite	2	3.225806451612903	0.028235912886484017	5465, 3952	61	8	16792	68.81967213114754	1	0.18052081544162166	0.16362652446770026
GOTERM_BP_DIRECT	GO:0031659~positive regulation of cyclin-dependent protein serine/threonine kinase activity involved in G1/S transition of mitotic cell cycle	2	3.225806451612903	0.028235912886484017	207, 1956	61	8	16792	68.81967213114754	1	0.18052081544162166	0.16362652446770026
GOTERM_BP_DIRECT	GO:0045410~positive regulation of interleukin-6 biosynthetic process	2	3.225806451612903	0.028235912886484017	7189, 3553	61	8	16792	68.81967213114754	1	0.18052081544162166	0.16362652446770026
GOTERM_BP_DIRECT	GO:0035148~tube formation	2	3.225806451612903	0.028235912886484017	7422, 4851	61	8	16792	68.81967213114754	1	0.18052081544162166	0.16362652446770026
GOTERM_BP_DIRECT	GO:0001889~liver development	3	4.838709677419355	0.028766725939413	6927, 4851, 6648	61	74	16792	11.15994683207798	1	0.18299679547130115	0.16587078647104198
GOTERM_BP_DIRECT	GO:0006898~receptor-mediated endocytosis	4	6.451612903225806	0.028862714468968313	155, 213, 948, 1956	61	186	16792	5.919971796227746	1	0.18299679547130115	0.16587078647104198
GOTERM_BP_DIRECT	GO:0014066~regulation of phosphatidylinositol 3-kinase signaling	3	4.838709677419355	0.031694932030654085	2247, 207, 1956	61	78	16792	10.58764186633039	1	0.1945886975192846	0.17637784428285938
GOTERM_BP_DIRECT	GO:0071404~cellular response to low-density lipoprotein particle stimulus	2	3.225806451612903	0.03170980738370541	948, 26291	61	9	16792	61.173041894353375	1	0.1945886975192846	0.17637784428285938
GOTERM_BP_DIRECT	GO:0003084~positive regulation of systemic arterial blood pressure	2	3.225806451612903	0.03170980738370541	551, 1636	61	9	16792	61.173041894353375	1	0.1945886975192846	0.17637784428285938
GOTERM_BP_DIRECT	GO:0032000~positive regulation of fatty acid beta-oxidation	2	3.225806451612903	0.03170980738370541	5465, 1374	61	9	16792	61.173041894353375	1	0.1945886975192846	0.17637784428285938
GOTERM_BP_DIRECT	GO:0009651~response to salt stress	2	3.225806451612903	0.03170980738370541	7124, 2056	61	9	16792	61.173041894353375	1	0.1945886975192846	0.17637784428285938
GOTERM_BP_DIRECT	GO:0060627~regulation of vesicle-mediated transport	2	3.225806451612903	0.03170980738370541	169026, 8829	61	9	16792	61.173041894353375	1	0.1945886975192846	0.17637784428285938
GOTERM_BP_DIRECT	GO:0035767~endothelial cell chemotaxis	2	3.225806451612903	0.03170980738370541	7422, 8829	61	9	16792	61.173041894353375	1	0.1945886975192846	0.17637784428285938
GOTERM_BP_DIRECT	GO:0032930~positive regulation of superoxide anion generation	2	3.225806451612903	0.03170980738370541	1401, 1956	61	9	16792	61.173041894353375	1	0.1945886975192846	0.17637784428285938
GOTERM_BP_DIRECT	GO:0045080~positive regulation of chemokine biosynthetic process	2	3.225806451612903	0.03517148953487049	7124, 3553	61	10	16792	55.05573770491804	1	0.2107530823893416	0.191029462767826
GOTERM_BP_DIRECT	GO:1903206~negative regulation of hydrogen peroxide-induced cell death	2	3.225806451612903	0.03517148953487049	4780, 11315	61	10	16792	55.05573770491804	1	0.2107530823893416	0.191029462767826
GOTERM_BP_DIRECT	GO:0008343~adult feeding behavior	2	3.225806451612903	0.03517148953487049	4852, 3952	61	10	16792	55.05573770491804	1	0.2107530823893416	0.191029462767826
GOTERM_BP_DIRECT	GO:1902237~positive regulation of endoplasmic reticulum stress-induced intrinsic apoptotic signaling pathway	2	3.225806451612903	0.03517148953487049	23411, 1649	61	10	16792	55.05573770491804	1	0.2107530823893416	0.191029462767826
GOTERM_BP_DIRECT	GO:0043267~negative regulation of potassium ion transport	2	3.225806451612903	0.03517148953487049	116, 4842	61	10	16792	55.05573770491804	1	0.2107530823893416	0.191029462767826
GOTERM_BP_DIRECT	GO:0033160~positive regulation of protein import into nucleus, translocation	2	3.225806451612903	0.03517148953487049	3569, 3479	61	10	16792	55.05573770491804	1	0.2107530823893416	0.191029462767826
GOTERM_BP_DIRECT	GO:0001822~kidney development	3	4.838709677419355	0.0378853741491254	7422, 5972, 1636	61	86	16792	9.602744948532214	1	0.22353367562212687	0.20261396645068436
GOTERM_BP_DIRECT	GO:0002003~angiotensin maturation	2	3.225806451612903	0.03862100154727846	5972, 1636	61	11	16792	50.05067064083458	1	0.22353367562212687	0.20261396645068436
GOTERM_BP_DIRECT	GO:0045820~negative regulation of glycolytic process	2	3.225806451612903	0.03862100154727846	5465, 51548	61	11	16792	50.05067064083458	1	0.22353367562212687	0.20261396645068436
GOTERM_BP_DIRECT	GO:0061045~negative regulation of wound healing	2	3.225806451612903	0.03862100154727846	5054, 2247	61	11	16792	50.05067064083458	1	0.22353367562212687	0.20261396645068436
GOTERM_BP_DIRECT	GO:0034116~positive regulation of heterotypic cell-cell adhesion	2	3.225806451612903	0.03862100154727846	7124, 3553	61	11	16792	50.05067064083458	1	0.22353367562212687	0.20261396645068436
GOTERM_BP_DIRECT	GO:0070166~enamel mineralization	2	3.225806451612903	0.03862100154727846	5465, 2308	61	11	16792	50.05067064083458	1	0.22353367562212687	0.20261396645068436
GOTERM_BP_DIRECT	GO:0002446~neutrophil mediated immunity	2	3.225806451612903	0.03862100154727846	3569, 1636	61	11	16792	50.05067064083458	1	0.22353367562212687	0.20261396645068436
GOTERM_BP_DIRECT	GO:0060081~membrane hyperpolarization	2	3.225806451612903	0.03862100154727846	9370, 11315	61	11	16792	50.05067064083458	1	0.22353367562212687	0.20261396645068436
GOTERM_BP_DIRECT	GO:0002523~leukocyte migration involved in inflammatory response	2	3.225806451612903	0.03862100154727846	6401, 6347	61	11	16792	50.05067064083458	1	0.22353367562212687	0.20261396645068436
GOTERM_BP_DIRECT	GO:2000505~regulation of energy homeostasis	2	3.225806451612903	0.042058385490001585	948, 2308	61	12	16792	45.87978142076503	1	0.2389041376532432	0.21654596246710853
GOTERM_BP_DIRECT	GO:0021954~central nervous system neuron development	2	3.225806451612903	0.042058385490001585	4852, 3952	61	12	16792	45.87978142076503	1	0.2389041376532432	0.21654596246710853
GOTERM_BP_DIRECT	GO:0015908~fatty acid transport	2	3.225806451612903	0.042058385490001585	6927, 5465	61	12	16792	45.87978142076503	1	0.2389041376532432	0.21654596246710853
GOTERM_BP_DIRECT	GO:0030195~negative regulation of blood coagulation	2	3.225806451612903	0.042058385490001585	5054, 1906	61	12	16792	45.87978142076503	1	0.2389041376532432	0.21654596246710853
GOTERM_BP_DIRECT	GO:0046889~positive regulation of lipid biosynthetic process	2	3.225806451612903	0.042058385490001585	3630, 207	61	12	16792	45.87978142076503	1	0.2389041376532432	0.21654596246710853
GOTERM_BP_DIRECT	GO:0009887~organ morphogenesis	3	4.838709677419355	0.04280619461263519	2247, 6347, 8829	61	92	16792	8.976478973627941	1	0.24225135321520952	0.21957992421666572
GOTERM_BP_DIRECT	GO:0055089~fatty acid homeostasis	2	3.225806451612903	0.04548368327813467	3630, 23411	61	13	16792	42.35056746532156	1	0.2499966476582366	0.22660036453315294
GOTERM_BP_DIRECT	GO:0045995~regulation of embryonic development	2	3.225806451612903	0.04548368327813467	4780, 3643	61	13	16792	42.35056746532156	1	0.2499966476582366	0.22660036453315294
GOTERM_BP_DIRECT	GO:0001878~response to yeast	2	3.225806451612903	0.04548368327813467	3569, 4852	61	13	16792	42.35056746532156	1	0.2499966476582366	0.22660036453315294
GOTERM_BP_DIRECT	GO:0050435~beta-amyloid metabolic process	2	3.225806451612903	0.04548368327813467	5972, 1636	61	13	16792	42.35056746532156	1	0.2499966476582366	0.22660036453315294
GOTERM_BP_DIRECT	GO:0051770~positive regulation of nitric-oxide synthase biosynthetic process	2	3.225806451612903	0.04548368327813467	6347, 10135	61	13	16792	42.35056746532156	1	0.2499966476582366	0.22660036453315294
GOTERM_BP_DIRECT	GO:0006809~nitric oxide biosynthetic process	2	3.225806451612903	0.04548368327813467	207, 4842	61	13	16792	42.35056746532156	1	0.2499966476582366	0.22660036453315294
GOTERM_BP_DIRECT	GO:0060644~mammary gland epithelial cell differentiation	2	3.225806451612903	0.04548368327813467	2247, 207	61	13	16792	42.35056746532156	1	0.2499966476582366	0.22660036453315294
GOTERM_BP_DIRECT	GO:0043568~positive regulation of insulin-like growth factor receptor signaling pathway	2	3.225806451612903	0.04548368327813467	3479, 3486	61	13	16792	42.35056746532156	1	0.2499966476582366	0.22660036453315294
GOTERM_BP_DIRECT	GO:0006469~negative regulation of protein kinase activity	3	4.838709677419355	0.04883085065612595	3569, 207, 11315	61	99	16792	8.341778440139096	1	0.26215620793446043	0.23762195549033224
GOTERM_BP_DIRECT	GO:0001678~cellular glucose homeostasis	2	3.225806451612903	0.04889693668934635	23411, 2308	61	14	16792	39.325526932084315	1	0.26215620793446043	0.23762195549033224
GOTERM_BP_DIRECT	GO:0048009~insulin-like growth factor receptor signaling pathway	2	3.225806451612903	0.04889693668934635	3479, 207	61	14	16792	39.325526932084315	1	0.26215620793446043	0.23762195549033224
GOTERM_BP_DIRECT	GO:0035729~cellular response to hepatocyte growth factor stimulus	2	3.225806451612903	0.04889693668934635	3569, 8829	61	14	16792	39.325526932084315	1	0.26215620793446043	0.23762195549033224
GOTERM_BP_DIRECT	GO:0010875~positive regulation of cholesterol efflux	2	3.225806451612903	0.04889693668934635	9370, 23411	61	14	16792	39.325526932084315	1	0.26215620793446043	0.23762195549033224
GOTERM_BP_DIRECT	GO:0050892~intestinal absorption	2	3.225806451612903	0.04889693668934635	3952, 948	61	14	16792	39.325526932084315	1	0.26215620793446043	0.23762195549033224
GOTERM_BP_DIRECT	GO:0042554~superoxide anion generation	2	3.225806451612903	0.04889693668934635	1906, 6648	61	14	16792	39.325526932084315	1	0.26215620793446043	0.23762195549033224
GOTERM_BP_DIRECT	GO:0031175~neuron projection development	3	4.838709677419355	0.04971546361834348	3569, 116, 4852	61	100	16792	8.258360655737704	1	0.2656126867441568	0.24075495493498503
GOTERM_BP_DIRECT	GO:0006915~apoptotic process	6	9.67741935483871	0.051565433093199706	551, 3553, 2056, 3486, 1649, 2308	61	567	16792	2.913001994969208	1	0.2745365218341782	0.24884364053686966
GOTERM_BP_DIRECT	GO:0043122~regulation of I-kappaB kinase/NF-kappaB signaling	2	3.225806451612903	0.052298187363788814	7124, 3553	61	15	16792	36.703825136612025	1	0.2755573458340321	0.2497689293063707
GOTERM_BP_DIRECT	GO:0051044~positive regulation of membrane protein ectodomain proteolysis	2	3.225806451612903	0.052298187363788814	7124, 3553	61	15	16792	36.703825136612025	1	0.2755573458340321	0.2497689293063707
GOTERM_BP_DIRECT	GO:0006112~energy reserve metabolic process	2	3.225806451612903	0.052298187363788814	155, 3952	61	15	16792	36.703825136612025	1	0.2755573458340321	0.2497689293063707
GOTERM_BP_DIRECT	GO:0090280~positive regulation of calcium ion import	2	3.225806451612903	0.05568747679175527	2641, 6347	61	16	16792	34.40983606557377	1	0.28746778560068265	0.2605647140425036
GOTERM_BP_DIRECT	GO:0030949~positive regulation of vascular endothelial growth factor receptor signaling pathway	2	3.225806451612903	0.05568747679175527	7422, 3553	61	16	16792	34.40983606557377	1	0.28746778560068265	0.2605647140425036
GOTERM_BP_DIRECT	GO:0090026~positive regulation of monocyte chemotaxis	2	3.225806451612903	0.05568747679175527	5054, 6347	61	16	16792	34.40983606557377	1	0.28746778560068265	0.2605647140425036
GOTERM_BP_DIRECT	GO:0010613~positive regulation of cardiac muscle hypertrophy	2	3.225806451612903	0.05568747679175527	3479, 1906	61	16	16792	34.40983606557377	1	0.28746778560068265	0.2605647140425036
GOTERM_BP_DIRECT	GO:1900745~positive regulation of p38MAPK cascade	2	3.225806451612903	0.05568747679175527	7422, 3952	61	16	16792	34.40983606557377	1	0.28746778560068265	0.2605647140425036
GOTERM_BP_DIRECT	GO:0044130~negative regulation of growth of symbiont in host	2	3.225806451612903	0.05568747679175527	7124, 948	61	16	16792	34.40983606557377	1	0.28746778560068265	0.2605647140425036
GOTERM_BP_DIRECT	GO:0042310~vasoconstriction	2	3.225806451612903	0.05906484633307783	551, 1906	61	17	16792	32.385728061716485	1	0.2988446529700097	0.27087686149441326
GOTERM_BP_DIRECT	GO:0042523~positive regulation of tyrosine phosphorylation of Stat5 protein	2	3.225806451612903	0.05906484633307783	3479, 2056	61	17	16792	32.385728061716485	1	0.2988446529700097	0.27087686149441326
GOTERM_BP_DIRECT	GO:0051571~positive regulation of histone H3-K4 methylation	2	3.225806451612903	0.05906484633307783	1786, 2641	61	17	16792	32.385728061716485	1	0.2988446529700097	0.27087686149441326
GOTERM_BP_DIRECT	GO:0032722~positive regulation of chemokine production	2	3.225806451612903	0.05906484633307783	3569, 7124	61	17	16792	32.385728061716485	1	0.2988446529700097	0.27087686149441326
GOTERM_BP_DIRECT	GO:0070542~response to fatty acid	2	3.225806451612903	0.05906484633307783	7351, 948	61	17	16792	32.385728061716485	1	0.2988446529700097	0.27087686149441326
GOTERM_BP_DIRECT	GO:0071310~cellular response to organic substance	2	3.225806451612903	0.05906484633307783	3553, 6833	61	17	16792	32.385728061716485	1	0.2988446529700097	0.27087686149441326
GOTERM_BP_DIRECT	GO:0030225~macrophage differentiation	2	3.225806451612903	0.06243033719263749	7422, 23411	61	18	16792	30.586520947176687	1	0.31174364454362774	0.28256868304510757
GOTERM_BP_DIRECT	GO:0035066~positive regulation of histone acetylation	2	3.225806451612903	0.06243033719263749	3553, 4842	61	18	16792	30.586520947176687	1	0.31174364454362774	0.28256868304510757
GOTERM_BP_DIRECT	GO:0050870~positive regulation of T cell activation	2	3.225806451612903	0.06243033719263749	7189, 6347	61	18	16792	30.586520947176687	1	0.31174364454362774	0.28256868304510757
GOTERM_BP_DIRECT	GO:0006970~response to osmotic stress	2	3.225806451612903	0.06243033719263749	6513, 1956	61	18	16792	30.586520947176687	1	0.31174364454362774	0.28256868304510757
GOTERM_BP_DIRECT	GO:0007263~nitric oxide mediated signal transduction	2	3.225806451612903	0.06578399045377815	4842, 948	61	19	16792	28.97670405522002	1	0.3211435700107764	0.29108890344563176
GOTERM_BP_DIRECT	GO:0046579~positive regulation of Ras protein signal transduction	2	3.225806451612903	0.06578399045377815	3479, 2056	61	19	16792	28.97670405522002	1	0.3211435700107764	0.29108890344563176
GOTERM_BP_DIRECT	GO:0042246~tissue regeneration	2	3.225806451612903	0.06578399045377815	4851, 3484	61	19	16792	28.97670405522002	1	0.3211435700107764	0.29108890344563176
GOTERM_BP_DIRECT	GO:0045672~positive regulation of osteoclast differentiation	2	3.225806451612903	0.06578399045377815	7189, 7124	61	19	16792	28.97670405522002	1	0.3211435700107764	0.29108890344563176
GOTERM_BP_DIRECT	GO:0046827~positive regulation of protein export from nucleus	2	3.225806451612903	0.06578399045377815	3553, 6934	61	19	16792	28.97670405522002	1	0.3211435700107764	0.29108890344563176
GOTERM_BP_DIRECT	GO:0051968~positive regulation of synaptic transmission, glutamatergic	2	3.225806451612903	0.06578399045377815	116, 1956	61	19	16792	28.97670405522002	1	0.3211435700107764	0.29108890344563176
GOTERM_BP_DIRECT	GO:0001659~temperature homeostasis	2	3.225806451612903	0.06578399045377815	155, 2308	61	19	16792	28.97670405522002	1	0.3211435700107764	0.29108890344563176
GOTERM_BP_DIRECT	GO:0014911~positive regulation of smooth muscle cell migration	2	3.225806451612903	0.06912584704295524	3479, 8829	61	20	16792	27.52786885245902	1	0.3300759196301113	0.29918530673279065
GOTERM_BP_DIRECT	GO:0002052~positive regulation of neuroblast proliferation	2	3.225806451612903	0.06912584704295524	7422, 4851	61	20	16792	27.52786885245902	1	0.3300759196301113	0.29918530673279065
GOTERM_BP_DIRECT	GO:0042326~negative regulation of phosphorylation	2	3.225806451612903	0.06912584704295524	1026, 23411	61	20	16792	27.52786885245902	1	0.3300759196301113	0.29918530673279065
GOTERM_BP_DIRECT	GO:2000377~regulation of reactive oxygen species metabolic process	2	3.225806451612903	0.06912584704295524	7124, 2308	61	20	16792	27.52786885245902	1	0.3300759196301113	0.29918530673279065
GOTERM_BP_DIRECT	GO:0045777~positive regulation of blood pressure	2	3.225806451612903	0.06912584704295524	2740, 9370	61	20	16792	27.52786885245902	1	0.3300759196301113	0.29918530673279065
GOTERM_BP_DIRECT	GO:0019229~regulation of vasoconstriction	2	3.225806451612903	0.06912584704295524	1906, 1636	61	20	16792	27.52786885245902	1	0.3300759196301113	0.29918530673279065
GOTERM_BP_DIRECT	GO:0071385~cellular response to glucocorticoid stimulus	2	3.225806451612903	0.06912584704295524	116, 1906	61	20	16792	27.52786885245902	1	0.3300759196301113	0.29918530673279065
GOTERM_BP_DIRECT	GO:0042346~positive regulation of NF-kappaB import into nucleus	2	3.225806451612903	0.07245594775821387	7124, 3553	61	21	16792	26.217017954722873	1	0.33816600554164905	0.30651827072983245
GOTERM_BP_DIRECT	GO:0006471~protein ADP-ribosylation	2	3.225806451612903	0.07245594775821387	23411, 51548	61	21	16792	26.217017954722873	1	0.33816600554164905	0.30651827072983245
GOTERM_BP_DIRECT	GO:0048844~artery morphogenesis	2	3.225806451612903	0.07245594775821387	7422, 8829	61	21	16792	26.217017954722873	1	0.33816600554164905	0.30651827072983245
GOTERM_BP_DIRECT	GO:0097150~neuronal stem cell population maintenance	2	3.225806451612903	0.07245594775821387	4851, 2308	61	21	16792	26.217017954722873	1	0.33816600554164905	0.30651827072983245
GOTERM_BP_DIRECT	GO:0035902~response to immobilization stress	2	3.225806451612903	0.07245594775821387	5972, 6648	61	21	16792	26.217017954722873	1	0.33816600554164905	0.30651827072983245
GOTERM_BP_DIRECT	GO:0045861~negative regulation of proteolysis	2	3.225806451612903	0.07245594775821387	3630, 207	61	21	16792	26.217017954722873	1	0.33816600554164905	0.30651827072983245
GOTERM_BP_DIRECT	GO:0031954~positive regulation of protein autophosphorylation	2	3.225806451612903	0.07245594775821387	7422, 3630	61	21	16792	26.217017954722873	1	0.33816600554164905	0.30651827072983245
GOTERM_BP_DIRECT	GO:0006357~regulation of transcription from RNA polymerase II promoter	5	8.064516129032258	0.07259060851941158	6927, 7422, 2056, 6934, 6648	61	441	16792	3.121073566038437	1	0.33816600554164905	0.30651827072983245
GOTERM_BP_DIRECT	GO:0060045~positive regulation of cardiac muscle cell proliferation	2	3.225806451612903	0.07577433325113235	2247, 4851	61	22	16792	25.02533532041729	1	0.3497981305369493	0.31706178716863537
GOTERM_BP_DIRECT	GO:0045453~bone resorption	2	3.225806451612903	0.07577433325113235	6927, 7189	61	22	16792	25.02533532041729	1	0.3497981305369493	0.31706178716863537
GOTERM_BP_DIRECT	GO:0051000~positive regulation of nitric-oxide synthase activity	2	3.225806451612903	0.07577433325113235	3630, 207	61	22	16792	25.02533532041729	1	0.3497981305369493	0.31706178716863537
GOTERM_BP_DIRECT	GO:0071398~cellular response to fatty acid	2	3.225806451612903	0.07908104404318074	1374, 1906	61	23	16792	23.937277263007843	1	0.3607039859641199	0.3269470029844935
GOTERM_BP_DIRECT	GO:0030316~osteoclast differentiation	2	3.225806451612903	0.07908104404318074	7189, 7124	61	23	16792	23.937277263007843	1	0.3607039859641199	0.3269470029844935
GOTERM_BP_DIRECT	GO:0043252~sodium-independent organic anion transport	2	3.225806451612903	0.07908104404318074	551, 213	61	23	16792	23.937277263007843	1	0.3607039859641199	0.3269470029844935
GOTERM_BP_DIRECT	GO:0048754~branching morphogenesis of an epithelial tube	2	3.225806451612903	0.07908104404318074	7422, 4851	61	23	16792	23.937277263007843	1	0.3607039859641199	0.3269470029844935
GOTERM_BP_DIRECT	GO:0070371~ERK1 and ERK2 cascade	2	3.225806451612903	0.08237612051648009	551, 3479	61	24	16792	22.939890710382514	1	0.3735035968818445	0.3385487445558603
GOTERM_BP_DIRECT	GO:0002092~positive regulation of receptor internalization	2	3.225806451612903	0.08237612051648009	7422, 6401	61	24	16792	22.939890710382514	1	0.3735035968818445	0.3385487445558603
GOTERM_BP_DIRECT	GO:0050821~protein stabilization	3	4.838709677419355	0.08506352207860404	1026, 3479, 11315	61	136	16792	6.072324011571841	1	0.38159729810093557	0.34588498551688207
GOTERM_BP_DIRECT	GO:0034612~response to tumor necrosis factor	2	3.225806451612903	0.08565960291140111	6401, 9370	61	25	16792	22.022295081967215	1	0.38159729810093557	0.34588498551688207
GOTERM_BP_DIRECT	GO:0060612~adipose tissue development	2	3.225806451612903	0.08565960291140111	3952, 10135	61	25	16792	22.022295081967215	1	0.38159729810093557	0.34588498551688207
GOTERM_BP_DIRECT	GO:0050715~positive regulation of cytokine secretion	2	3.225806451612903	0.08565960291140111	7124, 3630	61	25	16792	22.022295081967215	1	0.38159729810093557	0.34588498551688207
GOTERM_BP_DIRECT	GO:0034198~cellular response to amino acid starvation	2	3.225806451612903	0.08565960291140111	7351, 1026	61	25	16792	22.022295081967215	1	0.38159729810093557	0.34588498551688207
GOTERM_BP_DIRECT	GO:0002040~sprouting angiogenesis	2	3.225806451612903	0.08565960291140111	4851, 8829	61	25	16792	22.022295081967215	1	0.38159729810093557	0.34588498551688207
GOTERM_BP_DIRECT	GO:0007202~activation of phospholipase C activity	2	3.225806451612903	0.0889315313311196	6401, 1956	61	26	16792	21.17528373266078	1	0.3938764634027557	0.3570149880973932
GOTERM_BP_DIRECT	GO:0040014~regulation of multicellular organism growth	2	3.225806451612903	0.0889315313311196	3479, 5617	61	26	16792	21.17528373266078	1	0.3938764634027557	0.3570149880973932
GOTERM_BP_DIRECT	GO:0008360~regulation of cell shape	3	4.838709677419355	0.08936091475671999	3569, 7422, 6347	61	140	16792	5.898829039812647	1	0.3946343287522201	0.3577019275666393
GOTERM_BP_DIRECT	GO:0007050~cell cycle arrest	3	4.838709677419355	0.0904453229553527	1026, 1649, 6934	61	141	16792	5.856993372863621	1	0.39827220021838305	0.3609993437843328
GOTERM_BP_DIRECT	GO:0014065~phosphatidylinositol 3-kinase signaling	2	3.225806451612903	0.09219194574717467	3479, 1906	61	27	16792	20.39101396478446	1	0.40248369457623684	0.36481669959953406
GOTERM_BP_DIRECT	GO:0015721~bile acid and bile salt transport	2	3.225806451612903	0.09219194574717467	6927, 213	61	27	16792	20.39101396478446	1	0.40248369457623684	0.36481669959953406
GOTERM_BP_DIRECT	GO:0042104~positive regulation of activated T cell proliferation	2	3.225806451612903	0.09219194574717467	3479, 2056	61	27	16792	20.39101396478446	1	0.40248369457623684	0.36481669959953406
GOTERM_BP_DIRECT	GO:0061418~regulation of transcription from RNA polymerase II promoter in response to hypoxia	2	3.225806451612903	0.09544088599553137	7422, 2056	61	28	16792	19.662763466042158	1	0.41430020966242026	0.3755273497267356
GOTERM_BP_DIRECT	GO:0000060~protein import into nucleus, translocation	2	3.225806451612903	0.09544088599553137	7124, 207	61	28	16792	19.662763466042158	1	0.41430020966242026	0.3755273497267356
GOTERM_BP_DIRECT	GO:0001662~behavioral fear response	2	3.225806451612903	0.09867839177153546	116, 1803	61	29	16792	18.98473713962691	1	0.42235457318461117	0.38282793446380003
GOTERM_BP_DIRECT	GO:0048662~negative regulation of smooth muscle cell proliferation	2	3.225806451612903	0.09867839177153546	3486, 9370	61	29	16792	18.98473713962691	1	0.42235457318461117	0.38282793446380003
GOTERM_BP_DIRECT	GO:0050766~positive regulation of phagocytosis	2	3.225806451612903	0.09867839177153546	7124, 3553	61	29	16792	18.98473713962691	1	0.42235457318461117	0.38282793446380003
GOTERM_BP_DIRECT	GO:0097421~liver regeneration	2	3.225806451612903	0.09867839177153546	7351, 1956	61	29	16792	18.98473713962691	1	0.42235457318461117	0.38282793446380003
GOTERM_BP_DIRECT	GO:0042149~cellular response to glucose starvation	2	3.225806451612903	0.09867839177153546	4780, 6513	61	29	16792	18.98473713962691	1	0.42235457318461117	0.38282793446380003

## Sheet: GO BP EA for AD&hypoglycemia
Category	Term	Count	%	PValue	Genes	List Total	Pop Hits	Pop Total	Fold Enrichment	Bonferroni	Benjamini	FDR
GOTERM_BP_DIRECT	GO:0045944~positive regulation of transcription from RNA polymerase II promoter	28	36.36363636363637	4.336362977294571E-15	7422, 7124, 5465, 1440, 2353, 154, 2247, 3479, 116, 3553, 2908, 51741, 4842, 958, 10135, 2308, 1956, 5054, 4780, 23411, 3569, 4851, 207, 1906, 406, 6934, 1649, 11315	76	981	16792	6.306346907022909	6.92779e-12	6.938180763671314E-12	6.352771761736547E-12
GOTERM_BP_DIRECT	GO:0051897~positive regulation of protein kinase B signaling	11	14.285714285714285	3.5977527433671433E-12	3569, 2247, 7124, 1440, 3630, 3643, 3952, 6934, 3481, 11315, 1956	76	84	16792	28.93358395989975	5.75646e-09	2.8782021946937147E-9	2.6353538845164325E-9
GOTERM_BP_DIRECT	GO:0045429~positive regulation of nitric oxide biosynthetic process	9	11.688311688311687	1.3801307007928652E-11	3569, 7124, 3553, 3630, 1906, 207, 3643, 6648, 1956	76	43	16792	46.24479804161566	2.20821e-08	6.935548173297907E-9	6.350361296175895E-9
GOTERM_BP_DIRECT	GO:0008284~positive regulation of cell proliferation	18	23.376623376623375	1.7338870433244766E-11	7422, 1440, 2056, 23411, 3481, 3480, 551, 3569, 2247, 3479, 116, 3630, 4851, 1906, 3643, 3952, 10135, 1956	76	466	16792	8.53444770725096	2.77423e-08	6.935548173297907E-9	6.350361296175895E-9
GOTERM_BP_DIRECT	GO:1901215~negative regulation of neuron death	8	10.38961038961039	4.4118257698458467E-10	3569, 1113, 5465, 1440, 2056, 207, 23411, 11315	76	40	16792	44.189473684210526	7.05892e-07	1.4117842463506708E-7	1.2926649505648332E-7
GOTERM_BP_DIRECT	GO:0045599~negative regulation of fat cell differentiation	8	10.38961038961039	6.338996446837207E-10	3569, 7124, 9370, 406, 23411, 1649, 6648, 2308	76	42	16792	42.08521303258145	1.01424e-06	1.4817975374720278E-7	1.3567708702478252E-7
GOTERM_BP_DIRECT	GO:0042593~glucose homeostasis	10	12.987012987012985	6.482864226440121E-10	3569, 6566, 3630, 9370, 207, 3643, 3952, 3953, 51548, 6934	76	101	16792	21.875977071391347	1.03726e-06	1.4817975374720278E-7	1.3567708702478252E-7
GOTERM_BP_DIRECT	GO:0050731~positive regulation of peptidyl-tyrosine phosphorylation	9	11.688311688311687	2.9529053208245656E-9	3569, 2688, 3479, 7422, 1440, 3630, 9370, 948, 3481	76	82	16792	24.25032092426187	4.72464e-06	5.905810641649131E-7	5.407507868759986E-7
GOTERM_BP_DIRECT	GO:0001934~positive regulation of protein phosphorylation	10	12.987012987012985	5.016314167575345E-9	7422, 7124, 3553, 9370, 207, 3643, 23411, 958, 3481, 1956	76	127	16792	17.397430584334852	8.02607e-06	8.917891853467279E-7	8.165444728330978E-7
GOTERM_BP_DIRECT	GO:0048661~positive regulation of smooth muscle cell proliferation	8	10.38961038961039	8.51276714657817E-9	3569, 3479, 2247, 7124, 1906, 207, 10135, 1956	76	60	16792	29.459649122807015	1.36203e-05	1.3620427434525072E-6	1.2471203869737018E-6
GOTERM_BP_DIRECT	GO:0043066~negative regulation of apoptotic process	15	19.480519480519483	1.1676381802722638E-8	7422, 23411, 3480, 551, 3569, 1026, 213, 3479, 5621, 207, 3952, 6648, 2308, 1956, 11315	76	455	16792	7.283979178716021	1.8682e-05	1.6983828076687475E-6	1.5550817582716969E-6
GOTERM_BP_DIRECT	GO:0050796~regulation of insulin secretion	8	10.38961038961039	1.869827568834953E-8	7124, 2740, 6566, 3553, 2695, 6513, 406, 3952	76	67	16792	26.381775333857025	2.99168e-05	2.493103425113271E-6	2.2827478236193388E-6
GOTERM_BP_DIRECT	GO:0035690~cellular response to drug	8	10.38961038961039	2.3033210720747835E-8	4780, 3553, 5621, 1906, 9370, 6347, 1956, 3757	76	69	16792	25.617086193745234	3.68525e-05	2.8348567040920414E-6	2.5956656696842754E-6
GOTERM_BP_DIRECT	GO:0045740~positive regulation of DNA replication	7	9.090909090909092	2.9903838541420544E-8	3569, 3479, 2056, 3630, 3643, 1956, 3480	76	42	16792	36.82456140350877	4.7845e-05	3.4175815475909196E-6	3.129223104512935E-6
GOTERM_BP_DIRECT	GO:0043410~positive regulation of MAPK cascade	8	10.38961038961039	7.11386542784628E-8	154, 3569, 3479, 3486, 3630, 3643, 3952, 3481	76	81	16792	21.821962313190383	0.000113815	7.588123123036032E-6	6.947875234529867E-6
GOTERM_BP_DIRECT	GO:0045840~positive regulation of mitotic nuclear division	6	7.792207792207792	9.491081541343003E-8	3479, 3553, 3630, 1906, 3643, 3481	76	26	16792	50.98785425101214	0.000151846	8.932782627146356E-6	8.179079092980882E-6
GOTERM_BP_DIRECT	GO:0032757~positive regulation of interleukin-8 production	6	7.792207792207792	9.491081541343003E-8	5054, 7124, 3553, 9370, 1649, 11315	76	26	16792	50.98785425101214	0.000151846	8.932782627146356E-6	8.179079092980882E-6
GOTERM_BP_DIRECT	GO:0046326~positive regulation of glucose import	6	7.792207792207792	2.027751317092827E-7	4780, 3479, 3630, 9370, 207, 3643	76	30	16792	44.189473684210526	0.000324388	1.802445615193624E-5	1.650364266411662E-5
GOTERM_BP_DIRECT	GO:0043406~positive regulation of MAP kinase activity	7	9.090909090909092	2.4190830185134186E-7	2688, 2247, 7422, 7124, 1906, 958, 1956	76	59	16792	26.21409455842997	0.000386978	1.959153174043943E-5	1.7938496249839852E-5
GOTERM_BP_DIRECT	GO:0010628~positive regulation of gene expression	11	14.285714285714285	2.4489414675549285E-7	551, 3569, 1401, 1786, 4780, 7422, 7124, 3553, 3630, 9451, 11315	76	262	16792	9.27641623141824	0.000391754	1.959153174043943E-5	1.7938496249839852E-5
GOTERM_BP_DIRECT	GO:0043491~protein kinase B signaling	6	7.792207792207792	3.342071588259624E-7	3479, 7124, 3553, 6347, 207, 958	76	33	16792	40.17224880382775	0.000534589	2.3676857742167625E-5	2.1679122870172228E-5
GOTERM_BP_DIRECT	GO:0015758~glucose transport	6	7.792207792207792	3.342071588259624E-7	2688, 6513, 3630, 1906, 207, 3098	76	33	16792	40.17224880382775	0.000534589	2.3676857742167625E-5	2.1679122870172228E-5
GOTERM_BP_DIRECT	GO:0048009~insulin-like growth factor receptor signaling pathway	5	6.493506493506493	3.5515286613251435E-7	3479, 207, 3482, 9451, 3480	76	14	16792	78.90977443609022	0.000568083	2.3676857742167625E-5	2.1679122870172228E-5
GOTERM_BP_DIRECT	GO:1902176~negative regulation of oxidative stress-induced intrinsic apoptotic signaling pathway	5	6.493506493506493	3.5515286613251435E-7	4780, 3630, 207, 23411, 6648	76	14	16792	78.90977443609022	0.000568083	2.3676857742167625E-5	2.1679122870172228E-5
GOTERM_BP_DIRECT	GO:0002576~platelet degranulation	8	10.38961038961039	3.7490537360848185E-7	5054, 5265, 213, 3479, 7422, 6403, 948, 3481	76	103	16792	17.16096065406234	0.000599669	2.399394391094284E-5	2.196945489345704E-5
GOTERM_BP_DIRECT	GO:0045893~positive regulation of transcription, DNA-templated	14	18.181818181818183	4.065029694596837E-7	7124, 5465, 2056, 2353, 3569, 2247, 3479, 3553, 4851, 4842, 406, 3643, 1649, 2308	76	515	16792	6.006336228921819	0.000650193	2.501556735136515E-5	2.2904878856093714E-5
GOTERM_BP_DIRECT	GO:0014068~positive regulation of phosphatidylinositol 3-kinase signaling	7	9.090909090909092	4.34182972452932E-7	2688, 3479, 1440, 6403, 3630, 3952, 23411	76	65	16792	23.794331983805666	0.000694452	2.572936133054412E-5	2.3558446468279458E-5
GOTERM_BP_DIRECT	GO:0045725~positive regulation of glycogen biosynthetic process	5	6.493506493506493	4.826623144089938E-7	3479, 3630, 207, 3643, 3481	76	15	16792	73.64912280701753	0.000771962	2.7580703680513934E-5	2.525358180747057E-5
GOTERM_BP_DIRECT	GO:0006006~glucose metabolic process	7	9.090909090909092	5.208935536313392E-7	7124, 5236, 3630, 9370, 207, 3952, 3481	76	67	16792	23.0840534171249	0.000833083	2.8738954683108367E-5	2.6314105381721096E-5
GOTERM_BP_DIRECT	GO:0033138~positive regulation of peptidyl-serine phosphorylation	7	9.090909090909092	6.771750062206729E-7	551, 3569, 7422, 7124, 1440, 207, 11315	76	70	16792	22.094736842105263	0.00108289	3.6116000331769224E-5	3.306871280377619E-5
GOTERM_BP_DIRECT	GO:0070374~positive regulation of ERK1 and ERK2 cascade	9	11.688311688311687	1.103786987325585E-6	3569, 2247, 7422, 7124, 116, 2056, 6347, 948, 1956	76	175	16792	11.363007518796993	0.0017645	5.696965095873986E-5	5.216283665909619E-5
GOTERM_BP_DIRECT	GO:0008286~insulin receptor signaling pathway	7	9.090909090909092	1.2896867534054808E-6	3630, 207, 3643, 10135, 3481, 2308, 3480	76	78	16792	19.828609986504723	0.00206137	6.448433767027404E-5	5.904347167934467E-5
GOTERM_BP_DIRECT	GO:0007267~cell-cell signaling	10	12.987012987012985	1.89334811191874E-6	154, 551, 6750, 116, 6752, 3553, 3630, 1906, 3375, 10135	76	254	16792	8.698715292167426	0.00302478	9.179869633545406E-5	8.405318133215012E-5
GOTERM_BP_DIRECT	GO:0009408~response to heat	6	7.792207792207792	2.2887399960843298E-6	3569, 3479, 6750, 6347, 207, 4842	76	48	16792	27.61842105263158	0.00365529	1.0770541158043906E-4	9.86177674783395E-5
GOTERM_BP_DIRECT	GO:0010888~negative regulation of lipid storage	4	5.194805194805195	4.716077954533462E-6	3569, 1401, 7124, 3952	76	8	16792	110.47368421052632	0.00751734	2.1559213506438683E-4	1.9740154866832918E-4
GOTERM_BP_DIRECT	GO:0031018~endocrine pancreas development	5	6.493506493506493	5.093138320167698E-6	3569, 2695, 207, 9451, 2308	76	26	16792	42.48987854251012	0.00811593	2.2636170311856433E-4	2.0726243441793548E-4
GOTERM_BP_DIRECT	GO:0006954~inflammatory response	11	14.285714285714285	6.8454844374253665E-6	3569, 1401, 4780, 7124, 3553, 2353, 6403, 6347, 207, 958, 11315	76	379	16792	6.412720455492293	0.010893	2.9602094864542125E-4	2.7104418110346384E-4
GOTERM_BP_DIRECT	GO:0007568~aging	8	10.38961038961039	8.817872749991587E-6	3569, 4780, 2247, 2353, 2056, 6347, 3485, 207	76	165	16792	10.712599681020732	0.0140096	3.7127885263122474E-4	3.3995219944046515E-4
GOTERM_BP_DIRECT	GO:0008217~regulation of blood pressure	6	7.792207792207792	1.0407745059039055E-5	1113, 1906, 4852, 3952, 6648, 1636	76	65	16792	20.395141700404857	0.0165146	4.2158891395706425E-4	3.8601734934193694E-4
GOTERM_BP_DIRECT	GO:0043200~response to amino acid	5	6.493506493506493	1.0539722848926607E-5	3569, 6750, 2695, 1906, 6347	76	31	16792	35.63667232597623	0.0167223	4.2158891395706425E-4	3.8601734934193694E-4
GOTERM_BP_DIRECT	GO:0071222~cellular response to lipopolysaccharide	7	9.090909090909092	1.1214976755449298E-5	3569, 5054, 7124, 1440, 6347, 958, 948	76	113	16792	13.687005123428039	0.017784	4.376576294809482E-4	4.0073026699349325E-4
GOTERM_BP_DIRECT	GO:0001666~response to hypoxia	8	10.38961038961039	1.1566489043132727E-5	7422, 5465, 2056, 9370, 6347, 4842, 3952, 6648	76	172	16792	10.276621787025702	0.0183363	4.406281540241039E-4	4.034501535283201E-4
GOTERM_BP_DIRECT	GO:0030335~positive regulation of cell migration	8	10.38961038961039	1.7917978077545372E-5	3479, 7422, 4851, 3630, 1906, 3643, 1956, 3480	76	184	16792	9.606407322654462	0.028262	6.651086711111015E-4	6.089901269861023E-4
GOTERM_BP_DIRECT	GO:0036499~PERK-mediated unfolded protein response	4	5.194805194805195	1.829048845555529E-5	4780, 6347, 1649, 9451	76	12	16792	73.64912280701753	0.028841	6.651086711111015E-4	6.089901269861023E-4
GOTERM_BP_DIRECT	GO:0007623~circadian rhythm	6	7.792207792207792	2.1005868851763536E-5	5054, 9370, 406, 3952, 10135, 1956	76	75	16792	17.67578947368421	0.0330512	7.468753369515924E-4	6.838577303963018E-4
GOTERM_BP_DIRECT	GO:0046628~positive regulation of insulin receptor signaling pathway	4	5.194805194805195	2.3701272659684783E-5	3630, 3952, 23411, 3481	76	13	16792	67.98380566801619	0.0372124	8.24392092510775E-4	7.548340097051784E-4
GOTERM_BP_DIRECT	GO:0006953~acute-phase response	5	6.493506493506493	2.6816459939365662E-5	3569, 1401, 5265, 2056, 3630	76	39	16792	28.326585695006745	0.0419994	9.129007638932991E-4	8.358747619398021E-4
GOTERM_BP_DIRECT	GO:0045721~negative regulation of gluconeogenesis	4	5.194805194805195	3.0068396239688705E-5	3569, 3630, 9370, 3953	76	14	16792	63.12781954887218	0.0469712	0.0010022798746562903	9.177125102321657E-4
GOTERM_BP_DIRECT	GO:0050830~defense response to Gram-positive bacterium	6	7.792207792207792	3.856116936116934E-5	3569, 1401, 7124, 1113, 4852, 948	76	85	16792	15.59628482972136	0.0598342	0.0012591402240381825	0.0011529002676349607
GOTERM_BP_DIRECT	GO:0014823~response to activity	5	6.493506493506493	3.969569592327975E-5	1906, 9370, 6347, 3952, 6648	76	43	16792	25.691554467564256	0.0615394	0.001270262269544952	0.0011630838905520968
GOTERM_BP_DIRECT	GO:0032755~positive regulation of interleukin-6 production	5	6.493506493506493	4.7602747984199334E-5	3569, 7124, 116, 3553, 948	76	45	16792	24.549707602339183	0.0733378	0.0014807432387541285	0.0013558055279842488
GOTERM_BP_DIRECT	GO:0007565~female pregnancy	6	7.792207792207792	4.8124155259509176E-5	116, 2695, 2353, 3485, 3952, 10135	76	89	16792	14.895328208160851	0.0741106	0.0014807432387541285	0.0013558055279842488
GOTERM_BP_DIRECT	GO:0008285~negative regulation of cell proliferation	10	12.987012987012985	6.544005883369494E-5	3569, 1026, 2247, 6750, 6752, 3553, 4851, 3486, 51548, 6648	76	396	16792	5.579479000531632	0.0994121	0.0019755489459228662	0.0018088620036106242
GOTERM_BP_DIRECT	GO:0000122~negative regulation of transcription from RNA polymerase II promoter	13	16.883116883116884	7.689855454294106E-5	7422, 7124, 5465, 2056, 23411, 1786, 4851, 1906, 3952, 1649, 948, 6934, 2308	76	720	16792	3.9893274853801173	0.115774	0.0022784756901612167	0.0020862293038038642
GOTERM_BP_DIRECT	GO:0043536~positive regulation of blood vessel endothelial cell migration	4	5.194805194805195	7.876848020216104E-5	4780, 2247, 7422, 207	76	19	16792	46.51523545706371	0.118416	0.002291446696790139	0.0020981058817484714
GOTERM_BP_DIRECT	GO:0032496~response to lipopolysaccharide	7	9.090909090909092	9.139388034319804E-5	2353, 6403, 4851, 2056, 1906, 958, 6648	76	164	16792	9.430680359435172	0.136047	0.0026112537240913724	0.0023909291911211627
GOTERM_BP_DIRECT	GO:0050829~defense response to Gram-negative bacterium	5	6.493506493506493	1.0534882540504353E-4	3569, 5054, 1113, 6403, 4852	76	55	16792	20.086124401913874	0.155125	0.002864564834995783	0.002622867177043014
GOTERM_BP_DIRECT	GO:0051091~positive regulation of sequence-specific DNA binding transcription factor activity	6	7.792207792207792	1.0591662850288254E-4	3569, 7124, 3553, 1906, 207, 11315	76	105	16792	12.625563909774435	0.155893	0.002864564834995783	0.002622867177043014
GOTERM_BP_DIRECT	GO:0045471~response to ethanol	6	7.792207792207792	1.0591662850288254E-4	551, 116, 1440, 9370, 6347, 3952	76	105	16792	12.625563909774435	0.155893	0.002864564834995783	0.002622867177043014
GOTERM_BP_DIRECT	GO:1900182~positive regulation of protein localization to nucleus	4	5.194805194805195	1.0742118131234186E-4	3630, 207, 9451, 11315	76	21	16792	42.08521303258145	0.157922	0.002864564834995783	0.002622867177043014
GOTERM_BP_DIRECT	GO:0070301~cellular response to hydrogen peroxide	5	6.493506493506493	1.2119483054045881E-4	3569, 4780, 23411, 11315, 2308	76	57	16792	19.38134810710988	0.176279	0.003178880801061215	0.002910662733471675
GOTERM_BP_DIRECT	GO:0046427~positive regulation of JAK-STAT cascade	4	5.194805194805195	1.2398357649275342E-4	3569, 2688, 4851, 3952	76	22	16792	40.17224880382775	0.179947	0.003199576167554927	0.00292961192841748
GOTERM_BP_DIRECT	GO:0071407~cellular response to organic cyclic compound	5	6.493506493506493	1.3870079928042116E-4	7124, 6566, 3553, 6347, 207	76	59	16792	18.72435325602141	0.199034	0.0035225599817249814	0.0032253439832669365
GOTERM_BP_DIRECT	GO:0050679~positive regulation of epithelial cell proliferation	5	6.493506493506493	1.4810784486471136E-4	3569, 3479, 7422, 4851, 1956	76	60	16792	18.412280701754383	0.211001	0.003702696121617784	0.0033902811363562837
GOTERM_BP_DIRECT	GO:0007165~signal transduction	16	20.77922077922078	1.6073797788066516E-4	2056, 3375, 3485, 3482, 3480, 551, 2247, 3479, 3553, 2695, 2908, 6347, 207, 3952, 10135, 1956	76	1161	16792	3.0449249739335413	0.226788	0.003942283758250254	0.0036096535661478885
GOTERM_BP_DIRECT	GO:0045766~positive regulation of angiogenesis	6	7.792207792207792	1.6261920502782298E-4	5054, 4780, 2247, 7422, 3553, 23411	76	115	16792	11.527688787185355	0.229112	0.003942283758250254	0.0036096535661478885
GOTERM_BP_DIRECT	GO:0044267~cellular protein metabolic process	6	7.792207792207792	1.834721157381761E-4	3479, 3486, 3630, 3485, 3375, 3481	76	118	16792	11.234611953612845	0.254412	0.004381423659419131	0.004011741038155642
GOTERM_BP_DIRECT	GO:0050999~regulation of nitric-oxide synthase activity	4	5.194805194805195	2.06652095306307E-4	3553, 207, 3952, 1956	76	26	16792	33.991902834008094	0.281563	0.004791932644783931	0.004387613327880287
GOTERM_BP_DIRECT	GO:0032148~activation of protein kinase B activity	4	5.194805194805195	2.06652095306307E-4	3479, 3630, 3643, 11315	76	26	16792	33.991902834008094	0.281563	0.004791932644783931	0.004387613327880287
GOTERM_BP_DIRECT	GO:0007166~cell surface receptor signaling pathway	8	10.38961038961039	2.1973584949871647E-4	154, 6750, 2740, 1906, 6347, 3953, 948, 1956	76	274	16792	6.451018056089128	0.29645	0.0050225337028278055	0.0045987574216517085
GOTERM_BP_DIRECT	GO:0032868~response to insulin	5	6.493506493506493	2.2737319323304944E-4	3569, 5465, 3485, 3952, 23411	76	67	16792	16.48860958366064	0.304997	0.005079205872921851	0.00465064787739407
GOTERM_BP_DIRECT	GO:0048678~response to axon injury	4	5.194805194805195	2.3173876795205944E-4	2247, 2695, 2056, 6648	76	27	16792	32.732943469785575	0.309835	0.005079205872921851	0.00465064787739407
GOTERM_BP_DIRECT	GO:0042104~positive regulation of activated T cell proliferation	4	5.194805194805195	2.3173876795205944E-4	3479, 2056, 3485, 3481	76	27	16792	32.732943469785575	0.309835	0.005079205872921851	0.00465064787739407
GOTERM_BP_DIRECT	GO:0001938~positive regulation of endothelial cell proliferation	5	6.493506493506493	2.5472888123074323E-4	2247, 7422, 6347, 207, 23411	76	69	16792	16.01067887109077	0.334767	0.005507651486070124	0.005042943391932958
GOTERM_BP_DIRECT	GO:0007265~Ras protein signal transduction	5	6.493506493506493	2.6925863650503767E-4	1786, 1026, 3479, 2247, 11315	76	70	16792	15.781954887218046	0.350058	0.005744184245440803	0.0052595186997317364
GOTERM_BP_DIRECT	GO:0045909~positive regulation of vasodilation	4	5.194805194805195	2.876436603254475E-4	116, 3630, 4842, 1956	76	29	16792	30.475499092558984	0.368903	0.0058370720849115956	0.00534456912774718
GOTERM_BP_DIRECT	GO:0071549~cellular response to dexamethasone stimulus	4	5.194805194805195	2.876436603254475E-4	3569, 6347, 2308, 1956	76	29	16792	30.475499092558984	0.368903	0.0058370720849115956	0.00534456912774718
GOTERM_BP_DIRECT	GO:0045908~negative regulation of vasodilation	3	3.896103896103896	2.918536042455798E-4	1401, 1113, 3630	76	6	16792	110.47368421052632	0.373141	0.0058370720849115956	0.00534456912774718
GOTERM_BP_DIRECT	GO:0033210~leptin-mediated signaling pathway	3	3.896103896103896	2.918536042455798E-4	3952, 23411, 3953	76	6	16792	110.47368421052632	0.373141	0.0058370720849115956	0.00534456912774718
GOTERM_BP_DIRECT	GO:0072655~establishment of protein localization to mitochondrion	3	3.896103896103896	2.918536042455798E-4	207, 3098, 1649	76	6	16792	110.47368421052632	0.373141	0.0058370720849115956	0.00534456912774718
GOTERM_BP_DIRECT	GO:2000379~positive regulation of reactive oxygen species metabolic process	4	5.194805194805195	3.185806396277317E-4	4780, 1026, 3952, 948	76	30	16792	29.459649122807015	0.39939	0.006292950906226799	0.005761983173513913
GOTERM_BP_DIRECT	GO:0007204~positive regulation of cytosolic calcium ion concentration	6	7.792207792207792	3.312505953019504E-4	3060, 551, 2740, 116, 1906, 948	76	134	16792	9.893165750196385	0.411447	0.0064634262497941545	0.005918074659967773
GOTERM_BP_DIRECT	GO:0010629~negative regulation of gene expression	6	7.792207792207792	3.6682450538802025E-4	1026, 7124, 207, 23411, 11315, 1636	76	137	16792	9.676527084133692	0.444022	0.007071315766516054	0.006474673498716261
GOTERM_BP_DIRECT	GO:0043065~positive regulation of apoptotic process	8	10.38961038961039	3.805777551344737E-4	3569, 7124, 4851, 3486, 207, 23411, 3482, 2308	76	300	16792	5.891929824561403	0.456127	0.0072214306696963	0.006612122456940674
GOTERM_BP_DIRECT	GO:0031663~lipopolysaccharide-mediated signaling pathway	4	5.194805194805195	3.867140177607752E-4	7124, 3553, 6347, 207	76	32	16792	27.61842105263158	0.461443	0.0072214306696963	0.006612122456940674
GOTERM_BP_DIRECT	GO:0032869~cellular response to insulin stimulus	5	6.493506493506493	3.881518984961761E-4	9370, 6347, 207, 3643, 2308	76	77	16792	14.347231715652768	0.462681	0.0072214306696963	0.006612122456940674
GOTERM_BP_DIRECT	GO:0044321~response to leptin	3	3.896103896103896	4.0741222461229974E-4	1906, 23411, 3953	76	7	16792	94.69172932330827	0.478993	0.007492638613559535	0.00686044723054045
GOTERM_BP_DIRECT	GO:0042060~wound healing	5	6.493506493506493	4.490791608379479E-4	3569, 2247, 5465, 3630, 1956	76	80	16792	13.809210526315788	0.512609	0.008165075651599053	0.007476147393495383
GOTERM_BP_DIRECT	GO:0001525~angiogenesis	7	9.090909090909092	4.813195653256771E-4	5054, 7422, 6347, 3952, 23411, 3953, 9451	76	223	16792	6.935567618598064	0.537124	0.008652936005854869	0.007922844530360863
GOTERM_BP_DIRECT	GO:0042594~response to starvation	4	5.194805194805195	5.054079254325377E-4	116, 6752, 2695, 1649	76	35	16792	25.251127819548874	0.554633	0.008985029785467337	0.00822691789731853
GOTERM_BP_DIRECT	GO:0009409~response to cold	4	5.194805194805195	5.495904130444682E-4	154, 3569, 2353, 6648	76	36	16792	24.549707602339183	0.585045	0.009663128141441199	0.008847801704507097
GOTERM_BP_DIRECT	GO:0006955~immune response	9	11.688311688311687	5.677045006713187E-4	3569, 7124, 3553, 1440, 4851, 6347, 958, 948, 3480	76	421	16792	4.723340417552193	0.596906	0.009873121750805541	0.009040077103081325
GOTERM_BP_DIRECT	GO:0042517~positive regulation of tyrosine phosphorylation of Stat3 protein	4	5.194805194805195	6.452014257573906E-4	3569, 2688, 7422, 3952	76	38	16792	23.257617728531855	0.64394	0.011100239582922848	0.010163656868113734
GOTERM_BP_DIRECT	GO:0090090~negative regulation of canonical Wnt signaling pathway	6	7.792207792207792	8.09028298966101E-4	5698, 4851, 3485, 1649, 6934, 2308	76	163	16792	8.133031966419114	0.726094	0.013770694450486825	0.012608792106227
GOTERM_BP_DIRECT	GO:0046888~negative regulation of hormone secretion	3	3.896103896103896	8.654711150205343E-4	3569, 1906, 9370	76	10	16792	66.28421052631579	0.749765	0.014424518583675572	0.013207449828177944
GOTERM_BP_DIRECT	GO:0043267~negative regulation of potassium ion transport	3	3.896103896103896	8.654711150205343E-4	3060, 116, 4842	76	10	16792	66.28421052631579	0.749765	0.014424518583675572	0.013207449828177944
GOTERM_BP_DIRECT	GO:0071456~cellular response to hypoxia	5	6.493506493506493	8.938574708530589E-4	4780, 7422, 1906, 207, 23411	76	96	16792	11.507675438596491	0.760885	0.014744040756339115	0.013500012317523001
GOTERM_BP_DIRECT	GO:0046325~negative regulation of glucose import	3	3.896103896103896	0.0010547397914426632	7124, 3952, 51548	76	11	16792	60.25837320574163	0.815199	0.017220241492941442	0.015767283616974506
GOTERM_BP_DIRECT	GO:0007218~neuropeptide signaling pathway	5	6.493506493506493	0.0010803239123380168	3060, 114815, 116, 6752, 4852	76	101	16792	10.937988535695673	0.822619	0.017459780401422494	0.01598661143005247
GOTERM_BP_DIRECT	GO:0000165~MAPK cascade	7	9.090909090909092	0.0011154853813777122	2247, 7124, 3553, 5698, 3630, 6347, 1956	76	262	16792	5.903173965447971	0.832333	0.017847766102043396	0.016341860837183485
GOTERM_BP_DIRECT	GO:0051781~positive regulation of cell division	4	5.194805194805195	0.0012049470916462566	2247, 7422, 3553, 3481	76	47	16792	18.804031354983202	0.854718	0.018901130849353045	0.01730634793393888
GOTERM_BP_DIRECT	GO:0031100~organ regeneration	4	5.194805194805195	0.0012049470916462566	1026, 4851, 6347, 3482	76	47	16792	18.804031354983202	0.854718	0.018901130849353045	0.01730634793393888
GOTERM_BP_DIRECT	GO:2000505~regulation of energy homeostasis	3	3.896103896103896	0.001262029652058065	3953, 948, 2308	76	12	16792	55.23684210526316	0.867414	0.019230928031360988	0.017608318478714906
GOTERM_BP_DIRECT	GO:0021954~central nervous system neuron development	3	3.896103896103896	0.001262029652058065	4133, 4852, 3952	76	12	16792	55.23684210526316	0.867414	0.019230928031360988	0.017608318478714906
GOTERM_BP_DIRECT	GO:0042738~exogenous drug catabolic process	3	3.896103896103896	0.001262029652058065	1576, 4842, 1559	76	12	16792	55.23684210526316	0.867414	0.019230928031360988	0.017608318478714906
GOTERM_BP_DIRECT	GO:0048015~phosphatidylinositol-mediated signaling	5	6.493506493506493	0.0012925568693293215	3479, 2247, 207, 1956, 3480	76	106	16792	10.42204568023833	0.873742	0.01951029236723504	0.017864111448749585
GOTERM_BP_DIRECT	GO:0000187~activation of MAPK activity	5	6.493506493506493	0.001338255995732086	3479, 2247, 7124, 3553, 3643	76	107	16792	10.324643384161337	0.882656	0.02001130460907792	0.018322850782686972
GOTERM_BP_DIRECT	GO:0071356~cellular response to tumor necrosis factor	5	6.493506493506493	0.0014821205386500943	3569, 4780, 1906, 6347, 23411	76	110	16792	10.043062200956937	0.906813	0.02143683267022345	0.01962809991367335
GOTERM_BP_DIRECT	GO:0010745~negative regulation of macrophage derived foam cell differentiation	3	3.896103896103896	0.0014871802664967518	1401, 5465, 9370	76	13	16792	50.98785425101214	0.907566	0.02143683267022345	0.01962809991367335
GOTERM_BP_DIRECT	GO:0043568~positive regulation of insulin-like growth factor receptor signaling pathway	3	3.896103896103896	0.0014871802664967518	2688, 3479, 3486	76	13	16792	50.98785425101214	0.907566	0.02143683267022345	0.01962809991367335
GOTERM_BP_DIRECT	GO:0050901~leukocyte tethering or rolling	3	3.896103896103896	0.0014871802664967518	7124, 6403, 3952	76	13	16792	50.98785425101214	0.907566	0.02143683267022345	0.01962809991367335
GOTERM_BP_DIRECT	GO:0019233~sensory perception of pain	4	5.194805194805195	0.001616230108530808	116, 2695, 1906, 3375	76	52	16792	16.995951417004047	0.924834	0.02288467410309109	0.020953779725642777
GOTERM_BP_DIRECT	GO:0032880~regulation of protein localization	4	5.194805194805195	0.001616230108530808	116, 5621, 3630, 207	76	52	16792	16.995951417004047	0.924834	0.02288467410309109	0.020953779725642777
GOTERM_BP_DIRECT	GO:0045892~negative regulation of transcription, DNA-templated	9	11.688311688311687	0.0016935214889849122	7124, 4851, 9370, 406, 23411, 51548, 1649, 6934, 2308	76	499	16792	3.9850226769328128	0.933592	0.023458064337054055	0.021478790158615122
GOTERM_BP_DIRECT	GO:0014912~negative regulation of smooth muscle cell migration	3	3.896103896103896	0.0017300322448577368	5054, 3486, 9370	76	14	16792	47.34586466165413	0.937366	0.023458064337054055	0.021478790158615122
GOTERM_BP_DIRECT	GO:0001678~cellular glucose homeostasis	3	3.896103896103896	0.0017300322448577368	23411, 3098, 2308	76	14	16792	47.34586466165413	0.937366	0.023458064337054055	0.021478790158615122
GOTERM_BP_DIRECT	GO:0030194~positive regulation of blood coagulation	3	3.896103896103896	0.0017300322448577368	5054, 4780, 948	76	14	16792	47.34586466165413	0.937366	0.023458064337054055	0.021478790158615122
GOTERM_BP_DIRECT	GO:0045821~positive regulation of glycolytic process	3	3.896103896103896	0.0017300322448577368	3479, 3630, 3643	76	14	16792	47.34586466165413	0.937366	0.023458064337054055	0.021478790158615122
GOTERM_BP_DIRECT	GO:0048146~positive regulation of fibroblast proliferation	4	5.194805194805195	0.0018024297051567927	1026, 3479, 51548, 1956	76	54	16792	16.366471734892787	0.944228	0.024234348976898055	0.02218957578197228
GOTERM_BP_DIRECT	GO:0032270~positive regulation of cellular protein metabolic process	3	3.896103896103896	0.0019904272318813756	3630, 9370, 207	76	15	16792	44.189473684210526	0.95874	0.02653902975841834	0.024299799122551795
GOTERM_BP_DIRECT	GO:0006959~humoral immune response	4	5.194805194805195	0.0021059659470625057	3569, 7124, 4851, 6347	76	57	16792	15.505078485687903	0.965717	0.027619225535245977	0.0252888533807096
GOTERM_BP_DIRECT	GO:0032922~circadian regulation of gene expression	4	5.194805194805195	0.0021059659470625057	5465, 406, 23411, 10135	76	57	16792	15.505078485687903	0.965717	0.027619225535245977	0.0252888533807096
GOTERM_BP_DIRECT	GO:0050995~negative regulation of lipid catabolic process	3	3.896103896103896	0.002268207900583823	7124, 3553, 3630	76	16	16792	41.42763157894737	0.97357	0.029505143422228593	0.027015646945978057
GOTERM_BP_DIRECT	GO:0042493~response to drug	7	9.090909090909092	0.0023689273194422464	3569, 1026, 6750, 2695, 2353, 3485, 6648	76	304	16792	5.087603878116344	0.977512	0.030566804121835434	0.027987730024055572
GOTERM_BP_DIRECT	GO:0043433~negative regulation of sequence-specific DNA binding transcription factor activity	4	5.194805194805195	0.002439493611588144	5621, 23411, 1649, 6934	76	60	16792	14.729824561403507	0.979919	0.031225518228328242	0.02859086512781305
GOTERM_BP_DIRECT	GO:0090201~negative regulation of release of cytochrome c from mitochondria	3	3.896103896103896	0.002563217947386438	551, 3479, 207	76	17	16792	38.990712074303396	0.983533	0.032040224342330476	0.02933683041344634
GOTERM_BP_DIRECT	GO:0042523~positive regulation of tyrosine phosphorylation of Stat5 protein	3	3.896103896103896	0.002563217947386438	2688, 3479, 2056	76	17	16792	38.990712074303396	0.983533	0.032040224342330476	0.02933683041344634
GOTERM_BP_DIRECT	GO:0055093~response to hyperoxia	3	3.896103896103896	0.002563217947386438	1026, 2056, 6648	76	17	16792	38.990712074303396	0.983533	0.032040224342330476	0.02933683041344634
GOTERM_BP_DIRECT	GO:0051092~positive regulation of NF-kappaB transcription factor activity	5	6.493506493506493	0.002961012360347688	3569, 7124, 3553, 3630, 958	76	133	16792	8.306292045904232	0.991302	0.03672573470198683	0.033627000836506694
GOTERM_BP_DIRECT	GO:0051384~response to glucocorticoid	4	5.194805194805195	0.0030646326335593437	3569, 7124, 9370, 3485	76	65	16792	13.59676113360324	0.992634	0.037718555489961156	0.03453605237049568
GOTERM_BP_DIRECT	GO:0071385~cellular response to glucocorticoid stimulus	3	3.896103896103896	0.0035500765380559038	116, 6752, 1906	76	20	16792	33.142105263157895	0.996621	0.043359713441904174	0.0397012376202435
GOTERM_BP_DIRECT	GO:0043154~negative regulation of cysteine-type endopeptidase activity involved in apoptotic process	4	5.194805194805195	0.003629466342840271	551, 3569, 7422, 207	76	69	16792	12.808543096872617	0.997026	0.04399353142836692	0.04028157721409846
GOTERM_BP_DIRECT	GO:0071260~cellular response to mechanical stimulus	4	5.194805194805195	0.0039341387958640285	3553, 207, 958, 1956	76	71	16792	12.447739065974796	0.998177	0.04732798551415372	0.043334686736397
GOTERM_BP_DIRECT	GO:0031334~positive regulation of protein complex assembly	3	3.896103896103896	0.0042913090860863074	2247, 7422, 7124	76	22	16792	30.129186602870814	0.998973	0.05085995953880068	0.04656865045271437
GOTERM_BP_DIRECT	GO:0010906~regulation of glucose metabolic process	3	3.896103896103896	0.0042913090860863074	3486, 9370, 23411	76	22	16792	30.129186602870814	0.998973	0.05085995953880068	0.04656865045271437
GOTERM_BP_DIRECT	GO:0007584~response to nutrient	4	5.194805194805195	0.00441961587923373	6750, 6752, 9370, 3485	76	74	16792	11.943100995732575	0.999164	0.05199548093216153	0.0476083622285104
GOTERM_BP_DIRECT	GO:0045662~negative regulation of myoblast differentiation	3	3.896103896103896	0.00468646957120744	7124, 4851, 1649	76	23	16792	28.819221967963387	0.999456	0.054335879086463076	0.049751289288542756
GOTERM_BP_DIRECT	GO:0035924~cellular response to vascular endothelial growth factor stimulus	3	3.896103896103896	0.00468646957120744	7422, 4851, 207	76	23	16792	28.819221967963387	0.999456	0.054335879086463076	0.049751289288542756
GOTERM_BP_DIRECT	GO:0030324~lung development	4	5.194805194805195	0.004762563703111297	2247, 7422, 4851, 1956	76	76	16792	11.628808864265928	0.999518	0.05482087715811564	0.050195365647899635
GOTERM_BP_DIRECT	GO:0045454~cell redox homeostasis	4	5.194805194805195	0.00493990472231247	3569, 4780, 4842, 1649	76	77	16792	11.477785372522215	0.999638	0.05645605396928538	0.05169257441562692
GOTERM_BP_DIRECT	GO:0051602~response to electrical stimulus	3	3.896103896103896	0.005097793463197067	3569, 2056, 6648	76	24	16792	27.61842105263158	0.999719	0.057847301710037644	0.05296643562825321
GOTERM_BP_DIRECT	GO:0006629~lipid metabolic process	5	6.493506493506493	0.005343878056906574	1576, 6566, 5465, 3952, 948	76	157	16792	7.036540395574924	0.999811	0.06021271050035576	0.055132263051888244
GOTERM_BP_DIRECT	GO:0051899~membrane depolarization	3	3.896103896103896	0.005525132434595632	1906, 9370, 11315	76	25	16792	26.513684210526314	0.999859	0.06181966360386721	0.05660362948729092
GOTERM_BP_DIRECT	GO:0042755~eating behavior	3	3.896103896103896	0.005968339129659512	3060, 3375, 3952	76	26	16792	25.49392712550607	0.999931	0.06631487921843902	0.060719561284383224
GOTERM_BP_DIRECT	GO:0030307~positive regulation of cell growth	4	5.194805194805195	0.006293073142412829	551, 3630, 207, 1956	76	84	16792	10.521303258145362	0.999959	0.06944080708869328	0.0635817389905848
GOTERM_BP_DIRECT	GO:0014065~phosphatidylinositol 3-kinase signaling	3	3.896103896103896	0.006427267158285606	3479, 1906, 3480	76	27	16792	24.549707602339183	0.999967	0.0704358044743628	0.06449278347183846
GOTERM_BP_DIRECT	GO:0046777~protein autophosphorylation	5	6.493506493506493	0.007347272392446603	207, 3643, 9451, 1956, 3480	76	172	16792	6.422888616891064	0.999992	0.07937402907593706	0.07267684537265487
GOTERM_BP_DIRECT	GO:0010976~positive regulation of neuron projection development	4	5.194805194805195	0.007382274162438125	3569, 4780, 116, 2056	76	89	16792	9.930218805440568	0.999993	0.07937402907593706	0.07267684537265487
GOTERM_BP_DIRECT	GO:0042149~cellular response to glucose starvation	3	3.896103896103896	0.007391706457696639	4780, 6513, 9451	76	29	16792	22.856624319419236	0.999993	0.07937402907593706	0.07267684537265487
GOTERM_BP_DIRECT	GO:0033574~response to testosterone	3	3.896103896103896	0.007896929730049887	551, 2056, 1906	76	30	16792	22.094736842105263	0.999997	0.08367607660980014	0.07661590764584825
GOTERM_BP_DIRECT	GO:0045776~negative regulation of blood pressure	3	3.896103896103896	0.007896929730049887	5465, 9370, 4842	76	30	16792	22.094736842105263	0.999997	0.08367607660980014	0.07661590764584825
GOTERM_BP_DIRECT	GO:0071392~cellular response to estradiol stimulus	3	3.896103896103896	0.008417298331244178	3569, 6752, 1956	76	31	16792	21.382003395585738	0.999999	0.08802403483654042	0.08059700689720732
GOTERM_BP_DIRECT	GO:0045765~regulation of angiogenesis	3	3.896103896103896	0.008417298331244178	3569, 2247, 3952	76	31	16792	21.382003395585738	0.999999	0.08802403483654042	0.08059700689720732
GOTERM_BP_DIRECT	GO:2000334~positive regulation of blood microparticle formation	2	2.5974025974025974	0.00891314112637958	7124, 948	76	2	16792	220.94736842105263	0.999999	0.08897063968774178	0.08146374196408858
GOTERM_BP_DIRECT	GO:1990619~histone H3-K9 deacetylation	2	2.5974025974025974	0.00891314112637958	23411, 51548	76	2	16792	220.94736842105263	0.999999	0.08897063968774178	0.08146374196408858
GOTERM_BP_DIRECT	GO:0003169~coronary vein morphogenesis	2	2.5974025974025974	0.00891314112637958	7422, 4851	76	2	16792	220.94736842105263	0.999999	0.08897063968774178	0.08146374196408858
GOTERM_BP_DIRECT	GO:0098868~bone growth	2	2.5974025974025974	0.00891314112637958	3952, 3953	76	2	16792	220.94736842105263	0.999999	0.08897063968774178	0.08146374196408858
GOTERM_BP_DIRECT	GO:0070543~response to linoleic acid	2	2.5974025974025974	0.00891314112637958	9370, 948	76	2	16792	220.94736842105263	0.999999	0.08897063968774178	0.08146374196408858
GOTERM_BP_DIRECT	GO:0061647~histone H3-K9 modification	2	2.5974025974025974	0.00891314112637958	23411, 51548	76	2	16792	220.94736842105263	0.999999	0.08897063968774178	0.08146374196408858
GOTERM_BP_DIRECT	GO:0045907~positive regulation of vasoconstriction	3	3.896103896103896	0.008952670618579017	551, 207, 1956	76	32	16792	20.713815789473685	0.999999	0.08897063968774178	0.08146374196408858
GOTERM_BP_DIRECT	GO:0042177~negative regulation of protein catabolic process	3	3.896103896103896	0.008952670618579017	3630, 11315, 1956	76	32	16792	20.713815789473685	0.999999	0.08897063968774178	0.08146374196408858
GOTERM_BP_DIRECT	GO:0006898~receptor-mediated endocytosis	5	6.493506493506493	0.009615852401361296	154, 213, 3482, 948, 1956	76	186	16792	5.939445387662705	1	0.09497138174183996	0.08695817140737222
GOTERM_BP_DIRECT	GO:0031175~neuron projection development	4	5.194805194805195	0.010151192627951717	3569, 4133, 116, 4852	76	100	16792	8.837894736842104	1	0.09964360861793096	0.09123617914079303
GOTERM_BP_DIRECT	GO:0007611~learning or memory	3	3.896103896103896	0.011241396389833744	2740, 5621, 1956	76	36	16792	18.412280701754387	1	0.10900748014384237	0.09980997400670567
GOTERM_BP_DIRECT	GO:0010507~negative regulation of autophagy	3	3.896103896103896	0.011241396389833744	207, 3952, 3953	76	36	16792	18.412280701754387	1	0.10900748014384237	0.09980997400670567
GOTERM_BP_DIRECT	GO:2001240~negative regulation of extrinsic apoptotic signaling pathway in absence of ligand	3	3.896103896103896	0.011849694991888555	7124, 3553, 207	76	37	16792	17.91465149359886	1	0.11421392763266078	0.10457712748865503
GOTERM_BP_DIRECT	GO:2001237~negative regulation of extrinsic apoptotic signaling pathway	3	3.896103896103896	0.012472166856340023	3479, 6934, 11315	76	38	16792	17.44321329639889	1	0.11949381419247926	0.10941152361998883
GOTERM_BP_DIRECT	GO:0043161~proteasome-mediated ubiquitin-dependent protein catabolic process	5	6.493506493506493	0.01292963573485096	4780, 5698, 406, 23411, 1649	76	203	16792	5.442053409385532	1	0.12196819408502349	0.11167712770909964
GOTERM_BP_DIRECT	GO:0006979~response to oxidative stress	4	5.194805194805195	0.013126846330051829	5621, 207, 23411, 1956	76	110	16792	8.03444976076555	1	0.12196819408502349	0.11167712770909964
GOTERM_BP_DIRECT	GO:0006915~apoptotic process	8	10.38961038961039	0.013213095941116674	551, 3553, 2056, 2908, 3486, 3375, 1649, 2308	76	567	16792	3.117423187598626	1	0.12196819408502349	0.11167712770909964
GOTERM_BP_DIRECT	GO:1901671~positive regulation of superoxide dismutase activity	2	2.5974025974025974	0.013340271228049445	7124, 11315	76	3	16792	147.29824561403507	1	0.12196819408502349	0.11167712770909964
GOTERM_BP_DIRECT	GO:2000366~positive regulation of STAT protein import into nucleus	2	2.5974025974025974	0.013340271228049445	3569, 3952	76	3	16792	147.29824561403507	1	0.12196819408502349	0.11167712770909964
GOTERM_BP_DIRECT	GO:0070141~response to UV-A	2	2.5974025974025974	0.013340271228049445	207, 1956	76	3	16792	147.29824561403507	1	0.12196819408502349	0.11167712770909964
GOTERM_BP_DIRECT	GO:0060559~positive regulation of calcidiol 1-monooxygenase activity	2	2.5974025974025974	0.013340271228049445	7124, 3553	76	3	16792	147.29824561403507	1	0.12196819408502349	0.11167712770909964
GOTERM_BP_DIRECT	GO:0060948~cardiac vascular smooth muscle cell development	2	2.5974025974025974	0.013340271228049445	7422, 4851	76	3	16792	147.29824561403507	1	0.12196819408502349	0.11167712770909964
GOTERM_BP_DIRECT	GO:0007190~activation of adenylate cyclase activity	3	3.896103896103896	0.01375909040404733	154, 2740, 116	76	40	16792	16.571052631578947	1	0.12508264003679392	0.11452879228368942
GOTERM_BP_DIRECT	GO:0006974~cellular response to DNA damage stimulus	5	6.493506493506493	0.014027010434903831	1026, 207, 23411, 1649, 2308	76	208	16792	5.311234817813765	1	0.12679783443980866	0.11609926715894978
GOTERM_BP_DIRECT	GO:0008202~steroid metabolic process	3	3.896103896103896	0.015792423821375863	1576, 51741, 1559	76	43	16792	15.414932680538554	1	0.14195437142809766	0.1299769713388519
GOTERM_BP_DIRECT	GO:0032147~activation of protein kinase activity	3	3.896103896103896	0.017215075427315134	7422, 2056, 3643	76	45	16792	14.72982456140351	1	0.1494558997865884	0.13684555824209502
GOTERM_BP_DIRECT	GO:0010574~regulation of vascular endothelial growth factor production	2	2.5974025974025974	0.017747888099657376	3569, 6347	76	4	16792	110.47368421052632	1	0.1494558997865884	0.13684555824209502
GOTERM_BP_DIRECT	GO:1900086~positive regulation of peptidyl-tyrosine autophosphorylation	2	2.5974025974025974	0.017747888099657376	7422, 1636	76	4	16792	110.47368421052632	1	0.1494558997865884	0.13684555824209502
GOTERM_BP_DIRECT	GO:0051970~negative regulation of transmission of nerve impulse	2	2.5974025974025974	0.017747888099657376	3060, 551	76	4	16792	110.47368421052632	1	0.1494558997865884	0.13684555824209502
GOTERM_BP_DIRECT	GO:0061419~positive regulation of transcription from RNA polymerase II promoter in response to hypoxia	2	2.5974025974025974	0.017747888099657376	7422, 4851	76	4	16792	110.47368421052632	1	0.1494558997865884	0.13684555824209502
GOTERM_BP_DIRECT	GO:0001821~histamine secretion	2	2.5974025974025974	0.017747888099657376	116, 1906	76	4	16792	110.47368421052632	1	0.1494558997865884	0.13684555824209502
GOTERM_BP_DIRECT	GO:2000481~positive regulation of cAMP-dependent protein kinase activity	2	2.5974025974025974	0.017747888099657376	9370, 23411	76	4	16792	110.47368421052632	1	0.1494558997865884	0.13684555824209502
GOTERM_BP_DIRECT	GO:0033158~regulation of protein import into nucleus, translocation	2	2.5974025974025974	0.017747888099657376	1026, 23411	76	4	16792	110.47368421052632	1	0.1494558997865884	0.13684555824209502
GOTERM_BP_DIRECT	GO:0010523~negative regulation of calcium ion transport into cytosol	2	2.5974025974025974	0.017747888099657376	2056, 4842	76	4	16792	110.47368421052632	1	0.1494558997865884	0.13684555824209502
GOTERM_BP_DIRECT	GO:1901984~negative regulation of protein acetylation	2	2.5974025974025974	0.017747888099657376	23411, 11315	76	4	16792	110.47368421052632	1	0.1494558997865884	0.13684555824209502
GOTERM_BP_DIRECT	GO:0030730~sequestering of triglyceride	2	2.5974025974025974	0.017747888099657376	7124, 3553	76	4	16792	110.47368421052632	1	0.1494558997865884	0.13684555824209502
GOTERM_BP_DIRECT	GO:0090400~stress-induced premature senescence	2	2.5974025974025974	0.017747888099657376	1026, 23411	76	4	16792	110.47368421052632	1	0.1494558997865884	0.13684555824209502
GOTERM_BP_DIRECT	GO:0007187~G-protein coupled receptor signaling pathway, coupled to cyclic nucleotide second messenger	3	3.896103896103896	0.017946140287486246	6752, 4852, 6347	76	46	16792	14.409610983981693	1	0.1495511690623854	0.13693278917274662
GOTERM_BP_DIRECT	GO:0010595~positive regulation of endothelial cell migration	3	3.896103896103896	0.017946140287486246	2247, 7422, 1906	76	46	16792	14.409610983981693	1	0.1495511690623854	0.13693278917274662
GOTERM_BP_DIRECT	GO:0032760~positive regulation of tumor necrosis factor production	3	3.896103896103896	0.01869019331812265	6347, 3952, 948	76	47	16792	14.103023516237402	1	0.1517985244111484	0.13899052391395778
GOTERM_BP_DIRECT	GO:0045860~positive regulation of protein kinase activity	3	3.896103896103896	0.01869019331812265	1026, 7124, 116	76	47	16792	14.103023516237402	1	0.1517985244111484	0.13899052391395778
GOTERM_BP_DIRECT	GO:0008630~intrinsic apoptotic signaling pathway in response to DNA damage	3	3.896103896103896	0.01869019331812265	7124, 23411, 6648	76	47	16792	14.103023516237402	1	0.1517985244111484	0.13899052391395778
GOTERM_BP_DIRECT	GO:0071230~cellular response to amino acid stimulus	3	3.896103896103896	0.01869019331812265	1786, 7124, 1956	76	47	16792	14.103023516237402	1	0.1517985244111484	0.13899052391395778
GOTERM_BP_DIRECT	GO:0009267~cellular response to starvation	3	3.896103896103896	0.01869019331812265	213, 23411, 2308	76	47	16792	14.103023516237402	1	0.1517985244111484	0.13899052391395778
GOTERM_BP_DIRECT	GO:0019221~cytokine-mediated signaling pathway	4	5.194805194805195	0.020842890352487164	3569, 3553, 1440, 6347	76	131	16792	6.746484531940538	1	0.16842739678777507	0.15421633518380654
GOTERM_BP_DIRECT	GO:0035630~bone mineralization involved in bone maturation	2	2.5974025974025974	0.022136076590947757	3479, 3952	76	5	16792	88.37894736842105	1	0.1711001089155382	0.15666353722578968
GOTERM_BP_DIRECT	GO:0090335~regulation of brown fat cell differentiation	2	2.5974025974025974	0.022136076590947757	3952, 23411	76	5	16792	88.37894736842105	1	0.1711001089155382	0.15666353722578968
GOTERM_BP_DIRECT	GO:0031622~positive regulation of fever generation	2	2.5974025974025974	0.022136076590947757	7124, 3553	76	5	16792	88.37894736842105	1	0.1711001089155382	0.15666353722578968
GOTERM_BP_DIRECT	GO:2000467~positive regulation of glycogen (starch) synthase activity	2	2.5974025974025974	0.022136076590947757	9370, 3481	76	5	16792	88.37894736842105	1	0.1711001089155382	0.15666353722578968
GOTERM_BP_DIRECT	GO:0072656~maintenance of protein location in mitochondrion	2	2.5974025974025974	0.022136076590947757	207, 3098	76	5	16792	88.37894736842105	1	0.1711001089155382	0.15666353722578968
GOTERM_BP_DIRECT	GO:0042743~hydrogen peroxide metabolic process	2	2.5974025974025974	0.022136076590947757	11315, 1956	76	5	16792	88.37894736842105	1	0.1711001089155382	0.15666353722578968
GOTERM_BP_DIRECT	GO:0051023~regulation of immunoglobulin secretion	2	2.5974025974025974	0.022136076590947757	7124, 958	76	5	16792	88.37894736842105	1	0.1711001089155382	0.15666353722578968
GOTERM_BP_DIRECT	GO:0034392~negative regulation of smooth muscle cell apoptotic process	2	2.5974025974025974	0.022136076590947757	3479, 1906	76	5	16792	88.37894736842105	1	0.1711001089155382	0.15666353722578968
GOTERM_BP_DIRECT	GO:0048639~positive regulation of developmental growth	2	2.5974025974025974	0.022136076590947757	3643, 3952	76	5	16792	88.37894736842105	1	0.1711001089155382	0.15666353722578968
GOTERM_BP_DIRECT	GO:0007050~cell cycle arrest	4	5.194805194805195	0.025226692749845632	1026, 5621, 1649, 6934	76	141	16792	6.268010451661068	1	0.19405148269112024	0.17767838883905698
GOTERM_BP_DIRECT	GO:0051971~positive regulation of transmission of nerve impulse	2	2.5974025974025974	0.026504921188300036	3060, 3569	76	6	16792	73.64912280701753	1	0.19633274954296323	0.1797671738002757
GOTERM_BP_DIRECT	GO:0060267~positive regulation of respiratory burst	2	2.5974025974025974	0.026504921188300036	3630, 3643	76	6	16792	73.64912280701753	1	0.19633274954296323	0.1797671738002757
GOTERM_BP_DIRECT	GO:0060664~epithelial cell proliferation involved in salivary gland morphogenesis	2	2.5974025974025974	0.026504921188300036	3569, 7124	76	6	16792	73.64912280701753	1	0.19633274954296323	0.1797671738002757
GOTERM_BP_DIRECT	GO:0051346~negative regulation of hydrolase activity	2	2.5974025974025974	0.026504921188300036	4842, 3953	76	6	16792	73.64912280701753	1	0.19633274954296323	0.1797671738002757
GOTERM_BP_DIRECT	GO:0016098~monoterpenoid metabolic process	2	2.5974025974025974	0.026504921188300036	1576, 1559	76	6	16792	73.64912280701753	1	0.19633274954296323	0.1797671738002757
GOTERM_BP_DIRECT	GO:0045639~positive regulation of myeloid cell differentiation	2	2.5974025974025974	0.026504921188300036	1440, 3952	76	6	16792	73.64912280701753	1	0.19633274954296323	0.1797671738002757
GOTERM_BP_DIRECT	GO:0060137~maternal process involved in parturition	2	2.5974025974025974	0.026504921188300036	1906, 6347	76	6	16792	73.64912280701753	1	0.19633274954296323	0.1797671738002757
GOTERM_BP_DIRECT	GO:0042737~drug catabolic process	2	2.5974025974025974	0.026504921188300036	1576, 1559	76	6	16792	73.64912280701753	1	0.19633274954296323	0.1797671738002757
GOTERM_BP_DIRECT	GO:0071346~cellular response to interferon-gamma	3	3.896103896103896	0.026817478611153946	1906, 6347, 361	76	57	16792	11.628808864265928	1	0.19682553109103815	0.1802183769052318
GOTERM_BP_DIRECT	GO:0032091~negative regulation of protein binding	3	3.896103896103896	0.026817478611153946	5465, 11315, 1636	76	57	16792	11.628808864265928	1	0.19682553109103815	0.1802183769052318
GOTERM_BP_DIRECT	GO:0007283~spermatogenesis	6	7.792207792207792	0.028835953378310568	6752, 4851, 406, 23411, 3482, 1636	76	385	16792	3.4433356117566642	1	0.20918309163217338	0.19153326827570874
GOTERM_BP_DIRECT	GO:0045669~positive regulation of osteoblast differentiation	3	3.896103896103896	0.02948801997509646	3569, 3479, 2247	76	60	16792	11.047368421052632	1	0.20918309163217338	0.19153326827570874
GOTERM_BP_DIRECT	GO:0042102~positive regulation of T cell proliferation	3	3.896103896103896	0.02948801997509646	3569, 3553, 3952	76	60	16792	11.047368421052632	1	0.20918309163217338	0.19153326827570874
GOTERM_BP_DIRECT	GO:0001933~negative regulation of protein phosphorylation	3	3.896103896103896	0.030400918837146223	5621, 3486, 11315	76	61	16792	10.866264020707506	1	0.20918309163217338	0.19153326827570874
GOTERM_BP_DIRECT	GO:0032092~positive regulation of protein binding	3	3.896103896103896	0.030400918837146223	1440, 6934, 1636	76	61	16792	10.866264020707506	1	0.20918309163217338	0.19153326827570874
GOTERM_BP_DIRECT	GO:0071639~positive regulation of monocyte chemotactic protein-1 production	2	2.5974025974025974	0.030854506015745575	3553, 9370	76	7	16792	63.12781954887218	1	0.20918309163217338	0.19153326827570874
GOTERM_BP_DIRECT	GO:0060253~negative regulation of glial cell proliferation	2	2.5974025974025974	0.030854506015745575	116, 4851	76	7	16792	63.12781954887218	1	0.20918309163217338	0.19153326827570874
GOTERM_BP_DIRECT	GO:2000121~regulation of removal of superoxide radicals	2	2.5974025974025974	0.030854506015745575	4780, 948	76	7	16792	63.12781954887218	1	0.20918309163217338	0.19153326827570874
GOTERM_BP_DIRECT	GO:0060982~coronary artery morphogenesis	2	2.5974025974025974	0.030854506015745575	7422, 4851	76	7	16792	63.12781954887218	1	0.20918309163217338	0.19153326827570874
GOTERM_BP_DIRECT	GO:0070417~cellular response to cold	2	2.5974025974025974	0.030854506015745575	9451, 2308	76	7	16792	63.12781954887218	1	0.20918309163217338	0.19153326827570874
GOTERM_BP_DIRECT	GO:0043567~regulation of insulin-like growth factor receptor signaling pathway	2	2.5974025974025974	0.030854506015745575	3486, 3485	76	7	16792	63.12781954887218	1	0.20918309163217338	0.19153326827570874
GOTERM_BP_DIRECT	GO:0045722~positive regulation of gluconeogenesis	2	2.5974025974025974	0.030854506015745575	5465, 2308	76	7	16792	63.12781954887218	1	0.20918309163217338	0.19153326827570874
GOTERM_BP_DIRECT	GO:0032308~positive regulation of prostaglandin secretion	2	2.5974025974025974	0.030854506015745575	3553, 1906	76	7	16792	63.12781954887218	1	0.20918309163217338	0.19153326827570874
GOTERM_BP_DIRECT	GO:0061051~positive regulation of cell growth involved in cardiac muscle cell development	2	2.5974025974025974	0.030854506015745575	3479, 1906	76	7	16792	63.12781954887218	1	0.20918309163217338	0.19153326827570874
GOTERM_BP_DIRECT	GO:0046850~regulation of bone remodeling	2	2.5974025974025974	0.030854506015745575	3952, 3953	76	7	16792	63.12781954887218	1	0.20918309163217338	0.19153326827570874
GOTERM_BP_DIRECT	GO:0071548~response to dexamethasone	2	2.5974025974025974	0.030854506015745575	2056, 1906	76	7	16792	63.12781954887218	1	0.20918309163217338	0.19153326827570874
GOTERM_BP_DIRECT	GO:0001542~ovulation from ovarian follicle	2	2.5974025974025974	0.030854506015745575	3952, 23411	76	7	16792	63.12781954887218	1	0.20918309163217338	0.19153326827570874
GOTERM_BP_DIRECT	GO:1903140~regulation of establishment of endothelial barrier	2	2.5974025974025974	0.030854506015745575	7124, 3553	76	7	16792	63.12781954887218	1	0.20918309163217338	0.19153326827570874
GOTERM_BP_DIRECT	GO:0007586~digestion	3	3.896103896103896	0.032260097923177966	6750, 6752, 4852	76	63	16792	10.521303258145362	1	0.21778969062061074	0.1994136854744967
GOTERM_BP_DIRECT	GO:0034599~cellular response to oxidative stress	3	3.896103896103896	0.03320614881315831	4780, 11315, 2308	76	64	16792	10.356907894736842	1	0.22323461386997184	0.20439919332469297
GOTERM_BP_DIRECT	GO:0030593~neutrophil chemotaxis	3	3.896103896103896	0.03513060578303115	3553, 1906, 6347	76	66	16792	10.043062200956937	1	0.22699945055159723	0.20784637191130623
GOTERM_BP_DIRECT	GO:0090037~positive regulation of protein kinase C signaling	2	2.5974025974025974	0.03518491483549757	7422, 958	76	8	16792	55.23684210526316	1	0.22699945055159723	0.20784637191130623
GOTERM_BP_DIRECT	GO:0031659~positive regulation of cyclin-dependent protein serine/threonine kinase activity involved in G1/S transition of mitotic cell cycle	2	2.5974025974025974	0.03518491483549757	207, 1956	76	8	16792	55.23684210526316	1	0.22699945055159723	0.20784637191130623
GOTERM_BP_DIRECT	GO:0043068~positive regulation of programmed cell death	2	2.5974025974025974	0.03518491483549757	1026, 7124	76	8	16792	55.23684210526316	1	0.22699945055159723	0.20784637191130623
GOTERM_BP_DIRECT	GO:0033993~response to lipid	2	2.5974025974025974	0.03518491483549757	2695, 948	76	8	16792	55.23684210526316	1	0.22699945055159723	0.20784637191130623
GOTERM_BP_DIRECT	GO:0035148~tube formation	2	2.5974025974025974	0.03518491483549757	7422, 4851	76	8	16792	55.23684210526316	1	0.22699945055159723	0.20784637191130623
GOTERM_BP_DIRECT	GO:0010269~response to selenium ion	2	2.5974025974025974	0.03518491483549757	2695, 6648	76	8	16792	55.23684210526316	1	0.22699945055159723	0.20784637191130623
GOTERM_BP_DIRECT	GO:0032099~negative regulation of appetite	2	2.5974025974025974	0.03518491483549757	5465, 3952	76	8	16792	55.23684210526316	1	0.22699945055159723	0.20784637191130623
GOTERM_BP_DIRECT	GO:0034383~low-density lipoprotein particle clearance	2	2.5974025974025974	0.03518491483549757	9370, 948	76	8	16792	55.23684210526316	1	0.22699945055159723	0.20784637191130623
GOTERM_BP_DIRECT	GO:0050891~multicellular organismal water homeostasis	2	2.5974025974025974	0.03518491483549757	551, 361	76	8	16792	55.23684210526316	1	0.22699945055159723	0.20784637191130623
GOTERM_BP_DIRECT	GO:0043123~positive regulation of I-kappaB kinase/NF-kappaB signaling	4	5.194805194805195	0.03536823932500849	7124, 9370, 958, 948	76	161	16792	5.489375612945406	1	0.2272657948594923	0.20809024341822263
GOTERM_BP_DIRECT	GO:0009749~response to glucose	3	3.896103896103896	0.037097455307866636	2695, 9370, 6934	76	68	16792	9.747678018575849	1	0.23742371397034648	0.2173910881040985
GOTERM_BP_DIRECT	GO:0032930~positive regulation of superoxide anion generation	2	2.5974025974025974	0.03949623105338028	1401, 1956	76	9	16792	49.099415204678365	1	0.24977853630596222	0.22870347230514668
GOTERM_BP_DIRECT	GO:0009651~response to salt stress	2	2.5974025974025974	0.03949623105338028	7124, 2056	76	9	16792	49.099415204678365	1	0.24977853630596222	0.22870347230514668
GOTERM_BP_DIRECT	GO:0003084~positive regulation of systemic arterial blood pressure	2	2.5974025974025974	0.03949623105338028	551, 1636	76	9	16792	49.099415204678365	1	0.24977853630596222	0.22870347230514668
GOTERM_BP_DIRECT	GO:0071347~cellular response to interleukin-1	3	3.896103896103896	0.040125279577679404	3569, 1906, 6347	76	71	16792	9.335804299481097	1	0.25275766663105137	0.23143123850905642
GOTERM_BP_DIRECT	GO:0050729~positive regulation of inflammatory response	3	3.896103896103896	0.04219425811582976	5054, 6347, 1956	76	73	16792	9.080028839221342	1	0.26474828621697105	0.2424101495674141
GOTERM_BP_DIRECT	GO:0001889~liver development	3	3.896103896103896	0.043243553734400274	4851, 3482, 6648	76	74	16792	8.95732574679943	1	0.2663941457850798	0.24391713973446372
GOTERM_BP_DIRECT	GO:1903206~negative regulation of hydrogen peroxide-induced cell death	2	2.5974025974025974	0.0437885377134225	4780, 11315	76	10	16792	44.189473684210526	1	0.2663941457850798	0.24391713973446372
GOTERM_BP_DIRECT	GO:0008343~adult feeding behavior	2	2.5974025974025974	0.0437885377134225	4852, 3952	76	10	16792	44.189473684210526	1	0.2663941457850798	0.24391713973446372
GOTERM_BP_DIRECT	GO:0033160~positive regulation of protein import into nucleus, translocation	2	2.5974025974025974	0.0437885377134225	3569, 3479	76	10	16792	44.189473684210526	1	0.2663941457850798	0.24391713973446372
GOTERM_BP_DIRECT	GO:1902237~positive regulation of endoplasmic reticulum stress-induced intrinsic apoptotic signaling pathway	2	2.5974025974025974	0.0437885377134225	23411, 1649	76	10	16792	44.189473684210526	1	0.2663941457850798	0.24391713973446372
GOTERM_BP_DIRECT	GO:0019953~sexual reproduction	2	2.5974025974025974	0.0437885377134225	3952, 3953	76	10	16792	44.189473684210526	1	0.2663941457850798	0.24391713973446372
GOTERM_BP_DIRECT	GO:0045080~positive regulation of chemokine biosynthetic process	2	2.5974025974025974	0.0437885377134225	7124, 3553	76	10	16792	44.189473684210526	1	0.2663941457850798	0.24391713973446372
GOTERM_BP_DIRECT	GO:0006983~ER overload response	2	2.5974025974025974	0.0437885377134225	1649, 9451	76	10	16792	44.189473684210526	1	0.2663941457850798	0.24391713973446372
GOTERM_BP_DIRECT	GO:0051260~protein homooligomerization	4	5.194805194805195	0.044780879812225755	5621, 9370, 6648, 9451	76	177	16792	4.993160868272376	1	0.271399271589247	0.24849995804890426
GOTERM_BP_DIRECT	GO:0014066~regulation of phosphatidylinositol 3-kinase signaling	3	3.896103896103896	0.04753698072835095	2247, 207, 1956	76	78	16792	8.497975708502024	1	0.2837603985464718	0.2598181149191132
GOTERM_BP_DIRECT	GO:0002446~neutrophil mediated immunity	2	2.5974025974025974	0.04806191750380866	3569, 1636	76	11	16792	40.17224880382775	1	0.2837603985464718	0.2598181149191132
GOTERM_BP_DIRECT	GO:0034116~positive regulation of heterotypic cell-cell adhesion	2	2.5974025974025974	0.04806191750380866	7124, 3553	76	11	16792	40.17224880382775	1	0.2837603985464718	0.2598181149191132
GOTERM_BP_DIRECT	GO:0070166~enamel mineralization	2	2.5974025974025974	0.04806191750380866	5465, 2308	76	11	16792	40.17224880382775	1	0.2837603985464718	0.2598181149191132
GOTERM_BP_DIRECT	GO:0061045~negative regulation of wound healing	2	2.5974025974025974	0.04806191750380866	5054, 2247	76	11	16792	40.17224880382775	1	0.2837603985464718	0.2598181149191132
GOTERM_BP_DIRECT	GO:0045820~negative regulation of glycolytic process	2	2.5974025974025974	0.04806191750380866	5465, 51548	76	11	16792	40.17224880382775	1	0.2837603985464718	0.2598181149191132
GOTERM_BP_DIRECT	GO:0060081~membrane hyperpolarization	2	2.5974025974025974	0.04806191750380866	9370, 11315	76	11	16792	40.17224880382775	1	0.2837603985464718	0.2598181149191132
GOTERM_BP_DIRECT	GO:0007507~heart development	4	5.194805194805195	0.04860156235003052	5465, 4851, 1906, 6648	76	183	16792	4.829450675870003	1	0.28589154323547367	0.26176944427498056
GOTERM_BP_DIRECT	GO:0001503~ossification	3	3.896103896103896	0.0497399850287559	3481, 9451, 1956	76	80	16792	8.285526315789474	1	0.29144394677387386	0.26685336376482827
GOTERM_BP_DIRECT	GO:0042127~regulation of cell proliferation	4	5.194805194805195	0.049909775885025896	1786, 7124, 23411, 958	76	185	16792	4.77724039829303	1	0.29144394677387386	0.26685336376482827
GOTERM_BP_DIRECT	GO:0042312~regulation of vasodilation	2	2.5974025974025974	0.05231645276344704	154, 1636	76	12	16792	36.82456140350877	1	0.2968309376649478	0.27178582729946776
GOTERM_BP_DIRECT	GO:0030195~negative regulation of blood coagulation	2	2.5974025974025974	0.05231645276344704	5054, 1906	76	12	16792	36.82456140350877	1	0.2968309376649478	0.27178582729946776
GOTERM_BP_DIRECT	GO:0002687~positive regulation of leukocyte migration	2	2.5974025974025974	0.05231645276344704	7422, 6403	76	12	16792	36.82456140350877	1	0.2968309376649478	0.27178582729946776
GOTERM_BP_DIRECT	GO:0045779~negative regulation of bone resorption	2	2.5974025974025974	0.05231645276344704	3569, 3375	76	12	16792	36.82456140350877	1	0.2968309376649478	0.27178582729946776
GOTERM_BP_DIRECT	GO:0070989~oxidative demethylation	2	2.5974025974025974	0.05231645276344704	1576, 1559	76	12	16792	36.82456140350877	1	0.2968309376649478	0.27178582729946776
GOTERM_BP_DIRECT	GO:0042136~neurotransmitter biosynthetic process	2	2.5974025974025974	0.05231645276344704	1103, 4842	76	12	16792	36.82456140350877	1	0.2968309376649478	0.27178582729946776
GOTERM_BP_DIRECT	GO:0046889~positive regulation of lipid biosynthetic process	2	2.5974025974025974	0.05231645276344704	3630, 207	76	12	16792	36.82456140350877	1	0.2968309376649478	0.27178582729946776
GOTERM_BP_DIRECT	GO:0010447~response to acidic pH	2	2.5974025974025974	0.05231645276344704	6750, 2695	76	12	16792	36.82456140350877	1	0.2968309376649478	0.27178582729946776
GOTERM_BP_DIRECT	GO:0001878~response to yeast	2	2.5974025974025974	0.05655222547140711	3569, 4852	76	13	16792	33.991902834008094	1	0.3141790303967062	0.2876701747069841
GOTERM_BP_DIRECT	GO:0006809~nitric oxide biosynthetic process	2	2.5974025974025974	0.05655222547140711	207, 4842	76	13	16792	33.991902834008094	1	0.3141790303967062	0.2876701747069841
GOTERM_BP_DIRECT	GO:0045995~regulation of embryonic development	2	2.5974025974025974	0.05655222547140711	4780, 3643	76	13	16792	33.991902834008094	1	0.3141790303967062	0.2876701747069841
GOTERM_BP_DIRECT	GO:0055089~fatty acid homeostasis	2	2.5974025974025974	0.05655222547140711	3630, 23411	76	13	16792	33.991902834008094	1	0.3141790303967062	0.2876701747069841
GOTERM_BP_DIRECT	GO:0051770~positive regulation of nitric-oxide synthase biosynthetic process	2	2.5974025974025974	0.05655222547140711	6347, 10135	76	13	16792	33.991902834008094	1	0.3141790303967062	0.2876701747069841
GOTERM_BP_DIRECT	GO:0060644~mammary gland epithelial cell differentiation	2	2.5974025974025974	0.05655222547140711	2247, 207	76	13	16792	33.991902834008094	1	0.3141790303967062	0.2876701747069841
GOTERM_BP_DIRECT	GO:0050892~intestinal absorption	2	2.5974025974025974	0.06076931725921743	3952, 948	76	14	16792	31.56390977443609	1	0.33412683029122986	0.30593487898540733
GOTERM_BP_DIRECT	GO:0010875~positive regulation of cholesterol efflux	2	2.5974025974025974	0.06076931725921743	9370, 23411	76	14	16792	31.56390977443609	1	0.33412683029122986	0.30593487898540733
GOTERM_BP_DIRECT	GO:0042554~superoxide anion generation	2	2.5974025974025974	0.06076931725921743	1906, 6648	76	14	16792	31.56390977443609	1	0.33412683029122986	0.30593487898540733
GOTERM_BP_DIRECT	GO:0032355~response to estradiol	3	3.896103896103896	0.062486460278780465	2688, 3485, 3952	76	91	16792	7.283979178716021	1	0.3423915631713998	0.31350227502881295
GOTERM_BP_DIRECT	GO:2000679~positive regulation of transcription regulatory region DNA binding	2	2.5974025974025974	0.06496780940494995	3479, 11315	76	15	16792	29.459649122807015	1	0.34882045318093935	0.3193887274437976
GOTERM_BP_DIRECT	GO:0006112~energy reserve metabolic process	2	2.5974025974025974	0.06496780940494995	3952, 3953	76	15	16792	29.459649122807015	1	0.34882045318093935	0.3193887274437976
GOTERM_BP_DIRECT	GO:0043122~regulation of I-kappaB kinase/NF-kappaB signaling	2	2.5974025974025974	0.06496780940494995	7124, 3553	76	15	16792	29.459649122807015	1	0.34882045318093935	0.3193887274437976
GOTERM_BP_DIRECT	GO:1901379~regulation of potassium ion transmembrane transport	2	2.5974025974025974	0.06496780940494995	5621, 3757	76	15	16792	29.459649122807015	1	0.34882045318093935	0.3193887274437976
GOTERM_BP_DIRECT	GO:0051044~positive regulation of membrane protein ectodomain proteolysis	2	2.5974025974025974	0.06496780940494995	7124, 3553	76	15	16792	29.459649122807015	1	0.34882045318093935	0.3193887274437976
GOTERM_BP_DIRECT	GO:0002042~cell migration involved in sprouting angiogenesis	2	2.5974025974025974	0.06496780940494995	2247, 7422	76	15	16792	29.459649122807015	1	0.34882045318093935	0.3193887274437976
GOTERM_BP_DIRECT	GO:0007169~transmembrane receptor protein tyrosine kinase signaling pathway	3	3.896103896103896	0.06860944479733352	3643, 1956, 3480	76	96	16792	6.904605263157895	1	0.36274246733369087	0.3321360716524107
GOTERM_BP_DIRECT	GO:1900745~positive regulation of p38MAPK cascade	2	2.5974025974025974	0.06914778283548483	7422, 3952	76	16	16792	27.61842105263158	1	0.36274246733369087	0.3321360716524107
GOTERM_BP_DIRECT	GO:0035994~response to muscle stretch	2	2.5974025974025974	0.06914778283548483	2353, 1906	76	16	16792	27.61842105263158	1	0.36274246733369087	0.3321360716524107
GOTERM_BP_DIRECT	GO:0030949~positive regulation of vascular endothelial growth factor receptor signaling pathway	2	2.5974025974025974	0.06914778283548483	7422, 3553	76	16	16792	27.61842105263158	1	0.36274246733369087	0.3321360716524107
GOTERM_BP_DIRECT	GO:0090026~positive regulation of monocyte chemotaxis	2	2.5974025974025974	0.06914778283548483	5054, 6347	76	16	16792	27.61842105263158	1	0.36274246733369087	0.3321360716524107
GOTERM_BP_DIRECT	GO:0044130~negative regulation of growth of symbiont in host	2	2.5974025974025974	0.06914778283548483	7124, 948	76	16	16792	27.61842105263158	1	0.36274246733369087	0.3321360716524107
GOTERM_BP_DIRECT	GO:0010613~positive regulation of cardiac muscle hypertrophy	2	2.5974025974025974	0.06914778283548483	3479, 1906	76	16	16792	27.61842105263158	1	0.36274246733369087	0.3321360716524107
GOTERM_BP_DIRECT	GO:0006469~negative regulation of protein kinase activity	3	3.896103896103896	0.07237486684531468	3569, 207, 11315	76	99	16792	6.695374800637958	1	0.37843067631537086	0.34650058800126143
GOTERM_BP_DIRECT	GO:0042310~vasoconstriction	2	2.5974025974025974	0.07330931814185132	551, 1906	76	17	16792	25.9938080495356	1	0.38082762671091597	0.34869529570718244
GOTERM_BP_DIRECT	GO:0032722~positive regulation of chemokine production	2	2.5974025974025974	0.07330931814185132	3569, 7124	76	17	16792	25.9938080495356	1	0.38082762671091597	0.34869529570718244
GOTERM_BP_DIRECT	GO:0006970~response to osmotic stress	2	2.5974025974025974	0.07745249555368244	6513, 1956	76	18	16792	24.549707602339183	1	0.3959232999549262	0.3625172715212293
GOTERM_BP_DIRECT	GO:0030225~macrophage differentiation	2	2.5974025974025974	0.07745249555368244	7422, 23411	76	18	16792	24.549707602339183	1	0.3959232999549262	0.3625172715212293
GOTERM_BP_DIRECT	GO:0031668~cellular response to extracellular stimulus	2	2.5974025974025974	0.07745249555368244	1026, 2353	76	18	16792	24.549707602339183	1	0.3959232999549262	0.3625172715212293
GOTERM_BP_DIRECT	GO:0035066~positive regulation of histone acetylation	2	2.5974025974025974	0.07745249555368244	3553, 4842	76	18	16792	24.549707602339183	1	0.3959232999549262	0.3625172715212293
GOTERM_BP_DIRECT	GO:0051412~response to corticosterone	2	2.5974025974025974	0.07745249555368244	1026, 2353	76	18	16792	24.549707602339183	1	0.3959232999549262	0.3625172715212293
GOTERM_BP_DIRECT	GO:0001649~osteoblast differentiation	3	3.896103896103896	0.07879551981528302	3486, 51741, 207	76	104	16792	6.373481781376517	1	0.4015058334536714	0.3676287787560179
GOTERM_BP_DIRECT	GO:0008283~cell proliferation	5	6.493506493506493	0.08108508255860983	3479, 4852, 207, 6934, 1956	76	366	16792	3.018406672418752	1	0.4053535154036623	0.37115181254147833
GOTERM_BP_DIRECT	GO:0042832~defense response to protozoan	2	2.5974025974025974	0.08157739497498705	3569, 958	76	19	16792	23.257617728531855	1	0.4053535154036623	0.37115181254147833
GOTERM_BP_DIRECT	GO:0046827~positive regulation of protein export from nucleus	2	2.5974025974025974	0.08157739497498705	3553, 6934	76	19	16792	23.257617728531855	1	0.4053535154036623	0.37115181254147833
GOTERM_BP_DIRECT	GO:0045672~positive regulation of osteoclast differentiation	2	2.5974025974025974	0.08157739497498705	7124, 2353	76	19	16792	23.257617728531855	1	0.4053535154036623	0.37115181254147833
GOTERM_BP_DIRECT	GO:0007263~nitric oxide mediated signal transduction	2	2.5974025974025974	0.08157739497498705	4842, 948	76	19	16792	23.257617728531855	1	0.4053535154036623	0.37115181254147833
GOTERM_BP_DIRECT	GO:0051968~positive regulation of synaptic transmission, glutamatergic	2	2.5974025974025974	0.08157739497498705	116, 1956	76	19	16792	23.257617728531855	1	0.4053535154036623	0.37115181254147833
GOTERM_BP_DIRECT	GO:0046579~positive regulation of Ras protein signal transduction	2	2.5974025974025974	0.08157739497498705	3479, 2056	76	19	16792	23.257617728531855	1	0.4053535154036623	0.37115181254147833
GOTERM_BP_DIRECT	GO:0050767~regulation of neurogenesis	2	2.5974025974025974	0.08157739497498705	406, 4842	76	19	16792	23.257617728531855	1	0.4053535154036623	0.37115181254147833
GOTERM_BP_DIRECT	GO:0002052~positive regulation of neuroblast proliferation	2	2.5974025974025974	0.08568409594755297	7422, 4851	76	20	16792	22.094736842105263	1	0.4179711997441608	0.3827048797657473
GOTERM_BP_DIRECT	GO:0006833~water transport	2	2.5974025974025974	0.08568409594755297	551, 361	76	20	16792	22.094736842105263	1	0.4179711997441608	0.3827048797657473
GOTERM_BP_DIRECT	GO:2000377~regulation of reactive oxygen species metabolic process	2	2.5974025974025974	0.08568409594755297	7124, 2308	76	20	16792	22.094736842105263	1	0.4179711997441608	0.3827048797657473
GOTERM_BP_DIRECT	GO:0045777~positive regulation of blood pressure	2	2.5974025974025974	0.08568409594755297	2740, 9370	76	20	16792	22.094736842105263	1	0.4179711997441608	0.3827048797657473
GOTERM_BP_DIRECT	GO:0019229~regulation of vasoconstriction	2	2.5974025974025974	0.08568409594755297	1906, 1636	76	20	16792	22.094736842105263	1	0.4179711997441608	0.3827048797657473
GOTERM_BP_DIRECT	GO:0042326~negative regulation of phosphorylation	2	2.5974025974025974	0.08568409594755297	1026, 23411	76	20	16792	22.094736842105263	1	0.4179711997441608	0.3827048797657473
GOTERM_BP_DIRECT	GO:0032094~response to food	2	2.5974025974025974	0.08977267767994034	6566, 207	76	21	16792	21.042606516290725	1	0.4274889413330492	0.3914195619080732
GOTERM_BP_DIRECT	GO:0045861~negative regulation of proteolysis	2	2.5974025974025974	0.08977267767994034	3630, 207	76	21	16792	21.042606516290725	1	0.4274889413330492	0.3914195619080732
GOTERM_BP_DIRECT	GO:0031954~positive regulation of protein autophosphorylation	2	2.5974025974025974	0.08977267767994034	7422, 3630	76	21	16792	21.042606516290725	1	0.4274889413330492	0.3914195619080732
GOTERM_BP_DIRECT	GO:0042346~positive regulation of NF-kappaB import into nucleus	2	2.5974025974025974	0.08977267767994034	7124, 3553	76	21	16792	21.042606516290725	1	0.4274889413330492	0.3914195619080732
GOTERM_BP_DIRECT	GO:0006471~protein ADP-ribosylation	2	2.5974025974025974	0.08977267767994034	23411, 51548	76	21	16792	21.042606516290725	1	0.4274889413330492	0.3914195619080732
GOTERM_BP_DIRECT	GO:0002028~regulation of sodium ion transport	2	2.5974025974025974	0.08977267767994034	154, 4842	76	21	16792	21.042606516290725	1	0.4274889413330492	0.3914195619080732
GOTERM_BP_DIRECT	GO:0097150~neuronal stem cell population maintenance	2	2.5974025974025974	0.08977267767994034	4851, 2308	76	21	16792	21.042606516290725	1	0.4274889413330492	0.3914195619080732
GOTERM_BP_DIRECT	GO:0035902~response to immobilization stress	2	2.5974025974025974	0.08977267767994034	2353, 6648	76	21	16792	21.042606516290725	1	0.4274889413330492	0.3914195619080732
GOTERM_BP_DIRECT	GO:0007268~chemical synaptic transmission	4	5.194805194805195	0.09226214044394943	3060, 6750, 6752, 4852	76	240	16792	3.682456140350877	1	0.43803983593566487	0.40108022477859323
GOTERM_BP_DIRECT	GO:0030168~platelet activation	3	3.896103896103896	0.0935108483587016	3569, 207, 958	76	115	16792	5.763844393592677	1	0.44161514841460636	0.4043538702671239
GOTERM_BP_DIRECT	GO:0051000~positive regulation of nitric-oxide synthase activity	2	2.5974025974025974	0.09384321903810385	3630, 207	76	22	16792	20.086124401913874	1	0.44161514841460636	0.4043538702671239
GOTERM_BP_DIRECT	GO:0060045~positive regulation of cardiac muscle cell proliferation	2	2.5974025974025974	0.09384321903810385	2247, 4851	76	22	16792	20.086124401913874	1	0.44161514841460636	0.4043538702671239
GOTERM_BP_DIRECT	GO:0033209~tumor necrosis factor-mediated signaling pathway	3	3.896103896103896	0.09765390209738567	7124, 5698, 958	76	118	16792	5.617305976806422	1	0.4566567862849357	0.41812636994214425
GOTERM_BP_DIRECT	GO:0048754~branching morphogenesis of an epithelial tube	2	2.5974025974025974	0.09789579855983309	7422, 4851	76	23	16792	19.212814645308924	1	0.4566567862849357	0.41812636994214425
GOTERM_BP_DIRECT	GO:0043252~sodium-independent organic anion transport	2	2.5974025974025974	0.09789579855983309	551, 213	76	23	16792	19.212814645308924	1	0.4566567862849357	0.41812636994214425
