# Supplementary material for: Hypoglycemia, Vascular Disease and Cognitive Dysfunction in Diabetes: Insights from Text Mining-Based Reconstruction and Bioinformatics Analysis of the Gene Networks
Source: Int J Mol Sci. 2021 Nov 17;22(22):12419. doi: 10.3390/ijms222212419 (PMC8620086; doi:10.3390/ijms222212419)
Supplement: Supplementary file 1 [file ijms-22-12419-s001.zip › Supplementary materials_after review round 1/Table S12.xlsx]

## Sheet: Cognitive decline_genes_associa
IntId	IntSchema	IntType	IntLinks	Sentences	ObjId1	ObjType1	ObjName1	ObjSymonyms1	ObjLinks1	ObjId2	ObjType2	ObjName2	ObjSymonyms2	ObjLinks2
27557430	Mental deterioration -- FMR1	association	Pubmed:15981162;	A neurological condition involving intention tremor, ataxia and <b>cognitive decline</b> has recently been identified among older males carrying premutation alleles of the <b>FMR1</b> gene, including grandfathers of children affected with fragile X syndrome.[Pubmed:15981162];	985	Phenotype	Mental deterioration	Cognitive decline;Cognitive decline, progressive;Intellectual deterioration;Mental deterioration;Progressive cognitive decline;cognitive-decline;decline - cognitive;decline cognitive;decline of cognitive;decline of the cognitive;deterioration of intellectual;deterioration of mental;deterioration of the intellectual;deterioration of the mental;progressive decline of cognitive;progressive decline o…	HP:0001268;UMLS:C0234985 "Mental deterioration";	4341693	Gene	FMR1	FMR1;FMRP;fragile X mental retardation 1;FRAXA;POF;POF1;fmr 1 protein;fmr-1 protein;fmr-i protein;fmr1 protein;fmr1-protein;Fragile X mental retardation protein 1;fragile x-mental retardation 1;fragile-x mental retardation protein 1;fragile-x mental retardation-1;fragile-x mental-retardation 1;fragile-x-mental retardation 1;frax a;pof-1;Protein FMR-1;protein fmr1;Synaptic functional regulator FMR…	SWISSPROT_AC:Q06787;SWISSPROT_ID:FMR1_HUMAN;GeneID:2332;Ensembl:ENSG00000102081;HGNC:HGNC:3775;MIM:309550;Vega:OTTHUMG00000022606;protein_accession:AAA52458.1;protein_accession:AAA62452.2;protein_accession:AAA62453.1;protein_accession:AAA62454.1;protein_accession:AAA62455.1;protein_accession:AAA62456.1;protein_accession:AAA62457.1;protein_accession:AAA62458.1;protein_accession:AAA62459.1;protein_…
27557458	Mental deterioration -- FRAXA	association	Pubmed:15981162;	A neurological condition involving intention tremor, ataxia and <b>cognitive decline</b> has recently been identified among older males carrying premutation alleles of the <b>FMR1</b> gene, including grandfathers of children affected with fragile X syndrome.[Pubmed:15981162];	985	Phenotype	Mental deterioration	Cognitive decline;Cognitive decline, progressive;Intellectual deterioration;Mental deterioration;Progressive cognitive decline;cognitive-decline;decline - cognitive;decline cognitive;decline of cognitive;decline of the cognitive;deterioration of intellectual;deterioration of mental;deterioration of the intellectual;deterioration of the mental;progressive decline of cognitive;progressive decline o…	HP:0001268;UMLS:C0234985 "Mental deterioration";	4341822	Gene	FRAXA	FMR1;fragile site, folic acid type, rare, fra(X)(q27.3) A (macroorchidism, mental retardation);FRAXA;frax a;	GeneID:2477;HGNC:HGNC:3945;
27557493	Mental deterioration -- FMR1-IT1	association	Pubmed:15981162;	A neurological condition involving intention tremor, ataxia and <b>cognitive decline</b> has recently been identified among older males carrying premutation alleles of the <b>FMR1</b> gene, including grandfathers of children affected with fragile X syndrome.[Pubmed:15981162];	985	Phenotype	Mental deterioration	Cognitive decline;Cognitive decline, progressive;Intellectual deterioration;Mental deterioration;Progressive cognitive decline;cognitive-decline;decline - cognitive;decline cognitive;decline of cognitive;decline of the cognitive;deterioration of intellectual;deterioration of mental;deterioration of the intellectual;deterioration of the mental;progressive decline of cognitive;progressive decline o…	HP:0001268;UMLS:C0234985 "Mental deterioration";	4392169	Gene	FMR1-IT1	FMR1;FMR1 intronic transcript 1;FMR1-IT1;	GeneID:106478973;HGNC:HGNC:41333;RNA_nucleotide_accession:AA634855.1;genomic_nucleotide_accession:L29074.1;RNA_nucleotide_gi:2558069;genomic_nucleotide_gi:1668818;
27579369	Mental deterioration -- NGF	association	Pubmed 2008:18986241;	A <b>NGF</b> gene therapy trial reduced <b>cognitive decline</b> and stimulated cholinergic fiber growth in humans with mild AD.[Pubmed 2008:18986241];	985	Phenotype	Mental deterioration	Cognitive decline;Cognitive decline, progressive;Intellectual deterioration;Mental deterioration;Progressive cognitive decline;cognitive-decline;decline - cognitive;decline cognitive;decline of cognitive;decline of the cognitive;deterioration of intellectual;deterioration of mental;deterioration of the intellectual;deterioration of the mental;progressive decline of cognitive;progressive decline o…	HP:0001268;UMLS:C0234985 "Mental deterioration";	4343653	Gene	NGF	Beta-NGF;HSAN5;nerve growth factor;NGF;NGFB;b ngf;b-ngf;beta nerve growth factor;beta ngf;Beta-nerve growth factor;betanerve growth factor;betangf;factor nerve growth;factor--nerve growth;factor-nerve growth;growth factor nerve;growth factor-nerve;nerve growth factor--an;nerve growth-factor;nerve-growth factor;nerve-growth-factor;ngf beta;ngf- beta;ngf-b;ngf-beta;ngf-type;ngfbeta;	SWISSPROT_AC:P01138;SWISSPROT_ID:NGF_HUMAN;GeneID:4803;Ensembl:ENSG00000134259;HGNC:HGNC:7808;MIM:162030;Vega:OTTHUMG00000011880;protein_accession:AAA59931.1;protein_accession:AAD55975.1;protein_accession:AAH32517.2;protein_accession:AAI26149.1;protein_accession:AAI26151.1;protein_accession:AAL05874.1;protein_accession:AAV38538.1;protein_accession:ADR82879.1;protein_accession:BAA90437.1;protein_a…
27608872	Mental deterioration -- MAPT	association	Pubmed 2013:22771460;Pubmed 2016:27061069;Pubmed central 2014:4241292;Pubmed central 2012:3629571;Pubmed central 2018:5816660;	Finally, crebinostat treatment of cultured mouse primary neurons was found to upregulate Bdnf (brain-derived neurotrophic factor) and Grn (granulin) and downregulate <b>Mapt</b> (tau) gene expression-genes implicated in aging-related <b>cognitive decline</b> and cognitive disorders.[Pubmed 2013:22771460];Here, we investigate whether APOE, COMT, or <b>MAPT</b> influence the rate of <b>cognitive de…	985	Phenotype	Mental deterioration	Cognitive decline;Cognitive decline, progressive;Intellectual deterioration;Mental deterioration;Progressive cognitive decline;cognitive-decline;decline - cognitive;decline cognitive;decline of cognitive;decline of the cognitive;deterioration of intellectual;deterioration of mental;deterioration of the intellectual;deterioration of the mental;progressive decline of cognitive;progressive decline o…	HP:0001268;UMLS:C0234985 "Mental deterioration";	4343173	Gene	MAPT	DDPAC;FTDP-17;MAPT;MAPTL;microtubule associated protein tau;MSTD;MTBT1;MTBT2;PPND;PPP1R103;TAU;ftdp- 17;ftdp17;microtubule associated protein-tau;microtubule associated-protein tau;Microtubule-associated protein tau;microtubule-associated protein-tau;microtubule-associated-protein tau;Neurofibrillary tangle protein;paired helical filament tau;Paired helical filament-tau;phf tau;PHF-tau;phf-type t…	SWISSPROT_AC:P10636;SWISSPROT_ID:TAU_HUMAN;GeneID:4137;Ensembl:ENSG00000186868;HGNC:HGNC:6893;MIM:157140;Vega:OTTHUMG00000168833;protein_accession:AAA57264.1;protein_accession:AAA60615.1;protein_accession:AAH00558.1;protein_accession:AAH98281.1;protein_accession:AAH99721.1;protein_accession:AAI01937.1;protein_accession:AAI14505.1;protein_accession:AAI14949.1;protein_accession:AAP35418.1;protein_a…
27618195	Mental deterioration -- PDYN	association	Pubmed 2013:23904614;	Knockdown of <b>prodynorphin</b> gene prevents <b>cognitive decline</b>, reduces anxiety, and rescues loss of group 1 metabotropic glutamate receptor function in aging.[Pubmed 2013:23904614];	985	Phenotype	Mental deterioration	Cognitive decline;Cognitive decline, progressive;Intellectual deterioration;Mental deterioration;Progressive cognitive decline;cognitive-decline;decline - cognitive;decline cognitive;decline of cognitive;decline of the cognitive;deterioration of intellectual;deterioration of mental;deterioration of the intellectual;deterioration of the mental;progressive decline of cognitive;progressive decline o…	HP:0001268;UMLS:C0234985 "Mental deterioration";	4343954	Gene	PDYN	ADCA;PDYN;PENKB;prodynorphin;SCA23;Beta-neoendorphin-dynorphin;Preprodynorphin;Proenkephalin-B;sca type 23;	SWISSPROT_AC:P01213;SWISSPROT_ID:PDYN_HUMAN;GeneID:5173;Ensembl:ENSG00000101327;HGNC:HGNC:8820;MIM:131340;Vega:OTTHUMG00000031683;protein_accession:AAA58456.2;protein_accession:AAH26334.1;protein_accession:AAY53973.1;protein_accession:AAY53974.1;protein_accession:AAY53975.1;protein_accession:AAY53976.1;protein_accession:AAY53989.1;protein_accession:AAY53990.1;protein_accession:AAY53991.1;protein_…
27681810	Mental deterioration -- IFNA10	association	Pubmed 1990:2144747;	Five out of 38 patients (13%) with metastatic renal cell carcinoma had <b>mental deterioration</b> 3 weeks to 13 months after the start of treatment with recombinant <b>interferon alpha-C</b>.[Pubmed 1990:2144747];	985	Phenotype	Mental deterioration	Cognitive decline;Cognitive decline, progressive;Intellectual deterioration;Mental deterioration;Progressive cognitive decline;cognitive-decline;decline - cognitive;decline cognitive;decline of cognitive;decline of the cognitive;deterioration of intellectual;deterioration of mental;deterioration of the intellectual;deterioration of the mental;progressive decline of cognitive;progressive decline o…	HP:0001268;UMLS:C0234985 "Mental deterioration";	196067	Protein	IFNA10	IFN-alpha-10;IFN10;IFNA10;Interferon alpha-10;Interferon alpha-6L;Interferon alpha-C;LeIF C;c ifn-alpha;c interferon-alpha;ifn 10;ifn alpha 10;ifn alpha-c;ifn-alpha 10;ifn-alpha c;ifn-alpha10;IFN-alphaC;interferon alpha 10;interferon alpha c;interferon alpha10;interferon-alpha 10;	SWISSPROT_AC:P01566;SWISSPROT_ID:IFN10_HUMAN;EMBL:AL512606;EMBL:BC069409;EMBL:BC103972;EMBL:BC103973;EMBL:CH471071;EMBL:V00551;RefSeq:NP_002162.1;ProteinModelPortal:P01566;STRING:9606.ENSP00000369566;SWISSPROT_AC_OLD:Q5VV13;SMR:P01566;GeneID:3446;KEGG:hsa:3446;PIR:A60937;eggNOG:ENOG410J735;eggNOG:ENOG410ZH91;UniGene:Hs.282275;GO:GO:0002250;GO:GO:0002286;GO:GO:0002323;GO:GO:0005125;GO:GO:0005132;G…
27681845	Mental deterioration -- IFNA10	association	Pubmed 1990:2144747;	Five out of 38 patients (13%) with metastatic renal cell carcinoma had <b>mental deterioration</b> 3 weeks to 13 months after the start of treatment with recombinant <b>interferon alpha-C</b>.[Pubmed 1990:2144747];	985	Phenotype	Mental deterioration	Cognitive decline;Cognitive decline, progressive;Intellectual deterioration;Mental deterioration;Progressive cognitive decline;cognitive-decline;decline - cognitive;decline cognitive;decline of cognitive;decline of the cognitive;deterioration of intellectual;deterioration of mental;deterioration of the intellectual;deterioration of the mental;progressive decline of cognitive;progressive decline o…	HP:0001268;UMLS:C0234985 "Mental deterioration";	4342632	Gene	IFNA10	IFN-alphaC;IFNA10;interferon alpha 10;c ifn-alpha;c interferon-alpha;ifn 10;ifn alpha 10;ifn alpha-c;ifn-alpha 10;ifn-alpha c;IFN-alpha-10;ifn-alpha10;IFN10;interferon alpha c;Interferon alpha-10;Interferon alpha-6L;Interferon alpha-C;interferon alpha10;interferon-alpha 10;LeIF C;	SWISSPROT_AC:P01566;SWISSPROT_ID:IFN10_HUMAN;GeneID:3446;Ensembl:ENSG00000186803;HGNC:HGNC:5418;MIM:147577;Vega:OTTHUMG00000019658;protein_accession:AAH69409.1;protein_accession:AAI03973.1;protein_accession:AAI03974.1;protein_accession:CAA23812.1;protein_accession:EAW58619.1;protein_accession:NP_002162.1;protein_accession:P01566.1;protein_gi:119579023;protein_gi:124453;protein_gi:32749;protein_gi…
29446706	Mental deterioration -- APOE	association	Pubmed:17606532;Pubmed:27467026;Pubmed:9247759;Pubmed 2006:16799145;Pubmed 2006:17105389;Pubmed 2001:11342683;Pubmed 2001:11445633;Pubmed 2013:23629585;Pubmed 2013:23876113;Pubmed 2013:24386372;Pubmed 2004:15165699;Pubmed 2004:15249619;Pubmed 2002:12077215;Pubmed 2012:20400205;Pubmed 2012:21122949;Pubmed 2012:22272622;Pubmed 2012:22344634;Pubmed 2012:22694803;Pubmed 2012:22952074;Pubmed 2012:2296…	The role of <b>apolipoprotein E</b> in <b>cognitive decline</b> and delirium after bypass heart operations.[Pubmed:17606532];<b>Apolipoprotein E</b> (APOE) e4 allele carriers had greater <b>cognitive decline</b> per unit of CPF.[Pubmed:27467026];Substudies will investigate the effects of treatment on <b>cognitive decline</b> in subgroups defined by <b>apo-E</b> genotype and on white matter lesion…	985	Phenotype	Mental deterioration	Cognitive decline;Cognitive decline, progressive;Intellectual deterioration;Mental deterioration;Progressive cognitive decline;cognitive-decline;decline - cognitive;decline cognitive;decline of cognitive;decline of the cognitive;deterioration of intellectual;deterioration of mental;deterioration of the intellectual;deterioration of the mental;progressive decline of cognitive;progressive decline o…	HP:0001268;UMLS:C0234985 "Mental deterioration";	19955	Protein	APOE	Apo-E;APOE;Apolipoprotein E;AD2;apo e;apoe 4;apoe type 4;apoe-4;apoe-isoform;apoe-type;ApoE4;apolipoprotein e-type;apolipoprotein-e;e - apolipoprotein;e apolipoprotein;LDLCQ5;LPG;	SWISSPROT_AC:P02649;SWISSPROT_ID:APOE_HUMAN;EMBL:AB035149;EMBL:AF050154;EMBL:AF261279;EMBL:AK314898;EMBL:BC003557;EMBL:FJ525876;EMBL:K00396;EMBL:M10065;EMBL:M12529;RefSeq:NP_000032.1;RefSeq:NP_001289617.1;RefSeq:NP_001289618.1;RefSeq:NP_001289619.1;RefSeq:NP_001289620.1;ProteinModelPortal:P02649;STRING:9606.ENSP00000252486;SWISSPROT_AC_OLD:B2RC15;SWISSPROT_AC_OLD:C0JYY5;SWISSPROT_AC_OLD:Q9P2S4;SM…
29710403	Mental deterioration -- ECT	association	Pubmed 1997:9381518;	There are no firm indications of long term <b>cognitive decline</b> associated with <b>ECT</b>.[Pubmed 1997:9381518];	985	Phenotype	Mental deterioration	Cognitive decline;Cognitive decline, progressive;Intellectual deterioration;Mental deterioration;Progressive cognitive decline;cognitive-decline;decline - cognitive;decline cognitive;decline of cognitive;decline of the cognitive;deterioration of intellectual;deterioration of mental;deterioration of the intellectual;deterioration of the mental;progressive decline of cognitive;progressive decline o…	HP:0001268;UMLS:C0234985 "Mental deterioration";	4374750	Gene	ECT	BECTS;ECT;	GeneID:100379198;MIM:117100;
29745062	Mental deterioration -- APOE	association	Pubmed:9247759;Pubmed 2006:16799145;Pubmed 2002:12077215;Pubmed 2012:20400205;Pubmed 2012:22272622;Pubmed 2012:22961121;Pubmed 2007:17126420;Pubmed 2011:21208197;Pubmed 1997:9311354;Pubmed 2016:27707979;Pubmed central 2015:4499419;Pubmed central 2015:4523931;Pubmed central 2014:4189412;Pubmed central 2014:4192620;Pubmed central 2008:2496986;Pubmed central 2010:5619524;Pubmed central 2016:4865536;…	Substudies will investigate the effects of treatment on <b>cognitive decline</b> in subgroups defined by <b>apo-E</b> genotype and on white matter lesions assessed by magnetic resonance imaging.[Pubmed:9247759];We used data from a 7-year cohort study of high-functioning older persons to explore whether the associations between serum beta-carotene level and subsequent <b>decline of cognitive</b> f…	985	Phenotype	Mental deterioration	Cognitive decline;Cognitive decline, progressive;Intellectual deterioration;Mental deterioration;Progressive cognitive decline;cognitive-decline;decline - cognitive;decline cognitive;decline of cognitive;decline of the cognitive;deterioration of intellectual;deterioration of mental;deterioration of the intellectual;deterioration of the mental;progressive decline of cognitive;progressive decline o…	HP:0001268;UMLS:C0234985 "Mental deterioration";	4340090	Gene	APOE	AD2;APO-E;APOE;ApoE4;apolipoprotein E;LDLCQ5;LPG;apo e;apoe 4;apoe type 4;apoe-4;apoe-isoform;apoe-type;apolipoprotein e-type;apolipoprotein-e;e - apolipoprotein;e apolipoprotein;	SWISSPROT_AC:P02649;SWISSPROT_ID:APOE_HUMAN;GeneID:348;Ensembl:ENSG00000130203;HGNC:HGNC:613;MIM:107741;Vega:OTTHUMG00000128901;protein_accession:AAB59397.1;protein_accession:AAB59518.1;protein_accession:AAB59546.1;protein_accession:AAD02505.1;protein_accession:AAG27089.1;protein_accession:AAH03557.1;protein_accession:AAL82810.1;protein_accession:ABM83474.1;protein_accession:ABM86685.1;protein_ac…
29974725	Mental deterioration -- NOTCH3	association	Pubmed:9548007;Pubmed 2006:16421118;Pubmed 2014:24503815;Pubmed 2017:28345617;Pubmed central 2017:5366944;Pubmed central 2006:2854938;	The precise onset of the <b>cognitive decline</b> in <b>CADASIL</b> remains unknown.[Pubmed:9548007];<b>Cognitive decline</b> in <b>CADASIL</b> is dominated by early impairment of executive functions.[Pubmed 2006:16421118];dPVS may also participate in the development of cognitive decline in this model of small-vessel disease, and their large number in white matter may alert clinicians to a higher…	985	Phenotype	Mental deterioration	Cognitive decline;Cognitive decline, progressive;Intellectual deterioration;Mental deterioration;Progressive cognitive decline;cognitive-decline;decline - cognitive;decline cognitive;decline of cognitive;decline of the cognitive;deterioration of intellectual;deterioration of mental;deterioration of the intellectual;deterioration of the mental;progressive decline of cognitive;progressive decline o…	HP:0001268;UMLS:C0234985 "Mental deterioration";	279484	Protein	NOTCH3	Neurogenic locus notch homolog protein 3;NOTC3;Notch 3;NOTCH3;CADASIL;cadasil-an;CADASIL1;CASIL;imf-2;IMF2;LMNS;notch-3;	SWISSPROT_AC:Q9UM47;SWISSPROT_ID:NOTC3_HUMAN;EMBL:AC004257;EMBL:AC004663;EMBL:AF058881;EMBL:AF058882;EMBL:AF058883;EMBL:AF058884;EMBL:AF058885;EMBL:AF058886;EMBL:AF058887;EMBL:AF058888;EMBL:AF058889;EMBL:AF058890;EMBL:AF058891;EMBL:AF058892;EMBL:AF058893;EMBL:AF058894;EMBL:AF058895;EMBL:AF058896;EMBL:AF058897;EMBL:AF058898;EMBL:AF058899;EMBL:AF058900;EMBL:U97669;RefSeq:NP_000426.2;ProteinModelPor…
29974778	Mental deterioration -- NOTCH3	association	Pubmed:9548007;Pubmed 2006:16421118;Pubmed 2014:24503815;Pubmed 2017:28345617;Pubmed central 2017:5366944;Pubmed central 2006:2854938;	The precise onset of the <b>cognitive decline</b> in <b>CADASIL</b> remains unknown.[Pubmed:9548007];<b>Cognitive decline</b> in <b>CADASIL</b> is dominated by early impairment of executive functions.[Pubmed 2006:16421118];dPVS may also participate in the development of cognitive decline in this model of small-vessel disease, and their large number in white matter may alert clinicians to a higher…	985	Phenotype	Mental deterioration	Cognitive decline;Cognitive decline, progressive;Intellectual deterioration;Mental deterioration;Progressive cognitive decline;cognitive-decline;decline - cognitive;decline cognitive;decline of cognitive;decline of the cognitive;deterioration of intellectual;deterioration of mental;deterioration of the intellectual;deterioration of the mental;progressive decline of cognitive;progressive decline o…	HP:0001268;UMLS:C0234985 "Mental deterioration";	4343694	Gene	NOTCH3	CADASIL;CADASIL1;CASIL;IMF2;LMNS;notch 3;NOTCH3;cadasil-an;imf-2;Neurogenic locus notch homolog protein 3;NOTC3;notch-3;	SWISSPROT_AC:Q9UM47;SWISSPROT_ID:NOTC3_HUMAN;GeneID:4854;Ensembl:ENSG00000074181;HGNC:HGNC:7883;MIM:600276;Vega:OTTHUMG00000183217;protein_accession:AAB91371.1;protein_accession:AAC04897.1;protein_accession:AAC14346.1;protein_accession:AAC15789.1;protein_accession:ACL52278.1;protein_accession:BAD92684.1;protein_accession:CAA55955.1;protein_accession:EAW84466.1;protein_accession:NP_000426.2;protei…
30025114	Mental deterioration -- IL-6	association	Pubmed 2013:23364322;Pubmed 2015:26434635;Pubmed 2014:24997674;Pubmed 2003:12847160;Pubmed 1998:9629240;Pubmed 2017:28526765;Pubmed central 2015:4454579;Pubmed central 2015:4599450;Pubmed central 2014:4030152;Pubmed central 2017:5372577;Pubmed central 2017:5532287;Pubmed central 2017:5681495;Pubmed central 2017:5711836;Pubmed central 2010:2828661;Pubmed central 2016:5381339;Pubmed central 2018:57…	<b>IL-6</b> associated with <b>cognitive decline</b> among older participants in this racially/ethnically diverse sample independent of other vascular risk factors and C-reactive protein.[Pubmed 2013:23364322];<b>Interleukin 6</b> plasma concentration associates with <b>cognitive decline</b>: the northern Manhattan study.[Pubmed 2013:23364322];Also, an association between <b>cognitive decline</b>…	985	Phenotype	Mental deterioration	Cognitive decline;Cognitive decline, progressive;Intellectual deterioration;Mental deterioration;Progressive cognitive decline;cognitive-decline;decline - cognitive;decline cognitive;decline of cognitive;decline of the cognitive;deterioration of intellectual;deterioration of mental;deterioration of the intellectual;deterioration of the mental;progressive decline of cognitive;progressive decline o…	HP:0001268;UMLS:C0234985 "Mental deterioration";	197638	Protein	IL-6	B-cell stimulatory factor 2;BSF-2;CDF;CTL differentiation factor;Hybridoma growth factor;IFN-beta-2;IFNB2;IL-6;IL6;Interferon beta-2;Interleukin-6;b cell stimulatory factor 2;b cell stimulatory factor-2;b-cell stimulatory factor-2;bsf- 2;BSF2;HGF;HSF;hsf-type;ifn beta 2;ifn-beta 2;ifn-beta2;il - 6;il -- 6;il -6;il 6;il- 6;il--6;il-6-type;il-vi;il6-type;interferon beta 2;interferon beta2;interfero…	SWISSPROT_AC:P05231;SWISSPROT_ID:IL6_HUMAN;EMBL:AF372214;EMBL:BC015511;EMBL:M14584;EMBL:M18403;EMBL:M29150;EMBL:M54894;EMBL:S56892;EMBL:X04402;EMBL:X04403;EMBL:X04430;EMBL:X04602;EMBL:Y00081;RefSeq:NP_000591.1;RefSeq:XP_011513692.1;ProteinModelPortal:P05231;STRING:9606.ENSP00000258743;SWISSPROT_AC_OLD:Q9UCU2;SWISSPROT_AC_OLD:Q9UCU3;SWISSPROT_AC_OLD:Q9UCU4;SMR:P05231;GeneID:3569;KEGG:hsa:3569;PIR:…
30429487	Mental deterioration -- COPD	association	Pubmed 1999:10578477;Pubmed central 2015:4598205;	This impairment is present even in patients with mild COPD, suggesting some degree of accompanying <b>cognitive decline</b> early in the course of <b>COPD</b> with worsening as the disease progresses.[Pubmed 1999:10578477];Our studyГѓВўГ‚в‚¬Г‚в„ўs results showed a strong correlation of <b>cognitive decline</b> in <b>COPD</b> subjects.[Pubmed central 2015:4598205];Our studyвЂ™s results showed a st…	985	Phenotype	Mental deterioration	Cognitive decline;Cognitive decline, progressive;Intellectual deterioration;Mental deterioration;Progressive cognitive decline;cognitive-decline;decline - cognitive;decline cognitive;decline of cognitive;decline of the cognitive;deterioration of intellectual;deterioration of mental;deterioration of the intellectual;deterioration of the mental;progressive decline of cognitive;progressive decline o…	HP:0001268;UMLS:C0234985 "Mental deterioration";	76441	Protein	COPD	Archain;ARCN1;Coatomer subunit delta;COPD;Delta-coat protein;Delta-COP;archain 1;copd--an;copd-type;SRMMD;	SWISSPROT_AC:P48444;SWISSPROT_ID:COPD_HUMAN;EMBL:AK304019;EMBL:AP000941;EMBL:BC093636;EMBL:BC093638;EMBL:X81197;EMBL:X81198;RefSeq:NP_001135753.1;RefSeq:NP_001646.2;ProteinModelPortal:P48444;STRING:9606.ENSP00000264028;SWISSPROT_AC_OLD:B4E1X2;SWISSPROT_AC_OLD:E9PEU4;SWISSPROT_AC_OLD:Q52M80;GeneID:372;KEGG:hsa:372;PIR:A56750;eggNOG:ENOG410XRH2;eggNOG:KOG2635;UniGene:Hs.33642;GO:GO:0000139;GO:GO:00…
30537737	Mental deterioration -- MTHFR	association	Pubmed 1999:10486408;Pubmed central 2016:5084051;	In addition, the association between the <b>MTHFR</b> genotype and <b>cognitive decline</b> was studied by re-examining cognitive function of 172 participants without dementia at baseline after a median follow up of 4.0 years.[Pubmed 1999:10486408];These results imply that lower serum folate or vitamin B12 status might expose subjects with <b>MTHFR</b> 1793 G/A genotypes to <b>cognitive decline</…	985	Phenotype	Mental deterioration	Cognitive decline;Cognitive decline, progressive;Intellectual deterioration;Mental deterioration;Progressive cognitive decline;cognitive-decline;decline - cognitive;decline cognitive;decline of cognitive;decline of the cognitive;deterioration of intellectual;deterioration of mental;deterioration of the intellectual;deterioration of the mental;progressive decline of cognitive;progressive decline o…	HP:0001268;UMLS:C0234985 "Mental deterioration";	258081	Protein	MTHFR	EC 1.5.1.20;Methylenetetrahydrofolate reductase;MTHFR;MTHR;methylenetetrahydrofolate-reductase;	SWISSPROT_AC:P42898;SWISSPROT_ID:MTHR_HUMAN;EMBL:AF105977;EMBL:AF105978;EMBL:AF105979;EMBL:AF105980;EMBL:AF105981;EMBL:AF105982;EMBL:AF105983;EMBL:AF105984;EMBL:AF105985;EMBL:AF105986;EMBL:AF105987;EMBL:AF398930;EMBL:AJ237672;EMBL:AK312907;EMBL:AL953897;EMBL:AY046562;EMBL:AY338232;EMBL:BC053509;EMBL:CH471130;EMBL:U09806;RefSeq:NP_001317287.1;RefSeq:NP_005948.3;RefSeq:XP_005263517.1;RefSeq:XP_0052…
30537768	Mental deterioration -- MTHFR	association	Pubmed 1999:10486408;Pubmed central 2016:5084051;	In addition, the association between the <b>MTHFR</b> genotype and <b>cognitive decline</b> was studied by re-examining cognitive function of 172 participants without dementia at baseline after a median follow up of 4.0 years.[Pubmed 1999:10486408];These results imply that lower serum folate or vitamin B12 status might expose subjects with <b>MTHFR</b> 1793 G/A genotypes to <b>cognitive decline</…	985	Phenotype	Mental deterioration	Cognitive decline;Cognitive decline, progressive;Intellectual deterioration;Mental deterioration;Progressive cognitive decline;cognitive-decline;decline - cognitive;decline cognitive;decline of cognitive;decline of the cognitive;deterioration of intellectual;deterioration of mental;deterioration of the intellectual;deterioration of the mental;progressive decline of cognitive;progressive decline o…	HP:0001268;UMLS:C0234985 "Mental deterioration";	4343431	Gene	MTHFR	methylenetetrahydrofolate reductase;MTHFR;EC 1.5.1.20;methylenetetrahydrofolate-reductase;MTHR;	SWISSPROT_AC:P42898;SWISSPROT_ID:MTHR_HUMAN;GeneID:4524;Ensembl:ENSG00000177000;HGNC:HGNC:7436;MIM:607093;Vega:OTTHUMG00000002277;protein_accession:AAA74440.2;protein_accession:AAD17965.1;protein_accession:AAG33979.1;protein_accession:AAH53509.1;protein_accession:AAL17646.1;protein_accession:AAL17647.1;protein_accession:AAL17648.1;protein_accession:AAL17649.1;protein_accession:AAL17650.1;protein_…
30553144	Mental deterioration -- APP	association	Pubmed 2001:11735776;Pubmed 2013:23663320;Pubmed 2011:21059748;Pubmed 1999:10578233;Pubmed central 2015:4621490;Pubmed central 2017:5538297;Pubmed central 2011:2989646;Pubmed central 2011:3178498;Pubmed central 2009:2695585;Pubmed central 2009:3822505;Pubmed central 2013:3658944;	There were significant deposits of all 3 <b>Abeta</b> species that strongly correlated with <b>cognitive decline</b>.[Pubmed 2001:11735776];This outcome is supportive of recent data suggesting that APP processing derivatives or the overexpression of full length APP may contribute to <b>cognitive decline</b> in <b>APP</b> transgenic mouse models.[Pubmed 2013:23663320];Beta-secretase inhibitor GRL-…	985	Phenotype	Mental deterioration	Cognitive decline;Cognitive decline, progressive;Intellectual deterioration;Mental deterioration;Progressive cognitive decline;cognitive-decline;decline - cognitive;decline cognitive;decline of cognitive;decline of the cognitive;deterioration of intellectual;deterioration of mental;deterioration of the intellectual;deterioration of the mental;progressive decline of cognitive;progressive decline o…	HP:0001268;UMLS:C0234985 "Mental deterioration";	3186	Protein	APP	A4;ABPP;AD1;Alzheimer disease amyloid protein;Amyloid beta A4 protein;Amyloid precursor protein;APP;APPI;Beta-amyloid precursor protein;Cerebral vascular amyloid peptide;CVAP;PN-II;PreA4;Protease nexin-II;AAA;aaa-type;ABETA;alzheimer's disease amyloid protein;amyloid b precursor protein;amyloid b protein precursor;amyloid b-protein precursor;amyloid beta precursor protein;amyloid beta protein a4;…	SWISSPROT_AC:P05067;SWISSPROT_ID:A4_HUMAN;EMBL:AB066441;EMBL:AF282245;EMBL:AK295621;EMBL:AK312326;EMBL:AP001439;EMBL:AP001440;EMBL:AP001441;EMBL:AP001442;EMBL:AP001443;EMBL:AY919674;EMBL:BC004369;EMBL:BC065529;EMBL:CH471079;EMBL:D87675;EMBL:M15532;EMBL:M15533;EMBL:M16765;EMBL:M18734;EMBL:M24546;EMBL:M24547;EMBL:M28373;EMBL:M29269;EMBL:M29270;EMBL:M33112;EMBL:M34862;EMBL:M34863;EMBL:M34864;EMBL:M3…
30553180	Mental deterioration -- APP	association	Pubmed 2001:11735776;Pubmed 2013:23663320;Pubmed 2011:21059748;Pubmed 1999:10578233;Pubmed central 2015:4621490;Pubmed central 2017:5538297;Pubmed central 2011:2989646;Pubmed central 2011:3178498;Pubmed central 2009:2695585;Pubmed central 2009:3822505;Pubmed central 2013:3658944;	There were significant deposits of all 3 <b>Abeta</b> species that strongly correlated with <b>cognitive decline</b>.[Pubmed 2001:11735776];This outcome is supportive of recent data suggesting that APP processing derivatives or the overexpression of full length APP may contribute to <b>cognitive decline</b> in <b>APP</b> transgenic mouse models.[Pubmed 2013:23663320];Beta-secretase inhibitor GRL-…	985	Phenotype	Mental deterioration	Cognitive decline;Cognitive decline, progressive;Intellectual deterioration;Mental deterioration;Progressive cognitive decline;cognitive-decline;decline - cognitive;decline cognitive;decline of cognitive;decline of the cognitive;deterioration of intellectual;deterioration of mental;deterioration of the intellectual;deterioration of the mental;progressive decline of cognitive;progressive decline o…	HP:0001268;UMLS:C0234985 "Mental deterioration";	4340093	Gene	APP	AAA;ABETA;ABPP;AD1;amyloid beta precursor protein;APP;APPI;CTFgamma;CVAP;PN-II;PN2;A4;aaa-type;Alzheimer disease amyloid protein;alzheimer's disease amyloid protein;amyloid b precursor protein;amyloid b protein precursor;amyloid b-protein precursor;Amyloid beta A4 protein;amyloid beta protein a4;amyloid beta- protein precursor;amyloid beta-a4 protein;amyloid beta-protein precursor;Amyloid precurs…	SWISSPROT_AC:P05067;SWISSPROT_ID:A4_HUMAN;GeneID:351;Ensembl:ENSG00000142192;HGNC:HGNC:620;MIM:104760;Vega:OTTHUMG00000078438;protein_accession:AAA35540.1;protein_accession:AAA51564.1;protein_accession:AAA51722.1;protein_accession:AAA51726.1;protein_accession:AAA51727.1;protein_accession:AAA51768.1;protein_accession:AAA58727.1;protein_accession:AAA60163.1;protein_accession:AAB19991.1;protein_acce…
30651929	Mental deterioration -- DIGIT	association	Pubmed 2000:10647755;Pubmed 2017:28370849;	Diabetes was also associated with increased odds of major <b>cognitive decline</b> as determined by scores on the <b>Digit</b> Symbol (odds ratio = 1.63; 95% confidence interval, 1.20-2.23) and Trails B (odds ratio, 1.74; 95% confidence interval, 1.27-2.39) tests when controlled for age, education, depression, stroke, visual impairment, heart disease, hypertension, physical activity, estrogen use…	985	Phenotype	Mental deterioration	Cognitive decline;Cognitive decline, progressive;Intellectual deterioration;Mental deterioration;Progressive cognitive decline;cognitive-decline;decline - cognitive;decline cognitive;decline of cognitive;decline of the cognitive;deterioration of intellectual;deterioration of mental;deterioration of the intellectual;deterioration of the mental;progressive decline of cognitive;progressive decline o…	HP:0001268;UMLS:C0234985 "Mental deterioration";	4399380	Gene	DIGIT	DIGIT;	GeneID:108868751;RNA_nucleotide_accession:NR_144432.1;genomic_nucleotide_accession:AL121612.5;RNA_nucleotide_gi:1077231795;genomic_nucleotide_gi:27764206;
30713669	Mental deterioration -- Alpha-1-antichymotrypsin	association	Pubmed 2004:15530656;Pubmed 2000:10713585;Pubmed 2005:15851726;	Recent reports suggest that the T allele of a G/T polymorphism at position -51 of <b>ACT</b> is associated with <b>cognitive decline</b> in AD patients.[Pubmed 2004:15530656];However, we detected no relationship between serum <b>AACT</b> levels and <b>cognitive decline</b>.[Pubmed 2000:10713585];This population-based study showed that the serum inflammatory protein <b>alpha1-antichymotrypsin</b> …	985	Phenotype	Mental deterioration	Cognitive decline;Cognitive decline, progressive;Intellectual deterioration;Mental deterioration;Progressive cognitive decline;cognitive-decline;decline - cognitive;decline cognitive;decline of cognitive;decline of the cognitive;deterioration of intellectual;deterioration of mental;deterioration of the intellectual;deterioration of the mental;progressive decline of cognitive;progressive decline o…	HP:0001268;UMLS:C0234985 "Mental deterioration";	3520	Protein	Alpha-1-antichymotrypsin	AACT;ACT;Alpha-1-antichymotrypsin;Cell growth-inhibiting gene 24/25 protein;Serpin A3;SERPINA3;a-1 antichymotrypsin;a-1-antichymotrypsin;a1 antichymotrypsin;a1-antichymotrypsin;a3 serpin;alpha 1 -antichymotrypsin;alpha 1 antichymotrypsin;alpha 1-antichymotrypsin;alpha i-antichymotrypsin;alpha-1 -antichymotrypsin;alpha-1 antichymotrypsin;alpha1 -antichymotrypsin;alpha1 antichymotrypsin;alpha1- ant…	SWISSPROT_AC:P01011;SWISSPROT_ID:AACT_HUMAN;EMBL:AB209060;EMBL:AF089747;EMBL:AK123091;EMBL:AY513275;EMBL:AY513276;EMBL:BC003559;EMBL:BC010530;EMBL:BC013189;EMBL:BC034554;EMBL:BC070265;EMBL:J05176;EMBL:K01500;EMBL:M18906;EMBL:X00947;EMBL:X68733;EMBL:X68734;EMBL:X68735;EMBL:X68736;EMBL:X68737;RefSeq:NP_001076.2;ProteinModelPortal:P01011;STRING:9606.ENSP00000376793;SWISSPROT_AC_OLD:B3KVQ7;SWISSPROT_…
30713702	Mental deterioration -- SERPINA3	association	Pubmed 2004:15530656;Pubmed 2000:10713585;Pubmed 2005:15851726;	Recent reports suggest that the T allele of a G/T polymorphism at position -51 of <b>ACT</b> is associated with <b>cognitive decline</b> in AD patients.[Pubmed 2004:15530656];However, we detected no relationship between serum <b>AACT</b> levels and <b>cognitive decline</b>.[Pubmed 2000:10713585];This population-based study showed that the serum inflammatory protein <b>alpha1-antichymotrypsin</b> …	985	Phenotype	Mental deterioration	Cognitive decline;Cognitive decline, progressive;Intellectual deterioration;Mental deterioration;Progressive cognitive decline;cognitive-decline;decline - cognitive;decline cognitive;decline of cognitive;decline of the cognitive;deterioration of intellectual;deterioration of mental;deterioration of the intellectual;deterioration of the mental;progressive decline of cognitive;progressive decline o…	HP:0001268;UMLS:C0234985 "Mental deterioration";	4339804	Gene	SERPINA3	AACT;ACT;GIG24;GIG25;serpin family A member 3;SERPINA3;a-1 antichymotrypsin;a-1-antichymotrypsin;a1 antichymotrypsin;a1-antichymotrypsin;a3 serpin;alpha 1 -antichymotrypsin;alpha 1 antichymotrypsin;alpha 1-antichymotrypsin;alpha i-antichymotrypsin;alpha-1 -antichymotrypsin;alpha-1 antichymotrypsin;Alpha-1-antichymotrypsin;alpha1 -antichymotrypsin;alpha1 antichymotrypsin;alpha1- antichymotrypsin;a…	SWISSPROT_AC:P01011;SWISSPROT_ID:AACT_HUMAN;GeneID:12;Ensembl:ENSG00000196136;Ensembl:ENSG00000273259;HGNC:HGNC:16;MIM:107280;Vega:OTTHUMG00000029851;protein_accession:AAA51543.1;protein_accession:AAA51559.1;protein_accession:AAA51560.1;protein_accession:AAD08810.1;protein_accession:AAH03559.3;protein_accession:AAH10530.1;protein_accession:AAH13189.1;protein_accession:AAH34554.1;protein_accession…
31008276	Mental deterioration -- CLN5	association	Pubmed 2001:11588988;	Carnitine, with or without lipid supplements, dramatically delayed the progression of <b>cognitive decline</b> in <b>NCL</b> dogs.[Pubmed 2001:11588988];	985	Phenotype	Mental deterioration	Cognitive decline;Cognitive decline, progressive;Intellectual deterioration;Mental deterioration;Progressive cognitive decline;cognitive-decline;decline - cognitive;decline cognitive;decline of cognitive;decline of the cognitive;deterioration of intellectual;deterioration of mental;deterioration of the intellectual;deterioration of the mental;progressive decline of cognitive;progressive decline o…	HP:0001268;UMLS:C0234985 "Mental deterioration";	68175	Protein	CLN5	Ceroid-lipofuscinosis neuronal protein 5;CLN5;Protein CLN5;ceroid lipofuscinosis neuronal protein 5;ceroid-lipofuscinosis, neuronal 5;cln 5;cln-5;cln-5 protein;cln5 protein;NCL;ncl-type;	SWISSPROT_AC:O75503;SWISSPROT_ID:CLN5_HUMAN;EMBL:AC001226;EMBL:AF068227;EMBL:AK075109;RefSeq:NP_006484.1;ProteinModelPortal:O75503;STRING:9606.ENSP00000366673;SWISSPROT_AC_OLD:B3KQK7;GeneID:1203;KEGG:hsa:1203;eggNOG:ENOG410IJEH;eggNOG:ENOG4110RH0;UniGene:Hs.30213;GO:GO:0005537;GO:GO:0005764;GO:GO:0005765;GO:GO:0005783;GO:GO:0005794;GO:GO:0005829;GO:GO:0006465;GO:GO:0007042;GO:GO:0007420;GO:GO:001…
31008313	Mental deterioration -- CSP	association	Pubmed 2001:11588988;	Carnitine, with or without lipid supplements, dramatically delayed the progression of <b>cognitive decline</b> in <b>NCL</b> dogs.[Pubmed 2001:11588988];	985	Phenotype	Mental deterioration	Cognitive decline;Cognitive decline, progressive;Intellectual deterioration;Mental deterioration;Progressive cognitive decline;cognitive-decline;decline - cognitive;decline cognitive;decline of cognitive;decline of the cognitive;deterioration of intellectual;deterioration of mental;deterioration of the intellectual;deterioration of the mental;progressive decline of cognitive;progressive decline o…	HP:0001268;UMLS:C0234985 "Mental deterioration";	106234	Protein	CSP	Ceroid-lipofuscinosis neuronal protein 4;CLN4;CSP;Cysteine string protein;DnaJ homolog subfamily C member 5;DNAJC5;DNJC5;cln-4;CLN4B;cysteine-string protein;DnaJ heat shock protein family (Hsp40) member C5;DNAJC5A;mir-941-2;mir-941-3;mir-941-4;mir-941-5;NCL;ncl-type;protein cysteine string;protein cysteine-string;	SWISSPROT_AC:Q9H3Z4;SWISSPROT_ID:DNJC5_HUMAN;EMBL:AK024508;EMBL:AK128776;EMBL:AK289585;EMBL:AL118506;EMBL:BC053642;EMBL:CH471077;RefSeq:NP_079495.1;RefSeq:XP_011527350.1;RefSeq:XP_011527351.1;ProteinModelPortal:Q9H3Z4;STRING:9606.ENSP00000354111;SWISSPROT_AC_OLD:A8K0M0;SWISSPROT_AC_OLD:B3KY68;SWISSPROT_AC_OLD:E1P5G8;SWISSPROT_AC_OLD:Q9H3Z5;SWISSPROT_AC_OLD:Q9H7H2;SMR:Q9H3Z4;GeneID:80331;KEGG:hsa:…
31008362	Mental deterioration -- Nucleolin	association	Pubmed 2001:11588988;	Carnitine, with or without lipid supplements, dramatically delayed the progression of <b>cognitive decline</b> in <b>NCL</b> dogs.[Pubmed 2001:11588988];	985	Phenotype	Mental deterioration	Cognitive decline;Cognitive decline, progressive;Intellectual deterioration;Mental deterioration;Progressive cognitive decline;cognitive-decline;decline - cognitive;decline cognitive;decline of cognitive;decline of the cognitive;deterioration of intellectual;deterioration of mental;deterioration of the intellectual;deterioration of the mental;progressive decline of cognitive;progressive decline o…	HP:0001268;UMLS:C0234985 "Mental deterioration";	286414	Protein	Nucleolin	NCL;NUCL;Nucleolin;Protein C23;C23;c23 protein;ncl-type;nucleolin-type;	SWISSPROT_AC:P19338;SWISSPROT_ID:NUCL_HUMAN;EMBL:AC017104;EMBL:AK091742;EMBL:M60858;RefSeq:NP_005372.2;ProteinModelPortal:P19338;STRING:9606.ENSP00000318195;SWISSPROT_AC_OLD:Q53SK1;SWISSPROT_AC_OLD:Q8NB06;SWISSPROT_AC_OLD:Q9UCF0;SWISSPROT_AC_OLD:Q9UDG1;SMR:P19338;GeneID:4691;KEGG:hsa:4691;PIR:A35804;PIR:S53728;eggNOG:ENOG410IRS7;eggNOG:ENOG410XSFV;UniGene:Hs.79110;GO:GO:0000166;GO:GO:0001525;GO:G…
31008410	Mental deterioration -- CLN5	association	Pubmed 2001:11588988;	Carnitine, with or without lipid supplements, dramatically delayed the progression of <b>cognitive decline</b> in <b>NCL</b> dogs.[Pubmed 2001:11588988];	985	Phenotype	Mental deterioration	Cognitive decline;Cognitive decline, progressive;Intellectual deterioration;Mental deterioration;Progressive cognitive decline;cognitive-decline;decline - cognitive;decline cognitive;decline of cognitive;decline of the cognitive;deterioration of intellectual;deterioration of mental;deterioration of the intellectual;deterioration of the mental;progressive decline of cognitive;progressive decline o…	HP:0001268;UMLS:C0234985 "Mental deterioration";	4340793	Gene	CLN5	ceroid-lipofuscinosis, neuronal 5;CLN5;NCL;ceroid lipofuscinosis neuronal protein 5;Ceroid-lipofuscinosis neuronal protein 5;cln 5;cln-5;cln-5 protein;cln5 protein;ncl-type;Protein CLN5;	SWISSPROT_AC:O75503;SWISSPROT_ID:CLN5_HUMAN;GeneID:1203;Ensembl:ENSG00000102805;HGNC:HGNC:2076;MIM:608102;Vega:OTTHUMG00000017100;protein_accession:AAC27614.1;protein_accession:AAI46275.1;protein_accession:AAI53155.1;protein_accession:AAI72583.1;protein_accession:BAG52069.1;protein_accession:BAG64918.1;protein_accession:EAW80561.1;protein_accession:EAW80562.1;protein_accession:NP_006484.1;protein…
31008456	Mental deterioration -- NCL	association	Pubmed 2001:11588988;	Carnitine, with or without lipid supplements, dramatically delayed the progression of <b>cognitive decline</b> in <b>NCL</b> dogs.[Pubmed 2001:11588988];	985	Phenotype	Mental deterioration	Cognitive decline;Cognitive decline, progressive;Intellectual deterioration;Mental deterioration;Progressive cognitive decline;cognitive-decline;decline - cognitive;decline cognitive;decline of cognitive;decline of the cognitive;deterioration of intellectual;deterioration of mental;deterioration of the intellectual;deterioration of the mental;progressive decline of cognitive;progressive decline o…	HP:0001268;UMLS:C0234985 "Mental deterioration";	4343566	Gene	NCL	C23;NCL;nucleolin;c23 protein;ncl-type;NUCL;nucleolin-type;Protein C23;	SWISSPROT_AC:P19338;SWISSPROT_ID:NUCL_HUMAN;GeneID:4691;Ensembl:ENSG00000115053;HGNC:HGNC:7667;MIM:164035;Vega:OTTHUMG00000153866;protein_accession:AAA59954.1;protein_accession:AAH02343.3;protein_accession:AAH06494.3;protein_accession:AAH06516.3;protein_accession:AAY24247.1;protein_accession:BAC03738.1;protein_accession:BAC87055.1;protein_accession:BAG50892.1;protein_accession:BAG53161.1;protein_…
31008483	Mental deterioration -- DNAJC5	association	Pubmed 2001:11588988;	Carnitine, with or without lipid supplements, dramatically delayed the progression of <b>cognitive decline</b> in <b>NCL</b> dogs.[Pubmed 2001:11588988];	985	Phenotype	Mental deterioration	Cognitive decline;Cognitive decline, progressive;Intellectual deterioration;Mental deterioration;Progressive cognitive decline;cognitive-decline;decline - cognitive;decline cognitive;decline of cognitive;decline of the cognitive;deterioration of intellectual;deterioration of mental;deterioration of the intellectual;deterioration of the mental;progressive decline of cognitive;progressive decline o…	HP:0001268;UMLS:C0234985 "Mental deterioration";	4355174	Gene	DNAJC5	CLN4;CLN4B;CSP;DnaJ heat shock protein family (Hsp40) member C5;DNAJC5;DNAJC5A;mir-941-2;mir-941-3;mir-941-4;mir-941-5;NCL;Ceroid-lipofuscinosis neuronal protein 4;cln-4;Cysteine string protein;cysteine-string protein;DnaJ homolog subfamily C member 5;DNJC5;ncl-type;protein cysteine string;protein cysteine-string;	SWISSPROT_AC:Q9H3Z4;SWISSPROT_ID:DNJC5_HUMAN;GeneID:80331;Ensembl:ENSG00000101152;HGNC:HGNC:16235;MIM:611203;Vega:OTTHUMG00000033007;protein_accession:AAH53642.1;protein_accession:BAB15798.1;protein_accession:BAB84867.1;protein_accession:BAF82274.1;protein_accession:BAG54730.1;protein_accession:CAH10594.1;protein_accession:EAW75191.1;protein_accession:EAW75192.1;protein_accession:EAW75193.1;prote…
31912955	Mental deterioration -- Alpha-synuclein	association	Pubmed 2014:24757112;Pubmed 2003:12518303;Pubmed central 2015:4288130;Pubmed central 2015:4496680;Pubmed central 2018:5825910;	These studies show that the emergence of PDD occurs on the background of severe dopamine deficits with, the main pathological drivers of <b>cognitive decline</b> being a synergistic effect between <b>alpha-synuclein</b> and Alzheimer's disease pathology.[Pubmed 2014:24757112];However, vascular and parenchymal Abeta deposition could still contribute to dementia and <b>cognitive decline</b> when co…	985	Phenotype	Mental deterioration	Cognitive decline;Cognitive decline, progressive;Intellectual deterioration;Mental deterioration;Progressive cognitive decline;cognitive-decline;decline - cognitive;decline cognitive;decline of cognitive;decline of the cognitive;deterioration of intellectual;deterioration of mental;deterioration of the intellectual;deterioration of the mental;progressive decline of cognitive;progressive decline o…	HP:0001268;UMLS:C0234985 "Mental deterioration";	477282	Protein	Alpha-synuclein	Alpha-synuclein;NACP;Non-A beta component of AD amyloid;Non-A4 component of amyloid precursor;PARK1;SNCA;SYUA;a-synuclein;alpha -synuclein;alpha synuclein;alpha- synuclein;alpha--synuclein;alphasynuclein;non-abeta component of ad amyloid;park 1;park 4;park i;PARK4;PD1;synuclein alpha;synuclein-alpha;typealpha-synuclein;	SWISSPROT_AC:P37840;SWISSPROT_ID:SYUA_HUMAN;EMBL:AF163864;EMBL:AK290169;EMBL:AY049786;EMBL:BC013293;EMBL:BC108275;EMBL:CH471057;EMBL:CR457058;EMBL:D31839;EMBL:DQ088379;EMBL:L08850;EMBL:L36674;EMBL:L36675;EMBL:U46897;EMBL:U46898;EMBL:U46899;EMBL:U46901;RefSeq:NP_000336.1;RefSeq:NP_001139526.1;RefSeq:NP_001139527.1;RefSeq:NP_009292.1;RefSeq:XP_011530510.1;RefSeq:XP_016864051.1;RefSeq:XP_016864052.1…
32014041	Mental deterioration -- P300	association	Pubmed 2009:19583872;Pubmed 2003:12709671;Pubmed 2017:29311895;Pubmed central 2017:5742202;	Preliminary investigation of plasma levels of sex hormones and human growth factor(s), and <b>P300</b> latency as correlates to <b>cognitive decline</b> as a function of gender.[Pubmed 2009:19583872];The relationship between the parameters of the <b>P300</b> potential and the degree or profile of <b>cognitive decline</b> remains controversial.[Pubmed 2003:12709671];<b>Cognitive decline</b> was li…	985	Phenotype	Mental deterioration	Cognitive decline;Cognitive decline, progressive;Intellectual deterioration;Mental deterioration;Progressive cognitive decline;cognitive-decline;decline - cognitive;decline cognitive;decline of cognitive;decline of the cognitive;deterioration of intellectual;deterioration of mental;deterioration of the intellectual;deterioration of the mental;progressive decline of cognitive;progressive decline o…	HP:0001268;UMLS:C0234985 "Mental deterioration";	123638	Protein	P300	E1A-associated protein p300;EC 2.3.1.48;EP300;Histone acetyltransferase p300;P300;p300 HAT;E1A binding protein p300;e1a-associated p300 protein;e1a-binding protein p300;ep-300;hat p300;histone acetyltransferase-p300;histone-acetyltransferase p300;KAT3B;p 300;p 300--an;p-300;p30-0;p300 histone acetyltransferase;p300-binding protein e1a;p300-hat;p300-histone acetyltransferase;p300-type;RSTS2;	SWISSPROT_AC:Q09472;SWISSPROT_ID:EP300_HUMAN;EMBL:AL035658;EMBL:AL080243;EMBL:AL096765;EMBL:CH471095;EMBL:U01877;RefSeq:NP_001420.2;ProteinModelPortal:Q09472;STRING:9606.ENSP00000263253;SWISSPROT_AC_OLD:B1AKC2;SMR:Q09472;GeneID:2033;KEGG:hsa:2033;PIR:A54277;eggNOG:COG5076;eggNOG:KOG1778;UniGene:Hs.517517;UniGene:Hs.655211;GO:GO:0000122;GO:GO:0000123;GO:GO:0000979;GO:GO:0001047;GO:GO:0001102;GO:GO…
32024042	Mental deterioration -- ITGBL1	association	Pubmed 2003:12672280;Pubmed central 2015:4470692;Pubmed central 2015:4478019;Pubmed central 2016:5435787;	QOL and ADL function were not strongly <b>tied</b> to <b>cognitive decline</b> or to time to tumor progression, suggesting that these measures may not be sufficiently sensitive to change in clinical trials of new anticancer agents, although they are important measures in terms of patient care.[Pubmed 2003:12672280];Oxidative stress is <b>tied</b> to <b>cognitive decline</b> observationally in hum…	985	Phenotype	Mental deterioration	Cognitive decline;Cognitive decline, progressive;Intellectual deterioration;Mental deterioration;Progressive cognitive decline;cognitive-decline;decline - cognitive;decline cognitive;decline of cognitive;decline of the cognitive;deterioration of intellectual;deterioration of mental;deterioration of the intellectual;deterioration of the mental;progressive decline of cognitive;progressive decline o…	HP:0001268;UMLS:C0234985 "Mental deterioration";	4347177	Gene	ITGBL1	integrin subunit beta like 1;ITGBL1;OSCP;TIED;Integrin beta-like protein 1;ITGBL;Osteoblast-specific cysteine-rich protein;Ten integrin EGF-like repeat domain-containing protein;	SWISSPROT_AC:O95965;SWISSPROT_ID:ITGBL_HUMAN;GeneID:9358;Ensembl:ENSG00000198542;HGNC:HGNC:6164;MIM:604234;Vega:OTTHUMG00000017296;protein_accession:AAD17666.1;protein_accession:AAH36788.2;protein_accession:AAN16024.1;protein_accession:BAA22994.1;protein_accession:BAF84029.1;protein_accession:BAG53153.1;protein_accession:BAG60094.1;protein_accession:BAG60764.1;protein_accession:CAB94388.1;protein…
32132457	Mental deterioration -- APOD	association	Pubmed 2003:12873803;	These findings suggest that <b>apoD</b> may be related to the <b>cognitive decline</b> observed in AD patients and that apoD and apoE likely play different roles in the pathogenesis of AD.[Pubmed 2003:12873803];	985	Phenotype	Mental deterioration	Cognitive decline;Cognitive decline, progressive;Intellectual deterioration;Mental deterioration;Progressive cognitive decline;cognitive-decline;decline - cognitive;decline cognitive;decline of cognitive;decline of the cognitive;deterioration of intellectual;deterioration of mental;deterioration of the intellectual;deterioration of the mental;progressive decline of cognitive;progressive decline o…	HP:0001268;UMLS:C0234985 "Mental deterioration";	19936	Protein	APOD	Apo-D;APOD;Apolipoprotein D;apo d;apolipoprotein d--an;apolipoprotein-d;	SWISSPROT_AC:P05090;SWISSPROT_ID:APOD_HUMAN;EMBL:AK312090;EMBL:BC007402;EMBL:BT019860;EMBL:BT019861;EMBL:CH471052;EMBL:CR456838;EMBL:CR541773;EMBL:J02611;EMBL:M16696;EMBL:S80440;RefSeq:NP_001638.1;ProteinModelPortal:P05090;STRING:9606.ENSP00000345179;SWISSPROT_AC_OLD:B2R579;SWISSPROT_AC_OLD:D3DNW6;SWISSPROT_AC_OLD:Q6IBG6;SMR:P05090;GeneID:347;KEGG:hsa:347;PIR:A26958;eggNOG:COG3040;eggNOG:KOG4824;…
32132495	Mental deterioration -- APOD	association	Pubmed 2003:12873803;	These findings suggest that <b>apoD</b> may be related to the <b>cognitive decline</b> observed in AD patients and that apoD and apoE likely play different roles in the pathogenesis of AD.[Pubmed 2003:12873803];	985	Phenotype	Mental deterioration	Cognitive decline;Cognitive decline, progressive;Intellectual deterioration;Mental deterioration;Progressive cognitive decline;cognitive-decline;decline - cognitive;decline cognitive;decline of cognitive;decline of the cognitive;deterioration of intellectual;deterioration of mental;deterioration of the intellectual;deterioration of the mental;progressive decline of cognitive;progressive decline o…	HP:0001268;UMLS:C0234985 "Mental deterioration";	4340089	Gene	APOD	APOD;apolipoprotein D;apo d;Apo-D;apolipoprotein d--an;apolipoprotein-d;	SWISSPROT_AC:P05090;SWISSPROT_ID:APOD_HUMAN;GeneID:347;Ensembl:ENSG00000189058;HGNC:HGNC:612;MIM:107740;Vega:OTTHUMG00000155854;protein_accession:AAA51764.1;protein_accession:AAB35919.1;protein_accession:AAB59517.1;protein_accession:AAH07402.1;protein_accession:AAV38663.1;protein_accession:AAV38664.1;protein_accession:ABM83594.1;protein_accession:ABM87123.1;protein_accession:BAG35026.1;protein_ac…
32392310	Mental deterioration -- HGF	association	Pubmed 2004:15087580;	A decrease of IGF-1 along with an increase of <b>HGF</b> may reflect an underlying biological process that influences <b>cognitive decline</b> as well as carotid atherosclerosis in the elderly.[Pubmed 2004:15087580];	985	Phenotype	Mental deterioration	Cognitive decline;Cognitive decline, progressive;Intellectual deterioration;Mental deterioration;Progressive cognitive decline;cognitive-decline;decline - cognitive;decline cognitive;decline of cognitive;decline of the cognitive;deterioration of intellectual;deterioration of mental;deterioration of the intellectual;deterioration of the mental;progressive decline of cognitive;progressive decline o…	HP:0001268;UMLS:C0234985 "Mental deterioration";	178566	Protein	HGF	Hepatocyte growth factor;Hepatopoietin-A;HGF;HPTA;Scatter factor;SF;DFNB39;F-TCF;factor scatter;factor--scatter;factor-scatter;hepatopoietin a;hgf beta;hgf beta-chain;hgf-beta;HGFB;hgfbeta;hgfbeta-chain;scatter-factor;	SWISSPROT_AC:P14210;SWISSPROT_ID:HGF_HUMAN;EMBL:AC004960;EMBL:AY246560;EMBL:BC022308;EMBL:BC063485;EMBL:BC105797;EMBL:BC130284;EMBL:BC130286;EMBL:CH236949;EMBL:D90334;EMBL:L02931;EMBL:M29145;EMBL:M55379;EMBL:M60718;EMBL:M73239;EMBL:M73240;EMBL:M75966;EMBL:M75967;EMBL:M75968;EMBL:M75969;EMBL:M75971;EMBL:M75972;EMBL:M75973;EMBL:M75974;EMBL:M75975;EMBL:M75976;EMBL:M75977;EMBL:M75978;EMBL:M75979;EMBL…
32613508	Mental deterioration -- CDK5R1	association	Pubmed 2004:15217382;	The present study examined whether SE induced by LiCl-pilocarpine in normal immature brain (at the age of 12 or 25 days; P12 or <b>P25</b>) causes <b>cognitive decline</b> and epileptogenesis, and the data were compared to those of rats undergoing SE as adults.[Pubmed 2004:15217382];	985	Phenotype	Mental deterioration	Cognitive decline;Cognitive decline, progressive;Intellectual deterioration;Mental deterioration;Progressive cognitive decline;cognitive-decline;decline - cognitive;decline cognitive;decline of cognitive;decline of the cognitive;deterioration of intellectual;deterioration of mental;deterioration of the intellectual;deterioration of the mental;progressive decline of cognitive;progressive decline o…	HP:0001268;UMLS:C0234985 "Mental deterioration";	59335	Protein	CDK5R1	CD5R1;CDK5 activator 1;CDK5R;CDK5R1;Cyclin-dependent kinase 5 activator 1;Cyclin-dependent kinase 5 regulatory subunit 1;NCK5A;TPKII regulatory subunit;CDK5P35;cyclin dependent kinase 5 regulatory subunit 1;isoform-p35;p 23;p 35;p-23;p-35;p-type iii-v;p2-3;p23;p25;p3 v;p3-5;p35;p35--an;p35nck5a;	SWISSPROT_AC:Q15078;SWISSPROT_ID:CD5R1_HUMAN;EMBL:AY376350;EMBL:BC020580;EMBL:BT019573;EMBL:CH471147;EMBL:X80343;RefSeq:NP_003876.1;RefSeq:XP_011523740.1;RefSeq:XP_016880770.1;ProteinModelPortal:Q15078;STRING:9606.ENSP00000318486;SWISSPROT_AC_OLD:E1P664;SWISSPROT_AC_OLD:Q5U0G3;SMR:Q15078;GeneID:8851;KEGG:hsa:8851;PIR:S50861;eggNOG:ENOG410YFUI;eggNOG:KOG3932;UniGene:Hs.500015;GO:GO:0000079;GO:GO:0…
32613539	Mental deterioration -- Tau protein kinase II 23 kDa subunit	association	Pubmed 2004:15217382;	The present study examined whether SE induced by LiCl-pilocarpine in normal immature brain (at the age of 12 or 25 days; P12 or <b>P25</b>) causes <b>cognitive decline</b> and epileptogenesis, and the data were compared to those of rats undergoing SE as adults.[Pubmed 2004:15217382];	985	Phenotype	Mental deterioration	Cognitive decline;Cognitive decline, progressive;Intellectual deterioration;Mental deterioration;Progressive cognitive decline;cognitive-decline;decline - cognitive;decline cognitive;decline of cognitive;decline of the cognitive;deterioration of intellectual;deterioration of mental;deterioration of the intellectual;deterioration of the mental;progressive decline of cognitive;progressive decline o…	HP:0001268;UMLS:C0234985 "Mental deterioration";	59337	Protein	Tau protein kinase II 23 kDa subunit	Cyclin-dependent kinase 5 activator 1, p25;p23;p25;Tau protein kinase II 23 kDa subunit;p 23;p-23;p2-3;	TMP_SWISSPROT_AC:Q15078_p25;PARENT_SWISSPROT_AC:Q15078;PARENT_SWISSPROT_ID:CD5R1_HUMAN;
32613589	Mental deterioration -- HRES1	association	Pubmed 2004:15217382;	The present study examined whether SE induced by LiCl-pilocarpine in normal immature brain (at the age of 12 or 25 days; P12 or <b>P25</b>) causes <b>cognitive decline</b> and epileptogenesis, and the data were compared to those of rats undergoing SE as adults.[Pubmed 2004:15217382];	985	Phenotype	Mental deterioration	Cognitive decline;Cognitive decline, progressive;Intellectual deterioration;Mental deterioration;Progressive cognitive decline;cognitive-decline;decline - cognitive;decline cognitive;decline of cognitive;decline of the cognitive;deterioration of intellectual;deterioration of mental;deterioration of the intellectual;deterioration of the mental;progressive decline of cognitive;progressive decline o…	HP:0001268;UMLS:C0234985 "Mental deterioration";	186541	Protein	HRES1	HRES1;p25;Putative HTLV-1-related endogenous sequence;HRES-1;HRES-1/p28;hres-i;hres1/p28;HTLV-1 related endogenous sequence;htlv-1-related endogenous sequence;htlv-i related endogenous sequence;	SWISSPROT_AC:P13985;SWISSPROT_ID:HRES1_HUMAN;EMBL:X16660;ProteinModelPortal:P13985;GeneID:3272;PIR:S06705;PRIDE:P13985;GeneCards:HRES1;HGNC:HGNC:5180;MIM:143025;neXtProt:NX_P13985;protein_accession:AAF76751.1;protein_accession:CAA34646.1;protein_accession:CAA34647.1;protein_accession:P13985.1;protein_gi:38035;protein_gi:38036;protein_gi:74739729;protein_gi:8571116;RNA_nucleotide_accession:NM_0010…
32613644	Mental deterioration -- NGAL	association	Pubmed 2004:15217382;Pubmed central 2018:5796918;	The present study examined whether SE induced by LiCl-pilocarpine in normal immature brain (at the age of 12 or 25 days; P12 or <b>P25</b>) causes <b>cognitive decline</b> and epileptogenesis, and the data were compared to those of rats undergoing SE as adults.[Pubmed 2004:15217382];<b>LCN2</b> CONTRIBUTES TO THE <b>COGNITIVE DECLINE</b>.[Pubmed central 2018:5796918];and third, <b>LCN2</b> could …	985	Phenotype	Mental deterioration	Cognitive decline;Cognitive decline, progressive;Intellectual deterioration;Mental deterioration;Progressive cognitive decline;cognitive-decline;decline - cognitive;decline cognitive;decline of cognitive;decline of the cognitive;deterioration of intellectual;deterioration of mental;deterioration of the intellectual;deterioration of the mental;progressive decline of cognitive;progressive decline o…	HP:0001268;UMLS:C0234985 "Mental deterioration";	275729	Protein	NGAL	25 kDa alpha-2-microglobulin-related subunit of MMP-9;HNL;LCN2;Lipocalin-2;Neutrophil gelatinase-associated lipocalin;NGAL;Oncogene 24p3;p25;Siderocalin LCN2;lcn 2;lcn-2;lipocalin 2;lipocalin neutrophil gelatinase-associated;lipocalin2;MSFI;neutrophil gelatinase associated lipocalin;neutrophil gelatinase associated-lipocalin;neutrophil gelatinase- associated lipocalin;neutrophil gelatinase--assoc…	SWISSPROT_AC:P80188;SWISSPROT_ID:NGAL_HUMAN;EMBL:AK301694;EMBL:AK316217;EMBL:AL590708;EMBL:BC033089;EMBL:CH471090;EMBL:CR542092;EMBL:S75256;EMBL:X83006;EMBL:X99133;RefSeq:NP_005555.2;ProteinModelPortal:P80188;STRING:9606.ENSP00000277480;SWISSPROT_AC_OLD:A6NII8;SWISSPROT_AC_OLD:B4DWV4;SWISSPROT_AC_OLD:B7ZAA2;SWISSPROT_AC_OLD:P30150;SWISSPROT_AC_OLD:Q5SYV9;SWISSPROT_AC_OLD:Q5SYW0;SWISSPROT_AC_OLD:Q…
32613708	Mental deterioration -- GMP25	association	Pubmed 2004:15217382;	The present study examined whether SE induced by LiCl-pilocarpine in normal immature brain (at the age of 12 or 25 days; P12 or <b>P25</b>) causes <b>cognitive decline</b> and epileptogenesis, and the data were compared to those of rats undergoing SE as adults.[Pubmed 2004:15217382];	985	Phenotype	Mental deterioration	Cognitive decline;Cognitive decline, progressive;Intellectual deterioration;Mental deterioration;Progressive cognitive decline;cognitive-decline;decline - cognitive;decline cognitive;decline of cognitive;decline of the cognitive;deterioration of intellectual;deterioration of mental;deterioration of the intellectual;deterioration of the mental;progressive decline of cognitive;progressive decline o…	HP:0001268;UMLS:C0234985 "Mental deterioration";	491483	Protein	GMP25	Glycoprotein 25L2;GMP25;GP25L2;p24 family protein alpha-2;p24alpha2;p25;TMED9;Transmembrane emp24 domain-containing protein 9;HSGP25L2G;p24a2;transmembrane p24 trafficking protein 9;	SWISSPROT_AC:Q9BVK6;SWISSPROT_ID:TMED9_HUMAN;EMBL:AC139795;EMBL:AF441399;EMBL:BC001123;EMBL:X90872;RefSeq:NP_059980.2;ProteinModelPortal:Q9BVK6;STRING:9606.ENSP00000330945;SWISSPROT_AC_OLD:Q14437;SWISSPROT_AC_OLD:Q8WZ61;GeneID:54732;KEGG:hsa:54732;eggNOG:ENOG410XPUW;eggNOG:KOG1690;UniGene:Hs.279929;GO:GO:0000139;GO:GO:0005783;GO:GO:0005789;GO:GO:0005793;GO:GO:0005794;GO:GO:0006888;GO:GO:0006890;G…
32613733	Mental deterioration -- TPPP	association	Pubmed 2004:15217382;	The present study examined whether SE induced by LiCl-pilocarpine in normal immature brain (at the age of 12 or 25 days; P12 or <b>P25</b>) causes <b>cognitive decline</b> and epileptogenesis, and the data were compared to those of rats undergoing SE as adults.[Pubmed 2004:15217382];	985	Phenotype	Mental deterioration	Cognitive decline;Cognitive decline, progressive;Intellectual deterioration;Mental deterioration;Progressive cognitive decline;cognitive-decline;decline - cognitive;decline cognitive;decline of cognitive;decline of the cognitive;deterioration of intellectual;deterioration of mental;deterioration of the intellectual;deterioration of the mental;progressive decline of cognitive;progressive decline o…	HP:0001268;UMLS:C0234985 "Mental deterioration";	494898	Protein	TPPP	25 kDa brain-specific protein;p24;p25-alpha;TPPP;TPPP/p25;TPPP1;Tubulin polymerization-promoting protein;p 24;p-24;p2-4;p25;p25 alpha;p25/tppp;p25alpha;tubulin polymerization promoting protein;tubulin-polymerization promoting protein;tubulin-polymerization-promoting protein;	SWISSPROT_AC:O94811;SWISSPROT_ID:TPPP_HUMAN;EMBL:AB017016;EMBL:BC040496;EMBL:BT020035;RefSeq:NP_008961.1;RefSeq:XP_005248294.2;RefSeq:XP_016864483.1;ProteinModelPortal:O94811;STRING:9606.ENSP00000353785;GeneID:11076;KEGG:hsa:11076;eggNOG:ENOG4111H9J;eggNOG:KOG4070;UniGene:Hs.481466;GO:GO:0001578;GO:GO:0005634;GO:GO:0005737;GO:GO:0005874;GO:GO:0008017;GO:GO:0015631;GO:GO:0031334;GO:GO:0032273;GO:G…
32613780	Mental deterioration -- HRES1	association	Pubmed 2004:15217382;	The present study examined whether SE induced by LiCl-pilocarpine in normal immature brain (at the age of 12 or 25 days; P12 or <b>P25</b>) causes <b>cognitive decline</b> and epileptogenesis, and the data were compared to those of rats undergoing SE as adults.[Pubmed 2004:15217382];	985	Phenotype	Mental deterioration	Cognitive decline;Cognitive decline, progressive;Intellectual deterioration;Mental deterioration;Progressive cognitive decline;cognitive-decline;decline - cognitive;decline cognitive;decline of cognitive;decline of the cognitive;deterioration of intellectual;deterioration of mental;deterioration of the intellectual;deterioration of the mental;progressive decline of cognitive;progressive decline o…	HP:0001268;UMLS:C0234985 "Mental deterioration";	4342502	Gene	HRES1	HRES-1;HRES-1/p28;HRES1;HTLV-1 related endogenous sequence;hres-i;hres1/p28;htlv-1-related endogenous sequence;htlv-i related endogenous sequence;p25;Putative HTLV-1-related endogenous sequence;	GeneID:3272;HGNC:HGNC:5180;MIM:143025;protein_accession:AAF76751.1;protein_accession:CAA34646.1;protein_accession:CAA34647.1;protein_accession:P13985.1;protein_gi:38035;protein_gi:38036;protein_gi:74739729;protein_gi:8571116;RNA_nucleotide_accession:NM_001007238.1;genomic_nucleotide_accession:AF216972.1;genomic_nucleotide_accession:AL162595.17;genomic_nucleotide_accession:X16660.1;RNA_nucleotide_…
32613803	Mental deterioration -- LCN2	association	Pubmed 2004:15217382;Pubmed central 2018:5796918;	The present study examined whether SE induced by LiCl-pilocarpine in normal immature brain (at the age of 12 or 25 days; P12 or <b>P25</b>) causes <b>cognitive decline</b> and epileptogenesis, and the data were compared to those of rats undergoing SE as adults.[Pubmed 2004:15217382];<b>LCN2</b> CONTRIBUTES TO THE <b>COGNITIVE DECLINE</b>.[Pubmed central 2018:5796918];and third, <b>LCN2</b> could …	985	Phenotype	Mental deterioration	Cognitive decline;Cognitive decline, progressive;Intellectual deterioration;Mental deterioration;Progressive cognitive decline;cognitive-decline;decline - cognitive;decline cognitive;decline of cognitive;decline of the cognitive;deterioration of intellectual;deterioration of mental;deterioration of the intellectual;deterioration of the mental;progressive decline of cognitive;progressive decline o…	HP:0001268;UMLS:C0234985 "Mental deterioration";	4343019	Gene	LCN2	LCN2;lipocalin 2;MSFI;NGAL;p25;25 kDa alpha-2-microglobulin-related subunit of MMP-9;HNL;lcn 2;lcn-2;lipocalin neutrophil gelatinase-associated;Lipocalin-2;lipocalin2;neutrophil gelatinase associated lipocalin;neutrophil gelatinase associated-lipocalin;neutrophil gelatinase- associated lipocalin;neutrophil gelatinase--associated lipocalin;Neutrophil gelatinase-associated lipocalin;neutrophil gela…	SWISSPROT_AC:P80188;SWISSPROT_ID:NGAL_HUMAN;GeneID:3934;Ensembl:ENSG00000148346;HGNC:HGNC:6526;MIM:600181;Vega:OTTHUMG00000020734;protein_accession:AAD14168.1;protein_accession:AAH33089.1;protein_accession:ACD02429.1;protein_accession:BAG63166.1;protein_accession:BAH14588.1;protein_accession:CAA58127.1;protein_accession:CAA67574.1;protein_accession:CAG46889.1;protein_accession:EAW87748.1;protein_…
32613825	Mental deterioration -- CDK5R1	association	Pubmed 2004:15217382;	The present study examined whether SE induced by LiCl-pilocarpine in normal immature brain (at the age of 12 or 25 days; P12 or <b>P25</b>) causes <b>cognitive decline</b> and epileptogenesis, and the data were compared to those of rats undergoing SE as adults.[Pubmed 2004:15217382];	985	Phenotype	Mental deterioration	Cognitive decline;Cognitive decline, progressive;Intellectual deterioration;Mental deterioration;Progressive cognitive decline;cognitive-decline;decline - cognitive;decline cognitive;decline of cognitive;decline of the cognitive;deterioration of intellectual;deterioration of mental;deterioration of the intellectual;deterioration of the mental;progressive decline of cognitive;progressive decline o…	HP:0001268;UMLS:C0234985 "Mental deterioration";	4346808	Gene	CDK5R1	CDK5P35;CDK5R;CDK5R1;cyclin dependent kinase 5 regulatory subunit 1;NCK5A;p23;p25;p35;p35nck5a;CD5R1;CDK5 activator 1;Cyclin-dependent kinase 5 activator 1;Cyclin-dependent kinase 5 regulatory subunit 1;isoform-p35;p 23;p 35;p-23;p-35;p-type iii-v;p2-3;p3 v;p3-5;p35--an;TPKII regulatory subunit;	SWISSPROT_AC:Q15078;SWISSPROT_ID:CD5R1_HUMAN;GeneID:8851;Ensembl:ENSG00000176749;HGNC:HGNC:1775;MIM:603460;Vega:OTTHUMG00000132814;protein_accession:AAH20580.1;protein_accession:AAH26347.1;protein_accession:AAH30792.1;protein_accession:AAQ74776.1;protein_accession:AAV38380.1;protein_accession:ADQ33201.1;protein_accession:CAA56587.1;protein_accession:EAW80227.1;protein_accession:EAW80228.1;protein…
32613880	Mental deterioration -- TPPP	association	Pubmed 2004:15217382;	The present study examined whether SE induced by LiCl-pilocarpine in normal immature brain (at the age of 12 or 25 days; P12 or <b>P25</b>) causes <b>cognitive decline</b> and epileptogenesis, and the data were compared to those of rats undergoing SE as adults.[Pubmed 2004:15217382];	985	Phenotype	Mental deterioration	Cognitive decline;Cognitive decline, progressive;Intellectual deterioration;Mental deterioration;Progressive cognitive decline;cognitive-decline;decline - cognitive;decline cognitive;decline of cognitive;decline of the cognitive;deterioration of intellectual;deterioration of mental;deterioration of the intellectual;deterioration of the mental;progressive decline of cognitive;progressive decline o…	HP:0001268;UMLS:C0234985 "Mental deterioration";	4348633	Gene	TPPP	p24;p25;p25alpha;TPPP;TPPP/p25;TPPP1;tubulin polymerization promoting protein;25 kDa brain-specific protein;p 24;p-24;p2-4;p25 alpha;p25-alpha;p25/tppp;Tubulin polymerization-promoting protein;tubulin-polymerization promoting protein;tubulin-polymerization-promoting protein;	SWISSPROT_AC:O94811;SWISSPROT_ID:TPPP_HUMAN;GeneID:11076;Ensembl:ENSG00000171368;HGNC:HGNC:24164;MIM:608773;Vega:OTTHUMG00000131011;protein_accession:AAH40496.1;protein_accession:AAI31507.1;protein_accession:AAI52383.1;protein_accession:AAQ96657.1;protein_accession:AAV38838.1;protein_accession:BAA36164.1;protein_accession:BAG51443.1;protein_accession:EAW51015.1;protein_accession:EAW51016.1;protei…
32613927	Mental deterioration -- TMED9	association	Pubmed 2004:15217382;	The present study examined whether SE induced by LiCl-pilocarpine in normal immature brain (at the age of 12 or 25 days; P12 or <b>P25</b>) causes <b>cognitive decline</b> and epileptogenesis, and the data were compared to those of rats undergoing SE as adults.[Pubmed 2004:15217382];	985	Phenotype	Mental deterioration	Cognitive decline;Cognitive decline, progressive;Intellectual deterioration;Mental deterioration;Progressive cognitive decline;cognitive-decline;decline - cognitive;decline cognitive;decline of cognitive;decline of the cognitive;deterioration of intellectual;deterioration of mental;deterioration of the intellectual;deterioration of the mental;progressive decline of cognitive;progressive decline o…	HP:0001268;UMLS:C0234985 "Mental deterioration";	4352236	Gene	TMED9	GMP25;HSGP25L2G;p24a2;p24alpha2;p25;TMED9;transmembrane p24 trafficking protein 9;Glycoprotein 25L2;GP25L2;p24 family protein alpha-2;Transmembrane emp24 domain-containing protein 9;	SWISSPROT_AC:Q9BVK6;SWISSPROT_ID:TMED9_HUMAN;GeneID:54732;Ensembl:ENSG00000184840;HGNC:HGNC:24878;Vega:OTTHUMG00000130859;protein_accession:AAH01123.2;protein_accession:AAL35268.1;protein_accession:BAG36099.1;protein_accession:BAG60656.1;protein_accession:CAA62380.1;protein_accession:EAW84966.1;protein_accession:EAW84967.1;protein_accession:EAW84968.1;protein_accession:NP_059980.2;protein_accessi…
32734854	Mental deterioration -- TNFAIP1	association	Pubmed 2006:28094675;Pubmed 2004:15472418;Pubmed 2011:21369667;Pubmed 2005:15824266;	High total <b>B12</b> intake was associated with slower <b>cognitive decline</b> only among the oldest participants.[Pubmed 2006:28094675];In cross-sectional studies, low levels of folate and <b>B12</b> have been shown to be associated with <b>cognitive decline</b> and dementia Evidence for the putative role of folate, vitamin B12 in neurocognitive and other neurological functions comes from repo…	985	Phenotype	Mental deterioration	Cognitive decline;Cognitive decline, progressive;Intellectual deterioration;Mental deterioration;Progressive cognitive decline;cognitive-decline;decline - cognitive;decline cognitive;decline of cognitive;decline of the cognitive;deterioration of intellectual;deterioration of mental;deterioration of the intellectual;deterioration of the mental;progressive decline of cognitive;progressive decline o…	HP:0001268;UMLS:C0234985 "Mental deterioration";	42247	Protein	TNFAIP1	BACD2;BACURD2;BTB/POZ domain-containing adapter for CUL3-mediated RhoA degradation protein 2;BTB/POZ domain-containing protein TNFAIP1;EDP1;hBACURD2;Protein B12;TNFAIP1;Tumor necrosis factor, alpha-induced protein 1, endothelial;b 61;b-61;B12;b12 protein;b6 1;b6 i;b6 type 1;b6 type i;b6-1;B61;beta 12 protein;beta 61;beta-61;beta6-1;beta61;BTBD34;TNF alpha induced protein 1;	SWISSPROT_AC:Q13829;SWISSPROT_ID:BACD2_HUMAN;EMBL:AC002094;EMBL:AK300584;EMBL:AK312387;EMBL:AY065346;EMBL:BC001643;EMBL:BC001949;EMBL:BT020121;EMBL:CH471159;EMBL:CR456819;EMBL:M80783;RefSeq:NP_066960.1;ProteinModelPortal:Q13829;STRING:9606.ENSP00000226225;SWISSPROT_AC_OLD:B7Z6M4;SWISSPROT_AC_OLD:Q5TZQ1;SMR:Q13829;GeneID:7126;KEGG:hsa:7126;eggNOG:ENOG410XQYZ;eggNOG:KOG2716;UniGene:Hs.76090;GO:GO:0…
32734900	Mental deterioration -- NDUFB3	association	Pubmed 2006:28094675;Pubmed 2004:15472418;Pubmed 2011:21369667;Pubmed 2005:15824266;	High total <b>B12</b> intake was associated with slower <b>cognitive decline</b> only among the oldest participants.[Pubmed 2006:28094675];In cross-sectional studies, low levels of folate and <b>B12</b> have been shown to be associated with <b>cognitive decline</b> and dementia Evidence for the putative role of folate, vitamin B12 in neurocognitive and other neurological functions comes from repo…	985	Phenotype	Mental deterioration	Cognitive decline;Cognitive decline, progressive;Intellectual deterioration;Mental deterioration;Progressive cognitive decline;cognitive-decline;decline - cognitive;decline cognitive;decline of cognitive;decline of the cognitive;deterioration of intellectual;deterioration of mental;deterioration of the intellectual;deterioration of the mental;progressive decline of cognitive;progressive decline o…	HP:0001268;UMLS:C0234985 "Mental deterioration";	273868	Protein	NDUFB3	CI-B12;Complex I-B12;NADH dehydrogenase [ubiquinone] 1 beta subcomplex subunit 3;NADH-ubiquinone oxidoreductase B12 subunit;NDUB3;NDUFB3;B12;NADH:ubiquinone oxidoreductase subunit B3;	SWISSPROT_AC:O43676;SWISSPROT_ID:NDUB3_HUMAN;EMBL:AC007272;EMBL:AF035839;EMBL:AF047183;EMBL:BC018183;EMBL:CH471063;EMBL:CR456924;RefSeq:NP_001244031.1;RefSeq:NP_002482.1;RefSeq:XP_011509532.1;RefSeq:XP_016859675.1;ProteinModelPortal:O43676;STRING:9606.ENSP00000237889;SWISSPROT_AC_OLD:Q6IB80;SMR:O43676;GeneID:4709;KEGG:hsa:4709;PIR:JC5822;eggNOG:ENOG411294X;eggNOG:KOG4631;UniGene:Hs.109760;GO:GO:0…
32734941	Mental deterioration -- NDUFB3	association	Pubmed 2006:28094675;Pubmed 2004:15472418;Pubmed 2011:21369667;Pubmed 2005:15824266;	High total <b>B12</b> intake was associated with slower <b>cognitive decline</b> only among the oldest participants.[Pubmed 2006:28094675];In cross-sectional studies, low levels of folate and <b>B12</b> have been shown to be associated with <b>cognitive decline</b> and dementia Evidence for the putative role of folate, vitamin B12 in neurocognitive and other neurological functions comes from repo…	985	Phenotype	Mental deterioration	Cognitive decline;Cognitive decline, progressive;Intellectual deterioration;Mental deterioration;Progressive cognitive decline;cognitive-decline;decline - cognitive;decline cognitive;decline of cognitive;decline of the cognitive;deterioration of intellectual;deterioration of mental;deterioration of the intellectual;deterioration of the mental;progressive decline of cognitive;progressive decline o…	HP:0001268;UMLS:C0234985 "Mental deterioration";	4343583	Gene	NDUFB3	B12;CI-B12;NADH:ubiquinone oxidoreductase subunit B3;NDUFB3;Complex I-B12;NADH dehydrogenase [ubiquinone] 1 beta subcomplex subunit 3;NADH-ubiquinone oxidoreductase B12 subunit;NDUB3;	SWISSPROT_AC:O43676;SWISSPROT_ID:NDUB3_HUMAN;GeneID:4709;Ensembl:ENSG00000119013;HGNC:HGNC:7698;MIM:603839;Vega:OTTHUMG00000132820;protein_accession:AAC04268.1;protein_accession:AAC15590.1;protein_accession:AAH18183.1;protein_accession:AAX88972.1;protein_accession:ABM82357.1;protein_accession:ABM85532.1;protein_accession:CAG33205.1;protein_accession:EAW70233.1;protein_accession:EAW70234.1;protein…
32734962	Mental deterioration -- TNFAIP1	association	Pubmed 2006:28094675;Pubmed 2004:15472418;Pubmed 2011:21369667;Pubmed 2005:15824266;	High total <b>B12</b> intake was associated with slower <b>cognitive decline</b> only among the oldest participants.[Pubmed 2006:28094675];In cross-sectional studies, low levels of folate and <b>B12</b> have been shown to be associated with <b>cognitive decline</b> and dementia Evidence for the putative role of folate, vitamin B12 in neurocognitive and other neurological functions comes from repo…	985	Phenotype	Mental deterioration	Cognitive decline;Cognitive decline, progressive;Intellectual deterioration;Mental deterioration;Progressive cognitive decline;cognitive-decline;decline - cognitive;decline cognitive;decline of cognitive;decline of the cognitive;deterioration of intellectual;deterioration of mental;deterioration of the intellectual;deterioration of the mental;progressive decline of cognitive;progressive decline o…	HP:0001268;UMLS:C0234985 "Mental deterioration";	4345602	Gene	TNFAIP1	B12;B61;BTBD34;EDP1;hBACURD2;TNF alpha induced protein 1;TNFAIP1;b 61;b-61;b12 protein;b6 1;b6 i;b6 type 1;b6 type i;b6-1;BACD2;BACURD2;beta 12 protein;beta 61;beta-61;beta6-1;beta61;BTB/POZ domain-containing adapter for CUL3-mediated RhoA degradation protein 2;BTB/POZ domain-containing protein TNFAIP1;Protein B12;Tumor necrosis factor, alpha-induced protein 1, endothelial;	SWISSPROT_AC:Q13829;SWISSPROT_ID:BACD2_HUMAN;GeneID:7126;Ensembl:ENSG00000109079;HGNC:HGNC:11894;MIM:191161;Vega:OTTHUMG00000132501;protein_accession:AAA58385.1;protein_accession:AAH01643.1;protein_accession:AAH01949.1;protein_accession:AAL38649.1;protein_accession:AAV38924.1;protein_accession:ABM83684.1;protein_accession:ABM86981.1;protein_accession:BAG35304.1;protein_accession:BAH13310.1;protei…
32891907	Mental deterioration -- Erythropoietin	association	Pubmed 2004:15554415;Pubmed central 2017:5459814;	represents the first effective use in man of a neuroprotective therapy in an acute brain disease while the experimental <b>EPO</b> therapy to combat <b>cognitive decline</b> in patients with schizophrenia will be introduced as an example of a neuroprotective strategy for a chronic brain disease.[Pubmed 2004:15554415];The effects of <b>EPO</b> (300ГѓВўГ‚в‚¬Г‚вЂ°U/kg administered three times a week…	985	Phenotype	Mental deterioration	Cognitive decline;Cognitive decline, progressive;Intellectual deterioration;Mental deterioration;Progressive cognitive decline;cognitive-decline;decline - cognitive;decline cognitive;decline of cognitive;decline of the cognitive;deterioration of intellectual;deterioration of mental;deterioration of the intellectual;deterioration of the mental;progressive decline of cognitive;progressive decline o…	HP:0001268;UMLS:C0234985 "Mental deterioration";	123955	Protein	Erythropoietin	EPO;Epoetin;Erythropoietin;an-epo;EP;epo-type;epoetin--an;erythropoietin--an;erythropoietin-type;MVCD2;	SWISSPROT_AC:P01588;SWISSPROT_ID:EPO_HUMAN;EMBL:AC009488;EMBL:AF053356;EMBL:AF202306;EMBL:AF202307;EMBL:AF202308;EMBL:AF202311;EMBL:AF202312;EMBL:AF202313;EMBL:AF202314;EMBL:AH009004;EMBL:BC093628;EMBL:BC111937;EMBL:M11319;EMBL:S65458;EMBL:X02157;EMBL:X02158;RefSeq:NP_000790.2;ProteinModelPortal:P01588;STRING:9606.ENSP00000252723;SWISSPROT_AC_OLD:Q2M2L6;SWISSPROT_AC_OLD:Q549U2;SWISSPROT_AC_OLD:Q9…
33101573	Mental deterioration -- ALBU	association	Pubmed 2009:19054180;Pubmed 2005:15851726;Pubmed central 2013:3874026;	Low <b>albumin</b> was an independent risk marker for <b>cognitive decline</b> in community-living older adults.[Pubmed 2009:19054180];To assess whether serum levels of the inflammatory proteins alpha(1)-antichymotrypsin (ACT), C-reactive protein (CRP), interleukin-6 (IL-6), and <b>albumin</b> are associated with <b>cognitive decline</b> in older persons.[Pubmed 2005:15851726];Preliminary analyse…	985	Phenotype	Mental deterioration	Cognitive decline;Cognitive decline, progressive;Intellectual deterioration;Mental deterioration;Progressive cognitive decline;cognitive-decline;decline - cognitive;decline cognitive;decline of cognitive;decline of the cognitive;deterioration of intellectual;deterioration of mental;deterioration of the intellectual;deterioration of the mental;progressive decline of cognitive;progressive decline o…	HP:0001268;UMLS:C0234985 "Mental deterioration";	14021	Protein	ALBU	ALB;ALBU;Serum albumin;albumin;hs a;hs-a;HSA;hsalpha;PRO0883;PRO0903;PRO1341;	SWISSPROT_AC:P02768;SWISSPROT_ID:ALBU_HUMAN;EMBL:A06977;EMBL:AC108157;EMBL:AF116645;EMBL:AF118090;EMBL:AF119840;EMBL:AF119890;EMBL:AF130077;EMBL:AF190168;EMBL:AF542069;EMBL:AH002596;EMBL:AY358313;EMBL:AY544124;EMBL:AY550967;EMBL:AY728024;EMBL:BC014308;EMBL:BC034023;EMBL:BC035969;EMBL:BC036003;EMBL:BC041789;EMBL:CH471057;EMBL:CR749331;EMBL:DQ986150;EMBL:EF649953;EMBL:M12523;EMBL:U22961;EMBL:V00494…
33139806	Mental deterioration -- FMR1	association	Pubmed:15981162;	A neurological condition involving intention tremor, ataxia and <b>cognitive decline</b> has recently been identified among older males carrying premutation alleles of the <b>FMR1</b> gene, including grandfathers of children affected with fragile X syndrome.[Pubmed:15981162];	985	Phenotype	Mental deterioration	Cognitive decline;Cognitive decline, progressive;Intellectual deterioration;Mental deterioration;Progressive cognitive decline;cognitive-decline;decline - cognitive;decline cognitive;decline of cognitive;decline of the cognitive;deterioration of intellectual;deterioration of mental;deterioration of the intellectual;deterioration of the mental;progressive decline of cognitive;progressive decline o…	HP:0001268;UMLS:C0234985 "Mental deterioration";	139132	Protein	FMR1	FMR1;FMRP;Fragile X mental retardation protein 1;Protein FMR-1;Synaptic functional regulator FMR1;fmr 1 protein;fmr-1 protein;fmr-i protein;fmr1 protein;fmr1-protein;fragile X mental retardation 1;fragile x-mental retardation 1;fragile-x mental retardation protein 1;fragile-x mental retardation-1;fragile-x mental-retardation 1;fragile-x-mental retardation 1;frax a;FRAXA;POF;pof-1;POF1;protein fmr…	SWISSPROT_AC:Q06787;SWISSPROT_ID:FMR1_HUMAN;EMBL:BC086957;EMBL:CH471171;EMBL:KJ534836;EMBL:L19476;EMBL:L19477;EMBL:L19478;EMBL:L19479;EMBL:L19480;EMBL:L19481;EMBL:L19482;EMBL:L19483;EMBL:L19484;EMBL:L19485;EMBL:L19486;EMBL:L19487;EMBL:L19488;EMBL:L19489;EMBL:L19490;EMBL:L19491;EMBL:L19492;EMBL:L19493;EMBL:L29074;EMBL:M67468;EMBL:S65791;EMBL:S76590;EMBL:X69962;RefSeq:NP_001172004.1;RefSeq:NP_00117…
33703229	Mental deterioration -- BDNF	association	Pubmed 2006:16627933;Pubmed 2012:21695421;Pubmed 2008:18503034;Pubmed 2008:18958211;Pubmed 2014:24290367;Pubmed 2014:24660789;Pubmed 2014:24670553;Pubmed 2011:20860877;Pubmed 2011:21898045;Pubmed 2009:19412541;Pubmed 2009:20140129;Pubmed 2016:26819457;Pubmed 2016:26944151;Pubmed central 2015:4449609;Pubmed central 2015:4482657;Pubmed central 2015:4724179;Pubmed central 2014:3966768;Pubmed central…	We tested the hypothesis that the <b>BDNF</b> Val66Met polymorphism influences rate of <b>cognitive decline</b> in AD.[Pubmed 2006:16627933];The <b>brain-derived neurotrophic factor</b> (BDNF) has been suggested to be involved in age-related <b>cognitive decline</b> in otherwise healthy individuals.[Pubmed 2012:21695421];Recent work implicates serum levels of <b>brain-derived neurotrophic factor<…	985	Phenotype	Mental deterioration	Cognitive decline;Cognitive decline, progressive;Intellectual deterioration;Mental deterioration;Progressive cognitive decline;cognitive-decline;decline - cognitive;decline cognitive;decline of cognitive;decline of the cognitive;deterioration of intellectual;deterioration of mental;deterioration of the intellectual;deterioration of the mental;progressive decline of cognitive;progressive decline o…	HP:0001268;UMLS:C0234985 "Mental deterioration";	43557	Protein	BDNF	Abrineurin;BDNF;Brain-derived neurotrophic factor;ANON2;brain derived neurotrophic factor;brain derived neurotrophic-factor;brain derived- neurotrophic factor;brain derived-neurotrophic factor;brain neurotrophic derived factor;brain- derived neurotrophic factor;brain--derived neurotrophic factor;brain-derived neurotrophic-factor;brain-derived-neurotrophic factor;brain-derived-neurotrophic-factor;…	SWISSPROT_AC:P23560;SWISSPROT_ID:BDNF_HUMAN;EMBL:AC104563;EMBL:AF400438;EMBL:AF411339;EMBL:AK289763;EMBL:AK289853;EMBL:AY011481;EMBL:AY054392;EMBL:AY054393;EMBL:AY054394;EMBL:AY054395;EMBL:AY054396;EMBL:AY054397;EMBL:AY054398;EMBL:AY054399;EMBL:AY054400;EMBL:AY656701;EMBL:BC029795;EMBL:CH471064;EMBL:EF674517;EMBL:EF674518;EMBL:EF674519;EMBL:EF674520;EMBL:EF674521;EMBL:EF689009;EMBL:EF689010;EMBL:…
33763748	Mental deterioration -- Megalin	association	Pubmed 2006:16676908;Pubmed central 2017:5485890;Pubmed central 2016:4969697;	At the present time, a disruption in verbal fluency is the only consistent <b>cognitive decline</b> associated with <b>DBS</b>.[Pubmed 2006:16676908];None of the patients reported <b>cognitive decline</b> with <b>DBS</b> (Table 1).[Pubmed central 2017:5485890];Moreover, a consequential number of genetic studies have identified polymorphisms in the VDR or <b>megalin</b> genes that are associated t…	985	Phenotype	Mental deterioration	Cognitive decline;Cognitive decline, progressive;Intellectual deterioration;Mental deterioration;Progressive cognitive decline;cognitive-decline;decline - cognitive;decline cognitive;decline of cognitive;decline of the cognitive;deterioration of intellectual;deterioration of mental;deterioration of the intellectual;deterioration of the mental;progressive decline of cognitive;progressive decline o…	HP:0001268;UMLS:C0234985 "Mental deterioration";	230023	Protein	Megalin	Glycoprotein 330;gp330;Low-density lipoprotein receptor-related protein 2;LRP-2;LRP2;Megalin;an-dbs;DBS;dbs-type;glycoprotein-330;gp 330;LDL receptor related protein 2;ldl receptor-related protein 2;ldl receptor-related protein-2;lrp-ii;	SWISSPROT_AC:P98164;SWISSPROT_ID:LRP2_HUMAN;EMBL:AC007556;EMBL:AC008178;EMBL:S73145;EMBL:U04441;EMBL:U33837;RefSeq:NP_004516.2;ProteinModelPortal:P98164;STRING:9606.ENSP00000263816;SWISSPROT_AC_OLD:O00711;SWISSPROT_AC_OLD:Q16215;SMR:P98164;GeneID:4036;KEGG:hsa:4036;PIR:I38467;PIR:I53413;eggNOG:ENOG410XP34;eggNOG:KOG1215;UniGene:Hs.657729;GO:GO:0001523;GO:GO:0003281;GO:GO:0005041;GO:GO:0005509;GO:…
33763774	Mental deterioration -- OST	association	Pubmed 2006:16676908;Pubmed central 2017:5485890;	At the present time, a disruption in verbal fluency is the only consistent <b>cognitive decline</b> associated with <b>DBS</b>.[Pubmed 2006:16676908];None of the patients reported <b>cognitive decline</b> with <b>DBS</b> (Table 1).[Pubmed central 2017:5485890];	985	Phenotype	Mental deterioration	Cognitive decline;Cognitive decline, progressive;Intellectual deterioration;Mental deterioration;Progressive cognitive decline;cognitive-decline;decline - cognitive;decline cognitive;decline of cognitive;decline of the cognitive;deterioration of intellectual;deterioration of mental;deterioration of the intellectual;deterioration of the mental;progressive decline of cognitive;progressive decline o…	HP:0001268;UMLS:C0234985 "Mental deterioration";	236948	Protein	OST	DBL's big sister;Guanine nucleotide exchange factor DBS;KIAA0362;MCF2-transforming sequence-like protein;MCF2L;OST;an-dbs;ARHGEF14;DBS;dbs-type;MCF.2 cell line derived transforming sequence like;	SWISSPROT_AC:O15068;SWISSPROT_ID:MCF2L_HUMAN;EMBL:AB002360;EMBL:AB116074;EMBL:AB116075;EMBL:AK295047;EMBL:AK295670;EMBL:AL137002;EMBL:AL162454;EMBL:AL356740;EMBL:AL596093;EMBL:BC011853;EMBL:BC020208;RefSeq:NP_001106203.2;RefSeq:NP_001307744.1;RefSeq:NP_001307745.1;RefSeq:NP_001307746.1;RefSeq:NP_079255.4;ProteinModelPortal:O15068;STRING:9606.ENSP00000440374;SWISSPROT_AC_OLD:A2A2X1;SWISSPROT_AC_OL…
33763795	Mental deterioration -- LRP2	association	Pubmed 2006:16676908;Pubmed central 2017:5485890;Pubmed central 2016:4969697;	At the present time, a disruption in verbal fluency is the only consistent <b>cognitive decline</b> associated with <b>DBS</b>.[Pubmed 2006:16676908];None of the patients reported <b>cognitive decline</b> with <b>DBS</b> (Table 1).[Pubmed central 2017:5485890];Moreover, a consequential number of genetic studies have identified polymorphisms in the VDR or <b>megalin</b> genes that are associated t…	985	Phenotype	Mental deterioration	Cognitive decline;Cognitive decline, progressive;Intellectual deterioration;Mental deterioration;Progressive cognitive decline;cognitive-decline;decline - cognitive;decline cognitive;decline of cognitive;decline of the cognitive;deterioration of intellectual;deterioration of mental;deterioration of the intellectual;deterioration of the mental;progressive decline of cognitive;progressive decline o…	HP:0001268;UMLS:C0234985 "Mental deterioration";	4343086	Gene	LRP2	DBS;GP330;LDL receptor related protein 2;LRP2;an-dbs;dbs-type;Glycoprotein 330;glycoprotein-330;gp 330;ldl receptor-related protein 2;ldl receptor-related protein-2;Low-density lipoprotein receptor-related protein 2;LRP-2;lrp-ii;Megalin;	SWISSPROT_AC:P98164;SWISSPROT_ID:LRP2_HUMAN;GeneID:4036;Ensembl:ENSG00000081479;HGNC:HGNC:6694;MIM:600073;Vega:OTTHUMG00000132179;protein_accession:AAB02882.1;protein_accession:AAB30825.1;protein_accession:AAB41649.1;protein_accession:AAC17129.2;protein_accession:AAP88585.1;protein_accession:AAP88586.1;protein_accession:AAX88965.1;protein_accession:AAY24266.1;protein_accession:BAG58066.1;protein_…
33763824	Mental deterioration -- MCF2L	association	Pubmed 2006:16676908;Pubmed central 2017:5485890;	At the present time, a disruption in verbal fluency is the only consistent <b>cognitive decline</b> associated with <b>DBS</b>.[Pubmed 2006:16676908];None of the patients reported <b>cognitive decline</b> with <b>DBS</b> (Table 1).[Pubmed central 2017:5485890];	985	Phenotype	Mental deterioration	Cognitive decline;Cognitive decline, progressive;Intellectual deterioration;Mental deterioration;Progressive cognitive decline;cognitive-decline;decline - cognitive;decline cognitive;decline of cognitive;decline of the cognitive;deterioration of intellectual;deterioration of mental;deterioration of the intellectual;deterioration of the mental;progressive decline of cognitive;progressive decline o…	HP:0001268;UMLS:C0234985 "Mental deterioration";	4349210	Gene	MCF2L	ARHGEF14;DBS;MCF.2 cell line derived transforming sequence like;MCF2L;OST;an-dbs;DBL's big sister;dbs-type;Guanine nucleotide exchange factor DBS;KIAA0362;MCF2-transforming sequence-like protein;	SWISSPROT_AC:O15068;SWISSPROT_ID:MCF2L_HUMAN;GeneID:23263;Ensembl:ENSG00000126217;HGNC:HGNC:14576;MIM:609499;Vega:OTTHUMG00000017377;protein_accession:AAH11853.1;protein_accession:AAH20208.1;protein_accession:AAI07067.1;protein_accession:AAI07068.1;protein_accession:ABM82967.1;protein_accession:ABM86159.1;protein_accession:BAA20817.1;protein_accession:BAB71611.1;protein_accession:BAD08351.1;prote…
34000564	Mental deterioration -- C10orf90	association	Pubmed 2006:16908733;Pubmed 2011:21568955;Pubmed central 2017:5440936;Pubmed central 2011:3195324;Pubmed central 2011:3215177;Pubmed central 2009:2660474;	These data suggest that high dietary intake of copper in conjunction with a diet high in saturated and trans <b>fats</b> may be associated with accelerated <b>cognitive decline</b>.[Pubmed 2006:16908733];To prospectively assess effects of select dietary <b>fats</b> on <b>cognitive decline</b>.[Pubmed 2011:21568955];However, only two food patterns (legumes and animal fats/margarines patterns) and …	985	Phenotype	Mental deterioration	Cognitive decline;Cognitive decline, progressive;Intellectual deterioration;Mental deterioration;Progressive cognitive decline;cognitive-decline;decline - cognitive;decline cognitive;decline of cognitive;decline of the cognitive;deterioration of intellectual;deterioration of mental;deterioration of the intellectual;deterioration of the mental;progressive decline of cognitive;progressive decline o…	HP:0001268;UMLS:C0234985 "Mental deterioration";	4357344	Gene	C10orf90	bA422P15.2;C10orf90;chromosome 10 open reading frame 90;FATS;Centrosomal protein C10orf90;CJ090;Fragile-site associated tumor suppressor homolog;	SWISSPROT_AC:Q96M02;SWISSPROT_ID:CJ090_HUMAN;GeneID:118611;Ensembl:ENSG00000154493;HGNC:HGNC:26563;Vega:OTTHUMG00000019245;protein_accession:AAH21140.1;protein_accession:AAI40899.1;protein_accession:AAI46870.1;protein_accession:AAI56059.1;protein_accession:AAI56942.1;protein_accession:AAM20911.1;protein_accession:BAB71512.1;protein_accession:BAG59968.1;protein_accession:EAW49200.1;protein_accessi…
34102699	Mental deterioration -- Dysbindin	association	Pubmed 2007:17074466;	<b>DTNBP1</b> genotype influences <b>cognitive decline</b> in schizophrenia.[Pubmed 2007:17074466];	985	Phenotype	Mental deterioration	Cognitive decline;Cognitive decline, progressive;Intellectual deterioration;Mental deterioration;Progressive cognitive decline;cognitive-decline;decline - cognitive;decline cognitive;decline of cognitive;decline of the cognitive;deterioration of intellectual;deterioration of mental;deterioration of the intellectual;deterioration of the mental;progressive decline of cognitive;progressive decline o…	HP:0001268;UMLS:C0234985 "Mental deterioration";	110199	Protein	Dysbindin	Biogenesis of lysosome-related organelles complex 1 subunit 8;BLOC-1 subunit 8;BLOC1S8;DTBP1;DTNBP1;Dysbindin;Dysbindin-1;Dystrobrevin-binding protein 1;Hermansky-Pudlak syndrome 7 protein;HPS7 protein;DBND;dysbindin 1;dystrobrevin binding protein 1;dystrobrevin binding protein i;dystrobrevin binding protein-1;dystrobrevin-binding protein-1;dystrobrevin-binding-protein 1;dystrobrevin-binding-prot…	SWISSPROT_AC:Q96EV8;SWISSPROT_ID:DTBP1_HUMAN;EMBL:AF061734;EMBL:AF394226;EMBL:AK054593;EMBL:AK290718;EMBL:AL021978;EMBL:AL022343;EMBL:AL136637;EMBL:AY265460;EMBL:BC011912;RefSeq:NP_001258596.1;RefSeq:NP_001258597.1;RefSeq:NP_001258598.1;RefSeq:NP_115498.2;RefSeq:NP_898861.1;ProteinModelPortal:Q96EV8;STRING:9606.ENSP00000341680;SWISSPROT_AC_OLD:A8K3V3;SWISSPROT_AC_OLD:Q5THY3;SWISSPROT_AC_OLD:Q5THY…
34102732	Mental deterioration -- DTNBP1	association	Pubmed 2007:17074466;	<b>DTNBP1</b> genotype influences <b>cognitive decline</b> in schizophrenia.[Pubmed 2007:17074466];	985	Phenotype	Mental deterioration	Cognitive decline;Cognitive decline, progressive;Intellectual deterioration;Mental deterioration;Progressive cognitive decline;cognitive-decline;decline - cognitive;decline cognitive;decline of cognitive;decline of the cognitive;deterioration of intellectual;deterioration of mental;deterioration of the intellectual;deterioration of the mental;progressive decline of cognitive;progressive decline o…	HP:0001268;UMLS:C0234985 "Mental deterioration";	4355758	Gene	DTNBP1	BLOC1S8;DBND;DTNBP1;dystrobrevin binding protein 1;HPS7;My031;SDY;Biogenesis of lysosome-related organelles complex 1 subunit 8;BLOC-1 subunit 8;DTBP1;Dysbindin;dysbindin 1;Dysbindin-1;dystrobrevin binding protein i;dystrobrevin binding protein-1;Dystrobrevin-binding protein 1;dystrobrevin-binding protein-1;dystrobrevin-binding-protein 1;dystrobrevin-binding-protein-1;Hermansky-Pudlak syndrome 7 …	SWISSPROT_AC:Q96EV8;SWISSPROT_ID:DTBP1_HUMAN;GeneID:84062;Ensembl:ENSG00000047579;HGNC:HGNC:17328;MIM:607145;Vega:OTTHUMG00000014295;protein_accession:AAG43145.1;protein_accession:AAH11912.1;protein_accession:AAL46636.1;protein_accession:AAP91870.1;protein_accession:ACE86561.1;protein_accession:ACE86918.1;protein_accession:ACE87243.1;protein_accession:ACE87605.1;protein_accession:ALQ34259.1;prote…
34138498	Mental deterioration -- Fh1	association	Pubmed 2006:16942541;	A spinal <b>tap</b> is indicated if there is episodic or permanent impaired consciousness or in case of <b>cognitive decline</b>.[Pubmed 2006:16942541];	985	Phenotype	Mental deterioration	Cognitive decline;Cognitive decline, progressive;Intellectual deterioration;Mental deterioration;Progressive cognitive decline;cognitive-decline;decline - cognitive;decline cognitive;decline of cognitive;decline of the cognitive;deterioration of intellectual;deterioration of mental;deterioration of the intellectual;deterioration of the mental;progressive decline of cognitive;progressive decline o…	HP:0001268;UMLS:C0234985 "Mental deterioration";	138631	Protein	Fh1	ABP-278;ABP-280 homolog;Actin-binding-like protein;Beta-filamin;Fh1;Filamin homolog 1;Filamin-3;Filamin-B;FLN-B;FLN1L;FLN3;FLNB;TABP;TAP;Thyroid autoantigen;Truncated ABP;Truncated actin-binding protein;abp 280;ABP-280;abp278;abp280;actin-binding like protein;AOI;autoantigen of the thyroid;autoantigen of thyroid;autoantigen thyroid;filamin B;filaminb;LRS1;SCT;	SWISSPROT_AC:O75369;SWISSPROT_ID:FLNB_HUMAN;EMBL:AB191258;EMBL:AB209889;EMBL:AB371580;EMBL:AB371581;EMBL:AB371582;EMBL:AC114399;EMBL:AC137936;EMBL:AF042166;EMBL:AF043045;EMBL:AF191594;EMBL:AF191595;EMBL:AF191596;EMBL:AF191597;EMBL:AF191598;EMBL:AF191599;EMBL:AF191600;EMBL:AF191601;EMBL:AF191602;EMBL:AF191603;EMBL:AF191604;EMBL:AF191605;EMBL:AF191606;EMBL:AF191607;EMBL:AF191608;EMBL:AF191609;EMBL:…
34138524	Mental deterioration -- NXF1	association	Pubmed 2006:16942541;	A spinal <b>tap</b> is indicated if there is episodic or permanent impaired consciousness or in case of <b>cognitive decline</b>.[Pubmed 2006:16942541];	985	Phenotype	Mental deterioration	Cognitive decline;Cognitive decline, progressive;Intellectual deterioration;Mental deterioration;Progressive cognitive decline;cognitive-decline;decline - cognitive;decline cognitive;decline of cognitive;decline of the cognitive;deterioration of intellectual;deterioration of mental;deterioration of the intellectual;deterioration of the mental;progressive decline of cognitive;progressive decline o…	HP:0001268;UMLS:C0234985 "Mental deterioration";	290690	Protein	NXF1	mRNA export factor TAP;Nuclear RNA export factor 1;NXF1;TAP;Tip-associated protein;Tip-associating protein;MEX67;	SWISSPROT_AC:Q9UBU9;SWISSPROT_ID:NXF1_HUMAN;EMBL:AF112880;EMBL:AF126246;EMBL:AJ132712;EMBL:AK027192;EMBL:AK304137;EMBL:AP001160;EMBL:BC004904;EMBL:BC028041;EMBL:CH471076;EMBL:U80073;RefSeq:NP_001074960.1;RefSeq:NP_006353.2;ProteinModelPortal:Q9UBU9;STRING:9606.ENSP00000294172;SWISSPROT_AC_OLD:B4E269;SWISSPROT_AC_OLD:Q99799;SWISSPROT_AC_OLD:Q9UQL2;SMR:Q9UBU9;GeneID:10482;KEGG:hsa:10482;eggNOG:ENOG…
34138555	Mental deterioration -- SPF	association	Pubmed 2006:16942541;	A spinal <b>tap</b> is indicated if there is episodic or permanent impaired consciousness or in case of <b>cognitive decline</b>.[Pubmed 2006:16942541];	985	Phenotype	Mental deterioration	Cognitive decline;Cognitive decline, progressive;Intellectual deterioration;Mental deterioration;Progressive cognitive decline;cognitive-decline;decline - cognitive;decline cognitive;decline of cognitive;decline of the cognitive;deterioration of intellectual;deterioration of mental;deterioration of the intellectual;deterioration of the mental;progressive decline of cognitive;progressive decline o…	HP:0001268;UMLS:C0234985 "Mental deterioration";	440346	Protein	SPF	Alpha-tocopherol-associated protein;C22orf6;hTAP;KIAA1186;KIAA1658;S14L2;SEC14-like protein 2;SEC14L2;SPF;Squalene transfer protein;Supernatant protein factor;TAP;a-tocopherol-associated protein;alpha tocopherol-associated protein;alpha-tocopherol associated protein;SEC14 like lipid binding 2;TAP1;	SWISSPROT_AC:O76054;SWISSPROT_ID:S14L2_HUMAN;EMBL:AB033012;EMBL:AC004832;EMBL:AK223587;EMBL:AK303751;EMBL:AL096881;EMBL:BC058915;EMBL:CR456571;RefSeq:NP_001191133.1;RefSeq:NP_036561.1;RefSeq:NP_203740.1;ProteinModelPortal:O76054;STRING:9606.ENSP00000316203;SWISSPROT_AC_OLD:B7Z8Q1;SWISSPROT_AC_OLD:F5H3U4;SWISSPROT_AC_OLD:Q53EQ2;SWISSPROT_AC_OLD:Q6PD61;SWISSPROT_AC_OLD:Q9ULN4;SMR:O76054;GeneID:2354…
34138570	Mental deterioration -- VDP	association	Pubmed 2006:16942541;	A spinal <b>tap</b> is indicated if there is episodic or permanent impaired consciousness or in case of <b>cognitive decline</b>.[Pubmed 2006:16942541];	985	Phenotype	Mental deterioration	Cognitive decline;Cognitive decline, progressive;Intellectual deterioration;Mental deterioration;Progressive cognitive decline;cognitive-decline;decline - cognitive;decline cognitive;decline of cognitive;decline of the cognitive;deterioration of intellectual;deterioration of mental;deterioration of the intellectual;deterioration of the mental;progressive decline of cognitive;progressive decline o…	HP:0001268;UMLS:C0234985 "Mental deterioration";	516147	Protein	VDP	General vesicular transport factor p115;Protein USO1 homolog;TAP;Transcytosis-associated protein;USO1;VDP;Vesicle-docking protein;p 115;p11-5;P115;USO1 vesicle transport factor;vesicle docking protein;	SWISSPROT_AC:O60763;SWISSPROT_ID:USO1_HUMAN;EMBL:AC104828;EMBL:AC110615;EMBL:AK314289;EMBL:AL832010;EMBL:BC006398;EMBL:BC032654;EMBL:D86326;RefSeq:NP_001276978.1;RefSeq:NP_003706.2;ProteinModelPortal:O60763;SWISSPROT_AC_OLD:B2RAQ0;SWISSPROT_AC_OLD:Q6PK63;SWISSPROT_AC_OLD:Q86TB8;SWISSPROT_AC_OLD:Q8N592;SMR:O60763;GeneID:8615;KEGG:hsa:8615;UniGene:Hs.744877;GO:GO:0000139;GO:GO:0005730;GO:GO:0005783…
34138640	Mental deterioration -- FLNB	association	Pubmed 2006:16942541;	A spinal <b>tap</b> is indicated if there is episodic or permanent impaired consciousness or in case of <b>cognitive decline</b>.[Pubmed 2006:16942541];	985	Phenotype	Mental deterioration	Cognitive decline;Cognitive decline, progressive;Intellectual deterioration;Mental deterioration;Progressive cognitive decline;cognitive-decline;decline - cognitive;decline cognitive;decline of cognitive;decline of the cognitive;deterioration of intellectual;deterioration of mental;deterioration of the intellectual;deterioration of the mental;progressive decline of cognitive;progressive decline o…	HP:0001268;UMLS:C0234985 "Mental deterioration";	4341681	Gene	FLNB	ABP-278;ABP-280;AOI;FH1;filamin B;FLN-B;FLN1L;FLNB;LRS1;SCT;TABP;TAP;abp 280;ABP-280 homolog;abp278;abp280;actin-binding like protein;Actin-binding-like protein;autoantigen of the thyroid;autoantigen of thyroid;autoantigen thyroid;Beta-filamin;Filamin homolog 1;Filamin-3;Filamin-B;filaminb;FLN3;Thyroid autoantigen;Truncated ABP;Truncated actin-binding protein;	SWISSPROT_AC:O75369;SWISSPROT_ID:FLNB_HUMAN;GeneID:2317;Ensembl:ENSG00000136068;HGNC:HGNC:3755;MIM:603381;Vega:OTTHUMG00000159158;protein_accession:AAA35505.1;protein_accession:AAC33845.1;protein_accession:AAC39842.1;protein_accession:AAF72339.1;protein_accession:AAF97046.1;protein_accession:AAI56185.1;protein_accession:AAL68439.1;protein_accession:AAL68440.1;protein_accession:AAL68441.1;protein_…
34138685	Mental deterioration -- USO1	association	Pubmed 2006:16942541;	A spinal <b>tap</b> is indicated if there is episodic or permanent impaired consciousness or in case of <b>cognitive decline</b>.[Pubmed 2006:16942541];	985	Phenotype	Mental deterioration	Cognitive decline;Cognitive decline, progressive;Intellectual deterioration;Mental deterioration;Progressive cognitive decline;cognitive-decline;decline - cognitive;decline cognitive;decline of cognitive;decline of the cognitive;deterioration of intellectual;deterioration of mental;deterioration of the intellectual;deterioration of the mental;progressive decline of cognitive;progressive decline o…	HP:0001268;UMLS:C0234985 "Mental deterioration";	4346613	Gene	USO1	P115;TAP;USO1;USO1 vesicle transport factor;VDP;General vesicular transport factor p115;p 115;p11-5;Protein USO1 homolog;Transcytosis-associated protein;vesicle docking protein;Vesicle-docking protein;	SWISSPROT_AC:O60763;SWISSPROT_ID:USO1_HUMAN;GeneID:8615;Ensembl:ENSG00000138768;HGNC:HGNC:30904;MIM:603344;Vega:OTTHUMG00000160952;protein_accession:AAH06398.1;protein_accession:AAH32654.1;protein_accession:ABM84992.1;protein_accession:ABW03646.1;protein_accession:BAA25300.1;protein_accession:BAG36947.1;protein_accession:CAD89917.1;protein_accession:CAL37824.1;protein_accession:CAL38366.1;protein…
34138748	Mental deterioration -- NXF1	association	Pubmed 2006:16942541;	A spinal <b>tap</b> is indicated if there is episodic or permanent impaired consciousness or in case of <b>cognitive decline</b>.[Pubmed 2006:16942541];	985	Phenotype	Mental deterioration	Cognitive decline;Cognitive decline, progressive;Intellectual deterioration;Mental deterioration;Progressive cognitive decline;cognitive-decline;decline - cognitive;decline cognitive;decline of cognitive;decline of the cognitive;deterioration of intellectual;deterioration of mental;deterioration of the intellectual;deterioration of the mental;progressive decline of cognitive;progressive decline o…	HP:0001268;UMLS:C0234985 "Mental deterioration";	4348141	Gene	NXF1	MEX67;nuclear RNA export factor 1;NXF1;TAP;mRNA export factor TAP;Tip-associated protein;Tip-associating protein;	SWISSPROT_AC:Q9UBU9;SWISSPROT_ID:NXF1_HUMAN;GeneID:10482;Ensembl:ENSG00000162231;HGNC:HGNC:8071;MIM:602647;Vega:OTTHUMG00000167612;protein_accession:AAB81111.1;protein_accession:AAD20016.1;protein_accession:AAD39102.1;protein_accession:AAH04904.1;protein_accession:AAH28041.1;protein_accession:ABM83857.1;protein_accession:ABM87179.1;protein_accession:BAD93152.1;protein_accession:BAG64989.1;protein…
34138765	Mental deterioration -- SEC14L2	association	Pubmed 2006:16942541;	A spinal <b>tap</b> is indicated if there is episodic or permanent impaired consciousness or in case of <b>cognitive decline</b>.[Pubmed 2006:16942541];	985	Phenotype	Mental deterioration	Cognitive decline;Cognitive decline, progressive;Intellectual deterioration;Mental deterioration;Progressive cognitive decline;cognitive-decline;decline - cognitive;decline cognitive;decline of cognitive;decline of the cognitive;deterioration of intellectual;deterioration of mental;deterioration of the intellectual;deterioration of the mental;progressive decline of cognitive;progressive decline o…	HP:0001268;UMLS:C0234985 "Mental deterioration";	4349425	Gene	SEC14L2	C22orf6;SEC14 like lipid binding 2;SEC14L2;SPF;TAP;TAP1;a-tocopherol-associated protein;alpha tocopherol-associated protein;alpha-tocopherol associated protein;Alpha-tocopherol-associated protein;hTAP;KIAA1186;KIAA1658;S14L2;SEC14-like protein 2;Squalene transfer protein;Supernatant protein factor;	SWISSPROT_AC:O76054;SWISSPROT_ID:S14L2_HUMAN;GeneID:23541;Ensembl:ENSG00000100003;HGNC:HGNC:10699;MIM:607558;Vega:OTTHUMG00000151024;protein_accession:AAF19256.1;protein_accession:AAH58915.1;protein_accession:AAP34482.1;protein_accession:BAA86500.3;protein_accession:BAD97307.1;protein_accession:BAG37015.1;protein_accession:BAG52350.1;protein_accession:BAH12384.1;protein_accession:BAH14037.1;prote…
34402162	Mental deterioration -- IL-18	association	Pubmed 2007:17299019;Pubmed central 2011:3259063;	Finally, in a 2 year follow-up study, the -137 CC genotype was strongly and specifically associated with a faster <b>cognitive decline</b> (F = 4.024; df = 4,192; p = 0.0037 for time by <b>IL-18</b> -137 G/C group interaction) with no interaction effect with the apolipoprotein E epsilon4/non-epsilon4 allele presence.[Pubmed 2007:17299019];Additionally, our results suggest that inhibition of infla…	985	Phenotype	Mental deterioration	Cognitive decline;Cognitive decline, progressive;Intellectual deterioration;Mental deterioration;Progressive cognitive decline;cognitive-decline;decline - cognitive;decline cognitive;decline of cognitive;decline of the cognitive;deterioration of intellectual;deterioration of mental;deterioration of the intellectual;deterioration of the mental;progressive decline of cognitive;progressive decline o…	HP:0001268;UMLS:C0234985 "Mental deterioration";	197348	Protein	IL-18	Iboctadekin;IFN-gamma-inducing factor;IGIF;IL-1 gamma;IL-18;IL18;IL1F4;Interferon gamma-inducing factor;Interleukin-1 gamma;Interleukin-18;factor inducing interferon gamma;ifn gamma-inducing factor;ifn-g inducing factor;ifn-gamma inducing factor;ifngamma-inducing factor;il -18;il 18;il- 18;IL-1g;il-1gamma;interferon gamma inducing factor;interferon- gamma-inducing factor;interferon-gamma inducing…	SWISSPROT_AC:Q14116;SWISSPROT_ID:IL18_HUMAN;EMBL:AF077611;EMBL:AP002007;EMBL:AP002884;EMBL:AY044641;EMBL:AY266351;EMBL:BC007007;EMBL:BC007461;EMBL:CH471065;EMBL:CR541973;EMBL:CR542001;EMBL:D49950;EMBL:U90434;RefSeq:NP_001230140.1;RefSeq:NP_001553.1;RefSeq:XP_011541107.1;RefSeq:XP_011541108.1;ProteinModelPortal:Q14116;STRING:9606.ENSP00000280357;SWISSPROT_AC_OLD:O75599;SWISSPROT_AC_OLD:Q6FGY3;SWIS…
34507115	Mental deterioration -- C-reactive protein	association	Pubmed:26933436;Pubmed 2013:26317101;Pubmed 2008:18771451;Pubmed 2007:17498578;Pubmed 2014:24991031;Pubmed 2014:24997674;Pubmed 2009:19419739;Pubmed 2017:27861706;Pubmed central 2015:4644306;Pubmed central 2014:4141998;Pubmed central 2017:5461295;Pubmed central 2017:5467003;Pubmed central 2016:4772636;Pubmed central 2016:4879642;Pubmed central 2016:5108386;Pubmed central 2013:3927773;Pubmed centr…	Elevated <b>C-Reactive Protein</b> Is Associated with <b>Cognitive Decline</b> in Outpatients of a General Hospital: The Project in Sado for Total Health (PROST).[Pubmed:26933436];A significant joint effect of MetS and <b>CRP</b> on the odds of <b>CoD</b> was observed.[Pubmed 2013:26317101];The study, using a nationally representative sample, extended previous studies by highlighting a significan…	985	Phenotype	Mental deterioration	Cognitive decline;Cognitive decline, progressive;Intellectual deterioration;Mental deterioration;Progressive cognitive decline;cognitive-decline;decline - cognitive;decline cognitive;decline of cognitive;decline of the cognitive;deterioration of intellectual;deterioration of mental;deterioration of the intellectual;deterioration of the mental;progressive decline of cognitive;progressive decline o…	HP:0001268;UMLS:C0234985 "Mental deterioration";	81364	Protein	C-reactive protein	C-reactive protein;CRP;PTX1;c - reactive protein;c -reactive protein;c reactive protein;c reactive protein--an;c reactive-protein;c- reactive protein;c-- reactive protein;c--reactive protein;c-protein reactive;c-protein-reactive;c-reactive of protein;c-reactive protein--an;c-reactive- protein;c-reactive-protein;crp-type;protein c reactive;protein c-reactive;protein-c reactive;protein-c-reactive;r…	SWISSPROT_AC:P02741;SWISSPROT_ID:CRP_HUMAN;EMBL:AF442818;EMBL:AF449713;EMBL:AK289443;EMBL:AL445528;EMBL:BC020766;EMBL:BC125135;EMBL:CH471121;EMBL:K00518;EMBL:M11725;EMBL:M11880;EMBL:M35163;EMBL:X56214;EMBL:X56692;RefSeq:NP_000558.2;RefSeq:NP_001315986.1;RefSeq:NP_001315987.1;ProteinModelPortal:P02741;STRING:9606.ENSP00000255030;SWISSPROT_AC_OLD:A8K078;SWISSPROT_AC_OLD:D3DVD9;SWISSPROT_AC_OLD:D3DV…
34637886	Mental deterioration -- ACAT1	association	Pubmed 2007:17593314;	The role of <b>SOAT-1</b> polymorphisms in <b>cognitive decline</b> and delirium after bypass heart surgery.[Pubmed 2007:17593314];	985	Phenotype	Mental deterioration	Cognitive decline;Cognitive decline, progressive;Intellectual deterioration;Mental deterioration;Progressive cognitive decline;cognitive-decline;decline - cognitive;decline cognitive;decline of cognitive;decline of the cognitive;deterioration of intellectual;deterioration of mental;deterioration of the intellectual;deterioration of the mental;progressive decline of cognitive;progressive decline o…	HP:0001268;UMLS:C0234985 "Mental deterioration";	454027	Protein	ACAT1	ACACT;ACACT1;ACAT;ACAT-1;ACAT1;Acyl-coenzyme A:cholesterol acyltransferase 1;Cholesterol acyltransferase 1;EC 2.3.1.26;SOAT;SOAT1;STAT;Sterol O-acyltransferase 1;acat 1;acat i;an-stat;cholesterol acyltransferase-1;cholesterol acyltransferase1;cholesterol-acyltransferase 1;ec2.3.1.26;soat-1;stat-type;sterol-o-acyltransferase-1;	SWISSPROT_AC:P35610;SWISSPROT_ID:SOAT1_HUMAN;EMBL:AK290659;EMBL:AK300551;EMBL:AL451075;EMBL:AL512326;EMBL:BC028940;EMBL:CH471067;EMBL:L21934;RefSeq:NP_001239440.1;RefSeq:NP_001239441.1;RefSeq:NP_003092.4;RefSeq:XP_011508213.1;ProteinModelPortal:P35610;STRING:9606.ENSP00000356591;SWISSPROT_AC_OLD:A6NC40;SWISSPROT_AC_OLD:A8K3P4;SWISSPROT_AC_OLD:A9Z1V7;SWISSPROT_AC_OLD:B4DU95;SWISSPROT_AC_OLD:Q5T0X4…
34637916	Mental deterioration -- SOAT1	association	Pubmed 2007:17593314;	The role of <b>SOAT-1</b> polymorphisms in <b>cognitive decline</b> and delirium after bypass heart surgery.[Pubmed 2007:17593314];	985	Phenotype	Mental deterioration	Cognitive decline;Cognitive decline, progressive;Intellectual deterioration;Mental deterioration;Progressive cognitive decline;cognitive-decline;decline - cognitive;decline cognitive;decline of cognitive;decline of the cognitive;deterioration of intellectual;deterioration of mental;deterioration of the intellectual;deterioration of the mental;progressive decline of cognitive;progressive decline o…	HP:0001268;UMLS:C0234985 "Mental deterioration";	4345175	Gene	SOAT1	ACACT;ACAT;ACAT-1;ACAT1;SOAT;SOAT1;STAT;sterol O-acyltransferase 1;ACACT1;acat 1;acat i;Acyl-coenzyme A:cholesterol acyltransferase 1;an-stat;Cholesterol acyltransferase 1;cholesterol acyltransferase-1;cholesterol acyltransferase1;cholesterol-acyltransferase 1;EC 2.3.1.26;ec2.3.1.26;soat-1;stat-type;sterol-o-acyltransferase-1;	SWISSPROT_AC:P35610;SWISSPROT_ID:SOAT1_HUMAN;GeneID:6646;Ensembl:ENSG00000057252;HGNC:HGNC:11177;MIM:102642;Vega:OTTHUMG00000035253;protein_accession:AAC37532.2;protein_accession:AAH28940.1;protein_accession:ABM82733.1;protein_accession:ABM85917.1;protein_accession:BAF83348.1;protein_accession:BAG57399.1;protein_accession:BAG62257.1;protein_accession:BAH14772.1;protein_accession:EAW91043.1;protei…
35102536	Mental deterioration -- Insulin	association	Pubmed 2015:26040423;Pubmed 2008:18421217;Pubmed 2011:21974744;Pubmed 2017:28050343;Pubmed central 2015:4393228;Pubmed central 2015:4427766;Pubmed central 2015:4460635;Pubmed central 2014:3957327;Pubmed central 2014:3958840;Pubmed central 2008:3160008;Pubmed central 2012:3359655;Pubmed central 2012:3501868;Pubmed central 2017:5717019;Pubmed central 2017:5763205;Pubmed central 2016:5192246;Pubmed …	Intranasally administered <b>insulin</b> has demonstrated a benefit for prevention of <b>cognitive decline</b> in older people, and IGF-1 has shown potential benefit to improve functional outcomes in animal models of acute ischemic stroke.[Pubmed 2015:26040423];Linear mixed-effects models were used to calculate the association between <b>insulin</b> and <b>cognitive decline</b>.[Pubmed 2008:18421…	985	Phenotype	Mental deterioration	Cognitive decline;Cognitive decline, progressive;Intellectual deterioration;Mental deterioration;Progressive cognitive decline;cognitive-decline;decline - cognitive;decline cognitive;decline of cognitive;decline of the cognitive;deterioration of intellectual;deterioration of mental;deterioration of the intellectual;deterioration of the mental;progressive decline of cognitive;progressive decline o…	HP:0001268;UMLS:C0234985 "Mental deterioration";	200308	Protein	Insulin	INS;Insulin;an-ins;IDDM;iddm 1;iddm 2;iddm type 1;iddm-1;iddm-2;iddm-type;IDDM1;IDDM2;ILPR;ins-type;insulin--an;insulin-chain;insulin-type;IRDN;mody-x;MODY10;type-insulin;	SWISSPROT_AC:P01308;SWISSPROT_ID:INS_HUMAN;EMBL:AJ009655;EMBL:AY138590;EMBL:AY899304;EMBL:BC005255;EMBL:BT006808;EMBL:CH471158;EMBL:J00265;EMBL:L15440;EMBL:M10039;EMBL:V00565;EMBL:X70508;RefSeq:NP_000198.1;RefSeq:NP_001172026.1;RefSeq:NP_001172027.1;RefSeq:NP_001278826.1;ProteinModelPortal:P01308;STRING:9606.ENSP00000250971;SWISSPROT_AC_OLD:Q5EEX2;SMR:P01308;GeneID:3630;KEGG:hsa:3630;PIR:A93222;e…
35133646	Mental deterioration -- COL4A2	association	Pubmed 2008:18207523;	We report a case of primary CNS lymphoma presenting as an acute massive <b>ICH</b> causing catastrophic <b>mental deterioration</b>, along with immunohistochemical profiles.[Pubmed 2008:18207523];	985	Phenotype	Mental deterioration	Cognitive decline;Cognitive decline, progressive;Intellectual deterioration;Mental deterioration;Progressive cognitive decline;cognitive-decline;decline - cognitive;decline cognitive;decline of cognitive;decline of the cognitive;deterioration of intellectual;deterioration of mental;deterioration of the intellectual;deterioration of the mental;progressive decline of cognitive;progressive decline o…	HP:0001268;UMLS:C0234985 "Mental deterioration";	72247	Protein	COL4A2	CO4A2;COL4A2;Collagen alpha-2(IV) chain;collagen alpha 2(iv);collagen alpha-2(iv);collagen alpha2(iv);collagen type IV alpha 2 chain;ICH;ich-type;POREN2;	SWISSPROT_AC:P08572;SWISSPROT_ID:CO4A2_HUMAN;EMBL:AF258350;EMBL:AF400430;EMBL:AL139385;EMBL:AL159153;EMBL:AL161773;EMBL:AY450357;EMBL:AY455978;EMBL:BC080644;EMBL:J02760;EMBL:J04217;EMBL:M24766;EMBL:M36963;EMBL:X05562;EMBL:X05610;EMBL:X12784;RefSeq:NP_001837.2;ProteinModelPortal:P08572;STRING:9606.ENSP00000353654;SWISSPROT_AC_OLD:Q14052;SWISSPROT_AC_OLD:Q548C3;SWISSPROT_AC_OLD:Q5VZA9;SWISSPROT_AC_…
35133704	Mental deterioration -- COL4A2	association	Pubmed 2008:18207523;	We report a case of primary CNS lymphoma presenting as an acute massive <b>ICH</b> causing catastrophic <b>mental deterioration</b>, along with immunohistochemical profiles.[Pubmed 2008:18207523];	985	Phenotype	Mental deterioration	Cognitive decline;Cognitive decline, progressive;Intellectual deterioration;Mental deterioration;Progressive cognitive decline;cognitive-decline;decline - cognitive;decline cognitive;decline of cognitive;decline of the cognitive;deterioration of intellectual;deterioration of mental;deterioration of the intellectual;deterioration of the mental;progressive decline of cognitive;progressive decline o…	HP:0001268;UMLS:C0234985 "Mental deterioration";	4340846	Gene	COL4A2	COL4A2;collagen type IV alpha 2 chain;ICH;POREN2;CO4A2;collagen alpha 2(iv);collagen alpha-2(iv);Collagen alpha-2(IV) chain;collagen alpha2(iv);ich-type;	SWISSPROT_AC:P08572;SWISSPROT_ID:CO4A2_HUMAN;GeneID:1284;Ensembl:ENSG00000134871;HGNC:HGNC:2203;MIM:120090;Vega:OTTHUMG00000017344;protein_accession:AAA52043.1;protein_accession:AAA53097.1;protein_accession:AAA53099.1;protein_accession:AAA58422.1;protein_accession:AAF72631.1;protein_accession:AAH80644.1;protein_accession:AAK92479.1;protein_accession:AAR18250.1;protein_accession:AAR20245.1;protein…
35274567	Mental deterioration -- Leptin	association	Pubmed 2012:22475620;Pubmed 2012:22814127;Pubmed 2015:25352450;Pubmed 2015:25502764;Pubmed 2009:18358569;Pubmed central 2015:4564468;Pubmed central 2015:4641595;Pubmed central 2015:4677007;Pubmed central 2017:5667483;Pubmed central 2017:5707735;	Higher <b>leptin</b> levels were associated with significantly poorer estimated overall <b>cognitive decline</b>, and poorer performance in 2 cognitive domains assessing mental flexibility and executive function, only amongst men (p &lt; 0.05).[Pubmed 2012:22475620];Aging Mexican Americans have higher levels of obesity than non-Hispanic Whites, but no investigations examined the relationship betw…	985	Phenotype	Mental deterioration	Cognitive decline;Cognitive decline, progressive;Intellectual deterioration;Mental deterioration;Progressive cognitive decline;cognitive-decline;decline - cognitive;decline cognitive;decline of cognitive;decline of the cognitive;deterioration of intellectual;deterioration of mental;deterioration of the intellectual;deterioration of the mental;progressive decline of cognitive;progressive decline o…	HP:0001268;UMLS:C0234985 "Mental deterioration";	219985	Protein	Leptin	LEP;Leptin;OB;Obese protein;Obesity factor;OBS;factor obesity;factor of obesity;LEPD;leptin--an;leptin-type;obesity--factor;protein obese;	SWISSPROT_AC:P41159;SWISSPROT_ID:LEP_HUMAN;EMBL:AF008123;EMBL:AY996373;EMBL:BC060830;EMBL:BC069452;EMBL:BC069527;EMBL:D49487;EMBL:D63519;EMBL:D63710;EMBL:U18915;EMBL:U43415;EMBL:U43653;RefSeq:NP_000221.1;RefSeq:XP_005250397.1;ProteinModelPortal:P41159;STRING:9606.ENSP00000312652;SWISSPROT_AC_OLD:O15158;SWISSPROT_AC_OLD:Q56A88;SMR:P41159;GeneID:3952;KEGG:hsa:3952;PIR:A38952;PIR:I53166;eggNOG:ENOG4…
35555127	Mental deterioration -- CD200	association	Pubmed 2008:18640783;	Thyroid function and <b>cognitive decline</b> in the <b>MRC</b> Cognitive Function and Ageing Study.[Pubmed 2008:18640783];	985	Phenotype	Mental deterioration	Cognitive decline;Cognitive decline, progressive;Intellectual deterioration;Mental deterioration;Progressive cognitive decline;cognitive-decline;decline - cognitive;decline cognitive;decline of cognitive;decline of the cognitive;deterioration of intellectual;deterioration of mental;deterioration of the intellectual;deterioration of the mental;progressive decline of cognitive;progressive decline o…	HP:0001268;UMLS:C0234985 "Mental deterioration";	296279	Protein	CD200	CD200;CD200 antigen;MOX1;MOX2;OX-2 membrane glycoprotein;OX2G;cd 200;cd-200;CD200 molecule;molecule cd200;MRC;ox 2;OX-2;ox2 membrane glycoprotein;	SWISSPROT_AC:P41217;SWISSPROT_ID:OX2G_HUMAN;EMBL:AC112487;EMBL:AF063591;EMBL:AK074972;EMBL:AK297194;EMBL:AY603771;EMBL:BC022522;EMBL:BC031103;EMBL:CH471052;EMBL:X05323;EMBL:X05324;EMBL:X05325;EMBL:X05326;RefSeq:NP_001004196.2;RefSeq:NP_001305757.1;RefSeq:NP_005935.4;RefSeq:XP_005247539.1;ProteinModelPortal:P41217;STRING:9606.ENSP00000420298;SWISSPROT_AC_OLD:B3KQI1;SWISSPROT_AC_OLD:B4DLW9;SWISSPRO…
35555159	Mental deterioration -- CD200	association	Pubmed 2008:18640783;	Thyroid function and <b>cognitive decline</b> in the <b>MRC</b> Cognitive Function and Ageing Study.[Pubmed 2008:18640783];	985	Phenotype	Mental deterioration	Cognitive decline;Cognitive decline, progressive;Intellectual deterioration;Mental deterioration;Progressive cognitive decline;cognitive-decline;decline - cognitive;decline cognitive;decline of cognitive;decline of the cognitive;deterioration of intellectual;deterioration of mental;deterioration of the intellectual;deterioration of the mental;progressive decline of cognitive;progressive decline o…	HP:0001268;UMLS:C0234985 "Mental deterioration";	4343334	Gene	CD200	CD200;CD200 molecule;MOX1;MOX2;MRC;OX-2;cd 200;cd-200;CD200 antigen;molecule cd200;ox 2;OX-2 membrane glycoprotein;ox2 membrane glycoprotein;OX2G;	SWISSPROT_AC:P41217;SWISSPROT_ID:OX2G_HUMAN;GeneID:4345;Ensembl:ENSG00000091972;HGNC:HGNC:7203;MIM:155970;Vega:OTTHUMG00000159248;protein_accession:AAG43150.1;protein_accession:AAH22522.1;protein_accession:AAH31103.1;protein_accession:AAL06599.1;protein_accession:AAT37533.1;protein_accession:ABM83294.1;protein_accession:ABM86503.1;protein_accession:ACE87345.1;protein_accession:BAG52043.1;protein_…
35611065	Mental deterioration -- ALS	association	Pubmed 2008:18762448;Pubmed 2017:27534257;	The task can potentially be used to examine maintenance or <b>decline of cognitive</b> abilities in individual <b>ALS</b> patients.[Pubmed 2008:18762448];Currently, there are no validated cognitive screening tools for ALS patients in the Brazilian population and little is known about the frequency of <b>ALS</b> related <b>CD</b> in the country.[Pubmed 2017:27534257];We assessed the accuracy of th…	985	Phenotype	Mental deterioration	Cognitive decline;Cognitive decline, progressive;Intellectual deterioration;Mental deterioration;Progressive cognitive decline;cognitive-decline;decline - cognitive;decline cognitive;decline of cognitive;decline of the cognitive;deterioration of intellectual;deterioration of mental;deterioration of the intellectual;deterioration of the mental;progressive decline of cognitive;progressive decline o…	HP:0001268;UMLS:C0234985 "Mental deterioration";	15606	Protein	ALS	ALS;IGFALS;Insulin-like growth factor-binding protein complex acid labile subunit;acid-labile subunit of the insulin-like growth factor binding protein;acid-labile subunit of the insulin-like growth factor binding protein complex;acid-labile subunit of the insulin-like growth factor-binding protein;ACLSD;als--an;als-type;insulin like growth factor binding protein acid labile subunit;insulin-like …	SWISSPROT_AC:P35858;SWISSPROT_ID:ALS_HUMAN;EMBL:AC012180;EMBL:AF192554;EMBL:AK303146;EMBL:AL031724;EMBL:M86826;RefSeq:NP_001139478.1;RefSeq:NP_004961.1;ProteinModelPortal:P35858;STRING:9606.ENSP00000416683;SWISSPROT_AC_OLD:B4DZY8;SWISSPROT_AC_OLD:E9PGU3;GeneID:3483;KEGG:hsa:3483;PIR:A41915;eggNOG:COG4886;eggNOG:KOG0619;UniGene:Hs.839;GO:GO:0005520;GO:GO:0005576;GO:GO:0005615;GO:GO:0005654;GO:GO:0…
35611091	Mental deterioration -- SOD1	association	Pubmed 2008:18762448;Pubmed 2017:27534257;	The task can potentially be used to examine maintenance or <b>decline of cognitive</b> abilities in individual <b>ALS</b> patients.[Pubmed 2008:18762448];Currently, there are no validated cognitive screening tools for ALS patients in the Brazilian population and little is known about the frequency of <b>ALS</b> related <b>CD</b> in the country.[Pubmed 2017:27534257];We assessed the accuracy of th…	985	Phenotype	Mental deterioration	Cognitive decline;Cognitive decline, progressive;Intellectual deterioration;Mental deterioration;Progressive cognitive decline;cognitive-decline;decline - cognitive;decline cognitive;decline of cognitive;decline of the cognitive;deterioration of intellectual;deterioration of mental;deterioration of the intellectual;deterioration of the mental;progressive decline of cognitive;progressive decline o…	HP:0001268;UMLS:C0234985 "Mental deterioration";	454202	Protein	SOD1	EC 1.15.1.1;hSod1;SOD1;SODC;Superoxide dismutase 1;Superoxide dismutase [Cu-Zn];ALS;als--an;als-type;ALS1;HEL-S-44;homodimer;homodimer-type;hsod-1;ipo-a;IPOA;SOD;sod-isoform;sod-type;superoxide dismutase -1;superoxide dismutase 1, soluble;superoxide dismutase type 1;superoxide dismutase type i;superoxide dismutase type-1;superoxide dismutase-1;superoxide dismutase-i;superoxide dismutase-type 1;su…	SWISSPROT_AC:P00441;SWISSPROT_ID:SODC_HUMAN;EMBL:AK312116;EMBL:AP000253;EMBL:AY049787;EMBL:AY450286;EMBL:AY835629;EMBL:BC001034;EMBL:BT006676;EMBL:CH471079;EMBL:CR450355;EMBL:CR541742;EMBL:EF151142;EMBL:L44135;EMBL:L44136;EMBL:L44137;EMBL:L44139;EMBL:L44746;EMBL:L46374;EMBL:L46375;EMBL:X01780;EMBL:X01781;EMBL:X01782;EMBL:X01783;EMBL:X01784;EMBL:X02317;EMBL:X95228;RefSeq:NP_000445.1;ProteinModelPo…
35841980	Mental deterioration -- NGF	association	Pubmed 2012:22113314;Pubmed 2008:18986241;Pubmed central 2015:4837856;	To test whether encapsulation of this cell line provides a relevant dose escalation step in delivering <b>NGF</b> for treatment of the <b>cognitive decline</b> in AD patients, we have validated the bioactivity of devices with NGC0211 and NGC-0295 cells in normal rat striatum as well as in the quinolinic acid striatal lesion model.[Pubmed 2012:22113314];A <b>NGF</b> gene therapy trial reduced <b>c…	985	Phenotype	Mental deterioration	Cognitive decline;Cognitive decline, progressive;Intellectual deterioration;Mental deterioration;Progressive cognitive decline;cognitive-decline;decline - cognitive;decline cognitive;decline of cognitive;decline of the cognitive;deterioration of intellectual;deterioration of mental;deterioration of the intellectual;deterioration of the mental;progressive decline of cognitive;progressive decline o…	HP:0001268;UMLS:C0234985 "Mental deterioration";	275808	Protein	NGF	Beta-nerve growth factor;Beta-NGF;NGF;NGFB;b ngf;b-ngf;beta nerve growth factor;beta ngf;betanerve growth factor;betangf;factor nerve growth;factor--nerve growth;factor-nerve growth;growth factor nerve;growth factor-nerve;HSAN5;nerve growth factor;nerve growth factor--an;nerve growth-factor;nerve-growth factor;nerve-growth-factor;ngf beta;ngf- beta;ngf-b;ngf-beta;ngf-type;ngfbeta;	SWISSPROT_AC:P01138;SWISSPROT_ID:NGF_HUMAN;EMBL:AB037517;EMBL:AF150960;EMBL:AF411526;EMBL:AL049825;EMBL:BC032517;EMBL:BC126148;EMBL:BC126150;EMBL:BT019733;EMBL:CH471122;EMBL:CR541855;EMBL:M21062;EMBL:V01511;EMBL:X52599;RefSeq:NP_002497.2;RefSeq:XP_006710726.1;ProteinModelPortal:P01138;STRING:9606.ENSP00000358525;SWISSPROT_AC_OLD:A1A4E5;SWISSPROT_AC_OLD:Q6FHA0;SWISSPROT_AC_OLD:Q96P60;SWISSPROT_AC_…
37111787	Mental deterioration -- CCL25	association	Pubmed 2010:20232070;Pubmed central 2013:3980280;	Six novel biomarkers (C3, CgA, IL-1alpha, I-309, NrCAM and VEGF) were correlated with the severity of cognitive impairment at CSF collection, and altered levels of IL-1alpha and <b>TECK</b> associated with subsequent <b>cognitive decline</b> in 38 longitudinally followed subjects with mild cognitive impairment.[Pubmed 2010:20232070];In studies using targeted proteomic screening approach, novel bi…	985	Phenotype	Mental deterioration	Cognitive decline;Cognitive decline, progressive;Intellectual deterioration;Mental deterioration;Progressive cognitive decline;cognitive-decline;decline - cognitive;decline cognitive;decline of cognitive;decline of the cognitive;deterioration of intellectual;deterioration of mental;deterioration of the intellectual;deterioration of the mental;progressive decline of cognitive;progressive decline o…	HP:0001268;UMLS:C0234985 "Mental deterioration";	57703	Protein	CCL25	C-C motif chemokine 25;CCL25;Chemokine TECK;SCYA25;Small-inducible cytokine A25;TECK;Thymus-expressed chemokine;C-C motif chemokine ligand 25;ccl 25;ccl-25;ccl2-5;chemokine thymus-expressed;Ckb15;thymus expressed chemokine;	SWISSPROT_AC:O15444;SWISSPROT_ID:CCL25_HUMAN;EMBL:AB046579;EMBL:AC008946;EMBL:AK292662;EMBL:BC130561;EMBL:BC144463;EMBL:CH471139;EMBL:U86358;RefSeq:NP_001188288.1;RefSeq:NP_005615.2;RefSeq:XP_011526479.1;RefSeq:XP_016882609.1;RefSeq:XP_016882610.1;RefSeq:XP_016882611.1;ProteinModelPortal:O15444;STRING:9606.ENSP00000375086;SWISSPROT_AC_OLD:A1L4J4;SWISSPROT_AC_OLD:A6NI52;SWISSPROT_AC_OLD:A8K9E7;SWI…
37111828	Mental deterioration -- CCL25	association	Pubmed 2010:20232070;Pubmed central 2013:3980280;	Six novel biomarkers (C3, CgA, IL-1alpha, I-309, NrCAM and VEGF) were correlated with the severity of cognitive impairment at CSF collection, and altered levels of IL-1alpha and <b>TECK</b> associated with subsequent <b>cognitive decline</b> in 38 longitudinally followed subjects with mild cognitive impairment.[Pubmed 2010:20232070];In studies using targeted proteomic screening approach, novel bi…	985	Phenotype	Mental deterioration	Cognitive decline;Cognitive decline, progressive;Intellectual deterioration;Mental deterioration;Progressive cognitive decline;cognitive-decline;decline - cognitive;decline cognitive;decline of cognitive;decline of the cognitive;deterioration of intellectual;deterioration of mental;deterioration of the intellectual;deterioration of the mental;progressive decline of cognitive;progressive decline o…	HP:0001268;UMLS:C0234985 "Mental deterioration";	4344935	Gene	CCL25	C-C motif chemokine ligand 25;CCL25;Ckb15;SCYA25;TECK;C-C motif chemokine 25;ccl 25;ccl-25;ccl2-5;Chemokine TECK;chemokine thymus-expressed;Small-inducible cytokine A25;thymus expressed chemokine;Thymus-expressed chemokine;	SWISSPROT_AC:O15444;SWISSPROT_ID:CCL25_HUMAN;GeneID:6370;Ensembl:ENSG00000131142;HGNC:HGNC:10624;MIM:602565;Vega:OTTHUMG00000141287;protein_accession:AAB69981.1;protein_accession:AAI25137.1;protein_accession:AAI30562.1;protein_accession:AAI44464.1;protein_accession:ADR82824.1;protein_accession:BAB62257.1;protein_accession:BAF85351.1;protein_accession:EAW68951.1;protein_accession:EAW68952.1;protei…
37267486	Mental deterioration -- HSD11B1	association	Pubmed 2010:20484633;	11beta-HSD1 elevation appears causal, since aging (18 months) male transgenic mice with forebrain-specific <b>11beta-HSD1</b> overexpression ( approximately 50% in hippocampus) exhibit premature age-associated <b>cognitive decline</b> in the absence of altered circulating glucocorticoid levels or other behavioral (affective) deficits.[Pubmed 2010:20484633];	985	Phenotype	Mental deterioration	Cognitive decline;Cognitive decline, progressive;Intellectual deterioration;Mental deterioration;Progressive cognitive decline;cognitive-decline;decline - cognitive;decline cognitive;decline of cognitive;decline of the cognitive;deterioration of intellectual;deterioration of mental;deterioration of the intellectual;deterioration of the mental;progressive decline of cognitive;progressive decline o…	HP:0001268;UMLS:C0234985 "Mental deterioration";	101713	Protein	HSD11B1	11-beta-HSD1;11-beta-hydroxysteroid dehydrogenase 1;11-DH;Corticosteroid 11-beta-dehydrogenase isozyme 1;DHI1;EC 1.1.1.146;HSD11;HSD11B1;HSD11L;SDR26C1;Short chain dehydrogenase/reductase family 26C member 1;11 beta -hydroxysteroid dehydrogenase type 1;11 beta hsd type 1;11 beta hsd-1;11 beta hsd1;11 beta hydroxysteroid dehydrogenase isoform 1;11 beta hydroxysteroid dehydrogenase type 1;11 beta h…	SWISSPROT_AC:P28845;SWISSPROT_ID:DHI1_HUMAN;EMBL:AK313973;EMBL:AL022398;EMBL:AL031316;EMBL:AY044083;EMBL:AY044084;EMBL:BC012593;EMBL:CH471100;EMBL:M76661;EMBL:M76662;EMBL:M76663;EMBL:M76664;EMBL:M76665;RefSeq:NP_001193670.1;RefSeq:NP_005516.1;RefSeq:NP_861420.1;ProteinModelPortal:P28845;STRING:9606.ENSP00000261465;SWISSPROT_AC_OLD:B2R9Z1;SWISSPROT_AC_OLD:D3DT89;SMR:P28845;GeneID:3290;KEGG:hsa:329…
37267540	Mental deterioration -- HSD11B1	association	Pubmed 2010:20484633;	11beta-HSD1 elevation appears causal, since aging (18 months) male transgenic mice with forebrain-specific <b>11beta-HSD1</b> overexpression ( approximately 50% in hippocampus) exhibit premature age-associated <b>cognitive decline</b> in the absence of altered circulating glucocorticoid levels or other behavioral (affective) deficits.[Pubmed 2010:20484633];	985	Phenotype	Mental deterioration	Cognitive decline;Cognitive decline, progressive;Intellectual deterioration;Mental deterioration;Progressive cognitive decline;cognitive-decline;decline - cognitive;decline cognitive;decline of cognitive;decline of the cognitive;deterioration of intellectual;deterioration of mental;deterioration of the intellectual;deterioration of the mental;progressive decline of cognitive;progressive decline o…	HP:0001268;UMLS:C0234985 "Mental deterioration";	4342511	Gene	HSD11B1	11-beta-HSD1;11-DH;CORTRD2;HDL;HSD11;HSD11B;HSD11B1;HSD11L;hydroxysteroid 11-beta dehydrogenase 1;SDR26C1;11 beta -hydroxysteroid dehydrogenase type 1;11 beta hsd type 1;11 beta hsd-1;11 beta hsd1;11 beta hydroxysteroid dehydrogenase isoform 1;11 beta hydroxysteroid dehydrogenase type 1;11 beta hydroxysteroid dehydrogenase type i;11 beta-hsd 1;11 beta-hsd type 1;11 beta-hsd-1;11 beta-hsd-i;11 bet…	SWISSPROT_AC:P28845;SWISSPROT_ID:DHI1_HUMAN;GeneID:3290;Ensembl:ENSG00000117594;HGNC:HGNC:5208;MIM:600713;Vega:OTTHUMG00000036481;protein_accession:AAC31757.1;protein_accession:AAH12593.1;protein_accession:AAK83653.1;protein_accession:ABM83838.1;protein_accession:ABW03522.1;protein_accession:AHW56509.1;protein_accession:BAG36688.1;protein_accession:EAW93445.1;protein_accession:EAW93446.1;protein_…
37272645	Mental deterioration -- MCIDAS	association	Pubmed:29213623;Pubmed 2012:20471718;Pubmed 2017:28826184;Pubmed central 2014:3970032;Pubmed central 2008:2496986;Pubmed central 2012:3458239;Pubmed central 2017:5364534;Pubmed central 2009:2706415;Pubmed central 2009:5619230;Pubmed central 2013:3688934;Pubmed central 2007:5619382;	These results indicate the importance of non-pharmacological interventions for older adults with <b>MCI</b> to help compensate for <b>cognitive decline</b>.[Pubmed:29213623];These data provide evidence that regional atrophy rates in <b>MCI</b> contribute to domain-specific <b>cognitive decline</b>, which appears to be partially independent of disease progression.[Pubmed 2012:20471718];Higher MIF …	985	Phenotype	Mental deterioration	Cognitive decline;Cognitive decline, progressive;Intellectual deterioration;Mental deterioration;Progressive cognitive decline;cognitive-decline;decline - cognitive;decline cognitive;decline of cognitive;decline of the cognitive;deterioration of intellectual;deterioration of mental;deterioration of the intellectual;deterioration of the mental;progressive decline of cognitive;progressive decline o…	HP:0001268;UMLS:C0234985 "Mental deterioration";	4362151	Gene	MCIDAS	IDAS;MCI;MCIDAS;MCIN;multiciliate differentiation and DNA synthesis associated cell cycle protein;idas protein;mci-subtype;Multiciliate differentiation and DNA synthesis-associated cell cycle protein;Multicilin;Protein Idas;	SWISSPROT_AC:D6RGH6;SWISSPROT_ID:MCIN_HUMAN;GeneID:345643;Ensembl:ENSG00000234602;HGNC:HGNC:40050;MIM:614086;Vega:OTTHUMG00000162600;protein_accession:CCA89438.1;protein_accession:D6RGH6.1;protein_accession:NP_001177716.1;protein_accession:XP_016864928.1;protein_gi:1034644854;protein_gi:299782571;protein_gi:336478351;protein_gi:342164929;RNA_nucleotide_accession:FR854393.1;RNA_nucleotide_accessio…
37355075	Mental deterioration -- Reelin	association	Pubmed 2011:20538740;Pubmed central 2010:3039218;	<b>Cognitive decline</b> is associated with reduced <b>reelin</b> expression in the entorhinal cortex of aged rats.[Pubmed 2011:20538740];This is not solely attributable to AD pathology, as naturally occurring variation in age-related <b>cognitive decline</b> correlates with the loss of <b>reelin</b> expression among layer II neurons in the lateral entorhinal cortex [3].[Pubmed central 2010:30392…	985	Phenotype	Mental deterioration	Cognitive decline;Cognitive decline, progressive;Intellectual deterioration;Mental deterioration;Progressive cognitive decline;cognitive-decline;decline - cognitive;decline cognitive;decline of cognitive;decline of the cognitive;deterioration of intellectual;deterioration of mental;deterioration of the intellectual;deterioration of the mental;progressive decline of cognitive;progressive decline o…	HP:0001268;UMLS:C0234985 "Mental deterioration";	360822	Protein	Reelin	EC 3.4.21.-;Reelin;RELN;ETL7;lis-2;LIS2;PRO1598;RL;	SWISSPROT_AC:P78509;SWISSPROT_ID:RELN_HUMAN;EMBL:AC000121;EMBL:AC002067;EMBL:AC005064;EMBL:AC005101;EMBL:AC006316;EMBL:AC006981;EMBL:AC073208;EMBL:CH236947;EMBL:U79716;RefSeq:NP_005036.2;RefSeq:NP_774959.1;ProteinModelPortal:P78509;STRING:9606.ENSP00000392423;SWISSPROT_AC_OLD:A4D0P9;SWISSPROT_AC_OLD:A4D0Q0;SWISSPROT_AC_OLD:Q86UJ0;SWISSPROT_AC_OLD:Q86UJ8;SWISSPROT_AC_OLD:Q8NDV0;SWISSPROT_AC_OLD:Q9…
37355135	Mental deterioration -- RELN	association	Pubmed 2011:20538740;Pubmed central 2010:3039218;	<b>Cognitive decline</b> is associated with reduced <b>reelin</b> expression in the entorhinal cortex of aged rats.[Pubmed 2011:20538740];This is not solely attributable to AD pathology, as naturally occurring variation in age-related <b>cognitive decline</b> correlates with the loss of <b>reelin</b> expression among layer II neurons in the lateral entorhinal cortex [3].[Pubmed central 2010:30392…	985	Phenotype	Mental deterioration	Cognitive decline;Cognitive decline, progressive;Intellectual deterioration;Mental deterioration;Progressive cognitive decline;cognitive-decline;decline - cognitive;decline cognitive;decline of cognitive;decline of the cognitive;deterioration of intellectual;deterioration of mental;deterioration of the intellectual;deterioration of the mental;progressive decline of cognitive;progressive decline o…	HP:0001268;UMLS:C0234985 "Mental deterioration";	4344347	Gene	RELN	ETL7;LIS2;PRO1598;reelin;RELN;RL;EC 3.4.21.-;lis-2;	SWISSPROT_AC:P78509;SWISSPROT_ID:RELN_HUMAN;GeneID:5649;Ensembl:ENSG00000189056;HGNC:HGNC:9957;MIM:600514;Vega:OTTHUMG00000157247;protein_accession:AAB46357.2;protein_accession:AAC51105.1;protein_accession:AAD29127.1;protein_accession:AAI72269.1;protein_accession:AAM49151.1;protein_accession:AAM51648.1;protein_accession:AAP22330.1;protein_accession:AAP22355.1;protein_accession:AAQ96860.1;protein_…
37373533	Mental deterioration -- MBL	association	Pubmed 2010:20442634;	The APOE epsilon4 allele was associated with increased risk for cognitive deficits, whereas the <b>MBL2</b> O/O genotype was associated with increased risk for <b>progressive cognitive decline</b> in Chinese individuals infected with HIV through contaminated blood products.[Pubmed 2010:20442634];	985	Phenotype	Mental deterioration	Cognitive decline;Cognitive decline, progressive;Intellectual deterioration;Mental deterioration;Progressive cognitive decline;cognitive-decline;decline - cognitive;decline cognitive;decline of cognitive;decline of the cognitive;deterioration of intellectual;deterioration of mental;deterioration of the intellectual;deterioration of the mental;progressive decline of cognitive;progressive decline o…	HP:0001268;UMLS:C0234985 "Mental deterioration";	236495	Protein	MBL	COLEC1;Collectin-1;Mannan-binding protein;Mannose-binding lectin;Mannose-binding protein C;MBL;MBL2;MBP-C;MBP1;c-type mannose-binding protein;collectin 1;HSMBPC;mannan binding protein;mannan-binding-protein;mannose binding lectin 2;mannose- binding protein c;mannose-binding lectin2;mannose-binding protein-c;mannose-binding-lectin 2;mannose-binding-lectin-2;mbl-2;mbl-ii;mbl-type;MBL2D;MBP;mbp c;MB…	SWISSPROT_AC:P11226;SWISSPROT_ID:MBL2_HUMAN;EMBL:AF080508;EMBL:AF080509;EMBL:AF080510;EMBL:AF360991;EMBL:AF482699;EMBL:AF482700;EMBL:AY826184;EMBL:BC069338;EMBL:BC096179;EMBL:BC096180;EMBL:BC096181;EMBL:BC096182;EMBL:CH471083;EMBL:DQ217939;EMBL:EU596574;EMBL:X15422;EMBL:X15954;EMBL:X15955;EMBL:X15956;EMBL:X15957;EMBL:Y16576;EMBL:Y16577;EMBL:Y16578;EMBL:Y16579;EMBL:Y16580;EMBL:Y16581;EMBL:Y16582;R…
37373638	Mental deterioration -- MBL2	association	Pubmed 2010:20442634;	The APOE epsilon4 allele was associated with increased risk for cognitive deficits, whereas the <b>MBL2</b> O/O genotype was associated with increased risk for <b>progressive cognitive decline</b> in Chinese individuals infected with HIV through contaminated blood products.[Pubmed 2010:20442634];	985	Phenotype	Mental deterioration	Cognitive decline;Cognitive decline, progressive;Intellectual deterioration;Mental deterioration;Progressive cognitive decline;cognitive-decline;decline - cognitive;decline cognitive;decline of cognitive;decline of the cognitive;deterioration of intellectual;deterioration of mental;deterioration of the intellectual;deterioration of the mental;progressive decline of cognitive;progressive decline o…	HP:0001268;UMLS:C0234985 "Mental deterioration";	4343191	Gene	MBL2	COLEC1;HSMBPC;mannose binding lectin 2;MBL;MBL2;MBL2D;MBP;MBP-C;MBP1;MBPD;c-type mannose-binding protein;collectin 1;Collectin-1;mannan binding protein;Mannan-binding protein;mannan-binding-protein;mannose- binding protein c;Mannose-binding lectin;mannose-binding lectin2;Mannose-binding protein C;mannose-binding protein-c;mannose-binding-lectin 2;mannose-binding-lectin-2;mbl-2;mbl-ii;mbl-type;mbp…	SWISSPROT_AC:P11226;SWISSPROT_ID:MBL2_HUMAN;GeneID:4153;Ensembl:ENSG00000165471;HGNC:HGNC:6922;MIM:154545;Vega:OTTHUMG00000150270;protein_accession:AAC31937.1;protein_accession:AAH69338.1;protein_accession:AAH96179.1;protein_accession:AAH96180.3;protein_accession:AAH96181.3;protein_accession:AAH96182.3;protein_accession:AAK52907.1;protein_accession:AAN39274.1;protein_accession:AAN39275.1;protein_…
37442618	Mental deterioration -- IGF-I	association	Pubmed 2010:20603485;Pubmed 2016:27031487;Pubmed central 2015:4322723;Pubmed central 2014:3973836;Pubmed central 2017:5592740;Pubmed central 2016:4807660;Pubmed central 2016:5023180;Pubmed central 2011:3262636;	Higher plasma <b>IGFI</b> concentrations were associated with greater <b>cognitive decline</b> (beta Stroop Words, -6.01, p = 0.003; beta Stroop Color, -4.41, p = 0.01; beta Stroop Color/Words, -3.86, p = 0.02; beta Symbol Digit Modalities, -3.69, p = 0.03; and beta verbal fluency, -5.01, p = 0.03).[Pubmed 2010:20603485];It remains, however, to demonstrate whether <b>IGF-I</b> is associated with …	985	Phenotype	Mental deterioration	Cognitive decline;Cognitive decline, progressive;Intellectual deterioration;Mental deterioration;Progressive cognitive decline;cognitive-decline;decline - cognitive;decline cognitive;decline of cognitive;decline of the cognitive;deterioration of intellectual;deterioration of mental;deterioration of the intellectual;deterioration of the mental;progressive decline of cognitive;progressive decline o…	HP:0001268;UMLS:C0234985 "Mental deterioration";	196367	Protein	IGF-I	IBP1;IGF-I;IGF1;Insulin-like growth factor I;Mechano growth factor;MGF;Somatomedin-C;factor 1-insulin-like growth;factor i-insulin-like growth;factor-1-insulin-like growth;growth factor 1-insulin-like;growth factor i-insulin-like;growth factor-1-insulin-like;IGFI;insulin - like growth factor 1;insulin growth like factor 1;insulin growth like factor-i;insulin growth-like factor 1;insulin like grow…	SWISSPROT_AC:P05019;SWISSPROT_ID:IGF1_HUMAN;EMBL:AC010202;EMBL:AC068648;EMBL:AY260957;EMBL:BC148266;EMBL:CH471054;EMBL:M11568;EMBL:M12659;EMBL:M14153;EMBL:M14154;EMBL:M14155;EMBL:M14156;EMBL:M27544;EMBL:M37484;EMBL:X00173;EMBL:X03420;EMBL:X03421;EMBL:X03422;EMBL:X03563;EMBL:X56773;EMBL:X56774;EMBL:X57025;RefSeq:NP_000609.1;RefSeq:NP_001104754.1;RefSeq:NP_001104755.1;ProteinModelPortal:P05019;STRI…
37442670	Mental deterioration -- IGF1	association	Pubmed 2010:20603485;	Higher plasma <b>IGFI</b> concentrations were associated with greater <b>cognitive decline</b> (beta Stroop Words, -6.01, p = 0.003; beta Stroop Color, -4.41, p = 0.01; beta Stroop Color/Words, -3.86, p = 0.02; beta Symbol Digit Modalities, -3.69, p = 0.03; and beta verbal fluency, -5.01, p = 0.03).[Pubmed 2010:20603485];	985	Phenotype	Mental deterioration	Cognitive decline;Cognitive decline, progressive;Intellectual deterioration;Mental deterioration;Progressive cognitive decline;cognitive-decline;decline - cognitive;decline cognitive;decline of cognitive;decline of the cognitive;deterioration of intellectual;deterioration of mental;deterioration of the intellectual;deterioration of the mental;progressive decline of cognitive;progressive decline o…	HP:0001268;UMLS:C0234985 "Mental deterioration";	4342650	Gene	IGF1	IGF-I;IGF1;IGFI;insulin like growth factor 1;MGF;factor 1-insulin-like growth;factor i-insulin-like growth;factor-1-insulin-like growth;growth factor 1-insulin-like;growth factor i-insulin-like;growth factor-1-insulin-like;IBP1;insulin - like growth factor 1;insulin growth like factor 1;insulin growth like factor-i;insulin growth-like factor 1;insulin like growth factor -1;insulin like growth fac…	SWISSPROT_AC:P05019;SWISSPROT_ID:IGF1_HUMAN;GeneID:3479;Ensembl:ENSG00000017427;HGNC:HGNC:5464;MIM:147440;Vega:OTTHUMG00000149910;protein_accession:AAA52538.1;protein_accession:AAA52539.1;protein_accession:AAA52543.1;protein_accession:AAA52787.1;protein_accession:AAA52788.1;protein_accession:AAA52789.1;protein_accession:AAA52790.1;protein_accession:AAA96152.1;protein_accession:AAB21519.1;protein_…
37847736	Mental deterioration -- TAU	association	Pubmed 2013:22771460;Pubmed 2012:22357717;Pubmed 2014:23934553;Pubmed 2011:21228179;Pubmed 2010:21147995;Pubmed 2016:26917248;Pubmed 2016:27061069;Pubmed 2016:27497924;Pubmed 2016:27548655;Pubmed 2017:28123067;Pubmed 2017:28842559;Pubmed 2017:28946567;Pubmed 2017:29051562;Pubmed 2018:29126071;Pubmed central 2015:4373002;Pubmed central 2015:4425867;Pubmed central 2015:4435707;Pubmed central 2015:4…	Finally, crebinostat treatment of cultured mouse primary neurons was found to upregulate Bdnf (brain-derived neurotrophic factor) and Grn (granulin) and downregulate <b>Mapt</b> (tau) gene expression-genes implicated in aging-related <b>cognitive decline</b> and cognitive disorders.[Pubmed 2013:22771460];These findings suggest that CSF VILIP-1 and VILIP-1/AГѓЕЅГ‚ВІ42 predict rates of global <b>co…	985	Phenotype	Mental deterioration	Cognitive decline;Cognitive decline, progressive;Intellectual deterioration;Mental deterioration;Progressive cognitive decline;cognitive-decline;decline - cognitive;decline cognitive;decline of cognitive;decline of the cognitive;deterioration of intellectual;deterioration of mental;deterioration of the intellectual;deterioration of the mental;progressive decline of cognitive;progressive decline o…	HP:0001268;UMLS:C0234985 "Mental deterioration";	481413	Protein	TAU	MAPT;MAPTL;Microtubule-associated protein tau;MTBT1;Neurofibrillary tangle protein;Paired helical filament-tau;PHF-tau;TAU;DDPAC;ftdp- 17;FTDP-17;ftdp17;microtubule associated protein tau;microtubule associated protein-tau;microtubule associated-protein tau;microtubule-associated protein-tau;microtubule-associated-protein tau;MSTD;MTBT2;paired helical filament tau;phf tau;phf-type tau;phftau;PPND…	SWISSPROT_AC:P10636;SWISSPROT_ID:TAU_HUMAN;EMBL:AC004139;EMBL:AC010792;EMBL:AC217771;EMBL:AC217779;EMBL:AF027491;EMBL:AF027492;EMBL:AF027493;EMBL:AF027494;EMBL:AF027495;EMBL:AF027496;EMBL:AF047856;EMBL:AF047857;EMBL:AF047858;EMBL:AF047859;EMBL:AF047860;EMBL:AF047861;EMBL:AF047862;EMBL:AF047863;EMBL:AY526356;EMBL:AY730549;EMBL:BC000558;EMBL:BC098281;EMBL:BC099721;EMBL:BC101936;EMBL:BC114504;EMBL:B…
37956547	Mental deterioration -- CENP-V	association	Pubmed 2011:21629763;Pubmed central 2011:3100642;	We found that the TMS-EEG response <b>P30</b> amplitude correlated with <b>cognitive decline</b> and showed good specificity and sensitivity in identifying healthy subjects from those with MCI or AD.[Pubmed 2011:21629763];Hence, considering the earlier findings suggesting reduction in GABAA -mediated SICI of AD patients [3, 18ГѓВўГ‚в‚¬Г‚вЂњ20], the reduction in <b>P30</b> amplitude in relation to…	985	Phenotype	Mental deterioration	Cognitive decline;Cognitive decline, progressive;Intellectual deterioration;Mental deterioration;Progressive cognitive decline;cognitive-decline;decline - cognitive;decline cognitive;decline of cognitive;decline of the cognitive;deterioration of intellectual;deterioration of mental;deterioration of the intellectual;deterioration of the mental;progressive decline of cognitive;progressive decline o…	HP:0001268;UMLS:C0234985 "Mental deterioration";	61246	Protein	CENP-V	CENP-V;CENPV;Centromere protein V;Nuclear protein p30;Proline-rich protein 6;PRR6;3110013H01Rik;p 30;p-30;p30;prr-6;	SWISSPROT_AC:Q7Z7K6;SWISSPROT_ID:CENPV_HUMAN;EMBL:AF514992;EMBL:AY382899;EMBL:BC052604;EMBL:BC137486;EMBL:BC137487;RefSeq:NP_859067.2;ProteinModelPortal:Q7Z7K6;STRING:9606.ENSP00000299736;SWISSPROT_AC_OLD:B2RPK2;SWISSPROT_AC_OLD:Q3L8N5;SWISSPROT_AC_OLD:Q8NFH6;SMR:Q7Z7K6;GeneID:201161;KEGG:hsa:201161;eggNOG:COG3791;eggNOG:KOG4192;UniGene:Hs.433422;GO:GO:0000776;GO:GO:0000777;GO:GO:0001667;GO:GO:00…
37956569	Mental deterioration -- CENPV	association	Pubmed 2011:21629763;Pubmed central 2011:3100642;	We found that the TMS-EEG response <b>P30</b> amplitude correlated with <b>cognitive decline</b> and showed good specificity and sensitivity in identifying healthy subjects from those with MCI or AD.[Pubmed 2011:21629763];Hence, considering the earlier findings suggesting reduction in GABAA -mediated SICI of AD patients [3, 18ГѓВўГ‚в‚¬Г‚вЂњ20], the reduction in <b>P30</b> amplitude in relation to…	985	Phenotype	Mental deterioration	Cognitive decline;Cognitive decline, progressive;Intellectual deterioration;Mental deterioration;Progressive cognitive decline;cognitive-decline;decline - cognitive;decline cognitive;decline of cognitive;decline of the cognitive;deterioration of intellectual;deterioration of mental;deterioration of the intellectual;deterioration of the mental;progressive decline of cognitive;progressive decline o…	HP:0001268;UMLS:C0234985 "Mental deterioration";	4359740	Gene	CENPV	3110013H01Rik;CENP-V;CENPV;centromere protein V;p30;PRR6;Nuclear protein p30;p 30;p-30;Proline-rich protein 6;prr-6;	SWISSPROT_AC:Q7Z7K6;SWISSPROT_ID:CENPV_HUMAN;GeneID:201161;Ensembl:ENSG00000166582;HGNC:HGNC:29920;MIM:608139;Vega:OTTHUMG00000059345;protein_accession:AAH52604.1;protein_accession:AAI37487.1;protein_accession:AAI37488.1;protein_accession:AAM76703.1;protein_accession:AAR24368.1;protein_accession:EAX04499.1;protein_accession:EAX04500.1;protein_accession:NP_859067.2;protein_accession:Q7Z7K6.1;prote…
37959553	Mental deterioration -- SCF	association	Pubmed 2011:21593573;	Moreover, <b>SCF</b> plasma levels correlated with the rate of <b>cognitive decline</b> after one year follow-up period (r = 0.315; p = 0.048).[Pubmed 2011:21593573];These results suggest that lower <b>SCF</b> plasma levels are associated with a higher rate of <b>cognitive decline</b> in AD patients.[Pubmed 2011:21593573];	985	Phenotype	Mental deterioration	Cognitive decline;Cognitive decline, progressive;Intellectual deterioration;Mental deterioration;Progressive cognitive decline;cognitive-decline;decline - cognitive;decline cognitive;decline of cognitive;decline of the cognitive;deterioration of intellectual;deterioration of mental;deterioration of the intellectual;deterioration of the mental;progressive decline of cognitive;progressive decline o…	HP:0001268;UMLS:C0234985 "Mental deterioration";	443305	Protein	SCF	c-Kit ligand;Kit ligand;KITLG;Mast cell growth factor;MGF;SCF;Stem cell factor;c-kit-ligand;DCUA;DFNA69;factor stem cell;fph-2;FPH2;FPHH;kit- ligand;kit-ligand;Kitl;kl 1;KL-1;kl-i;ligand c-kit;ligand of c-kit;ligand of the c-kit;ligand-c-kit;mast-cell growth factor;scf-type;SF;SHEP7;stem cell factor-type;stem cell-factor;stem- cell factor;stem-cell factor;stem-cell-factor;	SWISSPROT_AC:P21583;SWISSPROT_ID:SCF_HUMAN;EMBL:AF119835;EMBL:AF400436;EMBL:AF400437;EMBL:AK290319;EMBL:AK293002;EMBL:BC069733;EMBL:BC069783;EMBL:BC069797;EMBL:BC074725;EMBL:BC126166;EMBL:BC143899;EMBL:CH471054;EMBL:CR749222;EMBL:M59964;EMBL:S42571;RefSeq:NP_000890.1;RefSeq:NP_003985.2;ProteinModelPortal:P21583;STRING:9606.ENSP00000228280;SWISSPROT_AC_OLD:A0AV09;SWISSPROT_AC_OLD:A8K2Q4;SWISSPROT_…
37959587	Mental deterioration -- KITLG	association	Pubmed 2011:21593573;	Moreover, <b>SCF</b> plasma levels correlated with the rate of <b>cognitive decline</b> after one year follow-up period (r = 0.315; p = 0.048).[Pubmed 2011:21593573];These results suggest that lower <b>SCF</b> plasma levels are associated with a higher rate of <b>cognitive decline</b> in AD patients.[Pubmed 2011:21593573];	985	Phenotype	Mental deterioration	Cognitive decline;Cognitive decline, progressive;Intellectual deterioration;Mental deterioration;Progressive cognitive decline;cognitive-decline;decline - cognitive;decline cognitive;decline of cognitive;decline of the cognitive;deterioration of intellectual;deterioration of mental;deterioration of the intellectual;deterioration of the mental;progressive decline of cognitive;progressive decline o…	HP:0001268;UMLS:C0234985 "Mental deterioration";	4343265	Gene	KITLG	DCUA;DFNA69;FPH2;FPHH;KIT ligand;Kitl;KITLG;KL-1;MGF;SCF;SF;SHEP7;c-Kit ligand;c-kit-ligand;factor stem cell;fph-2;kit- ligand;kit-ligand;kl 1;kl-i;ligand c-kit;ligand of c-kit;ligand of the c-kit;ligand-c-kit;Mast cell growth factor;mast-cell growth factor;scf-type;Stem cell factor;stem cell factor-type;stem cell-factor;stem- cell factor;stem-cell factor;stem-cell-factor;	SWISSPROT_AC:P21583;SWISSPROT_ID:SCF_HUMAN;GeneID:4254;Ensembl:ENSG00000049130;HGNC:HGNC:6343;MIM:184745;Vega:OTTHUMG00000169888;protein_accession:AAA85450.1;protein_accession:AAB22846.2;protein_accession:AAB23572.1;protein_accession:AAB23573.1;protein_accession:AAB35922.1;protein_accession:AAB39247.1;protein_accession:AAD22048.1;protein_accession:AAH69733.1;protein_accession:AAH69783.1;protein_a…
38079257	Mental deterioration -- Clusterin	association	Pubmed 2015:26402636;Pubmed 2011:21390209;Pubmed 2016:27516739;Pubmed central 2017:5678263;Pubmed central 2017:5701424;Pubmed central 2016:4963458;Pubmed central 2016:5042792;Pubmed central 2011:3044719;Pubmed central 2013:3741956;Pubmed central 2013:3828341;	<b>Clusterin</b> Levels in Plasma Predict <b>Cognitive Decline</b> and Progression to Alzheimer's Disease.[Pubmed 2015:26402636];An inverse relation between plasma <b>clusterin</b> levels and <b>cognitive decline</b> was observed in AD patients (rГѓВўГ‚в‚¬Г‚Е =ГѓВўГ‚в‚¬Г‚Е 0.23; pГѓВўГ‚вЂ°Г‚В¤0.05).[Pubmed 2015:26402636];An inverse relation between plasma <b>clusterin</b> levels and <b>cognitive …	985	Phenotype	Mental deterioration	Cognitive decline;Cognitive decline, progressive;Intellectual deterioration;Mental deterioration;Progressive cognitive decline;cognitive-decline;decline - cognitive;decline cognitive;decline of cognitive;decline of the cognitive;deterioration of intellectual;deterioration of mental;deterioration of the intellectual;deterioration of the mental;progressive decline of cognitive;progressive decline o…	HP:0001268;UMLS:C0234985 "Mental deterioration";	70409	Protein	Clusterin	Aging-associated gene 4 protein;Apo-J;APOJ;Apolipoprotein J;CLI;CLU;CLUS;Clusterin;Complement cytolysis inhibitor;Complement-associated protein SP-40,40;Ku70-binding protein 1;KUB1;NA1/NA2;Testosterone-repressed prostate message 2;TRPM-2;AAG4;apo j;apolipoprotein-j;clu 2;clu-2;CLU1;CLU2;complement-associated protein sp-40, 40;inhibitor of complement cytolysis;na-1/na-2;sgp 2;SGP-2;SGP2;sp 40;SP-4…	SWISSPROT_AC:P10909;SWISSPROT_ID:CLUS_HUMAN;EMBL:AF311103;EMBL:AK093399;EMBL:AK313870;EMBL:AY341244;EMBL:AY513288;EMBL:BC010514;EMBL:BC019588;EMBL:BU150467;EMBL:BX648414;EMBL:CR599675;EMBL:J02908;EMBL:L00974;EMBL:M25915;EMBL:M63376;EMBL:M63377;EMBL:M63378;EMBL:M63379;EMBL:M64722;EMBL:M74816;EMBL:X14723;RefSeq:NP_001822.3;RefSeq:XP_006716347.1;ProteinModelPortal:P10909;STRING:9606.ENSP00000315130;…
38079285	Mental deterioration -- CLU	association	Pubmed 2011:21390209;Pubmed central 2011:3044719;Pubmed central 2013:3828341;	Both the PICALM and <b>CLU</b> variants showed nominal significant association with <b>cognitive decline</b> as measured by change in Clinical Dementia Rating-sum of boxes (CDR-SB) score from the baseline but did not pass multiple-test correction.[Pubmed 2011:21390209];Both the PICALM and <b>CLU</b> variants showed nominal significant association with <b>cognitive decline</b> as measured by chang…	985	Phenotype	Mental deterioration	Cognitive decline;Cognitive decline, progressive;Intellectual deterioration;Mental deterioration;Progressive cognitive decline;cognitive-decline;decline - cognitive;decline cognitive;decline of cognitive;decline of the cognitive;deterioration of intellectual;deterioration of mental;deterioration of the intellectual;deterioration of the mental;progressive decline of cognitive;progressive decline o…	HP:0001268;UMLS:C0234985 "Mental deterioration";	70466	Protein	CLU	CLU;CLUH;Clustered mitochondria protein homolog;KIAA0664;CLU1;clustered mitochondria homolog;	SWISSPROT_AC:O75153;SWISSPROT_ID:CLU_HUMAN;EMBL:AB014564;EMBL:AK023003;EMBL:AK125717;EMBL:BC004266;EMBL:BC033614;EMBL:BC063786;EMBL:CR627449;RefSeq:NP_056044.3;ProteinModelPortal:O75153;STRING:9606.ENSP00000388872;SWISSPROT_AC_OLD:Q6AHY2;SWISSPROT_AC_OLD:Q6P3X7;SWISSPROT_AC_OLD:Q6ZUG8;SWISSPROT_AC_OLD:Q8N4U7;SWISSPROT_AC_OLD:Q9BTA3;SWISSPROT_AC_OLD:Q9H979;SMR:O75153;GeneID:23277;KEGG:hsa:23277;eg…
38079315	Mental deterioration -- CLU	association	Pubmed 2015:26402636;Pubmed 2011:21390209;Pubmed 2016:27516739;Pubmed central 2017:5678263;Pubmed central 2017:5701424;Pubmed central 2016:4963458;Pubmed central 2016:5042792;Pubmed central 2011:3044719;Pubmed central 2013:3741956;Pubmed central 2013:3828341;	<b>Clusterin</b> Levels in Plasma Predict <b>Cognitive Decline</b> and Progression to Alzheimer's Disease.[Pubmed 2015:26402636];An inverse relation between plasma <b>clusterin</b> levels and <b>cognitive decline</b> was observed in AD patients (rГѓВўГ‚в‚¬Г‚Е =ГѓВўГ‚в‚¬Г‚Е 0.23; pГѓВўГ‚вЂ°Г‚В¤0.05).[Pubmed 2015:26402636];An inverse relation between plasma <b>clusterin</b> levels and <b>cognitive …	985	Phenotype	Mental deterioration	Cognitive decline;Cognitive decline, progressive;Intellectual deterioration;Mental deterioration;Progressive cognitive decline;cognitive-decline;decline - cognitive;decline cognitive;decline of cognitive;decline of the cognitive;deterioration of intellectual;deterioration of mental;deterioration of the intellectual;deterioration of the mental;progressive decline of cognitive;progressive decline o…	HP:0001268;UMLS:C0234985 "Mental deterioration";	4340784	Gene	CLU	AAG4;APO-J;APOJ;CLI;CLU;CLU1;CLU2;clusterin;KUB1;NA1/NA2;SGP-2;SGP2;SP-40;TRPM-2;TRPM2;Aging-associated gene 4 protein;apo j;Apolipoprotein J;apolipoprotein-j;clu 2;clu-2;CLUS;Complement cytolysis inhibitor;complement-associated protein sp-40, 40;Complement-associated protein SP-40,40;inhibitor of complement cytolysis;Ku70-binding protein 1;na-1/na-2;sgp 2;sp 40;Testosterone-repressed prostate me…	SWISSPROT_AC:P10909;SWISSPROT_ID:CLUS_HUMAN;GeneID:1191;Ensembl:ENSG00000120885;HGNC:HGNC:2095;MIM:185430;Vega:OTTHUMG00000102114;protein_accession:AAA35692.1;protein_accession:AAA36609.1;protein_accession:AAA51765.1;protein_accession:AAA60321.1;protein_accession:AAA60567.1;protein_accession:AAB06507.1;protein_accession:AAB06508.1;protein_accession:AAB25217.1;protein_accession:AAH10514.1;protein_…
38079358	Mental deterioration -- CLUH	association	Pubmed 2011:21390209;Pubmed central 2011:3044719;Pubmed central 2013:3828341;	Both the PICALM and <b>CLU</b> variants showed nominal significant association with <b>cognitive decline</b> as measured by change in Clinical Dementia Rating-sum of boxes (CDR-SB) score from the baseline but did not pass multiple-test correction.[Pubmed 2011:21390209];Both the PICALM and <b>CLU</b> variants showed nominal significant association with <b>cognitive decline</b> as measured by chang…	985	Phenotype	Mental deterioration	Cognitive decline;Cognitive decline, progressive;Intellectual deterioration;Mental deterioration;Progressive cognitive decline;cognitive-decline;decline - cognitive;decline cognitive;decline of cognitive;decline of the cognitive;deterioration of intellectual;deterioration of mental;deterioration of the intellectual;deterioration of the mental;progressive decline of cognitive;progressive decline o…	HP:0001268;UMLS:C0234985 "Mental deterioration";	4349222	Gene	CLUH	CLU1;CLUH;clustered mitochondria homolog;KIAA0664;CLU;Clustered mitochondria protein homolog;	SWISSPROT_AC:O75153;SWISSPROT_ID:CLU_HUMAN;GeneID:23277;Ensembl:ENSG00000132361;HGNC:HGNC:29094;MIM:616184;Vega:OTTHUMG00000177575;protein_accession:AAH04266.1;protein_accession:AAH33614.1;protein_accession:AAH63786.1;protein_accession:AAI56058.1;protein_accession:AAI56941.1;protein_accession:BAA31639.1;protein_accession:CAH10532.1;protein_accession:EAW90532.1;protein_accession:EAW90533.1;protein…
38194744	Mental deterioration -- CR1	association	Pubmed 2012:22952074;Pubmed 2011:21391232;Pubmed central 2017:5702307;	CLU and <b>CR1</b> were associated with more rapid <b>cognitive decline</b>.[Pubmed 2012:22952074];In a mediation analysis, controlling for amyloid pathology strongly attenuated the effect of the <b>CR1</b> locus on <b>cognitive decline</b>.[Pubmed 2011:21391232];Only the <b>CR1</b> locus was associated with both global <b>cognitive decline</b> (p = 0.011) and global AD pathology (p = 0.025).[Pub…	985	Phenotype	Mental deterioration	Cognitive decline;Cognitive decline, progressive;Intellectual deterioration;Mental deterioration;Progressive cognitive decline;cognitive-decline;decline - cognitive;decline cognitive;decline of cognitive;decline of the cognitive;deterioration of intellectual;deterioration of mental;deterioration of the intellectual;deterioration of the mental;progressive decline of cognitive;progressive decline o…	HP:0001268;UMLS:C0234985 "Mental deterioration";	80060	Protein	CR1	C3b/C4b receptor;C3BR;CD35 antigen;Complement receptor type 1;CR1;C4BR;cd 35;cd-35;CD35;complement C3b/C4b receptor 1 (Knops blood group);complement receptor 1;complement receptor i;complement receptor type i;complement receptor type-1;complement receptor-1;complement receptor-type 1;complement-receptor 1;KN;	SWISSPROT_AC:P17927;SWISSPROT_ID:CR1_HUMAN;EMBL:AL137789;EMBL:AL691452;EMBL:L17390;EMBL:L17391;EMBL:L17392;EMBL:L17393;EMBL:L17394;EMBL:L17395;EMBL:L17396;EMBL:L17397;EMBL:L17398;EMBL:L17399;EMBL:L17400;EMBL:L17401;EMBL:L17402;EMBL:L17403;EMBL:L17404;EMBL:L17405;EMBL:L17406;EMBL:L17407;EMBL:L17408;EMBL:L17409;EMBL:L17410;EMBL:L17411;EMBL:L17412;EMBL:L17413;EMBL:L17414;EMBL:L17415;EMBL:L17416;EMBL…
38194765	Mental deterioration -- CR1	association	Pubmed 2012:22952074;Pubmed 2011:21391232;Pubmed central 2017:5702307;	CLU and <b>CR1</b> were associated with more rapid <b>cognitive decline</b>.[Pubmed 2012:22952074];In a mediation analysis, controlling for amyloid pathology strongly attenuated the effect of the <b>CR1</b> locus on <b>cognitive decline</b>.[Pubmed 2011:21391232];Only the <b>CR1</b> locus was associated with both global <b>cognitive decline</b> (p = 0.011) and global AD pathology (p = 0.025).[Pub…	985	Phenotype	Mental deterioration	Cognitive decline;Cognitive decline, progressive;Intellectual deterioration;Mental deterioration;Progressive cognitive decline;cognitive-decline;decline - cognitive;decline cognitive;decline of cognitive;decline of the cognitive;deterioration of intellectual;deterioration of mental;deterioration of the intellectual;deterioration of the mental;progressive decline of cognitive;progressive decline o…	HP:0001268;UMLS:C0234985 "Mental deterioration";	4340924	Gene	CR1	C3BR;C4BR;CD35;complement C3b/C4b receptor 1 (Knops blood group);CR1;KN;C3b/C4b receptor;cd 35;cd-35;CD35 antigen;complement receptor 1;complement receptor i;Complement receptor type 1;complement receptor type i;complement receptor type-1;complement receptor-1;complement receptor-type 1;complement-receptor 1;	SWISSPROT_AC:P17927;SWISSPROT_ID:CR1_HUMAN;GeneID:1378;Ensembl:ENSG00000203710;HGNC:HGNC:2334;MIM:120620;Vega:OTTHUMG00000036311;protein_accession:AAA52297.1;protein_accession:AAA52298.1;protein_accession:AAA52299.1;protein_accession:AAB60694.1;protein_accession:AAB60695.1;protein_accession:AAD15289.1;protein_accession:AAG09139.1;protein_accession:AAG09140.1;protein_accession:AAG14442.1;protein_a…
38245756	Mental deterioration -- ADL	association	Pubmed 2013:25473924;Pubmed 2016:27489221;Pubmed 2017:27489221;	Thus, older adult <b>ADL</b> assessment may be useful in providing information on potential <b>cognitive decline</b>.[Pubmed 2013:25473924];Furthermore, multiple regression analysis found <b>cognitive decline</b> significantly correlated with <b>ADL</b> decline, age, poor medication adherence, upper and lower extremity function disorder, visual/auditory disorder, and urinary disorder.[Pubmed 2016…	985	Phenotype	Mental deterioration	Cognitive decline;Cognitive decline, progressive;Intellectual deterioration;Mental deterioration;Progressive cognitive decline;cognitive-decline;decline - cognitive;decline cognitive;decline of cognitive;decline of the cognitive;deterioration of intellectual;deterioration of mental;deterioration of the intellectual;deterioration of the mental;progressive decline of cognitive;progressive decline o…	HP:0001268;UMLS:C0234985 "Mental deterioration";	449417	Protein	ADL	50 kDa dystrophin-associated glycoprotein;50DAG;Adhalin;ADL;Alpha-sarcoglycan;Alpha-SG;DAG2;Dystroglycan-2;SGCA;50 kda dystrophin associated glycoprotein;50 kda dystrophin-associated-glycoprotein;50-kda dystrophin-associated glycoprotein;a-sarcoglycan;a-sg;adl-an;alpha -sg;alpha s g;alpha s gamma;alpha s-gamma;alpha sarcoglycan;DMDA2;LGMD2D;sarcoglycan alpha;SCARMD1;sgc a;sgc alpha;sgc isoform al…	SWISSPROT_AC:Q16586;SWISSPROT_ID:SGCA_HUMAN;EMBL:AC015909;EMBL:AK290622;EMBL:BC025702;EMBL:CH471109;EMBL:L34355;EMBL:L35853;EMBL:L46810;EMBL:U08895;RefSeq:NP_000014.1;RefSeq:NP_001129169.1;ProteinModelPortal:Q16586;STRING:9606.ENSP00000262018;SWISSPROT_AC_OLD:A6NEB8;SWISSPROT_AC_OLD:A8K3K7;SWISSPROT_AC_OLD:Q13710;SWISSPROT_AC_OLD:Q13712;SMR:Q16586;GeneID:6442;KEGG:hsa:6442;PIR:A54746;eggNOG:ENOG4…
38245787	Mental deterioration -- SGCA	association	Pubmed 2013:25473924;Pubmed 2016:27489221;Pubmed 2017:27489221;	Thus, older adult <b>ADL</b> assessment may be useful in providing information on potential <b>cognitive decline</b>.[Pubmed 2013:25473924];Furthermore, multiple regression analysis found <b>cognitive decline</b> significantly correlated with <b>ADL</b> decline, age, poor medication adherence, upper and lower extremity function disorder, visual/auditory disorder, and urinary disorder.[Pubmed 2016…	985	Phenotype	Mental deterioration	Cognitive decline;Cognitive decline, progressive;Intellectual deterioration;Mental deterioration;Progressive cognitive decline;cognitive-decline;decline - cognitive;decline cognitive;decline of cognitive;decline of the cognitive;deterioration of intellectual;deterioration of mental;deterioration of the intellectual;deterioration of the mental;progressive decline of cognitive;progressive decline o…	HP:0001268;UMLS:C0234985 "Mental deterioration";	4344994	Gene	SGCA	50DAG;adhalin;ADL;DAG2;DMDA2;LGMD2D;sarcoglycan alpha;SCARMD1;SGCA;50 kda dystrophin associated glycoprotein;50 kDa dystrophin-associated glycoprotein;50 kda dystrophin-associated-glycoprotein;50-kda dystrophin-associated glycoprotein;a-sarcoglycan;a-sg;adl-an;alpha -sg;alpha s g;alpha s gamma;alpha s-gamma;alpha sarcoglycan;Alpha-sarcoglycan;Alpha-SG;Dystroglycan-2;sgc a;sgc alpha;sgc isoform al…	SWISSPROT_AC:Q16586;SWISSPROT_ID:SGCA_HUMAN;GeneID:6442;Ensembl:ENSG00000108823;HGNC:HGNC:10805;MIM:600119;Vega:OTTHUMG00000162024;protein_accession:AAA35510.1;protein_accession:AAA50461.1;protein_accession:AAA81637.1;protein_accession:AAC37583.1;protein_accession:AAH25702.1;protein_accession:ABM84703.1;protein_accession:ALQ33789.1;protein_accession:ALQ33790.1;protein_accession:BAF83311.1;protein…
38369246	Mental deterioration -- DDAH	association	Pubmed 2011:21570763;	Hashimoto encephalopathy and antibodies against <b>dimethylargininase-1</b>: a rare cause of <b>cognitive decline</b> in a pediatric Down's syndrome patient.[Pubmed 2011:21570763];	985	Phenotype	Mental deterioration	Cognitive decline;Cognitive decline, progressive;Intellectual deterioration;Mental deterioration;Progressive cognitive decline;cognitive-decline;decline - cognitive;decline cognitive;decline of cognitive;decline of the cognitive;deterioration of intellectual;deterioration of mental;deterioration of the intellectual;deterioration of the mental;progressive decline of cognitive;progressive decline o…	HP:0001268;UMLS:C0234985 "Mental deterioration";	96833	Protein	DDAH	DDAH;DDAH-1;DDAH1;DDAHI;Dimethylargininase-1;Dimethylarginine dimethylaminohydrolase 1;EC 3.5.3.18;N(G),N(G)-dimethylarginine dimethylaminohydrolase 1;ddah 1;ddah i;ddah isoform 1;ddah isoform-1;ddah-i;dimethylargininase-i;dimethylarginine dimethylaminohydrolase i;dimethylarginine dimethylaminohydrolase isoform 1;dimethylarginine dimethylaminohydrolase type 1;dimethylarginine dimethylaminohydrola…	SWISSPROT_AC:O94760;SWISSPROT_ID:DDAH1_HUMAN;EMBL:AB001915;EMBL:AC092807;EMBL:AL078459;EMBL:AL360219;EMBL:BC033680;EMBL:BC043235;EMBL:BX648145;EMBL:CH471097;RefSeq:NP_001127917.1;RefSeq:NP_036269.1;RefSeq:XP_005270767.1;ProteinModelPortal:O94760;STRING:9606.ENSP00000284031;SWISSPROT_AC_OLD:Q5HYC8;SWISSPROT_AC_OLD:Q86XK5;SMR:O94760;GeneID:23576;KEGG:hsa:23576;eggNOG:COG1834;eggNOG:ENOG410IFS6;UniG…
38369286	Mental deterioration -- DDAH1	association	Pubmed 2011:21570763;	Hashimoto encephalopathy and antibodies against <b>dimethylargininase-1</b>: a rare cause of <b>cognitive decline</b> in a pediatric Down's syndrome patient.[Pubmed 2011:21570763];	985	Phenotype	Mental deterioration	Cognitive decline;Cognitive decline, progressive;Intellectual deterioration;Mental deterioration;Progressive cognitive decline;cognitive-decline;decline - cognitive;decline cognitive;decline of cognitive;decline of the cognitive;deterioration of intellectual;deterioration of mental;deterioration of the intellectual;deterioration of the mental;progressive decline of cognitive;progressive decline o…	HP:0001268;UMLS:C0234985 "Mental deterioration";	4349453	Gene	DDAH1	DDAH;DDAH-1;DDAH1;DDAHI;dimethylarginine dimethylaminohydrolase 1;HEL-S-16;ddah 1;ddah i;ddah isoform 1;ddah isoform-1;ddah-i;Dimethylargininase-1;dimethylargininase-i;dimethylarginine dimethylaminohydrolase i;dimethylarginine dimethylaminohydrolase isoform 1;dimethylarginine dimethylaminohydrolase type 1;dimethylarginine dimethylaminohydrolase-1;dimethylarginine dimethylaminohydrolase1;dimethyla…	SWISSPROT_AC:O94760;SWISSPROT_ID:DDAH1_HUMAN;GeneID:23576;Ensembl:ENSG00000153904;HGNC:HGNC:2715;MIM:604743;Vega:OTTHUMG00000191181;protein_accession:AAH33680.1;protein_accession:AAH43235.2;protein_accession:ACJ13659.1;protein_accession:BAG35341.1;protein_accession:BAG57891.1;protein_accession:BAG63803.1;protein_accession:BAG65613.1;protein_accession:CAI45988.1;protein_accession:EAW73199.1;protei…
38561760	Mental deterioration -- CYP46A1	association	Pubmed 2014:24924840;Pubmed 2011:21729100;	The combined effects of metabolic syndrome and the apolipoprotein E and <b>CYP46</b> genotypes on the risk of <b>cognitive decline</b> has yet to be determined among Taiwanese Chinese.[Pubmed 2014:24924840];The integrated effect of the cholesterol and <b>CYP46</b> genotypes on the risk of <b>cognitive decline</b> needs to be determined.[Pubmed 2011:21729100];	985	Phenotype	Mental deterioration	Cognitive decline;Cognitive decline, progressive;Intellectual deterioration;Mental deterioration;Progressive cognitive decline;cognitive-decline;decline - cognitive;decline cognitive;decline of cognitive;decline of the cognitive;deterioration of intellectual;deterioration of mental;deterioration of the intellectual;deterioration of the mental;progressive decline of cognitive;progressive decline o…	HP:0001268;UMLS:C0234985 "Mental deterioration";	79142	Protein	CYP46A1	CH24H;Cholesterol 24-hydroxylase;CP46A;CYP46;CYP46A1;Cytochrome P450 46A1;EC 1.14.14.25;cholesterol 24 hydroxylase;cholesterol-24 hydroxylase;cholesterol-24-hydroxylase;cp4-6;CP46;cytochrome P450 family 46 subfamily A member 1;	SWISSPROT_AC:Q9Y6A2;SWISSPROT_ID:CP46A_HUMAN;EMBL:AF094480;EMBL:AK090886;EMBL:AK295216;EMBL:AL136000;EMBL:AL160313;EMBL:BC022539;RefSeq:NP_006659.1;ProteinModelPortal:Q9Y6A2;STRING:9606.ENSP00000261835;SWISSPROT_AC_OLD:B4DHP8;SWISSPROT_AC_OLD:E7EQG9;SWISSPROT_AC_OLD:Q8N2B0;SMR:Q9Y6A2;GeneID:10858;KEGG:hsa:10858;eggNOG:COG2124;eggNOG:KOG0157;UniGene:Hs.25121;GO:GO:0005506;GO:GO:0005783;GO:GO:00057…
38561798	Mental deterioration -- CYP46A1	association	Pubmed 2014:24924840;Pubmed 2011:21729100;	The combined effects of metabolic syndrome and the apolipoprotein E and <b>CYP46</b> genotypes on the risk of <b>cognitive decline</b> has yet to be determined among Taiwanese Chinese.[Pubmed 2014:24924840];The integrated effect of the cholesterol and <b>CYP46</b> genotypes on the risk of <b>cognitive decline</b> needs to be determined.[Pubmed 2011:21729100];	985	Phenotype	Mental deterioration	Cognitive decline;Cognitive decline, progressive;Intellectual deterioration;Mental deterioration;Progressive cognitive decline;cognitive-decline;decline - cognitive;decline cognitive;decline of cognitive;decline of the cognitive;deterioration of intellectual;deterioration of mental;deterioration of the intellectual;deterioration of the mental;progressive decline of cognitive;progressive decline o…	HP:0001268;UMLS:C0234985 "Mental deterioration";	4348445	Gene	CYP46A1	CP46;CYP46;CYP46A1;cytochrome P450 family 46 subfamily A member 1;CH24H;cholesterol 24 hydroxylase;Cholesterol 24-hydroxylase;cholesterol-24 hydroxylase;cholesterol-24-hydroxylase;cp4-6;CP46A;Cytochrome P450 46A1;EC 1.14.14.25;	SWISSPROT_AC:Q9Y6A2;SWISSPROT_ID:CP46A_HUMAN;GeneID:10858;Ensembl:ENSG00000036530;HGNC:HGNC:2641;MIM:604087;Vega:OTTHUMG00000171510;protein_accession:AAD41244.1;protein_accession:AAH22539.1;protein_accession:BAC03539.1;protein_accession:BAD92986.1;protein_accession:BAG58210.1;protein_accession:EAW81678.1;protein_accession:NP_006659.1;protein_accession:Q9Y6A2.1;protein_accession:XP_005267331.1;pro…
39090063	Mental deterioration -- EMP	association	Pubmed 2012:23075931;	Certain circulating <b>EMP</b> phenotypes may be associated with a <b>cognitive decline</b> of AD patients.[Pubmed 2012:23075931];	985	Phenotype	Mental deterioration	Cognitive decline;Cognitive decline, progressive;Intellectual deterioration;Mental deterioration;Progressive cognitive decline;cognitive-decline;decline - cognitive;decline cognitive;decline of cognitive;decline of the cognitive;deterioration of intellectual;deterioration of mental;deterioration of the intellectual;deterioration of the mental;progressive decline of cognitive;progressive decline o…	HP:0001268;UMLS:C0234985 "Mental deterioration";	233795	Protein	EMP	Cell proliferation-inducing gene 5 protein;EMP;Erythroblast macrophage protein;HLC-10;Human lung cancer oncogene 10 protein;Macrophage erythroblast attacher;MAEA;EMLP;erythroblast-macrophage protein;GID9;PIG5;	SWISSPROT_AC:Q7L5Y9;SWISSPROT_ID:MAEA_HUMAN;EMBL:AF084928;EMBL:AK001088;EMBL:AK022515;EMBL:AK022586;EMBL:AK128302;EMBL:AY189687;EMBL:AY236486;EMBL:BC001225;EMBL:BC006470;EMBL:BT006957;RefSeq:NP_001017405.1;RefSeq:NP_001284360.1;RefSeq:NP_005873.2;ProteinModelPortal:Q7L5Y9;STRING:9606.ENSP00000302830;SWISSPROT_AC_OLD:O95285;SWISSPROT_AC_OLD:Q5JB54;SWISSPROT_AC_OLD:Q6ZRD6;SWISSPROT_AC_OLD:Q9BQ11;SW…
39090130	Mental deterioration -- MAEA	association	Pubmed 2012:23075931;	Certain circulating <b>EMP</b> phenotypes may be associated with a <b>cognitive decline</b> of AD patients.[Pubmed 2012:23075931];	985	Phenotype	Mental deterioration	Cognitive decline;Cognitive decline, progressive;Intellectual deterioration;Mental deterioration;Progressive cognitive decline;cognitive-decline;decline - cognitive;decline cognitive;decline of cognitive;decline of the cognitive;deterioration of intellectual;deterioration of mental;deterioration of the intellectual;deterioration of the mental;progressive decline of cognitive;progressive decline o…	HP:0001268;UMLS:C0234985 "Mental deterioration";	4347982	Gene	MAEA	EMLP;EMP;GID9;HLC-10;macrophage erythroblast attacher;MAEA;PIG5;Cell proliferation-inducing gene 5 protein;Erythroblast macrophage protein;erythroblast-macrophage protein;Human lung cancer oncogene 10 protein;	SWISSPROT_AC:Q7L5Y9;SWISSPROT_ID:MAEA_HUMAN;GeneID:10296;Ensembl:ENSG00000090316;HGNC:HGNC:13731;MIM:606801;Vega:OTTHUMG00000160169;protein_accession:AAC67543.1;protein_accession:AAH01225.2;protein_accession:AAH06470.2;protein_accession:AAO85220.1;protein_accession:AAP35603.1;protein_accession:AAP74806.1;protein_accession:BAA91499.1;protein_accession:BAB14072.1;protein_accession:BAB14113.1;protei…
39176188	Mental deterioration -- MCP-1	association	Pubmed 2012:22303443;Pubmed central 2012:3268759;Pubmed central 2013:3688934;Pubmed central 2013:3741576;Pubmed central 2018:5775300;	<b>CCL2</b> is associated with a faster rate of <b>cognitive decline</b> during early stages of Alzheimer's disease.[Pubmed 2012:22303443];<b>CCL2</b> Is Associated with a Faster Rate of <b>Cognitive Decline</b> during Early Stages of Alzheimer's Disease.[Pubmed central 2012:3268759];Regarding CCR2 ligands, Westin et al. found a correlation between <b>CCL2</b> levels in the CSF and more rapid <b>…	985	Phenotype	Mental deterioration	Cognitive decline;Cognitive decline, progressive;Intellectual deterioration;Mental deterioration;Progressive cognitive decline;cognitive-decline;decline - cognitive;decline cognitive;decline of cognitive;decline of the cognitive;deterioration of intellectual;deterioration of mental;deterioration of the intellectual;deterioration of the mental;progressive decline of cognitive;progressive decline o…	HP:0001268;UMLS:C0234985 "Mental deterioration";	57718	Protein	MCP-1	C-C motif chemokine 2;CCL2;HC11;MCAF;MCP-1;MCP1;Monocyte chemoattractant protein 1;Monocyte chemotactic and activating factor;Monocyte chemotactic protein 1;Monocyte secretory protein JE;SCYA2;Small-inducible cytokine A2;c-c chemokine motif ligand 2;C-C motif chemokine ligand 2;c-c motif chemokine ligand-2;c-c motif ligand 2 chemokine;chemokine c-c motif ligand 2;chemokine c-c motif ligand-2;GDCF…	SWISSPROT_AC:P13500;SWISSPROT_ID:CCL2_HUMAN;EMBL:A17786;EMBL:AF519531;EMBL:AK311960;EMBL:BC009716;EMBL:BT007329;EMBL:CH471147;EMBL:M24545;EMBL:M28223;EMBL:M28224;EMBL:M28225;EMBL:M28226;EMBL:M30816;EMBL:M31625;EMBL:M31626;EMBL:M37719;EMBL:S69738;EMBL:S71513;EMBL:X14768;EMBL:Y18933;RefSeq:NP_002973.1;ProteinModelPortal:P13500;STRING:9606.ENSP00000225831;SWISSPROT_AC_OLD:B2R4V3;SWISSPROT_AC_OLD:Q9U…
39176248	Mental deterioration -- CCL2	association	Pubmed 2012:22303443;Pubmed central 2012:3268759;Pubmed central 2013:3688934;Pubmed central 2013:3741576;	<b>CCL2</b> is associated with a faster rate of <b>cognitive decline</b> during early stages of Alzheimer's disease.[Pubmed 2012:22303443];<b>CCL2</b> Is Associated with a Faster Rate of <b>Cognitive Decline</b> during Early Stages of Alzheimer's Disease.[Pubmed central 2012:3268759];Regarding CCR2 ligands, Westin et al. found a correlation between <b>CCL2</b> levels in the CSF and more rapid <b>…	985	Phenotype	Mental deterioration	Cognitive decline;Cognitive decline, progressive;Intellectual deterioration;Mental deterioration;Progressive cognitive decline;cognitive-decline;decline - cognitive;decline cognitive;decline of cognitive;decline of the cognitive;deterioration of intellectual;deterioration of mental;deterioration of the intellectual;deterioration of the mental;progressive decline of cognitive;progressive decline o…	HP:0001268;UMLS:C0234985 "Mental deterioration";	4344914	Gene	CCL2	C-C motif chemokine ligand 2;CCL2;GDCF-2;HC11;HSMCR30;MCAF;MCP-1;MCP1;SCYA2;SMC-CF;c-c chemokine motif ligand 2;C-C motif chemokine 2;c-c motif chemokine ligand-2;c-c motif ligand 2 chemokine;chemokine c-c motif ligand 2;chemokine c-c motif ligand-2;hc 11;hc-11;mcp -1;mcp 1;mcp i;mcp- 1;mcp- i;mcp--1;monocyte chemoattractant protein -1;Monocyte chemoattractant protein 1;monocyte chemoattractant p…	SWISSPROT_AC:P13500;SWISSPROT_ID:CCL2_HUMAN;GeneID:6347;Ensembl:ENSG00000108691;HGNC:HGNC:10618;MIM:158105;Vega:OTTHUMG00000132887;protein_accession:AAA18102.1;protein_accession:AAA18164.1;protein_accession:AAA36330.1;protein_accession:AAA60308.1;protein_accession:AAA60309.1;protein_accession:AAA96708.1;protein_accession:AAB20651.1;protein_accession:AAB29926.1;protein_accession:AAH09716.1;protein…
39198375	Mental deterioration -- DYM	association	Pubmed 2012:22253004;	The association between <b>SMC</b> and future <b>cognitive decline</b> or dementia is not clear, especially in a general practice population.[Pubmed 2012:22253004];	985	Phenotype	Mental deterioration	Cognitive decline;Cognitive decline, progressive;Intellectual deterioration;Mental deterioration;Progressive cognitive decline;cognitive-decline;decline - cognitive;decline cognitive;decline of cognitive;decline of the cognitive;deterioration of intellectual;deterioration of mental;deterioration of the intellectual;deterioration of the mental;progressive decline of cognitive;progressive decline o…	HP:0001268;UMLS:C0234985 "Mental deterioration";	112947	Protein	DYM	Dyggve-Melchior-Clausen syndrome protein;DYM;Dymeclin;DMC;SMC;smc-subtype;	SWISSPROT_AC:Q7RTS9;SWISSPROT_ID:DYM_HUMAN;EMBL:AK074611;EMBL:AK091256;EMBL:AK291303;EMBL:AK296579;EMBL:AK315091;EMBL:AL390156;EMBL:AY364250;EMBL:BC001252;EMBL:BC064394;EMBL:BK000950;EMBL:CH471096;RefSeq:NP_060123.3;ProteinModelPortal:Q7RTS9;STRING:9606.ENSP00000269445;SWISSPROT_AC_OLD:A8K5I8;SWISSPROT_AC_OLD:B2RCF9;SWISSPROT_AC_OLD:B4DKI7;SWISSPROT_AC_OLD:Q3ZTS8;SWISSPROT_AC_OLD:Q6P2P5;SWISSPROT…
39198422	Mental deterioration -- DYM	association	Pubmed 2012:22253004;	The association between <b>SMC</b> and future <b>cognitive decline</b> or dementia is not clear, especially in a general practice population.[Pubmed 2012:22253004];	985	Phenotype	Mental deterioration	Cognitive decline;Cognitive decline, progressive;Intellectual deterioration;Mental deterioration;Progressive cognitive decline;cognitive-decline;decline - cognitive;decline cognitive;decline of cognitive;decline of the cognitive;deterioration of intellectual;deterioration of mental;deterioration of the intellectual;deterioration of the mental;progressive decline of cognitive;progressive decline o…	HP:0001268;UMLS:C0234985 "Mental deterioration";	4352281	Gene	DYM	DMC;DYM;dymeclin;SMC;Dyggve-Melchior-Clausen syndrome protein;smc-subtype;	SWISSPROT_AC:Q7RTS9;SWISSPROT_ID:DYM_HUMAN;GeneID:54808;Ensembl:ENSG00000141627;HGNC:HGNC:21317;MIM:607461;Vega:OTTHUMG00000132659;protein_accession:AAH01252.2;protein_accession:AAH64394.1;protein_accession:AAQ76809.1;protein_accession:ABL59903.1;protein_accession:BAA90931.1;protein_accession:BAC11088.1;protein_accession:BAF83992.1;protein_accession:BAG37556.1;protein_accession:BAG52319.1;protein…
39204906	Mental deterioration -- EGFR	association	Pubmed 2012:22241818;Pubmed 2015:25669668;	No associations were observed between an <b>eGFR</b> &lt;60 ml/min per 1.73 m(2) and <b>cognitive decline</b>.[Pubmed 2012:22241818];Multivariate logistic regression was used to examine the relationships between <b>eGFR</b> and <b>cognitive decline</b>.[Pubmed 2015:25669668];	985	Phenotype	Mental deterioration	Cognitive decline;Cognitive decline, progressive;Intellectual deterioration;Mental deterioration;Progressive cognitive decline;cognitive-decline;decline - cognitive;decline cognitive;decline of cognitive;decline of the cognitive;deterioration of intellectual;deterioration of mental;deterioration of the intellectual;deterioration of the mental;progressive decline of cognitive;progressive decline o…	HP:0001268;UMLS:C0234985 "Mental deterioration";	118933	Protein	EGFR	EC 2.7.10.1;EGFR;Epidermal growth factor receptor;ERBB;ERBB1;HER1;Proto-oncogene c-ErbB-1;Receptor tyrosine-protein kinase erbB-1;c-erb-b-1 proto-oncogene;c-erbb1 proto-oncogene;egfr-type;epidermal growth factor - receptor;epidermal growth factor -receptor;epidermal growth factor receptor-type;epidermal growth factor's receptor;epidermal growth factor-receptor;epidermal growth receptor factor;epi…	SWISSPROT_AC:P00533;SWISSPROT_ID:EGFR_HUMAN;EMBL:AF125253;EMBL:AF125538;EMBL:AF125539;EMBL:AF277897;EMBL:AF288738;EMBL:AY588246;EMBL:AY698024;EMBL:M11234;EMBL:M38425;EMBL:U48722;EMBL:U48723;EMBL:U48724;EMBL:U48725;EMBL:U48726;EMBL:U48727;EMBL:U48728;EMBL:U48729;EMBL:U95089;EMBL:X00588;EMBL:X00663;EMBL:X06370;RefSeq:NP_005219.2;RefSeq:NP_958439.1;RefSeq:NP_958440.1;RefSeq:NP_958441.1;ProteinModelP…
39204907	Mental deterioration -- ACR	association	Pubmed 2012:22241818;	The difference in <b>cognitive decline</b> with a baseline <b>ACR</b> ГѓВўГ‚вЂ°Г‚ВҐ5 mg/g versus an ACR &lt;5 mg/g was equivalent to the difference observed with 2-7 years of aging;[Pubmed 2012:22241818];The difference in <b>cognitive decline</b> with a baseline <b>ACR</b> ГѓЖ’Г‚ВўГѓвЂљГ‚вЂ°ГѓвЂљГ‚ВҐ5 mg/g versus an ACR &lt;5 mg/g was equivalent to the difference observed with 2-7 years of aging;…	985	Phenotype	Mental deterioration	Cognitive decline;Cognitive decline, progressive;Intellectual deterioration;Mental deterioration;Progressive cognitive decline;cognitive-decline;decline - cognitive;decline cognitive;decline of cognitive;decline of the cognitive;deterioration of intellectual;deterioration of mental;deterioration of the intellectual;deterioration of the mental;progressive decline of cognitive;progressive decline o…	HP:0001268;UMLS:C0234985 "Mental deterioration";	8732	Protein	ACR	ACR;ACRO;Acrosin;ACRS;EC 3.4.21.10;acr-an;acrosin-an;	SWISSPROT_AC:P10323;SWISSPROT_ID:ACRO_HUMAN;EMBL:CR456366;EMBL:M77378;EMBL:M77379;EMBL:M77380;EMBL:M77381;EMBL:X54017;EMBL:X54018;EMBL:X54019;EMBL:X54020;EMBL:X66188;EMBL:Y00970;RefSeq:NP_001088.2;ProteinModelPortal:P10323;STRING:9606.ENSP00000216139;SWISSPROT_AC_OLD:Q6ICK2;SMR:P10323;GeneID:49;KEGG:hsa:49;PIR:S11674;eggNOG:COG5640;eggNOG:KOG3627;UniGene:Hs.370870;GO:GO:0002020;GO:GO:0002077;GO:G…
39204949	Mental deterioration -- ACR	association	Pubmed 2012:22241818;	The difference in <b>cognitive decline</b> with a baseline <b>ACR</b> ГѓВўГ‚вЂ°Г‚ВҐ5 mg/g versus an ACR &lt;5 mg/g was equivalent to the difference observed with 2-7 years of aging;[Pubmed 2012:22241818];The difference in <b>cognitive decline</b> with a baseline <b>ACR</b> ГѓЖ’Г‚ВўГѓвЂљГ‚вЂ°ГѓвЂљГ‚ВҐ5 mg/g versus an ACR &lt;5 mg/g was equivalent to the difference observed with 2-7 years of aging;…	985	Phenotype	Mental deterioration	Cognitive decline;Cognitive decline, progressive;Intellectual deterioration;Mental deterioration;Progressive cognitive decline;cognitive-decline;decline - cognitive;decline cognitive;decline of cognitive;decline of the cognitive;deterioration of intellectual;deterioration of mental;deterioration of the intellectual;deterioration of the mental;progressive decline of cognitive;progressive decline o…	HP:0001268;UMLS:C0234985 "Mental deterioration";	4339838	Gene	ACR	ACR;acrosin;acr-an;ACRO;acrosin-an;ACRS;EC 3.4.21.10;	SWISSPROT_AC:P10323;SWISSPROT_ID:ACRO_HUMAN;GeneID:49;Ensembl:ENSG00000100312;HGNC:HGNC:126;MIM:102480;Vega:OTTHUMG00000150155;protein_accession:AAA51572.1;protein_accession:AAA51573.1;protein_accession:AAA51574.1;protein_accession:AAA51575.1;protein_accession:AAD13819.1;protein_accession:AAI11594.1;protein_accession:CAA37964.1;protein_accession:CAA46956.1;protein_accession:CAA68784.1;protein_acc…
39981507	Mental deterioration -- CALM	association	Pubmed 2012:22952074;	<b>PICALM</b> was associated with an earlier age at midpoint of <b>cognitive decline</b>.[Pubmed 2012:22952074];	985	Phenotype	Mental deterioration	Cognitive decline;Cognitive decline, progressive;Intellectual deterioration;Mental deterioration;Progressive cognitive decline;cognitive-decline;decline - cognitive;decline cognitive;decline of cognitive;decline of the cognitive;deterioration of intellectual;deterioration of mental;deterioration of the intellectual;deterioration of the mental;progressive decline of cognitive;progressive decline o…	HP:0001268;UMLS:C0234985 "Mental deterioration";	313453	Protein	CALM	CALM;Clathrin assembly lymphoid myeloid leukemia protein;Phosphatidylinositol-binding clathrin assembly protein;PICAL;PICALM;clathrin assembly protein lymphoid myeloid leukemia;clathrin assembly protein of lymphoid myeloid leukemia;clathrin-assembly lymphoid myeloid leukemia protein;CLTH;LAP;lap-type;phosphatidylinositol binding clathrin assembly protein;protein phosphatidylinositol-binding clath…	SWISSPROT_AC:Q13492;SWISSPROT_ID:PICAL_HUMAN;EMBL:AB210017;EMBL:AF060939;EMBL:AF060940;EMBL:AK300275;EMBL:AP000767;EMBL:BC048259;EMBL:BC064357;EMBL:BC073961;EMBL:CH471076;EMBL:U45976;RefSeq:NP_001008660.1;RefSeq:NP_001193875.1;RefSeq:NP_001193876.1;RefSeq:NP_009097.2;RefSeq:XP_005274388.1;ProteinModelPortal:Q13492;STRING:9606.ENSP00000377015;SWISSPROT_AC_OLD:B4DTM3;SWISSPROT_AC_OLD:E9PN05;SWISSPR…
39981577	Mental deterioration -- PICALM	association	Pubmed 2012:22952074;	<b>PICALM</b> was associated with an earlier age at midpoint of <b>cognitive decline</b>.[Pubmed 2012:22952074];	985	Phenotype	Mental deterioration	Cognitive decline;Cognitive decline, progressive;Intellectual deterioration;Mental deterioration;Progressive cognitive decline;cognitive-decline;decline - cognitive;decline cognitive;decline of cognitive;decline of the cognitive;deterioration of intellectual;deterioration of mental;deterioration of the intellectual;deterioration of the mental;progressive decline of cognitive;progressive decline o…	HP:0001268;UMLS:C0234985 "Mental deterioration";	4346351	Gene	PICALM	CALM;CLTH;LAP;phosphatidylinositol binding clathrin assembly protein;PICALM;Clathrin assembly lymphoid myeloid leukemia protein;clathrin assembly protein lymphoid myeloid leukemia;clathrin assembly protein of lymphoid myeloid leukemia;clathrin-assembly lymphoid myeloid leukemia protein;lap-type;Phosphatidylinositol-binding clathrin assembly protein;PICAL;protein phosphatidylinositol-binding clath…	SWISSPROT_AC:Q13492;SWISSPROT_ID:PICAL_HUMAN;GeneID:8301;Ensembl:ENSG00000073921;HGNC:HGNC:15514;MIM:603025;Vega:OTTHUMG00000166981;protein_accession:AAB07762.1;protein_accession:AAC16711.1;protein_accession:AAC16712.1;protein_accession:AAH48259.2;protein_accession:AAH64357.1;protein_accession:AAH73961.1;protein_accession:AAN03747.1;protein_accession:AAR99516.1;protein_accession:ABK54356.1;protei…
40059584	Mental deterioration -- IL-1ra	association	Pubmed 2012:23077050;	Intracisternal <b>interleukin-1 receptor antagonist</b> prevents postoperative <b>cognitive decline</b> and neuroinflammatory response in aged rats.[Pubmed 2012:23077050];	985	Phenotype	Mental deterioration	Cognitive decline;Cognitive decline, progressive;Intellectual deterioration;Mental deterioration;Progressive cognitive decline;cognitive-decline;decline - cognitive;decline cognitive;decline of cognitive;decline of the cognitive;deterioration of intellectual;deterioration of mental;deterioration of the intellectual;deterioration of the mental;progressive decline of cognitive;progressive decline o…	HP:0001268;UMLS:C0234985 "Mental deterioration";	197432	Protein	IL-1ra	Anakinra;ICIL-1RA;IL-1ra;IL-1RN;IL1 inhibitor;IL1F3;IL1RA;IL1RN;Interleukin-1 receptor antagonist protein;IRAP;antagonist interleukin-1 receptor;antagonist of an interleukin-1 receptor;antagonist of interleukin 1 receptor;antagonist of interleukin-1 receptor;DIRA;il 1 inhibitor;il 1rn;il-1 inhibitor;il-1-inhibitor;il-1ra 3;il-1ra type iii;IL-1ra3;il1ralpha;inhibitor il-1;inhibitor of il-1;inhibit…	SWISSPROT_AC:P18510;SWISSPROT_ID:IL1RA_HUMAN;EMBL:AC024704;EMBL:AF043143;EMBL:AK290898;EMBL:AK290926;EMBL:AY196903;EMBL:BC009745;EMBL:BN000002;EMBL:CH471217;EMBL:M55646;EMBL:M63099;EMBL:U65590;EMBL:X52015;EMBL:X53296;EMBL:X64532;EMBL:X84348;RefSeq:NP_000568.1;RefSeq:NP_001305843.1;RefSeq:NP_776213.1;RefSeq:NP_776214.1;RefSeq:NP_776215.1;RefSeq:XP_005263718.1;RefSeq:XP_011509423.1;ProteinModelPort…
40059645	Mental deterioration -- IL1RN	association	Pubmed 2012:23077050;	Intracisternal <b>interleukin-1 receptor antagonist</b> prevents postoperative <b>cognitive decline</b> and neuroinflammatory response in aged rats.[Pubmed 2012:23077050];	985	Phenotype	Mental deterioration	Cognitive decline;Cognitive decline, progressive;Intellectual deterioration;Mental deterioration;Progressive cognitive decline;cognitive-decline;decline - cognitive;decline cognitive;decline of cognitive;decline of the cognitive;deterioration of intellectual;deterioration of mental;deterioration of the intellectual;deterioration of the mental;progressive decline of cognitive;progressive decline o…	HP:0001268;UMLS:C0234985 "Mental deterioration";	4342712	Gene	IL1RN	DIRA;ICIL-1RA;IL-1ra;IL-1ra3;IL-1RN;IL1F3;IL1RA;IL1RN;interleukin 1 receptor antagonist;IRAP;MVCD4;Anakinra;antagonist interleukin-1 receptor;antagonist of an interleukin-1 receptor;antagonist of interleukin 1 receptor;antagonist of interleukin-1 receptor;il 1 inhibitor;il 1rn;il-1 inhibitor;il-1-inhibitor;il-1ra 3;il-1ra type iii;IL1 inhibitor;il1ralpha;inhibitor il-1;inhibitor of il-1;inhibitor…	SWISSPROT_AC:P18510;SWISSPROT_ID:IL1RA_HUMAN;GeneID:3557;Ensembl:ENSG00000136689;HGNC:HGNC:6000;MIM:147679;Vega:OTTHUMG00000131341;protein_accession:AAA59138.1;protein_accession:AAB41943.1;protein_accession:AAB92268.1;protein_accession:AAB92269.1;protein_accession:AAB92270.1;protein_accession:AAC13499.1;protein_accession:AAC39672.1;protein_accession:AAH09745.1;protein_accession:AAN87150.1;protein…
40431239	Mental deterioration -- ESR	association	Pubmed 2013:23932494;Pubmed 2014:23567436;	Prospective analysis of the association between <b>estrogen receptor</b> gene variants and the risk of <b>cognitive decline</b> in elderly women.[Pubmed 2013:23932494];This study showed association between <b>ESR</b> polymorphisms and <b>cognitive decline</b> or specific areas in cognitive profile.[Pubmed 2014:23567436];	985	Phenotype	Mental deterioration	Cognitive decline;Cognitive decline, progressive;Intellectual deterioration;Mental deterioration;Progressive cognitive decline;cognitive-decline;decline - cognitive;decline cognitive;decline of cognitive;decline of the cognitive;deterioration of intellectual;deterioration of mental;deterioration of the intellectual;deterioration of the mental;progressive decline of cognitive;progressive decline o…	HP:0001268;UMLS:C0234985 "Mental deterioration";	125579	Protein	ESR	ER;ER-alpha;ESR;ESR1;Estradiol receptor;Estrogen receptor;NR3A1;Nuclear receptor subfamily 3 group A member 1;a-er;alpha er;alpha isoform of er;alpha-chain er;alpha-er;alphaer;er - a;er a;er alpha;er alpha-subtype;er subtype alpha;er type alpha;er- a;er- alpha;er-a;Era;eralpha-subtype;esr - a;esr a;esr alpha;esr-alpha;ESRA;esralpha;estradiol-receptor;estrogen receptor 1;estrogen receptor i;estrog…	SWISSPROT_AC:P03372;SWISSPROT_ID:ESR1_HUMAN;EMBL:AH008151;EMBL:AL049821;EMBL:AL078582;EMBL:AL356311;EMBL:AL590993;EMBL:AY425004;EMBL:BC128573;EMBL:BC128574;EMBL:BX640939;EMBL:CH471051;EMBL:M12674;EMBL:U47678;EMBL:X03635;EMBL:X73067;EMBL:Z75126;RefSeq:NP_000116.2;RefSeq:NP_001116212.1;RefSeq:NP_001116213.1;RefSeq:NP_001116214.1;RefSeq:NP_001278159.1;RefSeq:NP_001278170.1;RefSeq:NP_001315029.1;RefS…
40431285	Mental deterioration -- ESR1	association	Pubmed 2014:23567436;	This study showed association between <b>ESR</b> polymorphisms and <b>cognitive decline</b> or specific areas in cognitive profile.[Pubmed 2014:23567436];	985	Phenotype	Mental deterioration	Cognitive decline;Cognitive decline, progressive;Intellectual deterioration;Mental deterioration;Progressive cognitive decline;cognitive-decline;decline - cognitive;decline cognitive;decline of cognitive;decline of the cognitive;deterioration of intellectual;deterioration of mental;deterioration of the intellectual;deterioration of the mental;progressive decline of cognitive;progressive decline o…	HP:0001268;UMLS:C0234985 "Mental deterioration";	4341496	Gene	ESR1	ER;Era;ESR;ESR1;ESRA;estrogen receptor 1;ESTRR;NR3A1;a-er;alpha er;alpha isoform of er;alpha-chain er;alpha-er;alphaer;er - a;er a;er alpha;er alpha-subtype;er subtype alpha;er type alpha;er- a;er- alpha;er-a;ER-alpha;eralpha-subtype;esr - a;esr a;esr alpha;esr-alpha;esralpha;Estradiol receptor;estradiol-receptor;Estrogen receptor;estrogen receptor i;estrogen receptor subtype 1;estrogen receptor …	SWISSPROT_AC:P03372;SWISSPROT_ID:ESR1_HUMAN;GeneID:2099;Ensembl:ENSG00000091831;HGNC:HGNC:3467;MIM:133430;Vega:OTTHUMG00000016103;protein_accession:AAA52399.1;protein_accession:AAA58462.1;protein_accession:AAB00115.1;protein_accession:AAB21301.1;protein_accession:AAB35900.1;protein_accession:AAC51874.1;protein_accession:AAC51875.1;protein_accession:AAD23565.1;protein_accession:AAD52984.1;protein_…
40511310	Mental deterioration -- MPP	association	Pubmed 2013:26317101;	<b>CoD</b> was defined as those in the lowest quintile of <b>DSS</b> score.[Pubmed 2013:26317101];	985	Phenotype	Mental deterioration	Cognitive decline;Cognitive decline, progressive;Intellectual deterioration;Mental deterioration;Progressive cognitive decline;cognitive-decline;decline - cognitive;decline cognitive;decline of cognitive;decline of the cognitive;deterioration of intellectual;deterioration of mental;deterioration of the intellectual;deterioration of the mental;progressive decline of cognitive;progressive decline o…	HP:0001268;UMLS:C0234985 "Mental deterioration";	266714	Protein	MPP	MPP;MPZ;Myelin peripheral protein;Myelin protein P0;Myelin protein zero;MYP0;CHM;CMT1;cmt1 b;CMT1B;CMT2I;CMT2J;CMT4E;CMTDI3;CMTDID;DSS;dss--an;HMSNIB;myelin p0 protein;myelin p0-protein;myelin protein of the peripheral;myelin-protein-zero;P0;p0 myelin protein;peripheral myelin protein;protein myelin p0;protein of myelin of the peripheral;protein of peripheral myelin;protein of the peripheral myel…	SWISSPROT_AC:P25189;SWISSPROT_ID:MYP0_HUMAN;EMBL:AK313555;EMBL:AL592295;EMBL:BC006491;EMBL:BT006765;EMBL:CH471121;EMBL:D10537;EMBL:D14720;EMBL:L24893;EMBL:L24894;EMBL:S66705;EMBL:U10017;EMBL:U10018;RefSeq:NP_000521.2;RefSeq:NP_001302420.1;ProteinModelPortal:P25189;STRING:9606.ENSP00000431538;SWISSPROT_AC_OLD:Q16072;SWISSPROT_AC_OLD:Q5VTH4;SWISSPROT_AC_OLD:Q92677;SWISSPROT_AC_OLD:Q9BR67;SMR:P25189…
40511334	Mental deterioration -- CSRP1	association	Pubmed 2013:26317101;	A significant joint effect of MetS and <b>CRP</b> on the odds of <b>CoD</b> was observed.[Pubmed 2013:26317101];The study, using a nationally representative sample, extended previous studies by highlighting a significant MetS-CoD relationship and a joint effect of MetS and <b>CRP</b> on <b>CoD</b>.[Pubmed 2013:26317101];	985	Phenotype	Mental deterioration	Cognitive decline;Cognitive decline, progressive;Intellectual deterioration;Mental deterioration;Progressive cognitive decline;cognitive-decline;decline - cognitive;decline cognitive;decline of cognitive;decline of the cognitive;deterioration of intellectual;deterioration of mental;deterioration of the intellectual;deterioration of the mental;progressive decline of cognitive;progressive decline o…	HP:0001268;UMLS:C0234985 "Mental deterioration";	83481	Protein	CSRP1	CRP;CRP1;CSRP;CSRP1;CYRP;Cysteine and glycine-rich protein 1;Cysteine-rich protein 1;Epididymis luminal protein 141;HEL-141;crp-type;cysteine and glycine rich protein 1;D1S181E;HEL-S-286;	SWISSPROT_AC:P21291;SWISSPROT_ID:CSRP1_HUMAN;EMBL:AK290133;EMBL:AK293053;EMBL:BC032493;EMBL:BT019520;EMBL:CH471067;EMBL:EU668320;EMBL:M33146;EMBL:M76376;EMBL:M76377;EMBL:M76378;RefSeq:NP_001180499.1;RefSeq:NP_001180500.1;RefSeq:NP_001180501.1;RefSeq:NP_004069.1;ProteinModelPortal:P21291;STRING:9606.ENSP00000345079;SWISSPROT_AC_OLD:A8K268;SWISSPROT_AC_OLD:Q5U0J2;GeneID:1465;KEGG:hsa:1465;PIR:S1265…
40511339	Mental deterioration -- AHC	association	Pubmed 2013:26317101;	<b>CoD</b> was defined as those in the lowest quintile of <b>DSS</b> score.[Pubmed 2013:26317101];	985	Phenotype	Mental deterioration	Cognitive decline;Cognitive decline, progressive;Intellectual deterioration;Mental deterioration;Progressive cognitive decline;cognitive-decline;decline - cognitive;decline cognitive;decline of cognitive;decline of the cognitive;deterioration of intellectual;deterioration of mental;deterioration of the intellectual;deterioration of the mental;progressive decline of cognitive;progressive decline o…	HP:0001268;UMLS:C0234985 "Mental deterioration";	280854	Protein	AHC	AHC;DAX1;DSS-AHC critical region on the X chromosome protein 1;NR0B1;Nuclear receptor DAX-1;Nuclear receptor subfamily 0 group B member 1;AHCH;AHX;dax 1;DAX-1;dax-i;dax1 nuclear receptor;DSS;dss--an;GTD;HHG;NROB1;nuclear receptor dax1;SRXY2;	SWISSPROT_AC:P51843;SWISSPROT_ID:NR0B1_HUMAN;EMBL:BC011564;EMBL:S74720;EMBL:U31929;RefSeq:NP_000466.2;RefSeq:XP_016884827.1;ProteinModelPortal:P51843;STRING:9606.ENSP00000368253;SWISSPROT_AC_OLD:Q96F69;SMR:P51843;GeneID:190;KEGG:hsa:190;PIR:S50854;eggNOG:ENOG410XRZC;eggNOG:KOG3575;UniGene:Hs.268490;GO:GO:0000122;GO:GO:0003677;GO:GO:0003707;GO:GO:0003714;GO:GO:0003723;GO:GO:0004879;GO:GO:0005634;G…
40511364	Mental deterioration -- Peripheral myelin protein 22	association	Pubmed 2013:26317101;	<b>CoD</b> was defined as those in the lowest quintile of <b>DSS</b> score.[Pubmed 2013:26317101];	985	Phenotype	Mental deterioration	Cognitive decline;Cognitive decline, progressive;Intellectual deterioration;Mental deterioration;Progressive cognitive decline;cognitive-decline;decline - cognitive;decline cognitive;decline of cognitive;decline of the cognitive;deterioration of intellectual;deterioration of mental;deterioration of the intellectual;deterioration of the mental;progressive decline of cognitive;progressive decline o…	HP:0001268;UMLS:C0234985 "Mental deterioration";	317495	Protein	Peripheral myelin protein 22	GAS-3;GAS3;Growth arrest-specific protein 3;Peripheral myelin protein 22;PMP-22;PMP22;CMT1A;CMT1E;DSS;dss--an;gas 3;HMSNIA;HNPP;peripheral myelin protein-22;peripheral myelin protein22;peripheral-myelin protein-22;peripheral-myelin-protein-22;pmp 22;sp-110;sp1-10;Sp110;	SWISSPROT_AC:Q01453;SWISSPROT_ID:PMP22_HUMAN;EMBL:BC019040;EMBL:D11428;EMBL:L03203;EMBL:M94048;EMBL:S61788;EMBL:X65968;RefSeq:NP_000295.1;RefSeq:NP_001268384.1;RefSeq:NP_001268385.1;RefSeq:NP_696996.1;RefSeq:NP_696997.1;ProteinModelPortal:Q01453;STRING:9606.ENSP00000308937;SWISSPROT_AC_OLD:Q8WV01;SMR:Q01453;GeneID:5376;KEGG:hsa:5376;PIR:JN0503;eggNOG:ENOG410IWVJ;eggNOG:ENOG4111SX3;UniGene:Hs.3720…
40511394	Mental deterioration -- NR0B1	association	Pubmed 2013:26317101;	<b>CoD</b> was defined as those in the lowest quintile of <b>DSS</b> score.[Pubmed 2013:26317101];	985	Phenotype	Mental deterioration	Cognitive decline;Cognitive decline, progressive;Intellectual deterioration;Mental deterioration;Progressive cognitive decline;cognitive-decline;decline - cognitive;decline cognitive;decline of cognitive;decline of the cognitive;deterioration of intellectual;deterioration of mental;deterioration of the intellectual;deterioration of the mental;progressive decline of cognitive;progressive decline o…	HP:0001268;UMLS:C0234985 "Mental deterioration";	4339960	Gene	NR0B1	AHC;AHCH;AHX;DAX-1;DAX1;DSS;GTD;HHG;NR0B1;NROB1;nuclear receptor subfamily 0 group B member 1;SRXY2;dax 1;dax-i;dax1 nuclear receptor;dss--an;DSS-AHC critical region on the X chromosome protein 1;Nuclear receptor DAX-1;nuclear receptor dax1;	SWISSPROT_AC:P51843;SWISSPROT_ID:NR0B1_HUMAN;GeneID:190;Ensembl:ENSG00000169297;HGNC:HGNC:7960;MIM:300473;Vega:OTTHUMG00000021323;protein_accession:AAB32751.1;protein_accession:AAC13875.1;protein_accession:AAH11564.1;protein_accession:ADZ17343.1;protein_accession:EAW99051.1;protein_accession:NP_000466.2;protein_accession:P51843.2;protein_accession:XP_016884827.1;protein_gi:1034673735;protein_gi:1…
40511424	Mental deterioration -- MPZ	association	Pubmed 2013:26317101;	<b>CoD</b> was defined as those in the lowest quintile of <b>DSS</b> score.[Pubmed 2013:26317101];	985	Phenotype	Mental deterioration	Cognitive decline;Cognitive decline, progressive;Intellectual deterioration;Mental deterioration;Progressive cognitive decline;cognitive-decline;decline - cognitive;decline cognitive;decline of cognitive;decline of the cognitive;deterioration of intellectual;deterioration of mental;deterioration of the intellectual;deterioration of the mental;progressive decline of cognitive;progressive decline o…	HP:0001268;UMLS:C0234985 "Mental deterioration";	4343343	Gene	MPZ	CHM;CMT1;CMT1B;CMT2I;CMT2J;CMT4E;CMTDI3;CMTDID;DSS;HMSNIB;MPP;MPZ;myelin protein zero;P0;cmt1 b;dss--an;myelin p0 protein;myelin p0-protein;Myelin peripheral protein;myelin protein of the peripheral;Myelin protein P0;myelin-protein-zero;MYP0;p0 myelin protein;peripheral myelin protein;protein myelin p0;protein of myelin of the peripheral;protein of peripheral myelin;protein of the peripheral myel…	SWISSPROT_AC:P25189;SWISSPROT_ID:MYP0_HUMAN;GeneID:4359;Ensembl:ENSG00000158887;HGNC:HGNC:7225;MIM:159440;Vega:OTTHUMG00000034341;protein_accession:AAA18981.1;protein_accession:AAA20656.1;protein_accession:AAB28708.1;protein_accession:AAH06491.1;protein_accession:AAP35411.1;protein_accession:ABM86811.1;protein_accession:ABW03829.1;protein_accession:BAA01395.1;protein_accession:BAA03540.1;protein_…
40511481	Mental deterioration -- PMP22	association	Pubmed 2013:26317101;	<b>CoD</b> was defined as those in the lowest quintile of <b>DSS</b> score.[Pubmed 2013:26317101];	985	Phenotype	Mental deterioration	Cognitive decline;Cognitive decline, progressive;Intellectual deterioration;Mental deterioration;Progressive cognitive decline;cognitive-decline;decline - cognitive;decline cognitive;decline of cognitive;decline of the cognitive;deterioration of intellectual;deterioration of mental;deterioration of the intellectual;deterioration of the mental;progressive decline of cognitive;progressive decline o…	HP:0001268;UMLS:C0234985 "Mental deterioration";	4344127	Gene	PMP22	CMT1A;CMT1E;DSS;GAS-3;GAS3;HMSNIA;HNPP;peripheral myelin protein 22;PMP22;Sp110;dss--an;gas 3;Growth arrest-specific protein 3;peripheral myelin protein-22;peripheral myelin protein22;peripheral-myelin protein-22;peripheral-myelin-protein-22;pmp 22;PMP-22;sp-110;sp1-10;	SWISSPROT_AC:Q01453;SWISSPROT_ID:PMP22_HUMAN;GeneID:5376;Ensembl:ENSG00000109099;HGNC:HGNC:9118;MIM:601097;Vega:OTTHUMG00000058960;protein_accession:AAA36457.1;protein_accession:AAA58495.1;protein_accession:AAH19040.2;protein_accession:AAH91499.1;protein_accession:ABM83549.1;protein_accession:ABM86789.1;protein_accession:ALA62546.1;protein_accession:ALA62547.1;protein_accession:BAA01995.1;protein…
40800542	Mental deterioration -- IDE	association	Pubmed 2013:23597493;	Furthermore, the <b>IDE</b> major allele reduced risk of <b>cognitive decline</b>.[Pubmed 2013:23597493];	985	Phenotype	Mental deterioration	Cognitive decline;Cognitive decline, progressive;Intellectual deterioration;Mental deterioration;Progressive cognitive decline;cognitive-decline;decline - cognitive;decline cognitive;decline of cognitive;decline of the cognitive;deterioration of intellectual;deterioration of mental;deterioration of the intellectual;deterioration of the mental;progressive decline of cognitive;progressive decline o…	HP:0001268;UMLS:C0234985 "Mental deterioration";	4342603	Gene	IDE	IDE;insulin degrading enzyme;INSULYSIN;abeta degrading protease;Abeta-degrading protease;EC 3.4.24.56;Insulin protease;insulin- degrading enzyme;Insulin-degrading enzyme;insulin-degrading-enzyme;Insulinase;	SWISSPROT_AC:P14735;SWISSPROT_ID:IDE_HUMAN;GeneID:3416;Ensembl:ENSG00000119912;HGNC:HGNC:5381;MIM:146680;Vega:OTTHUMG00000018759;protein_accession:AAA52712.1;protein_accession:AAH96336.1;protein_accession:AAH96337.1;protein_accession:AAH96339.1;protein_accession:BAD92441.1;protein_accession:BAG35668.1;protein_accession:BAG52680.1;protein_accession:BAH13752.1;protein_accession:BAH14778.1;protein_a…
41095435	Mental deterioration -- PDYN	association	Pubmed 2013:23904614;	Knockdown of <b>prodynorphin</b> gene prevents <b>cognitive decline</b>, reduces anxiety, and rescues loss of group 1 metabotropic glutamate receptor function in aging.[Pubmed 2013:23904614];	985	Phenotype	Mental deterioration	Cognitive decline;Cognitive decline, progressive;Intellectual deterioration;Mental deterioration;Progressive cognitive decline;cognitive-decline;decline - cognitive;decline cognitive;decline of cognitive;decline of the cognitive;deterioration of intellectual;deterioration of mental;deterioration of the intellectual;deterioration of the mental;progressive decline of cognitive;progressive decline o…	HP:0001268;UMLS:C0234985 "Mental deterioration";	306760	Protein	PDYN	Beta-neoendorphin-dynorphin;PDYN;Preprodynorphin;Proenkephalin-B;ADCA;PENKB;prodynorphin;sca type 23;SCA23;	SWISSPROT_AC:P01213;SWISSPROT_ID:PDYN_HUMAN;EMBL:AH002816;EMBL:AK289618;EMBL:AL034562;EMBL:BC026334;EMBL:CH471133;EMBL:K02267;EMBL:X00176;EMBL:X02536;RefSeq:NP_001177821.1;RefSeq:NP_001177827.1;RefSeq:NP_001177828.1;RefSeq:NP_001177829.1;RefSeq:NP_077722.1;RefSeq:XP_011527546.1;RefSeq:XP_011527547.1;RefSeq:XP_011527548.1;RefSeq:XP_011527549.1;RefSeq:XP_011527550.1;RefSeq:XP_011527551.1;RefSeq:XP_…
41134595	Mental deterioration -- TWIST	association	Pubmed 2013:23830578;	For adult child caregivers, caregiver personality traits are associated with rate of <b>cognitive decline</b> in <b>CRs</b> with AD regardless of co-residency.[Pubmed 2013:23830578];	985	Phenotype	Mental deterioration	Cognitive decline;Cognitive decline, progressive;Intellectual deterioration;Mental deterioration;Progressive cognitive decline;cognitive-decline;decline - cognitive;decline cognitive;decline of cognitive;decline of the cognitive;deterioration of intellectual;deterioration of mental;deterioration of the intellectual;deterioration of the mental;progressive decline of cognitive;progressive decline o…	HP:0001268;UMLS:C0234985 "Mental deterioration";	505706	Protein	TWIST	BHLHA38;Class A basic helix-loop-helix protein 38;H-twist;TWIST;Twist-related protein 1;TWIST1;TWST1;ACS3;bpes type 2;bpes type ii;BPES2;BPES3;CRS;crs 1;crs i;crs type 1;crs type i;crs-1;CRS1;CSO;cso-type;SCS;scs--an;twist family bHLH transcription factor 1;twist-related protein1;twist-type;	SWISSPROT_AC:Q15672;SWISSPROT_ID:TWST1_HUMAN;EMBL:AC003986;EMBL:BC036704;EMBL:CH236948;EMBL:U80998;EMBL:X91662;EMBL:X99268;EMBL:Y10871;RefSeq:NP_000465.1;RefSeq:XP_011513798.1;ProteinModelPortal:Q15672;STRING:9606.ENSP00000242261;SWISSPROT_AC_OLD:A4D128;SWISSPROT_AC_OLD:Q92487;SWISSPROT_AC_OLD:Q99804;SMR:Q15672;GeneID:7291;KEGG:hsa:7291;PIR:G01204;eggNOG:ENOG4111QFU;eggNOG:KOG4447;UniGene:Hs.6449…
41134638	Mental deterioration -- TWIST1	association	Pubmed 2013:23830578;	For adult child caregivers, caregiver personality traits are associated with rate of <b>cognitive decline</b> in <b>CRs</b> with AD regardless of co-residency.[Pubmed 2013:23830578];	985	Phenotype	Mental deterioration	Cognitive decline;Cognitive decline, progressive;Intellectual deterioration;Mental deterioration;Progressive cognitive decline;cognitive-decline;decline - cognitive;decline cognitive;decline of cognitive;decline of the cognitive;deterioration of intellectual;deterioration of mental;deterioration of the intellectual;deterioration of the mental;progressive decline of cognitive;progressive decline o…	HP:0001268;UMLS:C0234985 "Mental deterioration";	4345744	Gene	TWIST1	ACS3;bHLHa38;BPES2;BPES3;CRS;CRS1;CSO;SCS;TWIST;twist family bHLH transcription factor 1;TWIST1;bpes type 2;bpes type ii;Class A basic helix-loop-helix protein 38;crs 1;crs i;crs type 1;crs type i;crs-1;cso-type;H-twist;scs--an;Twist-related protein 1;twist-related protein1;twist-type;TWST1;	SWISSPROT_AC:Q15672;SWISSPROT_ID:TWST1_HUMAN;GeneID:7291;Ensembl:ENSG00000122691;HGNC:HGNC:12428;MIM:601622;Vega:OTTHUMG00000090821;protein_accession:AAC50930.1;protein_accession:AAC60381.2;protein_accession:AAH36704.1;protein_accession:ABM87769.1;protein_accession:CAA62850.1;protein_accession:CAA67664.1;protein_accession:CAA71821.1;protein_accession:EAL24279.1;protein_accession:EAW93711.1;protei…
41547125	Mental deterioration -- HLCS	association	Pubmed 2014:24252258;Pubmed central 2011:3181413;	The transition rate from HC to MCI was 2.5%, and <b>cognitive decline</b> in <b>HCs</b> who transitioned to MCI was greatest in memory and naming domains compared to HCs who remained stable.[Pubmed 2014:24252258];Extensive AГѓЕЅГ‚ВІ deposition precedes cognitive impairment and is associated with a higher risk of <b>cognitive decline</b> in <b>HCs</b> and progression from MCI to AD over 1ГѓВўГ‚в‚¬…	985	Phenotype	Mental deterioration	Cognitive decline;Cognitive decline, progressive;Intellectual deterioration;Mental deterioration;Progressive cognitive decline;cognitive-decline;decline - cognitive;decline cognitive;decline of cognitive;decline of the cognitive;deterioration of intellectual;deterioration of mental;deterioration of the intellectual;deterioration of the mental;progressive decline of cognitive;progressive decline o…	HP:0001268;UMLS:C0234985 "Mental deterioration";	47589	Protein	HLCS	Biotin apo-protein ligase;Biotin--protein ligase;BPL1;EC 6.3.4.-;HLCS;biotin protein ligase;biotin-protein ligase;HCS;holocarboxylase synthetase;holocarboxylase-synthetase;protein biotin ligase;protein of biotin ligase;protein-biotin ligase;	SWISSPROT_AC:P50747;SWISSPROT_ID:BPL1_HUMAN;EMBL:AB063285;EMBL:AJ001864;EMBL:AK307940;EMBL:AK314189;EMBL:AP000697;EMBL:AP000698;EMBL:AP000701;EMBL:AP000703;EMBL:AP001726;EMBL:AP001727;EMBL:BC060787;EMBL:CH471079;EMBL:D23672;EMBL:D87328;RefSeq:NP_000402.3;RefSeq:NP_001229713.1;RefSeq:NP_001229714.1;RefSeq:XP_005261012.1;RefSeq:XP_005261013.1;RefSeq:XP_006724057.1;RefSeq:XP_006724058.1;RefSeq:XP_01…
41547151	Mental deterioration -- Cytochrome c	association	Pubmed 2014:24252258;Pubmed central 2011:3181413;	The transition rate from HC to MCI was 2.5%, and <b>cognitive decline</b> in <b>HCs</b> who transitioned to MCI was greatest in memory and naming domains compared to HCs who remained stable.[Pubmed 2014:24252258];Extensive AГѓЕЅГ‚ВІ deposition precedes cognitive impairment and is associated with a higher risk of <b>cognitive decline</b> in <b>HCs</b> and progression from MCI to AD over 1ГѓВўГ‚в‚¬…	985	Phenotype	Mental deterioration	Cognitive decline;Cognitive decline, progressive;Intellectual deterioration;Mental deterioration;Progressive cognitive decline;cognitive-decline;decline - cognitive;decline cognitive;decline of cognitive;decline of the cognitive;deterioration of intellectual;deterioration of mental;deterioration of the intellectual;deterioration of the mental;progressive decline of cognitive;progressive decline o…	HP:0001268;UMLS:C0234985 "Mental deterioration";	88737	Protein	Cytochrome c	CYC;CYCS;Cytochrome c;c - cytochrome;c -type cytochrome;c cytochrome;c type cytochrome;c- cytochrome;c-cytochrome;c-type cytochrome;cytochrome -c;cytochrome c, somatic;cytochrome c-type;cytochrome- c;cytochrome-c;cytochrome-c-type;HCS;thc 4;THC4;	SWISSPROT_AC:P99999;SWISSPROT_ID:CYC_HUMAN;EMBL:AC007487;EMBL:AK311836;EMBL:AL713681;EMBL:BC005299;EMBL:BC008475;EMBL:BC008477;EMBL:BC009578;EMBL:BC009579;EMBL:BC009582;EMBL:BC009587;EMBL:BC009602;EMBL:BC009607;EMBL:BC014359;EMBL:BC014361;EMBL:BC015130;EMBL:BC016006;EMBL:BC021994;EMBL:BC022330;EMBL:BC067222;EMBL:BC068464;EMBL:BC070156;EMBL:BC070346;EMBL:BC071761;EMBL:BT006946;EMBL:CH236948;EMBL:C…
41547174	Mental deterioration -- HLCS	association	Pubmed 2014:24252258;Pubmed central 2011:3181413;	The transition rate from HC to MCI was 2.5%, and <b>cognitive decline</b> in <b>HCs</b> who transitioned to MCI was greatest in memory and naming domains compared to HCs who remained stable.[Pubmed 2014:24252258];Extensive AГѓЕЅГ‚ВІ deposition precedes cognitive impairment and is associated with a higher risk of <b>cognitive decline</b> in <b>HCs</b> and progression from MCI to AD over 1ГѓВўГ‚в‚¬…	985	Phenotype	Mental deterioration	Cognitive decline;Cognitive decline, progressive;Intellectual deterioration;Mental deterioration;Progressive cognitive decline;cognitive-decline;decline - cognitive;decline cognitive;decline of cognitive;decline of the cognitive;deterioration of intellectual;deterioration of mental;deterioration of the intellectual;deterioration of the mental;progressive decline of cognitive;progressive decline o…	HP:0001268;UMLS:C0234985 "Mental deterioration";	4342390	Gene	HLCS	HCS;HLCS;holocarboxylase synthetase;Biotin apo-protein ligase;biotin protein ligase;Biotin--protein ligase;biotin-protein ligase;BPL1;EC 6.3.4.-;holocarboxylase-synthetase;protein biotin ligase;protein of biotin ligase;protein-biotin ligase;	SWISSPROT_AC:P50747;SWISSPROT_ID:BPL1_HUMAN;GeneID:3141;Ensembl:ENSG00000159267;HGNC:HGNC:4976;MIM:609018;Vega:OTTHUMG00000086636;protein_accession:AAH60787.1;protein_accession:BAA04902.1;protein_accession:BAA13332.1;protein_accession:BAA89434.1;protein_accession:BAA95510.1;protein_accession:BAA95511.1;protein_accession:BAB68550.1;protein_accession:BAG36868.1;protein_accession:CAA05056.1;protein_…
41547205	Mental deterioration -- CYCS	association	Pubmed 2014:24252258;Pubmed central 2011:3181413;	The transition rate from HC to MCI was 2.5%, and <b>cognitive decline</b> in <b>HCs</b> who transitioned to MCI was greatest in memory and naming domains compared to HCs who remained stable.[Pubmed 2014:24252258];Extensive AГѓЕЅГ‚ВІ deposition precedes cognitive impairment and is associated with a higher risk of <b>cognitive decline</b> in <b>HCs</b> and progression from MCI to AD over 1ГѓВўГ‚в‚¬…	985	Phenotype	Mental deterioration	Cognitive decline;Cognitive decline, progressive;Intellectual deterioration;Mental deterioration;Progressive cognitive decline;cognitive-decline;decline - cognitive;decline cognitive;decline of cognitive;decline of the cognitive;deterioration of intellectual;deterioration of mental;deterioration of the intellectual;deterioration of the mental;progressive decline of cognitive;progressive decline o…	HP:0001268;UMLS:C0234985 "Mental deterioration";	4352058	Gene	CYCS	CYC;CYCS;cytochrome c, somatic;HCS;THC4;c - cytochrome;c -type cytochrome;c cytochrome;c type cytochrome;c- cytochrome;c-cytochrome;c-type cytochrome;cytochrome -c;Cytochrome c;cytochrome c-type;cytochrome- c;cytochrome-c;cytochrome-c-type;thc 4;	SWISSPROT_AC:P99999;SWISSPROT_ID:CYC_HUMAN;GeneID:54205;Ensembl:ENSG00000172115;HGNC:HGNC:19986;MIM:123970;Vega:OTTHUMG00000128495;protein_accession:AAA35732.1;protein_accession:AAH05299.1;protein_accession:AAH08475.1;protein_accession:AAH08477.1;protein_accession:AAH09578.1;protein_accession:AAH09579.1;protein_accession:AAH09582.1;protein_accession:AAH09587.1;protein_accession:AAH09602.1;protein…
41727631	Mental deterioration -- DNM1	association	Pubmed 2014:25671083;Pubmed central 2014:4309165;	Interestingly, the correlation between the rate of <b>cognitive decline</b> and the level of <b>Dynamin1</b> remained when the analysis was restricted to the PDD and DLB cases, highlighting an association of Dynamin1 with cognitive decline in people with Lewy Body dementia.[Pubmed 2014:25671083];Interestingly, the correlation between the rate of cognitive decline and the level of Dynamin1 remaine…	985	Phenotype	Mental deterioration	Cognitive decline;Cognitive decline, progressive;Intellectual deterioration;Mental deterioration;Progressive cognitive decline;cognitive-decline;decline - cognitive;decline cognitive;decline of cognitive;decline of the cognitive;deterioration of intellectual;deterioration of mental;deterioration of the intellectual;deterioration of the mental;progressive decline of cognitive;progressive decline o…	HP:0001268;UMLS:C0234985 "Mental deterioration";	112955	Protein	DNM1	DNM;DNM1;DYN1;Dynamin-1;EC 3.6.5.5;dnm type i;dnm-1;dynamin 1;dynamin i;dynamin isoform 1;dynamin-i;dynamin1;EIEE31;	SWISSPROT_AC:Q05193;SWISSPROT_ID:DYN1_HUMAN;EMBL:AL590708;EMBL:BC050279;EMBL:BC063850;EMBL:L07807;EMBL:L07808;EMBL:L07809;EMBL:L07810;RefSeq:NP_001005336.1;RefSeq:NP_001275666.1;RefSeq:NP_001275667.1;RefSeq:NP_001275668.1;RefSeq:NP_004399.2;RefSeq:XP_005251825.1;RefSeq:XP_005251826.1;RefSeq:XP_016869860.1;ProteinModelPortal:Q05193;STRING:9606.ENSP00000362014;SWISSPROT_AC_OLD:A6NLM6;SWISSPROT_AC_O…
41727673	Mental deterioration -- DNM1	association	Pubmed 2014:25671083;Pubmed central 2014:4309165;	Interestingly, the correlation between the rate of <b>cognitive decline</b> and the level of <b>Dynamin1</b> remained when the analysis was restricted to the PDD and DLB cases, highlighting an association of Dynamin1 with cognitive decline in people with Lewy Body dementia.[Pubmed 2014:25671083];Interestingly, the correlation between the rate of cognitive decline and the level of Dynamin1 remaine…	985	Phenotype	Mental deterioration	Cognitive decline;Cognitive decline, progressive;Intellectual deterioration;Mental deterioration;Progressive cognitive decline;cognitive-decline;decline - cognitive;decline cognitive;decline of cognitive;decline of the cognitive;deterioration of intellectual;deterioration of mental;deterioration of the intellectual;deterioration of the mental;progressive decline of cognitive;progressive decline o…	HP:0001268;UMLS:C0234985 "Mental deterioration";	4341228	Gene	DNM1	DNM;DNM1;dynamin 1;EIEE31;dnm type i;dnm-1;DYN1;dynamin i;dynamin isoform 1;Dynamin-1;dynamin-i;dynamin1;EC 3.6.5.5;	SWISSPROT_AC:Q05193;SWISSPROT_ID:DYN1_HUMAN;GeneID:1759;Ensembl:ENSG00000106976;HGNC:HGNC:2972;MIM:602377;Vega:OTTHUMG00000020733;protein_accession:AAA02803.1;protein_accession:AAA02804.1;protein_accession:AAA02805.1;protein_accession:AAA02806.1;protein_accession:AAH50279.2;protein_accession:AAH63850.1;protein_accession:BAD92361.1;protein_accession:BAG53342.1;protein_accession:BAG58137.1;protein_…
41742413	Mental deterioration -- NME8	association	Pubmed 2014:25486118;Pubmed central 2014:4259473;	Association between <b>NME8</b> locus polymorphism and <b>cognitive decline</b>, cerebrospinal fluid and neuroimaging biomarkers in Alzheimer's disease.[Pubmed 2014:25486118];Association between <b>NME8</b> Locus Polymorphism and <b>Cognitive Decline</b>, Cerebrospinal Fluid and Neuroimaging Biomarkers in Alzheimer's Disease.[Pubmed central 2014:4259473];These data revealed the participation of <…	985	Phenotype	Mental deterioration	Cognitive decline;Cognitive decline, progressive;Intellectual deterioration;Mental deterioration;Progressive cognitive decline;cognitive-decline;decline - cognitive;decline cognitive;decline of cognitive;decline of the cognitive;deterioration of intellectual;deterioration of mental;deterioration of the intellectual;deterioration of the mental;progressive decline of cognitive;progressive decline o…	HP:0001268;UMLS:C0234985 "Mental deterioration";	506332	Protein	NME8	NM23-H8;NME/NM23 family member 8;NME8;Spermatid-specific thioredoxin-2;Sptrx-2;SPTRX2;Thioredoxin domain-containing protein 3;TXND3;TXNDC3;CILD6;HEL-S-99;	SWISSPROT_AC:Q8N427;SWISSPROT_ID:TXND3_HUMAN;EMBL:AC018634;EMBL:AF202051;EMBL:AF305596;EMBL:BC036816;RefSeq:NP_057700.3;ProteinModelPortal:Q8N427;STRING:9606.ENSP00000199447;SWISSPROT_AC_OLD:Q9NZH1;SMR:Q8N427;GeneID:51314;KEGG:hsa:51314;eggNOG:COG0105;eggNOG:KOG0888;eggNOG:KOG0907;UniGene:Hs.723454;GO:GO:0004550;GO:GO:0005737;GO:GO:0006183;GO:GO:0006228;GO:GO:0006241;GO:GO:0007275;GO:GO:0007283;G…
41742455	Mental deterioration -- NME8	association	Pubmed 2014:25486118;Pubmed central 2014:4259473;	Association between <b>NME8</b> locus polymorphism and <b>cognitive decline</b>, cerebrospinal fluid and neuroimaging biomarkers in Alzheimer's disease.[Pubmed 2014:25486118];Association between <b>NME8</b> Locus Polymorphism and <b>Cognitive Decline</b>, Cerebrospinal Fluid and Neuroimaging Biomarkers in Alzheimer's Disease.[Pubmed central 2014:4259473];These data revealed the participation of <…	985	Phenotype	Mental deterioration	Cognitive decline;Cognitive decline, progressive;Intellectual deterioration;Mental deterioration;Progressive cognitive decline;cognitive-decline;decline - cognitive;decline cognitive;decline of cognitive;decline of the cognitive;deterioration of intellectual;deterioration of mental;deterioration of the intellectual;deterioration of the mental;progressive decline of cognitive;progressive decline o…	HP:0001268;UMLS:C0234985 "Mental deterioration";	4351652	Gene	NME8	CILD6;HEL-S-99;NM23-H8;NME/NM23 family member 8;NME8;sptrx-2;SPTRX2;TXNDC3;Spermatid-specific thioredoxin-2;Thioredoxin domain-containing protein 3;TXND3;	SWISSPROT_AC:Q8N427;SWISSPROT_ID:TXND3_HUMAN;GeneID:51314;Ensembl:ENSG00000086288;HGNC:HGNC:16473;MIM:607421;Vega:OTTHUMG00000023716;protein_accession:AAF20909.2;protein_accession:AAH36816.1;protein_accession:AAN04258.1;protein_accession:ACV87196.1;protein_accession:ADZ15459.1;protein_accession:BAG36365.1;protein_accession:EAW94083.1;protein_accession:EAW94084.1;protein_accession:NP_057700.3;prot…
41849330	Mental deterioration -- IGFBP-3	association	Pubmed 2014:24705546;Pubmed 2016:27031487;	In this study of men, we found that both IGF-II and <b>IGFBP-3</b> are associated with normal age-related <b>cognitive decline</b> and clinical pathology associated with CIND, but we failed to replicate previous associations with IGF-I.[Pubmed 2014:24705546];There was no association between <b>IGFBP-3</b> and <b>cognitive decline</b>.[Pubmed 2016:27031487];	985	Phenotype	Mental deterioration	Cognitive decline;Cognitive decline, progressive;Intellectual deterioration;Mental deterioration;Progressive cognitive decline;cognitive-decline;decline - cognitive;decline cognitive;decline of cognitive;decline of the cognitive;deterioration of intellectual;deterioration of mental;deterioration of the intellectual;deterioration of the mental;progressive decline of cognitive;progressive decline o…	HP:0001268;UMLS:C0234985 "Mental deterioration";	192552	Protein	IGFBP-3	IBP-3;IBP3;IGF-binding protein 3;IGFBP-3;IGFBP3;Insulin-like growth factor-binding protein 3;binding protein 3-igf;binding protein-3-igf;bp -53;BP-53;igf binding protein -3;igf binding protein 3;igf binding protein iii;igf binding protein-3;igf binding-protein 3;igf binding-protein-3;igf- binding protein 3;igf-binding protein -3;igf-binding protein-3;igf-binding protein3;igf-binding-protein-3;igf…	SWISSPROT_AC:P17936;SWISSPROT_ID:IBP3_HUMAN;EMBL:AC091524;EMBL:BC000013;EMBL:BC018962;EMBL:BC064987;EMBL:CH236958;EMBL:CH471128;EMBL:DQ301819;EMBL:M31159;EMBL:M35878;EMBL:X64875;RefSeq:NP_000589.2;RefSeq:NP_001013416.1;RefSeq:XP_016867641.1;ProteinModelPortal:P17936;STRING:9606.ENSP00000370473;SWISSPROT_AC_OLD:A4D2F5;SWISSPROT_AC_OLD:D3DVM0;SWISSPROT_AC_OLD:Q2V509;SWISSPROT_AC_OLD:Q6P1M6;SWISSPRO…
41849359	Mental deterioration -- IGFBP3	association	Pubmed 2014:24705546;Pubmed 2016:27031487;	In this study of men, we found that both IGF-II and <b>IGFBP-3</b> are associated with normal age-related <b>cognitive decline</b> and clinical pathology associated with CIND, but we failed to replicate previous associations with IGF-I.[Pubmed 2014:24705546];There was no association between <b>IGFBP-3</b> and <b>cognitive decline</b>.[Pubmed 2016:27031487];	985	Phenotype	Mental deterioration	Cognitive decline;Cognitive decline, progressive;Intellectual deterioration;Mental deterioration;Progressive cognitive decline;cognitive-decline;decline - cognitive;decline cognitive;decline of cognitive;decline of the cognitive;deterioration of intellectual;deterioration of mental;deterioration of the intellectual;deterioration of the mental;progressive decline of cognitive;progressive decline o…	HP:0001268;UMLS:C0234985 "Mental deterioration";	4342657	Gene	IGFBP3	BP-53;IBP3;IGFBP3;insulin like growth factor binding protein 3;binding protein 3-igf;binding protein-3-igf;bp -53;IBP-3;igf binding protein -3;igf binding protein 3;igf binding protein iii;igf binding protein-3;igf binding-protein 3;igf binding-protein-3;igf- binding protein 3;igf-binding protein -3;IGF-binding protein 3;igf-binding protein-3;igf-binding protein3;igf-binding-protein-3;igfbp 3;igf…	SWISSPROT_AC:P17936;SWISSPROT_ID:IBP3_HUMAN;GeneID:3486;Ensembl:ENSG00000146674;HGNC:HGNC:5472;MIM:146732;Vega:OTTHUMG00000023769;protein_accession:AAA52541.1;protein_accession:AAA52706.1;protein_accession:AAH00013.1;protein_accession:AAH18962.1;protein_accession:AAH64987.1;protein_accession:AAQ15254.1;protein_accession:AAS07554.1;protein_accession:ABB96247.1;protein_accession:ABI63363.1;protein_…
42175516	Mental deterioration -- ACE	association	Pubmed 2015:25743267;Pubmed 2014:24487585;	Potential <b>cognitive decline</b> linked to <b>angiotensin-converting enzyme</b> gene but not hypertension: Evidence from cognitive event-related potentials.[Pubmed 2015:25743267];Using ERPs, potential <b>cognitive decline</b> was linked to <b>ACE</b> genotypes, independently of the effect of hypertension.[Pubmed 2015:25743267];<b>Angiotensin-converting enzyme</b> overexpression in myelomonocyte…	985	Phenotype	Mental deterioration	Cognitive decline;Cognitive decline, progressive;Intellectual deterioration;Mental deterioration;Progressive cognitive decline;cognitive-decline;decline - cognitive;decline cognitive;decline of cognitive;decline of the cognitive;deterioration of intellectual;deterioration of mental;deterioration of the intellectual;deterioration of the mental;progressive decline of cognitive;progressive decline o…	HP:0001268;UMLS:C0234985 "Mental deterioration";	6617	Protein	ACE	ACE;Angiotensin-converting enzyme;CD143 antigen;DCP;DCP1;Dipeptidyl carboxypeptidase I;EC 3.2.1.-;EC 3.4.15.1;Kininase II;ace--an;ACE1;angiotensin I converting enzyme;cd 143;CD143;dipeptidyl carboxypeptidase 1;dipeptidyl carboxypeptidase-1;dipeptidyl carboxypeptidase-i;dipeptidyl-carboxypeptidase i;kininase 2;kininase ii-type;kininase type ii;kininase-ii;	SWISSPROT_AC:P12821;SWISSPROT_ID:ACE_HUMAN;EMBL:AB208971;EMBL:AC113554;EMBL:AF118569;EMBL:AK301988;EMBL:AY436326;EMBL:EU332840;EMBL:J04144;EMBL:M26657;EMBL:X16295;RefSeq:NP_000780.1;RefSeq:NP_001171528.1;RefSeq:NP_690043.1;ProteinModelPortal:P12821;STRING:9606.ENSP00000290866;SWISSPROT_AC_OLD:B0LPF0;SWISSPROT_AC_OLD:B4DXI3;SWISSPROT_AC_OLD:E7EU16;SWISSPROT_AC_OLD:P22966;SWISSPROT_AC_OLD:Q53YX9;SW…
42385785	Mental deterioration -- RUNX2	association	Pubmed 2014:24797831;	A 56-year-old man with the prototypic skeletal defects of cleidocranial dysplasia and a <b>RUNX2</b> deletion presented with a <b>progressive cognitive decline</b> after the age of 40 years.[Pubmed 2014:24797831];	985	Phenotype	Mental deterioration	Cognitive decline;Cognitive decline, progressive;Intellectual deterioration;Mental deterioration;Progressive cognitive decline;cognitive-decline;decline - cognitive;decline cognitive;decline of cognitive;decline of the cognitive;deterioration of intellectual;deterioration of mental;deterioration of the intellectual;deterioration of the mental;progressive decline of cognitive;progressive decline o…	HP:0001268;UMLS:C0234985 "Mental deterioration";	437541	Protein	RUNX2	Acute myeloid leukemia 3 protein;AML3;CBF-alpha-1;CBFA1;Core-binding factor subunit alpha-1;Oncogene AML-3;OSF-2;OSF2;Osteoblast-specific transcription factor 2;PEA2-alpha A;PEBP2-alpha A;PEBP2A;Polyomavirus enhancer-binding protein 2 alpha A subunit;Runt-related transcription factor 2;RUNX2;SL3-3 enhancer factor 1 alpha A subunit;SL3/AKV core-binding factor alpha A subunit;aml 3;aml-3;cbf alpha …	SWISSPROT_AC:Q13950;SWISSPROT_ID:RUNX2_HUMAN;EMBL:AF001443;EMBL:AF001444;EMBL:AF001445;EMBL:AF001446;EMBL:AF001447;EMBL:AF001448;EMBL:AF001449;EMBL:AF001450;EMBL:AF053949;EMBL:AF053952;EMBL:AL096865;EMBL:AL161907;EMBL:AL358135;EMBL:L40992;RefSeq:NP_001015051.3;RefSeq:NP_001019801.3;ProteinModelPortal:Q13950;STRING:9606.ENSP00000360493;SWISSPROT_AC_OLD:O14614;SWISSPROT_AC_OLD:O14615;SWISSPROT_AC_O…
42385821	Mental deterioration -- RUNX2	association	Pubmed 2014:24797831;	A 56-year-old man with the prototypic skeletal defects of cleidocranial dysplasia and a <b>RUNX2</b> deletion presented with a <b>progressive cognitive decline</b> after the age of 40 years.[Pubmed 2014:24797831];	985	Phenotype	Mental deterioration	Cognitive decline;Cognitive decline, progressive;Intellectual deterioration;Mental deterioration;Progressive cognitive decline;cognitive-decline;decline - cognitive;decline cognitive;decline of cognitive;decline of the cognitive;deterioration of intellectual;deterioration of mental;deterioration of the intellectual;deterioration of the mental;progressive decline of cognitive;progressive decline o…	HP:0001268;UMLS:C0234985 "Mental deterioration";	4340503	Gene	RUNX2	AML3;CBF-alpha-1;CBFA1;CCD;CCD1;CLCD;OSF-2;OSF2;PEA2aA;PEBP2aA;runt related transcription factor 2;RUNX2;Acute myeloid leukemia 3 protein;aml 3;aml-3;cbf alpha 1;cbf alpha1;cbf-alpha1;cbfa 1;cbfalpha 1;cbfalpha-1;cbfalpha1;ccd 1;ccd i;ccd-1;ccd-type;Core-binding factor subunit alpha-1;Oncogene AML-3;Osteoblast-specific transcription factor 2;osteoblast-specific transcription factor-2;PEA2-alpha A…	SWISSPROT_AC:Q13950;SWISSPROT_ID:RUNX2_HUMAN;GeneID:860;Ensembl:ENSG00000124813;HGNC:HGNC:10472;MIM:600211;Vega:OTTHUMG00000014774;protein_accession:AAA89072.1;protein_accession:AAB65158.1;protein_accession:AAB65159.2;protein_accession:AAC77441.1;protein_accession:AAC78624.1;protein_accession:AAI08920.1;protein_accession:AAI08921.1;protein_accession:AAI60022.1;protein_accession:AAM21761.1;protein…
42552281	Mental deterioration -- SBDS	association	Pubmed 2014:25226112;	No differences were present between the groups in prevalence of stroke or dementia, but more severe <b>cognitive decline</b> occurred among those with <b>SWDs</b>.[Pubmed 2014:25226112];	985	Phenotype	Mental deterioration	Cognitive decline;Cognitive decline, progressive;Intellectual deterioration;Mental deterioration;Progressive cognitive decline;cognitive-decline;decline - cognitive;decline cognitive;decline of cognitive;decline of the cognitive;deterioration of intellectual;deterioration of mental;deterioration of the intellectual;deterioration of the mental;progressive decline of cognitive;progressive decline o…	HP:0001268;UMLS:C0234985 "Mental deterioration";	442519	Protein	SBDS	Ribosome maturation protein SBDS;SBDS;Shwachman-Bodian-Diamond syndrome protein;CGI-97;SBDS ribosome assembly guanine nucleotide exchange factor;SDS;SWDS;	SWISSPROT_AC:Q9Y3A5;SWISSPROT_ID:SBDS_HUMAN;EMBL:AF151855;EMBL:AK001779;EMBL:AK289609;EMBL:AY169963;EMBL:BC065700;EMBL:CH471140;RefSeq:NP_057122.2;ProteinModelPortal:Q9Y3A5;STRING:9606.ENSP00000246868;SWISSPROT_AC_OLD:A8K0P4;SWISSPROT_AC_OLD:Q96FX0;SWISSPROT_AC_OLD:Q9NV53;SMR:Q9Y3A5;GeneID:51119;KEGG:hsa:51119;eggNOG:COG1500;eggNOG:KOG2917;UniGene:Hs.110445;GO:GO:0000922;GO:GO:0001833;GO:GO:00056…
42552317	Mental deterioration -- SBDS	association	Pubmed 2014:25226112;	No differences were present between the groups in prevalence of stroke or dementia, but more severe <b>cognitive decline</b> occurred among those with <b>SWDs</b>.[Pubmed 2014:25226112];	985	Phenotype	Mental deterioration	Cognitive decline;Cognitive decline, progressive;Intellectual deterioration;Mental deterioration;Progressive cognitive decline;cognitive-decline;decline - cognitive;decline cognitive;decline of cognitive;decline of the cognitive;deterioration of intellectual;deterioration of mental;deterioration of the intellectual;deterioration of the mental;progressive decline of cognitive;progressive decline o…	HP:0001268;UMLS:C0234985 "Mental deterioration";	4351496	Gene	SBDS	CGI-97;SBDS;SBDS ribosome assembly guanine nucleotide exchange factor;SDS;SWDS;Ribosome maturation protein SBDS;Shwachman-Bodian-Diamond syndrome protein;	SWISSPROT_AC:Q9Y3A5;SWISSPROT_ID:SBDS_HUMAN;GeneID:51119;Ensembl:ENSG00000126524;HGNC:HGNC:19440;MIM:607444;Vega:OTTHUMG00000023165;protein_accession:AAD34092.1;protein_accession:AAH65700.1;protein_accession:AAN77490.1;protein_accession:ADQ31940.1;protein_accession:ALQ34087.1;protein_accession:ALQ34088.1;protein_accession:BAA91905.1;protein_accession:BAF82298.1;protein_accession:CAG17753.1;protei…
42592986	Mental deterioration -- SUCLG2	association	Pubmed 2014:25027320;	Clinically, <b>rs62256378</b> was associated with rate of <b>cognitive decline</b> in AD dementia patients (P = 3.1 ГѓЖ’Г‚Ж’ГѓвЂљГ‚вЂ” 10(-3)).[Pubmed 2014:25027320];Clinically, <b>rs62256378</b> was associated with rate of <b>cognitive decline</b> in AD dementia patients (P = 3.1 ГѓЖ’Г‚вЂ” 10(-3)).[Pubmed 2014:25027320];Clinically, <b>rs62256378</b> was associated with rate of <b>cognitive decli…	985	Phenotype	Mental deterioration	Cognitive decline;Cognitive decline, progressive;Intellectual deterioration;Mental deterioration;Progressive cognitive decline;cognitive-decline;decline - cognitive;decline cognitive;decline of cognitive;decline of the cognitive;deterioration of intellectual;deterioration of mental;deterioration of the intellectual;deterioration of the mental;progressive decline of cognitive;progressive decline o…	HP:0001268;UMLS:C0234985 "Mental deterioration";	462995	Protein	SUCLG2	EC 6.2.1.4;G-SCS;GTP-specific succinyl-CoA synthetase subunit beta;GTPSCS;SCS-betaG;SUCB2;Succinate--CoA ligase [GDP-forming] subunit beta, mitochondrial;Succinyl-CoA synthetase beta-G chain;SUCLG2;GBETA;succinate-CoA ligase GDP-forming beta subunit;	SWISSPROT_AC:Q96I99;SWISSPROT_ID:SUCB2_HUMAN;EMBL:AC099783;EMBL:AC112213;EMBL:AC113169;EMBL:AC114401;EMBL:AF058954;EMBL:AF131748;EMBL:AK310527;EMBL:BC007716;EMBL:BC019868;EMBL:BC047024;EMBL:BC068602;RefSeq:NP_001171070.1;RefSeq:NP_003839.2;ProteinModelPortal:Q96I99;STRING:9606.ENSP00000419325;SWISSPROT_AC_OLD:C9JVT2;SWISSPROT_AC_OLD:O95195;SWISSPROT_AC_OLD:Q6NUH7;SWISSPROT_AC_OLD:Q86VX8;SWISSPROT…
42593060	Mental deterioration -- SUCLG2	association	Pubmed 2014:25027320;	Clinically, <b>rs62256378</b> was associated with rate of <b>cognitive decline</b> in AD dementia patients (P = 3.1 ГѓЖ’Г‚Ж’ГѓвЂљГ‚вЂ” 10(-3)).[Pubmed 2014:25027320];Clinically, <b>rs62256378</b> was associated with rate of <b>cognitive decline</b> in AD dementia patients (P = 3.1 ГѓЖ’Г‚вЂ” 10(-3)).[Pubmed 2014:25027320];Clinically, <b>rs62256378</b> was associated with rate of <b>cognitive decli…	985	Phenotype	Mental deterioration	Cognitive decline;Cognitive decline, progressive;Intellectual deterioration;Mental deterioration;Progressive cognitive decline;cognitive-decline;decline - cognitive;decline cognitive;decline of cognitive;decline of the cognitive;deterioration of intellectual;deterioration of mental;deterioration of the intellectual;deterioration of the mental;progressive decline of cognitive;progressive decline o…	HP:0001268;UMLS:C0234985 "Mental deterioration";	4346763	Gene	SUCLG2	G-SCS;GBETA;GTPSCS;succinate-CoA ligase GDP-forming beta subunit;SUCLG2;EC 6.2.1.4;GTP-specific succinyl-CoA synthetase subunit beta;SCS-betaG;SUCB2;Succinate--CoA ligase [GDP-forming] subunit beta, mitochondrial;Succinyl-CoA synthetase beta-G chain;	SWISSPROT_AC:Q96I99;SWISSPROT_ID:SUCB2_HUMAN;GeneID:8801;Ensembl:ENSG00000172340;HGNC:HGNC:11450;MIM:603922;Vega:OTTHUMG00000158740;protein_accession:AAC64397.1;protein_accession:AAD20032.1;protein_accession:AAH07716.3;protein_accession:AAH19868.1;protein_accession:AAH35149.1;protein_accession:AAH47024.1;protein_accession:AAH68602.1;protein_accession:BAH11821.1;protein_accession:CAB43323.2;protei…
43138860	Mental deterioration -- RC3	association	Pubmed 2015:25533203;Pubmed central 2017:5445607;Pubmed central 2016:5048367;	Cerebrospinal fluid levels of the synaptic protein <b>neurogranin</b> correlates with <b>cognitive decline</b> in prodromal Alzheimer's disease.[Pubmed 2015:25533203];Recently, in a smaller cohort no overall differences were found in the levels of CSF neurogranin in PD, in contrast to increased levels in AD.26 Given the association with cognition in our study, it is possible that some of the syna…	985	Phenotype	Mental deterioration	Cognitive decline;Cognitive decline, progressive;Intellectual deterioration;Mental deterioration;Progressive cognitive decline;cognitive-decline;decline - cognitive;decline cognitive;decline of cognitive;decline of the cognitive;deterioration of intellectual;deterioration of mental;deterioration of the intellectual;deterioration of the mental;progressive decline of cognitive;progressive decline o…	HP:0001268;UMLS:C0234985 "Mental deterioration";	274991	Protein	RC3	NEUG;Neurogranin;Ng;NRGN;RC3;hng;rc 3;rc iii;rc-3;rc-iii;	SWISSPROT_AC:Q92686;SWISSPROT_ID:NEUG_HUMAN;EMBL:AJ317956;EMBL:BC002835;EMBL:BT007325;EMBL:U89165;EMBL:X99075;EMBL:X99076;EMBL:Y09689;EMBL:Y15058;EMBL:Y15059;RefSeq:NP_001119653.1;RefSeq:NP_006167.1;ProteinModelPortal:Q92686;STRING:9606.ENSP00000284292;SMR:Q92686;GeneID:4900;KEGG:hsa:4900;eggNOG:ENOG410JNUP;eggNOG:ENOG41118RJ;UniGene:Hs.524116;GO:GO:0005516;GO:GO:0005547;GO:GO:0005634;GO:GO:00071…
43138892	Mental deterioration -- NRGN	association	Pubmed 2015:25533203;Pubmed central 2017:5445607;Pubmed central 2016:5048367;	Cerebrospinal fluid levels of the synaptic protein <b>neurogranin</b> correlates with <b>cognitive decline</b> in prodromal Alzheimer's disease.[Pubmed 2015:25533203];Recently, in a smaller cohort no overall differences were found in the levels of CSF neurogranin in PD, in contrast to increased levels in AD.26 Given the association with cognition in our study, it is possible that some of the syna…	985	Phenotype	Mental deterioration	Cognitive decline;Cognitive decline, progressive;Intellectual deterioration;Mental deterioration;Progressive cognitive decline;cognitive-decline;decline - cognitive;decline cognitive;decline of cognitive;decline of the cognitive;deterioration of intellectual;deterioration of mental;deterioration of the intellectual;deterioration of the mental;progressive decline of cognitive;progressive decline o…	HP:0001268;UMLS:C0234985 "Mental deterioration";	4343732	Gene	NRGN	hng;neurogranin;NRGN;RC3;NEUG;Ng;rc 3;rc iii;rc-3;rc-iii;	SWISSPROT_AC:Q92686;SWISSPROT_ID:NEUG_HUMAN;GeneID:4900;Ensembl:ENSG00000154146;HGNC:HGNC:8000;MIM:602350;Vega:OTTHUMG00000165928;protein_accession:AAB49458.1;protein_accession:AAH02835.1;protein_accession:AAP35989.1;protein_accession:CAA67532.1;protein_accession:CAA67533.1;protein_accession:CAA70867.1;protein_accession:CAA75343.1;protein_accession:CAC37631.1;protein_accession:EAW67593.1;protein_…
43169282	Mental deterioration -- Caldesmon	association	Pubmed 2014:25471307;Pubmed central 2016:5046153;	This correlation potentially lends further support to a role of dietary n-3 PUFAs in preventing the <b>cognitive decline</b> in <b>CAD</b> patients.[Pubmed 2014:25471307];Our finding is consistent with a previous study showing that <b>CAD</b> is associated with <b>cognitive decline</b> independent of WMH5.[Pubmed central 2016:5046153];	985	Phenotype	Mental deterioration	Cognitive decline;Cognitive decline, progressive;Intellectual deterioration;Mental deterioration;Progressive cognitive decline;cognitive-decline;decline - cognitive;decline cognitive;decline of cognitive;decline of the cognitive;deterioration of intellectual;deterioration of mental;deterioration of the intellectual;deterioration of the mental;progressive decline of cognitive;progressive decline o…	HP:0001268;UMLS:C0234985 "Mental deterioration";	51678	Protein	Caldesmon	CAD;CALD1;Caldesmon;CDM;cad-h;cad-l;cad-type;caldesmon 1;caldesmon-1;h cad;H-CAD;HCAD;L-CAD;LCAD;NAG22;	SWISSPROT_AC:Q05682;SWISSPROT_ID:CALD1_HUMAN;EMBL:AC019014;EMBL:AC083870;EMBL:AK289686;EMBL:BC040354;EMBL:D90452;EMBL:D90453;EMBL:M64110;EMBL:M83216;RefSeq:NP_004333.1;RefSeq:NP_149129.2;RefSeq:NP_149130.1;RefSeq:NP_149131.1;RefSeq:NP_149347.2;RefSeq:XP_016868140.1;RefSeq:XP_016868141.1;ProteinModelPortal:Q05682;STRING:9606.ENSP00000354826;SWISSPROT_AC_OLD:A8K0X1;SWISSPROT_AC_OLD:Q13978;SWISSPROT…
43169311	Mental deterioration -- DFF40	association	Pubmed 2014:25471307;Pubmed central 2016:5046153;	This correlation potentially lends further support to a role of dietary n-3 PUFAs in preventing the <b>cognitive decline</b> in <b>CAD</b> patients.[Pubmed 2014:25471307];Our finding is consistent with a previous study showing that <b>CAD</b> is associated with <b>cognitive decline</b> independent of WMH5.[Pubmed central 2016:5046153];	985	Phenotype	Mental deterioration	Cognitive decline;Cognitive decline, progressive;Intellectual deterioration;Mental deterioration;Progressive cognitive decline;cognitive-decline;decline - cognitive;decline cognitive;decline of cognitive;decline of the cognitive;deterioration of intellectual;deterioration of mental;deterioration of the intellectual;deterioration of the mental;progressive decline of cognitive;progressive decline o…	HP:0001268;UMLS:C0234985 "Mental deterioration";	100815	Protein	DFF40	CAD;Caspase-activated deoxyribonuclease;Caspase-activated DNase;Caspase-activated nuclease;CPAN;DFF-40;DFF2;DFF40;DFFB;DNA fragmentation factor 40 kDa subunit;DNA fragmentation factor subunit beta;EC 3.-.-.-;cad-type;caspase activated deoxyribonuclease;caspase activated dnase;dff 40;dff-b;nuclease caspase-activated;	SWISSPROT_AC:O76075;SWISSPROT_ID:DFFB_HUMAN;EMBL:AB013918;EMBL:AB028911;EMBL:AB028912;EMBL:AB028913;EMBL:AF039210;EMBL:AF064019;EMBL:AK290877;EMBL:AL691523;EMBL:BC048797;RefSeq:NP_001307061.1;RefSeq:NP_004393.1;ProteinModelPortal:O76075;STRING:9606.ENSP00000367454;SWISSPROT_AC_OLD:O60521;SWISSPROT_AC_OLD:Q5SR22;SWISSPROT_AC_OLD:Q9BYI4;SWISSPROT_AC_OLD:Q9BYI5;SWISSPROT_AC_OLD:Q9BYI6;SMR:O76075;Gen…
43169374	Mental deterioration -- IRG1	association	Pubmed 2014:25471307;Pubmed central 2016:5046153;	This correlation potentially lends further support to a role of dietary n-3 PUFAs in preventing the <b>cognitive decline</b> in <b>CAD</b> patients.[Pubmed 2014:25471307];Our finding is consistent with a previous study showing that <b>CAD</b> is associated with <b>cognitive decline</b> independent of WMH5.[Pubmed central 2016:5046153];	985	Phenotype	Mental deterioration	Cognitive decline;Cognitive decline, progressive;Intellectual deterioration;Mental deterioration;Progressive cognitive decline;cognitive-decline;decline - cognitive;decline cognitive;decline of cognitive;decline of the cognitive;deterioration of intellectual;deterioration of mental;deterioration of the intellectual;deterioration of the mental;progressive decline of cognitive;progressive decline o…	HP:0001268;UMLS:C0234985 "Mental deterioration";	201926	Protein	IRG1	ACOD1;Aconitate decarboxylase;Aconitate decarboxylase 1;CAD;Cis-aconitate decarboxylase;Cis-aconitic acid decarboxylase;EC 4.1.1.6;Immune-responsive gene 1 protein;IRG1;cad-type;	SWISSPROT_AC:A6NK06;SWISSPROT_ID:IRG1_HUMAN;EMBL:AC000403;RefSeq:NP_001245335.1;ProteinModelPortal:A6NK06;STRING:9606.ENSP00000366682;SMR:A6NK06;GeneID:730249;KEGG:hsa:730249;eggNOG:COG2079;eggNOG:ENOG410IEAF;UniGene:Hs.160789;GO:GO:0002760;GO:GO:0005739;GO:GO:0006952;GO:GO:0006954;GO:GO:0007566;GO:GO:0008152;GO:GO:0032088;GO:GO:0032480;GO:GO:0034136;GO:GO:0034144;GO:GO:0035458;GO:GO:0045824;GO:G…
43169422	Mental deterioration -- PYR1	association	Pubmed 2014:25471307;Pubmed central 2016:5046153;	This correlation potentially lends further support to a role of dietary n-3 PUFAs in preventing the <b>cognitive decline</b> in <b>CAD</b> patients.[Pubmed 2014:25471307];Our finding is consistent with a previous study showing that <b>CAD</b> is associated with <b>cognitive decline</b> independent of WMH5.[Pubmed central 2016:5046153];	985	Phenotype	Mental deterioration	Cognitive decline;Cognitive decline, progressive;Intellectual deterioration;Mental deterioration;Progressive cognitive decline;cognitive-decline;decline - cognitive;decline cognitive;decline of cognitive;decline of the cognitive;deterioration of intellectual;deterioration of mental;deterioration of the intellectual;deterioration of the mental;progressive decline of cognitive;progressive decline o…	HP:0001268;UMLS:C0234985 "Mental deterioration";	345101	Protein	PYR1	CAD;CAD protein;PYR1;cad-type;carbamoyl-phosphate synthetase 2, aspartate transcarbamylase, and dihydroorotase;CDG1Z;protein cad;protein of the cad;	SWISSPROT_AC:P27708;SWISSPROT_ID:PYR1_HUMAN;EMBL:BC014178;EMBL:BC065510;EMBL:CH471053;EMBL:D78586;EMBL:M38561;RefSeq:NP_001293008.1;RefSeq:NP_004332.2;ProteinModelPortal:P27708;STRING:9606.ENSP00000264705;SWISSPROT_AC_OLD:D6W552;SWISSPROT_AC_OLD:Q6P0Q0;SWISSPROT_AC_OLD:Q96CK3;SMR:P27708;GeneID:790;KEGG:hsa:790;PIR:A36240;eggNOG:COG0458;eggNOG:COG0505;eggNOG:COG0540;eggNOG:KOG0370;UniGene:Hs.37701…
43169460	Mental deterioration -- CAD	association	Pubmed 2014:25471307;Pubmed central 2016:5046153;	This correlation potentially lends further support to a role of dietary n-3 PUFAs in preventing the <b>cognitive decline</b> in <b>CAD</b> patients.[Pubmed 2014:25471307];Our finding is consistent with a previous study showing that <b>CAD</b> is associated with <b>cognitive decline</b> independent of WMH5.[Pubmed central 2016:5046153];	985	Phenotype	Mental deterioration	Cognitive decline;Cognitive decline, progressive;Intellectual deterioration;Mental deterioration;Progressive cognitive decline;cognitive-decline;decline - cognitive;decline cognitive;decline of cognitive;decline of the cognitive;deterioration of intellectual;deterioration of mental;deterioration of the intellectual;deterioration of the mental;progressive decline of cognitive;progressive decline o…	HP:0001268;UMLS:C0234985 "Mental deterioration";	4340446	Gene	CAD	CAD;carbamoyl-phosphate synthetase 2, aspartate transcarbamylase, and dihydroorotase;CDG1Z;CAD protein;cad-type;protein cad;protein of the cad;PYR1;	SWISSPROT_AC:P27708;SWISSPROT_ID:PYR1_HUMAN;GeneID:790;Ensembl:ENSG00000084774;HGNC:HGNC:1424;MIM:114010;Vega:OTTHUMG00000097070;protein_accession:AAA51907.1;protein_accession:AAH14178.2;protein_accession:AAH65510.1;protein_accession:AAX93165.1;protein_accession:AAY24293.1;protein_accession:BAA11423.1;protein_accession:BAK64162.1;protein_accession:EAX00612.1;protein_accession:EAX00613.1;protein_a…
43169487	Mental deterioration -- CALD1	association	Pubmed 2014:25471307;Pubmed central 2016:5046153;	This correlation potentially lends further support to a role of dietary n-3 PUFAs in preventing the <b>cognitive decline</b> in <b>CAD</b> patients.[Pubmed 2014:25471307];Our finding is consistent with a previous study showing that <b>CAD</b> is associated with <b>cognitive decline</b> independent of WMH5.[Pubmed central 2016:5046153];	985	Phenotype	Mental deterioration	Cognitive decline;Cognitive decline, progressive;Intellectual deterioration;Mental deterioration;Progressive cognitive decline;cognitive-decline;decline - cognitive;decline cognitive;decline of cognitive;decline of the cognitive;deterioration of intellectual;deterioration of mental;deterioration of the intellectual;deterioration of the mental;progressive decline of cognitive;progressive decline o…	HP:0001268;UMLS:C0234985 "Mental deterioration";	4340454	Gene	CALD1	CALD1;caldesmon 1;CDM;H-CAD;HCAD;L-CAD;LCAD;NAG22;CAD;cad-h;cad-l;cad-type;Caldesmon;caldesmon-1;h cad;	SWISSPROT_AC:Q05682;SWISSPROT_ID:CALD1_HUMAN;GeneID:800;Ensembl:ENSG00000122786;HGNC:HGNC:1441;MIM:114213;Vega:OTTHUMG00000155407;protein_accession:AAA35636.1;protein_accession:AAA58419.1;protein_accession:AAA58420.1;protein_accession:AAF69498.3;protein_accession:AAH05006.1;protein_accession:AAH14035.1;protein_accession:AAH40354.1;protein_accession:AAH61926.1;protein_accession:AEE61237.1;protein_…
43169512	Mental deterioration -- DFFB	association	Pubmed 2014:25471307;Pubmed central 2016:5046153;	This correlation potentially lends further support to a role of dietary n-3 PUFAs in preventing the <b>cognitive decline</b> in <b>CAD</b> patients.[Pubmed 2014:25471307];Our finding is consistent with a previous study showing that <b>CAD</b> is associated with <b>cognitive decline</b> independent of WMH5.[Pubmed central 2016:5046153];	985	Phenotype	Mental deterioration	Cognitive decline;Cognitive decline, progressive;Intellectual deterioration;Mental deterioration;Progressive cognitive decline;cognitive-decline;decline - cognitive;decline cognitive;decline of cognitive;decline of the cognitive;deterioration of intellectual;deterioration of mental;deterioration of the intellectual;deterioration of the mental;progressive decline of cognitive;progressive decline o…	HP:0001268;UMLS:C0234985 "Mental deterioration";	4341177	Gene	DFFB	CAD;CPAN;DFF-40;DFF2;DFF40;DFFB;DNA fragmentation factor subunit beta;cad-type;caspase activated deoxyribonuclease;caspase activated dnase;Caspase-activated deoxyribonuclease;Caspase-activated DNase;Caspase-activated nuclease;dff 40;dff-b;DNA fragmentation factor 40 kDa subunit;EC 3.-.-.-;nuclease caspase-activated;	SWISSPROT_AC:O76075;SWISSPROT_ID:DFFB_HUMAN;GeneID:1677;Ensembl:ENSG00000169598;HGNC:HGNC:2773;MIM:601883;Vega:OTTHUMG00000003525;protein_accession:AAC39709.1;protein_accession:AAC39920.1;protein_accession:AAH32827.1;protein_accession:AAH48797.1;protein_accession:AAL02005.1;protein_accession:AAL02006.1;protein_accession:AAL02007.1;protein_accession:AAR05821.1;protein_accession:AAR05822.1;protein_…
43169536	Mental deterioration -- ACOD1	association	Pubmed 2014:25471307;Pubmed central 2016:5046153;	This correlation potentially lends further support to a role of dietary n-3 PUFAs in preventing the <b>cognitive decline</b> in <b>CAD</b> patients.[Pubmed 2014:25471307];Our finding is consistent with a previous study showing that <b>CAD</b> is associated with <b>cognitive decline</b> independent of WMH5.[Pubmed central 2016:5046153];	985	Phenotype	Mental deterioration	Cognitive decline;Cognitive decline, progressive;Intellectual deterioration;Mental deterioration;Progressive cognitive decline;cognitive-decline;decline - cognitive;decline cognitive;decline of cognitive;decline of the cognitive;deterioration of intellectual;deterioration of mental;deterioration of the intellectual;deterioration of the mental;progressive decline of cognitive;progressive decline o…	HP:0001268;UMLS:C0234985 "Mental deterioration";	4369072	Gene	ACOD1	ACOD1;aconitate decarboxylase 1;CAD;IRG1;Aconitate decarboxylase;cad-type;Cis-aconitate decarboxylase;Cis-aconitic acid decarboxylase;EC 4.1.1.6;Immune-responsive gene 1 protein;	SWISSPROT_AC:A6NK06;SWISSPROT_ID:IRG1_HUMAN;GeneID:730249;Ensembl:ENSG00000102794;HGNC:HGNC:33904;MIM:615275;Vega:OTTHUMG00000017098;protein_accession:A6NK06.1;protein_accession:EAW80560.1;protein_accession:NP_001245335.1;protein_gi:119600966;protein_gi:193806684;protein_gi:385719224;RNA_nucleotide_accession:AI652725.1;RNA_nucleotide_accession:BX105915.1;RNA_nucleotide_accession:DN831390.1;RNA_nu…
43372761	Mental deterioration -- HSP90B2P	association	Pubmed 2015:25768018;Pubmed central 2015:4359110;	In this study, we assessed the association between plasma <b>HSP</b> 70/27 levels and <b>cognitive decline</b>.[Pubmed 2015:25768018];In this study, we assessed the association between plasma <b>HSP</b> 70/27 levels and <b>cognitive decline</b>.[Pubmed central 2015:4359110];	985	Phenotype	Mental deterioration	Cognitive decline;Cognitive decline, progressive;Intellectual deterioration;Mental deterioration;Progressive cognitive decline;cognitive-decline;decline - cognitive;decline cognitive;decline of cognitive;decline of the cognitive;deterioration of intellectual;deterioration of mental;deterioration of the intellectual;deterioration of the mental;progressive decline of cognitive;progressive decline o…	HP:0001268;UMLS:C0234985 "Mental deterioration";	4345659	Gene	HSP90B2P	GRP94b;GRP94P1;heat shock protein 90 beta family member 2, pseudogene;HSP;HSP90B2P;HSPCP2;TRA1P1;TRAP1;ENPLL;grp94 beta;hsp-type;Putative endoplasmin-like protein;Putative heat shock protein 90 kDa beta member 2;	GeneID:7190;Ensembl:ENSG00000259706;HGNC:HGNC:12099;protein_accession:AAX38255.1;protein_accession:Q58FF3.1;protein_gi:61104921;protein_gi:74706932;RNA_nucleotide_accession:AY956768.1;RNA_nucleotide_accession:NR_073383.1;RNA_nucleotide_accession:R13549.1;genomic_nucleotide_accession:AC022819.8;genomic_nucleotide_accession:AMYH02031152.1;genomic_nucleotide_accession:NC_000015.10;genomic_nucleotide…
43515751	Mental deterioration -- TRAIL	association	Pubmed 2015:25669668;Pubmed 2015:25789236;Pubmed central 2015:4350164;Pubmed central 2013:3671015;	In particular, participants with advanced CKD (eGFR &lt;45 mL/min/1.73 m(2)) were more likely to have significant <b>cognitive decline</b> on the <b>Trail</b> Making Test part A (odds ratio = 2.347, 95% confidence interval = 1.525-3.614) and the Symbol Digit Substitution Task (odds ratio = 2.308, 95% confidence interval = 1.486-3.585) than those with normal and mild CKD.[Pubmed 2015:25669668];Our…	985	Phenotype	Mental deterioration	Cognitive decline;Cognitive decline, progressive;Intellectual deterioration;Mental deterioration;Progressive cognitive decline;cognitive-decline;decline - cognitive;decline cognitive;decline of cognitive;decline of the cognitive;deterioration of intellectual;deterioration of mental;deterioration of the intellectual;deterioration of the mental;progressive decline of cognitive;progressive decline o…	HP:0001268;UMLS:C0234985 "Mental deterioration";	491991	Protein	TRAIL	Apo-2 ligand;Apo-2L;APO2L;CD253 antigen;Protein TRAIL;TNF-related apoptosis-inducing ligand;TNF10;TNFSF10;TRAIL;Tumor necrosis factor ligand superfamily member 10;apo 2 ligand;apo 2l;apo2 ligand;CD253;chain-trail;ligand apo-2;ligand apo2;ligand tnf-related apoptosis-inducing;protein of trail;protein-trail;tl 2;tl ii;tl-2;tl-ii;TL2;tnf 10;tnf related apoptosis inducing ligand;tnf related apoptosis…	SWISSPROT_AC:P50591;SWISSPROT_ID:TNF10_HUMAN;EMBL:AC007919;EMBL:AC016938;EMBL:AK296085;EMBL:BC032722;EMBL:DQ848564;EMBL:EU183231;EMBL:U37518;EMBL:U57059;RefSeq:NP_001177871.1;RefSeq:NP_003801.1;ProteinModelPortal:P50591;STRING:9606.ENSP00000241261;SWISSPROT_AC_OLD:A1Y9B3;SMR:P50591;GeneID:8743;KEGG:hsa:8743;eggNOG:ENOG410IIX7;eggNOG:ENOG410YS4F;UniGene:Hs.478275;GO:GO:0005102;GO:GO:0005576;GO:GO:…
43536711	Mental deterioration -- GLUR1	association	Pubmed 2015:25697598;	<b>Cognitive decline</b> is associated with reduced surface <b>GluR1</b> expression in the hippocampus of aged rats.[Pubmed 2015:25697598];These results suggest that reduced surface <b>GluR1</b> expression may contribute to <b>cognitive decline</b> that occurs in normal aging, and different pattern of surface GluR1 expression might be responsible for the individual differences in cognitive aging.…	985	Phenotype	Mental deterioration	Cognitive decline;Cognitive decline, progressive;Intellectual deterioration;Mental deterioration;Progressive cognitive decline;cognitive-decline;decline - cognitive;decline cognitive;decline of cognitive;decline of the cognitive;deterioration of intellectual;deterioration of mental;deterioration of the intellectual;deterioration of the mental;progressive decline of cognitive;progressive decline o…	HP:0001268;UMLS:C0234985 "Mental deterioration";	166464	Protein	GLUR1	AMPA-selective glutamate receptor 1;GluA1;GLUH1;GluR-1;GluR-A;GluR-K1;GLUR1;Glutamate receptor 1;Glutamate receptor ionotropic, AMPA 1;GRIA1;glur 1;glur a;glur alpha;glur1-subtype;glur1-type;GLURA;glutamate ionotropic receptor AMPA type subunit 1;glutamate receptor subtype 1;glutamate receptor subtype-1;glutamate receptor type 1;glutamate receptor type i;glutamate receptor type-1;glutamate recept…	SWISSPROT_AC:P42261;SWISSPROT_ID:GRIA1_HUMAN;EMBL:AC010613;EMBL:AC025156;EMBL:AC091960;EMBL:AC091962;EMBL:AK295039;EMBL:AK295184;EMBL:AK295827;EMBL:AK315934;EMBL:BC111734;EMBL:CH471062;EMBL:M64752;EMBL:M81886;EMBL:X58633;RefSeq:NP_000818.2;RefSeq:NP_001107655.1;RefSeq:NP_001244948.1;RefSeq:NP_001244950.1;RefSeq:NP_001244951.1;RefSeq:NP_001244952.1;ProteinModelPortal:P42261;STRING:9606.ENSP0000028…
43536796	Mental deterioration -- GRIA1	association	Pubmed 2015:25697598;	<b>Cognitive decline</b> is associated with reduced surface <b>GluR1</b> expression in the hippocampus of aged rats.[Pubmed 2015:25697598];These results suggest that reduced surface <b>GluR1</b> expression may contribute to <b>cognitive decline</b> that occurs in normal aging, and different pattern of surface GluR1 expression might be responsible for the individual differences in cognitive aging.…	985	Phenotype	Mental deterioration	Cognitive decline;Cognitive decline, progressive;Intellectual deterioration;Mental deterioration;Progressive cognitive decline;cognitive-decline;decline - cognitive;decline cognitive;decline of cognitive;decline of the cognitive;deterioration of intellectual;deterioration of mental;deterioration of the intellectual;deterioration of the mental;progressive decline of cognitive;progressive decline o…	HP:0001268;UMLS:C0234985 "Mental deterioration";	4342168	Gene	GRIA1	GluA1;GLUH1;GLUR1;GLURA;glutamate ionotropic receptor AMPA type subunit 1;GRIA1;HBGR1;AMPA-selective glutamate receptor 1;glur 1;glur a;glur alpha;GluR-1;GluR-A;GluR-K1;glur1-subtype;glur1-type;Glutamate receptor 1;Glutamate receptor ionotropic, AMPA 1;glutamate receptor subtype 1;glutamate receptor subtype-1;glutamate receptor type 1;glutamate receptor type i;glutamate receptor type-1;glutamate …	SWISSPROT_AC:P42261;SWISSPROT_ID:GRIA1_HUMAN;GeneID:2890;Ensembl:ENSG00000155511;HGNC:HGNC:4571;MIM:138248;Vega:OTTHUMG00000130148;protein_accession:AAA58395.1;protein_accession:AAA58613.1;protein_accession:AAI11735.1;protein_accession:ACR45954.1;protein_accession:ACR45955.1;protein_accession:BAD92331.1;protein_accession:BAF82254.1;protein_accession:BAH11647.1;protein_accession:BAH11879.1;protein…
43560913	Mental deterioration -- LRRK2	association	Pubmed 2015:25650144;Pubmed central 2013:3952583;	Future longitudinal studies are needed to determine whether <b>LRRK2</b> mutation carriers exhibit slower <b>cognitive decline</b>.[Pubmed 2015:25650144];<b>LRRK2</b> mutation carriers usually present with lower risk of <b>cognitive decline</b> [22, 23] than IPD patients, and in general cognitive decline and psychiatric features are rarely reported in symptomatic LRRK2 mutation carriers [22, 24].…	985	Phenotype	Mental deterioration	Cognitive decline;Cognitive decline, progressive;Intellectual deterioration;Mental deterioration;Progressive cognitive decline;cognitive-decline;decline - cognitive;decline cognitive;decline of cognitive;decline of the cognitive;deterioration of intellectual;deterioration of mental;deterioration of the intellectual;deterioration of the mental;progressive decline of cognitive;progressive decline o…	HP:0001268;UMLS:C0234985 "Mental deterioration";	230097	Protein	LRRK2	Dardarin;EC 2.7.11.1;Leucine-rich repeat serine/threonine-protein kinase 2;LRRK2;PARK8;AURA17;leucine repeat rich kinase 2;leucine rich repeat kinase 2;leucine rich repeat kinase type 2;leucine rich repeat kinase-2;leucine-repeat rich kinase 2;leucine-rich repeat kinase-2;leucine-rich repeat kinase2;leucine-rich repeat serine/threonine protein kinase 2;leucine-rich-repeat kinase 2;leucine-rich-re…	SWISSPROT_AC:Q5S007;SWISSPROT_ID:LRRK2_HUMAN;EMBL:AC079630;EMBL:AC084290;EMBL:AC107023;EMBL:AL834529;EMBL:AY792511;RefSeq:NP_940980.3;ProteinModelPortal:Q5S007;STRING:9606.ENSP00000298910;SWISSPROT_AC_OLD:A6NJU2;SWISSPROT_AC_OLD:Q6ZS50;SWISSPROT_AC_OLD:Q8NCX9;SMR:Q5S007;GeneID:120892;KEGG:hsa:120892;eggNOG:COG1100;eggNOG:COG4886;eggNOG:ENOG410IRBK;eggNOG:KOG0192;UniGene:Hs.187636;GO:GO:0000149;GO…
43560954	Mental deterioration -- LRRK2	association	Pubmed 2015:25650144;Pubmed central 2013:3952583;	Future longitudinal studies are needed to determine whether <b>LRRK2</b> mutation carriers exhibit slower <b>cognitive decline</b>.[Pubmed 2015:25650144];<b>LRRK2</b> mutation carriers usually present with lower risk of <b>cognitive decline</b> [22, 23] than IPD patients, and in general cognitive decline and psychiatric features are rarely reported in symptomatic LRRK2 mutation carriers [22, 24].…	985	Phenotype	Mental deterioration	Cognitive decline;Cognitive decline, progressive;Intellectual deterioration;Mental deterioration;Progressive cognitive decline;cognitive-decline;decline - cognitive;decline cognitive;decline of cognitive;decline of the cognitive;deterioration of intellectual;deterioration of mental;deterioration of the intellectual;deterioration of the mental;progressive decline of cognitive;progressive decline o…	HP:0001268;UMLS:C0234985 "Mental deterioration";	4357422	Gene	LRRK2	AURA17;DARDARIN;leucine rich repeat kinase 2;LRRK2;PARK8;RIPK7;ROCO2;EC 2.7.11.1;leucine repeat rich kinase 2;leucine rich repeat kinase type 2;leucine rich repeat kinase-2;leucine-repeat rich kinase 2;leucine-rich repeat kinase-2;leucine-rich repeat kinase2;leucine-rich repeat serine/threonine protein kinase 2;Leucine-rich repeat serine/threonine-protein kinase 2;leucine-rich-repeat kinase 2;leu…	SWISSPROT_AC:Q5S007;SWISSPROT_ID:LRRK2_HUMAN;GeneID:120892;Ensembl:ENSG00000188906;HGNC:HGNC:18618;MIM:609007;Vega:OTTHUMG00000059742;protein_accession:AAI17181.1;protein_accession:AAV63975.1;protein_accession:CAD39185.1;protein_accession:CAE45989.1;protein_accession:FAA00322.1;protein_accession:NP_940980.3;protein_accession:Q5S007.2;protein_accession:XP_005268686.1;protein_accession:XP_011536179…
43699008	Mental deterioration -- Pituitary adenylate cyclase-activating polypeptide	association	Pubmed 2015:25599520;	Association of <b>pituitary adenylate cyclase-activating polypeptide</b> with <b>cognitive decline</b> in mild cognitive impairment due to Alzheimer disease.[Pubmed 2015:25599520];	985	Phenotype	Mental deterioration	Cognitive decline;Cognitive decline, progressive;Intellectual deterioration;Mental deterioration;Progressive cognitive decline;cognitive-decline;decline - cognitive;decline cognitive;decline of cognitive;decline of the cognitive;deterioration of intellectual;deterioration of mental;deterioration of the intellectual;deterioration of the mental;progressive decline of cognitive;progressive decline o…	HP:0001268;UMLS:C0234985 "Mental deterioration";	298227	Protein	Pituitary adenylate cyclase-activating polypeptide	ADCYAP1;PACA;PACAP;Pituitary adenylate cyclase-activating polypeptide;adcyap 1;adenylate cyclase activating polypeptide 1;adenylate cyclase activating polypeptide type 1;adenylate cyclase activating polypeptide type i;adenylate cyclase-activating polypeptide 1;adenylate cyclase-activating polypeptide i;adenylate cyclase-activating polypeptide type 1;adenylate cyclase-activating polypeptide type i…	SWISSPROT_AC:P18509;SWISSPROT_ID:PACA_HUMAN;EMBL:AK313050;EMBL:BC093837;EMBL:BC101803;EMBL:S83513;EMBL:X60435;RefSeq:NP_001093203.1;RefSeq:NP_001108.2;ProteinModelPortal:P18509;STRING:9606.ENSP00000411658;SWISSPROT_AC_OLD:B2R7N4;SWISSPROT_AC_OLD:Q52LQ0;SMR:P18509;GeneID:116;KEGG:hsa:116;PIR:I84638;eggNOG:ENOG410IWIZ;eggNOG:ENOG4111FZG;UniGene:Hs.531719;UniGene:Hs.727476;GO:GO:0001541;GO:GO:000166…
43699084	Mental deterioration -- ADCYAP1	association	Pubmed 2015:25599520;	Association of <b>pituitary adenylate cyclase-activating polypeptide</b> with <b>cognitive decline</b> in mild cognitive impairment due to Alzheimer disease.[Pubmed 2015:25599520];	985	Phenotype	Mental deterioration	Cognitive decline;Cognitive decline, progressive;Intellectual deterioration;Mental deterioration;Progressive cognitive decline;cognitive-decline;decline - cognitive;decline cognitive;decline of cognitive;decline of the cognitive;deterioration of intellectual;deterioration of mental;deterioration of the intellectual;deterioration of the mental;progressive decline of cognitive;progressive decline o…	HP:0001268;UMLS:C0234985 "Mental deterioration";	4339894	Gene	ADCYAP1	ADCYAP1;adenylate cyclase activating polypeptide 1;PACAP;adcyap 1;adenylate cyclase activating polypeptide type 1;adenylate cyclase activating polypeptide type i;adenylate cyclase-activating polypeptide 1;adenylate cyclase-activating polypeptide i;adenylate cyclase-activating polypeptide type 1;adenylate cyclase-activating polypeptide type i;adenylate cyclase-activating polypeptide type-1;adenyla…	SWISSPROT_AC:P18509;SWISSPROT_ID:PACA_HUMAN;GeneID:116;Ensembl:ENSG00000141433;HGNC:HGNC:241;MIM:102980;Vega:OTTHUMG00000131479;protein_accession:AAB21470.1;protein_accession:AAH93837.1;protein_accession:AAI01804.1;protein_accession:AAT92256.1;protein_accession:AAT92261.1;protein_accession:BAG35881.1;protein_accession:BAH11708.1;protein_accession:BAJ09301.1;protein_accession:CAA42962.1;protein_ac…
43908929	Mental deterioration -- cArr	association	Pubmed 2015:25953032;Pubmed 2016:25953032;	Further studies are required to clarify the relationships between <b>cognitive decline</b> and <b>car</b> crashes in these high-risk populations.[Pubmed 2015:25953032];Further studies are required to clarify the relationships between <b>cognitive decline</b> and <b>car</b> crashes in these high-risk populations.[Pubmed 2016:25953032];	985	Phenotype	Mental deterioration	Cognitive decline;Cognitive decline, progressive;Intellectual deterioration;Mental deterioration;Progressive cognitive decline;cognitive-decline;decline - cognitive;decline cognitive;decline of cognitive;decline of the cognitive;deterioration of intellectual;deterioration of mental;deterioration of the intellectual;deterioration of the mental;progressive decline of cognitive;progressive decline o…	HP:0001268;UMLS:C0234985 "Mental deterioration";	29579	Protein	cArr	ARR3;ARRC;Arrestin-C;ARRX;C-arrestin;CAR;cArr;Cone arrestin;Retinal cone arrestin-3;X-arrestin;arrestin 3;arrestin3;car-type;cone-type arrestin;retinal cone arrestin 3;	SWISSPROT_AC:P36575;SWISSPROT_ID:ARRC_HUMAN;EMBL:AF033105;EMBL:AF076497;EMBL:AF076498;EMBL:AF076499;EMBL:AF076500;EMBL:AF076501;EMBL:AF076502;EMBL:AF076503;EMBL:AF076504;EMBL:AF076505;EMBL:AF076506;EMBL:AF076507;EMBL:AF076508;EMBL:AF076509;EMBL:AF076510;EMBL:AF076511;EMBL:AF076512;EMBL:AL357752;EMBL:BC012096;EMBL:CR456849;EMBL:EU883571;EMBL:U03626;RefSeq:NP_004303.2;ProteinModelPortal:P36575;STRI…
43909008	Mental deterioration -- CASR	association	Pubmed 2015:25953032;Pubmed 2016:25953032;	Further studies are required to clarify the relationships between <b>cognitive decline</b> and <b>car</b> crashes in these high-risk populations.[Pubmed 2015:25953032];Further studies are required to clarify the relationships between <b>cognitive decline</b> and <b>car</b> crashes in these high-risk populations.[Pubmed 2016:25953032];	985	Phenotype	Mental deterioration	Cognitive decline;Cognitive decline, progressive;Intellectual deterioration;Mental deterioration;Progressive cognitive decline;cognitive-decline;decline - cognitive;decline cognitive;decline of cognitive;decline of the cognitive;deterioration of intellectual;deterioration of mental;deterioration of the intellectual;deterioration of the mental;progressive decline of cognitive;progressive decline o…	HP:0001268;UMLS:C0234985 "Mental deterioration";	54590	Protein	CASR	CASR;Extracellular calcium-sensing receptor;GPRC2A;Parathyroid cell calcium-sensing receptor 1;PCAR1;calcium -sensing receptor;calcium sensing receptor;calcium sensing-receptor;calcium- sensing receptor;calcium-sensing receptor extracellular;calcium-sensing-receptor;CAR;car-type;EIG8;extracellular calcium sensing receptor;extracellular calcium-sensing-receptor;extracellular-calcium sensing recept…	SWISSPROT_AC:P41180;SWISSPROT_ID:CASR_HUMAN;EMBL:BC104999;EMBL:BC112236;EMBL:D50855;EMBL:DQ088967;EMBL:S68032;EMBL:S68033;EMBL:S68036;EMBL:S79217;EMBL:S81755;EMBL:S83176;EMBL:U20759;EMBL:U20760;EMBL:X81086;RefSeq:NP_000379.2;RefSeq:NP_001171536.1;ProteinModelPortal:P41180;STRING:9606.ENSP00000420194;SWISSPROT_AC_OLD:Q13912;SWISSPROT_AC_OLD:Q16108;SWISSPROT_AC_OLD:Q16109;SWISSPROT_AC_OLD:Q16110;SW…
43909054	Mental deterioration -- hCAR	association	Pubmed 2015:25953032;Pubmed 2016:25953032;	Further studies are required to clarify the relationships between <b>cognitive decline</b> and <b>car</b> crashes in these high-risk populations.[Pubmed 2015:25953032];Further studies are required to clarify the relationships between <b>cognitive decline</b> and <b>car</b> crashes in these high-risk populations.[Pubmed 2016:25953032];	985	Phenotype	Mental deterioration	Cognitive decline;Cognitive decline, progressive;Intellectual deterioration;Mental deterioration;Progressive cognitive decline;cognitive-decline;decline - cognitive;decline cognitive;decline of cognitive;decline of the cognitive;deterioration of intellectual;deterioration of mental;deterioration of the intellectual;deterioration of the mental;progressive decline of cognitive;progressive decline o…	HP:0001268;UMLS:C0234985 "Mental deterioration";	85846	Protein	hCAR	CAR;Coxsackievirus and adenovirus receptor;Coxsackievirus B-adenovirus receptor;CVB3-binding protein;CXADR;CXAR;hCAR;HCVADR;car 4/6;car-type;CAR4/6;coxsackie virus and adenovirus receptor;coxsackievirus-and-adenovirus receptor;	SWISSPROT_AC:P78310;SWISSPROT_ID:CXAR_HUMAN;EMBL:AF124598;EMBL:AF169360;EMBL:AF169361;EMBL:AF169362;EMBL:AF169363;EMBL:AF169364;EMBL:AF169365;EMBL:AF169366;EMBL:AF200465;EMBL:AF242862;EMBL:AF242864;EMBL:AF242865;EMBL:AK313526;EMBL:AP000963;EMBL:AP000967;EMBL:AY072910;EMBL:AY072911;EMBL:AY072912;EMBL:BC003684;EMBL:BC010536;EMBL:BT019876;EMBL:CH471079;EMBL:CR617256;EMBL:GU474812;EMBL:U90716;EMBL:Y0…
43909083	Mental deterioration -- PRKAR1A	association	Pubmed 2015:25953032;Pubmed 2016:25953032;	Further studies are required to clarify the relationships between <b>cognitive decline</b> and <b>car</b> crashes in these high-risk populations.[Pubmed 2015:25953032];Further studies are required to clarify the relationships between <b>cognitive decline</b> and <b>car</b> crashes in these high-risk populations.[Pubmed 2016:25953032];	985	Phenotype	Mental deterioration	Cognitive decline;Cognitive decline, progressive;Intellectual deterioration;Mental deterioration;Progressive cognitive decline;cognitive-decline;decline - cognitive;decline cognitive;decline of cognitive;decline of the cognitive;deterioration of intellectual;deterioration of mental;deterioration of the intellectual;deterioration of the mental;progressive decline of cognitive;progressive decline o…	HP:0001268;UMLS:C0234985 "Mental deterioration";	207969	Protein	PRKAR1A	cAMP-dependent protein kinase type I-alpha regulatory subunit;KAP0;PKR1;PRKAR1;PRKAR1A;Tissue-specific extinguisher 1;TSE1;1 alpha-regulatory subunit of camp-dependent protein kinase;1-alpha regulatory subunit of camp-dependent protein kinase;1a regulatory subunit of camp-dependent protein kinase;1a regulatory subunit of the camp-dependent protein kinase;1alpha regulatory subunit of camp-dependen…	SWISSPROT_AC:P10644;SWISSPROT_ID:KAP0_HUMAN;EMBL:AC079210;EMBL:BC036285;EMBL:BC093042;EMBL:M18468;EMBL:M33336;EMBL:S54705;EMBL:S54707;EMBL:S54709;EMBL:S54711;EMBL:Y07642;RefSeq:NP_001263218.1;RefSeq:NP_001263219.1;RefSeq:NP_001265362.1;RefSeq:NP_002725.1;RefSeq:NP_997636.1;RefSeq:NP_997637.1;RefSeq:XP_011523285.1;RefSeq:XP_011523286.1;RefSeq:XP_011523287.1;ProteinModelPortal:P10644;STRING:9606.EN…
43909103	Mental deterioration -- Constitutive androstane receptor	association	Pubmed 2015:25953032;Pubmed 2016:25953032;	Further studies are required to clarify the relationships between <b>cognitive decline</b> and <b>car</b> crashes in these high-risk populations.[Pubmed 2015:25953032];Further studies are required to clarify the relationships between <b>cognitive decline</b> and <b>car</b> crashes in these high-risk populations.[Pubmed 2016:25953032];	985	Phenotype	Mental deterioration	Cognitive decline;Cognitive decline, progressive;Intellectual deterioration;Mental deterioration;Progressive cognitive decline;cognitive-decline;decline - cognitive;decline cognitive;decline of cognitive;decline of the cognitive;deterioration of intellectual;deterioration of mental;deterioration of the intellectual;deterioration of the mental;progressive decline of cognitive;progressive decline o…	HP:0001268;UMLS:C0234985 "Mental deterioration";	280895	Protein	Constitutive androstane receptor	CAR;Constitutive activator of retinoid response;Constitutive active response;Constitutive androstane receptor;NR1I3;Nuclear receptor subfamily 1 group I member 3;Orphan nuclear receptor MB67;car-type;CAR1;MB67;receptor constitutive androstane;	SWISSPROT_AC:Q14994;SWISSPROT_ID:NR1I3_HUMAN;EMBL:AL590714;EMBL:AY572806;EMBL:AY572808;EMBL:AY572810;EMBL:AY572811;EMBL:AY572812;EMBL:AY572813;EMBL:AY572816;EMBL:AY572817;EMBL:AY572818;EMBL:AY572819;EMBL:AY572827;EMBL:BC069626;EMBL:BC121120;EMBL:BC121121;EMBL:CH471121;EMBL:DQ022681;EMBL:HQ692838;EMBL:HQ692839;EMBL:HQ692840;EMBL:HQ692841;EMBL:Z30425;RefSeq:NP_001070937.1;RefSeq:NP_001070938.1;RefS…
43909131	Mental deterioration -- PGN	association	Pubmed 2015:25953032;Pubmed 2016:25953032;	Further studies are required to clarify the relationships between <b>cognitive decline</b> and <b>car</b> crashes in these high-risk populations.[Pubmed 2015:25953032];Further studies are required to clarify the relationships between <b>cognitive decline</b> and <b>car</b> crashes in these high-risk populations.[Pubmed 2016:25953032];	985	Phenotype	Mental deterioration	Cognitive decline;Cognitive decline, progressive;Intellectual deterioration;Mental deterioration;Progressive cognitive decline;cognitive-decline;decline - cognitive;decline cognitive;decline of cognitive;decline of the cognitive;deterioration of intellectual;deterioration of mental;deterioration of the intellectual;deterioration of the mental;progressive decline of cognitive;progressive decline o…	HP:0001268;UMLS:C0234985 "Mental deterioration";	457155	Protein	PGN	CAR;EC 3.4.24.-;Paraplegin;PGN;Spastic paraplegia 7 protein;SPG7;car-type;CMAR;SPG5C;SPG7, paraplegin matrix AAA peptidase subunit;	SWISSPROT_AC:Q9UQ90;SWISSPROT_ID:SPG7_HUMAN;EMBL:AF080511;EMBL:AF080512;EMBL:AF080513;EMBL:AF080514;EMBL:AF080515;EMBL:AF080516;EMBL:AF080517;EMBL:AF080518;EMBL:AF080519;EMBL:AF080520;EMBL:AF080521;EMBL:AF080522;EMBL:AF080523;EMBL:AF080524;EMBL:AF080525;EMBL:BC007692;EMBL:BC035929;EMBL:BC036104;EMBL:BC110530;EMBL:BC110531;EMBL:Y16610;RefSeq:NP_003110.1;RefSeq:NP_955399.1;RefSeq:XP_016879088.1;Pro…
43909181	Mental deterioration -- LEU5	association	Pubmed 2015:25953032;Pubmed 2016:25953032;	Further studies are required to clarify the relationships between <b>cognitive decline</b> and <b>car</b> crashes in these high-risk populations.[Pubmed 2015:25953032];Further studies are required to clarify the relationships between <b>cognitive decline</b> and <b>car</b> crashes in these high-risk populations.[Pubmed 2016:25953032];	985	Phenotype	Mental deterioration	Cognitive decline;Cognitive decline, progressive;Intellectual deterioration;Mental deterioration;Progressive cognitive decline;cognitive-decline;decline - cognitive;decline cognitive;decline of cognitive;decline of the cognitive;deterioration of intellectual;deterioration of mental;deterioration of the intellectual;deterioration of the mental;progressive decline of cognitive;progressive decline o…	HP:0001268;UMLS:C0234985 "Mental deterioration";	495942	Protein	LEU5	B-cell chronic lymphocytic leukemia tumor suppressor Leu5;E3 ubiquitin-protein ligase TRIM13;EC 6.3.2.-;LEU5;Leukemia-associated protein 5;Putative tumor suppressor RFP2;Ret finger protein 2;RFP2;RING finger protein 77;RNF77;TRI13;TRIM13;Tripartite motif-containing protein 13;CAR;car-type;DLEU5;tripartite motif containing 13;	SWISSPROT_AC:O60858;SWISSPROT_ID:TRI13_HUMAN;EMBL:AF220127;EMBL:AF220128;EMBL:AF241849;EMBL:AF241850;EMBL:AF279660;EMBL:AJ224819;EMBL:AK314496;EMBL:AL137060;EMBL:AY191002;EMBL:AY455758;EMBL:AY764035;EMBL:BC003579;EMBL:BC063407;EMBL:CH471075;RefSeq:NP_001007279.1;RefSeq:NP_005789.2;RefSeq:NP_434698.1;RefSeq:NP_998755.1;ProteinModelPortal:O60858;STRING:9606.ENSP00000298772;SWISSPROT_AC_OLD:B2RB49;S…
43971393	Mental deterioration -- ApoA-I	association	Pubmed 2015:26238231;Pubmed 2016:26238231;Pubmed 2016:27415600;Pubmed central 2015:4876892;Pubmed central 2012:3372509;	Additionally, lower serum <b>APOA1</b> levels were associated with <b>cognitive decline</b> and brain atrophy independent of AГѓЖ’Г‚ЕЅГѓвЂљГ‚ВІ deposition and vascular burden.[Pubmed 2015:26238231];Additionally, lower serum <b>APOA1</b> levels were associated with <b>cognitive decline</b> and brain atrophy independent of AГѓЕЅГ‚ВІ deposition and vascular burden.[Pubmed 2016:26238231];Additionally…	985	Phenotype	Mental deterioration	Cognitive decline;Cognitive decline, progressive;Intellectual deterioration;Mental deterioration;Progressive cognitive decline;cognitive-decline;decline - cognitive;decline cognitive;decline of cognitive;decline of the cognitive;deterioration of intellectual;deterioration of mental;deterioration of the intellectual;deterioration of the mental;progressive decline of cognitive;progressive decline o…	HP:0001268;UMLS:C0234985 "Mental deterioration";	19701	Protein	ApoA-I	Apo-AI;ApoA-I;APOA1;Apolipoprotein A-I;Apolipoprotein A1;a-1 apolipoprotein;a-i apolipoprotein;a1 apolipoprotein;alpha-1 apolipoprotein;apo ai;apo(a);apo(a)-isoform;apo(a)-type;apo(a)isoform;apo-(a);	SWISSPROT_AC:P02647;SWISSPROT_ID:APOA1_HUMAN;EMBL:A14829;EMBL:AK292231;EMBL:AY422952;EMBL:AY555191;EMBL:BC005380;EMBL:BC110286;EMBL:CH471065;EMBL:EF444948;EMBL:J00098;EMBL:M11791;EMBL:M27875;EMBL:M29068;EMBL:X00566;EMBL:X01038;EMBL:X02162;EMBL:X07496;RefSeq:NP_000030.1;RefSeq:NP_001304946.1;RefSeq:NP_001304947.1;RefSeq:NP_001304950.1;ProteinModelPortal:P02647;STRING:9606.ENSP00000236850;SWISSPROT…
43971447	Mental deterioration -- APOA1	association	Pubmed 2015:26238231;Pubmed 2016:26238231;Pubmed 2016:27415600;Pubmed central 2015:4876892;Pubmed central 2012:3372509;	Additionally, lower serum <b>APOA1</b> levels were associated with <b>cognitive decline</b> and brain atrophy independent of AГѓЖ’Г‚ЕЅГѓвЂљГ‚ВІ deposition and vascular burden.[Pubmed 2015:26238231];Additionally, lower serum <b>APOA1</b> levels were associated with <b>cognitive decline</b> and brain atrophy independent of AГѓЕЅГ‚ВІ deposition and vascular burden.[Pubmed 2016:26238231];Additionally…	985	Phenotype	Mental deterioration	Cognitive decline;Cognitive decline, progressive;Intellectual deterioration;Mental deterioration;Progressive cognitive decline;cognitive-decline;decline - cognitive;decline cognitive;decline of cognitive;decline of the cognitive;deterioration of intellectual;deterioration of mental;deterioration of the intellectual;deterioration of the mental;progressive decline of cognitive;progressive decline o…	HP:0001268;UMLS:C0234985 "Mental deterioration";	4340079	Gene	APOA1	apo(a);APOA1;apolipoprotein A1;a-1 apolipoprotein;a-i apolipoprotein;a1 apolipoprotein;alpha-1 apolipoprotein;apo ai;apo(a)-isoform;apo(a)-type;apo(a)isoform;apo-(a);Apo-AI;ApoA-I;Apolipoprotein A-I;	SWISSPROT_AC:P02647;SWISSPROT_ID:APOA1_HUMAN;GeneID:335;Ensembl:ENSG00000118137;HGNC:HGNC:600;MIM:107680;Vega:OTTHUMG00000046112;protein_accession:AAA35545.1;protein_accession:AAA51746.1;protein_accession:AAA51747.1;protein_accession:AAA62829.1;protein_accession:AAB59514.1;protein_accession:AAD34604.1;protein_accession:AAH05380.1;protein_accession:AAI10287.1;protein_accession:AAL92035.1;protein_a…
43990149	Mental deterioration -- TNF	association	Pubmed 2015:26112756;Pubmed 2015:26705380;Pubmed 2016:26705380;Pubmed central 2011:3235576;	<b>TNF-alpha</b> inhibition prevents <b>cognitive decline</b> and maintains hippocampal BDNF levels in the unpredictable chronic mild stress rat model of depression.[Pubmed 2015:26112756];The association of soluble tumor necrosis factor receptor type two with poor memory in patients with breast cancer and controls found by Patel et al (2015) may confirm the finding of Holmes et al in 2009 that <b…	985	Phenotype	Mental deterioration	Cognitive decline;Cognitive decline, progressive;Intellectual deterioration;Mental deterioration;Progressive cognitive decline;cognitive-decline;decline - cognitive;decline cognitive;decline of cognitive;decline of the cognitive;deterioration of intellectual;deterioration of mental;deterioration of the intellectual;deterioration of the mental;progressive decline of cognitive;progressive decline o…	HP:0001268;UMLS:C0234985 "Mental deterioration";	492131	Protein	TNF	Cachectin;TNF;TNF-a;TNF-alpha;TNFA;TNFSF2;Tumor necrosis factor;Tumor necrosis factor ligand superfamily member 2;chain-tnf;DIF;dif-type;factor - tumor necrosis;factor of the tumor necrosis;factor of the tumor-necrosis;factor of tumor necrosis;factor tumor necrosis;factor-tumor necrosis;necrosis factor-tumor;necrosis tumor factor;tnf - a;tnf - alpha;tnf -a;tnf -alpha;tnf a;tnf alpha;tnf- a;tnf- a…	SWISSPROT_AC:P01375;SWISSPROT_ID:TNFA_HUMAN;EMBL:AB088112;EMBL:AF043342;EMBL:AF098751;EMBL:AF129756;EMBL:AY066019;EMBL:AY214167;EMBL:BA000025;EMBL:BC028148;EMBL:M10988;EMBL:M16441;EMBL:M26331;EMBL:X01394;EMBL:X02910;EMBL:Y14768;EMBL:Z15026;RefSeq:NP_000585.2;ProteinModelPortal:P01375;STRING:9606.ENSP00000398698;SWISSPROT_AC_OLD:O43647;SWISSPROT_AC_OLD:Q9P1Q2;SWISSPROT_AC_OLD:Q9UIV3;SMR:P01375;Gen…
44110383	Mental deterioration -- ITGAL	association	Pubmed 2015:26214837;	Neutrophils promote Alzheimer's disease-like pathology and <b>cognitive decline</b> via <b>LFA-1</b> integrin.[Pubmed 2015:26214837];Transgenic Alzheimer's disease model mice lacking <b>LFA-1</b> were protected from <b>cognitive decline</b> and had reduced gliosis.[Pubmed 2015:26214837];	985	Phenotype	Mental deterioration	Cognitive decline;Cognitive decline, progressive;Intellectual deterioration;Mental deterioration;Progressive cognitive decline;cognitive-decline;decline - cognitive;decline cognitive;decline of cognitive;decline of the cognitive;deterioration of intellectual;deterioration of mental;deterioration of the intellectual;deterioration of the mental;progressive decline of cognitive;progressive decline o…	HP:0001268;UMLS:C0234985 "Mental deterioration";	205335	Protein	ITGAL	CD11 antigen-like family member A;CD11A;CD11a antigen;Integrin alpha-L;ITAL;ITGAL;Leukocyte adhesion glycoprotein LFA-1 alpha chain;Leukocyte function-associated molecule 1 alpha chain;LFA-1A;antigen cd11a;cd11 a;cd11 alpha;cd11-a;cd11alpha;integrin subunit alpha L;lfa -1;lfa 1;lfa 1 alpha;lfa- 1;LFA-1;lfa-1 alpha;lfa-1 alpha-chain;lfa-1-alpha;lfa-1alpha;lfa-i;lfa-i alpha;lfa1 alpha;lfa1-alpha;LF…	SWISSPROT_AC:P20701;SWISSPROT_ID:ITAL_HUMAN;EMBL:AC002310;EMBL:AC116348;EMBL:BC008777;EMBL:CH471192;EMBL:DQ131904;EMBL:M87662;EMBL:M95609;EMBL:Y00796;EMBL:Z22804;RefSeq:NP_001107852.1;RefSeq:NP_002200.2;ProteinModelPortal:P20701;STRING:9606.ENSP00000349252;SWISSPROT_AC_OLD:O43746;SWISSPROT_AC_OLD:Q45H73;SWISSPROT_AC_OLD:Q96HB1;SWISSPROT_AC_OLD:Q9UBC8;SMR:P20701;GeneID:3683;KEGG:hsa:3683;PIR:S0330…
44110454	Mental deterioration -- CD18	association	Pubmed 2015:26214837;	Neutrophils promote Alzheimer's disease-like pathology and <b>cognitive decline</b> via <b>LFA-1</b> integrin.[Pubmed 2015:26214837];Transgenic Alzheimer's disease model mice lacking <b>LFA-1</b> were protected from <b>cognitive decline</b> and had reduced gliosis.[Pubmed 2015:26214837];	985	Phenotype	Mental deterioration	Cognitive decline;Cognitive decline, progressive;Intellectual deterioration;Mental deterioration;Progressive cognitive decline;cognitive-decline;decline - cognitive;decline cognitive;decline of cognitive;decline of the cognitive;deterioration of intellectual;deterioration of mental;deterioration of the intellectual;deterioration of the mental;progressive decline of cognitive;progressive decline o…	HP:0001268;UMLS:C0234985 "Mental deterioration";	205370	Protein	CD18	CD18;CD18 antigen;Cell surface adhesion glycoproteins LFA-1/CR3/p150,95 subunit beta;Complement receptor C3 subunit beta;Integrin beta-2;ITB2;ITGB2;MFI7;antigen cd18;cd 18;cd 18 antigen;cd-18;cd1 8;cd18-chain;integrin subunit beta 2;itgb-2;itgbeta2;LAD;LCAMB;lfa -1;lfa 1;lfa- 1;LFA-1;lfa-i;mac -1;mac 1;mac i;mac type i;mac- 1;mac---1;MAC-1;mac-i;MF17;subunit of beta2 integrin;subunit of the beta2…	SWISSPROT_AC:P05107;SWISSPROT_ID:ITB2_HUMAN;EMBL:AK095992;EMBL:AK222505;EMBL:AL163300;EMBL:BC005861;EMBL:CH471079;EMBL:M15395;EMBL:S81234;EMBL:X63924;EMBL:X63925;EMBL:X63926;EMBL:X64072;EMBL:X64073;EMBL:X64074;EMBL:X64075;EMBL:X64076;EMBL:X64077;EMBL:X64078;EMBL:X64079;EMBL:X64080;EMBL:X64081;EMBL:X64082;EMBL:X64083;EMBL:Y00057;RefSeq:NP_000202.3;RefSeq:NP_001120963.2;RefSeq:NP_001290167.1;Protei…
44110478	Mental deterioration -- ITGAL	association	Pubmed 2015:26214837;	Neutrophils promote Alzheimer's disease-like pathology and <b>cognitive decline</b> via <b>LFA-1</b> integrin.[Pubmed 2015:26214837];Transgenic Alzheimer's disease model mice lacking <b>LFA-1</b> were protected from <b>cognitive decline</b> and had reduced gliosis.[Pubmed 2015:26214837];	985	Phenotype	Mental deterioration	Cognitive decline;Cognitive decline, progressive;Intellectual deterioration;Mental deterioration;Progressive cognitive decline;cognitive-decline;decline - cognitive;decline cognitive;decline of cognitive;decline of the cognitive;deterioration of intellectual;deterioration of mental;deterioration of the intellectual;deterioration of the mental;progressive decline of cognitive;progressive decline o…	HP:0001268;UMLS:C0234985 "Mental deterioration";	4342814	Gene	ITGAL	CD11A;integrin subunit alpha L;ITGAL;LFA-1;LFA1A;antigen cd11a;cd11 a;cd11 alpha;CD11 antigen-like family member A;cd11-a;CD11a antigen;cd11alpha;Integrin alpha-L;ITAL;Leukocyte adhesion glycoprotein LFA-1 alpha chain;Leukocyte function-associated molecule 1 alpha chain;lfa -1;lfa 1;lfa 1 alpha;lfa- 1;lfa-1 alpha;lfa-1 alpha-chain;lfa-1-alpha;LFA-1A;lfa-1alpha;lfa-i;lfa-i alpha;lfa1 alpha;lfa1-al…	SWISSPROT_AC:P20701;SWISSPROT_ID:ITAL_HUMAN;GeneID:3683;Ensembl:ENSG00000005844;HGNC:HGNC:6148;MIM:153370;Vega:OTTHUMG00000176964;protein_accession:AAA16474.2;protein_accession:AAC31672.1;protein_accession:AAH08777.1;protein_accession:AAZ38713.1;protein_accession:BAG36913.1;protein_accession:BAG60839.1;protein_accession:BAG64283.1;protein_accession:CAA68747.1;protein_accession:CAA80461.1;protein_…
44110525	Mental deterioration -- ITGB2	association	Pubmed 2015:26214837;	Neutrophils promote Alzheimer's disease-like pathology and <b>cognitive decline</b> via <b>LFA-1</b> integrin.[Pubmed 2015:26214837];Transgenic Alzheimer's disease model mice lacking <b>LFA-1</b> were protected from <b>cognitive decline</b> and had reduced gliosis.[Pubmed 2015:26214837];	985	Phenotype	Mental deterioration	Cognitive decline;Cognitive decline, progressive;Intellectual deterioration;Mental deterioration;Progressive cognitive decline;cognitive-decline;decline - cognitive;decline cognitive;decline of cognitive;decline of the cognitive;deterioration of intellectual;deterioration of mental;deterioration of the intellectual;deterioration of the mental;progressive decline of cognitive;progressive decline o…	HP:0001268;UMLS:C0234985 "Mental deterioration";	4342817	Gene	ITGB2	CD18;integrin subunit beta 2;ITGB2;LAD;LCAMB;LFA-1;MAC-1;MF17;MFI7;antigen cd18;cd 18;cd 18 antigen;cd-18;cd1 8;CD18 antigen;cd18-chain;Cell surface adhesion glycoproteins LFA-1/CR3/p150,95 subunit beta;Complement receptor C3 subunit beta;Integrin beta-2;ITB2;itgb-2;itgbeta2;lfa -1;lfa 1;lfa- 1;lfa-i;mac -1;mac 1;mac i;mac type i;mac- 1;mac---1;mac-i;subunit of beta2 integrin;subunit of the beta2…	SWISSPROT_AC:P05107;SWISSPROT_ID:ITB2_HUMAN;GeneID:3689;Ensembl:ENSG00000160255;HGNC:HGNC:6155;MIM:600065;Vega:OTTHUMG00000090257;protein_accession:AAA59490.1;protein_accession:AAB21404.1;protein_accession:AAD14951.1;protein_accession:AAD14952.1;protein_accession:AAH05861.1;protein_accession:AAH21077.1;protein_accession:AAL14027.1;protein_accession:AAL40068.1;protein_accession:ABM83610.1;protein_…
44231180	Mental deterioration -- Klotho	association	Pubmed 2015:26297657;Pubmed 2016:26297657;Pubmed central 2017:5650410;Pubmed central 2018:5816951;	however, it is unknown whether <b>klotho</b> relates prospectively to slower <b>cognitive decline</b> in older adults.[Pubmed 2015:26297657];however, it is unknown whether <b>klotho</b> relates prospectively to slower <b>cognitive decline</b> in older adults.[Pubmed 2016:26297657];It was found that the rs2283368 and rs9526984 SNPs in the <b>Klotho</b> gene were associated with more than 7 years o…	985	Phenotype	Mental deterioration	Cognitive decline;Cognitive decline, progressive;Intellectual deterioration;Mental deterioration;Progressive cognitive decline;cognitive-decline;decline - cognitive;decline cognitive;decline of cognitive;decline of the cognitive;deterioration of intellectual;deterioration of mental;deterioration of the intellectual;deterioration of the mental;progressive decline of cognitive;progressive decline o…	HP:0001268;UMLS:C0234985 "Mental deterioration";	213877	Protein	Klotho	EC 3.2.1.31;KL;KLOT;Klotho;	SWISSPROT_AC:Q9UEF7;SWISSPROT_ID:KLOT_HUMAN;EMBL:AB005142;EMBL:AB009667;EMBL:AL161898;EMBL:Z84483;EMBL:Z92540;RefSeq:NP_004786.2;ProteinModelPortal:Q9UEF7;STRING:9606.ENSP00000369442;SWISSPROT_AC_OLD:Q5VZ95;SWISSPROT_AC_OLD:Q96KV5;SWISSPROT_AC_OLD:Q96KW5;SWISSPROT_AC_OLD:Q9UEI9;SWISSPROT_AC_OLD:Q9Y4F0;SMR:Q9UEF7;GeneID:9365;KEGG:hsa:9365;PIR:JC5925;PIR:JC5926;eggNOG:COG2723;eggNOG:KOG0626;UniGene…
44231217	Mental deterioration -- KL	association	Pubmed 2015:26297657;Pubmed 2016:26297657;Pubmed central 2017:5650410;Pubmed central 2018:5816951;	however, it is unknown whether <b>klotho</b> relates prospectively to slower <b>cognitive decline</b> in older adults.[Pubmed 2015:26297657];however, it is unknown whether <b>klotho</b> relates prospectively to slower <b>cognitive decline</b> in older adults.[Pubmed 2016:26297657];It was found that the rs2283368 and rs9526984 SNPs in the <b>Klotho</b> gene were associated with more than 7 years o…	985	Phenotype	Mental deterioration	Cognitive decline;Cognitive decline, progressive;Intellectual deterioration;Mental deterioration;Progressive cognitive decline;cognitive-decline;decline - cognitive;decline cognitive;decline of cognitive;decline of the cognitive;deterioration of intellectual;deterioration of mental;deterioration of the intellectual;deterioration of the mental;progressive decline of cognitive;progressive decline o…	HP:0001268;UMLS:C0234985 "Mental deterioration";	4347183	Gene	KL	KL;klotho;EC 3.2.1.31;KLOT;	SWISSPROT_AC:Q9UEF7;SWISSPROT_ID:KLOT_HUMAN;GeneID:9365;Ensembl:ENSG00000133116;HGNC:HGNC:6344;MIM:604824;Vega:OTTHUMG00000017408;protein_accession:BAA23382.1;protein_accession:BAA24940.1;protein_accession:BAA24941.1;protein_accession:BAG53456.1;protein_accession:BAL03067.1;protein_accession:CAC94767.1;protein_accession:CAC94773.1;protein_accession:CAR95139.1;protein_accession:EAX08525.1;protein_…
44456166	Mental deterioration -- Amylin	association	Pubmed 2015:26503000;	These novel findings are reviewed here and the hypothesis that type II diabetes is linked with <b>cognitive decline</b> by <b>amylin</b> accumulation in the brain is proposed.[Pubmed 2015:26503000];	985	Phenotype	Mental deterioration	Cognitive decline;Cognitive decline, progressive;Intellectual deterioration;Mental deterioration;Progressive cognitive decline;cognitive-decline;decline - cognitive;decline cognitive;decline of cognitive;decline of the cognitive;deterioration of intellectual;deterioration of mental;deterioration of the intellectual;deterioration of the mental;progressive decline of cognitive;progressive decline o…	HP:0001268;UMLS:C0234985 "Mental deterioration";	192424	Protein	Amylin	Amylin;DAP;Diabetes-associated peptide;IAPP;Insulinoma amyloid peptide;Islet amyloid polypeptide;dap-type;IAP;iap-type;islet-amyloid polypeptide;polypeptide islet amyloid;	SWISSPROT_AC:P10997;SWISSPROT_ID:IAPP_HUMAN;EMBL:CH471094;EMBL:DQ516082;EMBL:J04422;EMBL:M21785;EMBL:M26650;EMBL:M27503;EMBL:X13859;EMBL:X14902;EMBL:X14903;EMBL:X14904;EMBL:X14905;EMBL:X52818;EMBL:X52819;EMBL:X55634;EMBL:X56030;EMBL:X68830;RefSeq:NP_000406.1;RefSeq:NP_001316130.1;ProteinModelPortal:P10997;STRING:9606.ENSP00000240652;SWISSPROT_AC_OLD:Q0ZD87;SWISSPROT_AC_OLD:Q14598;SMR:P10997;GeneI…
44456229	Mental deterioration -- IAPP	association	Pubmed 2015:26503000;	These novel findings are reviewed here and the hypothesis that type II diabetes is linked with <b>cognitive decline</b> by <b>amylin</b> accumulation in the brain is proposed.[Pubmed 2015:26503000];	985	Phenotype	Mental deterioration	Cognitive decline;Cognitive decline, progressive;Intellectual deterioration;Mental deterioration;Progressive cognitive decline;cognitive-decline;decline - cognitive;decline cognitive;decline of cognitive;decline of the cognitive;deterioration of intellectual;deterioration of mental;deterioration of the intellectual;deterioration of the mental;progressive decline of cognitive;progressive decline o…	HP:0001268;UMLS:C0234985 "Mental deterioration";	4342575	Gene	IAPP	DAP;IAP;IAPP;islet amyloid polypeptide;Amylin;dap-type;Diabetes-associated peptide;iap-type;Insulinoma amyloid peptide;islet-amyloid polypeptide;polypeptide islet amyloid;	SWISSPROT_AC:P10997;SWISSPROT_ID:IAPP_HUMAN;GeneID:3375;Ensembl:ENSG00000121351;HGNC:HGNC:5329;MIM:147940;Vega:OTTHUMG00000169128;protein_accession:AAA35524.1;protein_accession:AAA35983.1;protein_accession:AAA51728.1;protein_accession:AAA52281.1;protein_accession:AAI11850.1;protein_accession:ABG27010.1;protein_accession:CAA33031.1;protein_accession:CAA33032.1;protein_accession:CAA33033.1;protein_…
44720972	Mental deterioration -- MUNC18-1	association	Pubmed 2015:26628003;Pubmed central 2015:4667524;	Loss of <b>Munc18-1</b> long splice variant in GABAergic terminals is associated with <b>cognitive decline</b> and increased risk of dementia in a community sample.[Pubmed 2015:26628003];Loss of <b>Munc18-1</b> long splice variant in GABAergic terminals is associated with <b>cognitive decline</b> and increased risk of dementia in a community sample.[Pubmed central 2015:4667524];	985	Phenotype	Mental deterioration	Cognitive decline;Cognitive decline, progressive;Intellectual deterioration;Mental deterioration;Progressive cognitive decline;cognitive-decline;decline - cognitive;decline cognitive;decline of cognitive;decline of the cognitive;deterioration of intellectual;deterioration of mental;deterioration of the intellectual;deterioration of the mental;progressive decline of cognitive;progressive decline o…	HP:0001268;UMLS:C0234985 "Mental deterioration";	462721	Protein	MUNC18-1	MUNC18-1;N-Sec1;p67;Protein unc-18 homolog 1;Protein unc-18 homolog A;STXB1;STXBP1;Syntaxin-binding protein 1;Unc-18A;Unc18-1;UNC18A;munc 18-1;munc-18-1;n-sec-1;nsec -1;nsec-1;NSEC1;p 67;p-67;p6-7;RBSEC1;syntaxin binding protein 1;syntaxin binding protein i;syntaxin-binding protein-1;UNC18;	SWISSPROT_AC:P61764;SWISSPROT_ID:STXB1_HUMAN;EMBL:AF004562;EMBL:AF004563;EMBL:AL162426;EMBL:BC015749;EMBL:CH471090;EMBL:D63851;RefSeq:NP_001027392.1;RefSeq:NP_003156.1;ProteinModelPortal:P61764;STRING:9606.ENSP00000362399;SWISSPROT_AC_OLD:B1AM97;SWISSPROT_AC_OLD:Q28208;SWISSPROT_AC_OLD:Q62759;SWISSPROT_AC_OLD:Q64320;SWISSPROT_AC_OLD:Q96TG8;SMR:P61764;GeneID:6812;KEGG:hsa:6812;eggNOG:COG5158;eggNO…
44721069	Mental deterioration -- STXBP1	association	Pubmed 2015:26628003;Pubmed central 2015:4667524;	Loss of <b>Munc18-1</b> long splice variant in GABAergic terminals is associated with <b>cognitive decline</b> and increased risk of dementia in a community sample.[Pubmed 2015:26628003];Loss of <b>Munc18-1</b> long splice variant in GABAergic terminals is associated with <b>cognitive decline</b> and increased risk of dementia in a community sample.[Pubmed central 2015:4667524];	985	Phenotype	Mental deterioration	Cognitive decline;Cognitive decline, progressive;Intellectual deterioration;Mental deterioration;Progressive cognitive decline;cognitive-decline;decline - cognitive;decline cognitive;decline of cognitive;decline of the cognitive;deterioration of intellectual;deterioration of mental;deterioration of the intellectual;deterioration of the mental;progressive decline of cognitive;progressive decline o…	HP:0001268;UMLS:C0234985 "Mental deterioration";	4345317	Gene	STXBP1	MUNC18-1;NSEC1;P67;RBSEC1;STXBP1;syntaxin binding protein 1;UNC18;munc 18-1;munc-18-1;n-sec-1;N-Sec1;nsec -1;nsec-1;p 67;p-67;p6-7;Protein unc-18 homolog 1;Protein unc-18 homolog A;STXB1;syntaxin binding protein i;Syntaxin-binding protein 1;syntaxin-binding protein-1;Unc-18A;Unc18-1;UNC18A;	SWISSPROT_AC:P61764;SWISSPROT_ID:STXB1_HUMAN;GeneID:6812;Ensembl:ENSG00000136854;HGNC:HGNC:11444;MIM:602926;Vega:OTTHUMG00000020713;protein_accession:AAC39688.1;protein_accession:AAC39689.1;protein_accession:AAH15749.1;protein_accession:ABM86352.1;protein_accession:ABW03785.1;protein_accession:BAA19483.1;protein_accession:BAD92417.1;protein_accession:BAH11641.1;protein_accession:BAH11993.1;protei…
94223567	Mental deterioration -- SMOC1	association	Pubmed 2016:26905049;	Both transient and chronic loneliness are significant predictors of <b>cognitive decline</b> in <b>OAs</b>.[Pubmed 2016:26905049];	985	Phenotype	Mental deterioration	Cognitive decline;Cognitive decline, progressive;Intellectual deterioration;Mental deterioration;Progressive cognitive decline;cognitive-decline;decline - cognitive;decline cognitive;decline of cognitive;decline of the cognitive;deterioration of intellectual;deterioration of mental;deterioration of the intellectual;deterioration of the mental;progressive decline of cognitive;progressive decline o…	HP:0001268;UMLS:C0234985 "Mental deterioration";	453067	Protein	SMOC1	Secreted modular calcium-binding protein 1;SMOC-1;SMOC1;SPARC-related modular calcium-binding protein 1;OAS;secreted modular calcium binding protein-1;secreted modular calcium-binding protein-1;SPARC related modular calcium binding 1;sparc related modular calcium binding protein 1;sparc-related modular calcium-binding 1;	SWISSPROT_AC:Q9H4F8;SWISSPROT_ID:SMOC1_HUMAN;EMBL:AJ249900;EMBL:AK289988;EMBL:AK313063;EMBL:AL135747;EMBL:AL157789;EMBL:BC008608;EMBL:BC011548;EMBL:CH471061;RefSeq:NP_001030024.1;RefSeq:NP_071420.1;ProteinModelPortal:Q9H4F8;STRING:9606.ENSP00000355110;SWISSPROT_AC_OLD:A8K1S3;SWISSPROT_AC_OLD:B2R7P5;SWISSPROT_AC_OLD:Q96F78;SMR:Q9H4F8;GeneID:64093;KEGG:hsa:64093;eggNOG:ENOG410YP7C;eggNOG:KOG4578;Un…
94223602	Mental deterioration -- SMOC1	association	Pubmed 2016:26905049;	Both transient and chronic loneliness are significant predictors of <b>cognitive decline</b> in <b>OAs</b>.[Pubmed 2016:26905049];	985	Phenotype	Mental deterioration	Cognitive decline;Cognitive decline, progressive;Intellectual deterioration;Mental deterioration;Progressive cognitive decline;cognitive-decline;decline - cognitive;decline cognitive;decline of cognitive;decline of the cognitive;deterioration of intellectual;deterioration of mental;deterioration of the intellectual;deterioration of the mental;progressive decline of cognitive;progressive decline o…	HP:0001268;UMLS:C0234985 "Mental deterioration";	4354082	Gene	SMOC1	OAS;SMOC1;SPARC related modular calcium binding 1;secreted modular calcium binding protein-1;Secreted modular calcium-binding protein 1;secreted modular calcium-binding protein-1;SMOC-1;sparc related modular calcium binding protein 1;sparc-related modular calcium-binding 1;SPARC-related modular calcium-binding protein 1;	SWISSPROT_AC:Q9H4F8;SWISSPROT_ID:SMOC1_HUMAN;GeneID:64093;Ensembl:ENSG00000198732;HGNC:HGNC:20318;MIM:608488;Vega:OTTHUMG00000171237;protein_accession:AAH08608.1;protein_accession:AAH11548.1;protein_accession:ABM82709.1;protein_accession:ABM85893.1;protein_accession:BAF82677.1;protein_accession:BAG35892.1;protein_accession:CAC10352.1;protein_accession:EAW81013.1;protein_accession:EAW81014.1;prote…
94495710	Mental deterioration -- MTOR	association	Pubmed 2016:27019134;Pubmed 2017:27690737;Pubmed central 2017:5554232;	Our results therefore might support the proposed pathological role of mTOR dysregulation in depressive disorders and confirm some previous data on the positive effects of <b>mTOR</b> inhibition in <b>cognitive decline</b>.[Pubmed 2016:27019134];Targeting <b>mTOR</b> to reduce Alzheimer-related <b>cognitive decline</b>: from current hits to future therapies.[Pubmed 2017:27690737];Modulating <b>mTO…	985	Phenotype	Mental deterioration	Cognitive decline;Cognitive decline, progressive;Intellectual deterioration;Mental deterioration;Progressive cognitive decline;cognitive-decline;decline - cognitive;decline cognitive;decline of cognitive;decline of the cognitive;deterioration of intellectual;deterioration of mental;deterioration of the intellectual;deterioration of the mental;progressive decline of cognitive;progressive decline o…	HP:0001268;UMLS:C0234985 "Mental deterioration";	259425	Protein	MTOR	EC 2.7.11.1;FK506-binding protein 12-rapamycin complex-associated protein 1;FKBP12-rapamycin complex-associated protein;FRAP;FRAP1;FRAP2;Mammalian target of rapamycin;Mechanistic target of rapamycin;MTOR;RAFT1;Rapamycin and FKBP12 target 1;Rapamycin target protein 1;RAPT1;Serine/threonine-protein kinase mTOR;mammalian rapamycin target;mammalian target of the rapamycin;mammalian target of the the …	SWISSPROT_AC:P42345;SWISSPROT_ID:MTOR_HUMAN;EMBL:AB209995;EMBL:AJ300188;EMBL:AL049653;EMBL:AL109811;EMBL:AL391561;EMBL:BC117166;EMBL:L34075;EMBL:L35478;EMBL:U88966;RefSeq:NP_004949.1;RefSeq:XP_005263495.1;ProteinModelPortal:P42345;STRING:9606.ENSP00000354558;SWISSPROT_AC_OLD:Q4LE76;SWISSPROT_AC_OLD:Q5TER1;SWISSPROT_AC_OLD:Q6LE87;SWISSPROT_AC_OLD:Q96QG3;SWISSPROT_AC_OLD:Q9Y4I3;SMR:P42345;GeneID:24…
94503329	Mental deterioration -- BIN1	association	Pubmed 2016:27005436;	We identified significant aggregate-level associations between <b>cognitive decline</b> and the gene regions <b>BIN1</b>, CD33, CELF1, CR1, HLA cluster, and MEF2C in the all-female cohort and significant associations with ABCA7, HLA cluster, MS4A6E, PICALM, PTK2B, SLC24A4, and SORL1 in the all-male cohort.[Pubmed 2016:27005436];	985	Phenotype	Mental deterioration	Cognitive decline;Cognitive decline, progressive;Intellectual deterioration;Mental deterioration;Progressive cognitive decline;cognitive-decline;decline - cognitive;decline cognitive;decline of cognitive;decline of the cognitive;deterioration of intellectual;deterioration of mental;deterioration of the intellectual;deterioration of the mental;progressive decline of cognitive;progressive decline o…	HP:0001268;UMLS:C0234985 "Mental deterioration";	44959	Protein	BIN1	Amphiphysin II;Amphiphysin-like protein;AMPHL;BIN1;Box-dependent myc-interacting protein 1;Bridging integrator 1;Myc box-dependent-interacting protein 1;amph 2;amph-2;AMPH2;amphiphysin 2;amphiphysin-2;amphiphysin-ii;amphiphysin2;bridging integrator-1;SH3P9;	SWISSPROT_AC:O00499;SWISSPROT_ID:BIN1_HUMAN;EMBL:AC012508;EMBL:AF001383;EMBL:AF004015;EMBL:AF043898;EMBL:AF043899;EMBL:AF043900;EMBL:AF043901;EMBL:AF068914;EMBL:AF068915;EMBL:AF068916;EMBL:AF068917;EMBL:AF068918;EMBL:AF070576;EMBL:AL713697;EMBL:CH471103;EMBL:U68485;EMBL:U83999;EMBL:U84001;EMBL:U84002;EMBL:U84003;EMBL:U84004;EMBL:U87558;RefSeq:NP_001307561.1;RefSeq:NP_001307562.1;RefSeq:NP_0013075…
94503356	Mental deterioration -- BIN1	association	Pubmed 2016:27005436;	We identified significant aggregate-level associations between <b>cognitive decline</b> and the gene regions <b>BIN1</b>, CD33, CELF1, CR1, HLA cluster, and MEF2C in the all-female cohort and significant associations with ABCA7, HLA cluster, MS4A6E, PICALM, PTK2B, SLC24A4, and SORL1 in the all-male cohort.[Pubmed 2016:27005436];	985	Phenotype	Mental deterioration	Cognitive decline;Cognitive decline, progressive;Intellectual deterioration;Mental deterioration;Progressive cognitive decline;cognitive-decline;decline - cognitive;decline cognitive;decline of cognitive;decline of the cognitive;deterioration of intellectual;deterioration of mental;deterioration of the intellectual;deterioration of the mental;progressive decline of cognitive;progressive decline o…	HP:0001268;UMLS:C0234985 "Mental deterioration";	4340025	Gene	BIN1	AMPH2;AMPHL;BIN1;bridging integrator 1;SH3P9;amph 2;amph-2;amphiphysin 2;Amphiphysin II;amphiphysin-2;amphiphysin-ii;Amphiphysin-like protein;amphiphysin2;Box-dependent myc-interacting protein 1;bridging integrator-1;Myc box-dependent-interacting protein 1;	SWISSPROT_AC:O00499;SWISSPROT_ID:BIN1_HUMAN;GeneID:274;Ensembl:ENSG00000136717;HGNC:HGNC:1052;MIM:601248;Vega:OTTHUMG00000131465;protein_accession:AAB61363.1;protein_accession:AAB63263.1;protein_accession:AAC17461.1;protein_accession:AAC23440.1;protein_accession:AAC23441.1;protein_accession:AAC23750.1;protein_accession:AAC23751.1;protein_accession:AAC24126.1;protein_accession:AAC24127.1;protein_a…
94503360	Mental deterioration -- CUGBP1	association	Pubmed 2016:27005436;	We also identified a block of eight correlated SNPs in CD33 and several blocks of correlated SNPs in <b>CELF1</b> that were significantly associated with <b>cognitive decline</b> in univariate analysis in the all-female cohort.[Pubmed 2016:27005436];	985	Phenotype	Mental deterioration	Cognitive decline;Cognitive decline, progressive;Intellectual deterioration;Mental deterioration;Progressive cognitive decline;cognitive-decline;decline - cognitive;decline cognitive;decline of cognitive;decline of the cognitive;deterioration of intellectual;deterioration of mental;deterioration of the intellectual;deterioration of the mental;progressive decline of cognitive;progressive decline o…	HP:0001268;UMLS:C0234985 "Mental deterioration";	60973	Protein	CUGBP1	50 kDa nuclear polyadenylated RNA-binding protein;Bruno-like protein 2;BRUNOL2;CELF-1;CELF1;CUG triplet repeat RNA-binding protein 1;CUG-BP- and ETR-3-like factor 1;CUG-BP1;CUGBP;CUGBP Elav-like family member 1;CUGBP1;Deadenylation factor CUG-BP;EDEN-BP homolog;Embryo deadenylation element-binding protein homolog;NAB50;RNA-binding protein BRUNOL-2;CUG-BP;cugbp 1;CUGBP, Elav-like family member 1;c…	SWISSPROT_AC:Q92879;SWISSPROT_ID:CELF1_HUMAN;EMBL:AB210019;EMBL:AC090559;EMBL:AF248648;EMBL:AF267533;EMBL:AF267534;EMBL:AJ007988;EMBL:AK304430;EMBL:BC031079;EMBL:CH471064;EMBL:U63289;RefSeq:NP_001020767.1;RefSeq:NP_001166110.1;RefSeq:NP_001166111.1;RefSeq:NP_006551.1;RefSeq:NP_941989.1;RefSeq:XP_011518161.1;RefSeq:XP_016872613.1;RefSeq:XP_016872614.1;RefSeq:XP_016872615.1;RefSeq:XP_016872616.1;Re…
94503400	Mental deterioration -- CELF1	association	Pubmed 2016:27005436;	We also identified a block of eight correlated SNPs in CD33 and several blocks of correlated SNPs in <b>CELF1</b> that were significantly associated with <b>cognitive decline</b> in univariate analysis in the all-female cohort.[Pubmed 2016:27005436];	985	Phenotype	Mental deterioration	Cognitive decline;Cognitive decline, progressive;Intellectual deterioration;Mental deterioration;Progressive cognitive decline;cognitive-decline;decline - cognitive;decline cognitive;decline of cognitive;decline of the cognitive;deterioration of intellectual;deterioration of mental;deterioration of the intellectual;deterioration of the mental;progressive decline of cognitive;progressive decline o…	HP:0001268;UMLS:C0234985 "Mental deterioration";	4348291	Gene	CELF1	BRUNOL2;CELF1;CUG-BP;CUGBP;CUGBP, Elav-like family member 1;CUGBP1;EDEN-BP;hNab50;NAB50;NAPOR;50 kDa nuclear polyadenylated RNA-binding protein;Bruno-like protein 2;CELF-1;CUG triplet repeat RNA-binding protein 1;CUG-BP- and ETR-3-like factor 1;CUG-BP1;cugbp 1;CUGBP Elav-like family member 1;cugbp-1;Deadenylation factor CUG-BP;EDEN-BP homolog;Embryo deadenylation element-binding protein homolog;R…	SWISSPROT_AC:Q92879;SWISSPROT_ID:CELF1_HUMAN;GeneID:10658;Ensembl:ENSG00000149187;HGNC:HGNC:2549;MIM:601074;Vega:OTTHUMG00000166526;protein_accession:AAC50895.1;protein_accession:AAF78955.1;protein_accession:AAF78956.1;protein_accession:AAF86230.1;protein_accession:AAH31079.1;protein_accession:ABM84643.1;protein_accession:BAE06101.2;protein_accession:BAG65257.1;protein_accession:CAC20566.1;protei…
94567078	Mental deterioration -- GDF15	association	Pubmed 2016:26731555;Pubmed central 2016:5370808;	From the available findings, <b>MIC-1/GDF15</b> can be considered as a marker of age-related <b>cognitive decline</b> and brain structural changes.[Pubmed 2016:26731555];However, further investigations are needed to delineate the precise roles of GDF-15, for example, whether it is produced as an anti-inflammatory response toward cerebrovascular insults, or as part of the pathogenic mechanism acco…	985	Phenotype	Mental deterioration	Cognitive decline;Cognitive decline, progressive;Intellectual deterioration;Mental deterioration;Progressive cognitive decline;cognitive-decline;decline - cognitive;decline cognitive;decline of cognitive;decline of the cognitive;deterioration of intellectual;deterioration of mental;deterioration of the intellectual;deterioration of the mental;progressive decline of cognitive;progressive decline o…	HP:0001268;UMLS:C0234985 "Mental deterioration";	153139	Protein	GDF15	GDF-15;GDF15;Growth/differentiation factor 15;Macrophage inhibitory cytokine 1;MIC-1;MIC1;NAG-1;NRG-1;NSAID-activated gene 1 protein;NSAID-regulated gene 1 protein;PDF;PLAB;Placental bone morphogenetic protein;Placental TGF-beta;Prostate differentiation factor;PTGFB;gdf 15;growth differentiation factor 15;growth differentiation factor 15--an;growth differentiation factor-15;growth-differentiation…	SWISSPROT_AC:Q99988;SWISSPROT_ID:GDF15_HUMAN;EMBL:AB000584;EMBL:AC008397;EMBL:AF003934;EMBL:AF008303;EMBL:AF019770;EMBL:AF173860;EMBL:AK291530;EMBL:BC000529;EMBL:BC008962;EMBL:BT019465;EMBL:CH471106;EMBL:U88323;RefSeq:NP_004855.2;ProteinModelPortal:Q99988;STRING:9606.ENSP00000252809;SWISSPROT_AC_OLD:O14629;SWISSPROT_AC_OLD:P78360;SWISSPROT_AC_OLD:Q9BWA0;SWISSPROT_AC_OLD:Q9NRT0;GeneID:9518;KEGG:hs…
94567116	Mental deterioration -- GDF15	association	Pubmed 2016:26731555;Pubmed central 2016:5370808;	From the available findings, <b>MIC-1/GDF15</b> can be considered as a marker of age-related <b>cognitive decline</b> and brain structural changes.[Pubmed 2016:26731555];However, further investigations are needed to delineate the precise roles of GDF-15, for example, whether it is produced as an anti-inflammatory response toward cerebrovascular insults, or as part of the pathogenic mechanism acco…	985	Phenotype	Mental deterioration	Cognitive decline;Cognitive decline, progressive;Intellectual deterioration;Mental deterioration;Progressive cognitive decline;cognitive-decline;decline - cognitive;decline cognitive;decline of cognitive;decline of the cognitive;deterioration of intellectual;deterioration of mental;deterioration of the intellectual;deterioration of the mental;progressive decline of cognitive;progressive decline o…	HP:0001268;UMLS:C0234985 "Mental deterioration";	4347309	Gene	GDF15	GDF-15;GDF15;growth differentiation factor 15;MIC-1;MIC1;NAG-1;PDF;PLAB;PTGFB;gdf 15;growth differentiation factor 15--an;growth differentiation factor-15;growth-differentiation factor 15;growth-differentiation factor-15;Growth/differentiation factor 15;growth/differentiation factor-15;Macrophage inhibitory cytokine 1;macrophage inhibitory cytokine- 1;macrophage inhibitory cytokine-1;macrophage-i…	SWISSPROT_AC:Q99988;SWISSPROT_ID:GDF15_HUMAN;GeneID:9518;Ensembl:ENSG00000130513;HGNC:HGNC:30142;MIM:605312;Vega:OTTHUMG00000183360;protein_accession:AAB88673.1;protein_accession:AAB88913.1;protein_accession:AAC24456.1;protein_accession:AAC39537.1;protein_accession:AAF89834.1;protein_accession:AAH00529.1;protein_accession:AAH08962.1;protein_accession:AAV38272.1;protein_accession:BAA19151.1;protei…
94602693	Mental deterioration -- Myelin basic protein	association	Pubmed 2016:27235342;	Antibodies to <b>myelin basic protein</b> are associated with <b>cognitive decline</b> after stroke.[Pubmed 2016:27235342];	985	Phenotype	Mental deterioration	Cognitive decline;Cognitive decline, progressive;Intellectual deterioration;Mental deterioration;Progressive cognitive decline;cognitive-decline;decline - cognitive;decline cognitive;decline of cognitive;decline of the cognitive;deterioration of intellectual;deterioration of mental;deterioration of the intellectual;deterioration of the mental;progressive decline of cognitive;progressive decline o…	HP:0001268;UMLS:C0234985 "Mental deterioration";	236576	Protein	Myelin basic protein	MBP;Myelin A1 protein;Myelin basic protein;Myelin membrane encephalitogenic protein;basic myelin protein;basic protein myelin;basic protein of myelin;myelin basic-protein;myelin-basic protein;myelin-basic-protein;protein myelin basic;protein of myelin basic;protein of myelin-basic;	SWISSPROT_AC:P02686;SWISSPROT_ID:MBP_HUMAN;EMBL:AB208986;EMBL:AC018529;EMBL:AC093330;EMBL:AK128770;EMBL:AK128788;EMBL:BC008749;EMBL:BC065248;EMBL:BC080654;EMBL:BC101771;EMBL:BC101773;EMBL:BC143348;EMBL:BC143350;EMBL:CR536534;EMBL:CR541919;EMBL:CR627018;EMBL:L18862;EMBL:L18864;EMBL:L18865;EMBL:L18866;EMBL:L41657;EMBL:M13577;EMBL:M20009;EMBL:M30047;EMBL:M30515;EMBL:M30516;EMBL:M63599;EMBL:X17286;EM…
94602775	Mental deterioration -- MBP	association	Pubmed 2016:27235342;	Antibodies to <b>myelin basic protein</b> are associated with <b>cognitive decline</b> after stroke.[Pubmed 2016:27235342];	985	Phenotype	Mental deterioration	Cognitive decline;Cognitive decline, progressive;Intellectual deterioration;Mental deterioration;Progressive cognitive decline;cognitive-decline;decline - cognitive;decline cognitive;decline of cognitive;decline of the cognitive;deterioration of intellectual;deterioration of mental;deterioration of the intellectual;deterioration of the mental;progressive decline of cognitive;progressive decline o…	HP:0001268;UMLS:C0234985 "Mental deterioration";	4343193	Gene	MBP	MBP;myelin basic protein;basic myelin protein;basic protein myelin;basic protein of myelin;Myelin A1 protein;myelin basic-protein;Myelin membrane encephalitogenic protein;myelin-basic protein;myelin-basic-protein;protein myelin basic;protein of myelin basic;protein of myelin-basic;	SWISSPROT_AC:P02686;SWISSPROT_ID:MBP_HUMAN;GeneID:4155;Ensembl:ENSG00000197971;HGNC:HGNC:6925;MIM:159430;Vega:OTTHUMG00000132874;protein_accession:AAA59559.1;protein_accession:AAA59560.1;protein_accession:AAA59561.1;protein_accession:AAA59562.1;protein_accession:AAA59563.1;protein_accession:AAA59564.1;protein_accession:AAA72008.1;protein_accession:AAA72009.1;protein_accession:AAA72010.1;protein_a…
95265949	Mental deterioration -- FRTS1	association	Pubmed 2016:27612576;	Reporting any <b>RFs</b> increased risk for <b>CD</b> and CVD, with a dose-response gradient shown for increasing numbers of RFs from 0 to 6.[Pubmed 2016:27612576];	985	Phenotype	Mental deterioration	Cognitive decline;Cognitive decline, progressive;Intellectual deterioration;Mental deterioration;Progressive cognitive decline;cognitive-decline;decline - cognitive;decline cognitive;decline of cognitive;decline of the cognitive;deterioration of intellectual;deterioration of mental;deterioration of the intellectual;deterioration of the mental;progressive decline of cognitive;progressive decline o…	HP:0001268;UMLS:C0234985 "Mental deterioration";	4354392	Gene	FRTS1	FRTS;FRTS1;RFS;	GeneID:65211;MIM:134600;
95272492	Mental deterioration -- EPAC2	association	Pubmed 2016:27598965;Pubmed central 2016:5048194;	Interestingly, rs17746510, one of the three single-nucleotide polymorphisms (SNPs) in <b>RAPGEF4</b> associated with <b>cognitive decline</b> in Chinese Alzheimer's disease (AD) patients, was significantly correlated with apathy and mood disturbance, whereas no significant association was observed between RAPGEF3 SNPs and the risk of AD or neuropsychiatric inventory scores.[Pubmed 2016:27598965];…	985	Phenotype	Mental deterioration	Cognitive decline;Cognitive decline, progressive;Intellectual deterioration;Mental deterioration;Progressive cognitive decline;cognitive-decline;decline - cognitive;decline cognitive;decline of cognitive;decline of the cognitive;deterioration of intellectual;deterioration of mental;deterioration of the intellectual;deterioration of the mental;progressive decline of cognitive;progressive decline o…	HP:0001268;UMLS:C0234985 "Mental deterioration";	406945	Protein	EPAC2	cAMP-GEFII;cAMP-regulated guanine nucleotide exchange factor II;CGEF2;EPAC 2;EPAC2;Exchange factor directly activated by cAMP 2;Exchange protein directly activated by cAMP 2;Rap guanine nucleotide exchange factor 4;RAPGEF4;RPGF4;EPAC;exchange protein directly activated by camp-2;Nbla00496;	SWISSPROT_AC:Q8WZA2;SWISSPROT_ID:RPGF4_HUMAN;EMBL:AB027471;EMBL:AC009484;EMBL:AC018712;EMBL:AC019046;EMBL:AC104086;EMBL:AK294445;EMBL:AK296340;EMBL:AK304278;EMBL:AK313084;EMBL:AK316072;EMBL:BC024004;EMBL:BC040183;EMBL:U78516;RefSeq:NP_001093867.1;RefSeq:NP_001269828.1;RefSeq:NP_001269829.1;RefSeq:NP_001269830.1;RefSeq:NP_008954.2;RefSeq:XP_006712268.1;ProteinModelPortal:Q8WZA2;STRING:9606.ENSP000…
95272603	Mental deterioration -- RAPGEF4	association	Pubmed 2016:27598965;Pubmed central 2016:5048194;	Interestingly, rs17746510, one of the three single-nucleotide polymorphisms (SNPs) in <b>RAPGEF4</b> associated with <b>cognitive decline</b> in Chinese Alzheimer's disease (AD) patients, was significantly correlated with apathy and mood disturbance, whereas no significant association was observed between RAPGEF3 SNPs and the risk of AD or neuropsychiatric inventory scores.[Pubmed 2016:27598965];…	985	Phenotype	Mental deterioration	Cognitive decline;Cognitive decline, progressive;Intellectual deterioration;Mental deterioration;Progressive cognitive decline;cognitive-decline;decline - cognitive;decline cognitive;decline of cognitive;decline of the cognitive;deterioration of intellectual;deterioration of mental;deterioration of the intellectual;deterioration of the mental;progressive decline of cognitive;progressive decline o…	HP:0001268;UMLS:C0234985 "Mental deterioration";	4348625	Gene	RAPGEF4	CAMP-GEFII;CGEF2;EPAC;EPAC 2;EPAC2;Nbla00496;Rap guanine nucleotide exchange factor 4;RAPGEF4;cAMP-regulated guanine nucleotide exchange factor II;Exchange factor directly activated by cAMP 2;Exchange protein directly activated by cAMP 2;exchange protein directly activated by camp-2;RPGF4;	SWISSPROT_AC:Q8WZA2;SWISSPROT_ID:RPGF4_HUMAN;GeneID:11069;Ensembl:ENSG00000091428;HGNC:HGNC:16626;MIM:606058;Vega:OTTHUMG00000133677;protein_accession:AAD03422.1;protein_accession:AAH24004.1;protein_accession:AAH40183.1;protein_accession:AAY15071.1;protein_accession:AAY24186.1;protein_accession:ABM84937.1;protein_accession:ABM92166.1;protein_accession:AHW56564.1;protein_accession:AHW56565.1;prote…
95358492	Mental deterioration -- EGF	association	Pubmed 2016:27788676;Pubmed central 2015:4643881;Pubmed central 2017:5463012;Pubmed central 2017:5643386;Pubmed central 2016:4863747;Pubmed central 2016:5041099;Pubmed central 2016:5084423;	<b>EGF</b> prevented <b>cognitive decline</b> and was associated with lower microbleeds and higher CV coverage, but not changes in AГѓЕЅГ‚ВІ levels.[Pubmed 2016:27788676];<b>EGF</b> prevented <b>cognitive decline</b> and was associated with lower microbleeds and higher CV coverage, but not changes in A? levels.[Pubmed 2016:27788676];In addition, serum levels of the insulin growth factor 1 (IGF-1)…	985	Phenotype	Mental deterioration	Cognitive decline;Cognitive decline, progressive;Intellectual deterioration;Mental deterioration;Progressive cognitive decline;cognitive-decline;decline - cognitive;decline cognitive;decline of cognitive;decline of the cognitive;deterioration of intellectual;deterioration of mental;deterioration of the intellectual;deterioration of the mental;progressive decline of cognitive;progressive decline o…	HP:0001268;UMLS:C0234985 "Mental deterioration";	118940	Protein	EGF	EGF;Pro-epidermal growth factor;egf-type;epidermal factor of growth;epidermal growth factor;epidermal growth factor-type;epidermal growth-factor;epidermal- growth-factor;epidermal-growth factor;epidermal-growth-factor;factor -- epidermal growth;factor epidermal growth;factor of epidermal growth;factor of the epidermal growth;factor-epidermal growth;growth factor -- epidermal;growth factor epiderm…	SWISSPROT_AC:P01133;SWISSPROT_ID:EGF_HUMAN;EMBL:AC004050;EMBL:AC005509;EMBL:AK299306;EMBL:AY506357;EMBL:BC093731;EMBL:BC113461;EMBL:X04571;RefSeq:NP_001171601.1;RefSeq:NP_001171602.1;RefSeq:NP_001954.2;ProteinModelPortal:P01133;STRING:9606.ENSP00000265171;SWISSPROT_AC_OLD:B4DRK7;SWISSPROT_AC_OLD:E7EVD2;SWISSPROT_AC_OLD:E9PBF0;SWISSPROT_AC_OLD:Q52LZ6;SMR:P01133;GeneID:1950;KEGG:hsa:1950;PIR:A25531…
95358535	Mental deterioration -- Epidermal growth factor	association	Pubmed 2016:27788676;Pubmed central 2015:4643881;Pubmed central 2017:5463012;Pubmed central 2017:5643386;Pubmed central 2016:4863747;Pubmed central 2016:5041099;Pubmed central 2016:5084423;	<b>EGF</b> prevented <b>cognitive decline</b> and was associated with lower microbleeds and higher CV coverage, but not changes in AГѓЕЅГ‚ВІ levels.[Pubmed 2016:27788676];<b>EGF</b> prevented <b>cognitive decline</b> and was associated with lower microbleeds and higher CV coverage, but not changes in A? levels.[Pubmed 2016:27788676];In addition, serum levels of the insulin growth factor 1 (IGF-1)…	985	Phenotype	Mental deterioration	Cognitive decline;Cognitive decline, progressive;Intellectual deterioration;Mental deterioration;Progressive cognitive decline;cognitive-decline;decline - cognitive;decline cognitive;decline of cognitive;decline of the cognitive;deterioration of intellectual;deterioration of mental;deterioration of the intellectual;deterioration of the mental;progressive decline of cognitive;progressive decline o…	HP:0001268;UMLS:C0234985 "Mental deterioration";	118942	Protein	Epidermal growth factor	Epidermal growth factor;Urogastrone;epidermal factor of growth;epidermal growth factor-type;epidermal growth-factor;epidermal- growth-factor;epidermal-growth factor;epidermal-growth-factor;factor -- epidermal growth;factor epidermal growth;factor of epidermal growth;factor of the epidermal growth;factor-epidermal growth;growth factor -- epidermal;growth factor epidermal;growth factor of epidermal…	TMP_SWISSPROT_AC:P01133_Urogastrone;PARENT_SWISSPROT_AC:P01133;PARENT_SWISSPROT_ID:EGF_HUMAN;
95588490	Mental deterioration -- MOCA	association	Pubmed 2017:28039795;	The current study examined the augmentation of error feedback on visuomotor adaptability in older adults with varying degrees of <b>cognitive decline</b> (assessed by the Montreal Cognitive Assessment; <b>MoCA</b>).[Pubmed 2017:28039795];	985	Phenotype	Mental deterioration	Cognitive decline;Cognitive decline, progressive;Intellectual deterioration;Mental deterioration;Progressive cognitive decline;cognitive-decline;decline - cognitive;decline cognitive;decline of cognitive;decline of the cognitive;deterioration of intellectual;deterioration of mental;deterioration of the intellectual;deterioration of the mental;progressive decline of cognitive;progressive decline o…	HP:0001268;UMLS:C0234985 "Mental deterioration";	107362	Protein	MOCA	Dedicator of cytokinesis protein 3;DOCK3;KIAA0299;MOCA;Modifier of cell adhesion;PBP;Presenilin-binding protein;dedicator of cytokinesis 3;presenilin binding protein;	SWISSPROT_AC:Q8IZD9;SWISSPROT_ID:DOCK3_HUMAN;EMBL:AB002297;EMBL:AY145303;EMBL:AY254099;RefSeq:NP_004938.1;ProteinModelPortal:Q8IZD9;STRING:9606.ENSP00000266037;SWISSPROT_AC_OLD:O15017;SMR:Q8IZD9;GeneID:1795;KEGG:hsa:1795;eggNOG:ENOG410XQH7;eggNOG:KOG1998;UniGene:Hs.476284;GO:GO:0005085;GO:GO:0005737;GO:GO:0007264;HOGENOM:HOG000006631;OrthoDB:EOG091G00Q4;CTD:1795;BioGrid:108130;KO:K05727;PaxDb:Q8I…
95588512	Mental deterioration -- DOCK3	association	Pubmed 2017:28039795;	The current study examined the augmentation of error feedback on visuomotor adaptability in older adults with varying degrees of <b>cognitive decline</b> (assessed by the Montreal Cognitive Assessment; <b>MoCA</b>).[Pubmed 2017:28039795];	985	Phenotype	Mental deterioration	Cognitive decline;Cognitive decline, progressive;Intellectual deterioration;Mental deterioration;Progressive cognitive decline;cognitive-decline;decline - cognitive;decline cognitive;decline of cognitive;decline of the cognitive;deterioration of intellectual;deterioration of mental;deterioration of the intellectual;deterioration of the mental;progressive decline of cognitive;progressive decline o…	HP:0001268;UMLS:C0234985 "Mental deterioration";	4341255	Gene	DOCK3	dedicator of cytokinesis 3;DOCK3;MOCA;PBP;Dedicator of cytokinesis protein 3;KIAA0299;Modifier of cell adhesion;presenilin binding protein;Presenilin-binding protein;	SWISSPROT_AC:Q8IZD9;SWISSPROT_ID:DOCK3_HUMAN;GeneID:1795;Ensembl:ENSG00000088538;HGNC:HGNC:2989;MIM:603123;Vega:OTTHUMG00000156892;protein_accession:AAI31747.1;protein_accession:AAI56340.1;protein_accession:AAI57128.1;protein_accession:AAN12301.1;protein_accession:AAP80572.1;protein_accession:BAA20759.1;protein_accession:CCQ43290.1;protein_accession:EAW65134.1;protein_accession:EAW65135.1;protein…
250256219	Mental deterioration -- SORL1	association	Pubmed 2017:27779372;	<b>SORL1</b> rs1699102 polymorphism modulates age-related <b>cognitive decline</b> and gray matter volume reduction in non-demented individuals.[Pubmed 2017:27779372];The <b>SORL1</b> gene rs1699102 polymorphism has been found to be associated with age-related <b>cognitive decline</b> and GMV reduction of the right middle temporal pole in older adults.[Pubmed 2017:27779372];These findings elucida…	985	Phenotype	Mental deterioration	Cognitive decline;Cognitive decline, progressive;Intellectual deterioration;Mental deterioration;Progressive cognitive decline;cognitive-decline;decline - cognitive;decline cognitive;decline of cognitive;decline of the cognitive;deterioration of intellectual;deterioration of mental;deterioration of the intellectual;deterioration of the mental;progressive decline of cognitive;progressive decline o…	HP:0001268;UMLS:C0234985 "Mental deterioration";	4345183	Gene	SORL1	C11orf32;gp250;LR11;LRP9;SORL1;SORLA;SorLA-1;sortilin related receptor 1;gp 250;LDLR relative with 11 ligand-binding repeats;Low-density lipoprotein receptor relative with 11 ligand-binding repeats;lr 11;receptor sortilin-related;related receptor sortilin;SORL;sorl-1;sortilin related receptor;Sortilin-related receptor;sortilin-related receptor 1;Sorting protein-related receptor containing LDLR cl…	SWISSPROT_AC:Q92673;SWISSPROT_ID:SORL_HUMAN;GeneID:6653;Ensembl:ENSG00000137642;HGNC:HGNC:11185;MIM:602005;Vega:OTTHUMG00000166057;protein_accession:AAI37172.1;protein_accession:BAG57656.1;protein_accession:BAG58131.1;protein_accession:BAG58675.1;protein_accession:BAG63842.1;protein_accession:BAH14711.1;protein_accession:CAA69325.1;protein_accession:CCQ43198.1;protein_accession:EAW67524.1;protein…
250264817	Mental deterioration -- PPARG	association	Pubmed 2017:29116943;Pubmed central 2011:3236542;	Previous reports suggest race/ethnic and sex heterogeneity in the association between the Pro12Ala polymorphism of the <b>peroxisome proliferator-activated receptor gamma</b> (PPARG) gene and <b>cognitive decline</b>.[Pubmed 2017:29116943];Mogi et al (2008) showed that telmisartan prevented <b>cognitive decline</b> partly due to <b>PPARГѓЕЅГ‚Ві</b> activation.[Pubmed central 2011:3236542];Mogi et…	985	Phenotype	Mental deterioration	Cognitive decline;Cognitive decline, progressive;Intellectual deterioration;Mental deterioration;Progressive cognitive decline;cognitive-decline;decline - cognitive;decline cognitive;decline of cognitive;decline of the cognitive;deterioration of intellectual;deterioration of mental;deterioration of the intellectual;deterioration of the mental;progressive decline of cognitive;progressive decline o…	HP:0001268;UMLS:C0234985 "Mental deterioration";	4344191	Gene	PPARG	CIMT1;GLM1;NR1C3;peroxisome proliferator activated receptor gamma;PPARG;PPARG1;PPARG2;PPARgamma;cimt-1;cimt-i;glm-1;Nuclear receptor subfamily 1 group C member 3;peroxisome proliferator -activated receptor gamma;peroxisome proliferator activated receptor g;peroxisome proliferator activated receptor type gamma;peroxisome proliferator activated receptor- gamma;peroxisome proliferator activated rece…	SWISSPROT_AC:P37231;SWISSPROT_ID:PPARG_HUMAN;GeneID:5468;Ensembl:ENSG00000132170;HGNC:HGNC:9236;MIM:601487;Vega:OTTHUMG00000129764;protein_accession:AAB04028.1;protein_accession:AAC51248.1;protein_accession:AAH06811.1;protein_accession:AAK17925.1;protein_accession:AAN38992.2;protein_accession:AAP35945.1;protein_accession:ABC97372.1;protein_accession:ABM82034.1;protein_accession:ABM85215.1;protein…
250268798	Mental deterioration -- AQP4	association	Pubmed central 2017:5651426;	If true, then naturally occurring variants in the human <b>AQP4</b> gene may be associated with changes in the development of age-related <b>cognitive decline</b> or AD.[Pubmed central 2017:5651426];	985	Phenotype	Mental deterioration	Cognitive decline;Cognitive decline, progressive;Intellectual deterioration;Mental deterioration;Progressive cognitive decline;cognitive-decline;decline - cognitive;decline cognitive;decline of cognitive;decline of the cognitive;deterioration of intellectual;deterioration of mental;deterioration of the intellectual;deterioration of the mental;progressive decline of cognitive;progressive decline o…	HP:0001268;UMLS:C0234985 "Mental deterioration";	4340102	Gene	AQP4	AQP4;aquaporin 4;MIWC;WCH4;aqp 4;aqp- 4;AQP-4;aquaporin - 4;aquaporin -4;aquaporin iv;aquaporin type 4;Aquaporin-4;aquaporin4;mercurial insensitive water channel;Mercurial-insensitive water channel;	SWISSPROT_AC:P55087;SWISSPROT_ID:AQP4_HUMAN;GeneID:361;Ensembl:ENSG00000171885;HGNC:HGNC:637;MIM:600308;Vega:OTTHUMG00000131955;protein_accession:AAB26957.1;protein_accession:AAB26958.1;protein_accession:AAC50284.1;protein_accession:AAG17964.1;protein_accession:AAH22286.1;protein_accession:ADQ32133.1;protein_accession:ADZ13511.1;protein_accession:AGX27825.1;protein_accession:BAA09715.1;protein_ac…
250313483	Mental deterioration -- GBA	association	Pubmed central 2017:5370228;Pubmed central 2016:4861838;	Whilst it is known that severe GDГѓВўГ‚в‚¬Г‚?associated <b>GBA</b> substitutions increase the risk of <b>cognitive decline</b> (Alcalay etГѓвЂљГ‚В al. 2012; WinderГѓВўГ‚в‚¬Г‚?Rhodes etГѓвЂљГ‚В al. 2013), recent evidence indicated that the p.E326K substitution also increases the risk of working memory/executive function decline and visuospatial memory impairment in PD (Mata etГѓвЂљГ‚В al. 2015).[P…	985	Phenotype	Mental deterioration	Cognitive decline;Cognitive decline, progressive;Intellectual deterioration;Mental deterioration;Progressive cognitive decline;cognitive-decline;decline - cognitive;decline cognitive;decline of cognitive;decline of the cognitive;deterioration of intellectual;deterioration of mental;deterioration of the intellectual;deterioration of the mental;progressive decline of cognitive;progressive decline o…	HP:0001268;UMLS:C0234985 "Mental deterioration";	4341943	Gene	GBA	GBA;GBA1;GCB;GLUC;glucosylceramidase beta;acid b-glucosidase;acid beta glucosidase;Acid beta-glucosidase;acid-beta glucosidase;acid-beta-glucosidase;Alglucerase;b gc;b- gc;b-glucocerebrosidase;beta -glucocerebrosidase;beta gc;beta glucocerebrosidase;Beta-GC;Beta-glucocerebrosidase;betaglucocerebrosidase;D-glucosyl-N-acylsphingosine glucohydrolase;EC 3.2.1.45;ec3.2.1.45;gb a;gb-a;GC;GLCM;glucosida…	SWISSPROT_AC:P04062;SWISSPROT_ID:GLCM_HUMAN;GeneID:2629;Ensembl:ENSG00000177628;HGNC:HGNC:4177;MIM:606463;Vega:OTTHUMG00000035841;protein_accession:AAA35873.1;protein_accession:AAA35874.1;protein_accession:AAA35875.1;protein_accession:AAA35876.1;protein_accession:AAA35877.1;protein_accession:AAA35878.1;protein_accession:AAA35879.1;protein_accession:AAA35880.1;protein_accession:AAC51820.1;protein_…
250314007	Mental deterioration -- SNCA	association	Pubmed central 2018:5825910;	In line with dosage-related ГѓЕЅГ‚В±-Syn pathology, higher doses of ГѓЕЅГ‚В±-Syn observed in patients with duplication and triplication of the <b>SNCA</b> gene locus directly correlate with <b>cognitive decline</b>, motor and non-motor symptoms and severity of neurodegenerative phenotypes (Venda et al., 2010).[Pubmed central 2018:5825910];In line with dosage-related ?-Syn pathology, higher doses …	985	Phenotype	Mental deterioration	Cognitive decline;Cognitive decline, progressive;Intellectual deterioration;Mental deterioration;Progressive cognitive decline;cognitive-decline;decline - cognitive;decline cognitive;decline of cognitive;decline of the cognitive;deterioration of intellectual;deterioration of mental;deterioration of the intellectual;deterioration of the mental;progressive decline of cognitive;progressive decline o…	HP:0001268;UMLS:C0234985 "Mental deterioration";	4345154	Gene	SNCA	NACP;PARK1;PARK4;PD1;SNCA;synuclein alpha;a-synuclein;alpha -synuclein;alpha synuclein;alpha- synuclein;alpha--synuclein;Alpha-synuclein;alphasynuclein;Non-A beta component of AD amyloid;Non-A4 component of amyloid precursor;non-abeta component of ad amyloid;park 1;park 4;park i;synuclein-alpha;SYUA;typealpha-synuclein;	SWISSPROT_AC:P37840;SWISSPROT_ID:SYUA_HUMAN;GeneID:6622;Ensembl:ENSG00000145335;HGNC:HGNC:11138;MIM:163890;Vega:OTTHUMG00000130948;protein_accession:AAA16117.1;protein_accession:AAA98487.1;protein_accession:AAA98493.1;protein_accession:AAG30302.1;protein_accession:AAG30303.1;protein_accession:AAH13293.1;protein_accession:AAI08276.1;protein_accession:AAL15443.1;protein_accession:AAS57868.1;protein…
250332577	Mental deterioration -- CNR1	association	Pubmed central 2012:3339935;	Because of the role of CB1 in these processes, there have been a number of genetic studies linking polymorphisms in and around the <b>CNR1</b> gene to conditions such as <b>cognitive decline</b>, drug addiction, schizophrenia, obesity, and inflammatory pain.[Pubmed central 2012:3339935];	985	Phenotype	Mental deterioration	Cognitive decline;Cognitive decline, progressive;Intellectual deterioration;Mental deterioration;Progressive cognitive decline;cognitive-decline;decline - cognitive;decline cognitive;decline of cognitive;decline of the cognitive;deterioration of intellectual;deterioration of mental;deterioration of the intellectual;deterioration of the mental;progressive decline of cognitive;progressive decline o…	HP:0001268;UMLS:C0234985 "Mental deterioration";	4340833	Gene	CNR1	CANN6;cannabinoid receptor 1;CB-R;CB1;CB1A;CB1K5;CB1R;CNR;CNR1;c b 1;c beta 1;c beta 1-isoform;c beta i;c beta-1;c beta-i;c beta1;c betai;c isoform beta 1;c-beta 1;c-beta i;c-beta1;c-betai;cannabinoid receptor i;cannabinoid receptor isoform 1;cannabinoid receptor subtype 1;cannabinoid receptor subtype-1;cannabinoid receptor type 1;cannabinoid receptor type i;cannabinoid receptor type-1;cannabinoi…	SWISSPROT_AC:P21554;SWISSPROT_ID:CNR1_HUMAN;GeneID:1268;Ensembl:ENSG00000118432;HGNC:HGNC:2159;MIM:114610;Vega:OTTHUMG00000015184;protein_accession:AAB18200.1;protein_accession:AAD34320.1;protein_accession:AAG37765.1;protein_accession:AAH74811.1;protein_accession:AAH74812.1;protein_accession:AAH95513.1;protein_accession:AAI00969.1;protein_accession:AAI00970.1;protein_accession:AAI00971.1;protein_…
250404308	Mental deterioration -- GFRA1	association	Pubmed central 2015:4529186;	An intronic variant rs2694777 in the <b>GDNF family receptor alpha 1</b> gene (GFRA1) is among the common variants with suggestive association with rate of <b>cognitive decline</b> as measured by rate of change in CDR-SB (P = 1.2 x 10ГѓВўГ‚Л†Г‚вЂ™5 European ancestry sample set and P = 6.77 x 10ГѓВўГ‚Л†Г‚вЂ™6 in all races).[Pubmed central 2015:4529186];An intronic variant rs2694777 in the <b>GDNF …	985	Phenotype	Mental deterioration	Cognitive decline;Cognitive decline, progressive;Intellectual deterioration;Mental deterioration;Progressive cognitive decline;cognitive-decline;decline - cognitive;decline cognitive;decline of cognitive;decline of the cognitive;deterioration of intellectual;deterioration of mental;deterioration of the intellectual;deterioration of the mental;progressive decline of cognitive;progressive decline o…	HP:0001268;UMLS:C0234985 "Mental deterioration";	4341982	Gene	GFRA1	GDNF family receptor alpha 1;GDNFR;GDNFRA;GFR-ALPHA-1;GFRA1;RET1L;RETL1;TRNR1;GDNF family receptor alpha-1;gdnf family receptor alpha1;gdnf family receptor-a 1;gdnf family receptor-alpha 1;gdnf family receptor-alpha1;gdnf receptor alpha 1;GDNF receptor alpha-1;gdnf receptor alpha1;gdnf receptor-alpha1;gdnf-family receptor alpha 1;gdnf-family receptor alpha-1;gdnf-family receptor alpha1;gdnf-recep…	SWISSPROT_AC:P56159;SWISSPROT_ID:GFRA1_HUMAN;GeneID:2674;Ensembl:ENSG00000151892;HGNC:HGNC:4243;MIM:601496;Vega:OTTHUMG00000019097;protein_accession:AAB71811.1;protein_accession:AAB97371.1;protein_accession:AAC14431.1;protein_accession:AAC39692.1;protein_accession:AAC51646.1;protein_accession:AAH14962.1;protein_accession:ABM83136.1;protein_accession:ABM86332.1;protein_accession:BAF85575.1;protein…
250421869	Mental deterioration -- MTHFD1L	association	Pubmed central 2016:4872445;	The MTHFR 677ГѓВўГ‚в‚¬Г‚вЂ°T allele codes a thermolabile and less active enzyme, which is associated with decreased folate and increased homocysteine levels.21 Despite its strong metabolic impact, this polymorphism has shown conflicting results in genetic association studies of inflexible cognition,19, 22 major depression1, 23 and other neuropsychiatric disorders, such as Alzheimer's disease (AD)…	985	Phenotype	Mental deterioration	Cognitive decline;Cognitive decline, progressive;Intellectual deterioration;Mental deterioration;Progressive cognitive decline;cognitive-decline;decline - cognitive;decline cognitive;decline of cognitive;decline of the cognitive;deterioration of intellectual;deterioration of mental;deterioration of the intellectual;deterioration of the mental;progressive decline of cognitive;progressive decline o…	HP:0001268;UMLS:C0234985 "Mental deterioration";	4349713	Gene	MTHFD1L	dJ292B18.2;FTHFSDC1;methylenetetrahydrofolate dehydrogenase (NADP+ dependent) 1-like;MTC1THFS;MTHFD1L;C1TM;EC 6.3.4.3;Formyltetrahydrofolate synthetase;Monofunctional C1-tetrahydrofolate synthase, mitochondrial;	SWISSPROT_AC:Q6UB35;SWISSPROT_ID:C1TM_HUMAN;GeneID:25902;Ensembl:ENSG00000120254;HGNC:HGNC:21055;MIM:611427;Vega:OTTHUMG00000015828;protein_accession:AAH08629.1;protein_accession:AAH17477.2;protein_accession:AAI10320.1;protein_accession:AAI36686.1;protein_accession:AAI44369.1;protein_accession:AAQ82696.1;protein_accession:AAQ82697.1;protein_accession:BAB15009.1;protein_accession:BAD93193.1;protei…
268226627	Mental deterioration -- AAT	association	Pubmed 2016:28723499;	<b>AAT</b> induced <b>cognitive decline</b> in patients with mRCC independently of fatigue.[Pubmed 2016:28723499];	985	Phenotype	Mental deterioration	Cognitive decline;Cognitive decline, progressive;Intellectual deterioration;Mental deterioration;Progressive cognitive decline;cognitive-decline;decline - cognitive;decline cognitive;decline of cognitive;decline of the cognitive;deterioration of intellectual;deterioration of mental;deterioration of the intellectual;deterioration of the mental;progressive decline of cognitive;progressive decline o…	HP:0001268;UMLS:C0234985 "Mental deterioration";	2842	Protein	AAT	A1AT;AAT;Alpha-1 protease inhibitor;Alpha-1-antiproteinase;Alpha-1-antitrypsin;PI;Serpin A1;SERPINA1;a-1 antitrypsin;a-1-antitrypsin;a-1at;a-i antitrypsin;a1 antitrypsin;a1- antitrypsin;a1-antitrypsin;a1-protease inhibitor;A1A;alpha - 1 antitrypsin;alpha 1 -antitrypsin;alpha 1 -protease inhibitor;alpha 1 antiproteinase;alpha 1 antitrypsin;alpha 1 inhibitor of protease;alpha 1 protease inhibitor;a…	SWISSPROT_AC:P01009;SWISSPROT_ID:A1AT_HUMAN;EMBL:AF113676;EMBL:AF130068;EMBL:AK315637;EMBL:AM048838;EMBL:BC011991;EMBL:BC015642;EMBL:BT019455;EMBL:BX161449;EMBL:BX247968;EMBL:BX248002;EMBL:BX248257;EMBL:DQ682455;EMBL:J00064;EMBL:J00065;EMBL:J00066;EMBL:J00067;EMBL:J02619;EMBL:K01396;EMBL:K02212;EMBL:M11465;EMBL:M26123;EMBL:V00496;EMBL:X01683;EMBL:X02920;RefSeq:NP_000286.3;RefSeq:NP_001002235.1;Re…
268226724	Mental deterioration -- SERPINA1	association	Pubmed 2016:28723499;	<b>AAT</b> induced <b>cognitive decline</b> in patients with mRCC independently of fatigue.[Pubmed 2016:28723499];	985	Phenotype	Mental deterioration	Cognitive decline;Cognitive decline, progressive;Intellectual deterioration;Mental deterioration;Progressive cognitive decline;cognitive-decline;decline - cognitive;decline cognitive;decline of cognitive;decline of the cognitive;deterioration of intellectual;deterioration of mental;deterioration of the intellectual;deterioration of the mental;progressive decline of cognitive;progressive decline o…	HP:0001268;UMLS:C0234985 "Mental deterioration";	4344025	Gene	SERPINA1	A1A;A1AT;AAT;alpha1AT;PI;PI1;PRO2275;serpin family A member 1;SERPINA1;a-1 antitrypsin;a-1-antitrypsin;a-1at;a-i antitrypsin;a1 antitrypsin;a1- antitrypsin;a1-antitrypsin;a1-protease inhibitor;alpha - 1 antitrypsin;alpha 1 -antitrypsin;alpha 1 -protease inhibitor;alpha 1 antiproteinase;alpha 1 antitrypsin;alpha 1 inhibitor of protease;alpha 1 protease inhibitor;alpha 1- antitrypsin;alpha 1--antit…	SWISSPROT_AC:P01009;SWISSPROT_ID:A1AT_HUMAN;GeneID:5265;Ensembl:ENSG00000197249;HGNC:HGNC:8941;MIM:107400;Vega:OTTHUMG00000150355;protein_accession:AAA51545.1;protein_accession:AAA51546.1;protein_accession:AAA51547.1;protein_accession:AAB59369.1;protein_accession:AAB59370.1;protein_accession:AAB59371.1;protein_accession:AAB59375.1;protein_accession:AAB59495.1;protein_accession:AAF15128.1;protein_…
268764586	Mental deterioration -- S100B	association	Pubmed 2017:27641367;Pubmed central 2017:5700480;	<b>S100B</b> was associated with <b>cognitive decline</b> or death in the first year after hip fracture only in participants without perioperative delirium.[Pubmed 2017:27641367];More importantly, elevated levels of IL-1ГѓЕЅГ‚ВІ and <b>S-100ГѓЕЅГ‚ВІ</b> were associated with <b>cognitive decline</b> 1ГѓВўГ‚в‚¬Г‚вЂ°w after surgery.[Pubmed central 2017:5700480];More importantly, elevated levels of I…	985	Phenotype	Mental deterioration	Cognitive decline;Cognitive decline, progressive;Intellectual deterioration;Mental deterioration;Progressive cognitive decline;cognitive-decline;decline - cognitive;decline cognitive;decline of cognitive;decline of the cognitive;deterioration of intellectual;deterioration of mental;deterioration of the intellectual;deterioration of the mental;progressive decline of cognitive;progressive decline o…	HP:0001268;UMLS:C0234985 "Mental deterioration";	440203	Protein	S100B	Protein S100-B;S-100 protein beta chain;S-100 protein subunit beta;S100 calcium-binding protein B;S100B;NEF;nef--an;nef-type;protein of s100b;protein s100 beta;protein s100-beta;protein s100b;protein s100beta;s - 100;s -100;s 100;s- 100;s--100;s-100;s-100 calcium binding protein b;s-100 calcium-binding protein b;s-100 protein b;s-100 protein beta;s-100 protein-beta;s1-00;s10-0;S100;s100 b;s100 b …	SWISSPROT_AC:P04271;SWISSPROT_ID:S100B_HUMAN;EMBL:AP000339;EMBL:BC001766;EMBL:CH471079;EMBL:CR542123;EMBL:M59487;EMBL:M59488;RefSeq:NP_006263.1;RefSeq:XP_016883913.1;ProteinModelPortal:P04271;STRING:9606.ENSP00000291700;SWISSPROT_AC_OLD:D3DSN6;SMR:P04271;GeneID:6285;KEGG:hsa:6285;PIR:A38364;eggNOG:ENOG410IYFX;eggNOG:ENOG41127J0;UniGene:Hs.422181;GO:GO:0001726;GO:GO:0005509;GO:GO:0005576;GO:GO:000…
268764778	Mental deterioration -- S100B	association	Pubmed 2017:27641367;Pubmed central 2017:5700480;	<b>S100B</b> was associated with <b>cognitive decline</b> or death in the first year after hip fracture only in participants without perioperative delirium.[Pubmed 2017:27641367];More importantly, elevated levels of IL-1ГѓЕЅГ‚ВІ and <b>S-100ГѓЕЅГ‚ВІ</b> were associated with <b>cognitive decline</b> 1ГѓВўГ‚в‚¬Г‚вЂ°w after surgery.[Pubmed central 2017:5700480];More importantly, elevated levels of I…	985	Phenotype	Mental deterioration	Cognitive decline;Cognitive decline, progressive;Intellectual deterioration;Mental deterioration;Progressive cognitive decline;cognitive-decline;decline - cognitive;decline cognitive;decline of cognitive;decline of the cognitive;deterioration of intellectual;deterioration of mental;deterioration of the intellectual;deterioration of the mental;progressive decline of cognitive;progressive decline o…	HP:0001268;UMLS:C0234985 "Mental deterioration";	4344861	Gene	S100B	NEF;S100;S100 calcium binding protein B;S100-B;S100B;S100beta;nef--an;nef-type;protein of s100b;protein s100 beta;Protein S100-B;protein s100-beta;protein s100b;protein s100beta;s - 100;s -100;s 100;s- 100;s--100;s-100;s-100 calcium binding protein b;s-100 calcium-binding protein b;s-100 protein b;s-100 protein beta;S-100 protein beta chain;S-100 protein subunit beta;s-100 protein-beta;s1-00;s10-…	SWISSPROT_AC:P04271;SWISSPROT_ID:S100B_HUMAN;GeneID:6285;Ensembl:ENSG00000160307;HGNC:HGNC:10500;MIM:176990;Vega:OTTHUMG00000090715;protein_accession:AAH01766.1;protein_accession:ABM83417.1;protein_accession:ABW03496.1;protein_accession:ALQ33777.1;protein_accession:ALQ33778.1;protein_accession:CAD35011.1;protein_accession:CAG46920.1;protein_accession:EAX09267.1;protein_accession:EAX09268.1;protei…
268877141	Mental deterioration -- LR11	association	Pubmed 2017:27779372;	<b>SORL1</b> rs1699102 polymorphism modulates age-related <b>cognitive decline</b> and gray matter volume reduction in non-demented individuals.[Pubmed 2017:27779372];The <b>SORL1</b> gene rs1699102 polymorphism has been found to be associated with age-related <b>cognitive decline</b> and GMV reduction of the right middle temporal pole in older adults.[Pubmed 2017:27779372];These findings elucida…	985	Phenotype	Mental deterioration	Cognitive decline;Cognitive decline, progressive;Intellectual deterioration;Mental deterioration;Progressive cognitive decline;cognitive-decline;decline - cognitive;decline cognitive;decline of cognitive;decline of the cognitive;deterioration of intellectual;deterioration of mental;deterioration of the intellectual;deterioration of the mental;progressive decline of cognitive;progressive decline o…	HP:0001268;UMLS:C0234985 "Mental deterioration";	454775	Protein	LR11	C11orf32;LDLR relative with 11 ligand-binding repeats;Low-density lipoprotein receptor relative with 11 ligand-binding repeats;LR11;SORL;SORL1;SorLA;SorLA-1;Sortilin-related receptor;Sorting protein-related receptor containing LDLR class A repeats;gp 250;gp250;lr 11;LRP9;receptor sortilin-related;related receptor sortilin;sorl-1;sortilin related receptor;sortilin related receptor 1;sortilin-relat…	SWISSPROT_AC:Q92673;SWISSPROT_ID:SORL_HUMAN;EMBL:AP000664;EMBL:AP000977;EMBL:BC137171;EMBL:CH471065;EMBL:U60975;EMBL:Y08110;RefSeq:NP_003096.1;ProteinModelPortal:Q92673;STRING:9606.ENSP00000260197;SWISSPROT_AC_OLD:B2RNX7;SWISSPROT_AC_OLD:Q92856;SMR:Q92673;GeneID:6653;KEGG:hsa:6653;eggNOG:ENOG410Y3W5;eggNOG:KOG1215;eggNOG:KOG3511;UniGene:Hs.368592;GO:GO:0000042;GO:GO:0001540;GO:GO:0004888;GO:GO:00…
269214675	Mental deterioration -- MA2	association	Pubmed 2017:29276596;Pubmed central 2017:5734438;	We are reporting a case of sporadic Creutzfeldt-Jakob disease cortical <b>MM2-type</b> presenting with rapid <b>cognitive decline</b>, who survived 8 months since symptom onset.[Pubmed 2017:29276596];We are reporting a case of sporadic CreutzfeldtГѓВўГ‚в‚¬Г‚вЂњJakob disease cortical <b>MM2-type</b> presenting with rapid <b>cognitive decline</b>, who survived 8 months since symptom onset.[Pubmed c…	985	Phenotype	Mental deterioration	Cognitive decline;Cognitive decline, progressive;Intellectual deterioration;Mental deterioration;Progressive cognitive decline;cognitive-decline;decline - cognitive;decline cognitive;decline of cognitive;decline of the cognitive;deterioration of intellectual;deterioration of mental;deterioration of the intellectual;deterioration of the mental;progressive decline of cognitive;progressive decline o…	HP:0001268;UMLS:C0234985 "Mental deterioration";	317856	Protein	MA2	40 kDa neuronal protein;KIAA0883;MA2;Onconeuronal antigen Ma2;Paraneoplastic antigen Ma2;Paraneoplastic neuronal antigen MM2;PNMA2;mm -2;mm 2;mm ii;mm type 2;mm type ii;mm-2;MM2;mm2-type;paraneoplastic Ma antigen 2;RGAG2;	SWISSPROT_AC:Q9UL42;SWISSPROT_ID:PNMA2_HUMAN;EMBL:AB020690;EMBL:AF037365;EMBL:AF083114;EMBL:AF083115;EMBL:AF286487;EMBL:AK055325;EMBL:BC047515;EMBL:BC062301;EMBL:CH471080;RefSeq:NP_009188.1;RefSeq:XP_011542667.1;ProteinModelPortal:Q9UL42;STRING:9606.ENSP00000429344;SWISSPROT_AC_OLD:B3KNY9;SWISSPROT_AC_OLD:O94959;SWISSPROT_AC_OLD:O95145;SWISSPROT_AC_OLD:Q49A18;SWISSPROT_AC_OLD:Q9UL43;SMR:Q9UL42;Ge…
269214741	Mental deterioration -- PNMA2	association	Pubmed 2017:29276596;Pubmed central 2017:5734438;	We are reporting a case of sporadic Creutzfeldt-Jakob disease cortical <b>MM2-type</b> presenting with rapid <b>cognitive decline</b>, who survived 8 months since symptom onset.[Pubmed 2017:29276596];We are reporting a case of sporadic CreutzfeldtГѓВўГ‚в‚¬Г‚вЂњJakob disease cortical <b>MM2-type</b> presenting with rapid <b>cognitive decline</b>, who survived 8 months since symptom onset.[Pubmed c…	985	Phenotype	Mental deterioration	Cognitive decline;Cognitive decline, progressive;Intellectual deterioration;Mental deterioration;Progressive cognitive decline;cognitive-decline;decline - cognitive;decline cognitive;decline of cognitive;decline of the cognitive;deterioration of intellectual;deterioration of mental;deterioration of the intellectual;deterioration of the mental;progressive decline of cognitive;progressive decline o…	HP:0001268;UMLS:C0234985 "Mental deterioration";	4348314	Gene	PNMA2	MA2;MM2;paraneoplastic Ma antigen 2;PNMA2;RGAG2;40 kDa neuronal protein;KIAA0883;mm -2;mm 2;mm ii;mm type 2;mm type ii;mm-2;mm2-type;Onconeuronal antigen Ma2;Paraneoplastic antigen Ma2;Paraneoplastic neuronal antigen MM2;	SWISSPROT_AC:Q9UL42;SWISSPROT_ID:PNMA2_HUMAN;GeneID:10687;Ensembl:ENSG00000240694;HGNC:HGNC:9159;MIM:603970;Vega:OTTHUMG00000163816;protein_accession:AAD02098.1;protein_accession:AAF05625.1;protein_accession:AAF05626.1;protein_accession:AAH36489.1;protein_accession:AAH47515.1;protein_accession:AAH62301.1;protein_accession:ADQ32154.1;protein_accession:BAA74906.3;protein_accession:BAG51501.1;protei…
269293621	Mental deterioration -- Argininosuccinate lyase	association	Pubmed 2017:28573062;Pubmed central 2017:5442339;	The ability to obtain this information using a noninvasive and widely available modality such as <b>ASL</b> should greatly enhance the knowledge into the broad range of hemodynamically related changes taking place during the <b>cognitive decline</b> process in AD.[Pubmed 2017:28573062];The ability to obtain this information using a noninvasive and widely available modality such as <b>ASL</b> shou…	985	Phenotype	Mental deterioration	Cognitive decline;Cognitive decline, progressive;Intellectual deterioration;Mental deterioration;Progressive cognitive decline;cognitive-decline;decline - cognitive;decline cognitive;decline of cognitive;decline of the cognitive;deterioration of intellectual;deterioration of mental;deterioration of the intellectual;deterioration of the mental;progressive decline of cognitive;progressive decline o…	HP:0001268;UMLS:C0234985 "Mental deterioration";	24936	Protein	Argininosuccinate lyase	Argininosuccinate lyase;Arginosuccinase;ARLY;ASAL;ASL;EC 4.3.2.1;argininosuccinate-lyase;asl--an;asl-type;	SWISSPROT_AC:P04424;SWISSPROT_ID:ARLY_HUMAN;EMBL:AC068533;EMBL:AF376770;EMBL:BC008195;EMBL:BC033146;EMBL:J03058;EMBL:M14218;EMBL:M21006;EMBL:M21007;EMBL:M57638;EMBL:Y00753;RefSeq:NP_000039.2;RefSeq:NP_001020114.1;RefSeq:NP_001020115.1;ProteinModelPortal:P04424;STRING:9606.ENSP00000307188;SWISSPROT_AC_OLD:E7EMI0;SWISSPROT_AC_OLD:E9PE48;SWISSPROT_AC_OLD:Q6LDS5;SWISSPROT_AC_OLD:Q96HS2;SMR:P04424;Gen…
269293678	Mental deterioration -- AMPS	association	Pubmed 2017:28573062;Pubmed central 2017:5442339;	The ability to obtain this information using a noninvasive and widely available modality such as <b>ASL</b> should greatly enhance the knowledge into the broad range of hemodynamically related changes taking place during the <b>cognitive decline</b> process in AD.[Pubmed 2017:28573062];The ability to obtain this information using a noninvasive and widely available modality such as <b>ASL</b> shou…	985	Phenotype	Mental deterioration	Cognitive decline;Cognitive decline, progressive;Intellectual deterioration;Mental deterioration;Progressive cognitive decline;cognitive-decline;decline - cognitive;decline cognitive;decline of cognitive;decline of the cognitive;deterioration of intellectual;deterioration of mental;deterioration of the intellectual;deterioration of the mental;progressive decline of cognitive;progressive decline o…	HP:0001268;UMLS:C0234985 "Mental deterioration";	342070	Protein	AMPS	Adenylosuccinase;Adenylosuccinate lyase;ADSL;AMPS;ASase;ASL;EC 4.3.2.2;PUR8;adenylosuccinate-lyase;an-amps;asl--an;asl-type;	SWISSPROT_AC:P30566;SWISSPROT_ID:PUR8_HUMAN;EMBL:AF067853;EMBL:AF067854;EMBL:AL022238;EMBL:BC000253;EMBL:CH471095;EMBL:CR456368;EMBL:S60710;EMBL:X65867;RefSeq:NP_000017.1;RefSeq:NP_001116850.1;RefSeq:NP_001304852.1;ProteinModelPortal:P30566;STRING:9606.ENSP00000216194;SWISSPROT_AC_OLD:B0QY76;SWISSPROT_AC_OLD:O75495;SWISSPROT_AC_OLD:Q5TI34;SMR:P30566;GeneID:158;KEGG:hsa:158;eggNOG:COG0015;eggNOG:K…
269293741	Mental deterioration -- ADSL	association	Pubmed 2017:28573062;Pubmed central 2017:5442339;	The ability to obtain this information using a noninvasive and widely available modality such as <b>ASL</b> should greatly enhance the knowledge into the broad range of hemodynamically related changes taking place during the <b>cognitive decline</b> process in AD.[Pubmed 2017:28573062];The ability to obtain this information using a noninvasive and widely available modality such as <b>ASL</b> shou…	985	Phenotype	Mental deterioration	Cognitive decline;Cognitive decline, progressive;Intellectual deterioration;Mental deterioration;Progressive cognitive decline;cognitive-decline;decline - cognitive;decline cognitive;decline of cognitive;decline of the cognitive;deterioration of intellectual;deterioration of mental;deterioration of the intellectual;deterioration of the mental;progressive decline of cognitive;progressive decline o…	HP:0001268;UMLS:C0234985 "Mental deterioration";	4339933	Gene	ADSL	adenylosuccinate lyase;ADSL;AMPS;ASASE;ASL;Adenylosuccinase;adenylosuccinate-lyase;an-amps;asl--an;asl-type;EC 4.3.2.2;PUR8;	SWISSPROT_AC:P30566;SWISSPROT_ID:PUR8_HUMAN;GeneID:158;Ensembl:ENSG00000239900;HGNC:HGNC:291;MIM:608222;Vega:OTTHUMG00000166425;protein_accession:AAC21560.1;protein_accession:AAC21561.1;protein_accession:AAC60603.1;protein_accession:AAC83935.1;protein_accession:AAH00253.1;protein_accession:ABM84252.1;protein_accession:ABM87641.1;protein_accession:AHW56403.1;protein_accession:AHW56646.1;protein_ac…
269293808	Mental deterioration -- ASL	association	Pubmed 2017:28573062;Pubmed central 2017:5442339;	The ability to obtain this information using a noninvasive and widely available modality such as <b>ASL</b> should greatly enhance the knowledge into the broad range of hemodynamically related changes taking place during the <b>cognitive decline</b> process in AD.[Pubmed 2017:28573062];The ability to obtain this information using a noninvasive and widely available modality such as <b>ASL</b> shou…	985	Phenotype	Mental deterioration	Cognitive decline;Cognitive decline, progressive;Intellectual deterioration;Mental deterioration;Progressive cognitive decline;cognitive-decline;decline - cognitive;decline cognitive;decline of cognitive;decline of the cognitive;deterioration of intellectual;deterioration of mental;deterioration of the intellectual;deterioration of the mental;progressive decline of cognitive;progressive decline o…	HP:0001268;UMLS:C0234985 "Mental deterioration";	4340164	Gene	ASL	argininosuccinate lyase;ASAL;ASL;argininosuccinate-lyase;Arginosuccinase;ARLY;asl--an;asl-type;EC 4.3.2.1;	SWISSPROT_AC:P04424;SWISSPROT_ID:ARLY_HUMAN;GeneID:435;Ensembl:ENSG00000126522;HGNC:HGNC:746;MIM:608310;Vega:OTTHUMG00000022876;protein_accession:AAA35566.1;protein_accession:AAA51786.1;protein_accession:AAA51787.1;protein_accession:AAA51788.1;protein_accession:AAH08195.1;protein_accession:AAH33146.1;protein_accession:AAL57276.1;protein_accession:AAP34461.1;protein_accession:ALQ33378.1;protein_ac…
269355436	Mental deterioration -- TIMP1	association	Pubmed 2017:28140404;Pubmed central 2017:5299391;	Residing in places with fine PM exceeding <b>EPA</b> standards increased the risks for global <b>cognitive decline</b> and all-cause dementia respectively by 81 and 92%, with stronger adverse effects in APOE ГѓвЂ°Г‚вЂє4/4 carriers.[Pubmed 2017:28140404];Residing in places with fine PM exceeding <b>EPA</b> standards increased the risks for global <b>cognitive decline</b> and all-cause dementia res…	985	Phenotype	Mental deterioration	Cognitive decline;Cognitive decline, progressive;Intellectual deterioration;Mental deterioration;Progressive cognitive decline;cognitive-decline;decline - cognitive;decline cognitive;decline of cognitive;decline of the cognitive;deterioration of intellectual;deterioration of mental;deterioration of the intellectual;deterioration of the mental;progressive decline of cognitive;progressive decline o…	HP:0001268;UMLS:C0234985 "Mental deterioration";	4345557	Gene	TIMP1	CLGI;EPA;EPO;HCI;TIMP;TIMP metallopeptidase inhibitor 1;TIMP-1;TIMP1;an-epo;Collagenase inhibitor;collagenase-inhibitor;epa-type;epo-type;erythroid potentiating activity;Erythroid-potentiating activity;Fibroblast collagenase inhibitor;inhibitor of collagenase;inhibitor of the collagenase;inhibitor-1 of metalloproteinase;Metalloproteinase inhibitor 1;metalloproteinase inhibitor type 1;metalloprote…	SWISSPROT_AC:P01033;SWISSPROT_ID:TIMP1_HUMAN;GeneID:7076;Ensembl:ENSG00000102265;HGNC:HGNC:11820;MIM:305370;Vega:OTTHUMG00000021447;protein_accession:AAA52436.1;protein_accession:AAA63234.1;protein_accession:AAA75558.1;protein_accession:AAD14009.1;protein_accession:AAH00866.1;protein_accession:AAX47478.1;protein_accession:ABM82048.1;protein_accession:ABM85227.1;protein_accession:BAA01913.1;protei…
269391483	Mental deterioration -- PLP1	association	Pubmed 2017:28075382;	Lower vitamin B6 status, as measured using pyridoxal-5-phosphate (<b>PLP</b>; &lt;43 nmol/L) was associated with a 3.5 times higher risk of accelerated <b>cognitive decline</b>, after adjustment for age and baseline MMSE score (OR, 3.48; 95% CI, 1.58 to 7.63;p&lt; 0.05).[Pubmed 2017:28075382];	985	Phenotype	Mental deterioration	Cognitive decline;Cognitive decline, progressive;Intellectual deterioration;Mental deterioration;Progressive cognitive decline;cognitive-decline;decline - cognitive;decline cognitive;decline of cognitive;decline of the cognitive;deterioration of intellectual;deterioration of mental;deterioration of the intellectual;deterioration of the mental;progressive decline of cognitive;progressive decline o…	HP:0001268;UMLS:C0234985 "Mental deterioration";	266746	Protein	PLP1	Lipophilin;Myelin proteolipid protein;MYPR;PLP;PLP1;dm-20/plp;dm20/plp;GPM6C;hld-1;hld-i;HLD1;MMPL;myelin of proteolipid protein;myelin protein proteolipid;myelin--the proteolipid protein;myelin-protein proteolipid;plp-isoform;plp/dm- 20;plp/dm-20;PLP/DM20;PMD;proteolipid protein 1;proteolipid protein of myelin;proteolipid protein of the myelin;proteolipid protein1;SPG2;	SWISSPROT_AC:P60201;SWISSPROT_ID:MYPR_HUMAN;EMBL:AJ006976;EMBL:BC002665;EMBL:BC095452;EMBL:CH471190;EMBL:CR536542;EMBL:D13320;EMBL:M15026;EMBL:M15027;EMBL:M15028;EMBL:M15029;EMBL:M15031;EMBL:M15032;EMBL:M17085;EMBL:M27110;EMBL:M54927;EMBL:S55837;EMBL:Z73964;RefSeq:NP_000524.3;RefSeq:NP_001122306.1;RefSeq:NP_001291933.1;RefSeq:NP_955772.1;ProteinModelPortal:P60201;STRING:9606.ENSP00000305152;SWISS…
269391537	Mental deterioration -- CIN	association	Pubmed 2017:28075382;	Lower vitamin B6 status, as measured using pyridoxal-5-phosphate (<b>PLP</b>; &lt;43 nmol/L) was associated with a 3.5 times higher risk of accelerated <b>cognitive decline</b>, after adjustment for age and baseline MMSE score (OR, 3.48; 95% CI, 1.58 to 7.63;p&lt; 0.05).[Pubmed 2017:28075382];	985	Phenotype	Mental deterioration	Cognitive decline;Cognitive decline, progressive;Intellectual deterioration;Mental deterioration;Progressive cognitive decline;cognitive-decline;decline - cognitive;decline cognitive;decline of cognitive;decline of the cognitive;deterioration of intellectual;deterioration of mental;deterioration of the intellectual;deterioration of the mental;progressive decline of cognitive;progressive decline o…	HP:0001268;UMLS:C0234985 "Mental deterioration";	315676	Protein	CIN	Chronophin;CIN;EC 3.1.3.3;EC 3.1.3.74;PDXP;PLP;PLP phosphatase;PLPP;Pyridoxal phosphate phosphatase;cin-type;dJ37E16.5;plp-isoform;plp-phosphatase;pyridoxal phosphatase;	SWISSPROT_AC:Q96GD0;SWISSPROT_ID:PLPP_HUMAN;EMBL:AY125047;EMBL:BC000320;EMBL:BC009756;EMBL:BC064922;EMBL:Z83844;RefSeq:NP_064711.1;ProteinModelPortal:Q96GD0;STRING:9606.ENSP00000215904;SWISSPROT_AC_OLD:Q9UGY2;SMR:Q96GD0;GeneID:57026;KEGG:hsa:57026;eggNOG:COG0647;eggNOG:KOG2882;UniGene:Hs.632762;GO:GO:0000287;GO:GO:0004647;GO:GO:0004721;GO:GO:0005829;GO:GO:0005856;GO:GO:0006470;GO:GO:0007088;GO:GO…
269391615	Mental deterioration -- Thioredoxin reductase	association	Pubmed 2017:28075382;	Lower vitamin B6 status, as measured using pyridoxal-5-phosphate (<b>PLP</b>; &lt;43 nmol/L) was associated with a 3.5 times higher risk of accelerated <b>cognitive decline</b>, after adjustment for age and baseline MMSE score (OR, 3.48; 95% CI, 1.58 to 7.63;p&lt; 0.05).[Pubmed 2017:28075382];	985	Phenotype	Mental deterioration	Cognitive decline;Cognitive decline, progressive;Intellectual deterioration;Mental deterioration;Progressive cognitive decline;cognitive-decline;decline - cognitive;decline cognitive;decline of cognitive;decline of the cognitive;deterioration of intellectual;deterioration of mental;deterioration of the intellectual;deterioration of the mental;progressive decline of cognitive;progressive decline o…	HP:0001268;UMLS:C0234985 "Mental deterioration";	327544	Protein	Thioredoxin reductase	ACR1;Alu corepressor 1;Antioxidant enzyme B166;AOEB166;EC 1.11.1.15;Liver tissue 2D-page spot 71B;Peroxiredoxin V;Peroxiredoxin-5, mitochondrial;Peroxisomal antioxidant enzyme;PLP;PRDX5;Prx-V;Thioredoxin peroxidase PMP20;Thioredoxin reductase;TPx type VI;acr 1;acr i;acr-1;acr-i;b 166;B166;beta of 166;beta-166;HEL-S-55;peroxiredoxin 5;peroxiredoxin 5, mitochondrial;peroxiredoxin-v;plp-isoform;pmp …	SWISSPROT_AC:P30044;SWISSPROT_ID:PRDX5_HUMAN;EMBL:AF110731;EMBL:AF112212;EMBL:AF124993;EMBL:AF197952;EMBL:AF231705;EMBL:AF242525;EMBL:AJ249483;EMBL:AP001453;EMBL:AP003774;EMBL:BC110983;EMBL:BC113723;EMBL:BC113725;EMBL:BC143849;EMBL:BC171733;EMBL:CR457203;EMBL:DQ247769;RefSeq:NP_036226.1;RefSeq:NP_857634.1;RefSeq:NP_857635.1;ProteinModelPortal:P30044;STRING:9606.ENSP00000265462;SWISSPROT_AC_OLD:A6…
269391674	Mental deterioration -- PTHRP	association	Pubmed 2017:28075382;	Lower vitamin B6 status, as measured using pyridoxal-5-phosphate (<b>PLP</b>; &lt;43 nmol/L) was associated with a 3.5 times higher risk of accelerated <b>cognitive decline</b>, after adjustment for age and baseline MMSE score (OR, 3.48; 95% CI, 1.58 to 7.63;p&lt; 0.05).[Pubmed 2017:28075382];	985	Phenotype	Mental deterioration	Cognitive decline;Cognitive decline, progressive;Intellectual deterioration;Mental deterioration;Progressive cognitive decline;cognitive-decline;decline - cognitive;decline cognitive;decline of cognitive;decline of the cognitive;deterioration of intellectual;deterioration of mental;deterioration of the intellectual;deterioration of the mental;progressive decline of cognitive;progressive decline o…	HP:0001268;UMLS:C0234985 "Mental deterioration";	339018	Protein	PTHRP	Parathyroid hormone-like protein;Parathyroid hormone-related protein;PLP;PTH-rP;PTHLH;PTHR;PTHRP;BDE2;HHM;parathyroid hormone like hormone;parathyroid hormone related protein;parathyroid hormone related-protein;parathyroid hormone- related protein;parathyroid hormone--related protein;parathyroid-hormone like hormone;parathyroid-hormone related protein;parathyroid-hormone- related protein;parathyr…	SWISSPROT_AC:P12272;SWISSPROT_ID:PTHR_HUMAN;EMBL:BC005961;EMBL:CH471094;EMBL:CR541882;EMBL:J03580;EMBL:J03802;EMBL:M17183;EMBL:M24348;EMBL:M24349;EMBL:M24350;EMBL:M24351;EMBL:M34071;EMBL:X14304;RefSeq:NP_002811.1;RefSeq:NP_945315.1;RefSeq:NP_945316.1;RefSeq:NP_945317.1;RefSeq:XP_011519076.1;RefSeq:XP_011519077.1;RefSeq:XP_016875163.1;RefSeq:XP_016875164.1;ProteinModelPortal:P12272;STRING:9606.ENS…
269391734	Mental deterioration -- PLP1	association	Pubmed 2017:28075382;	Lower vitamin B6 status, as measured using pyridoxal-5-phosphate (<b>PLP</b>; &lt;43 nmol/L) was associated with a 3.5 times higher risk of accelerated <b>cognitive decline</b>, after adjustment for age and baseline MMSE score (OR, 3.48; 95% CI, 1.58 to 7.63;p&lt; 0.05).[Pubmed 2017:28075382];	985	Phenotype	Mental deterioration	Cognitive decline;Cognitive decline, progressive;Intellectual deterioration;Mental deterioration;Progressive cognitive decline;cognitive-decline;decline - cognitive;decline cognitive;decline of cognitive;decline of the cognitive;deterioration of intellectual;deterioration of mental;deterioration of the intellectual;deterioration of the mental;progressive decline of cognitive;progressive decline o…	HP:0001268;UMLS:C0234985 "Mental deterioration";	4344108	Gene	PLP1	GPM6C;HLD1;MMPL;PLP;PLP/DM20;PLP1;PMD;proteolipid protein 1;SPG2;dm-20/plp;dm20/plp;hld-1;hld-i;Lipophilin;myelin of proteolipid protein;myelin protein proteolipid;Myelin proteolipid protein;myelin--the proteolipid protein;myelin-protein proteolipid;MYPR;plp-isoform;plp/dm- 20;plp/dm-20;proteolipid protein of myelin;proteolipid protein of the myelin;proteolipid protein1;	SWISSPROT_AC:P60201;SWISSPROT_ID:MYPR_HUMAN;GeneID:5354;Ensembl:ENSG00000123560;HGNC:HGNC:9086;MIM:300401;Vega:OTTHUMG00000022111;protein_accession:AAA59565.1;protein_accession:AAA60117.1;protein_accession:AAA60118.1;protein_accession:AAA60350.1;protein_accession:AAB26927.2;protein_accession:AAB26928.1;protein_accession:AAD13880.1;protein_accession:AAH02665.1;protein_accession:AAH95452.1;protein_…
269391789	Mental deterioration -- PTHLH	association	Pubmed 2017:28075382;	Lower vitamin B6 status, as measured using pyridoxal-5-phosphate (<b>PLP</b>; &lt;43 nmol/L) was associated with a 3.5 times higher risk of accelerated <b>cognitive decline</b>, after adjustment for age and baseline MMSE score (OR, 3.48; 95% CI, 1.58 to 7.63;p&lt; 0.05).[Pubmed 2017:28075382];	985	Phenotype	Mental deterioration	Cognitive decline;Cognitive decline, progressive;Intellectual deterioration;Mental deterioration;Progressive cognitive decline;cognitive-decline;decline - cognitive;decline cognitive;decline of cognitive;decline of the cognitive;deterioration of intellectual;deterioration of mental;deterioration of the intellectual;deterioration of the mental;progressive decline of cognitive;progressive decline o…	HP:0001268;UMLS:C0234985 "Mental deterioration";	4344430	Gene	PTHLH	BDE2;HHM;parathyroid hormone like hormone;PLP;PTHLH;PTHR;PTHRP;parathyroid hormone related protein;parathyroid hormone related-protein;parathyroid hormone- related protein;parathyroid hormone--related protein;Parathyroid hormone-like protein;Parathyroid hormone-related protein;parathyroid-hormone like hormone;parathyroid-hormone related protein;parathyroid-hormone- related protein;parathyroid-hor…	SWISSPROT_AC:P12272;SWISSPROT_ID:PTHR_HUMAN;GeneID:5744;Ensembl:ENSG00000087494;HGNC:HGNC:9607;MIM:168470;Vega:OTTHUMG00000169221;protein_accession:AAA60216.1;protein_accession:AAA60217.1;protein_accession:AAA60218.1;protein_accession:AAA60221.1;protein_accession:AAA60358.1;protein_accession:AAA60359.1;protein_accession:AAA60360.1;protein_accession:AAH05961.1;protein_accession:AAN76483.1;protein_…
269391865	Mental deterioration -- PRDX5	association	Pubmed 2017:28075382;	Lower vitamin B6 status, as measured using pyridoxal-5-phosphate (<b>PLP</b>; &lt;43 nmol/L) was associated with a 3.5 times higher risk of accelerated <b>cognitive decline</b>, after adjustment for age and baseline MMSE score (OR, 3.48; 95% CI, 1.58 to 7.63;p&lt; 0.05).[Pubmed 2017:28075382];	985	Phenotype	Mental deterioration	Cognitive decline;Cognitive decline, progressive;Intellectual deterioration;Mental deterioration;Progressive cognitive decline;cognitive-decline;decline - cognitive;decline cognitive;decline of cognitive;decline of the cognitive;deterioration of intellectual;deterioration of mental;deterioration of the intellectual;deterioration of the mental;progressive decline of cognitive;progressive decline o…	HP:0001268;UMLS:C0234985 "Mental deterioration";	4349658	Gene	PRDX5	ACR1;AOEB166;B166;HEL-S-55;peroxiredoxin 5;PLP;PMP20;PRDX5;PRDX6;prx-V;PRXV;SBBI10;acr 1;acr i;acr-1;acr-i;Alu corepressor 1;Antioxidant enzyme B166;b 166;beta of 166;beta-166;EC 1.11.1.15;Liver tissue 2D-page spot 71B;peroxiredoxin 5, mitochondrial;Peroxiredoxin V;Peroxiredoxin-5, mitochondrial;peroxiredoxin-v;Peroxisomal antioxidant enzyme;plp-isoform;pmp 20;prdx v;reductase - thioredoxin;reduc…	SWISSPROT_AC:P30044;SWISSPROT_ID:PRDX5_HUMAN;GeneID:25824;Ensembl:ENSG00000126432;HGNC:HGNC:9355;MIM:606583;Vega:OTTHUMG00000168805;protein_accession:AAF03750.1;protein_accession:AAF04856.1;protein_accession:AAF17200.1;protein_accession:AAF27531.1;protein_accession:AAF78899.1;protein_accession:AAF99605.1;protein_accession:AAI10984.1;protein_accession:AAI13724.1;protein_accession:AAI13726.1;protei…
269391925	Mental deterioration -- PDXP	association	Pubmed 2017:28075382;	Lower vitamin B6 status, as measured using pyridoxal-5-phosphate (<b>PLP</b>; &lt;43 nmol/L) was associated with a 3.5 times higher risk of accelerated <b>cognitive decline</b>, after adjustment for age and baseline MMSE score (OR, 3.48; 95% CI, 1.58 to 7.63;p&lt; 0.05).[Pubmed 2017:28075382];	985	Phenotype	Mental deterioration	Cognitive decline;Cognitive decline, progressive;Intellectual deterioration;Mental deterioration;Progressive cognitive decline;cognitive-decline;decline - cognitive;decline cognitive;decline of cognitive;decline of the cognitive;deterioration of intellectual;deterioration of mental;deterioration of the intellectual;deterioration of the mental;progressive decline of cognitive;progressive decline o…	HP:0001268;UMLS:C0234985 "Mental deterioration";	4353402	Gene	PDXP	CIN;dJ37E16.5;PDXP;PLP;pyridoxal phosphatase;Chronophin;cin-type;EC 3.1.3.3;EC 3.1.3.74;PLP phosphatase;plp-isoform;plp-phosphatase;PLPP;Pyridoxal phosphate phosphatase;	SWISSPROT_AC:Q96GD0;SWISSPROT_ID:PLPP_HUMAN;GeneID:57026;Ensembl:ENSG00000241360;HGNC:HGNC:30259;MIM:609246;Vega:OTTHUMG00000044618;protein_accession:AAH00320.1;protein_accession:AAH09756.2;protein_accession:AAH64922.1;protein_accession:AAM94358.1;protein_accession:AEE61173.1;protein_accession:EAW60176.1;protein_accession:EAW60177.1;protein_accession:NP_064711.1;protein_accession:Q96GD0.2;protein…
269392104	Mental deterioration -- GHR	association	Pubmed 2017:28073935;	This study contributes to our understanding of the connection between growth genes and brain aging in humans and provides data indicating that <b>GHR</b> inhibition has the potential to protect against age-dependent <b>cognitive decline</b>.[Pubmed 2017:28073935];	985	Phenotype	Mental deterioration	Cognitive decline;Cognitive decline, progressive;Intellectual deterioration;Mental deterioration;Progressive cognitive decline;cognitive-decline;decline - cognitive;decline cognitive;decline of cognitive;decline of the cognitive;deterioration of intellectual;deterioration of mental;deterioration of the intellectual;deterioration of the mental;progressive decline of cognitive;progressive decline o…	HP:0001268;UMLS:C0234985 "Mental deterioration";	154583	Protein	GHR	GH receptor;GHR;Growth hormone receptor;Somatotropin receptor;gh- receptor;gh-receptor;GHBP;GHIP;growth hormone--receptor;growth hormone-receptor;growth of hormone receptor;growth of the hormone receptor;growth receptor hormone;growth-hormone receptor;growth-hormone-receptor;receptor gh;receptor growth hormone;receptor of growth hormone;receptor subtype gh;receptor-gh;	SWISSPROT_AC:P10912;SWISSPROT_ID:GHR_HUMAN;EMBL:AJ278681;EMBL:M28458;EMBL:M28459;EMBL:M28460;EMBL:M28461;EMBL:M28462;EMBL:M28463;EMBL:M28464;EMBL:M28465;EMBL:M28466;EMBL:X06562;RefSeq:NP_000154.1;RefSeq:NP_001229328.1;RefSeq:NP_001229329.1;RefSeq:NP_001229330.1;RefSeq:NP_001229331.1;RefSeq:NP_001229332.1;RefSeq:NP_001229333.1;RefSeq:NP_001229334.1;RefSeq:NP_001229335.1;RefSeq:NP_001229389.1;RefSe…
269392198	Mental deterioration -- GHR	association	Pubmed 2017:28073935;	This study contributes to our understanding of the connection between growth genes and brain aging in humans and provides data indicating that <b>GHR</b> inhibition has the potential to protect against age-dependent <b>cognitive decline</b>.[Pubmed 2017:28073935];	985	Phenotype	Mental deterioration	Cognitive decline;Cognitive decline, progressive;Intellectual deterioration;Mental deterioration;Progressive cognitive decline;cognitive-decline;decline - cognitive;decline cognitive;decline of cognitive;decline of the cognitive;deterioration of intellectual;deterioration of mental;deterioration of the intellectual;deterioration of the mental;progressive decline of cognitive;progressive decline o…	HP:0001268;UMLS:C0234985 "Mental deterioration";	4341994	Gene	GHR	GHBP;GHIP;GHR;growth hormone receptor;GH receptor;gh- receptor;gh-receptor;growth hormone--receptor;growth hormone-receptor;growth of hormone receptor;growth of the hormone receptor;growth receptor hormone;growth-hormone receptor;growth-hormone-receptor;receptor gh;receptor growth hormone;receptor of growth hormone;receptor subtype gh;receptor-gh;Somatotropin receptor;	SWISSPROT_AC:P10912;SWISSPROT_ID:GHR_HUMAN;GeneID:2690;Ensembl:ENSG00000112964;HGNC:HGNC:4263;MIM:600946;Vega:OTTHUMG00000094791;protein_accession:AAA52555.1;protein_accession:AAB34503.2;protein_accession:AAD15015.1;protein_accession:AAF71399.1;protein_accession:AAI36497.1;protein_accession:AAY24715.1;protein_accession:CAA29808.1;protein_accession:CAA77845.1;protein_accession:CAA77846.1;protein_a…
269466957	Mental deterioration -- MMP-9	association	Pubmed 2017:28881691;Pubmed central 2017:5584292;	The role of <b>MMP9</b> in age-dependent <b>cognitive decline</b> was also determined.[Pubmed 2017:28881691];The role of <b>MMP9</b> in age-dependent <b>cognitive decline</b> was also determined.[Pubmed central 2017:5584292];We also compared the expression of MMP9 between young and old mouse brains to determine whether <b>MMP9</b> may contribute to the age-dependent <b>cognitive decline</b>.[Pubm…	985	Phenotype	Mental deterioration	Cognitive decline;Cognitive decline, progressive;Intellectual deterioration;Mental deterioration;Progressive cognitive decline;cognitive-decline;decline - cognitive;decline cognitive;decline of cognitive;decline of the cognitive;deterioration of intellectual;deterioration of mental;deterioration of the intellectual;deterioration of the mental;progressive decline of cognitive;progressive decline o…	HP:0001268;UMLS:C0234985 "Mental deterioration";	247838	Protein	MMP-9	92 kDa gelatinase;92 kDa type IV collagenase;CLG4B;EC 3.4.24.35;Gelatinase B;GELB;Matrix metalloproteinase-9;MMP-9;MMP9;9 2 kda type iv collagenase;92 kda isoform type iv collagenase;92 kda type gelatinase;92 kda-gelatinase;92-kda gelatinase;92-kda type iv collagenase;92-kda type-iv collagenase;gelatinase-b;MANDP2;matrix metallopeptidase 9;matrix metallopeptidase- 9;matrix metallopeptidase-9;matr…	SWISSPROT_AC:P14780;SWISSPROT_ID:MMP9_HUMAN;EMBL:AF538844;EMBL:AK313137;EMBL:AL162458;EMBL:BC006093;EMBL:D10051;EMBL:DQ194553;EMBL:J05070;EMBL:M68343;EMBL:M68344;EMBL:M68345;EMBL:M68346;EMBL:M68347;EMBL:M68348;EMBL:M68349;EMBL:M68350;EMBL:M68351;EMBL:M68352;EMBL:M68353;EMBL:M68354;EMBL:M68355;RefSeq:NP_004985.2;ProteinModelPortal:P14780;STRING:9606.ENSP00000361405;SWISSPROT_AC_OLD:B2R7V9;SWISSPRO…
269467088	Mental deterioration -- MMP9	association	Pubmed 2017:28881691;Pubmed central 2017:5584292;	The role of <b>MMP9</b> in age-dependent <b>cognitive decline</b> was also determined.[Pubmed 2017:28881691];The role of <b>MMP9</b> in age-dependent <b>cognitive decline</b> was also determined.[Pubmed central 2017:5584292];We also compared the expression of MMP9 between young and old mouse brains to determine whether <b>MMP9</b> may contribute to the age-dependent <b>cognitive decline</b>.[Pubm…	985	Phenotype	Mental deterioration	Cognitive decline;Cognitive decline, progressive;Intellectual deterioration;Mental deterioration;Progressive cognitive decline;cognitive-decline;decline - cognitive;decline cognitive;decline of cognitive;decline of the cognitive;deterioration of intellectual;deterioration of mental;deterioration of the intellectual;deterioration of the mental;progressive decline of cognitive;progressive decline o…	HP:0001268;UMLS:C0234985 "Mental deterioration";	4343312	Gene	MMP9	CLG4B;GELB;MANDP2;matrix metallopeptidase 9;MMP-9;MMP9;9 2 kda type iv collagenase;92 kDa gelatinase;92 kda isoform type iv collagenase;92 kda type gelatinase;92 kDa type IV collagenase;92 kda-gelatinase;92-kda gelatinase;92-kda type iv collagenase;92-kda type-iv collagenase;EC 3.4.24.35;Gelatinase B;gelatinase-b;matrix metallopeptidase- 9;matrix metallopeptidase-9;matrix metalloproteinase -9;mat…	SWISSPROT_AC:P14780;SWISSPROT_ID:MMP9_HUMAN;GeneID:4318;Ensembl:ENSG00000100985;HGNC:HGNC:7176;MIM:120361;Vega:OTTHUMG00000033044;protein_accession:AAA51539.1;protein_accession:AAD37404.1;protein_accession:AAH06093.1;protein_accession:AAM97934.1;protein_accession:ABA03169.1;protein_accession:ABM87790.1;protein_accession:ABW03866.1;protein_accession:AEA49029.1;protein_accession:BAA20967.1;protein_…
269480580	Mental deterioration -- CLTC	association	Pubmed 2017:28263040;	The BP group did not demonstrate accelerated <b>cognitive decline</b> over 5ГѓвЂљГ‚В years compared to the <b>HC</b> group.[Pubmed 2017:28263040];The BP group did not demonstrate accelerated <b>cognitive decline</b> over 5В years compared to the <b>HC</b> group.[Pubmed 2017:28263040];	985	Phenotype	Mental deterioration	Cognitive decline;Cognitive decline, progressive;Intellectual deterioration;Mental deterioration;Progressive cognitive decline;cognitive-decline;decline - cognitive;decline cognitive;decline of cognitive;decline of the cognitive;deterioration of intellectual;deterioration of mental;deterioration of the intellectual;deterioration of the mental;progressive decline of cognitive;progressive decline o…	HP:0001268;UMLS:C0234985 "Mental deterioration";	68053	Protein	CLTC	Clathrin heavy chain 1;Clathrin heavy chain on chromosome 17;CLH-17;CLH1;CLH17;CLTC;CLTCL2;KIAA0034;CHC;CHC17;clathrin heavy;clathrin heavy chain;clathrin heavy-chain;clathrin's heavy;clathrin-heavy;Hc;hc-an;hc-type;heavy chain of clathrin;heavy clathrin;heavy-chain clathrin;type-hc;	SWISSPROT_AC:Q00610;SWISSPROT_ID:CLH1_HUMAN;EMBL:BC051800;EMBL:BC054489;EMBL:BX640615;EMBL:CH471109;EMBL:D21260;EMBL:X55878;RefSeq:NP_004850.1;ProteinModelPortal:Q00610;STRING:9606.ENSP00000269122;SWISSPROT_AC_OLD:D3DU00;SWISSPROT_AC_OLD:Q6N0A0;SWISSPROT_AC_OLD:Q86TF2;SMR:Q00610;GeneID:1213;KEGG:hsa:1213;PIR:A40573;eggNOG:ENOG410XPH1;eggNOG:KOG0985;UniGene:Hs.491351;GO:GO:0001649;GO:GO:0003725;GO…
269480647	Mental deterioration -- Haptocorrin	association	Pubmed 2017:28263040;	The BP group did not demonstrate accelerated <b>cognitive decline</b> over 5ГѓвЂљГ‚В years compared to the <b>HC</b> group.[Pubmed 2017:28263040];The BP group did not demonstrate accelerated <b>cognitive decline</b> over 5В years compared to the <b>HC</b> group.[Pubmed 2017:28263040];	985	Phenotype	Mental deterioration	Cognitive decline;Cognitive decline, progressive;Intellectual deterioration;Mental deterioration;Progressive cognitive decline;cognitive-decline;decline - cognitive;decline cognitive;decline of cognitive;decline of the cognitive;deterioration of intellectual;deterioration of mental;deterioration of the intellectual;deterioration of the mental;progressive decline of cognitive;progressive decline o…	HP:0001268;UMLS:C0234985 "Mental deterioration";	482602	Protein	Haptocorrin	Haptocorrin;HC;Protein R;TC I;TC-1;TC1;TCI;TCN1;TCO1;Transcobalamin I;Transcobalamin-1;hc-an;hc-type;protein-r;r protein;r-protein;tc 1;tc-i;tc1-type;tcn-1;tco-1;tco-i;transcobalamin 1;transcobalamin-i;type-hc;	SWISSPROT_AC:P20061;SWISSPROT_ID:TCO1_HUMAN;EMBL:AK292990;EMBL:AP002347;EMBL:CH471076;EMBL:J05068;RefSeq:NP_001053.2;ProteinModelPortal:P20061;STRING:9606.ENSP00000257264;SWISSPROT_AC_OLD:A8KAC5;SWISSPROT_AC_OLD:Q8WV77;SMR:P20061;GeneID:6947;KEGG:hsa:6947;PIR:A34227;eggNOG:ENOG410IVBN;eggNOG:ENOG410XSU1;UniGene:Hs.2012;GO:GO:0005576;GO:GO:0005615;GO:GO:0006824;GO:GO:0009235;GO:GO:0015889;GO:GO:00…
269480731	Mental deterioration -- CLTC	association	Pubmed 2017:28263040;	The BP group did not demonstrate accelerated <b>cognitive decline</b> over 5ГѓвЂљГ‚В years compared to the <b>HC</b> group.[Pubmed 2017:28263040];The BP group did not demonstrate accelerated <b>cognitive decline</b> over 5В years compared to the <b>HC</b> group.[Pubmed 2017:28263040];	985	Phenotype	Mental deterioration	Cognitive decline;Cognitive decline, progressive;Intellectual deterioration;Mental deterioration;Progressive cognitive decline;cognitive-decline;decline - cognitive;decline cognitive;decline of cognitive;decline of the cognitive;deterioration of intellectual;deterioration of mental;deterioration of the intellectual;deterioration of the mental;progressive decline of cognitive;progressive decline o…	HP:0001268;UMLS:C0234985 "Mental deterioration";	4340800	Gene	CLTC	CHC;CHC17;clathrin heavy chain;CLH-17;CLTC;CLTCL2;Hc;clathrin heavy;Clathrin heavy chain 1;Clathrin heavy chain on chromosome 17;clathrin heavy-chain;clathrin's heavy;clathrin-heavy;CLH1;CLH17;hc-an;hc-type;heavy chain of clathrin;heavy clathrin;heavy-chain clathrin;KIAA0034;type-hc;	SWISSPROT_AC:Q00610;SWISSPROT_ID:CLH1_HUMAN;GeneID:1213;Ensembl:ENSG00000141367;HGNC:HGNC:2092;MIM:118955;Vega:OTTHUMG00000134279;protein_accession:AAH36430.1;protein_accession:AAH51800.1;protein_accession:AAH54489.1;protein_accession:BAA04801.3;protein_accession:CAA39363.1;protein_accession:CAE45761.1;protein_accession:EAW94395.1;protein_accession:EAW94396.1;protein_accession:EAW94397.1;protein_…
269480946	Mental deterioration -- TCN1	association	Pubmed 2017:28263040;	The BP group did not demonstrate accelerated <b>cognitive decline</b> over 5ГѓвЂљГ‚В years compared to the <b>HC</b> group.[Pubmed 2017:28263040];The BP group did not demonstrate accelerated <b>cognitive decline</b> over 5В years compared to the <b>HC</b> group.[Pubmed 2017:28263040];	985	Phenotype	Mental deterioration	Cognitive decline;Cognitive decline, progressive;Intellectual deterioration;Mental deterioration;Progressive cognitive decline;cognitive-decline;decline - cognitive;decline cognitive;decline of cognitive;decline of the cognitive;deterioration of intellectual;deterioration of mental;deterioration of the intellectual;deterioration of the mental;progressive decline of cognitive;progressive decline o…	HP:0001268;UMLS:C0234985 "Mental deterioration";	4345435	Gene	TCN1	HC;TC-1;TC1;TCI;TCN1;transcobalamin 1;Haptocorrin;hc-an;hc-type;Protein R;protein-r;r protein;r-protein;tc 1;TC I;tc-i;tc1-type;tcn-1;tco-1;tco-i;TCO1;Transcobalamin I;Transcobalamin-1;transcobalamin-i;type-hc;	SWISSPROT_AC:P20061;SWISSPROT_ID:TCO1_HUMAN;GeneID:6947;Ensembl:ENSG00000134827;HGNC:HGNC:11652;MIM:189905;Vega:OTTHUMG00000167400;protein_accession:AAA61058.1;protein_accession:AAI56608.1;protein_accession:ABM83733.1;protein_accession:ABM87053.1;protein_accession:BAF85679.1;protein_accession:EAW73861.1;protein_accession:NP_001053.2;protein_accession:P20061.2;protein_gi:119594267;protein_gi:12398…
269708945	Mental deterioration -- H19	association	Pubmed 2017:29029394;Pubmed central 2017:5630294;	These results suggest that lncRNA H19 induces hippocampal neuronal apoptosisviaWnt signaling, and that inhibition of lncRNA <b>H19</b> may serve as a promising novel target for the treatment of <b>cognitive decline</b> in patients with DM.[Pubmed 2017:29029394];However, in rats in the lncRNA H19-shRNA group, apoptosis of hippocampal neurons is effectively suppressed, indicating that inhibition of…	985	Phenotype	Mental deterioration	Cognitive decline;Cognitive decline, progressive;Intellectual deterioration;Mental deterioration;Progressive cognitive decline;cognitive-decline;decline - cognitive;decline cognitive;decline of cognitive;decline of the cognitive;deterioration of intellectual;deterioration of mental;deterioration of the intellectual;deterioration of the mental;progressive decline of cognitive;progressive decline o…	HP:0001268;UMLS:C0234985 "Mental deterioration";	4360687	Gene	H19	ASM;ASM1;BWS;D11S813E;H19;H19, imprinted maternally expressed transcript (non-protein coding);LINC00008;NCRNA00008;WT2;asm-type;wt 2;wt ii;wt isoform 2;wt type 2;wt-2;wt-ii;	GeneID:283120;Ensembl:ENSG00000130600;HGNC:HGNC:4713;MIM:103280;RNA_nucleotide_accession:AK056774.1;RNA_nucleotide_accession:AK092486.1;RNA_nucleotide_accession:AK123560.1;RNA_nucleotide_accession:AK311497.1;RNA_nucleotide_accession:AL546946.3;RNA_nucleotide_accession:AL548405.3;RNA_nucleotide_accession:BC006831.1;RNA_nucleotide_accession:BC007513.2;RNA_nucleotide_accession:BC009853.1;RNA_nucleot…
269863157	Mental deterioration -- Parkin	association	Pubmed 2017:28532818;	Taken together, our data indicate that TDP-43 upregulation mediated by NLRP3 inflammasome activation via <b>Parkin</b> downregulation in the hippocampus induces <b>cognitive decline</b> in BDE-47-treated mice, and suggest that inhibition of NLRP3 or TDP-43 may be a potential strategy for the prevention or treatment of cognitive impairment in BDE-47-induced neurotoxicity and brain diseases.[Pubmed…	985	Phenotype	Mental deterioration	Cognitive decline;Cognitive decline, progressive;Intellectual deterioration;Mental deterioration;Progressive cognitive decline;cognitive-decline;decline - cognitive;decline cognitive;decline of cognitive;decline of the cognitive;deterioration of intellectual;deterioration of mental;deterioration of the intellectual;deterioration of the mental;progressive decline of cognitive;progressive decline o…	HP:0001268;UMLS:C0234985 "Mental deterioration";	328038	Protein	Parkin	E3 ubiquitin-protein ligase parkin;EC 2.3.2.-;PARK2;Parkin;Parkinson disease protein 2;Parkinson juvenile disease protein 2;PRKN;PRKN2;AR-JP;e3 ubiquitin ligase protein parkin;e3 ubiquitin protein ligase parkin;LPRS2;park 2;park's type ii;park-2;parkin e3-ubiquitin protein ligase;parkin RBR E3 ubiquitin protein ligase;parkin's ubiquitin-protein e3 ligase;parkin--an;parkin-type;PDJ;	SWISSPROT_AC:O60260;SWISSPROT_ID:PRKN2_HUMAN;EMBL:AB009973;EMBL:AF381282;EMBL:AF381283;EMBL:AF381286;EMBL:AK292590;EMBL:AL035697;EMBL:AL132982;EMBL:AL445215;EMBL:AP000886;EMBL:AP000887;EMBL:AP001576;EMBL:AP001577;EMBL:AP001578;EMBL:AP003699;EMBL:AY564225;EMBL:BC022014;EMBL:CH471051;EMBL:EF375726;EMBL:GU345839;EMBL:GU345840;EMBL:GU361467;RefSeq:NP_004553.2;RefSeq:NP_054642.2;RefSeq:NP_054643.2;Pro…
269863223	Mental deterioration -- PARK2	association	Pubmed 2017:28532818;	Taken together, our data indicate that TDP-43 upregulation mediated by NLRP3 inflammasome activation via <b>Parkin</b> downregulation in the hippocampus induces <b>cognitive decline</b> in BDE-47-treated mice, and suggest that inhibition of NLRP3 or TDP-43 may be a potential strategy for the prevention or treatment of cognitive impairment in BDE-47-induced neurotoxicity and brain diseases.[Pubmed…	985	Phenotype	Mental deterioration	Cognitive decline;Cognitive decline, progressive;Intellectual deterioration;Mental deterioration;Progressive cognitive decline;cognitive-decline;decline - cognitive;decline cognitive;decline of cognitive;decline of the cognitive;deterioration of intellectual;deterioration of mental;deterioration of the intellectual;deterioration of the mental;progressive decline of cognitive;progressive decline o…	HP:0001268;UMLS:C0234985 "Mental deterioration";	4343865	Gene	PARK2	AR-JP;LPRS2;PARK2;parkin RBR E3 ubiquitin protein ligase;PDJ;PRKN;e3 ubiquitin ligase protein parkin;e3 ubiquitin protein ligase parkin;E3 ubiquitin-protein ligase parkin;EC 2.3.2.-;park 2;park's type ii;park-2;Parkin;parkin e3-ubiquitin protein ligase;parkin's ubiquitin-protein e3 ligase;parkin--an;parkin-type;Parkinson disease protein 2;Parkinson juvenile disease protein 2;PRKN2;	SWISSPROT_AC:O60260;SWISSPROT_ID:PRKN2_HUMAN;GeneID:5071;Ensembl:ENSG00000185345;HGNC:HGNC:8607;MIM:602544;Vega:OTTHUMG00000015970;protein_accession:AAH22014.1;protein_accession:AAK38595.1;protein_accession:AAM21457.1;protein_accession:AAM21458.1;protein_accession:AAM21459.1;protein_accession:AAM21461.1;protein_accession:AAR27057.1;protein_accession:AAS88420.1;protein_accession:AAS88421.1;protein…
269994408	Mental deterioration -- TOM40	association	Pubmed 2017:28624335;	Neuropathologic features of <b>TOMM40</b> '523 variant on late-life <b>cognitive decline</b>.[Pubmed 2017:28624335];The study investigated the role of neuropathologies in the relationship between <b>TOMM40</b> '523 genotype and late-life <b>cognitive decline</b>.[Pubmed 2017:28624335];	985	Phenotype	Mental deterioration	Cognitive decline;Cognitive decline, progressive;Intellectual deterioration;Mental deterioration;Progressive cognitive decline;cognitive-decline;decline - cognitive;decline cognitive;decline of cognitive;decline of the cognitive;deterioration of intellectual;deterioration of mental;deterioration of the intellectual;deterioration of the mental;progressive decline of cognitive;progressive decline o…	HP:0001268;UMLS:C0234985 "Mental deterioration";	493093	Protein	TOM40	C19orf1;Mitochondrial import receptor subunit TOM40 homolog;p38.5;PEREC1;Protein Haymaker;TOM40;TOMM40;Translocase of outer membrane 40 kDa subunit homolog;D19S1177E;haymaker protein;PER-EC1;tom40-type;translocase of outer mitochondrial membrane 40;translocase of the outer mitochondrial membrane - 40;	SWISSPROT_AC:O96008;SWISSPROT_ID:TOM40_HUMAN;EMBL:AF043250;EMBL:AF043251;EMBL:AF043252;EMBL:AF043253;EMBL:AF050154;EMBL:AF316398;EMBL:AF316399;EMBL:AF316401;EMBL:AF316402;EMBL:BC001779;EMBL:BC006413;EMBL:BC012134;EMBL:BC017224;EMBL:BC047528;EMBL:CH471126;RefSeq:NP_001122388.1;RefSeq:NP_001122389.1;RefSeq:NP_006105.1;ProteinModelPortal:O96008;STRING:9606.ENSP00000252487;SWISSPROT_AC_OLD:A0A024R0P9…
269994431	Mental deterioration -- TOMM40	association	Pubmed 2017:28624335;	Neuropathologic features of <b>TOMM40</b> '523 variant on late-life <b>cognitive decline</b>.[Pubmed 2017:28624335];The study investigated the role of neuropathologies in the relationship between <b>TOMM40</b> '523 genotype and late-life <b>cognitive decline</b>.[Pubmed 2017:28624335];	985	Phenotype	Mental deterioration	Cognitive decline;Cognitive decline, progressive;Intellectual deterioration;Mental deterioration;Progressive cognitive decline;cognitive-decline;decline - cognitive;decline cognitive;decline of cognitive;decline of the cognitive;deterioration of intellectual;deterioration of mental;deterioration of the intellectual;deterioration of the mental;progressive decline of cognitive;progressive decline o…	HP:0001268;UMLS:C0234985 "Mental deterioration";	4348111	Gene	TOMM40	C19orf1;D19S1177E;PER-EC1;PEREC1;TOM40;TOMM40;translocase of outer mitochondrial membrane 40;haymaker protein;Mitochondrial import receptor subunit TOM40 homolog;p38.5;Protein Haymaker;tom40-type;Translocase of outer membrane 40 kDa subunit homolog;translocase of the outer mitochondrial membrane - 40;	SWISSPROT_AC:O96008;SWISSPROT_ID:TOM40_HUMAN;GeneID:10452;Ensembl:ENSG00000130204;HGNC:HGNC:18001;MIM:608061;Vega:OTTHUMG00000180842;protein_accession:AAC82342.1;protein_accession:AAC82343.1;protein_accession:AAD02504.1;protein_accession:AAH01779.1;protein_accession:AAH06413.1;protein_accession:AAH12134.1;protein_accession:AAH17224.1;protein_accession:AAH47528.1;protein_accession:AAL46624.1;prote…
[truncated: 311 more rows]

## Sheet: List of 22 Cogn.dec&hypog genes
GeneID	Symbol	Aliases	description
1636	ACE	ACE1, CD143, DCP, DCP1	angiotensin I converting enzyme
116	ADCYAP1	PACAP	adenylate cyclase activating polypeptide 1
9370	ADIPOQ	ACDC, ACRP30, ADIPQTL1, ADPN, APM-1, APM1, GBP28	adiponectin, C1Q and collagen domain containing
207	AKT1	AKT, PKB, PKB-ALPHA, PRKBA, RAC, RAC-ALPHA	AKT serine/threonine kinase 1
213	ALB	FDAHT, HSA, PRO0883, PRO0903, PRO1341	albumin
361	AQP4	MIWC, WCH4	aquaporin 4
6347	CCL2	GDCF-2, HC11, HSMCR30, MCAF, MCP-1, MCP1, SCYA2, SMC-CF	C-C motif chemokine ligand 2
1401	CRP	PTX1	C-reactive protein
1956	EGFR	ERBB, ERBB1, ERRP, HER1, NISBD2, PIG61, mENA	epidermal growth factor receptor
2056	EPO	DBAL, ECYT5, EP, MVCD2	erythropoietin
3375	IAPP	DAP, IAP	islet amyloid polypeptide
3479	IGF1	IGF, IGF-I, IGFI, MGF	insulin like growth factor 1
3486	IGFBP3	BP-53, IBP3	insulin like growth factor binding protein 3
3569	IL6	BSF-2, BSF2, CDF, HGF, HSF, IFN-beta-2, IFNB2, IL-6	interleukin 6
[truncated: 8 more rows]
