# Supplementary material for: Hypoglycemia, Vascular Disease and Cognitive Dysfunction in Diabetes: Insights from Text Mining-Based Reconstruction and Bioinformatics Analysis of the Gene Networks
Source: Int J Mol Sci. 2021 Nov 17;22(22):12419. doi: 10.3390/ijms222212419 (PMC8620086; doi:10.3390/ijms222212419)
Supplement: Supplementary file 1 [file ijms-22-12419-s001.zip › Supplementary materials_after review round 1/Table S13.xlsx]

## Sheet: AD__genes_associations
IntId	IntSchema	IntType	IntLinks	Sentences	ObjId1	ObjType1	ObjName1	ObjSymonyms1	ObjLinks1	ObjId2	ObjType2	ObjName2	ObjSymonyms2	ObjLinks2
27528597	Alzheimer Disease -- SOD1	association	Pubmed 2014:25440013;Pubmed 1991:1850065;Pubmed central 2015:4620382;Pubmed central 2012:3305579;Pubmed central 2017:5683650;Pubmed central 2013:3745981;Pubmed central 2013:3818847;	rs2070424 of the <b>SOD1</b> gene is associated with risk of <b>Alzheimer's disease</b>.[Pubmed 2014:25440013];The technique of in situ hybridization with tritiated RNA probes was used to study the expression of the 68 kDa neurofilament (NF68) gene and the <b>superoxide dismutase-1</b> (SOD-1) gene in the brains of <b>Alzheimer's disease</b> (AD) patients.[Pubmed 1991:1850065];Choi et al. examine…	103	Disease	Alzheimer Disease	Acute Confusional Senile Dementia;AD;Alzheimer Dementia (AD);Alzheimer Disease;Alzheimer disease 1, familial;Alzheimer disease 6;Alzheimer disease 8;Alzheimer disease 9, late onset, susceptibility to;Alzheimer Disease, Early Onset;Alzheimer disease, familial;Alzheimer Disease, Late Onset;Alzheimer disease, late-onset;Alzheimer disease, late-onset, susceptibility to;Alzheimer disease, pathogenesis…	KEGG:05010;MIM:104300;MIM:502500;MIM:604154;Mesh_UI:D000544;Mesh_MN:C10.228.140.380.100;Mesh_MN:C10.574.945.249;Mesh_MN:F03.087.400.100;efo:0000249;DOID:10652;NCI:C2866;ICD9CM:331.0;UMLS_CUI:C0002395;ICD10CM:G30;ICD10CM:G30.9;SNOMEDCT_US_2016_03_01:154998003;SNOMEDCT_US_2016_03_01:267688001;SNOMEDCT_US_2016_03_01:26929004;SNOMEDCT_US_2016_03_01:73768007;	4345176	Gene	SOD1	ALS;ALS1;HEL-S-44;homodimer;hSod1;IPOA;SOD;SOD1;superoxide dismutase 1, soluble;als--an;als-type;EC 1.15.1.1;homodimer-type;hsod-1;ipo-a;sod-isoform;sod-type;SODC;superoxide dismutase -1;Superoxide dismutase 1;superoxide dismutase type 1;superoxide dismutase type i;superoxide dismutase type-1;Superoxide dismutase [Cu-Zn];superoxide dismutase-1;superoxide dismutase-i;superoxide dismutase-type 1;su…	SWISSPROT_AC:P00441;SWISSPROT_ID:SODC_HUMAN;GeneID:6647;Ensembl:ENSG00000142168;HGNC:HGNC:11179;MIM:147450;Vega:OTTHUMG00000084878;protein_accession:AAB05661.1;protein_accession:AAB05662.1;protein_accession:AAB59626.1;protein_accession:AAB59627.1;protein_accession:AAC41773.1;protein_accession:AAH01034.1;protein_accession:AAL15444.1;protein_accession:AAP35322.1;protein_accession:AAR21563.1;protein…
27528707	Alzheimer Disease -- APP	association	Pubmed:11351135;Pubmed:15172737;Pubmed:20399219;Pubmed:21658330;Pubmed:7728221;Pubmed:9792428;Pubmed 2006:16256140;Pubmed 2006:16399209;Pubmed 2006:16484807;Pubmed 2006:16531006;Pubmed 2006:16541076;Pubmed 2006:16564662;Pubmed 2006:16640651;Pubmed 2006:16685645;Pubmed 2006:16729336;Pubmed 2006:16787410;Pubmed 2006:16921174;Pubmed 2006:16931535;Pubmed 2006:17027170;Pubmed 2006:17199430;Pubmed 2001…	To study the role of <b>amyloid precursor protein</b> (APP) in the pathogenesis of <b>Alzheimer's disease</b> (AD), the level of APP was analysed by quantitative immunoblotting in 6 AD patients and 6 age-matched controls in 9 brain regions.[Pubmed:11351135];Antibodies against <b>Abeta</b> have been suggested as potential therapeutic strategies for the treatment of <b>Alzheimer disease</b> (AD) fo…	103	Disease	Alzheimer Disease	Acute Confusional Senile Dementia;AD;Alzheimer Dementia (AD);Alzheimer Disease;Alzheimer disease 1, familial;Alzheimer disease 6;Alzheimer disease 8;Alzheimer disease 9, late onset, susceptibility to;Alzheimer Disease, Early Onset;Alzheimer disease, familial;Alzheimer Disease, Late Onset;Alzheimer disease, late-onset;Alzheimer disease, late-onset, susceptibility to;Alzheimer disease, pathogenesis…	KEGG:05010;MIM:104300;MIM:502500;MIM:604154;Mesh_UI:D000544;Mesh_MN:C10.228.140.380.100;Mesh_MN:C10.574.945.249;Mesh_MN:F03.087.400.100;efo:0000249;DOID:10652;NCI:C2866;ICD9CM:331.0;UMLS_CUI:C0002395;ICD10CM:G30;ICD10CM:G30.9;SNOMEDCT_US_2016_03_01:154998003;SNOMEDCT_US_2016_03_01:267688001;SNOMEDCT_US_2016_03_01:26929004;SNOMEDCT_US_2016_03_01:73768007;	4340093	Gene	APP	AAA;ABETA;ABPP;AD1;amyloid beta precursor protein;APP;APPI;CTFgamma;CVAP;PN-II;PN2;A4;aaa-type;Alzheimer disease amyloid protein;alzheimer's disease amyloid protein;amyloid b precursor protein;amyloid b protein precursor;amyloid b-protein precursor;Amyloid beta A4 protein;amyloid beta protein a4;amyloid beta- protein precursor;amyloid beta-a4 protein;amyloid beta-protein precursor;Amyloid precurs…	SWISSPROT_AC:P05067;SWISSPROT_ID:A4_HUMAN;GeneID:351;Ensembl:ENSG00000142192;HGNC:HGNC:620;MIM:104760;Vega:OTTHUMG00000078438;protein_accession:AAA35540.1;protein_accession:AAA51564.1;protein_accession:AAA51722.1;protein_accession:AAA51726.1;protein_accession:AAA51727.1;protein_accession:AAA51768.1;protein_accession:AAA58727.1;protein_accession:AAA60163.1;protein_accession:AAB19991.1;protein_acce…
27529406	Alzheimer Disease -- MT3	association	Pubmed:9437661;Pubmed 2004:15468912;Pubmed 1994:8039715;Pubmed 2012:22722772;Pubmed 1992:1464312;Pubmed 1999:10595827;Pubmed 1998:9482244;Pubmed 2017:28948092;Pubmed central 2017:5632493;Pubmed central 2010:2920313;Pubmed central 2016:4736980;Pubmed central 2013:3715721;	Contradictory results have been reported on the downregulation and role of the brain-specific protein metallothionein-III (MT-III, <b>GIF</b>) in <b>Alzheimer disease</b> (AD).[Pubmed:9437661];In conclusion, the content of <b>MT-III</b> mRNA in the brain of <b>AD</b> patients was not detectably impaired, whereas BDNF mRNA may be affected.[Pubmed:9437661];In this article, the importance of <b>MT-I…	103	Disease	Alzheimer Disease	Acute Confusional Senile Dementia;AD;Alzheimer Dementia (AD);Alzheimer Disease;Alzheimer disease 1, familial;Alzheimer disease 6;Alzheimer disease 8;Alzheimer disease 9, late onset, susceptibility to;Alzheimer Disease, Early Onset;Alzheimer disease, familial;Alzheimer Disease, Late Onset;Alzheimer disease, late-onset;Alzheimer disease, late-onset, susceptibility to;Alzheimer disease, pathogenesis…	KEGG:05010;MIM:104300;MIM:502500;MIM:604154;Mesh_UI:D000544;Mesh_MN:C10.228.140.380.100;Mesh_MN:C10.574.945.249;Mesh_MN:F03.087.400.100;efo:0000249;DOID:10652;NCI:C2866;ICD9CM:331.0;UMLS_CUI:C0002395;ICD10CM:G30;ICD10CM:G30.9;SNOMEDCT_US_2016_03_01:154998003;SNOMEDCT_US_2016_03_01:267688001;SNOMEDCT_US_2016_03_01:26929004;SNOMEDCT_US_2016_03_01:73768007;	4343417	Gene	MT3	GIF;GIFB;GRIF;metallothionein 3;MT3;ZnMT3;gif-type;growth factor inhibitory;growth factor--an inhibitory;growth factor-inhibitory;Growth inhibitory factor;growth-inhibitory factor;inhibitory growth factor;metallothionein iii;metallothionein isoform 3;metallothionein type 3;Metallothionein-3;Metallothionein-III;metallothionein3;mt 3;mt iii;mt- 3;MT-3;MT-III;znmt-3;	SWISSPROT_AC:P25713;SWISSPROT_ID:MT3_HUMAN;GeneID:4504;Ensembl:ENSG00000087250;HGNC:HGNC:7408;MIM:139255;Vega:OTTHUMG00000133282;protein_accession:AAA36214.1;protein_accession:AAB31396.1;protein_accession:AAH13081.1;protein_accession:AAP35677.1;protein_accession:ABB84467.1;protein_accession:ABM82678.1;protein_accession:ABM85859.1;protein_accession:CAA61763.1;protein_accession:EAW82866.1;protein_a…
27531562	Alzheimer Disease -- DHFR	association	Pubmed 1995:7601120;	Molecular cloning of human cDNA with a sequence highly similar to that of the <b>dihydrofolate reductase</b> gene in brain libraries derived from <b>Alzheimer's disease</b> patients.[Pubmed 1995:7601120];	103	Disease	Alzheimer Disease	Acute Confusional Senile Dementia;AD;Alzheimer Dementia (AD);Alzheimer Disease;Alzheimer disease 1, familial;Alzheimer disease 6;Alzheimer disease 8;Alzheimer disease 9, late onset, susceptibility to;Alzheimer Disease, Early Onset;Alzheimer disease, familial;Alzheimer Disease, Late Onset;Alzheimer disease, late-onset;Alzheimer disease, late-onset, susceptibility to;Alzheimer disease, pathogenesis…	KEGG:05010;MIM:104300;MIM:502500;MIM:604154;Mesh_UI:D000544;Mesh_MN:C10.228.140.380.100;Mesh_MN:C10.574.945.249;Mesh_MN:F03.087.400.100;efo:0000249;DOID:10652;NCI:C2866;ICD9CM:331.0;UMLS_CUI:C0002395;ICD10CM:G30;ICD10CM:G30.9;SNOMEDCT_US_2016_03_01:154998003;SNOMEDCT_US_2016_03_01:267688001;SNOMEDCT_US_2016_03_01:26929004;SNOMEDCT_US_2016_03_01:73768007;	4341196	Gene	DHFR	DHFR;DHFRP1;dihydrofolate reductase;DYR;dihydrofolate-reductase;EC 1.5.1.3;reductase dihydrofolate;	SWISSPROT_AC:P00374;SWISSPROT_ID:DYR_HUMAN;GeneID:1719;Ensembl:ENSG00000228716;HGNC:HGNC:2861;MIM:126060;Vega:OTTHUMG00000162529;protein_accession:AAA58484.1;protein_accession:AAA58485.1;protein_accession:AAH00192.1;protein_accession:AAH03584.2;protein_accession:AAH70280.1;protein_accession:AAH71996.1;protein_accession:ABM83742.1;protein_accession:ABM87061.1;protein_accession:ABX57718.1;protein_a…
27531591	Alzheimer Disease -- DHFRP1	association	Pubmed 1995:7601120;	Molecular cloning of human cDNA with a sequence highly similar to that of the <b>dihydrofolate reductase</b> gene in brain libraries derived from <b>Alzheimer's disease</b> patients.[Pubmed 1995:7601120];	103	Disease	Alzheimer Disease	Acute Confusional Senile Dementia;AD;Alzheimer Dementia (AD);Alzheimer Disease;Alzheimer disease 1, familial;Alzheimer disease 6;Alzheimer disease 8;Alzheimer disease 9, late onset, susceptibility to;Alzheimer Disease, Early Onset;Alzheimer disease, familial;Alzheimer Disease, Late Onset;Alzheimer disease, late-onset;Alzheimer disease, late-onset, susceptibility to;Alzheimer disease, pathogenesis…	KEGG:05010;MIM:104300;MIM:502500;MIM:604154;Mesh_UI:D000544;Mesh_MN:C10.228.140.380.100;Mesh_MN:C10.574.945.249;Mesh_MN:F03.087.400.100;efo:0000249;DOID:10652;NCI:C2866;ICD9CM:331.0;UMLS_CUI:C0002395;ICD10CM:G30;ICD10CM:G30.9;SNOMEDCT_US_2016_03_01:154998003;SNOMEDCT_US_2016_03_01:267688001;SNOMEDCT_US_2016_03_01:26929004;SNOMEDCT_US_2016_03_01:73768007;	4366072	Gene	DHFRP1	DHFRP1;dihydrofolate reductase pseudogene 1;DHFR;Dihydrofolate reductase;dihydrofolate-reductase;DYR;EC 1.5.1.3;reductase dihydrofolate;	GeneID:573971;HGNC:HGNC:2862;protein_accession:P00374.2;protein_gi:118992;genomic_nucleotide_accession:AC016839.12;genomic_nucleotide_accession:AMYH02034453.1;genomic_nucleotide_accession:J00141.1;genomic_nucleotide_accession:J00142.1;genomic_nucleotide_accession:NC_000018.10;genomic_nucleotide_accession:NC_018929.2;genomic_nucleotide_accession:NG_005427.7;genomic_nucleotide_gi:182725;genomic_nuc…
27532372	Alzheimer Disease -- TTR	association	Pubmed 2006:16551433;Pubmed 2006:16552785;Pubmed 2004:15185492;Pubmed 2008:18525124;Pubmed 2008:18634756;Pubmed 2007:16698124;Pubmed 2014:24849358;Pubmed 2011:21335655;Pubmed 2011:21841252;Pubmed 2011:22112803;Pubmed 1996:8938268;Pubmed 2009:19644733;Pubmed 2016:26837706;Pubmed 2016:27562180;Pubmed 2017:27562180;Pubmed 2017:28570028;Pubmed central 2015:4876892;Pubmed central 2008:2268849;Pubmed c…	Apo A-1, CatD and <b>TTR</b> were significantly reduced in the <b>AD</b> pool sample, while HPX and the PEDF isoforms were increased in AD CSF.[Pubmed 2006:16551433];Differential post-translational modifications of <b>transthyretin</b> in <b>Alzheimer's disease</b>: a study of the cerebral spinal fluid.[Pubmed 2006:16552785];These <b>TTR</b> variants might be important targets for epidemiological…	103	Disease	Alzheimer Disease	Acute Confusional Senile Dementia;AD;Alzheimer Dementia (AD);Alzheimer Disease;Alzheimer disease 1, familial;Alzheimer disease 6;Alzheimer disease 8;Alzheimer disease 9, late onset, susceptibility to;Alzheimer Disease, Early Onset;Alzheimer disease, familial;Alzheimer Disease, Late Onset;Alzheimer disease, late-onset;Alzheimer disease, late-onset, susceptibility to;Alzheimer disease, pathogenesis…	KEGG:05010;MIM:104300;MIM:502500;MIM:604154;Mesh_UI:D000544;Mesh_MN:C10.228.140.380.100;Mesh_MN:C10.574.945.249;Mesh_MN:F03.087.400.100;efo:0000249;DOID:10652;NCI:C2866;ICD9CM:331.0;UMLS_CUI:C0002395;ICD10CM:G30;ICD10CM:G30.9;SNOMEDCT_US_2016_03_01:154998003;SNOMEDCT_US_2016_03_01:267688001;SNOMEDCT_US_2016_03_01:26929004;SNOMEDCT_US_2016_03_01:73768007;	4345733	Gene	TTR	CTS;CTS1;HEL111;HsT2651;PALB;TBPA;transthyretin;TTR;ATTR;cts-type;pal-b;Prealbumin;transthyretin--an;transthyretin-isoform;transthyretin-type;TTHY;ttr-type;	SWISSPROT_AC:P02766;SWISSPROT_ID:TTHY_HUMAN;GeneID:7276;Ensembl:ENSG00000118271;HGNC:HGNC:12405;MIM:176300;Vega:OTTHUMG00000131984;protein_accession:AAA36784.1;protein_accession:AAA60011.1;protein_accession:AAA60012.1;protein_accession:AAA60013.1;protein_accession:AAA60018.1;protein_accession:AAA61181.1;protein_accession:AAA73473.1;protein_accession:AAA98771.1;protein_accession:AAB36045.1;protein…
27532775	Alzheimer Disease -- VLDLR	association	Pubmed:9562467;Pubmed 1996:8651653;Pubmed 1996:8761993;Pubmed 1996:8773610;Pubmed 1999:10206233;	There was a slight but significant increase of the 5 repeat allele of <b>VLDLR</b> in <b>AD</b> (p = 0.014), but the difference was rather diminished in the presence of an ApoE epsilon4 allele.[Pubmed:9562467];Thus, we conclude that among the reported genetic risk factors, ApoE epsilon4 is the only definite risk factor for both FAD and AD, and the <b>VLDLR</b> polymorphism might be associated wit…	103	Disease	Alzheimer Disease	Acute Confusional Senile Dementia;AD;Alzheimer Dementia (AD);Alzheimer Disease;Alzheimer disease 1, familial;Alzheimer disease 6;Alzheimer disease 8;Alzheimer disease 9, late onset, susceptibility to;Alzheimer Disease, Early Onset;Alzheimer disease, familial;Alzheimer Disease, Late Onset;Alzheimer disease, late-onset;Alzheimer disease, late-onset, susceptibility to;Alzheimer disease, pathogenesis…	KEGG:05010;MIM:104300;MIM:502500;MIM:604154;Mesh_UI:D000544;Mesh_MN:C10.228.140.380.100;Mesh_MN:C10.574.945.249;Mesh_MN:F03.087.400.100;efo:0000249;DOID:10652;NCI:C2866;ICD9CM:331.0;UMLS_CUI:C0002395;ICD10CM:G30;ICD10CM:G30.9;SNOMEDCT_US_2016_03_01:154998003;SNOMEDCT_US_2016_03_01:267688001;SNOMEDCT_US_2016_03_01:26929004;SNOMEDCT_US_2016_03_01:73768007;	4345864	Gene	VLDLR	CAMRQ1;CARMQ1;CHRMQ1;very low density lipoprotein receptor;VLDL-R;VLDLR;VLDLRCH;receptor very low density lipoprotein;receptor very-low-density lipoprotein;very low density lipoprotein-receptor;Very low-density lipoprotein receptor;very-low density lipoprotein receptor;very-low-density lipoprotein receptor;very-low-density-lipoprotein receptor;vldl r;VLDL receptor;vldl-receptor;	SWISSPROT_AC:P98155;SWISSPROT_ID:VLDLR_HUMAN;GeneID:7436;Ensembl:ENSG00000147852;HGNC:HGNC:12698;MIM:192977;Vega:OTTHUMG00000019447;protein_accession:AAA53684.1;protein_accession:AAA61344.1;protein_accession:AAB31735.1;protein_accession:AAI36563.1;protein_accession:AAI42654.1;protein_accession:AAI44246.1;protein_accession:AAY46157.1;protein_accession:BAA03945.1;protein_accession:BAA03946.1;protei…
27533052	Alzheimer Disease -- PTGS2	association	Pubmed:8892355;Pubmed 2008:17234302;Pubmed 1999:10604752;Pubmed 2016:27215623;Pubmed central 2014:4070994;Pubmed central 2014:4267462;Pubmed central 2014:4296078;	<b>Prostaglandin G/H synthase-2</b> (cyclooxygenase-2) mRNA expression is decreased in <b>Alzheimer's disease</b>.[Pubmed:8892355];Although the previously reported protective polymorphism (rs20417, -765 G/C) for <b>AD</b> in <b>PTGS2</b> gene was not polymorphic in the Chinese population, SNPs in both the promoter (-2319 G>T) and 3' region (Ex10+837 T>C) of PTGS2 were associated with the risk of …	103	Disease	Alzheimer Disease	Acute Confusional Senile Dementia;AD;Alzheimer Dementia (AD);Alzheimer Disease;Alzheimer disease 1, familial;Alzheimer disease 6;Alzheimer disease 8;Alzheimer disease 9, late onset, susceptibility to;Alzheimer Disease, Early Onset;Alzheimer disease, familial;Alzheimer Disease, Late Onset;Alzheimer disease, late-onset;Alzheimer disease, late-onset, susceptibility to;Alzheimer disease, pathogenesis…	KEGG:05010;MIM:104300;MIM:502500;MIM:604154;Mesh_UI:D000544;Mesh_MN:C10.228.140.380.100;Mesh_MN:C10.574.945.249;Mesh_MN:F03.087.400.100;efo:0000249;DOID:10652;NCI:C2866;ICD9CM:331.0;UMLS_CUI:C0002395;ICD10CM:G30;ICD10CM:G30.9;SNOMEDCT_US_2016_03_01:154998003;SNOMEDCT_US_2016_03_01:267688001;SNOMEDCT_US_2016_03_01:26929004;SNOMEDCT_US_2016_03_01:73768007;	4344429	Gene	PTGS2	COX-2;COX2;GRIPGHS;hCox-2;PGG/HS;PGHS-2;PHS-2;prostaglandin-endoperoxide synthase 2;PTGS2;cox - 2;cox -2;cox 2;cox ii;cox type 2;cox type-2;cox- 2;cox-2--an;cox-2-type;cyclooxygenase -2;cyclooxygenase -ii;cyclooxygenase 2;cyclooxygenase 2-an;cyclooxygenase ii;cyclooxygenase isoform 2;cyclooxygenase isoform-2;cyclooxygenase of type 2;cyclooxygenase type 2;cyclooxygenase type ii;cyclooxygenase type…	SWISSPROT_AC:P35354;SWISSPROT_ID:PGH2_HUMAN;GeneID:5743;Ensembl:ENSG00000073756;HGNC:HGNC:9605;MIM:600262;Vega:OTTHUMG00000035473;protein_accession:AAA35803.1;protein_accession:AAA57317.1;protein_accession:AAA58433.1;protein_accession:AAD14842.1;protein_accession:AAF85977.1;protein_accession:AAH13734.1;protein_accession:AAN52932.1;protein_accession:AAN87129.1;protein_accession:AAO38056.1;protein_…
27533113	Alzheimer Disease -- HSPG2	association	Pubmed 1994:7997058;Pubmed 1996:8752120;Pubmed 2003:14625044;	Ca2+ of PPI hydrolysis was not different between controls and Alzheimer's patients suggesting that muscarinic cholinergic and serotonergic receptors are uncoupled from <b>PLC</b> in <b>Alzheimer's disease</b>.[Pubmed 1994:7997058];Detection and quantitation of <b>perlecan</b> mRNA levels in <b>Alzheimer's disease</b> and normal aged hippocampus by competitive reverse transcription-polymerase chai…	103	Disease	Alzheimer Disease	Acute Confusional Senile Dementia;AD;Alzheimer Dementia (AD);Alzheimer Disease;Alzheimer disease 1, familial;Alzheimer disease 6;Alzheimer disease 8;Alzheimer disease 9, late onset, susceptibility to;Alzheimer Disease, Early Onset;Alzheimer disease, familial;Alzheimer Disease, Late Onset;Alzheimer disease, late-onset;Alzheimer disease, late-onset, susceptibility to;Alzheimer disease, pathogenesis…	KEGG:05010;MIM:104300;MIM:502500;MIM:604154;Mesh_UI:D000544;Mesh_MN:C10.228.140.380.100;Mesh_MN:C10.574.945.249;Mesh_MN:F03.087.400.100;efo:0000249;DOID:10652;NCI:C2866;ICD9CM:331.0;UMLS_CUI:C0002395;ICD10CM:G30;ICD10CM:G30.9;SNOMEDCT_US_2016_03_01:154998003;SNOMEDCT_US_2016_03_01:267688001;SNOMEDCT_US_2016_03_01:26929004;SNOMEDCT_US_2016_03_01:73768007;	4342547	Gene	HSPG2	heparan sulfate proteoglycan 2;HSPG;HSPG2;PLC;PRCAN;SJA;SJS;SJS1;Basement membrane-specific heparan sulfate proteoglycan core protein;heparan sulfate proteoglycan-2;hsp-g;hspg-ii;Perlecan;perlecan-type;PGBM;plc-type;sjalpha;sjs-type;sjs-type 1;type-plc;	SWISSPROT_AC:P98160;SWISSPROT_ID:PGBM_HUMAN;GeneID:3339;Ensembl:ENSG00000142798;HGNC:HGNC:5273;MIM:142461;Vega:OTTHUMG00000002674;protein_accession:AAA52699.1;protein_accession:AAA52700.1;protein_accession:AAB21121.2;protein_accession:AAB95116.1;protein_accession:AAI09205.1;protein_accession:AAL79552.1;protein_accession:BAD93088.1;protein_accession:CAA44373.1;protein_accession:CAC18534.1;protein_…
27533248	Alzheimer Disease -- PSEN1	association	Pubmed:10573013;Pubmed:10652730;Pubmed:10940675;Pubmed:15010344;Pubmed:15134342;Pubmed:19001354;Pubmed:9622000;Pubmed:9622002;Pubmed 2006:16267640;Pubmed 2006:16497228;Pubmed 2006:16757805;Pubmed 2006:17079810;Pubmed 2001:11168528;Pubmed 2001:11300728;Pubmed 2001:11335035;Pubmed 2001:11405810;Pubmed 2001:11406116;Pubmed 2001:11578614;Pubmed 2013:23183136;Pubmed 2013:23371443;Pubmed 2013:23575575;…	In addition to the intron 8 polymorphism (P = 0.05), a promoter polymorphism (P = 0.03) and the simple tandem repeat (STR) polymorphism D14S1028 located upstream of <b>PSEN1</b> (P = 0.04) were found to be marginally significantly associated to <b>AD</b>.[Pubmed:10573013];To investigate some immune component that could contribute to the pathogenesis of <b>Alzheimer's disease</b> associated with t…	103	Disease	Alzheimer Disease	Acute Confusional Senile Dementia;AD;Alzheimer Dementia (AD);Alzheimer Disease;Alzheimer disease 1, familial;Alzheimer disease 6;Alzheimer disease 8;Alzheimer disease 9, late onset, susceptibility to;Alzheimer Disease, Early Onset;Alzheimer disease, familial;Alzheimer Disease, Late Onset;Alzheimer disease, late-onset;Alzheimer disease, late-onset, susceptibility to;Alzheimer disease, pathogenesis…	KEGG:05010;MIM:104300;MIM:502500;MIM:604154;Mesh_UI:D000544;Mesh_MN:C10.228.140.380.100;Mesh_MN:C10.574.945.249;Mesh_MN:F03.087.400.100;efo:0000249;DOID:10652;NCI:C2866;ICD9CM:331.0;UMLS_CUI:C0002395;ICD10CM:G30;ICD10CM:G30.9;SNOMEDCT_US_2016_03_01:154998003;SNOMEDCT_US_2016_03_01:267688001;SNOMEDCT_US_2016_03_01:26929004;SNOMEDCT_US_2016_03_01:73768007;	4344358	Gene	PSEN1	AD3;FAD;presenilin 1;PS-1;PS1;PSEN1;S182;EC 3.4.23.-;presenilin i;presenilin- 1;Presenilin-1;presenilin-i;presenilin1;protein s18-2;Protein S182;psen 1;psen-1;PSN1;PSNL1;s18-2;s18-2 protein;s182 protein;	SWISSPROT_AC:P49768;SWISSPROT_ID:PSN1_HUMAN;GeneID:5663;Ensembl:ENSG00000080815;HGNC:HGNC:9508;MIM:104311;Vega:OTTHUMG00000141279;protein_accession:AAB05894.1;protein_accession:AAB05895.1;protein_accession:AAB46370.1;protein_accession:AAB46416.1;protein_accession:AAC97960.1;protein_accession:AAF19253.1;protein_accession:AAF19254.1;protein_accession:AAH11729.1;protein_accession:AAL16811.1;protein_…
27533264	Alzheimer Disease -- PSEN2	association	Pubmed 2006:16233903;Pubmed 2006:16257512;Pubmed 2006:16930451;Pubmed 2001:11376163;Pubmed 2013:23183136;Pubmed 2002:12210343;Pubmed 2012:22153900;Pubmed 2012:22531416;Pubmed 2015:25694106;Pubmed 2008:17727891;Pubmed 2008:18344047;Pubmed 2008:18369390;Pubmed 2008:18727676;Pubmed 2007:17663636;Pubmed 2007:18078356;Pubmed 2014:24885952;Pubmed 1996:8918895;Pubmed 2010:18667258;Pubmed 2010:20375137;P…	Our results fail to support an association of <b>presenilin-2</b> gene polymorphism with <b>Alzheimer's disease</b>.[Pubmed 2006:16233903];The purpose of this study was to determine whether <b>Alzheimer's disease</b> is associated with the <b>presenilin-2</b> gene polymorphism and the apolipoprotein E genotype in an extended case-control study.[Pubmed 2006:16233903];The interaction between the EF…	103	Disease	Alzheimer Disease	Acute Confusional Senile Dementia;AD;Alzheimer Dementia (AD);Alzheimer Disease;Alzheimer disease 1, familial;Alzheimer disease 6;Alzheimer disease 8;Alzheimer disease 9, late onset, susceptibility to;Alzheimer Disease, Early Onset;Alzheimer disease, familial;Alzheimer Disease, Late Onset;Alzheimer disease, late-onset;Alzheimer disease, late-onset, susceptibility to;Alzheimer disease, pathogenesis…	KEGG:05010;MIM:104300;MIM:502500;MIM:604154;Mesh_UI:D000544;Mesh_MN:C10.228.140.380.100;Mesh_MN:C10.574.945.249;Mesh_MN:F03.087.400.100;efo:0000249;DOID:10652;NCI:C2866;ICD9CM:331.0;UMLS_CUI:C0002395;ICD10CM:G30;ICD10CM:G30.9;SNOMEDCT_US_2016_03_01:154998003;SNOMEDCT_US_2016_03_01:267688001;SNOMEDCT_US_2016_03_01:26929004;SNOMEDCT_US_2016_03_01:73768007;	4344364	Gene	PSEN2	AD3L;AD4;CMD1V;presenilin 2;PS2;PSEN2;STM2;AD3LP;AD5;e 51;e- 51;e-51;e5 1;E5-1;EC 3.4.23.-;presenilin ii;presenilin- 2;Presenilin-2;presenilin-ii;presenilin2;PS-2;psen 2;psen-2;PSN2;PSNL2;stm 2;STM-2;	SWISSPROT_AC:P49810;SWISSPROT_ID:PSN2_HUMAN;GeneID:5664;Ensembl:ENSG00000143801;HGNC:HGNC:9509;MIM:600759;Vega:OTTHUMG00000037563;protein_accession:AAB50054.1;protein_accession:AAB59557.1;protein_accession:AAC42012.1;protein_accession:AAC50290.1;protein_accession:AAH06365.1;protein_accession:AAL16812.1;protein_accession:AAP35630.1;protein_accession:ABM81572.1;protein_accession:ABM84752.1;protein_…
27534388	SERPINA3 -<> Alzheimer Disease	regulation	Pubmed 2000:10713585;Pubmed 1997:9280167;	In addition, polymorphisms in the signal peptide and 5' of the <b>AACT</b> gene have been reported to increase the risk of developing <b>AD</b>.[Pubmed 2000:10713585];Apolipoprotein E (APOE) has been identified as a major susceptibility marker for Alzheimer's disease (AD) and it has been proposed that a common polymorphism in the <b>alpha1-antichymotrypsin</b> (ACT) gene increases the risk of dev…	4339804	Gene	SERPINA3	AACT;ACT;GIG24;GIG25;serpin family A member 3;SERPINA3;a-1 antichymotrypsin;a-1-antichymotrypsin;a1 antichymotrypsin;a1-antichymotrypsin;a3 serpin;alpha 1 -antichymotrypsin;alpha 1 antichymotrypsin;alpha 1-antichymotrypsin;alpha i-antichymotrypsin;alpha-1 -antichymotrypsin;alpha-1 antichymotrypsin;Alpha-1-antichymotrypsin;alpha1 -antichymotrypsin;alpha1 antichymotrypsin;alpha1- antichymotrypsin;a…	SWISSPROT_AC:P01011;SWISSPROT_ID:AACT_HUMAN;GeneID:12;Ensembl:ENSG00000196136;Ensembl:ENSG00000273259;HGNC:HGNC:16;MIM:107280;Vega:OTTHUMG00000029851;protein_accession:AAA51543.1;protein_accession:AAA51559.1;protein_accession:AAA51560.1;protein_accession:AAD08810.1;protein_accession:AAH03559.3;protein_accession:AAH10530.1;protein_accession:AAH13189.1;protein_accession:AAH34554.1;protein_accession…	103	Disease	Alzheimer Disease	Acute Confusional Senile Dementia;AD;Alzheimer Dementia (AD);Alzheimer Disease;Alzheimer disease 1, familial;Alzheimer disease 6;Alzheimer disease 8;Alzheimer disease 9, late onset, susceptibility to;Alzheimer Disease, Early Onset;Alzheimer disease, familial;Alzheimer Disease, Late Onset;Alzheimer disease, late-onset;Alzheimer disease, late-onset, susceptibility to;Alzheimer disease, pathogenesis…	KEGG:05010;MIM:104300;MIM:502500;MIM:604154;Mesh_UI:D000544;Mesh_MN:C10.228.140.380.100;Mesh_MN:C10.574.945.249;Mesh_MN:F03.087.400.100;efo:0000249;DOID:10652;NCI:C2866;ICD9CM:331.0;UMLS_CUI:C0002395;ICD10CM:G30;ICD10CM:G30.9;SNOMEDCT_US_2016_03_01:154998003;SNOMEDCT_US_2016_03_01:267688001;SNOMEDCT_US_2016_03_01:26929004;SNOMEDCT_US_2016_03_01:73768007;
27534389	Alzheimer Disease -- SERPINA3	association	Pubmed:11378247;Pubmed:11959399;Pubmed:7728215;Pubmed:8159260;Pubmed 2006:16137793;Pubmed 2013:22272609;Pubmed 2004:15159602;Pubmed 2004:15530656;Pubmed 2008:18991685;Pubmed 2000:10713585;Pubmed 2000:10766998;Pubmed 2000:10893483;Pubmed 1996:8617509;Pubmed 1996:8871590;Pubmed 1996:8916107;Pubmed 1996:8960749;Pubmed 2010:20378355;Pubmed 1992:1460783;Pubmed 1999:10462111;Pubmed 1999:10474059;Pubmed…	Plasma <b>alpha1-antichymotrypsin</b> in <b>Alzheimer's disease</b>;[Pubmed:11378247];Distribution of plasma <b>alpha 1-antichymotrypsin</b> levels in <b>Alzheimer disease</b> patients and controls and their genetic controls.[Pubmed:11959399];We measured serum levels of <b>A1ACT</b> in <b>AD</b> patients, age-matched controls, Down's syndrome patients, and nondemented first-degree relatives of AD…	103	Disease	Alzheimer Disease	Acute Confusional Senile Dementia;AD;Alzheimer Dementia (AD);Alzheimer Disease;Alzheimer disease 1, familial;Alzheimer disease 6;Alzheimer disease 8;Alzheimer disease 9, late onset, susceptibility to;Alzheimer Disease, Early Onset;Alzheimer disease, familial;Alzheimer Disease, Late Onset;Alzheimer disease, late-onset;Alzheimer disease, late-onset, susceptibility to;Alzheimer disease, pathogenesis…	KEGG:05010;MIM:104300;MIM:502500;MIM:604154;Mesh_UI:D000544;Mesh_MN:C10.228.140.380.100;Mesh_MN:C10.574.945.249;Mesh_MN:F03.087.400.100;efo:0000249;DOID:10652;NCI:C2866;ICD9CM:331.0;UMLS_CUI:C0002395;ICD10CM:G30;ICD10CM:G30.9;SNOMEDCT_US_2016_03_01:154998003;SNOMEDCT_US_2016_03_01:267688001;SNOMEDCT_US_2016_03_01:26929004;SNOMEDCT_US_2016_03_01:73768007;	4339804	Gene	SERPINA3	AACT;ACT;GIG24;GIG25;serpin family A member 3;SERPINA3;a-1 antichymotrypsin;a-1-antichymotrypsin;a1 antichymotrypsin;a1-antichymotrypsin;a3 serpin;alpha 1 -antichymotrypsin;alpha 1 antichymotrypsin;alpha 1-antichymotrypsin;alpha i-antichymotrypsin;alpha-1 -antichymotrypsin;alpha-1 antichymotrypsin;Alpha-1-antichymotrypsin;alpha1 -antichymotrypsin;alpha1 antichymotrypsin;alpha1- antichymotrypsin;a…	SWISSPROT_AC:P01011;SWISSPROT_ID:AACT_HUMAN;GeneID:12;Ensembl:ENSG00000196136;Ensembl:ENSG00000273259;HGNC:HGNC:16;MIM:107280;Vega:OTTHUMG00000029851;protein_accession:AAA51543.1;protein_accession:AAA51559.1;protein_accession:AAA51560.1;protein_accession:AAD08810.1;protein_accession:AAH03559.3;protein_accession:AAH10530.1;protein_accession:AAH13189.1;protein_accession:AAH34554.1;protein_accession…
27534417	Alzheimer Disease -- CKB	association	Pubmed 1997:9270056;	The <b>BCK</b> mRNA level in <b>AD</b> and PD was not significantly different from control patients and could not be the primary reason for decreases in CK content and activity.[Pubmed 1997:9270056];The decreased level of <b>BCK</b> in <b>AD</b> and PD brains might be caused by posttranscriptional events, which could affect the translation of BCK mRNA and/or lead to the inactivation and degradati…	103	Disease	Alzheimer Disease	Acute Confusional Senile Dementia;AD;Alzheimer Dementia (AD);Alzheimer Disease;Alzheimer disease 1, familial;Alzheimer disease 6;Alzheimer disease 8;Alzheimer disease 9, late onset, susceptibility to;Alzheimer Disease, Early Onset;Alzheimer disease, familial;Alzheimer Disease, Late Onset;Alzheimer disease, late-onset;Alzheimer disease, late-onset, susceptibility to;Alzheimer disease, pathogenesis…	KEGG:05010;MIM:104300;MIM:502500;MIM:604154;Mesh_UI:D000544;Mesh_MN:C10.228.140.380.100;Mesh_MN:C10.574.945.249;Mesh_MN:F03.087.400.100;efo:0000249;DOID:10652;NCI:C2866;ICD9CM:331.0;UMLS_CUI:C0002395;ICD10CM:G30;ICD10CM:G30.9;SNOMEDCT_US_2016_03_01:154998003;SNOMEDCT_US_2016_03_01:267688001;SNOMEDCT_US_2016_03_01:26929004;SNOMEDCT_US_2016_03_01:73768007;	4340755	Gene	CKB	B-CK;BCK;CKB;CKBB;creatine kinase B;HEL-211;HEL-S-29;b ck;beta-ck;ck b;ck beta;ck-b;ck-beta;ckbeta;Creatine kinase B chain;creatine kinase b-chain;Creatine kinase B-type;creatine kinase chain b;creatine kinase type b;creatine kinase-b;creatine kinase-type b;creatine-kinase b;EC 2.7.3.2;KCRB;	SWISSPROT_AC:P12277;SWISSPROT_ID:KCRB_HUMAN;GeneID:1152;Ensembl:ENSG00000166165;HGNC:HGNC:1991;MIM:123280;Vega:OTTHUMG00000171786;protein_accession:AAA52024.1;protein_accession:AAA76850.1;protein_accession:AAA76851.1;protein_accession:AAA76852.1;protein_accession:AAH01190.1;protein_accession:AAH04914.1;protein_accession:AAH08323.1;protein_accession:AAH10002.1;protein_accession:AAH19259.1;protein_…
27534533	Alzheimer Disease -- SLC2A1	association	Pubmed:9390772;Pubmed central 2014:3944243;Pubmed central 2014:4101992;Pubmed central 2011:3045361;	The length of poly(A) tail of <b>GLUT-1</b> mRNA in <b>AD</b> subjects was not significantly different from the controls.[Pubmed:9390772];The results indicate that the 55-kDa <b>GLUT-1</b> is significantly reduced in <b>AD</b> without a significant change in GLUT-1 mRNA concentrations.[Pubmed:9390772];Previously, we had observed disrupted microvessels near AÃŽÂ² plaque-deposited areas in the brai…	103	Disease	Alzheimer Disease	Acute Confusional Senile Dementia;AD;Alzheimer Dementia (AD);Alzheimer Disease;Alzheimer disease 1, familial;Alzheimer disease 6;Alzheimer disease 8;Alzheimer disease 9, late onset, susceptibility to;Alzheimer Disease, Early Onset;Alzheimer disease, familial;Alzheimer Disease, Late Onset;Alzheimer disease, late-onset;Alzheimer disease, late-onset, susceptibility to;Alzheimer disease, pathogenesis…	KEGG:05010;MIM:104300;MIM:502500;MIM:604154;Mesh_UI:D000544;Mesh_MN:C10.228.140.380.100;Mesh_MN:C10.574.945.249;Mesh_MN:F03.087.400.100;efo:0000249;DOID:10652;NCI:C2866;ICD9CM:331.0;UMLS_CUI:C0002395;ICD10CM:G30;ICD10CM:G30.9;SNOMEDCT_US_2016_03_01:154998003;SNOMEDCT_US_2016_03_01:267688001;SNOMEDCT_US_2016_03_01:26929004;SNOMEDCT_US_2016_03_01:73768007;	4345055	Gene	SLC2A1	CSE;DYT17;DYT18;DYT9;EIG12;GLUT;GLUT-1;GLUT1;GLUT1DS;HTLVR;PED;SDCHCN;SLC2A1;solute carrier family 2 member 1;cse-an;glucose transporter of hepg2;Glucose transporter type 1, erythrocyte/brain;glut -1;glut 1;glut i;glut isoform 1;glut isoform-1;glut- 1;glut- i;glut-1-type;glut-type;GTR1;HepG2 glucose transporter;hepg2 glucose-transporter;hepg2-type glucose transporter;ped-type;Solute carrier famil…	SWISSPROT_AC:P11166;SWISSPROT_ID:GTR1_HUMAN;GeneID:6513;Ensembl:ENSG00000117394;HGNC:HGNC:11005;MIM:138140;MIM:143090;Vega:OTTHUMG00000007657;protein_accession:AAA52571.1;protein_accession:AAB61084.1;protein_accession:AAC28635.1;protein_accession:AAI18591.1;protein_accession:AAI21805.1;protein_accession:AAK56795.1;protein_accession:BAD92224.1;protein_accession:BAF85480.1;protein_accession:BAG3531…
27535134	Alzheimer Disease -- NTF3	association	Pubmed 2013:24174922;Pubmed 2015:26814132;Pubmed 2000:11154850;Pubmed 2000:11156744;Pubmed 1996:9116211;Pubmed 1998:9502217;Pubmed central 2013:3808222;	Genetic Association between <b>Neurotrophin-3</b> Polymorphisms and <b>Alzheimer's Disease</b> in Japanese Patients.[Pubmed 2013:24174922];Because of its implications in neuroprotection, formation of long lasting memories and a disturbed function in Alzheimer's disease (AD), <b>neurotrophin-3</b> (NTF-3) may represent an appropriate candidate gene conferring risk to <b>AD</b>.[Pubmed 2015:2681413…	103	Disease	Alzheimer Disease	Acute Confusional Senile Dementia;AD;Alzheimer Dementia (AD);Alzheimer Disease;Alzheimer disease 1, familial;Alzheimer disease 6;Alzheimer disease 8;Alzheimer disease 9, late onset, susceptibility to;Alzheimer Disease, Early Onset;Alzheimer disease, familial;Alzheimer Disease, Late Onset;Alzheimer disease, late-onset;Alzheimer disease, late-onset, susceptibility to;Alzheimer disease, pathogenesis…	KEGG:05010;MIM:104300;MIM:502500;MIM:604154;Mesh_UI:D000544;Mesh_MN:C10.228.140.380.100;Mesh_MN:C10.574.945.249;Mesh_MN:F03.087.400.100;efo:0000249;DOID:10652;NCI:C2866;ICD9CM:331.0;UMLS_CUI:C0002395;ICD10CM:G30;ICD10CM:G30.9;SNOMEDCT_US_2016_03_01:154998003;SNOMEDCT_US_2016_03_01:267688001;SNOMEDCT_US_2016_03_01:26929004;SNOMEDCT_US_2016_03_01:73768007;	4343738	Gene	NTF3	HDNF;neurotrophin 3;NGF-2;NGF2;NT-3;NT3;NTF3;factor neurotrophic;factor of neurotrophic;Nerve growth factor 2;nerve growth factor-2;Neurotrophic factor;neurotrophic-factor;neurotrophin -3;neurotrophin type 3;neurotrophin- 3;Neurotrophin-3;neurotrophin-type 3;neurotrophin3;ngf 2;nt -3;nt 3;nt-iii;	SWISSPROT_AC:P20783;SWISSPROT_ID:NTF3_HUMAN;GeneID:4908;Ensembl:ENSG00000185652;HGNC:HGNC:8023;MIM:162660;Vega:OTTHUMG00000168649;protein_accession:AAA59953.1;protein_accession:AAA63231.1;protein_accession:AAH69773.1;protein_accession:AAI07076.1;protein_accession:ADQ32931.1;protein_accession:BAH11621.1;protein_accession:CAA37703.1;protein_accession:CAG46704.1;protein_accession:CBW46116.1;protein_…
27535761	Alzheimer Disease -- BCHE	association	Pubmed 2006:16278840;Pubmed 2006:16527886;Pubmed 2006:16973370;Pubmed 2006:16988481;Pubmed 2006:17076986;Pubmed 2001:11589922;Pubmed 2001:11900310;Pubmed 2013:22233541;Pubmed 2013:23930233;Pubmed 2004:15027039;Pubmed 2004:15090558;Pubmed 2004:15258737;Pubmed 2004:15304240;Pubmed 2002:11848688;Pubmed 2002:11849755;Pubmed 2002:12018828;Pubmed 2002:12111443;Pubmed 2002:12139368;Pubmed 2002:12548360;…	We tested the premise that cholinesterase inhibitor therapy should target <b>butyrylcholinesterase</b> (BuChE) in <b>Alzheimer's disease</b> (AD), not acetylcholinesterase (AChE) alone, because both enzymes hydrolyze acetylcholine, and BuChE is increased in AD cerebral cortex.[Pubmed 2006:16278840];The association of <b>butyrylcholinesterase</b> (BuChE) with <b>Alzheimer disease</b> and the assoc…	103	Disease	Alzheimer Disease	Acute Confusional Senile Dementia;AD;Alzheimer Dementia (AD);Alzheimer Disease;Alzheimer disease 1, familial;Alzheimer disease 6;Alzheimer disease 8;Alzheimer disease 9, late onset, susceptibility to;Alzheimer Disease, Early Onset;Alzheimer disease, familial;Alzheimer Disease, Late Onset;Alzheimer disease, late-onset;Alzheimer disease, late-onset, susceptibility to;Alzheimer disease, pathogenesis…	KEGG:05010;MIM:104300;MIM:502500;MIM:604154;Mesh_UI:D000544;Mesh_MN:C10.228.140.380.100;Mesh_MN:C10.574.945.249;Mesh_MN:F03.087.400.100;efo:0000249;DOID:10652;NCI:C2866;ICD9CM:331.0;UMLS_CUI:C0002395;ICD10CM:G30;ICD10CM:G30.9;SNOMEDCT_US_2016_03_01:154998003;SNOMEDCT_US_2016_03_01:267688001;SNOMEDCT_US_2016_03_01:26929004;SNOMEDCT_US_2016_03_01:73768007;	4340280	Gene	BCHE	BCHE;butyrylcholinesterase;CHE1;CHE2;E1;Acylcholine acylhydrolase;Butyrylcholine esterase;butyrylcholine-esterase;CHLE;Choline esterase II;Cholinesterase;EC 3.1.1.8;Pseudocholinesterase;	SWISSPROT_AC:P06276;SWISSPROT_ID:CHLE_HUMAN;GeneID:590;Ensembl:ENSG00000114200;HGNC:HGNC:983;MIM:177400;Vega:OTTHUMG00000158131;protein_accession:AAA52015.1;protein_accession:AAA98113.1;protein_accession:AAA99296.1;protein_accession:AAH08396.1;protein_accession:AAH18141.1;protein_accession:ABM81967.1;protein_accession:ABM85146.1;protein_accession:AHZ34326.1;protein_accession:AHZ34327.1;protein_ac…
27537626	Alzheimer Disease -- CDK4	association	Pubmed:10325446;Pubmed 1997:9176387;Pubmed central 2010:3018387;	The relative levels of <b>cdk4</b> mRNA in <b>AD</b> brains were higher than those in controls.[Pubmed:10325446];Abnormal expression of the cell cycle regulators P16 and <b>CDK4</b> in <b>Alzheimer's disease</b>.[Pubmed 1997:9176387];As p16 is not normally found in terminally differentiated neurons, it seems paradoxical that it is increased in <b>Alzheimer's disease</b> unless it is responding to…	103	Disease	Alzheimer Disease	Acute Confusional Senile Dementia;AD;Alzheimer Dementia (AD);Alzheimer Disease;Alzheimer disease 1, familial;Alzheimer disease 6;Alzheimer disease 8;Alzheimer disease 9, late onset, susceptibility to;Alzheimer Disease, Early Onset;Alzheimer disease, familial;Alzheimer Disease, Late Onset;Alzheimer disease, late-onset;Alzheimer disease, late-onset, susceptibility to;Alzheimer disease, pathogenesis…	KEGG:05010;MIM:104300;MIM:502500;MIM:604154;Mesh_UI:D000544;Mesh_MN:C10.228.140.380.100;Mesh_MN:C10.574.945.249;Mesh_MN:F03.087.400.100;efo:0000249;DOID:10652;NCI:C2866;ICD9CM:331.0;UMLS_CUI:C0002395;ICD10CM:G30;ICD10CM:G30.9;SNOMEDCT_US_2016_03_01:154998003;SNOMEDCT_US_2016_03_01:267688001;SNOMEDCT_US_2016_03_01:26929004;SNOMEDCT_US_2016_03_01:73768007;	4340643	Gene	CDK4	CDK4;CMM3;cyclin dependent kinase 4;PSK-J3;Cell division protein kinase 4;cell-division protein kinase-4;cmm 3;cmm-3;cyclin dependent kinase-4;cyclin- dependent kinase 4;Cyclin-dependent kinase 4;cyclin-dependent kinase type 4;cyclin-dependent kinase-4;cyclin-dependent kinase4;cyclin-dependent-kinase-4;EC 2.7.11.22;	SWISSPROT_AC:P11802;SWISSPROT_ID:CDK4_HUMAN;GeneID:1019;Ensembl:ENSG00000135446;HGNC:HGNC:1773;MIM:123829;Vega:OTTHUMG00000170382;protein_accession:AAA35673.1;protein_accession:AAB50213.1;protein_accession:AAC39521.2;protein_accession:AAC50506.1;protein_accession:AAD13991.1;protein_accession:AAH03644.1;protein_accession:AAH05864.1;protein_accession:AAH10153.1;protein_accession:AAH15669.1;protein_…
27538042	PSEN1 -<> Alzheimer Disease	regulation	Pubmed 2002:12413003;Pubmed 1999:10500259;	The 4,752 C/T polymorphism in the <b>presenilin 1</b> gene increases the risk of <b>Alzheimer's disease</b> in apolipoprotein E4 carriers.[Pubmed 2002:12413003];A polymorphism in intron 8 of the <b>presenilin-1</b> (PS-1) gene has been demonstrated to increase the risk for developing <b>late-onset Alzheimer disease</b> (AD).[Pubmed 1999:10500259];	4344358	Gene	PSEN1	AD3;FAD;presenilin 1;PS-1;PS1;PSEN1;S182;EC 3.4.23.-;presenilin i;presenilin- 1;Presenilin-1;presenilin-i;presenilin1;protein s18-2;Protein S182;psen 1;psen-1;PSN1;PSNL1;s18-2;s18-2 protein;s182 protein;	SWISSPROT_AC:P49768;SWISSPROT_ID:PSN1_HUMAN;GeneID:5663;Ensembl:ENSG00000080815;HGNC:HGNC:9508;MIM:104311;Vega:OTTHUMG00000141279;protein_accession:AAB05894.1;protein_accession:AAB05895.1;protein_accession:AAB46370.1;protein_accession:AAB46416.1;protein_accession:AAC97960.1;protein_accession:AAF19253.1;protein_accession:AAF19254.1;protein_accession:AAH11729.1;protein_accession:AAL16811.1;protein_…	103	Disease	Alzheimer Disease	Acute Confusional Senile Dementia;AD;Alzheimer Dementia (AD);Alzheimer Disease;Alzheimer disease 1, familial;Alzheimer disease 6;Alzheimer disease 8;Alzheimer disease 9, late onset, susceptibility to;Alzheimer Disease, Early Onset;Alzheimer disease, familial;Alzheimer Disease, Late Onset;Alzheimer disease, late-onset;Alzheimer disease, late-onset, susceptibility to;Alzheimer disease, pathogenesis…	KEGG:05010;MIM:104300;MIM:502500;MIM:604154;Mesh_UI:D000544;Mesh_MN:C10.228.140.380.100;Mesh_MN:C10.574.945.249;Mesh_MN:F03.087.400.100;efo:0000249;DOID:10652;NCI:C2866;ICD9CM:331.0;UMLS_CUI:C0002395;ICD10CM:G30;ICD10CM:G30.9;SNOMEDCT_US_2016_03_01:154998003;SNOMEDCT_US_2016_03_01:267688001;SNOMEDCT_US_2016_03_01:26929004;SNOMEDCT_US_2016_03_01:73768007;
27538482	Alzheimer Disease -- CTSD	association	Pubmed 2006:16652347;Pubmed 2001:11304834;Pubmed 2004:15211064;Pubmed 2004:15211070;Pubmed 2002:11840502;Pubmed 2002:12147324;Pubmed 2002:12151789;Pubmed 1995:7578016;Pubmed 1995:7649217;Pubmed 2015:26351775;Pubmed 2008:17049675;Pubmed 2008:18426579;Pubmed 2000:10737603;Pubmed 2011:20597865;Pubmed 2010:20083556;Pubmed 2010:20664788;Pubmed 1999:10218883;Pubmed 1999:10505636;Pubmed 2003:12900930;Pu…	The lysosomal protease cathepsin D (CtsD, EC 3.4.23.5; gene, <b>CTSD</b>) has been associated with <b>Alzheimer disease</b> (AD) due to its cerebral expression being increased early in the course of AD;[Pubmed 2006:16652347];Non-replication of association between <b>cathepsin D</b> genotype and <b>late onset Alzheimer disease</b>.[Pubmed 2001:11304834];<b>CTSD</b> may play a role in <b>Alzheimer'…	103	Disease	Alzheimer Disease	Acute Confusional Senile Dementia;AD;Alzheimer Dementia (AD);Alzheimer Disease;Alzheimer disease 1, familial;Alzheimer disease 6;Alzheimer disease 8;Alzheimer disease 9, late onset, susceptibility to;Alzheimer Disease, Early Onset;Alzheimer disease, familial;Alzheimer Disease, Late Onset;Alzheimer disease, late-onset;Alzheimer disease, late-onset, susceptibility to;Alzheimer disease, pathogenesis…	KEGG:05010;MIM:104300;MIM:502500;MIM:604154;Mesh_UI:D000544;Mesh_MN:C10.228.140.380.100;Mesh_MN:C10.574.945.249;Mesh_MN:F03.087.400.100;efo:0000249;DOID:10652;NCI:C2866;ICD9CM:331.0;UMLS_CUI:C0002395;ICD10CM:G30;ICD10CM:G30.9;SNOMEDCT_US_2016_03_01:154998003;SNOMEDCT_US_2016_03_01:267688001;SNOMEDCT_US_2016_03_01:26929004;SNOMEDCT_US_2016_03_01:73768007;	4341037	Gene	CTSD	cathepsin D;CLN10;CPSD;CTSD;HEL-S-130P;CATD;cathepsin d-the;cathepsin's d;cathepsin- d;cathepsin-d;cln 10;d-cathepsin;EC 3.4.23.5;	SWISSPROT_AC:P07339;SWISSPROT_ID:CATD_HUMAN;GeneID:1509;Ensembl:ENSG00000117984;HGNC:HGNC:2529;MIM:116840;Vega:OTTHUMG00000044760;protein_accession:AAA16314.1;protein_accession:AAA51922.1;protein_accession:AAB59529.1;protein_accession:AAD13868.1;protein_accession:AAD14156.1;protein_accession:AAH16320.1;protein_accession:AAP35556.1;protein_accession:AAV38957.1;protein_accession:ABM84473.1;protein_…
27538491	CTSD -<> Alzheimer Disease	regulation	Pubmed 1999:10505636;	It has recently been reported that a genetic polymorphism in exon 2 of the <b>cathepsin D</b> gene conferred increased risk for development of <b>Alzheimer's disease</b> (AD).[Pubmed 1999:10505636];	4341037	Gene	CTSD	cathepsin D;CLN10;CPSD;CTSD;HEL-S-130P;CATD;cathepsin d-the;cathepsin's d;cathepsin- d;cathepsin-d;cln 10;d-cathepsin;EC 3.4.23.5;	SWISSPROT_AC:P07339;SWISSPROT_ID:CATD_HUMAN;GeneID:1509;Ensembl:ENSG00000117984;HGNC:HGNC:2529;MIM:116840;Vega:OTTHUMG00000044760;protein_accession:AAA16314.1;protein_accession:AAA51922.1;protein_accession:AAB59529.1;protein_accession:AAD13868.1;protein_accession:AAD14156.1;protein_accession:AAH16320.1;protein_accession:AAP35556.1;protein_accession:AAV38957.1;protein_accession:ABM84473.1;protein_…	103	Disease	Alzheimer Disease	Acute Confusional Senile Dementia;AD;Alzheimer Dementia (AD);Alzheimer Disease;Alzheimer disease 1, familial;Alzheimer disease 6;Alzheimer disease 8;Alzheimer disease 9, late onset, susceptibility to;Alzheimer Disease, Early Onset;Alzheimer disease, familial;Alzheimer Disease, Late Onset;Alzheimer disease, late-onset;Alzheimer disease, late-onset, susceptibility to;Alzheimer disease, pathogenesis…	KEGG:05010;MIM:104300;MIM:502500;MIM:604154;Mesh_UI:D000544;Mesh_MN:C10.228.140.380.100;Mesh_MN:C10.574.945.249;Mesh_MN:F03.087.400.100;efo:0000249;DOID:10652;NCI:C2866;ICD9CM:331.0;UMLS_CUI:C0002395;ICD10CM:G30;ICD10CM:G30.9;SNOMEDCT_US_2016_03_01:154998003;SNOMEDCT_US_2016_03_01:267688001;SNOMEDCT_US_2016_03_01:26929004;SNOMEDCT_US_2016_03_01:73768007;
27540305	Alzheimer Disease -- A2M	association	Pubmed 2006:16784755;Pubmed 2001:11231028;Pubmed 2001:11250120;Pubmed 2013:23186781;Pubmed 2004:14759632;Pubmed 2004:15130954;Pubmed 2000:10959035;Pubmed 2014:25574746;Pubmed 1992:1370967;Pubmed 2005:15793779;Pubmed 2005:15931081;Pubmed central 2017:5423327;Pubmed central 2010:2952627;Pubmed central 2011:3041803;Pubmed central 2013:3769354;Pubmed central 2003:3181712;	Interaction of CTSD and <b>A2M</b> polymorphisms in the risk for <b>Alzheimer's disease</b>.[Pubmed 2006:16784755];<b>Alpha-2-macroglobulin</b> (A2M) deletion polymorphism was recently reported to be associated with <b>Alzheimer's disease</b> (AD) in a way comparable to apolipoprotein E (APOE) polymorphism in a family-based study.[Pubmed 2001:11231028];However, the association of <b>A2M</b> delet…	103	Disease	Alzheimer Disease	Acute Confusional Senile Dementia;AD;Alzheimer Dementia (AD);Alzheimer Disease;Alzheimer disease 1, familial;Alzheimer disease 6;Alzheimer disease 8;Alzheimer disease 9, late onset, susceptibility to;Alzheimer Disease, Early Onset;Alzheimer disease, familial;Alzheimer Disease, Late Onset;Alzheimer disease, late-onset;Alzheimer disease, late-onset, susceptibility to;Alzheimer disease, pathogenesis…	KEGG:05010;MIM:104300;MIM:502500;MIM:604154;Mesh_UI:D000544;Mesh_MN:C10.228.140.380.100;Mesh_MN:C10.574.945.249;Mesh_MN:F03.087.400.100;efo:0000249;DOID:10652;NCI:C2866;ICD9CM:331.0;UMLS_CUI:C0002395;ICD10CM:G30;ICD10CM:G30.9;SNOMEDCT_US_2016_03_01:154998003;SNOMEDCT_US_2016_03_01:267688001;SNOMEDCT_US_2016_03_01:26929004;SNOMEDCT_US_2016_03_01:73768007;	4339799	Gene	A2M	A2M;A2MD;alpha-2-macroglobulin;CPAMD5;FWP007;S863-7;a-2-m;a2 m;a2-m;a2m-g;A2MG;alpha 2 m;alpha 2-m;alpha-2 m;Alpha-2-M;alpha2 m;alpha2-m;C3 and PZP-like alpha-2-macroglobulin domain-containing protein 5;m-a2;	SWISSPROT_AC:P01023;SWISSPROT_ID:A2MG_HUMAN;GeneID:2;Ensembl:ENSG00000175899;HGNC:HGNC:7;MIM:103950;Vega:OTTHUMG00000150267;protein_accession:AAA51551.1;protein_accession:AAA51552.1;protein_accession:AAH26246.1;protein_accession:AAH40071.1;protein_accession:AAK38109.1;protein_accession:AAK38110.1;protein_accession:AAT02228.1;protein_accession:BAD92851.1;protein_accession:CAA48670.1;protein_access…
27540515	Alzheimer Disease -- CALR	association	Pubmed 2000:10963362;Pubmed 2014:25429433;Pubmed central 2010:3098100;Pubmed central 2013:3621835;	Using RT-PCR, the relative levels of the <b>CRT</b> mRNA in <b>AD</b> brains were also found to be significantly lower than those in controls.[Pubmed 2000:10963362];Serum levels of <b>calreticulin</b> in <b>AD</b> patients were significantly lower than those from a healthy group (p < 0.01).[Pubmed 2014:25429433];The serum levels of mRNA and protein of <b>calreticulin</b> were lower in <b>AD</b> p…	103	Disease	Alzheimer Disease	Acute Confusional Senile Dementia;AD;Alzheimer Dementia (AD);Alzheimer Disease;Alzheimer disease 1, familial;Alzheimer disease 6;Alzheimer disease 8;Alzheimer disease 9, late onset, susceptibility to;Alzheimer Disease, Early Onset;Alzheimer disease, familial;Alzheimer Disease, Late Onset;Alzheimer disease, late-onset;Alzheimer disease, late-onset, susceptibility to;Alzheimer disease, pathogenesis…	KEGG:05010;MIM:104300;MIM:502500;MIM:604154;Mesh_UI:D000544;Mesh_MN:C10.228.140.380.100;Mesh_MN:C10.574.945.249;Mesh_MN:F03.087.400.100;efo:0000249;DOID:10652;NCI:C2866;ICD9CM:331.0;UMLS_CUI:C0002395;ICD10CM:G30;ICD10CM:G30.9;SNOMEDCT_US_2016_03_01:154998003;SNOMEDCT_US_2016_03_01:267688001;SNOMEDCT_US_2016_03_01:26929004;SNOMEDCT_US_2016_03_01:73768007;	4340461	Gene	CALR	CALR;calreticulin;cC1qR;CRT;HEL-S-99n;RO;SSA;Calregulin;calreticulin--an;CRP55;crt-type;CRTC;Endoplasmic reticulum resident protein 60;ERp60;grp60;HACBP;	SWISSPROT_AC:P27797;SWISSPROT_ID:CALR_HUMAN;GeneID:811;Ensembl:ENSG00000179218;HGNC:HGNC:1455;MIM:109091;Vega:OTTHUMG00000180574;protein_accession:AAA36582.1;protein_accession:AAA51916.1;protein_accession:AAB51176.1;protein_accession:AAH02500.1;protein_accession:AAH07911.1;protein_accession:AAH20493.1;protein_accession:AAL13126.1;protein_accession:AAP36116.1;protein_accession:ACI46003.1;protein_a…
27540517	Alzheimer Disease -- KLK6	association	Pubmed 2002:12074831;Pubmed 2015:26149656;Pubmed 2008:18525128;Pubmed 2008:18620574;Pubmed 2000:10997858;Pubmed 2000:11166014;Pubmed central 2014:3942293;Pubmed central 2014:4173749;Pubmed central 2008:2475518;Pubmed central 2013:3540093;	Decreased concentration of human <b>kallikrein 6</b> in brain extracts of <b>Alzheimer's disease</b> patients.[Pubmed 2002:12074831];Previous reports have associated <b>hK6</b> with the pathogenesis of <b>Alzheimer's disease</b>.[Pubmed 2002:12074831];The possible connection of <b>hK6</b> with the pathogenesis of <b>Alzheimer's disease</b> merits further investigation.[Pubmed 2002:12074831];Inter…	103	Disease	Alzheimer Disease	Acute Confusional Senile Dementia;AD;Alzheimer Dementia (AD);Alzheimer Disease;Alzheimer disease 1, familial;Alzheimer disease 6;Alzheimer disease 8;Alzheimer disease 9, late onset, susceptibility to;Alzheimer Disease, Early Onset;Alzheimer disease, familial;Alzheimer Disease, Late Onset;Alzheimer disease, late-onset;Alzheimer disease, late-onset, susceptibility to;Alzheimer disease, pathogenesis…	KEGG:05010;MIM:104300;MIM:502500;MIM:604154;Mesh_UI:D000544;Mesh_MN:C10.228.140.380.100;Mesh_MN:C10.574.945.249;Mesh_MN:F03.087.400.100;efo:0000249;DOID:10652;NCI:C2866;ICD9CM:331.0;UMLS_CUI:C0002395;ICD10CM:G30;ICD10CM:G30.9;SNOMEDCT_US_2016_03_01:154998003;SNOMEDCT_US_2016_03_01:267688001;SNOMEDCT_US_2016_03_01:26929004;SNOMEDCT_US_2016_03_01:73768007;	4344350	Gene	KLK6	Bssp;hK6;kallikrein related peptidase 6;KLK6;Klk7;PRSS18;PRSS9;SP59;EC 3.4.21.-;hk-6;kallikrein 6;Kallikrein-6;kallikrein-related peptidase-6;Neurosin;Protease M;Serine protease 18;Serine protease 9;Zyme;	SWISSPROT_AC:Q92876;SWISSPROT_ID:KLK6_HUMAN;GeneID:5653;Ensembl:ENSG00000167755;HGNC:HGNC:6367;MIM:602652;Vega:OTTHUMG00000183098;protein_accession:AAB07113.1;protein_accession:AAB66483.1;protein_accession:AAD51475.1;protein_accession:AAG33359.1;protein_accession:AAH15525.1;protein_accession:AAP35498.1;protein_accession:AAP82446.1;protein_accession:AAP82448.1;protein_accession:AAR23148.1;protein_…
27540858	Alzheimer Disease -- IL1A	association	Pubmed:12794386;Pubmed:15465625;Pubmed 2004:15377701;Pubmed 2002:12149413;Pubmed 2002:12218254;Pubmed 2002:12242547;Pubmed 2012:22513697;Pubmed 2008:18717723;Pubmed 2007:17257626;Pubmed 2007:17290104;Pubmed 2000:10716256;Pubmed 2000:10716257;Pubmed 2000:10953177;Pubmed 2000:11065142;Pubmed 2009:18709454;Pubmed 2009:19158434;Pubmed 2003:12759172;Pubmed central 2012:3345220;Pubmed central 2011:3085…	Lack of association between <b>interleukin-1alpha</b> polymorphism and <b>Alzheimer disease</b> or vascular dementia.[Pubmed:12794386];Recently, a C/T polymorphism in the promoter region of the <b>interleukin 1-alpha</b> (IL-1alpha) gene (position -889) was reported to be associated with <b>Alzheimer disease</b>.[Pubmed:12794386];The prevalence of the IL-1alpha T allele, in particular the homozyg…	103	Disease	Alzheimer Disease	Acute Confusional Senile Dementia;AD;Alzheimer Dementia (AD);Alzheimer Disease;Alzheimer disease 1, familial;Alzheimer disease 6;Alzheimer disease 8;Alzheimer disease 9, late onset, susceptibility to;Alzheimer Disease, Early Onset;Alzheimer disease, familial;Alzheimer Disease, Late Onset;Alzheimer disease, late-onset;Alzheimer disease, late-onset, susceptibility to;Alzheimer disease, pathogenesis…	KEGG:05010;MIM:104300;MIM:502500;MIM:604154;Mesh_UI:D000544;Mesh_MN:C10.228.140.380.100;Mesh_MN:C10.574.945.249;Mesh_MN:F03.087.400.100;efo:0000249;DOID:10652;NCI:C2866;ICD9CM:331.0;UMLS_CUI:C0002395;ICD10CM:G30;ICD10CM:G30.9;SNOMEDCT_US_2016_03_01:154998003;SNOMEDCT_US_2016_03_01:267688001;SNOMEDCT_US_2016_03_01:26929004;SNOMEDCT_US_2016_03_01:73768007;	4342708	Gene	IL1A	IL-1A;IL1;IL1-ALPHA;IL1A;IL1F1;interleukin 1 alpha;Hematopoietin-1;il -1alpha;il 1 a;il 1 alpha;il 1-alpha;il 1a;il 1alpha;il- 1 alpha;il- 1alpha;il-1 a;IL-1 alpha;il-1-a;il-1-alpha;il-i alpha;il-i-alpha;il-ialpha;il1 a;il1 alpha;il1-a;il1alpha;interleukin -1 alpha;interleukin -1alpha;interleukin 1-a;interleukin 1-alpha;interleukin 1a;interleukin 1alpha;interleukin i alpha;interleukin- 1 alpha;in…	SWISSPROT_AC:P01583;SWISSPROT_ID:IL1A_HUMAN;GeneID:3552;Ensembl:ENSG00000115008;HGNC:HGNC:5991;MIM:147760;Vega:OTTHUMG00000131315;protein_accession:AAA59133.1;protein_accession:AAH13142.1;protein_accession:AAM96189.1;protein_accession:AAP35660.1;protein_accession:AAX93054.1;protein_accession:ABM81601.1;protein_accession:ABM84782.1;protein_accession:BAG37367.1;protein_accession:CAA26371.1;protein_…
27541184	Alzheimer Disease -- APBB1	association	Pubmed 2001:11337355;Pubmed 2007:17170108;Pubmed 2000:10723070;Pubmed 2000:11029529;Pubmed 2000:11099823;Pubmed central 2017:5622059;	<b>FE65</b> in <b>Alzheimer's disease</b>: neuronal distribution and association with neurofibrillary tangles.[Pubmed 2001:11337355];The present study was conducted to find out if the distribution of <b>FE65</b> immunoreactivity was affected during the course of <b>AD</b>, and to determine the degree of co-localization of FE65 with other proteins known to be involved in AD.[Pubmed 2001:11337355];…	103	Disease	Alzheimer Disease	Acute Confusional Senile Dementia;AD;Alzheimer Dementia (AD);Alzheimer Disease;Alzheimer disease 1, familial;Alzheimer disease 6;Alzheimer disease 8;Alzheimer disease 9, late onset, susceptibility to;Alzheimer Disease, Early Onset;Alzheimer disease, familial;Alzheimer Disease, Late Onset;Alzheimer disease, late-onset;Alzheimer disease, late-onset, susceptibility to;Alzheimer disease, pathogenesis…	KEGG:05010;MIM:104300;MIM:502500;MIM:604154;Mesh_UI:D000544;Mesh_MN:C10.228.140.380.100;Mesh_MN:C10.574.945.249;Mesh_MN:F03.087.400.100;efo:0000249;DOID:10652;NCI:C2866;ICD9CM:331.0;UMLS_CUI:C0002395;ICD10CM:G30;ICD10CM:G30.9;SNOMEDCT_US_2016_03_01:154998003;SNOMEDCT_US_2016_03_01:267688001;SNOMEDCT_US_2016_03_01:26929004;SNOMEDCT_US_2016_03_01:73768007;	4340066	Gene	APBB1	amyloid beta precursor protein binding family B member 1;APBB1;FE65;MGC:9072;RIR;Amyloid beta A4 precursor protein-binding family B member 1;fe65 protein;Protein Fe65;	SWISSPROT_AC:O00213;SWISSPROT_ID:APBB1_HUMAN;GeneID:322;Ensembl:ENSG00000166313;HGNC:HGNC:581;MIM:602709;Vega:OTTHUMG00000165454;protein_accession:AAB93631.1;protein_accession:AAC79942.1;protein_accession:AAH10854.1;protein_accession:AAL79526.1;protein_accession:ABL07489.3;protein_accession:ABM81923.1;protein_accession:ABM85101.1;protein_accession:BAH11511.1;protein_accession:BAH11531.1;protein_a…
27542717	Alzheimer Disease -- CRH	association	Pubmed 2001:11442356;Pubmed 1995:7477348;Pubmed 2015:25697705;Pubmed 2015:26555315;Pubmed 1996:8717605;Pubmed 1997:9109532;Pubmed 2016:26555315;	Our results suggest that disturbances in HPA axis function can occur independently of alterations in <b>CRH</b> mRNA levels in <b>Alzheimer's disease</b> brain and further suggest an additional role for CRH in protecting neurons against cell death.[Pubmed 2001:11442356];Here we show that ligands that dissociate CRF from CRF-BP increase brain levels of 'free <b>CRF</b>' in <b>AD</b> to control lev…	103	Disease	Alzheimer Disease	Acute Confusional Senile Dementia;AD;Alzheimer Dementia (AD);Alzheimer Disease;Alzheimer disease 1, familial;Alzheimer disease 6;Alzheimer disease 8;Alzheimer disease 9, late onset, susceptibility to;Alzheimer Disease, Early Onset;Alzheimer disease, familial;Alzheimer Disease, Late Onset;Alzheimer disease, late-onset;Alzheimer disease, late-onset, susceptibility to;Alzheimer disease, pathogenesis…	KEGG:05010;MIM:104300;MIM:502500;MIM:604154;Mesh_UI:D000544;Mesh_MN:C10.228.140.380.100;Mesh_MN:C10.574.945.249;Mesh_MN:F03.087.400.100;efo:0000249;DOID:10652;NCI:C2866;ICD9CM:331.0;UMLS_CUI:C0002395;ICD10CM:G30;ICD10CM:G30.9;SNOMEDCT_US_2016_03_01:154998003;SNOMEDCT_US_2016_03_01:267688001;SNOMEDCT_US_2016_03_01:26929004;SNOMEDCT_US_2016_03_01:73768007;	4340936	Gene	CRH	corticotropin releasing hormone;CRF;CRH;CRH1;Corticoliberin;corticotropin hormone-releasing;corticotropin releasing factor;corticotropin releasing factor-type;corticotropin releasing-factor;corticotropin releasing-hormone;corticotropin- releasing factor;corticotropin- releasing hormone;Corticotropin-releasing factor;Corticotropin-releasing hormone;corticotropin-releasing-factor;corticotropin-rele…	SWISSPROT_AC:P06850;SWISSPROT_ID:CRF_HUMAN;GeneID:1392;Ensembl:ENSG00000147571;HGNC:HGNC:2355;MIM:122560;Vega:OTTHUMG00000164474;protein_accession:AAH02599.1;protein_accession:AAH11031.1;protein_accession:AAP36121.1;protein_accession:ALQ33452.1;protein_accession:ALQ33453.1;protein_accession:BAG52136.1;protein_accession:CAA23834.1;protein_accession:EAW86897.1;protein_accession:NP_000747.1;protein_…
27543045	Alzheimer Disease -- GRIN1	association	Pubmed 2001:11432984;Pubmed 2002:11793164;Pubmed central 2015:4517786;Pubmed central 2012:3373122;Pubmed central 2017:5738045;Pubmed central 2010:2975411;Pubmed central 2016:4783348;	Glutamate(NMDA) receptor <b>NR1</b> subunit mRNA expression in <b>Alzheimer's disease</b>.[Pubmed 2001:11432984];There was variation within and between all patients with and without <b>AD</b> in the magnitude of <b>NR1</b> expression in all anatomical regions studied.[Pubmed 2002:11793164];Moreover, a study evaluating alterations in the transcriptional expression of glutamatergic receptors in lat…	103	Disease	Alzheimer Disease	Acute Confusional Senile Dementia;AD;Alzheimer Dementia (AD);Alzheimer Disease;Alzheimer disease 1, familial;Alzheimer disease 6;Alzheimer disease 8;Alzheimer disease 9, late onset, susceptibility to;Alzheimer Disease, Early Onset;Alzheimer disease, familial;Alzheimer Disease, Late Onset;Alzheimer disease, late-onset;Alzheimer disease, late-onset, susceptibility to;Alzheimer disease, pathogenesis…	KEGG:05010;MIM:104300;MIM:502500;MIM:604154;Mesh_UI:D000544;Mesh_MN:C10.228.140.380.100;Mesh_MN:C10.574.945.249;Mesh_MN:F03.087.400.100;efo:0000249;DOID:10652;NCI:C2866;ICD9CM:331.0;UMLS_CUI:C0002395;ICD10CM:G30;ICD10CM:G30.9;SNOMEDCT_US_2016_03_01:154998003;SNOMEDCT_US_2016_03_01:267688001;SNOMEDCT_US_2016_03_01:26929004;SNOMEDCT_US_2016_03_01:73768007;	4342180	Gene	GRIN1	GluN1;glutamate ionotropic receptor NMDA type subunit 1;GRIN1;MRD8;NMD-R1;NMDA1;NMDAR1;NR1;Glutamate receptor ionotropic, NMDA 1;Glutamate [NMDA] receptor subunit zeta-1;grin 1;n-methyl d-aspartate receptor nr1 subunit;n-methyl-d-aspartate receptor nr1 subunit;n-methyl-d-aspartate receptor subunit nr-1;N-methyl-D-aspartate receptor subunit NR1;nmda 1;nmda-1;nmdar 1;nmdar type 1;nmdar-1;NMDZ1;nr1 …	SWISSPROT_AC:Q05586;SWISSPROT_ID:NMDZ1_HUMAN;GeneID:2902;Ensembl:ENSG00000176884;HGNC:HGNC:4584;MIM:138249;Vega:OTTHUMG00000020976;protein_accession:AAA21180.1;protein_accession:AAA36198.1;protein_accession:AAA62111.1;protein_accession:AAA62112.1;protein_accession:AAB25917.1;protein_accession:AAB59360.1;protein_accession:AAB59361.1;protein_accession:AAB67723.1;protein_accession:AAB67724.1;protein…
27543062	Alzheimer Disease -- NDOR1	association	Pubmed 2001:11432984;Pubmed 2002:11793164;Pubmed central 2016:4783348;	Glutamate(NMDA) receptor <b>NR1</b> subunit mRNA expression in <b>Alzheimer's disease</b>.[Pubmed 2001:11432984];There was variation within and between all patients with and without <b>AD</b> in the magnitude of <b>NR1</b> expression in all anatomical regions studied.[Pubmed 2002:11793164];In addition, EphB2 controlled the surface expression of <b>NR1</b> in an <b>AD</b> mouse model, which could …	103	Disease	Alzheimer Disease	Acute Confusional Senile Dementia;AD;Alzheimer Dementia (AD);Alzheimer Disease;Alzheimer disease 1, familial;Alzheimer disease 6;Alzheimer disease 8;Alzheimer disease 9, late onset, susceptibility to;Alzheimer Disease, Early Onset;Alzheimer disease, familial;Alzheimer Disease, Late Onset;Alzheimer disease, late-onset;Alzheimer disease, late-onset, susceptibility to;Alzheimer disease, pathogenesis…	KEGG:05010;MIM:104300;MIM:502500;MIM:604154;Mesh_UI:D000544;Mesh_MN:C10.228.140.380.100;Mesh_MN:C10.574.945.249;Mesh_MN:F03.087.400.100;efo:0000249;DOID:10652;NCI:C2866;ICD9CM:331.0;UMLS_CUI:C0002395;ICD10CM:G30;ICD10CM:G30.9;SNOMEDCT_US_2016_03_01:154998003;SNOMEDCT_US_2016_03_01:267688001;SNOMEDCT_US_2016_03_01:26929004;SNOMEDCT_US_2016_03_01:73768007;	4350308	Gene	NDOR1	bA350O14.9;NADPH dependent diflavin oxidoreductase 1;NDOR1;NR1;EC 1.18.1.-;NADPH-dependent diflavin oxidoreductase 1;NADPH-dependent FMN and FAD-containing oxidoreductase;Novel reductase 1;	SWISSPROT_AC:Q9UHB4;SWISSPROT_ID:NDOR1_HUMAN;GeneID:27158;Ensembl:ENSG00000188566;Ensembl:ENSG00000283590;HGNC:HGNC:29838;MIM:606073;Vega:OTTHUMG00000020986;protein_accession:AAF25205.1;protein_accession:AAH15735.1;protein_accession:AAH93782.1;protein_accession:AAI11944.1;protein_accession:AAL77754.1;protein_accession:ABM83155.1;protein_accession:ABM86355.1;protein_accession:BAF82715.1;protein_ac…
27543224	Alzheimer Disease -- KLK8	association	Pubmed 2001:11522960;Pubmed 2016:27327541;Pubmed central 2017:5465835;	We demonstrate an 11.5-fold increase in <b>KLK8</b> mRNA levels in <b>AD</b> hippocampus compared to controls.[Pubmed 2001:11522960];<b>Kallikrein-8</b> is a promising new therapeutic target against <b>AD</b>.[Pubmed 2016:27327541];Considering the presence of bioactive compounds such as flavonoids and proteolytic enzymes like bromelain in pineapple and also their therapeutic effects particularly …	103	Disease	Alzheimer Disease	Acute Confusional Senile Dementia;AD;Alzheimer Dementia (AD);Alzheimer Disease;Alzheimer disease 1, familial;Alzheimer disease 6;Alzheimer disease 8;Alzheimer disease 9, late onset, susceptibility to;Alzheimer Disease, Early Onset;Alzheimer disease, familial;Alzheimer Disease, Late Onset;Alzheimer disease, late-onset;Alzheimer disease, late-onset, susceptibility to;Alzheimer disease, pathogenesis…	KEGG:05010;MIM:104300;MIM:502500;MIM:604154;Mesh_UI:D000544;Mesh_MN:C10.228.140.380.100;Mesh_MN:C10.574.945.249;Mesh_MN:F03.087.400.100;efo:0000249;DOID:10652;NCI:C2866;ICD9CM:331.0;UMLS_CUI:C0002395;ICD10CM:G30;ICD10CM:G30.9;SNOMEDCT_US_2016_03_01:154998003;SNOMEDCT_US_2016_03_01:267688001;SNOMEDCT_US_2016_03_01:26929004;SNOMEDCT_US_2016_03_01:73768007;	4348740	Gene	KLK8	HNP;kallikrein related peptidase 8;KLK8;NP;NRPN;PRSS19;TADG14;chain-np;EC 3.4.21.118;hK8;kallikrein 8;Kallikrein-8;kallikrein-related peptidase 8;kallikrein-related peptidase-8;Neuropsin;np-type;Ovasin;Serine protease 19;Serine protease TADG-14;tadg-14;Tumor-associated differentially expressed gene 14 protein;	SWISSPROT_AC:O60259;SWISSPROT_ID:KLK8_HUMAN;GeneID:11202;Ensembl:ENSG00000129455;HGNC:HGNC:6369;MIM:605644;Vega:OTTHUMG00000183086;protein_accession:AAD25979.1;protein_accession:AAD29574.1;protein_accession:AAF79144.1;protein_accession:AAF79145.1;protein_accession:AAG23254.1;protein_accession:AAG33361.1;protein_accession:AAQ89395.1;protein_accession:AAT76913.1;protein_accession:AAT76914.1;protein…
27543283	Alzheimer Disease -- RCAN1	association	Pubmed 2001:11483593;Pubmed 2013:23038757;Pubmed 2011:21838211;Pubmed 2011:21876249;Pubmed central 2015:4392065;Pubmed central 2014:3994074;Pubmed central 2011:3045383;	Chronic overexpression of the calcineurin inhibitory gene <b>DSCR1</b> (Adapt78) is associated with <b>Alzheimer's disease</b>.[Pubmed 2001:11483593];When we compared <b>DSCR1</b> (Adapt78) mRNA expression in post-mortem brain samples from <b>Alzheimer's disease</b> patients and individuals who had died with no Alzheimer's diagnosis, we found that DSCR1 (Adapt78) mRNA levels were about twice as h…	103	Disease	Alzheimer Disease	Acute Confusional Senile Dementia;AD;Alzheimer Dementia (AD);Alzheimer Disease;Alzheimer disease 1, familial;Alzheimer disease 6;Alzheimer disease 8;Alzheimer disease 9, late onset, susceptibility to;Alzheimer Disease, Early Onset;Alzheimer disease, familial;Alzheimer Disease, Late Onset;Alzheimer disease, late-onset;Alzheimer disease, late-onset, susceptibility to;Alzheimer disease, pathogenesis…	KEGG:05010;MIM:104300;MIM:502500;MIM:604154;Mesh_UI:D000544;Mesh_MN:C10.228.140.380.100;Mesh_MN:C10.574.945.249;Mesh_MN:F03.087.400.100;efo:0000249;DOID:10652;NCI:C2866;ICD9CM:331.0;UMLS_CUI:C0002395;ICD10CM:G30;ICD10CM:G30.9;SNOMEDCT_US_2016_03_01:154998003;SNOMEDCT_US_2016_03_01:267688001;SNOMEDCT_US_2016_03_01:26929004;SNOMEDCT_US_2016_03_01:73768007;	4341285	Gene	RCAN1	ADAPT78;CSP1;DSC1;DSCR1;MCIP1;RCAN1;RCN1;regulator of calcineurin 1;adapt 78;calcipressin 1;Calcipressin-1;calcipressin1;Down syndrome critical region protein 1;down syndrome critical region protein-1;mcip 1;mcip-1;myocyte-enriched calcineurin interacting protein 1;myocyte-enriched calcineurin interacting protein1;Myocyte-enriched calcineurin-interacting protein 1;myocyte-enriched calcineurin-int…	SWISSPROT_AC:P53805;SWISSPROT_ID:RCAN1_HUMAN;GeneID:1827;Ensembl:ENSG00000159200;HGNC:HGNC:3040;MIM:602917;Vega:OTTHUMG00000086235;protein_accession:AAB81557.1;protein_accession:AAB84370.1;protein_accession:AAB84371.2;protein_accession:AAB84372.1;protein_accession:AAF21218.1;protein_accession:AAG40774.1;protein_accession:AAH02864.1;protein_accession:AAK92478.1;protein_accession:AAP36027.1;protein…
27543784	Alzheimer Disease -- TNFRSF1A	association	Pubmed:11754994;Pubmed 2013:23207486;Pubmed 1994:7888155;Pubmed central 2015:4767448;	We found no significant association of three polymorphisms in the <b>TNFR1</b> gene to <b>AD</b>.[Pubmed:11754994];In addition, selective inhibition of <b>TNF-R1</b> function may represent a new therapeutic approach in <b>AD</b>.[Pubmed 2013:23207486];In <b>Alzheimer disease</b> there was a significant increase of the latency of the <b>P55</b>, N65, P100, and N130 components, as well as an increa…	103	Disease	Alzheimer Disease	Acute Confusional Senile Dementia;AD;Alzheimer Dementia (AD);Alzheimer Disease;Alzheimer disease 1, familial;Alzheimer disease 6;Alzheimer disease 8;Alzheimer disease 9, late onset, susceptibility to;Alzheimer Disease, Early Onset;Alzheimer disease, familial;Alzheimer Disease, Late Onset;Alzheimer disease, late-onset;Alzheimer disease, late-onset, susceptibility to;Alzheimer disease, pathogenesis…	KEGG:05010;MIM:104300;MIM:502500;MIM:604154;Mesh_UI:D000544;Mesh_MN:C10.228.140.380.100;Mesh_MN:C10.574.945.249;Mesh_MN:F03.087.400.100;efo:0000249;DOID:10652;NCI:C2866;ICD9CM:331.0;UMLS_CUI:C0002395;ICD10CM:G30;ICD10CM:G30.9;SNOMEDCT_US_2016_03_01:154998003;SNOMEDCT_US_2016_03_01:267688001;SNOMEDCT_US_2016_03_01:26929004;SNOMEDCT_US_2016_03_01:73768007;	4345606	Gene	TNFRSF1A	CD120a;FPF;p55;p55-R;p60;TBP1;TNF receptor superfamily member 1A;TNF-R;TNF-R-I;TNF-R55;TNFAR;TNFR1;TNFR55;TNFR60;TNFRSF1A;cd120 alpha;CD120a antigen;p 60;p-60;r p55;r tnf;r-p55;r-tnf;r1-tnf;tnf -r1;tnf r;tnf r i;tnf r-i;tnf r1;tnf ri;tnf- r55;tnf-r 1;tnf-r 55;tnf-r i;tnf-r type i;tnf-r-1;tnf-r-55;TNF-R1;TNF-RI;tnfr 55;tnfr-55;tnfr-60;TNFR-I;TNR1A;tumor necrosis factor receptor -1;Tumor necrosis f…	SWISSPROT_AC:P19438;SWISSPROT_ID:TNR1A_HUMAN;GeneID:7132;Ensembl:ENSG00000067182;HGNC:HGNC:11916;MIM:191190;Vega:OTTHUMG00000168267;protein_accession:AAA03210.1;protein_accession:AAA36753.1;protein_accession:AAA36754.1;protein_accession:AAA36756.1;protein_accession:AAA61201.1;protein_accession:AAH10140.1;protein_accession:AAM77802.1;protein_accession:AAO23979.1;protein_accession:ABW03527.1;protei…
27544184	Alzheimer Disease -- APOC1	association	Pubmed 2001:11741391;Pubmed 2004:15364690;Pubmed 2008:17998437;Pubmed 2008:18160739;Pubmed 2014:24498013;	In addition, it has revealed differences in apoC-I expression based on site, genotype, and disease status that may reflect a role for <b>apoC-I</b> in the pathogenesis of <b>AD</b>.[Pubmed 2001:11741391];In H2-allelic individuals (usually also epsilon4 carriers), <b>apoC-I</b> mRNA levels were strikingly lower with <b>AD</b> (by 65%, P < 0.05), but apoC-I protein levels in AD were significantly h…	103	Disease	Alzheimer Disease	Acute Confusional Senile Dementia;AD;Alzheimer Dementia (AD);Alzheimer Disease;Alzheimer disease 1, familial;Alzheimer disease 6;Alzheimer disease 8;Alzheimer disease 9, late onset, susceptibility to;Alzheimer Disease, Early Onset;Alzheimer disease, familial;Alzheimer Disease, Late Onset;Alzheimer disease, late-onset;Alzheimer disease, late-onset, susceptibility to;Alzheimer disease, pathogenesis…	KEGG:05010;MIM:104300;MIM:502500;MIM:604154;Mesh_UI:D000544;Mesh_MN:C10.228.140.380.100;Mesh_MN:C10.574.945.249;Mesh_MN:F03.087.400.100;efo:0000249;DOID:10652;NCI:C2866;ICD9CM:331.0;UMLS_CUI:C0002395;ICD10CM:G30;ICD10CM:G30.9;SNOMEDCT_US_2016_03_01:154998003;SNOMEDCT_US_2016_03_01:267688001;SNOMEDCT_US_2016_03_01:26929004;SNOMEDCT_US_2016_03_01:73768007;	4340084	Gene	APOC1	Apo-CI;apo-CIB;ApoC-I;apoC-IB;APOC1;apolipoprotein C1;apo ci;apoc i;apoc-1;Apolipoprotein C-I;	SWISSPROT_AC:P02654;SWISSPROT_ID:APOC1_HUMAN;GeneID:341;Ensembl:ENSG00000130208;HGNC:HGNC:607;MIM:107710;Vega:OTTHUMG00000180844;protein_accession:AAA51762.1;protein_accession:AAA88018.1;protein_accession:AAD02506.1;protein_accession:AAG49499.1;protein_accession:AAG49500.1;protein_accession:AAH09698.1;protein_accession:AAH55093.1;protein_accession:AAP35806.1;protein_accession:AAQ91813.1;protein_a…
27546215	Alzheimer Disease -- MAOA	association	Pubmed 2002:12098640;Pubmed 2007:17692293;Pubmed central 2011:3258720;Pubmed central 2007:2048967;	Association of <b>monoamine oxidase A</b> gene polymorphism with <b>Alzheimer's disease</b> and Lewy body variant.[Pubmed 2002:12098640];These results suggest that polymorphisms within the <b>MAOA</b> gene may have implication in <b>AD</b> pathology shared by pure AD and LBV.[Pubmed 2002:12098640];A promoter polymorphism in the monoamine oxidase A gene is associated with the pineal <b>MAOA</b> ac…	103	Disease	Alzheimer Disease	Acute Confusional Senile Dementia;AD;Alzheimer Dementia (AD);Alzheimer Disease;Alzheimer disease 1, familial;Alzheimer disease 6;Alzheimer disease 8;Alzheimer disease 9, late onset, susceptibility to;Alzheimer Disease, Early Onset;Alzheimer disease, familial;Alzheimer Disease, Late Onset;Alzheimer disease, late-onset;Alzheimer disease, late-onset, susceptibility to;Alzheimer disease, pathogenesis…	KEGG:05010;MIM:104300;MIM:502500;MIM:604154;Mesh_UI:D000544;Mesh_MN:C10.228.140.380.100;Mesh_MN:C10.574.945.249;Mesh_MN:F03.087.400.100;efo:0000249;DOID:10652;NCI:C2866;ICD9CM:331.0;UMLS_CUI:C0002395;ICD10CM:G30;ICD10CM:G30.9;SNOMEDCT_US_2016_03_01:154998003;SNOMEDCT_US_2016_03_01:267688001;SNOMEDCT_US_2016_03_01:26929004;SNOMEDCT_US_2016_03_01:73768007;	4343168	Gene	MAOA	BRNRS;MAO-A;MAOA;monoamine oxidase A;Amine oxidase [flavin-containing] A;AOFA;EC 1.4.3.4;ec1.4.3.4;mao a;mao a-type;mao type a;mao type-a;mao- a;mao-type a;monoamine oxidase -a;monoamine oxidase of type a;monoamine oxidase subtype a;Monoamine oxidase type A;monoamine oxidase type-a;monoamine oxidase's a;monoamine oxidase--a;monoamine oxidase-a;monoamine oxidase-type a;monoamine oxidasea;monoamine…	SWISSPROT_AC:P21397;SWISSPROT_ID:AOFA_HUMAN;GeneID:4128;Ensembl:ENSG00000189221;HGNC:HGNC:6833;MIM:309850;Vega:OTTHUMG00000021387;protein_accession:AAA59547.1;protein_accession:AAA59548.1;protein_accession:AAA59549.1;protein_accession:AAB46385.1;protein_accession:AAD14113.1;protein_accession:AAD14361.1;protein_accession:AAH08064.1;protein_accession:AAH44787.1;protein_accession:AAP35297.1;protein_…
27546225	Alzheimer Disease -- TGFB1	association	Pubmed 2006:16961066;Pubmed 2002:12082048;Pubmed 2011:20571524;Pubmed 1996:8879214;Pubmed central 2010:2912024;	Interleukin-18 and <b>transforming growth factor-beta 1</b> plasma levels in <b>Alzheimer's disease</b> and vascular dementia.[Pubmed 2006:16961066];Association study of three polymorphisms of <b>TGF-beta1</b> gene with <b>Alzheimer's disease</b>.[Pubmed 2002:12082048];These results do not suggest an influence of genetic variability at the <b>TGF-beta1</b> gene locus on the occurrence of <b>Alzhe…	103	Disease	Alzheimer Disease	Acute Confusional Senile Dementia;AD;Alzheimer Dementia (AD);Alzheimer Disease;Alzheimer disease 1, familial;Alzheimer disease 6;Alzheimer disease 8;Alzheimer disease 9, late onset, susceptibility to;Alzheimer Disease, Early Onset;Alzheimer disease, familial;Alzheimer Disease, Late Onset;Alzheimer disease, late-onset;Alzheimer disease, late-onset, susceptibility to;Alzheimer disease, pathogenesis…	KEGG:05010;MIM:104300;MIM:502500;MIM:604154;Mesh_UI:D000544;Mesh_MN:C10.228.140.380.100;Mesh_MN:C10.574.945.249;Mesh_MN:F03.087.400.100;efo:0000249;DOID:10652;NCI:C2866;ICD9CM:331.0;UMLS_CUI:C0002395;ICD10CM:G30;ICD10CM:G30.9;SNOMEDCT_US_2016_03_01:154998003;SNOMEDCT_US_2016_03_01:267688001;SNOMEDCT_US_2016_03_01:26929004;SNOMEDCT_US_2016_03_01:73768007;	4345519	Gene	TGFB1	CED;DPD1;LAP;TGFB;TGFB1;TGFbeta;transforming growth factor beta 1;lap-type;tgf -beta 1;tgf -beta1;tgf b 1;tgf b-1;tgf beta 1;tgf beta i;tgf beta type 1;tgf beta type i;tgf beta-1;tgf beta-type 1;tgf beta1;tgf- b 1;tgf- beta 1;tgf- beta1;tgf-b 1;tgf-beta 1;tgf-beta i;tgf-beta isoform 1;tgf-beta type 1;tgf-beta type i;tgf-beta type-i;tgf-beta's 1;TGF-beta-1;tgf-beta-i;tgf-beta1;tgf-beta1-type;tgf-b…	SWISSPROT_AC:P01137;SWISSPROT_ID:TGFB1_HUMAN;GeneID:7040;Ensembl:ENSG00000105329;HGNC:HGNC:11766;MIM:190180;Vega:OTTHUMG00000182760;protein_accession:AAA36735.1;protein_accession:AAH00125.1;protein_accession:AAH01180.1;protein_accession:AAH22242.1;protein_accession:AAL27646.2;protein_accession:AAN86616.1;protein_accession:AAP35909.1;protein_accession:AAQ18641.1;protein_accession:AAT77143.1;protei…
27546378	Alzheimer Disease -- NOS1	association	Pubmed 2002:12210288;Pubmed 2007:16815594;Pubmed central 2017:5607561;Pubmed central 2016:4677236;Pubmed central 2016:5209623;	To examine the role of the <b>neuronal NOS</b> (nNOS) gene in <b>AD</b>, patients (n = 139) and control subjects (n = 101) were genotyped for the nNOS dinucleotide polymorphism.[Pubmed 2002:12210288];Some studies have described the participation of different isoforms of <b>NOS</b> in the progression of <b>AD</b>.[Pubmed 2007:16815594];It also establishes the roles of MTÃ¢Â€Â?3 and <b>Nnos</b> in …	103	Disease	Alzheimer Disease	Acute Confusional Senile Dementia;AD;Alzheimer Dementia (AD);Alzheimer Disease;Alzheimer disease 1, familial;Alzheimer disease 6;Alzheimer disease 8;Alzheimer disease 9, late onset, susceptibility to;Alzheimer Disease, Early Onset;Alzheimer disease, familial;Alzheimer Disease, Late Onset;Alzheimer disease, late-onset;Alzheimer disease, late-onset, susceptibility to;Alzheimer disease, pathogenesis…	KEGG:05010;MIM:104300;MIM:502500;MIM:604154;Mesh_UI:D000544;Mesh_MN:C10.228.140.380.100;Mesh_MN:C10.574.945.249;Mesh_MN:F03.087.400.100;efo:0000249;DOID:10652;NCI:C2866;ICD9CM:331.0;UMLS_CUI:C0002395;ICD10CM:G30;ICD10CM:G30.9;SNOMEDCT_US_2016_03_01:154998003;SNOMEDCT_US_2016_03_01:267688001;SNOMEDCT_US_2016_03_01:26929004;SNOMEDCT_US_2016_03_01:73768007;	4343686	Gene	NOS1	bNOS;IHPS1;N-NOS;NC-NOS;nitric oxide synthase 1;nNOS;NOS;NOS1;an-nos;constitutive isoform of nos;Constitutive NOS;constitutive type of nos;constitutive-nos;constitutive-type nos;EC 1.14.13.39;neuronal isoform of nos;Neuronal NOS;neuronal type nos;neuronal type of nos;neuronal-nos;neuronal-type nos;nitric oxide synthase i;nitric oxide synthase isoform i;nitric oxide synthase subtype i;nitric oxide…	SWISSPROT_AC:P29475;SWISSPROT_ID:NOS1_HUMAN;GeneID:4842;Ensembl:ENSG00000089250;HGNC:HGNC:7872;MIM:163731;Vega:OTTHUMG00000137376;protein_accession:AAA36376.1;protein_accession:AAA62405.1;protein_accession:AAB49040.1;protein_accession:AAB60654.1;protein_accession:AAH33208.1;protein_accession:AAI56400.1;protein_accession:AAI72474.1;protein_accession:AAR07069.1;protein_accession:ACF04132.1;protein_…
27546471	IL1A -<> Alzheimer Disease	regulation	Pubmed 2004:15377701;Pubmed 2002:12149413;	A polymorphic variation in the <b>interleukin 1A</b> gene increases brain microglial cell activity in <b>Alzheimer's disease</b>.[Pubmed 2004:15377701];Several genetic studies show that inheritance of a specific <b>IL-1A</b> gene polymorphism increases risk for development of <b>Alzheimer's disease</b> by as much as sixfold.[Pubmed 2002:12149413];	4342708	Gene	IL1A	IL-1A;IL1;IL1-ALPHA;IL1A;IL1F1;interleukin 1 alpha;Hematopoietin-1;il -1alpha;il 1 a;il 1 alpha;il 1-alpha;il 1a;il 1alpha;il- 1 alpha;il- 1alpha;il-1 a;IL-1 alpha;il-1-a;il-1-alpha;il-i alpha;il-i-alpha;il-ialpha;il1 a;il1 alpha;il1-a;il1alpha;interleukin -1 alpha;interleukin -1alpha;interleukin 1-a;interleukin 1-alpha;interleukin 1a;interleukin 1alpha;interleukin i alpha;interleukin- 1 alpha;in…	SWISSPROT_AC:P01583;SWISSPROT_ID:IL1A_HUMAN;GeneID:3552;Ensembl:ENSG00000115008;HGNC:HGNC:5991;MIM:147760;Vega:OTTHUMG00000131315;protein_accession:AAA59133.1;protein_accession:AAH13142.1;protein_accession:AAM96189.1;protein_accession:AAP35660.1;protein_accession:AAX93054.1;protein_accession:ABM81601.1;protein_accession:ABM84782.1;protein_accession:BAG37367.1;protein_accession:CAA26371.1;protein_…	103	Disease	Alzheimer Disease	Acute Confusional Senile Dementia;AD;Alzheimer Dementia (AD);Alzheimer Disease;Alzheimer disease 1, familial;Alzheimer disease 6;Alzheimer disease 8;Alzheimer disease 9, late onset, susceptibility to;Alzheimer Disease, Early Onset;Alzheimer disease, familial;Alzheimer Disease, Late Onset;Alzheimer disease, late-onset;Alzheimer disease, late-onset, susceptibility to;Alzheimer disease, pathogenesis…	KEGG:05010;MIM:104300;MIM:502500;MIM:604154;Mesh_UI:D000544;Mesh_MN:C10.228.140.380.100;Mesh_MN:C10.574.945.249;Mesh_MN:F03.087.400.100;efo:0000249;DOID:10652;NCI:C2866;ICD9CM:331.0;UMLS_CUI:C0002395;ICD10CM:G30;ICD10CM:G30.9;SNOMEDCT_US_2016_03_01:154998003;SNOMEDCT_US_2016_03_01:267688001;SNOMEDCT_US_2016_03_01:26929004;SNOMEDCT_US_2016_03_01:73768007;
27546640	APOE -<> Alzheimer Disease	regulation	Pubmed:12392781;Pubmed 2007:18055361;	The mechanism linking the <b>APOE4</b> gene with increased susceptibility for <b>Alzheimer's disease</b> (AD) and poorer outcomes following closed head injury and stroke is unknown.[Pubmed:12392781];Diabetic patients with <b>APOE-4</b> gene have an increased risk for <b>Alzheimer's disease</b>.[Pubmed 2007:18055361];	4340090	Gene	APOE	AD2;APO-E;APOE;ApoE4;apolipoprotein E;LDLCQ5;LPG;apo e;apoe 4;apoe type 4;apoe-4;apoe-isoform;apoe-type;apolipoprotein e-type;apolipoprotein-e;e - apolipoprotein;e apolipoprotein;	SWISSPROT_AC:P02649;SWISSPROT_ID:APOE_HUMAN;GeneID:348;Ensembl:ENSG00000130203;HGNC:HGNC:613;MIM:107741;Vega:OTTHUMG00000128901;protein_accession:AAB59397.1;protein_accession:AAB59518.1;protein_accession:AAB59546.1;protein_accession:AAD02505.1;protein_accession:AAG27089.1;protein_accession:AAH03557.1;protein_accession:AAL82810.1;protein_accession:ABM83474.1;protein_accession:ABM86685.1;protein_ac…	103	Disease	Alzheimer Disease	Acute Confusional Senile Dementia;AD;Alzheimer Dementia (AD);Alzheimer Disease;Alzheimer disease 1, familial;Alzheimer disease 6;Alzheimer disease 8;Alzheimer disease 9, late onset, susceptibility to;Alzheimer Disease, Early Onset;Alzheimer disease, familial;Alzheimer Disease, Late Onset;Alzheimer disease, late-onset;Alzheimer disease, late-onset, susceptibility to;Alzheimer disease, pathogenesis…	KEGG:05010;MIM:104300;MIM:502500;MIM:604154;Mesh_UI:D000544;Mesh_MN:C10.228.140.380.100;Mesh_MN:C10.574.945.249;Mesh_MN:F03.087.400.100;efo:0000249;DOID:10652;NCI:C2866;ICD9CM:331.0;UMLS_CUI:C0002395;ICD10CM:G30;ICD10CM:G30.9;SNOMEDCT_US_2016_03_01:154998003;SNOMEDCT_US_2016_03_01:267688001;SNOMEDCT_US_2016_03_01:26929004;SNOMEDCT_US_2016_03_01:73768007;
27546652	Alzheimer Disease -- APOE	association	Pubmed:12392781;Pubmed:15172744;Pubmed:18653150;Pubmed:20473139;Pubmed:21225514;Pubmed:26628900;Pubmed:9213069;Pubmed:9880043;Pubmed 2006:16407653;Pubmed 2006:16566598;Pubmed 2006:16631796;Pubmed 2006:16733338;Pubmed 2006:16866913;Pubmed 2001:11378846;Pubmed 2001:11769724;Pubmed 2001:12536572;Pubmed 2013:23496055;Pubmed 2013:23668794;Pubmed 2013:23701968;Pubmed 2004:14741429;Pubmed 2004:15136700;…	Overall, greater NO production in APOE4 carriers where characteristically high levels of oxidative/nitrosative stress are found in diseases such as <b>AD</b> provides a mechanism that potentially explains the genetic association between <b>APOE4</b> and human diseases.[Pubmed:12392781];The mechanism linking the <b>APOE4</b> gene with increased susceptibility for <b>Alzheimer's disease</b> (AD) an…	103	Disease	Alzheimer Disease	Acute Confusional Senile Dementia;AD;Alzheimer Dementia (AD);Alzheimer Disease;Alzheimer disease 1, familial;Alzheimer disease 6;Alzheimer disease 8;Alzheimer disease 9, late onset, susceptibility to;Alzheimer Disease, Early Onset;Alzheimer disease, familial;Alzheimer Disease, Late Onset;Alzheimer disease, late-onset;Alzheimer disease, late-onset, susceptibility to;Alzheimer disease, pathogenesis…	KEGG:05010;MIM:104300;MIM:502500;MIM:604154;Mesh_UI:D000544;Mesh_MN:C10.228.140.380.100;Mesh_MN:C10.574.945.249;Mesh_MN:F03.087.400.100;efo:0000249;DOID:10652;NCI:C2866;ICD9CM:331.0;UMLS_CUI:C0002395;ICD10CM:G30;ICD10CM:G30.9;SNOMEDCT_US_2016_03_01:154998003;SNOMEDCT_US_2016_03_01:267688001;SNOMEDCT_US_2016_03_01:26929004;SNOMEDCT_US_2016_03_01:73768007;	4340090	Gene	APOE	AD2;APO-E;APOE;ApoE4;apolipoprotein E;LDLCQ5;LPG;apo e;apoe 4;apoe type 4;apoe-4;apoe-isoform;apoe-type;apolipoprotein e-type;apolipoprotein-e;e - apolipoprotein;e apolipoprotein;	SWISSPROT_AC:P02649;SWISSPROT_ID:APOE_HUMAN;GeneID:348;Ensembl:ENSG00000130203;HGNC:HGNC:613;MIM:107741;Vega:OTTHUMG00000128901;protein_accession:AAB59397.1;protein_accession:AAB59518.1;protein_accession:AAB59546.1;protein_accession:AAD02505.1;protein_accession:AAG27089.1;protein_accession:AAH03557.1;protein_accession:AAL82810.1;protein_accession:ABM83474.1;protein_accession:ABM86685.1;protein_ac…
27547128	Alzheimer Disease -- PON1	association	Pubmed:27546893;Pubmed 2006:16780669;Pubmed 2006:16863614;Pubmed 2006:16996683;Pubmed 2013:23207490;Pubmed 2013:23821382;Pubmed 2002:12480756;Pubmed 2012:20947215;Pubmed 2008:18322397;Pubmed 2014:24225313;Pubmed 2011:21672555;Pubmed 2009:19863653;Pubmed 2003:12566597;Pubmed central 2014:4037122;Pubmed central 2016:5014968;	The present study aimed to measure carotid atherosclerosis and <b>PON1</b> activity in <b>Alzheimer's Disease</b> and to evaluate the relationship between them.[Pubmed:27546893];<b>PON1</b> gene R allele frequency was lower in <b>AD</b> patients as compared with the controls (60.7% vs 64.7%; chi(2) = 3.85, P = 0.05).[Pubmed 2006:16780669];Logistic regression analysis demonstrated that the age and…	103	Disease	Alzheimer Disease	Acute Confusional Senile Dementia;AD;Alzheimer Dementia (AD);Alzheimer Disease;Alzheimer disease 1, familial;Alzheimer disease 6;Alzheimer disease 8;Alzheimer disease 9, late onset, susceptibility to;Alzheimer Disease, Early Onset;Alzheimer disease, familial;Alzheimer Disease, Late Onset;Alzheimer disease, late-onset;Alzheimer disease, late-onset, susceptibility to;Alzheimer disease, pathogenesis…	KEGG:05010;MIM:104300;MIM:502500;MIM:604154;Mesh_UI:D000544;Mesh_MN:C10.228.140.380.100;Mesh_MN:C10.574.945.249;Mesh_MN:F03.087.400.100;efo:0000249;DOID:10652;NCI:C2866;ICD9CM:331.0;UMLS_CUI:C0002395;ICD10CM:G30;ICD10CM:G30.9;SNOMEDCT_US_2016_03_01:154998003;SNOMEDCT_US_2016_03_01:267688001;SNOMEDCT_US_2016_03_01:26929004;SNOMEDCT_US_2016_03_01:73768007;	4344170	Gene	PON1	ESA;MVCD5;paraoxonase 1;PON;PON1;A-esterase 1;Aromatic esterase 1;EC 3.1.1.2;EC 3.1.1.81;EC 3.1.8.1;es a;es-a;K-45;paraoxonase -1;paraoxonase i;paraoxonase type 1;paraoxonase type-1;paraoxonase-1;paraoxonase-i;paraoxonase1;PON 1;pon i;pon-1;pon-i;Serum aryldialkylphosphatase 1;serum paraoxonase /arylesterase 1;Serum paraoxonase/arylesterase 1;serum paraoxonase/arylesterase-1;	SWISSPROT_AC:P27169;SWISSPROT_ID:PON1_HUMAN;GeneID:5444;Ensembl:ENSG00000005421;HGNC:HGNC:9204;MIM:168820;Vega:OTTHUMG00000153894;protein_accession:AAA60142.1;protein_accession:AAA60143.1;protein_accession:AAA97957.1;protein_accession:AAB25717.1;protein_accession:AAB27714.2;protein_accession:AAB27899.1;protein_accession:AAB41835.1;protein_accession:AAB59538.1;protein_accession:AAC35293.1;protein_…
27547267	Alzheimer Disease -- LRP8	association	Pubmed 2002:12399018;Pubmed 2016:26902204;Pubmed central 2016:4818756;	Further study is needed to confirm this possible association of <b>LRP8</b> with <b>AD</b>.[Pubmed 2002:12399018];Low-density lipoprotein receptor-related protein 8 (<b>apolipoprotein E receptor 2</b>) gene polymorphisms in <b>Alzheimer's disease</b>.[Pubmed 2002:12399018];To explore this hypothesis, we screened exons 2-19 of the <b>LRP8</b> gene in a total of 204 <b>AD</b> and 184 elderly contro…	103	Disease	Alzheimer Disease	Acute Confusional Senile Dementia;AD;Alzheimer Dementia (AD);Alzheimer Disease;Alzheimer disease 1, familial;Alzheimer disease 6;Alzheimer disease 8;Alzheimer disease 9, late onset, susceptibility to;Alzheimer Disease, Early Onset;Alzheimer disease, familial;Alzheimer Disease, Late Onset;Alzheimer disease, late-onset;Alzheimer disease, late-onset, susceptibility to;Alzheimer disease, pathogenesis…	KEGG:05010;MIM:104300;MIM:502500;MIM:604154;Mesh_UI:D000544;Mesh_MN:C10.228.140.380.100;Mesh_MN:C10.574.945.249;Mesh_MN:F03.087.400.100;efo:0000249;DOID:10652;NCI:C2866;ICD9CM:331.0;UMLS_CUI:C0002395;ICD10CM:G30;ICD10CM:G30.9;SNOMEDCT_US_2016_03_01:154998003;SNOMEDCT_US_2016_03_01:267688001;SNOMEDCT_US_2016_03_01:26929004;SNOMEDCT_US_2016_03_01:73768007;	4346090	Gene	LRP8	APOER2;HSZ75190;LDL receptor related protein 8;LRP-8;LRP8;MCI1;apoer 2;Apolipoprotein E receptor 2;apolipoprotein e receptor type 2;apolipoprotein e receptor type-2;apolipoprotein e receptor-2;apolipoprotein-e receptor type 2;ldl receptor-related protein 8;low density lipoprotein receptor related protein 8;low density lipoprotein receptor-related protein 8;Low-density lipoprotein receptor-related…	SWISSPROT_AC:Q14114;SWISSPROT_ID:LRP8_HUMAN;GeneID:7804;Ensembl:ENSG00000157193;HGNC:HGNC:6700;MIM:602600;Vega:OTTHUMG00000008924;protein_accession:AAF66439.1;protein_accession:AAH06443.1;protein_accession:AAH51836.2;protein_accession:BAA09328.1;protein_accession:BAA21824.1;protein_accession:BAA21825.1;protein_accession:BAG53302.1;protein_accession:CAA99509.1;protein_accession:EAX06740.1;protein_…
27547929	Alzheimer Disease -- ICAM1	association	Pubmed 2003:12524171;	Absence of association between an <b>intercellular adhesion molecule 1</b> gene E469K polymorphism and <b>Alzheimer's disease</b> in Finnish patients.[Pubmed 2003:12524171];Our purpose was to investigate whether genetic variants of the <b>ICAM1</b> gene have a role in causing susceptibility to <b>AD</b> and/or PD.[Pubmed 2003:12524171];We genotyped the E469K polymorphism of <b>ICAM1</b> in 196 <b…	103	Disease	Alzheimer Disease	Acute Confusional Senile Dementia;AD;Alzheimer Dementia (AD);Alzheimer Disease;Alzheimer disease 1, familial;Alzheimer disease 6;Alzheimer disease 8;Alzheimer disease 9, late onset, susceptibility to;Alzheimer Disease, Early Onset;Alzheimer disease, familial;Alzheimer Disease, Late Onset;Alzheimer disease, late-onset;Alzheimer disease, late-onset, susceptibility to;Alzheimer disease, pathogenesis…	KEGG:05010;MIM:104300;MIM:502500;MIM:604154;Mesh_UI:D000544;Mesh_MN:C10.228.140.380.100;Mesh_MN:C10.574.945.249;Mesh_MN:F03.087.400.100;efo:0000249;DOID:10652;NCI:C2866;ICD9CM:331.0;UMLS_CUI:C0002395;ICD10CM:G30;ICD10CM:G30.9;SNOMEDCT_US_2016_03_01:154998003;SNOMEDCT_US_2016_03_01:267688001;SNOMEDCT_US_2016_03_01:26929004;SNOMEDCT_US_2016_03_01:73768007;	4342578	Gene	ICAM1	BB2;CD54;ICAM1;intercellular adhesion molecule 1;P3.58;b beta 2;bb-2;bbeta2;beta chain beta 2;beta chain of the beta 2;beta chain of the beta2;beta-chain beta 2;beta-chain of beta 2;cd 54;cd-54;CD54 antigen;icam - 1;icam -1;icam 1;icam i;icam- 1;icam- i;ICAM-1;icam-i;intercellular adhesion molecule -1;intercellular adhesion molecule i;intercellular adhesion molecule type 1;intercellular adhesion …	SWISSPROT_AC:P05362;SWISSPROT_ID:ICAM1_HUMAN;GeneID:3383;Ensembl:ENSG00000090339;HGNC:HGNC:5344;MIM:147840;Vega:OTTHUMG00000180403;protein_accession:AAA52708.1;protein_accession:AAA52709.1;protein_accession:AAA52710.1;protein_accession:AAA60392.1;protein_accession:AAA60393.1;protein_accession:AAB46863.1;protein_accession:AAB51145.1;protein_accession:AAH15969.1;protein_accession:AAO30128.1;protein…
27548527	Alzheimer Disease -- ACE	association	Pubmed:20625269;Pubmed 2004:14986105;Pubmed 2002:11992568;Pubmed 2002:12362316;Pubmed 2012:22732396;Pubmed 2008:18431000;Pubmed 2000:11015454;Pubmed 2010:20213229;Pubmed 2009:19769454;Pubmed 2003:12605101;Pubmed 2005:15832037;Pubmed central 2012:3345220;Pubmed central 2016:5105210;Pubmed central 2011:3087508;Pubmed central 2009:2719108;	Amyloid-ÃŽÂ²-related genes SORL1 and <b>ACE</b> are genetically associated with risk for <b>late-onset Alzheimer disease</b> in the Chinese population.[Pubmed:20625269];Amyloid-ÃƒÂŽÃ‚Â²-related genes SORL1 and <b>ACE</b> are genetically associated with risk for <b>late-onset Alzheimer disease</b> in the Chinese population.[Pubmed:20625269];Amyloid-?-related genes SORL1 and <b>ACE</b> are genetica…	103	Disease	Alzheimer Disease	Acute Confusional Senile Dementia;AD;Alzheimer Dementia (AD);Alzheimer Disease;Alzheimer disease 1, familial;Alzheimer disease 6;Alzheimer disease 8;Alzheimer disease 9, late onset, susceptibility to;Alzheimer Disease, Early Onset;Alzheimer disease, familial;Alzheimer Disease, Late Onset;Alzheimer disease, late-onset;Alzheimer disease, late-onset, susceptibility to;Alzheimer disease, pathogenesis…	KEGG:05010;MIM:104300;MIM:502500;MIM:604154;Mesh_UI:D000544;Mesh_MN:C10.228.140.380.100;Mesh_MN:C10.574.945.249;Mesh_MN:F03.087.400.100;efo:0000249;DOID:10652;NCI:C2866;ICD9CM:331.0;UMLS_CUI:C0002395;ICD10CM:G30;ICD10CM:G30.9;SNOMEDCT_US_2016_03_01:154998003;SNOMEDCT_US_2016_03_01:267688001;SNOMEDCT_US_2016_03_01:26929004;SNOMEDCT_US_2016_03_01:73768007;	4341139	Gene	ACE	ACE;ACE1;angiotensin I converting enzyme;CD143;DCP;DCP1;ace--an;Angiotensin-converting enzyme;cd 143;CD143 antigen;dipeptidyl carboxypeptidase 1;Dipeptidyl carboxypeptidase I;dipeptidyl carboxypeptidase-1;dipeptidyl carboxypeptidase-i;dipeptidyl-carboxypeptidase i;EC 3.2.1.-;EC 3.4.15.1;kininase 2;Kininase II;kininase ii-type;kininase type ii;kininase-ii;	SWISSPROT_AC:P12821;SWISSPROT_ID:ACE_HUMAN;GeneID:1636;Ensembl:ENSG00000159640;Ensembl:ENSG00000264813;HGNC:HGNC:2707;MIM:106180;Vega:OTTHUMG00000154927;Vega:OTTHUMG00000178900;protein_accession:AAA51684.1;protein_accession:AAA60611.1;protein_accession:AAD14360.1;protein_accession:AAD28560.1;protein_accession:AAD28561.1;protein_accession:AAP03651.1;protein_accession:AAP13243.1;protein_accession:A…
27548528	ACE -<> Alzheimer Disease	regulation	Pubmed 2003:12605101;	To attempt to replicate previous reports that polymorphic variation in the <b>DCP1</b> gene causes increased susceptibility to the development of <b>Alzheimer's disease</b>, either on its own or in interaction with the effects of the gene for apolipoprotein E (APOE).[Pubmed 2003:12605101];	4341139	Gene	ACE	ACE;ACE1;angiotensin I converting enzyme;CD143;DCP;DCP1;ace--an;Angiotensin-converting enzyme;cd 143;CD143 antigen;dipeptidyl carboxypeptidase 1;Dipeptidyl carboxypeptidase I;dipeptidyl carboxypeptidase-1;dipeptidyl carboxypeptidase-i;dipeptidyl-carboxypeptidase i;EC 3.2.1.-;EC 3.4.15.1;kininase 2;Kininase II;kininase ii-type;kininase type ii;kininase-ii;	SWISSPROT_AC:P12821;SWISSPROT_ID:ACE_HUMAN;GeneID:1636;Ensembl:ENSG00000159640;Ensembl:ENSG00000264813;HGNC:HGNC:2707;MIM:106180;Vega:OTTHUMG00000154927;Vega:OTTHUMG00000178900;protein_accession:AAA51684.1;protein_accession:AAA60611.1;protein_accession:AAD14360.1;protein_accession:AAD28560.1;protein_accession:AAD28561.1;protein_accession:AAP03651.1;protein_accession:AAP13243.1;protein_accession:A…	103	Disease	Alzheimer Disease	Acute Confusional Senile Dementia;AD;Alzheimer Dementia (AD);Alzheimer Disease;Alzheimer disease 1, familial;Alzheimer disease 6;Alzheimer disease 8;Alzheimer disease 9, late onset, susceptibility to;Alzheimer Disease, Early Onset;Alzheimer disease, familial;Alzheimer Disease, Late Onset;Alzheimer disease, late-onset;Alzheimer disease, late-onset, susceptibility to;Alzheimer disease, pathogenesis…	KEGG:05010;MIM:104300;MIM:502500;MIM:604154;Mesh_UI:D000544;Mesh_MN:C10.228.140.380.100;Mesh_MN:C10.574.945.249;Mesh_MN:F03.087.400.100;efo:0000249;DOID:10652;NCI:C2866;ICD9CM:331.0;UMLS_CUI:C0002395;ICD10CM:G30;ICD10CM:G30.9;SNOMEDCT_US_2016_03_01:154998003;SNOMEDCT_US_2016_03_01:267688001;SNOMEDCT_US_2016_03_01:26929004;SNOMEDCT_US_2016_03_01:73768007;
27548546	Alzheimer Disease -- DCP1B	association	Pubmed 2002:11992568;Pubmed 2003:12605101;Pubmed 2005:15832037;	No association between <b>DCP1</b> genotype and <b>late-onset Alzheimer disease</b>.[Pubmed 2002:11992568];Further research is needed to elucidate any role that the <b>DCP1</b> polymorphism may play in relation to <b>Alzheimer's disease</b>.[Pubmed 2003:12605101];To attempt to replicate previous reports that polymorphic variation in the <b>DCP1</b> gene causes increased susceptibility to the deve…	103	Disease	Alzheimer Disease	Acute Confusional Senile Dementia;AD;Alzheimer Dementia (AD);Alzheimer Disease;Alzheimer disease 1, familial;Alzheimer disease 6;Alzheimer disease 8;Alzheimer disease 9, late onset, susceptibility to;Alzheimer Disease, Early Onset;Alzheimer disease, familial;Alzheimer Disease, Late Onset;Alzheimer disease, late-onset;Alzheimer disease, late-onset, susceptibility to;Alzheimer disease, pathogenesis…	KEGG:05010;MIM:104300;MIM:502500;MIM:604154;Mesh_UI:D000544;Mesh_MN:C10.228.140.380.100;Mesh_MN:C10.574.945.249;Mesh_MN:F03.087.400.100;efo:0000249;DOID:10652;NCI:C2866;ICD9CM:331.0;UMLS_CUI:C0002395;ICD10CM:G30;ICD10CM:G30.9;SNOMEDCT_US_2016_03_01:154998003;SNOMEDCT_US_2016_03_01:267688001;SNOMEDCT_US_2016_03_01:26929004;SNOMEDCT_US_2016_03_01:73768007;	4359621	Gene	DCP1B	DCP1;DCP1B;decapping mRNA 1B;EC 3.-.-.-;mRNA-decapping enzyme 1B;	SWISSPROT_AC:Q8IZD4;SWISSPROT_ID:DCP1B_HUMAN;GeneID:196513;Ensembl:ENSG00000151065;HGNC:HGNC:24451;MIM:609843;Vega:OTTHUMG00000168113;protein_accession:AAH15368.2;protein_accession:AAH43437.1;protein_accession:AAN62764.1;protein_accession:BAB71118.1;protein_accession:BAG61243.1;protein_accession:BAG62708.1;protein_accession:EAW88915.1;protein_accession:EAW88916.1;protein_accession:NP_001306221.1;…
27548551	DCP1B -<> Alzheimer Disease	regulation	Pubmed 2003:12605101;	To attempt to replicate previous reports that polymorphic variation in the <b>DCP1</b> gene causes increased susceptibility to the development of <b>Alzheimer's disease</b>, either on its own or in interaction with the effects of the gene for apolipoprotein E (APOE).[Pubmed 2003:12605101];	4359621	Gene	DCP1B	DCP1;DCP1B;decapping mRNA 1B;EC 3.-.-.-;mRNA-decapping enzyme 1B;	SWISSPROT_AC:Q8IZD4;SWISSPROT_ID:DCP1B_HUMAN;GeneID:196513;Ensembl:ENSG00000151065;HGNC:HGNC:24451;MIM:609843;Vega:OTTHUMG00000168113;protein_accession:AAH15368.2;protein_accession:AAH43437.1;protein_accession:AAN62764.1;protein_accession:BAB71118.1;protein_accession:BAG61243.1;protein_accession:BAG62708.1;protein_accession:EAW88915.1;protein_accession:EAW88916.1;protein_accession:NP_001306221.1;…	103	Disease	Alzheimer Disease	Acute Confusional Senile Dementia;AD;Alzheimer Dementia (AD);Alzheimer Disease;Alzheimer disease 1, familial;Alzheimer disease 6;Alzheimer disease 8;Alzheimer disease 9, late onset, susceptibility to;Alzheimer Disease, Early Onset;Alzheimer disease, familial;Alzheimer Disease, Late Onset;Alzheimer disease, late-onset;Alzheimer disease, late-onset, susceptibility to;Alzheimer disease, pathogenesis…	KEGG:05010;MIM:104300;MIM:502500;MIM:604154;Mesh_UI:D000544;Mesh_MN:C10.228.140.380.100;Mesh_MN:C10.574.945.249;Mesh_MN:F03.087.400.100;efo:0000249;DOID:10652;NCI:C2866;ICD9CM:331.0;UMLS_CUI:C0002395;ICD10CM:G30;ICD10CM:G30.9;SNOMEDCT_US_2016_03_01:154998003;SNOMEDCT_US_2016_03_01:267688001;SNOMEDCT_US_2016_03_01:26929004;SNOMEDCT_US_2016_03_01:73768007;
27549413	Alzheimer Disease -- MME	association	Pubmed 2013:23948879;Pubmed 2004:15548496;Pubmed 2002:11849775;Pubmed 2002:12387451;Pubmed 2002:12391610;Pubmed 2012:22751177;Pubmed 2015:25673500;Pubmed 2015:26096375;Pubmed 2008:18403590;Pubmed 2007:17486446;Pubmed 2007:17928142;Pubmed 2014:25125048;Pubmed 2011:21559427;Pubmed 2010:20164562;Pubmed 2010:20400513;Pubmed 2010:20663017;Pubmed 2009:19021293;Pubmed 2009:19250583;Pubmed 2003:12768360;…	AÃŽÂ²42 levels in CSF did not correlate with <b>NEP</b> concentration or activity in the <b>AD</b>, CJD, or depression groups, but NEP-like activity and AÃŽÂ²42 levels correlated significantly in the FTD group.[Pubmed 2013:23948879];AÃƒÂŽÃ‚Â²42 levels in CSF did not correlate with <b>NEP</b> concentration or activity in the <b>AD</b>, CJD, or depression groups, but NEP-like activity and AÃƒÂŽÃ‚Â²…	103	Disease	Alzheimer Disease	Acute Confusional Senile Dementia;AD;Alzheimer Dementia (AD);Alzheimer Disease;Alzheimer disease 1, familial;Alzheimer disease 6;Alzheimer disease 8;Alzheimer disease 9, late onset, susceptibility to;Alzheimer Disease, Early Onset;Alzheimer disease, familial;Alzheimer Disease, Late Onset;Alzheimer disease, late-onset;Alzheimer disease, late-onset, susceptibility to;Alzheimer disease, pathogenesis…	KEGG:05010;MIM:104300;MIM:502500;MIM:604154;Mesh_UI:D000544;Mesh_MN:C10.228.140.380.100;Mesh_MN:C10.574.945.249;Mesh_MN:F03.087.400.100;efo:0000249;DOID:10652;NCI:C2866;ICD9CM:331.0;UMLS_CUI:C0002395;ICD10CM:G30;ICD10CM:G30.9;SNOMEDCT_US_2016_03_01:154998003;SNOMEDCT_US_2016_03_01:267688001;SNOMEDCT_US_2016_03_01:26929004;SNOMEDCT_US_2016_03_01:73768007;	4343306	Gene	MME	CALLA;CD10;CMT2T;membrane metalloendopeptidase;MME;NEP;SCA43;SFE;antigen cd 10;antigen cd10;Atriopeptidase;cd 10;cd-10;cd-x;CD10 antigen;Common acute lymphocytic leukemia antigen;EC 3.4.24.11;ec3.4.24.11;Enkephalinase;EPN;nep-type;Neprilysin;Neutral endopeptidase;Neutral endopeptidase 24.11;neutral endopeptidase-24.11;neutral-endopeptidase;Skin fibroblast elastase;skin fibroblast elastase-type;ty…	SWISSPROT_AC:P08473;SWISSPROT_ID:NEP_HUMAN;GeneID:4311;Ensembl:ENSG00000196549;HGNC:HGNC:7154;MIM:120520;Vega:OTTHUMG00000158455;protein_accession:AAA51915.1;protein_accession:AAI01633.1;protein_accession:AAI01659.1;protein_accession:AAI06071.1;protein_accession:AAI43466.1;protein_accession:ACA05913.1;protein_accession:ACA05914.1;protein_accession:AGE12493.1;protein_accession:AGE12494.1;protein_a…
27550040	Alzheimer Disease -- STH	association	Pubmed 2006:16428884;Pubmed 2006:16603077;Pubmed 2004:15136700;Pubmed 2008:18396294;Pubmed 2010:20852909;Pubmed 2003:12588928;Pubmed 2003:12826738;Pubmed 2003:12875906;Pubmed central 2017:5542912;Pubmed central 2006:1526745;	Our results indicate that both the GSK-3beta (-50) and <b>STH</b> (Q7R) polymorphisms increase the risk of late-onset (subjects >72 years) <b>AD</b>, although they appear to be independent and thus not to interact synergistically.[Pubmed 2006:16428884];Association between <b>AD</b> and the newly discovered <b>saitohin</b> (STH) gene, nested within the intron of the tau gene, has been reported.[Pu…	103	Disease	Alzheimer Disease	Acute Confusional Senile Dementia;AD;Alzheimer Dementia (AD);Alzheimer Disease;Alzheimer disease 1, familial;Alzheimer disease 6;Alzheimer disease 8;Alzheimer disease 9, late onset, susceptibility to;Alzheimer Disease, Early Onset;Alzheimer disease, familial;Alzheimer Disease, Late Onset;Alzheimer disease, late-onset;Alzheimer disease, late-onset, susceptibility to;Alzheimer disease, pathogenesis…	KEGG:05010;MIM:104300;MIM:502500;MIM:604154;Mesh_UI:D000544;Mesh_MN:C10.228.140.380.100;Mesh_MN:C10.574.945.249;Mesh_MN:F03.087.400.100;efo:0000249;DOID:10652;NCI:C2866;ICD9CM:331.0;UMLS_CUI:C0002395;ICD10CM:G30;ICD10CM:G30.9;SNOMEDCT_US_2016_03_01:154998003;SNOMEDCT_US_2016_03_01:267688001;SNOMEDCT_US_2016_03_01:26929004;SNOMEDCT_US_2016_03_01:73768007;	4360223	Gene	STH	MAPTIT;saitohin;STH;	SWISSPROT_AC:Q8IWL8;SWISSPROT_ID:STH_HUMAN;GeneID:246744;Ensembl:ENSG00000256762;HGNC:HGNC:18839;MIM:607067;Vega:OTTHUMG00000168633;protein_accession:AAI30320.1;protein_accession:AAI30322.1;protein_accession:AAO03577.1;protein_accession:NP_001007533.1;protein_accession:Q8IWL8.1;protein_gi:120659814;protein_gi:120660164;protein_gi:27374199;protein_gi:50401272;protein_gi:56090269;RNA_nucleotide_acc…
27550226	Alzheimer Disease -- PPARA	association	Pubmed 2009:17850927;Pubmed 2003:12938026;Pubmed 2017:28474570;Pubmed central 2015:4326216;Pubmed central 2016:4783391;	Recently, a single nucleotide polymorphism (SNP, rs1800206) in the <b>peroxisome proliferator-activated receptor alpha</b> (PPAR-alpha) gene has been proposed to be associated with <b>Alzheimer's disease</b> (AD).[Pubmed 2009:17850927];The <b>PPAR-alpha</b> gene in <b>Alzheimer's disease</b>: lack of replication of earlier association.[Pubmed 2009:17850927];Polymorphism in the <b>peroxisome proli…	103	Disease	Alzheimer Disease	Acute Confusional Senile Dementia;AD;Alzheimer Dementia (AD);Alzheimer Disease;Alzheimer disease 1, familial;Alzheimer disease 6;Alzheimer disease 8;Alzheimer disease 9, late onset, susceptibility to;Alzheimer Disease, Early Onset;Alzheimer disease, familial;Alzheimer Disease, Late Onset;Alzheimer disease, late-onset;Alzheimer disease, late-onset, susceptibility to;Alzheimer disease, pathogenesis…	KEGG:05010;MIM:104300;MIM:502500;MIM:604154;Mesh_UI:D000544;Mesh_MN:C10.228.140.380.100;Mesh_MN:C10.574.945.249;Mesh_MN:F03.087.400.100;efo:0000249;DOID:10652;NCI:C2866;ICD9CM:331.0;UMLS_CUI:C0002395;ICD10CM:G30;ICD10CM:G30.9;SNOMEDCT_US_2016_03_01:154998003;SNOMEDCT_US_2016_03_01:267688001;SNOMEDCT_US_2016_03_01:26929004;SNOMEDCT_US_2016_03_01:73768007;	4344188	Gene	PPARA	hPPAR;NR1C1;peroxisome proliferator activated receptor alpha;PPAR;PPARA;PPARalpha;Nuclear receptor subfamily 1 group C member 1;peroxisome proliferator activated receptor a;peroxisome proliferator activated receptor-alpha;peroxisome proliferator activated-receptor alpha;peroxisome proliferator- activated receptor alpha;peroxisome proliferator- activated receptor-alpha;peroxisome proliferator--act…	SWISSPROT_AC:Q07869;SWISSPROT_ID:PPARA_HUMAN;GeneID:5465;Ensembl:ENSG00000186951;HGNC:HGNC:9232;MIM:170998;Vega:OTTHUMG00000150443;protein_accession:AAA36468.1;protein_accession:AAB32649.1;protein_accession:AAO13489.1;protein_accession:AAO89521.1;protein_accession:AAO89522.1;protein_accession:AAO89523.1;protein_accession:AAO89524.1;protein_accession:AAO89525.1;protein_accession:AAO89526.1;protein…
27550243	PPARA -<> Alzheimer Disease	regulation	Pubmed 2003:12938026;	Polymorphism in the <b>peroxisome proliferator-activated receptor alpha</b> gene influences the risk for <b>Alzheimer's disease</b>.[Pubmed 2003:12938026];	4344188	Gene	PPARA	hPPAR;NR1C1;peroxisome proliferator activated receptor alpha;PPAR;PPARA;PPARalpha;Nuclear receptor subfamily 1 group C member 1;peroxisome proliferator activated receptor a;peroxisome proliferator activated receptor-alpha;peroxisome proliferator activated-receptor alpha;peroxisome proliferator- activated receptor alpha;peroxisome proliferator- activated receptor-alpha;peroxisome proliferator--act…	SWISSPROT_AC:Q07869;SWISSPROT_ID:PPARA_HUMAN;GeneID:5465;Ensembl:ENSG00000186951;HGNC:HGNC:9232;MIM:170998;Vega:OTTHUMG00000150443;protein_accession:AAA36468.1;protein_accession:AAB32649.1;protein_accession:AAO13489.1;protein_accession:AAO89521.1;protein_accession:AAO89522.1;protein_accession:AAO89523.1;protein_accession:AAO89524.1;protein_accession:AAO89525.1;protein_accession:AAO89526.1;protein…	103	Disease	Alzheimer Disease	Acute Confusional Senile Dementia;AD;Alzheimer Dementia (AD);Alzheimer Disease;Alzheimer disease 1, familial;Alzheimer disease 6;Alzheimer disease 8;Alzheimer disease 9, late onset, susceptibility to;Alzheimer Disease, Early Onset;Alzheimer disease, familial;Alzheimer Disease, Late Onset;Alzheimer disease, late-onset;Alzheimer disease, late-onset, susceptibility to;Alzheimer disease, pathogenesis…	KEGG:05010;MIM:104300;MIM:502500;MIM:604154;Mesh_UI:D000544;Mesh_MN:C10.228.140.380.100;Mesh_MN:C10.574.945.249;Mesh_MN:F03.087.400.100;efo:0000249;DOID:10652;NCI:C2866;ICD9CM:331.0;UMLS_CUI:C0002395;ICD10CM:G30;ICD10CM:G30.9;SNOMEDCT_US_2016_03_01:154998003;SNOMEDCT_US_2016_03_01:267688001;SNOMEDCT_US_2016_03_01:26929004;SNOMEDCT_US_2016_03_01:73768007;
27551402	Alzheimer Disease -- SEPT3	association	Pubmed 2004:15200238;	<b>Septin 3</b> gene polymorphism in <b>Alzheimer's disease</b>.[Pubmed 2004:15200238];These results suggest that polymorphism in exon 11 of <b>septin 3</b> may have a determinative role in the pathogenesis of <b>AD</b>.[Pubmed 2004:15200238];	103	Disease	Alzheimer Disease	Acute Confusional Senile Dementia;AD;Alzheimer Dementia (AD);Alzheimer Disease;Alzheimer disease 1, familial;Alzheimer disease 6;Alzheimer disease 8;Alzheimer disease 9, late onset, susceptibility to;Alzheimer Disease, Early Onset;Alzheimer disease, familial;Alzheimer Disease, Late Onset;Alzheimer disease, late-onset;Alzheimer disease, late-onset, susceptibility to;Alzheimer disease, pathogenesis…	KEGG:05010;MIM:104300;MIM:502500;MIM:604154;Mesh_UI:D000544;Mesh_MN:C10.228.140.380.100;Mesh_MN:C10.574.945.249;Mesh_MN:F03.087.400.100;efo:0000249;DOID:10652;NCI:C2866;ICD9CM:331.0;UMLS_CUI:C0002395;ICD10CM:G30;ICD10CM:G30.9;SNOMEDCT_US_2016_03_01:154998003;SNOMEDCT_US_2016_03_01:267688001;SNOMEDCT_US_2016_03_01:26929004;SNOMEDCT_US_2016_03_01:73768007;	4353104	Gene	SEPT3	bK250D10.3;SEP3;SEPT3;septin 3;neuronal-specific septin 3;Neuronal-specific septin-3;sep 3;sep-3;sept 3;septin-3;	SWISSPROT_AC:Q9UH03;SWISSPROT_ID:SEPT3_HUMAN;GeneID:55964;Ensembl:ENSG00000100167;HGNC:HGNC:10750;MIM:608314;Vega:OTTHUMG00000030494;protein_accession:AAG00517.1;protein_accession:AAG00518.1;protein_accession:AAG00519.1;protein_accession:AAI11780.2;protein_accession:BAD92389.1;protein_accession:BAF82726.1;protein_accession:BAH13172.1;protein_accession:CAD38797.1;protein_accession:CAG30458.1;prote…
27551610	Alzheimer Disease -- MTHFR	association	Pubmed 2001:11711225;Pubmed 2013:23659764;Pubmed 2013:24223459;Pubmed 2004:14739536;Pubmed 2010:20600372;Pubmed 2009:19246914;Pubmed 2003:12784029;Pubmed central 2014:4162018;Pubmed central 2017:5328683;Pubmed central 2013:3810363;	However, contrasting results on the distribution of the <b>MTHFR</b> C677T common polymorphism in <b>AD</b> have been published.[Pubmed 2001:11711225];Genetic analyses did not indicate a significant association between the <b>MTHFR</b> C677T mutation and <b>AD</b> (C/T: 63.15% versus 39%, p=0.087).[Pubmed 2013:23659764];Our data suggest an association between the <b>MTHFR</b> A1298C mutation and …	103	Disease	Alzheimer Disease	Acute Confusional Senile Dementia;AD;Alzheimer Dementia (AD);Alzheimer Disease;Alzheimer disease 1, familial;Alzheimer disease 6;Alzheimer disease 8;Alzheimer disease 9, late onset, susceptibility to;Alzheimer Disease, Early Onset;Alzheimer disease, familial;Alzheimer Disease, Late Onset;Alzheimer disease, late-onset;Alzheimer disease, late-onset, susceptibility to;Alzheimer disease, pathogenesis…	KEGG:05010;MIM:104300;MIM:502500;MIM:604154;Mesh_UI:D000544;Mesh_MN:C10.228.140.380.100;Mesh_MN:C10.574.945.249;Mesh_MN:F03.087.400.100;efo:0000249;DOID:10652;NCI:C2866;ICD9CM:331.0;UMLS_CUI:C0002395;ICD10CM:G30;ICD10CM:G30.9;SNOMEDCT_US_2016_03_01:154998003;SNOMEDCT_US_2016_03_01:267688001;SNOMEDCT_US_2016_03_01:26929004;SNOMEDCT_US_2016_03_01:73768007;	4343431	Gene	MTHFR	methylenetetrahydrofolate reductase;MTHFR;EC 1.5.1.20;methylenetetrahydrofolate-reductase;MTHR;	SWISSPROT_AC:P42898;SWISSPROT_ID:MTHR_HUMAN;GeneID:4524;Ensembl:ENSG00000177000;HGNC:HGNC:7436;MIM:607093;Vega:OTTHUMG00000002277;protein_accession:AAA74440.2;protein_accession:AAD17965.1;protein_accession:AAG33979.1;protein_accession:AAH53509.1;protein_accession:AAL17646.1;protein_accession:AAL17647.1;protein_accession:AAL17648.1;protein_accession:AAL17649.1;protein_accession:AAL17650.1;protein_…
27551824	Alzheimer Disease -- FYN	association	Pubmed 2004:15098360;Pubmed 2012:21741124;Pubmed 2012:22843238;Pubmed 2015:25874001;Pubmed 2014:24495408;Pubmed 1998:9763511;Pubmed 2016:27520374;Pubmed 2017:28033507;Pubmed central 2012:3490962;Pubmed central 2011:3037338;Pubmed central 2011:3268149;Pubmed central 2013:3722066;Pubmed central 2013:3876695;Pubmed central 2006:1559932;	Analysis of the <b>fyn</b> kinase gene in <b>Alzheimer's disease</b> and schizophrenia.[Pubmed 2004:15098360];However, Fyn also increases the nonpathological cleavage of amyloid precursor protein (APP), suggesting opposing roles for <b>Fyn</b> in the pathogenesis of <b>Alzheimer's disease</b> (AD).[Pubmed 2012:21741124];In silico study of <b>Alzheimer's disease</b> in relation to <b>FYN</b> gene.…	103	Disease	Alzheimer Disease	Acute Confusional Senile Dementia;AD;Alzheimer Dementia (AD);Alzheimer Disease;Alzheimer disease 1, familial;Alzheimer disease 6;Alzheimer disease 8;Alzheimer disease 9, late onset, susceptibility to;Alzheimer Disease, Early Onset;Alzheimer disease, familial;Alzheimer Disease, Late Onset;Alzheimer disease, late-onset;Alzheimer disease, late-onset, susceptibility to;Alzheimer disease, pathogenesis…	KEGG:05010;MIM:104300;MIM:502500;MIM:604154;Mesh_UI:D000544;Mesh_MN:C10.228.140.380.100;Mesh_MN:C10.574.945.249;Mesh_MN:F03.087.400.100;efo:0000249;DOID:10652;NCI:C2866;ICD9CM:331.0;UMLS_CUI:C0002395;ICD10CM:G30;ICD10CM:G30.9;SNOMEDCT_US_2016_03_01:154998003;SNOMEDCT_US_2016_03_01:267688001;SNOMEDCT_US_2016_03_01:26929004;SNOMEDCT_US_2016_03_01:73768007;	4341870	Gene	FYN	FYN;FYN proto-oncogene, Src family tyrosine kinase;p59-FYN;SLK;SYN;c-fyn proto-oncogene;EC 2.7.10.2;fyn protein tyrosine kinase;fyn protein-tyrosine kinase;fyn tyrosine protein kinase;p59 fyn;protein fyn tyrosine kinase;protein tyrosine kinase fyn;protein-tyrosine kinase fyn;Proto-oncogene c-Fyn;Proto-oncogene Syn;src kinase-like;Src-like kinase;syn-type;tyrosine protein kinase fyn;Tyrosine-prote…	SWISSPROT_AC:P06241;SWISSPROT_ID:FYN_HUMAN;GeneID:2534;Ensembl:ENSG00000010810;HGNC:HGNC:4037;MIM:137025;Vega:OTTHUMG00000016305;protein_accession:AAA36615.1;protein_accession:AAA52491.1;protein_accession:AAA52492.1;protein_accession:AAB33113.2;protein_accession:AAC08285.1;protein_accession:AAH32496.1;protein_accession:ADZ15411.1;protein_accession:BAG51788.1;protein_accession:BAG70107.1;protein_a…
27552527	CYP19A1 -<> Alzheimer Disease	regulation	Pubmed 2004:15079018;	Polymorphisms in the <b>CYP19</b> gene confer increased risk for <b>Alzheimer disease</b>.[Pubmed 2004:15079018];	4341099	Gene	CYP19A1	ARO;ARO1;CPV1;CYAR;CYP19;CYP19A1;CYPXIX;cytochrome P450 family 19 subfamily A member 1;P-450AROM;Aromatase;aromatase--an;CP19A;Cytochrome P-450AROM;Cytochrome P450 19A1;EC 1.14.14.14;Estrogen synthase;	SWISSPROT_AC:P11511;SWISSPROT_ID:CP19A_HUMAN;GeneID:1588;Ensembl:ENSG00000137869;HGNC:HGNC:2594;MIM:107910;Vega:OTTHUMG00000131747;protein_accession:AAA35556.1;protein_accession:AAA35557.1;protein_accession:AAA52132.1;protein_accession:AAA52141.1;protein_accession:AAB21500.1;protein_accession:AAB21520.1;protein_accession:AAB26390.1;protein_accession:AAD14894.2;protein_accession:AAH20767.1;protein…	103	Disease	Alzheimer Disease	Acute Confusional Senile Dementia;AD;Alzheimer Dementia (AD);Alzheimer Disease;Alzheimer disease 1, familial;Alzheimer disease 6;Alzheimer disease 8;Alzheimer disease 9, late onset, susceptibility to;Alzheimer Disease, Early Onset;Alzheimer disease, familial;Alzheimer Disease, Late Onset;Alzheimer disease, late-onset;Alzheimer disease, late-onset, susceptibility to;Alzheimer disease, pathogenesis…	KEGG:05010;MIM:104300;MIM:502500;MIM:604154;Mesh_UI:D000544;Mesh_MN:C10.228.140.380.100;Mesh_MN:C10.574.945.249;Mesh_MN:F03.087.400.100;efo:0000249;DOID:10652;NCI:C2866;ICD9CM:331.0;UMLS_CUI:C0002395;ICD10CM:G30;ICD10CM:G30.9;SNOMEDCT_US_2016_03_01:154998003;SNOMEDCT_US_2016_03_01:267688001;SNOMEDCT_US_2016_03_01:26929004;SNOMEDCT_US_2016_03_01:73768007;
27552528	Alzheimer Disease -- CYP19A1	association	Pubmed 2013:23635391;Pubmed 2004:15079018;Pubmed 2012:22057025;Pubmed 2016:27583919;Pubmed central 2016:5008603;	<b>CYP19</b> polymorphisms affect risk for <b>AD</b> in women, and risk alleles vary by AIMs-defined ancestry.[Pubmed 2013:23635391];We investigated the influence of <b>CYP19</b> polymorphisms on risk for <b>AD</b> in a multiethnic cohort of women, with individual ethnicity assessed by genetic population ancestry informative markers (AIMs) as well as by self-identified ethnicity.[Pubmed 2013:2363…	103	Disease	Alzheimer Disease	Acute Confusional Senile Dementia;AD;Alzheimer Dementia (AD);Alzheimer Disease;Alzheimer disease 1, familial;Alzheimer disease 6;Alzheimer disease 8;Alzheimer disease 9, late onset, susceptibility to;Alzheimer Disease, Early Onset;Alzheimer disease, familial;Alzheimer Disease, Late Onset;Alzheimer disease, late-onset;Alzheimer disease, late-onset, susceptibility to;Alzheimer disease, pathogenesis…	KEGG:05010;MIM:104300;MIM:502500;MIM:604154;Mesh_UI:D000544;Mesh_MN:C10.228.140.380.100;Mesh_MN:C10.574.945.249;Mesh_MN:F03.087.400.100;efo:0000249;DOID:10652;NCI:C2866;ICD9CM:331.0;UMLS_CUI:C0002395;ICD10CM:G30;ICD10CM:G30.9;SNOMEDCT_US_2016_03_01:154998003;SNOMEDCT_US_2016_03_01:267688001;SNOMEDCT_US_2016_03_01:26929004;SNOMEDCT_US_2016_03_01:73768007;	4341099	Gene	CYP19A1	ARO;ARO1;CPV1;CYAR;CYP19;CYP19A1;CYPXIX;cytochrome P450 family 19 subfamily A member 1;P-450AROM;Aromatase;aromatase--an;CP19A;Cytochrome P-450AROM;Cytochrome P450 19A1;EC 1.14.14.14;Estrogen synthase;	SWISSPROT_AC:P11511;SWISSPROT_ID:CP19A_HUMAN;GeneID:1588;Ensembl:ENSG00000137869;HGNC:HGNC:2594;MIM:107910;Vega:OTTHUMG00000131747;protein_accession:AAA35556.1;protein_accession:AAA35557.1;protein_accession:AAA52132.1;protein_accession:AAA52141.1;protein_accession:AAB21500.1;protein_accession:AAB21520.1;protein_accession:AAB26390.1;protein_accession:AAD14894.2;protein_accession:AAH20767.1;protein…
27552747	Alzheimer Disease -- CBS	association	Pubmed 2004:15975077;Pubmed 2002:12054683;Pubmed 2005:16422253;	Although MTHFR and MS polymorphisms have been shown to be positively associated with AD in some populations, the relationship of the <b>CBS</b> gene with <b>AD</b> remains undefined.[Pubmed 2004:15975077];In order to evaluate whether <b>AD</b> is associated with <b>CBS</b> gene changes leading to decreased CBS activity and homocysteine accumulation, we genotyped the CBS 844ins68 mutation and VNTR…	103	Disease	Alzheimer Disease	Acute Confusional Senile Dementia;AD;Alzheimer Dementia (AD);Alzheimer Disease;Alzheimer disease 1, familial;Alzheimer disease 6;Alzheimer disease 8;Alzheimer disease 9, late onset, susceptibility to;Alzheimer Disease, Early Onset;Alzheimer disease, familial;Alzheimer Disease, Late Onset;Alzheimer disease, late-onset;Alzheimer disease, late-onset, susceptibility to;Alzheimer disease, pathogenesis…	KEGG:05010;MIM:104300;MIM:502500;MIM:604154;Mesh_UI:D000544;Mesh_MN:C10.228.140.380.100;Mesh_MN:C10.574.945.249;Mesh_MN:F03.087.400.100;efo:0000249;DOID:10652;NCI:C2866;ICD9CM:331.0;UMLS_CUI:C0002395;ICD10CM:G30;ICD10CM:G30.9;SNOMEDCT_US_2016_03_01:154998003;SNOMEDCT_US_2016_03_01:267688001;SNOMEDCT_US_2016_03_01:26929004;SNOMEDCT_US_2016_03_01:73768007;	4340515	Gene	CBS	CBS;cystathionine-beta-synthase;HIP4;Beta-thionase;cbs-type;CBSL;cystathionine beta synthase-like protein;Cystathionine beta-synthase;Cystathionine beta-synthase-like protein;EC 4.2.1.22;hip 4;hip-4;Serine sulfhydrase;	SWISSPROT_AC:P0DN79;SWISSPROT_AC:P35520;SWISSPROT_ID:CBSL_HUMAN;SWISSPROT_ID:CBS_HUMAN;GeneID:875;Ensembl:ENSG00000160200;HGNC:HGNC:1550;MIM:613381;Vega:OTTHUMG00000086834;protein_accession:AAA19874.1;protein_accession:AAA98524.1;protein_accession:AAC64683.1;protein_accession:AAC64684.1;protein_accession:AAH00440.1;protein_accession:AAH10242.1;protein_accession:AAH11381.1;protein_accession:AAH123…
27553076	Alzheimer Disease -- IL1RN	association	Pubmed 2004:15250242;Pubmed 2015:26560086;Pubmed 2008:18021299;	No association of <b>interleukin-1 receptor antagonist</b> gene polymorphism with <b>Alzheimer's disease</b> was identified in this population.[Pubmed 2004:15250242];To identify an interaction between the <b>interleukin-1 receptor antagonist</b> gene polymorphism and risk of <b>Alzheimer's disease</b>.[Pubmed 2004:15250242];Central delivery of iodine-125-labeled cetuximab, etanercept and <b>anaki…	103	Disease	Alzheimer Disease	Acute Confusional Senile Dementia;AD;Alzheimer Dementia (AD);Alzheimer Disease;Alzheimer disease 1, familial;Alzheimer disease 6;Alzheimer disease 8;Alzheimer disease 9, late onset, susceptibility to;Alzheimer Disease, Early Onset;Alzheimer disease, familial;Alzheimer Disease, Late Onset;Alzheimer disease, late-onset;Alzheimer disease, late-onset, susceptibility to;Alzheimer disease, pathogenesis…	KEGG:05010;MIM:104300;MIM:502500;MIM:604154;Mesh_UI:D000544;Mesh_MN:C10.228.140.380.100;Mesh_MN:C10.574.945.249;Mesh_MN:F03.087.400.100;efo:0000249;DOID:10652;NCI:C2866;ICD9CM:331.0;UMLS_CUI:C0002395;ICD10CM:G30;ICD10CM:G30.9;SNOMEDCT_US_2016_03_01:154998003;SNOMEDCT_US_2016_03_01:267688001;SNOMEDCT_US_2016_03_01:26929004;SNOMEDCT_US_2016_03_01:73768007;	4342712	Gene	IL1RN	DIRA;ICIL-1RA;IL-1ra;IL-1ra3;IL-1RN;IL1F3;IL1RA;IL1RN;interleukin 1 receptor antagonist;IRAP;MVCD4;Anakinra;antagonist interleukin-1 receptor;antagonist of an interleukin-1 receptor;antagonist of interleukin 1 receptor;antagonist of interleukin-1 receptor;il 1 inhibitor;il 1rn;il-1 inhibitor;il-1-inhibitor;il-1ra 3;il-1ra type iii;IL1 inhibitor;il1ralpha;inhibitor il-1;inhibitor of il-1;inhibitor…	SWISSPROT_AC:P18510;SWISSPROT_ID:IL1RA_HUMAN;GeneID:3557;Ensembl:ENSG00000136689;HGNC:HGNC:6000;MIM:147679;Vega:OTTHUMG00000131341;protein_accession:AAA59138.1;protein_accession:AAB41943.1;protein_accession:AAB92268.1;protein_accession:AAB92269.1;protein_accession:AAB92270.1;protein_accession:AAC13499.1;protein_accession:AAC39672.1;protein_accession:AAH09745.1;protein_accession:AAN87150.1;protein…
27553231	Alzheimer Disease -- M6PR	association	Pubmed 2004:15167696;	Gene location and function of the <b>CD-MPR</b> suggest an involvement in <b>Alzheimer's disease</b>;[Pubmed 2004:15167696];however, we could not find an association of the <b>CD-MPR</b> polymorphism with <b>Alzheimer's disease</b>.[Pubmed 2004:15167696];No significant association of the <b>CD-MPR</b> C-allele with <b>Alzheimer's disease</b> was observed.[Pubmed 2004:15167696];The expression of t…	103	Disease	Alzheimer Disease	Acute Confusional Senile Dementia;AD;Alzheimer Dementia (AD);Alzheimer Disease;Alzheimer disease 1, familial;Alzheimer disease 6;Alzheimer disease 8;Alzheimer disease 9, late onset, susceptibility to;Alzheimer Disease, Early Onset;Alzheimer disease, familial;Alzheimer Disease, Late Onset;Alzheimer disease, late-onset;Alzheimer disease, late-onset, susceptibility to;Alzheimer disease, pathogenesis…	KEGG:05010;MIM:104300;MIM:502500;MIM:604154;Mesh_UI:D000544;Mesh_MN:C10.228.140.380.100;Mesh_MN:C10.574.945.249;Mesh_MN:F03.087.400.100;efo:0000249;DOID:10652;NCI:C2866;ICD9CM:331.0;UMLS_CUI:C0002395;ICD10CM:G30;ICD10CM:G30.9;SNOMEDCT_US_2016_03_01:154998003;SNOMEDCT_US_2016_03_01:267688001;SNOMEDCT_US_2016_03_01:26929004;SNOMEDCT_US_2016_03_01:73768007;	4343121	Gene	M6PR	CD-M6PR;CD-MPR;M6PR;mannose-6-phosphate receptor, cation dependent;MPR 46;MPR-46;MPR46;SMPR;46 kDa mannose 6-phosphate receptor;46 kda mannose-6-phosphate receptor;46-kda mannose 6-phosphate receptor;46-kda mannose-6-phosphate receptor;cation dependent mannose 6-phosphate receptor;cation-dependent mannose 6 phosphate receptor;cation-dependent mannose 6-phosphate receptor;Cation-dependent mannose-…	SWISSPROT_AC:P20645;SWISSPROT_ID:MPRD_HUMAN;GeneID:4074;Ensembl:ENSG00000003056;HGNC:HGNC:6752;MIM:154540;Vega:OTTHUMG00000168276;protein_accession:AAA59542.1;protein_accession:AAH17111.1;protein_accession:AAH24206.1;protein_accession:ADQ32047.1;protein_accession:BAD96512.1;protein_accession:BAF83832.1;protein_accession:BAG35569.1;protein_accession:CAB94715.1;protein_accession:CAD48709.1;protein_…
27553731	Alzheimer Disease -- FGF1	association	Pubmed 2004:15358178;Pubmed 2014:24464990;Pubmed 2010:20079650;Pubmed 2010:20298684;	Promoter polymorphism in <b>fibroblast growth factor 1</b> gene increases risk of definite <b>Alzheimer's disease</b>.[Pubmed 2004:15358178];The results showed that the <b>FGF1</b> gene is associated with autopsy-confirmed <b>AD</b>.[Pubmed 2004:15358178];Using the promoter polymorphism of the FGF1 gene, we examined the relationship between <b>AD</b> and the <b>FGF1</b> and apolipoprotein E (APOE…	103	Disease	Alzheimer Disease	Acute Confusional Senile Dementia;AD;Alzheimer Dementia (AD);Alzheimer Disease;Alzheimer disease 1, familial;Alzheimer disease 6;Alzheimer disease 8;Alzheimer disease 9, late onset, susceptibility to;Alzheimer Disease, Early Onset;Alzheimer disease, familial;Alzheimer Disease, Late Onset;Alzheimer disease, late-onset;Alzheimer disease, late-onset, susceptibility to;Alzheimer disease, pathogenesis…	KEGG:05010;MIM:104300;MIM:502500;MIM:604154;Mesh_UI:D000544;Mesh_MN:C10.228.140.380.100;Mesh_MN:C10.574.945.249;Mesh_MN:F03.087.400.100;efo:0000249;DOID:10652;NCI:C2866;ICD9CM:331.0;UMLS_CUI:C0002395;ICD10CM:G30;ICD10CM:G30.9;SNOMEDCT_US_2016_03_01:154998003;SNOMEDCT_US_2016_03_01:267688001;SNOMEDCT_US_2016_03_01:26929004;SNOMEDCT_US_2016_03_01:73768007;	4341616	Gene	FGF1	AFGF;ECGF;ECGF-beta;ECGFA;ECGFB;FGF-1;FGF-alpha;FGF1;FGFA;fibroblast growth factor 1;GLIO703;HBGF-1;HBGF1;Acidic fibroblast growth factor;acidic fibroblast-growth factor;acidic-fibroblast growth factor;Endothelial cell growth factor;endothelial cell growth-factor;endothelial cell-growth factor;endothelial growth factor cell;factor-endothelial cell growth;fgf 1;fgf a;fgf type i;fgf-a;fgf-i;fgfalph…	SWISSPROT_AC:P05230;SWISSPROT_ID:FGF1_HUMAN;GeneID:2246;Ensembl:ENSG00000113578;HGNC:HGNC:3665;MIM:131220;Vega:OTTHUMG00000059703;protein_accession:AAA51672.1;protein_accession:AAA51673.1;protein_accession:AAA52425.1;protein_accession:AAA52446.1;protein_accession:AAA52447.1;protein_accession:AAA52638.1;protein_accession:AAA79245.1;protein_accession:AAB29057.2;protein_accession:AAB29058.1;protein_…
27553732	FGF1 -<> Alzheimer Disease	regulation	Pubmed 2004:15358178;	Promoter polymorphism in <b>fibroblast growth factor 1</b> gene increases risk of definite <b>Alzheimer's disease</b>.[Pubmed 2004:15358178];	4341616	Gene	FGF1	AFGF;ECGF;ECGF-beta;ECGFA;ECGFB;FGF-1;FGF-alpha;FGF1;FGFA;fibroblast growth factor 1;GLIO703;HBGF-1;HBGF1;Acidic fibroblast growth factor;acidic fibroblast-growth factor;acidic-fibroblast growth factor;Endothelial cell growth factor;endothelial cell growth-factor;endothelial cell-growth factor;endothelial growth factor cell;factor-endothelial cell growth;fgf 1;fgf a;fgf type i;fgf-a;fgf-i;fgfalph…	SWISSPROT_AC:P05230;SWISSPROT_ID:FGF1_HUMAN;GeneID:2246;Ensembl:ENSG00000113578;HGNC:HGNC:3665;MIM:131220;Vega:OTTHUMG00000059703;protein_accession:AAA51672.1;protein_accession:AAA51673.1;protein_accession:AAA52425.1;protein_accession:AAA52446.1;protein_accession:AAA52447.1;protein_accession:AAA52638.1;protein_accession:AAA79245.1;protein_accession:AAB29057.2;protein_accession:AAB29058.1;protein_…	103	Disease	Alzheimer Disease	Acute Confusional Senile Dementia;AD;Alzheimer Dementia (AD);Alzheimer Disease;Alzheimer disease 1, familial;Alzheimer disease 6;Alzheimer disease 8;Alzheimer disease 9, late onset, susceptibility to;Alzheimer Disease, Early Onset;Alzheimer disease, familial;Alzheimer Disease, Late Onset;Alzheimer disease, late-onset;Alzheimer disease, late-onset, susceptibility to;Alzheimer disease, pathogenesis…	KEGG:05010;MIM:104300;MIM:502500;MIM:604154;Mesh_UI:D000544;Mesh_MN:C10.228.140.380.100;Mesh_MN:C10.574.945.249;Mesh_MN:F03.087.400.100;efo:0000249;DOID:10652;NCI:C2866;ICD9CM:331.0;UMLS_CUI:C0002395;ICD10CM:G30;ICD10CM:G30.9;SNOMEDCT_US_2016_03_01:154998003;SNOMEDCT_US_2016_03_01:267688001;SNOMEDCT_US_2016_03_01:26929004;SNOMEDCT_US_2016_03_01:73768007;
27553778	Alzheimer Disease -- APOD	association	Pubmed 2001:11739619;Pubmed 2004:15316799;Pubmed 2012:22150111;Pubmed 2012:22398376;Pubmed 2015:25784209;Pubmed 2003:12497622;Pubmed 2003:12873803;Pubmed 2003:14769361;Pubmed 2005:15916898;Pubmed central 2014:4186220;Pubmed central 2014:4267786;Pubmed central 2006:1413519;	To investigate a potential role for <b>apoD</b> in the neuropathology of <b>Alzheimer's disease</b>, we have measured apoD mRNA expression in transgenic mice expressing mutated human amyloid precursor protein under control of platelet-derived growth factor promoter (PDAPP mice).[Pubmed 2001:11739619];We tested whether variation in the <b>APOD</b> gene affects <b>AD</b> risk.[Pubmed 2004:15316799]…	103	Disease	Alzheimer Disease	Acute Confusional Senile Dementia;AD;Alzheimer Dementia (AD);Alzheimer Disease;Alzheimer disease 1, familial;Alzheimer disease 6;Alzheimer disease 8;Alzheimer disease 9, late onset, susceptibility to;Alzheimer Disease, Early Onset;Alzheimer disease, familial;Alzheimer Disease, Late Onset;Alzheimer disease, late-onset;Alzheimer disease, late-onset, susceptibility to;Alzheimer disease, pathogenesis…	KEGG:05010;MIM:104300;MIM:502500;MIM:604154;Mesh_UI:D000544;Mesh_MN:C10.228.140.380.100;Mesh_MN:C10.574.945.249;Mesh_MN:F03.087.400.100;efo:0000249;DOID:10652;NCI:C2866;ICD9CM:331.0;UMLS_CUI:C0002395;ICD10CM:G30;ICD10CM:G30.9;SNOMEDCT_US_2016_03_01:154998003;SNOMEDCT_US_2016_03_01:267688001;SNOMEDCT_US_2016_03_01:26929004;SNOMEDCT_US_2016_03_01:73768007;	4340089	Gene	APOD	APOD;apolipoprotein D;apo d;Apo-D;apolipoprotein d--an;apolipoprotein-d;	SWISSPROT_AC:P05090;SWISSPROT_ID:APOD_HUMAN;GeneID:347;Ensembl:ENSG00000189058;HGNC:HGNC:612;MIM:107740;Vega:OTTHUMG00000155854;protein_accession:AAA51764.1;protein_accession:AAB35919.1;protein_accession:AAB59517.1;protein_accession:AAH07402.1;protein_accession:AAV38663.1;protein_accession:AAV38664.1;protein_accession:ABM83594.1;protein_accession:ABM87123.1;protein_accession:BAG35026.1;protein_ac…
27554160	Alzheimer Disease -- KLC1	association	Pubmed 2004:15364413;Pubmed 2007:17611642;Pubmed central 2012:3439481;	Association study of three polymorphisms of <b>kinesin light-chain 1</b> gene with <b>Alzheimer's disease</b>.[Pubmed 2004:15364413];In man, one study suggests that a polymorphism (rs8702, 56,836G>C) in the <b>kinesin light chain 1</b> gene (KNS2) may affect the risk of <b>Alzheimer's disease</b> (AD).[Pubmed 2007:17611642];Variants in the <b>kinesin light chain 1</b> gene (KLC1) are associated w…	103	Disease	Alzheimer Disease	Acute Confusional Senile Dementia;AD;Alzheimer Dementia (AD);Alzheimer Disease;Alzheimer disease 1, familial;Alzheimer disease 6;Alzheimer disease 8;Alzheimer disease 9, late onset, susceptibility to;Alzheimer Disease, Early Onset;Alzheimer disease, familial;Alzheimer Disease, Late Onset;Alzheimer disease, late-onset;Alzheimer disease, late-onset, susceptibility to;Alzheimer disease, pathogenesis…	KEGG:05010;MIM:104300;MIM:502500;MIM:604154;Mesh_UI:D000544;Mesh_MN:C10.228.140.380.100;Mesh_MN:C10.574.945.249;Mesh_MN:F03.087.400.100;efo:0000249;DOID:10652;NCI:C2866;ICD9CM:331.0;UMLS_CUI:C0002395;ICD10CM:G30;ICD10CM:G30.9;SNOMEDCT_US_2016_03_01:154998003;SNOMEDCT_US_2016_03_01:267688001;SNOMEDCT_US_2016_03_01:26929004;SNOMEDCT_US_2016_03_01:73768007;	4342938	Gene	KLC1	kinesin light chain 1;KLC;KLC1;KNS2;KNS2A;kinesin light chain-1;kinesin light-chain 1;KLC 1;klc isoform 1;	SWISSPROT_AC:Q07866;SWISSPROT_ID:KLC1_HUMAN;GeneID:3831;Ensembl:ENSG00000126214;HGNC:HGNC:6387;MIM:600025;Vega:OTTHUMG00000169227;protein_accession:AAA16576.1;protein_accession:AAH08881.1;protein_accession:AAO62548.1;protein_accession:AAO62549.1;protein_accession:AAO62550.1;protein_accession:AAO62551.1;protein_accession:AAO62552.1;protein_accession:AAO62553.1;protein_accession:AAO62554.1;protein_…
27554210	Alzheimer Disease -- GSTO1	association	Pubmed 2004:15351436;Pubmed 2012:22100662;	We also examined an association of a polymorphism located in the <b>glutathione S-transferase omega 1</b> (GSTO-1) gene region with <b>AD</b> patients.[Pubmed 2004:15351436];Our results suggest that <b>GSTO1-1</b> plays a role in <b>AD</b> since the GSTO1*del155 variant is involved in changes in GSTO1-1 activities decreasing in enzyme stability.[Pubmed 2012:22100662];Our results suggest that GSTO…	103	Disease	Alzheimer Disease	Acute Confusional Senile Dementia;AD;Alzheimer Dementia (AD);Alzheimer Disease;Alzheimer disease 1, familial;Alzheimer disease 6;Alzheimer disease 8;Alzheimer disease 9, late onset, susceptibility to;Alzheimer Disease, Early Onset;Alzheimer disease, familial;Alzheimer Disease, Late Onset;Alzheimer disease, late-onset;Alzheimer disease, late-onset, susceptibility to;Alzheimer disease, pathogenesis…	KEGG:05010;MIM:104300;MIM:502500;MIM:604154;Mesh_UI:D000544;Mesh_MN:C10.228.140.380.100;Mesh_MN:C10.574.945.249;Mesh_MN:F03.087.400.100;efo:0000249;DOID:10652;NCI:C2866;ICD9CM:331.0;UMLS_CUI:C0002395;ICD10CM:G30;ICD10CM:G30.9;SNOMEDCT_US_2016_03_01:154998003;SNOMEDCT_US_2016_03_01:267688001;SNOMEDCT_US_2016_03_01:26929004;SNOMEDCT_US_2016_03_01:73768007;	4347252	Gene	GSTO1	glutathione S-transferase omega 1;GSTO 1-1;GSTO1;GSTTLp28;HEL-S-21;P28;SPG-R;EC 1.20.4.2;EC 1.8.5.1;EC 2.5.1.18;glutathione dependent dehydroascorbate reductase;glutathione s transferase omega1-1;Glutathione S-transferase omega 1-1;Glutathione S-transferase omega-1;glutathione s-transferase omega1;Glutathione-dependent dehydroascorbate reductase;glutathione-s-transferase omega 1;glutathione-s-tra…	SWISSPROT_AC:P78417;SWISSPROT_ID:GSTO1_HUMAN;GeneID:9446;Ensembl:ENSG00000148834;HGNC:HGNC:13312;MIM:605482;Vega:OTTHUMG00000019001;protein_accession:AAB70109.1;protein_accession:AAF73376.1;protein_accession:AAH00127.1;protein_accession:AAV68046.1;protein_accession:ACJ13673.1;protein_accession:BAG36430.1;protein_accession:CAD97673.1;protein_accession:EAW49601.1;protein_accession:EAW49602.1;protei…
27555065	Alzheimer Disease -- DLD	association	Pubmed:17342416;Pubmed 2004:15389771;	Analysis of multi-locus genotypes or haplotypes based upon three SNP loci combined with results from our previous report provided trends toward significant evidence of association of <b>DLD</b> with <b>AD</b>, although neither of the present studies' association showed significance at the 0.05 level.[Pubmed:17342416];In support of this finding, we found that linkage analysis restricted to autopsy…	103	Disease	Alzheimer Disease	Acute Confusional Senile Dementia;AD;Alzheimer Dementia (AD);Alzheimer Disease;Alzheimer disease 1, familial;Alzheimer disease 6;Alzheimer disease 8;Alzheimer disease 9, late onset, susceptibility to;Alzheimer Disease, Early Onset;Alzheimer disease, familial;Alzheimer Disease, Late Onset;Alzheimer disease, late-onset;Alzheimer disease, late-onset, susceptibility to;Alzheimer disease, pathogenesis…	KEGG:05010;MIM:104300;MIM:502500;MIM:604154;Mesh_UI:D000544;Mesh_MN:C10.228.140.380.100;Mesh_MN:C10.574.945.249;Mesh_MN:F03.087.400.100;efo:0000249;DOID:10652;NCI:C2866;ICD9CM:331.0;UMLS_CUI:C0002395;ICD10CM:G30;ICD10CM:G30.9;SNOMEDCT_US_2016_03_01:154998003;SNOMEDCT_US_2016_03_01:267688001;SNOMEDCT_US_2016_03_01:26929004;SNOMEDCT_US_2016_03_01:73768007;	4341211	Gene	DLD	dihydrolipoamide dehydrogenase;DLD;DLDD;DLDH;E3;GCSL;LAD;PHE3;dehydrogenase dihydrolipoamide;Dihydrolipoyl dehydrogenase, mitochondrial;EC 1.8.1.4;Glycine cleavage system L protein;l-protein of the glycine-cleavage system;phe 3;phe-3;	SWISSPROT_AC:P09622;SWISSPROT_ID:DLDH_HUMAN;GeneID:1738;Ensembl:ENSG00000091140;HGNC:HGNC:2898;MIM:238331;Vega:OTTHUMG00000154813;protein_accession:AAA35759.1;protein_accession:AAA35764.1;protein_accession:AAA59527.1;protein_accession:AAB01381.1;protein_accession:AAH18648.1;protein_accession:AAH18696.1;protein_accession:ADQ32070.1;protein_accession:BAD92940.1;protein_accession:BAG35267.1;protein_…
27555465	MME -<> Alzheimer Disease	regulation	Pubmed 2004:15548496;	Taken together, these findings suggest that polymorphisms in the <b>NEP</b> gene increase risk for <b>AD</b> and support a potential role for NEP in AD.[Pubmed 2004:15548496];	4343306	Gene	MME	CALLA;CD10;CMT2T;membrane metalloendopeptidase;MME;NEP;SCA43;SFE;antigen cd 10;antigen cd10;Atriopeptidase;cd 10;cd-10;cd-x;CD10 antigen;Common acute lymphocytic leukemia antigen;EC 3.4.24.11;ec3.4.24.11;Enkephalinase;EPN;nep-type;Neprilysin;Neutral endopeptidase;Neutral endopeptidase 24.11;neutral endopeptidase-24.11;neutral-endopeptidase;Skin fibroblast elastase;skin fibroblast elastase-type;ty…	SWISSPROT_AC:P08473;SWISSPROT_ID:NEP_HUMAN;GeneID:4311;Ensembl:ENSG00000196549;HGNC:HGNC:7154;MIM:120520;Vega:OTTHUMG00000158455;protein_accession:AAA51915.1;protein_accession:AAI01633.1;protein_accession:AAI01659.1;protein_accession:AAI06071.1;protein_accession:AAI43466.1;protein_accession:ACA05913.1;protein_accession:ACA05914.1;protein_accession:AGE12493.1;protein_accession:AGE12494.1;protein_a…	103	Disease	Alzheimer Disease	Acute Confusional Senile Dementia;AD;Alzheimer Dementia (AD);Alzheimer Disease;Alzheimer disease 1, familial;Alzheimer disease 6;Alzheimer disease 8;Alzheimer disease 9, late onset, susceptibility to;Alzheimer Disease, Early Onset;Alzheimer disease, familial;Alzheimer Disease, Late Onset;Alzheimer disease, late-onset;Alzheimer disease, late-onset, susceptibility to;Alzheimer disease, pathogenesis…	KEGG:05010;MIM:104300;MIM:502500;MIM:604154;Mesh_UI:D000544;Mesh_MN:C10.228.140.380.100;Mesh_MN:C10.574.945.249;Mesh_MN:F03.087.400.100;efo:0000249;DOID:10652;NCI:C2866;ICD9CM:331.0;UMLS_CUI:C0002395;ICD10CM:G30;ICD10CM:G30.9;SNOMEDCT_US_2016_03_01:154998003;SNOMEDCT_US_2016_03_01:267688001;SNOMEDCT_US_2016_03_01:26929004;SNOMEDCT_US_2016_03_01:73768007;
27555605	Alzheimer Disease -- CYP1A2	association	Pubmed 2005:16909003;	We observed high expression of the <b>cholesterol 25-hydroxylase</b> (CH25H) gene in specifically vulnerable brain regions of <b>AD</b> patients.[Pubmed 2005:16909003];	103	Disease	Alzheimer Disease	Acute Confusional Senile Dementia;AD;Alzheimer Dementia (AD);Alzheimer Disease;Alzheimer disease 1, familial;Alzheimer disease 6;Alzheimer disease 8;Alzheimer disease 9, late onset, susceptibility to;Alzheimer Disease, Early Onset;Alzheimer disease, familial;Alzheimer Disease, Late Onset;Alzheimer disease, late-onset;Alzheimer disease, late-onset, susceptibility to;Alzheimer disease, pathogenesis…	KEGG:05010;MIM:104300;MIM:502500;MIM:604154;Mesh_UI:D000544;Mesh_MN:C10.228.140.380.100;Mesh_MN:C10.574.945.249;Mesh_MN:F03.087.400.100;efo:0000249;DOID:10652;NCI:C2866;ICD9CM:331.0;UMLS_CUI:C0002395;ICD10CM:G30;ICD10CM:G30.9;SNOMEDCT_US_2016_03_01:154998003;SNOMEDCT_US_2016_03_01:267688001;SNOMEDCT_US_2016_03_01:26929004;SNOMEDCT_US_2016_03_01:73768007;	4341067	Gene	CYP1A2	CP12;CYP1A2;cytochrome P450 family 1 subfamily A member 2;P3-450;P450(PA);cholesterol 25 hydroxylase;Cholesterol 25-hydroxylase;cholesterol-25-hydroxylase;cp - 12;cp 1-2;cp 12;cp-12;CP1A2;CYPIA2;Cytochrome P(3)450;cytochrome p-450 1a2;cytochrome p-450 4;cytochrome p-450 iv;Cytochrome P450 1A2;Cytochrome P450 4;cytochrome p450 isoform 1a2;cytochrome p450 iv;cytochrome p450 subtype 1a2;cytochrome p…	SWISSPROT_AC:P05177;SWISSPROT_ID:CP1A2_HUMAN;GeneID:1544;Ensembl:ENSG00000140505;HGNC:HGNC:2596;MIM:124060;Vega:OTTHUMG00000172901;protein_accession:AAA35738.1;protein_accession:AAA52146.1;protein_accession:AAA52154.1;protein_accession:AAA52163.1;protein_accession:AAF13599.1;protein_accession:AAH67424.1;protein_accession:AAH67425.1;protein_accession:AAH67426.1;protein_accession:AAH67427.1;protein…
27555621	Alzheimer Disease -- CYP2C9	association	Pubmed 2005:16909003;	We observed high expression of the <b>cholesterol 25-hydroxylase</b> (CH25H) gene in specifically vulnerable brain regions of <b>AD</b> patients.[Pubmed 2005:16909003];	103	Disease	Alzheimer Disease	Acute Confusional Senile Dementia;AD;Alzheimer Dementia (AD);Alzheimer Disease;Alzheimer disease 1, familial;Alzheimer disease 6;Alzheimer disease 8;Alzheimer disease 9, late onset, susceptibility to;Alzheimer Disease, Early Onset;Alzheimer disease, familial;Alzheimer Disease, Late Onset;Alzheimer disease, late-onset;Alzheimer disease, late-onset, susceptibility to;Alzheimer disease, pathogenesis…	KEGG:05010;MIM:104300;MIM:502500;MIM:604154;Mesh_UI:D000544;Mesh_MN:C10.228.140.380.100;Mesh_MN:C10.574.945.249;Mesh_MN:F03.087.400.100;efo:0000249;DOID:10652;NCI:C2866;ICD9CM:331.0;UMLS_CUI:C0002395;ICD10CM:G30;ICD10CM:G30.9;SNOMEDCT_US_2016_03_01:154998003;SNOMEDCT_US_2016_03_01:267688001;SNOMEDCT_US_2016_03_01:26929004;SNOMEDCT_US_2016_03_01:73768007;	4341078	Gene	CYP2C9	CPC9;CYP2C;CYP2C10;CYP2C9;CYPIIC9;cytochrome P450 family 2 subfamily C member 9;P450IIC9;(R)-limonene 6-monooxygenase;(S)-limonene 6-monooxygenase;(S)-limonene 7-monooxygenase;2c9 isoform of cytochrome p450;cholesterol 25 hydroxylase;Cholesterol 25-hydroxylase;cholesterol-25-hydroxylase;CP2C9;cyp2c-type;cytochrome p 450 2c9;cytochrome p-450 2c9;Cytochrome P-450MP;cytochrome p450 -2c9;Cytochrome P…	SWISSPROT_AC:P11712;SWISSPROT_ID:CP2C9_HUMAN;GeneID:1559;Ensembl:ENSG00000138109;HGNC:HGNC:2623;MIM:601130;Vega:OTTHUMG00000018805;protein_accession:AAA52157.1;protein_accession:AAA52158.1;protein_accession:AAA52159.1;protein_accession:AAB23864.2;protein_accession:AAD13466.1;protein_accession:AAH20754.1;protein_accession:AAH70317.1;protein_accession:AAI25055.1;protein_accession:AAP88931.1;protein…
27555650	Alzheimer Disease -- CYP2D6	association	Pubmed 2006:16337409;Pubmed 2011:21630031;Pubmed 1999:10071712;Pubmed 2005:16197352;Pubmed 2005:16909003;Pubmed 2016:26768225;Pubmed central 2009:2991828;	In order to elucidate whether a relationship exists between <b>CYP2D6</b> polymorphism and the risk of developing <b>Alzheimer's disease</b> (AD), CYP2D6 allele and genotype frequencies have been evaluated in 94 patients from Southern Italy (29 men and 65 women, aged 74+/-8 years) with AD, and in 350 healthy controls (204 men, 146 women, aged 33+/-9 years) from the same geographical region.[Pubme…	103	Disease	Alzheimer Disease	Acute Confusional Senile Dementia;AD;Alzheimer Dementia (AD);Alzheimer Disease;Alzheimer disease 1, familial;Alzheimer disease 6;Alzheimer disease 8;Alzheimer disease 9, late onset, susceptibility to;Alzheimer Disease, Early Onset;Alzheimer disease, familial;Alzheimer Disease, Late Onset;Alzheimer disease, late-onset;Alzheimer disease, late-onset, susceptibility to;Alzheimer disease, pathogenesis…	KEGG:05010;MIM:104300;MIM:502500;MIM:604154;Mesh_UI:D000544;Mesh_MN:C10.228.140.380.100;Mesh_MN:C10.574.945.249;Mesh_MN:F03.087.400.100;efo:0000249;DOID:10652;NCI:C2866;ICD9CM:331.0;UMLS_CUI:C0002395;ICD10CM:G30;ICD10CM:G30.9;SNOMEDCT_US_2016_03_01:154998003;SNOMEDCT_US_2016_03_01:267688001;SNOMEDCT_US_2016_03_01:26929004;SNOMEDCT_US_2016_03_01:73768007;	4341081	Gene	CYP2D6	CPD6;CYP2D;CYP2D6;CYP2D7AP;CYP2D7BP;CYP2D7P2;CYP2D8P2;CYP2DL1;CYPIID6;cytochrome P450 family 2 subfamily D member 6;P450-DB1;P450C2D;P450DB1;2d6 isoform of cytochrome p-450;cholesterol 25 hydroxylase;Cholesterol 25-hydroxylase;cholesterol-25-hydroxylase;CP2D6;cpd 6;cyp2d6--an;cyp2d6-type;cytochrome p 450 2d6;cytochrome p-450 2d6;cytochrome p-450 db1;cytochrome p-450 isoform 2d6;cytochrome p-450-2…	SWISSPROT_AC:P10635;SWISSPROT_ID:CP2D6_HUMAN;GeneID:1565;Ensembl:ENSG00000100197;HGNC:HGNC:2625;MIM:124030;Vega:OTTHUMG00000150918;protein_accession:AAA35737.1;protein_accession:AAA52153.1;protein_accession:AAA53500.1;protein_accession:AAH66877.1;protein_accession:AAH67432.1;protein_accession:AAH75023.1;protein_accession:AAH75024.1;protein_accession:AAI06758.1;protein_accession:AAI06759.1;protein…
27555682	Alzheimer Disease -- CYP3A4	association	Pubmed 2005:16909003;	We observed high expression of the <b>cholesterol 25-hydroxylase</b> (CH25H) gene in specifically vulnerable brain regions of <b>AD</b> patients.[Pubmed 2005:16909003];	103	Disease	Alzheimer Disease	Acute Confusional Senile Dementia;AD;Alzheimer Dementia (AD);Alzheimer Disease;Alzheimer disease 1, familial;Alzheimer disease 6;Alzheimer disease 8;Alzheimer disease 9, late onset, susceptibility to;Alzheimer Disease, Early Onset;Alzheimer disease, familial;Alzheimer Disease, Late Onset;Alzheimer disease, late-onset;Alzheimer disease, late-onset, susceptibility to;Alzheimer disease, pathogenesis…	KEGG:05010;MIM:104300;MIM:502500;MIM:604154;Mesh_UI:D000544;Mesh_MN:C10.228.140.380.100;Mesh_MN:C10.574.945.249;Mesh_MN:F03.087.400.100;efo:0000249;DOID:10652;NCI:C2866;ICD9CM:331.0;UMLS_CUI:C0002395;ICD10CM:G30;ICD10CM:G30.9;SNOMEDCT_US_2016_03_01:154998003;SNOMEDCT_US_2016_03_01:267688001;SNOMEDCT_US_2016_03_01:26929004;SNOMEDCT_US_2016_03_01:73768007;	4341087	Gene	CYP3A4	CP33;CP34;CYP3A;CYP3A3;CYP3A4;CYPIIIA3;CYPIIIA4;cytochrome P450 family 3 subfamily A member 4;HLP;NF-25;P450C3;P450PCN1;1,8-cineole 2-exo-monooxygenase;3a4 isoform of cytochrome p450;3a4 isoform of the cytochrome p450;3a4 p450 cytochrome;Albendazole monooxygenase;Albendazole sulfoxidase;cholesterol 25 hydroxylase;Cholesterol 25-hydroxylase;cholesterol-25-hydroxylase;cp-33;CP3A4;cyp3 a;cyp3-a;cyp3…	SWISSPROT_AC:P08684;SWISSPROT_ID:CP3A4_HUMAN;GeneID:1576;Ensembl:ENSG00000160868;HGNC:HGNC:2637;MIM:124010;Vega:OTTHUMG00000156651;protein_accession:AAA35742.1;protein_accession:AAA35744.1;protein_accession:AAA35745.1;protein_accession:AAA35747.1;protein_accession:AAF13598.1;protein_accession:AAF21034.1;protein_accession:AAG32290.1;protein_accession:AAG53948.1;protein_accession:AAH69418.1;protein…
27555715	Alzheimer Disease -- CH25H	association	Pubmed 2005:16909003;	We observed high expression of the <b>cholesterol 25-hydroxylase</b> (CH25H) gene in specifically vulnerable brain regions of <b>AD</b> patients.[Pubmed 2005:16909003];	103	Disease	Alzheimer Disease	Acute Confusional Senile Dementia;AD;Alzheimer Dementia (AD);Alzheimer Disease;Alzheimer disease 1, familial;Alzheimer disease 6;Alzheimer disease 8;Alzheimer disease 9, late onset, susceptibility to;Alzheimer Disease, Early Onset;Alzheimer disease, familial;Alzheimer Disease, Late Onset;Alzheimer disease, late-onset;Alzheimer disease, late-onset, susceptibility to;Alzheimer disease, pathogenesis…	KEGG:05010;MIM:104300;MIM:502500;MIM:604154;Mesh_UI:D000544;Mesh_MN:C10.228.140.380.100;Mesh_MN:C10.574.945.249;Mesh_MN:F03.087.400.100;efo:0000249;DOID:10652;NCI:C2866;ICD9CM:331.0;UMLS_CUI:C0002395;ICD10CM:G30;ICD10CM:G30.9;SNOMEDCT_US_2016_03_01:154998003;SNOMEDCT_US_2016_03_01:267688001;SNOMEDCT_US_2016_03_01:26929004;SNOMEDCT_US_2016_03_01:73768007;	4346916	Gene	CH25H	C25H;CH25H;cholesterol 25-hydroxylase;cholesterol 25 hydroxylase;Cholesterol 25-monooxygenase;cholesterol-25-hydroxylase;EC 1.14.99.38;h25OH;	SWISSPROT_AC:O95992;SWISSPROT_ID:CH25H_HUMAN;GeneID:9023;Ensembl:ENSG00000138135;HGNC:HGNC:1907;MIM:604551;Vega:OTTHUMG00000018705;protein_accession:AAC97481.1;protein_accession:AAC97483.1;protein_accession:AAH17843.1;protein_accession:AAH72430.1;protein_accession:ABM82952.1;protein_accession:ABM86144.1;protein_accession:BAG37380.1;protein_accession:CAR81282.1;protein_accession:CBX84760.1;protein…
27556207	Alzheimer Disease -- IDE	association	Pubmed 2006:16399206;Pubmed 2013:23534431;Pubmed 2012:22740246;Pubmed 2015:25414272;Pubmed 2015:25597881;Pubmed 2015:25792373;Pubmed 2007:17496198;Pubmed 2007:17760499;Pubmed 2009:18346114;Pubmed 2009:18996360;Pubmed 2009:19383491;Pubmed 2009:19606063;Pubmed 1999:10213160;Pubmed 2003:12507914;Pubmed 2003:12634421;Pubmed 2005:15718037;Pubmed 2005:15850385;Pubmed 2016:26968463;Pubmed 2017:28164769;…	Further studies of the role of <b>IDE</b> in the pathogenesis of <b>AD</b>, which may uncover potential treatment target, are much needed.[Pubmed 2006:16399206];It is intriguing to notice that both hyperinsulinaemia and <b>IDE</b> gene variations are related to the risk of <b>AD</b> when the Apolipoprotein E4 (ApoE4) allele, the major risk factor of late-onset AD, is not present.[Pubmed 2006:1639…	103	Disease	Alzheimer Disease	Acute Confusional Senile Dementia;AD;Alzheimer Dementia (AD);Alzheimer Disease;Alzheimer disease 1, familial;Alzheimer disease 6;Alzheimer disease 8;Alzheimer disease 9, late onset, susceptibility to;Alzheimer Disease, Early Onset;Alzheimer disease, familial;Alzheimer Disease, Late Onset;Alzheimer disease, late-onset;Alzheimer disease, late-onset, susceptibility to;Alzheimer disease, pathogenesis…	KEGG:05010;MIM:104300;MIM:502500;MIM:604154;Mesh_UI:D000544;Mesh_MN:C10.228.140.380.100;Mesh_MN:C10.574.945.249;Mesh_MN:F03.087.400.100;efo:0000249;DOID:10652;NCI:C2866;ICD9CM:331.0;UMLS_CUI:C0002395;ICD10CM:G30;ICD10CM:G30.9;SNOMEDCT_US_2016_03_01:154998003;SNOMEDCT_US_2016_03_01:267688001;SNOMEDCT_US_2016_03_01:26929004;SNOMEDCT_US_2016_03_01:73768007;	4342603	Gene	IDE	IDE;insulin degrading enzyme;INSULYSIN;abeta degrading protease;Abeta-degrading protease;EC 3.4.24.56;Insulin protease;insulin- degrading enzyme;Insulin-degrading enzyme;insulin-degrading-enzyme;Insulinase;	SWISSPROT_AC:P14735;SWISSPROT_ID:IDE_HUMAN;GeneID:3416;Ensembl:ENSG00000119912;HGNC:HGNC:5381;MIM:146680;Vega:OTTHUMG00000018759;protein_accession:AAA52712.1;protein_accession:AAH96336.1;protein_accession:AAH96337.1;protein_accession:AAH96339.1;protein_accession:BAD92441.1;protein_accession:BAG35668.1;protein_accession:BAG52680.1;protein_accession:BAH13752.1;protein_accession:BAH14778.1;protein_a…
27559280	Alzheimer Disease -- ESR2	association	Pubmed 2001:11454321;Pubmed 2014:24326520;Pubmed 2011:22156442;Pubmed 2005:15944651;	This study provides the first demonstration of <b>ER beta</b> in human hippocampus in aged controls compared to <b>AD</b> cases.[Pubmed 2001:11454321];<b>ESR2</b> polymorphisms affect risk for <b>AD</b> in women, and risk alleles vary by AIMs-defined ancestry and self-identified ethnicity.[Pubmed 2014:24326520];<b>Estrogen receptor-Beta</b> variants are associated with increased risk of <b>Alzhei…	103	Disease	Alzheimer Disease	Acute Confusional Senile Dementia;AD;Alzheimer Dementia (AD);Alzheimer Disease;Alzheimer disease 1, familial;Alzheimer disease 6;Alzheimer disease 8;Alzheimer disease 9, late onset, susceptibility to;Alzheimer Disease, Early Onset;Alzheimer disease, familial;Alzheimer Disease, Late Onset;Alzheimer disease, late-onset;Alzheimer disease, late-onset, susceptibility to;Alzheimer disease, pathogenesis…	KEGG:05010;MIM:104300;MIM:502500;MIM:604154;Mesh_UI:D000544;Mesh_MN:C10.228.140.380.100;Mesh_MN:C10.574.945.249;Mesh_MN:F03.087.400.100;efo:0000249;DOID:10652;NCI:C2866;ICD9CM:331.0;UMLS_CUI:C0002395;ICD10CM:G30;ICD10CM:G30.9;SNOMEDCT_US_2016_03_01:154998003;SNOMEDCT_US_2016_03_01:267688001;SNOMEDCT_US_2016_03_01:26929004;SNOMEDCT_US_2016_03_01:73768007;	4341495	Gene	ESR2	ER-BETA;Erb;ESR-BETA;ESR2;ESRB;ESTRB;estrogen receptor 2;NR3A2;er b;er beta;er isoform beta;er type beta;er- beta;er-b;esr 2;esr-2;esr-b;esrbeta;estrogen receptor b;Estrogen receptor beta;estrogen receptor beta--an;estrogen receptor beta-isoform;estrogen receptor beta-subtype;estrogen receptor ii;estrogen receptor of the beta;estrogen receptor subtype beta;estrogen receptor type beta;estrogen rec…	SWISSPROT_AC:Q92731;SWISSPROT_ID:ESR2_HUMAN;GeneID:2100;Ensembl:ENSG00000140009;HGNC:HGNC:3468;MIM:601663;Vega:OTTHUMG00000141306;protein_accession:AAC05751.1;protein_accession:AAC05985.1;protein_accession:AAC15234.1;protein_accession:AAC25602.1;protein_accession:AAC25603.1;protein_accession:AAC39784.1;protein_accession:AAC39785.1;protein_accession:AAD32580.1;protein_accession:AAG29940.1;protein_…
27560229	Alzheimer Disease -- PIN1	association	Pubmed 2006:16480979;Pubmed 2013:23274710;Pubmed 2012:22261503;Pubmed 2015:25576397;Pubmed 2007:16384626;Pubmed 2007:17317113;Pubmed 2007:17361031;Pubmed 2014:24964035;Pubmed 2010:20060900;Pubmed 2010:20735350;Pubmed 1999:10391244;Pubmed 2017:28098518;Pubmed 2017:28458925;Pubmed central 2015:4661596;Pubmed central 2014:3930576;Pubmed central 2014:4022117;Pubmed central 2014:4160854;Pubmed central…	Further, patterns of <b>AD</b> pathology correlate with regions of lower <b>Pin1</b> expression in normal human brain;[Pubmed 2006:16480979];Associations between <b>PIN1</b> gene polymorphisms and <b>Alzheimer's disease</b> (AD) risk remain controversial, possibly because single studies often lack sufficient statistical power.[Pubmed 2013:23274710];<b>Pin1</b> contribution to <b>Alzheimer's disea…	103	Disease	Alzheimer Disease	Acute Confusional Senile Dementia;AD;Alzheimer Dementia (AD);Alzheimer Disease;Alzheimer disease 1, familial;Alzheimer disease 6;Alzheimer disease 8;Alzheimer disease 9, late onset, susceptibility to;Alzheimer Disease, Early Onset;Alzheimer disease, familial;Alzheimer Disease, Late Onset;Alzheimer disease, late-onset;Alzheimer disease, late-onset, susceptibility to;Alzheimer disease, pathogenesis…	KEGG:05010;MIM:104300;MIM:502500;MIM:604154;Mesh_UI:D000544;Mesh_MN:C10.228.140.380.100;Mesh_MN:C10.574.945.249;Mesh_MN:F03.087.400.100;efo:0000249;DOID:10652;NCI:C2866;ICD9CM:331.0;UMLS_CUI:C0002395;ICD10CM:G30;ICD10CM:G30.9;SNOMEDCT_US_2016_03_01:154998003;SNOMEDCT_US_2016_03_01:267688001;SNOMEDCT_US_2016_03_01:26929004;SNOMEDCT_US_2016_03_01:73768007;	4344058	Gene	PIN1	DOD;peptidylprolyl cis/trans isomerase, NIMA-interacting 1;PIN1;UBL5;EC 5.2.1.8;peptidyl prolyl cis-trans isomerase pin1;Peptidyl-prolyl cis-trans isomerase NIMA-interacting 1;Peptidyl-prolyl cis-trans isomerase Pin1;pin1 ppiase;pin1's ppiase;pin1-ppiase;pin1-type ppiase;PPIase Pin1;prolyl-peptidyl cis-trans isomerase pin1;Rotamase Pin1;	SWISSPROT_AC:Q13526;SWISSPROT_ID:PIN1_HUMAN;GeneID:5300;Ensembl:ENSG00000127445;HGNC:HGNC:8988;MIM:601052;Vega:OTTHUMG00000180388;protein_accession:AAC50492.1;protein_accession:AAH02899.1;protein_accession:AAH31971.1;protein_accession:AAM81970.1;protein_accession:AAV38138.1;protein_accession:ABM83904.1;protein_accession:ABM87225.1;protein_accession:BAF83763.1;protein_accession:BAG53486.1;protein_…
27560252	Alzheimer Disease -- PDZD2	association	Pubmed 2006:16480979;Pubmed 2013:23274710;Pubmed 2012:22261503;Pubmed 2015:25576397;Pubmed 2007:16384626;Pubmed 2007:17317113;Pubmed 2007:17361031;Pubmed 2014:24964035;Pubmed 2010:20060900;Pubmed 2010:20735350;Pubmed 1999:10391244;Pubmed 2017:28098518;Pubmed 2017:28458925;Pubmed central 2015:4661596;Pubmed central 2014:3930576;Pubmed central 2014:4022117;Pubmed central 2014:4160854;Pubmed central…	Further, patterns of <b>AD</b> pathology correlate with regions of lower <b>Pin1</b> expression in normal human brain;[Pubmed 2006:16480979];Associations between <b>PIN1</b> gene polymorphisms and <b>Alzheimer's disease</b> (AD) risk remain controversial, possibly because single studies often lack sufficient statistical power.[Pubmed 2013:23274710];<b>Pin1</b> contribution to <b>Alzheimer's disea…	103	Disease	Alzheimer Disease	Acute Confusional Senile Dementia;AD;Alzheimer Dementia (AD);Alzheimer Disease;Alzheimer disease 1, familial;Alzheimer disease 6;Alzheimer disease 8;Alzheimer disease 9, late onset, susceptibility to;Alzheimer Disease, Early Onset;Alzheimer disease, familial;Alzheimer Disease, Late Onset;Alzheimer disease, late-onset;Alzheimer disease, late-onset, susceptibility to;Alzheimer disease, pathogenesis…	KEGG:05010;MIM:104300;MIM:502500;MIM:604154;Mesh_UI:D000544;Mesh_MN:C10.228.140.380.100;Mesh_MN:C10.574.945.249;Mesh_MN:F03.087.400.100;efo:0000249;DOID:10652;NCI:C2866;ICD9CM:331.0;UMLS_CUI:C0002395;ICD10CM:G30;ICD10CM:G30.9;SNOMEDCT_US_2016_03_01:154998003;SNOMEDCT_US_2016_03_01:267688001;SNOMEDCT_US_2016_03_01:26929004;SNOMEDCT_US_2016_03_01:73768007;	4349026	Gene	PDZD2	AIPC;PAPIN;PDZ domain containing 2;PDZD2;PDZK3;PIN1;Activated in prostate cancer protein;KIAA0300;PDZ domain-containing protein 2;PDZ domain-containing protein 3;pdz-domain containing-2;pdz-domain-containing 2;	SWISSPROT_AC:O15018;SWISSPROT_ID:PDZD2_HUMAN;GeneID:23037;Ensembl:ENSG00000133401;HGNC:HGNC:18486;MIM:610697;Vega:OTTHUMG00000161981;protein_accession:AAI72231.1;protein_accession:AAK07661.1;protein_accession:BAA20760.3;protein_accession:BAC87571.1;protein_accession:BAG57884.1;protein_accession:BAG65554.1;protein_accession:CCQ43914.1;protein_accession:EAX10775.1;protein_accession:EAX10778.1;prote…
27560715	Alzheimer Disease -- CYP46A1	association	Pubmed 2006:16960449;Pubmed 2004:15034781;Pubmed 2004:15148325;Pubmed 2012:22528464;Pubmed 2007:17532301;Pubmed 2010:20930312;Pubmed 2009:19204288;Pubmed 2009:19212968;Pubmed 2003:12533085;Pubmed 2005:16255374;Pubmed central 2017:5671628;Pubmed central 2016:4845614;Pubmed central 2016:5040635;	Genetic association of <b>CYP46A1</b> polymorphisms with <b>AD</b> had been under extensive investigations;[Pubmed 2006:16960449];Intron 2 (T/C) <b>CYP46</b> polymorphism is associated with <b>Alzheimer's disease</b> in Chinese patients.[Pubmed 2006:16960449];To analyse an independent data set in a Chinese population to see whether the polymorphic site rs754203 of the <b>CYP46A1</b> gene is assoc…	103	Disease	Alzheimer Disease	Acute Confusional Senile Dementia;AD;Alzheimer Dementia (AD);Alzheimer Disease;Alzheimer disease 1, familial;Alzheimer disease 6;Alzheimer disease 8;Alzheimer disease 9, late onset, susceptibility to;Alzheimer Disease, Early Onset;Alzheimer disease, familial;Alzheimer Disease, Late Onset;Alzheimer disease, late-onset;Alzheimer disease, late-onset, susceptibility to;Alzheimer disease, pathogenesis…	KEGG:05010;MIM:104300;MIM:502500;MIM:604154;Mesh_UI:D000544;Mesh_MN:C10.228.140.380.100;Mesh_MN:C10.574.945.249;Mesh_MN:F03.087.400.100;efo:0000249;DOID:10652;NCI:C2866;ICD9CM:331.0;UMLS_CUI:C0002395;ICD10CM:G30;ICD10CM:G30.9;SNOMEDCT_US_2016_03_01:154998003;SNOMEDCT_US_2016_03_01:267688001;SNOMEDCT_US_2016_03_01:26929004;SNOMEDCT_US_2016_03_01:73768007;	4348445	Gene	CYP46A1	CP46;CYP46;CYP46A1;cytochrome P450 family 46 subfamily A member 1;CH24H;cholesterol 24 hydroxylase;Cholesterol 24-hydroxylase;cholesterol-24 hydroxylase;cholesterol-24-hydroxylase;cp4-6;CP46A;Cytochrome P450 46A1;EC 1.14.14.25;	SWISSPROT_AC:Q9Y6A2;SWISSPROT_ID:CP46A_HUMAN;GeneID:10858;Ensembl:ENSG00000036530;HGNC:HGNC:2641;MIM:604087;Vega:OTTHUMG00000171510;protein_accession:AAD41244.1;protein_accession:AAH22539.1;protein_accession:BAC03539.1;protein_accession:BAD92986.1;protein_accession:BAG58210.1;protein_accession:EAW81678.1;protein_accession:NP_006659.1;protein_accession:Q9Y6A2.1;protein_accession:XP_005267331.1;pro…
27562938	Alzheimer Disease -- UBQLN1	association	Pubmed 2006:16214290;Pubmed 2006:16815845;Pubmed 2007:17709205;Pubmed 2011:21852239;Pubmed 2009:19112176;Pubmed 2005:15745979;Pubmed 2016:26563932;Pubmed central 2014:4085722;Pubmed central 2008:2429963;Pubmed central 2012:3580394;Pubmed central 2010:2848225;Pubmed central 2013:3609125;Pubmed central 2007:2071909;Pubmed central 2007:2106360;Pubmed central 2006:1559922;	Our study does not support a major role for this <b>UBQLN1</b> polymorphism in <b>AD</b> patients with an earlier onset of disease.[Pubmed 2006:16214290];In addition, it has been suggested that splice variants of the <b>UBQLN1</b> gene are associated with an increased risk of developing <b>Alzheimer disease</b> (AD).[Pubmed 2006:16815845];A polymorphism in the gene encoding for <b>UBQLN1</b> has …	103	Disease	Alzheimer Disease	Acute Confusional Senile Dementia;AD;Alzheimer Dementia (AD);Alzheimer Disease;Alzheimer disease 1, familial;Alzheimer disease 6;Alzheimer disease 8;Alzheimer disease 9, late onset, susceptibility to;Alzheimer Disease, Early Onset;Alzheimer disease, familial;Alzheimer Disease, Late Onset;Alzheimer disease, late-onset;Alzheimer disease, late-onset, susceptibility to;Alzheimer disease, pathogenesis…	KEGG:05010;MIM:104300;MIM:502500;MIM:604154;Mesh_UI:D000544;Mesh_MN:C10.228.140.380.100;Mesh_MN:C10.574.945.249;Mesh_MN:F03.087.400.100;efo:0000249;DOID:10652;NCI:C2866;ICD9CM:331.0;UMLS_CUI:C0002395;ICD10CM:G30;ICD10CM:G30.9;SNOMEDCT_US_2016_03_01:154998003;SNOMEDCT_US_2016_03_01:267688001;SNOMEDCT_US_2016_03_01:26929004;SNOMEDCT_US_2016_03_01:73768007;	4351231	Gene	UBQLN1	DA41;DSK2;PLIC-1;ubiquilin 1;UBQLN1;UBQN;XDRP1;da 41;hPLIC-1;hplic1;PLIC1;Protein linking IAP with cytoskeleton 1;Ubiquilin-1;ubiquilin1;UBQL1;ubqln 1;	SWISSPROT_AC:Q9UMX0;SWISSPROT_ID:UBQL1_HUMAN;GeneID:29979;Ensembl:ENSG00000135018;HGNC:HGNC:12508;MIM:605046;Vega:OTTHUMG00000020104;protein_accession:AAD49751.3;protein_accession:AAG02473.1;protein_accession:AAH10066.1;protein_accession:AAH39294.1;protein_accession:AEE61129.1;protein_accession:BAB20436.1;protein_accession:BAD92705.1;protein_accession:BAG51344.1;protein_accession:BAG51350.1;prote…
27563130	Alzheimer Disease -- DNMBP	association	Pubmed 2006:16740596;	Quantitative real-time RT-PCR analysis demonstrated that neuropathologically confirmed <b>AD</b> brains exhibit a significant reduction of <b>DNMBP</b> mRNA compared with age-matched ones (P<0.0169).[Pubmed 2006:16740596];Thus, we confirmed the association of <b>DNMBP</b> with <b>AD</b> individuals with the APOE-epsilon3*3 genotype or lacking the epsilon4 allele, and DNMBP may be one of the susce…	103	Disease	Alzheimer Disease	Acute Confusional Senile Dementia;AD;Alzheimer Dementia (AD);Alzheimer Disease;Alzheimer disease 1, familial;Alzheimer disease 6;Alzheimer disease 8;Alzheimer disease 9, late onset, susceptibility to;Alzheimer Disease, Early Onset;Alzheimer disease, familial;Alzheimer Disease, Late Onset;Alzheimer disease, late-onset;Alzheimer disease, late-onset, susceptibility to;Alzheimer disease, pathogenesis…	KEGG:05010;MIM:104300;MIM:502500;MIM:604154;Mesh_UI:D000544;Mesh_MN:C10.228.140.380.100;Mesh_MN:C10.574.945.249;Mesh_MN:F03.087.400.100;efo:0000249;DOID:10652;NCI:C2866;ICD9CM:331.0;UMLS_CUI:C0002395;ICD10CM:G30;ICD10CM:G30.9;SNOMEDCT_US_2016_03_01:154998003;SNOMEDCT_US_2016_03_01:267688001;SNOMEDCT_US_2016_03_01:26929004;SNOMEDCT_US_2016_03_01:73768007;	4349215	Gene	DNMBP	ARHGEF36;DNMBP;dynamin binding protein;TUBA;Dynamin-binding protein;KIAA1010;Scaffold protein Tuba;	SWISSPROT_AC:Q6XZF7;SWISSPROT_ID:DNMBP_HUMAN;GeneID:23268;Ensembl:ENSG00000107554;HGNC:HGNC:30373;MIM:611282;Vega:OTTHUMG00000018897;protein_accession:AAH41628.1;protein_accession:AAP34307.1;protein_accession:BAA76854.1;protein_accession:BAG54695.1;protein_accession:BAG64515.1;protein_accession:EAW49849.1;protein_accession:EAW49850.1;protein_accession:NP_001305255.1;protein_accession:NP_001305256…
27563228	Alzheimer Disease -- BDNF	association	Pubmed:19812463;Pubmed 2006:16649215;Pubmed 2015:25853819;Pubmed 2008:17990049;Pubmed 2011:21044653;Pubmed 2016:26881108;Pubmed 2017:28164772;Pubmed central 2015:4548213;Pubmed central 2015:4561094;Pubmed central 2014:4123596;Pubmed central 2012:3351674;Pubmed central 2012:3384607;Pubmed central 2017:5359257;Pubmed central 2017:5472694;Pubmed central 2017:5651414;Pubmed central 2017:5717017;Pubme…	Association between <b>BDNF</b> Val66Met polymorphism and <b>Alzheimer disease</b>, dementia with Lewy bodies, and Pick disease.[Pubmed:19812463];No association was found between these three <b>BDNF</b> gene variants and <b>AD</b>, AFDs, PTSD, or schizophrenia.[Pubmed 2006:16649215];Evidences suggest that GAB2 and <b>BDNF</b> genes may be associated with <b>Alzheimer's disease</b> (AD).[Pubmed 20…	103	Disease	Alzheimer Disease	Acute Confusional Senile Dementia;AD;Alzheimer Dementia (AD);Alzheimer Disease;Alzheimer disease 1, familial;Alzheimer disease 6;Alzheimer disease 8;Alzheimer disease 9, late onset, susceptibility to;Alzheimer Disease, Early Onset;Alzheimer disease, familial;Alzheimer Disease, Late Onset;Alzheimer disease, late-onset;Alzheimer disease, late-onset, susceptibility to;Alzheimer disease, pathogenesis…	KEGG:05010;MIM:104300;MIM:502500;MIM:604154;Mesh_UI:D000544;Mesh_MN:C10.228.140.380.100;Mesh_MN:C10.574.945.249;Mesh_MN:F03.087.400.100;efo:0000249;DOID:10652;NCI:C2866;ICD9CM:331.0;UMLS_CUI:C0002395;ICD10CM:G30;ICD10CM:G30.9;SNOMEDCT_US_2016_03_01:154998003;SNOMEDCT_US_2016_03_01:267688001;SNOMEDCT_US_2016_03_01:26929004;SNOMEDCT_US_2016_03_01:73768007;	4340308	Gene	BDNF	ANON2;BDNF;brain derived neurotrophic factor;BULN2;Abrineurin;brain derived neurotrophic-factor;brain derived- neurotrophic factor;brain derived-neurotrophic factor;brain neurotrophic derived factor;brain- derived neurotrophic factor;brain--derived neurotrophic factor;Brain-derived neurotrophic factor;brain-derived neurotrophic-factor;brain-derived-neurotrophic factor;brain-derived-neurotrophic-f…	SWISSPROT_AC:P23560;SWISSPROT_ID:BDNF_HUMAN;GeneID:627;Ensembl:ENSG00000176697;HGNC:HGNC:1033;MIM:113505;Vega:OTTHUMG00000178797;protein_accession:AAA51820.1;protein_accession:AAA69805.2;protein_accession:AAA96140.1;protein_accession:AAG47514.1;protein_accession:AAH29795.1;protein_accession:AAK92487.1;protein_accession:AAL23557.2;protein_accession:AAL23558.1;protein_accession:AAL23559.1;protein_a…
27564073	Alzheimer Disease -- IREB2	association	Pubmed 2006:16914832;Pubmed 2007:17408857;	Preliminary demonstration of an allelic association of the <b>IREB2</b> gene with <b>Alzheimer's disease</b>.[Pubmed 2006:16914832];Iron, copper, and <b>iron regulatory protein 2</b> in <b>Alzheimer's disease</b> and related dementias.[Pubmed 2007:17408857];	103	Disease	Alzheimer Disease	Acute Confusional Senile Dementia;AD;Alzheimer Dementia (AD);Alzheimer Disease;Alzheimer disease 1, familial;Alzheimer disease 6;Alzheimer disease 8;Alzheimer disease 9, late onset, susceptibility to;Alzheimer Disease, Early Onset;Alzheimer disease, familial;Alzheimer Disease, Late Onset;Alzheimer disease, late-onset;Alzheimer disease, late-onset, susceptibility to;Alzheimer disease, pathogenesis…	KEGG:05010;MIM:104300;MIM:502500;MIM:604154;Mesh_UI:D000544;Mesh_MN:C10.228.140.380.100;Mesh_MN:C10.574.945.249;Mesh_MN:F03.087.400.100;efo:0000249;DOID:10652;NCI:C2866;ICD9CM:331.0;UMLS_CUI:C0002395;ICD10CM:G30;ICD10CM:G30.9;SNOMEDCT_US_2016_03_01:154998003;SNOMEDCT_US_2016_03_01:267688001;SNOMEDCT_US_2016_03_01:26929004;SNOMEDCT_US_2016_03_01:73768007;	4342791	Gene	IREB2	ACO3;IREB2;iron responsive element binding protein 2;IRP2;IRP2AD;aco-3;aco3-type;IRE-BP 2;Iron regulatory protein 2;iron regulatory protein-2;iron-regulatory protein 2;Iron-responsive element-binding protein 2;irp 2;irp-2;	SWISSPROT_AC:P48200;SWISSPROT_ID:IREB2_HUMAN;GeneID:3658;Ensembl:ENSG00000136381;HGNC:HGNC:6115;MIM:147582;Vega:OTTHUMG00000143861;protein_accession:AAA69901.1;protein_accession:AAA79926.1;protein_accession:AAH17880.1;protein_accession:AAI17482.1;protein_accession:AAI17484.1;protein_accession:ABF47091.1;protein_accession:ADR83414.1;protein_accession:BAD92640.1;protein_accession:BAF85681.1;protein…
27565912	Alzheimer Disease -- APOA5	association	Pubmed 2006:17183147;	This study investigates the association of <b>AD</b> with the <b>APOA5</b> gene -1131T>C polymorphisms in samples of 106 patients with Alzheimer's disease (AD), 76 elderly healthy controls and 93 young healthy controls.[Pubmed 2006:17183147];	103	Disease	Alzheimer Disease	Acute Confusional Senile Dementia;AD;Alzheimer Dementia (AD);Alzheimer Disease;Alzheimer disease 1, familial;Alzheimer disease 6;Alzheimer disease 8;Alzheimer disease 9, late onset, susceptibility to;Alzheimer Disease, Early Onset;Alzheimer disease, familial;Alzheimer Disease, Late Onset;Alzheimer disease, late-onset;Alzheimer disease, late-onset, susceptibility to;Alzheimer disease, pathogenesis…	KEGG:05010;MIM:104300;MIM:502500;MIM:604154;Mesh_UI:D000544;Mesh_MN:C10.228.140.380.100;Mesh_MN:C10.574.945.249;Mesh_MN:F03.087.400.100;efo:0000249;DOID:10652;NCI:C2866;ICD9CM:331.0;UMLS_CUI:C0002395;ICD10CM:G30;ICD10CM:G30.9;SNOMEDCT_US_2016_03_01:154998003;SNOMEDCT_US_2016_03_01:267688001;SNOMEDCT_US_2016_03_01:26929004;SNOMEDCT_US_2016_03_01:73768007;	4357253	Gene	APOA5	APOA5;APOAV;apolipoprotein A5;RAP3;a5 apolipoprotein;apo a-v;apo av;Apo-AV;apoa v;apoa-5;ApoA-V;apolipoprotein a v;apolipoprotein a-5;Apolipoprotein A-V;apolipoproteina5;Regeneration-associated protein 3;	SWISSPROT_AC:Q6Q788;SWISSPROT_ID:APOA5_HUMAN;GeneID:116519;Ensembl:ENSG00000110243;HGNC:HGNC:17288;MIM:606368;Vega:OTTHUMG00000046116;protein_accession:AAF25661.1;protein_accession:AAF25662.1;protein_accession:AAI01788.1;protein_accession:AAI01790.1;protein_accession:AAQ89109.1;protein_accession:AAQ91808.1;protein_accession:AAS68229.1;protein_accession:ACA05937.1;protein_accession:ACA05938.1;prot…
27566560	Alzheimer Disease -- PARP1	association	Pubmed 2012:22430645;Pubmed 2007:17290104;Pubmed 2010:20486200;Pubmed central 2016:4789469;	Interestingly, the activity of <b>PARP-1</b> is enhanced in <b>AD</b> and is also increased by AÃŽÂ² peptides.[Pubmed 2012:22430645];Interestingly, the activity of <b>PARP-1</b> is enhanced in <b>AD</b> and is also increased by AÃƒÂŽÃ‚Â² peptides.[Pubmed 2012:22430645];Interestingly, the activity of <b>PARP-1</b> is enhanced in <b>AD</b> and is also increased by A? peptides.[Pubmed 2012:22430645]…	103	Disease	Alzheimer Disease	Acute Confusional Senile Dementia;AD;Alzheimer Dementia (AD);Alzheimer Disease;Alzheimer disease 1, familial;Alzheimer disease 6;Alzheimer disease 8;Alzheimer disease 9, late onset, susceptibility to;Alzheimer Disease, Early Onset;Alzheimer disease, familial;Alzheimer Disease, Late Onset;Alzheimer disease, late-onset;Alzheimer disease, late-onset, susceptibility to;Alzheimer disease, pathogenesis…	KEGG:05010;MIM:104300;MIM:502500;MIM:604154;Mesh_UI:D000544;Mesh_MN:C10.228.140.380.100;Mesh_MN:C10.574.945.249;Mesh_MN:F03.087.400.100;efo:0000249;DOID:10652;NCI:C2866;ICD9CM:331.0;UMLS_CUI:C0002395;ICD10CM:G30;ICD10CM:G30.9;SNOMEDCT_US_2016_03_01:154998003;SNOMEDCT_US_2016_03_01:267688001;SNOMEDCT_US_2016_03_01:26929004;SNOMEDCT_US_2016_03_01:73768007;	4339917	Gene	PARP1	ADPRT;ADPRT 1;ADPRT1;ARTD1;pADPRT-1;PARP;PARP-1;PARP1;poly(ADP-ribose) polymerase 1;PPOL;ADP-ribosyltransferase diphtheria toxin-like 1;artd-1;EC 2.4.2.30;NAD(+) ADP-ribosyltransferase 1;parp 1;parp i;parp-i;parp-type;poly [adp ribose] polymerase 1;Poly [ADP-ribose] polymerase 1;poly [adp-ribose] polymerase-1;poly [adp-ribose] polymerase1;poly(adp ribose) polymerase 1;poly(adp ribose) polymerase-…	SWISSPROT_AC:P09874;SWISSPROT_ID:PARP1_HUMAN;GeneID:142;Ensembl:ENSG00000143799;HGNC:HGNC:270;MIM:173870;Vega:OTTHUMG00000037556;protein_accession:AAA51599.1;protein_accession:AAA51663.1;protein_accession:AAA60000.1;protein_accession:AAA60137.1;protein_accession:AAA60155.1;protein_accession:AAB59447.1;protein_accession:AAH14206.1;protein_accession:AAH18620.1;protein_accession:AAH37545.1;protein_a…
27566624	Alzheimer Disease -- ABCA2	association	Pubmed 2006:17029687;Pubmed 2004:15155565;Pubmed 2007:17266523;Pubmed 2014:24201375;Pubmed 2010:20704561;Pubmed 2017:29224028;	Additionally, <b>ABCA2</b> expression has been linked with gene cluster patterns consistent with pathologies including <b>Alzheimer's disease</b> (AD).[Pubmed 2006:17029687];Association of <b>ABCA2</b> expression with determinants of <b>Alzheimer's disease</b>.[Pubmed 2004:15155565];A single nucleotide polymorphism in exon 14 of the <b>ABCA2</b> gene was shown to be linked to <b>early onset Alzhe…	103	Disease	Alzheimer Disease	Acute Confusional Senile Dementia;AD;Alzheimer Dementia (AD);Alzheimer Disease;Alzheimer disease 1, familial;Alzheimer disease 6;Alzheimer disease 8;Alzheimer disease 9, late onset, susceptibility to;Alzheimer Disease, Early Onset;Alzheimer disease, familial;Alzheimer Disease, Late Onset;Alzheimer disease, late-onset;Alzheimer disease, late-onset, susceptibility to;Alzheimer disease, pathogenesis…	KEGG:05010;MIM:104300;MIM:502500;MIM:604154;Mesh_UI:D000544;Mesh_MN:C10.228.140.380.100;Mesh_MN:C10.574.945.249;Mesh_MN:F03.087.400.100;efo:0000249;DOID:10652;NCI:C2866;ICD9CM:331.0;UMLS_CUI:C0002395;ICD10CM:G30;ICD10CM:G30.9;SNOMEDCT_US_2016_03_01:154998003;SNOMEDCT_US_2016_03_01:267688001;SNOMEDCT_US_2016_03_01:26929004;SNOMEDCT_US_2016_03_01:73768007;	4339811	Gene	ABCA2	ABC2;ABCA2;ATP binding cassette subfamily A member 2;abc 2;abc ii;abc type-2;abc-2;abc-2-type;abc-ii;abc-type 2;atp binding cassette transporter-2;atp binding-cassette transporter-2;ATP-binding cassette 2;ATP-binding cassette sub-family A member 2;ATP-binding cassette transporter 2;atp-binding cassette transporter-2;atp-binding cassette-2;KIAA1062;transporter 2 atp-binding cassette;	SWISSPROT_AC:Q9BZC7;SWISSPROT_ID:ABCA2_HUMAN;GeneID:20;Ensembl:ENSG00000107331;HGNC:HGNC:32;MIM:600047;Vega:OTTHUMG00000020958;protein_accession:AAA84436.1;protein_accession:AAA84437.2;protein_accession:AAG09372.1;protein_accession:AAH08755.1;protein_accession:AAH64542.1;protein_accession:AAI09245.1;protein_accession:AAI72448.1;protein_accession:AAK14334.1;protein_accession:AAK14335.1;protein_acc…
27567587	Alzheimer Disease -- IL10	association	Pubmed 2013:23838435;Pubmed 2007:17420099;	The <b>IL10</b> locus seems to affect the onset of <b>AD</b> in a context sensitive to the genetic ancestry of Brazilian older adults.[Pubmed 2013:23838435];Association of <b>IL10</b> promoter polymorphism in Italian <b>Alzheimer's disease</b>.[Pubmed 2007:17420099];Our results indicate that <b>IL10</b> polymorphisms may be involved in the risk of developing <b>AD</b>.[Pubmed 2007:17420099];	103	Disease	Alzheimer Disease	Acute Confusional Senile Dementia;AD;Alzheimer Dementia (AD);Alzheimer Disease;Alzheimer disease 1, familial;Alzheimer disease 6;Alzheimer disease 8;Alzheimer disease 9, late onset, susceptibility to;Alzheimer Disease, Early Onset;Alzheimer disease, familial;Alzheimer Disease, Late Onset;Alzheimer disease, late-onset;Alzheimer disease, late-onset, susceptibility to;Alzheimer disease, pathogenesis…	KEGG:05010;MIM:104300;MIM:502500;MIM:604154;Mesh_UI:D000544;Mesh_MN:C10.228.140.380.100;Mesh_MN:C10.574.945.249;Mesh_MN:F03.087.400.100;efo:0000249;DOID:10652;NCI:C2866;ICD9CM:331.0;UMLS_CUI:C0002395;ICD10CM:G30;ICD10CM:G30.9;SNOMEDCT_US_2016_03_01:154998003;SNOMEDCT_US_2016_03_01:267688001;SNOMEDCT_US_2016_03_01:26929004;SNOMEDCT_US_2016_03_01:73768007;	4342735	Gene	IL10	CSIF;GVHDS;IL-10;IL10;IL10A;interleukin 10;TGIF;Cytokine synthesis inhibitory factor;cytokine synthesis-inhibitory factor;il -10;il 10;il- 10;il--10;il-1 0;il-10-type;il-x;il10 a;interleukin - 10;interleukin -10;interleukin- 10;interleukin--10;Interleukin-10;interleukin-x;interleukin10;	SWISSPROT_AC:P22301;SWISSPROT_ID:IL10_HUMAN;GeneID:3586;Ensembl:ENSG00000136634;HGNC:HGNC:5962;MIM:124092;Vega:OTTHUMG00000036386;protein_accession:AAA63207.1;protein_accession:AAA80104.1;protein_accession:AAC03534.1;protein_accession:AAI04253.1;protein_accession:AAI04254.1;protein_accession:AAK19173.1;protein_accession:AAK38162.1;protein_accession:AAL06594.1;protein_accession:ABB01008.1;protein_…
27568258	Alzheimer Disease -- NOTCH4	association	Pubmed 2007:17452726;Pubmed central 2015:4529690;	Genetic association between <b>Notch4</b> polymorphisms and <b>Alzheimer's disease</b> in the Japanese population.[Pubmed 2007:17452726];It is shown that <b>Notch 4</b> plays important roles in the pathogenesis of <b>Alzheimer's disease</b> (AD).[Pubmed 2007:17452726];To investigate whether three single nucleotide polymorphisms (SNPs) of the <b>Notch4</b> gene are associated with <b>AD</b>, the t…	103	Disease	Alzheimer Disease	Acute Confusional Senile Dementia;AD;Alzheimer Dementia (AD);Alzheimer Disease;Alzheimer disease 1, familial;Alzheimer disease 6;Alzheimer disease 8;Alzheimer disease 9, late onset, susceptibility to;Alzheimer Disease, Early Onset;Alzheimer disease, familial;Alzheimer Disease, Late Onset;Alzheimer disease, late-onset;Alzheimer disease, late-onset, susceptibility to;Alzheimer disease, pathogenesis…	KEGG:05010;MIM:104300;MIM:502500;MIM:604154;Mesh_UI:D000544;Mesh_MN:C10.228.140.380.100;Mesh_MN:C10.574.945.249;Mesh_MN:F03.087.400.100;efo:0000249;DOID:10652;NCI:C2866;ICD9CM:331.0;UMLS_CUI:C0002395;ICD10CM:G30;ICD10CM:G30.9;SNOMEDCT_US_2016_03_01:154998003;SNOMEDCT_US_2016_03_01:267688001;SNOMEDCT_US_2016_03_01:26929004;SNOMEDCT_US_2016_03_01:73768007;	4343702	Gene	NOTCH4	INT3;notch 4;NOTCH4;hNotch4;Neurogenic locus notch homolog protein 4;NOTC4;notch type-iv;notch-4;	SWISSPROT_AC:Q99466;SWISSPROT_ID:NOTC4_HUMAN;GeneID:4855;Ensembl:ENSG00000204301;HGNC:HGNC:7884;MIM:164951;Vega:OTTHUMG00000031044;protein_accession:AAC32288.1;protein_accession:AAC63097.1;protein_accession:AAH63815.1;protein_accession:AAI40783.1;protein_accession:BAA09708.1;protein_accession:BAA13116.1;protein_accession:BAA88951.1;protein_accession:BAA88952.1;protein_accession:BAB20317.1;protein…
27568259	Alzheimer Disease -- ESR1	association	Pubmed 2013:24053044;Pubmed 2015:26345870;Pubmed 2008:18408366;Pubmed 2007:17446729;Pubmed 2014:24732579;Pubmed 2009:19586561;Pubmed central 2009:2739292;	Moreover, <b>alpha ER</b> coherence seems to be sensitive to cholinergic treatment in <b>AD</b>.[Pubmed 2013:24053044];Gender-specific meta-analysis showed an association between the <b>ESR1</b> PP+Pp genotype and <b>AD</b> in males (OR = 0.302, 95%CI = 0.100-0.914, P = 0.034), but not in females.[Pubmed 2015:26345870];However, country-specific meta-analysis identified an association between <b>A…	103	Disease	Alzheimer Disease	Acute Confusional Senile Dementia;AD;Alzheimer Dementia (AD);Alzheimer Disease;Alzheimer disease 1, familial;Alzheimer disease 6;Alzheimer disease 8;Alzheimer disease 9, late onset, susceptibility to;Alzheimer Disease, Early Onset;Alzheimer disease, familial;Alzheimer Disease, Late Onset;Alzheimer disease, late-onset;Alzheimer disease, late-onset, susceptibility to;Alzheimer disease, pathogenesis…	KEGG:05010;MIM:104300;MIM:502500;MIM:604154;Mesh_UI:D000544;Mesh_MN:C10.228.140.380.100;Mesh_MN:C10.574.945.249;Mesh_MN:F03.087.400.100;efo:0000249;DOID:10652;NCI:C2866;ICD9CM:331.0;UMLS_CUI:C0002395;ICD10CM:G30;ICD10CM:G30.9;SNOMEDCT_US_2016_03_01:154998003;SNOMEDCT_US_2016_03_01:267688001;SNOMEDCT_US_2016_03_01:26929004;SNOMEDCT_US_2016_03_01:73768007;	4341496	Gene	ESR1	ER;Era;ESR;ESR1;ESRA;estrogen receptor 1;ESTRR;NR3A1;a-er;alpha er;alpha isoform of er;alpha-chain er;alpha-er;alphaer;er - a;er a;er alpha;er alpha-subtype;er subtype alpha;er type alpha;er- a;er- alpha;er-a;ER-alpha;eralpha-subtype;esr - a;esr a;esr alpha;esr-alpha;esralpha;Estradiol receptor;estradiol-receptor;Estrogen receptor;estrogen receptor i;estrogen receptor subtype 1;estrogen receptor …	SWISSPROT_AC:P03372;SWISSPROT_ID:ESR1_HUMAN;GeneID:2099;Ensembl:ENSG00000091831;HGNC:HGNC:3467;MIM:133430;Vega:OTTHUMG00000016103;protein_accession:AAA52399.1;protein_accession:AAA58462.1;protein_accession:AAB00115.1;protein_accession:AAB21301.1;protein_accession:AAB35900.1;protein_accession:AAC51874.1;protein_accession:AAC51875.1;protein_accession:AAD23565.1;protein_accession:AAD52984.1;protein_…
27572963	Alzheimer Disease -- SORL1	association	Pubmed:20625269;Pubmed 2006:16407538;Pubmed 2013:22986780;Pubmed 2012:21989385;Pubmed 2012:22927900;Pubmed 2015:25382023;Pubmed 2015:25659857;Pubmed 2008:18407551;Pubmed 2008:18541377;Pubmed 2008:18685254;Pubmed 2008:19036982;Pubmed 2008:19064752;Pubmed 2007:17420311;Pubmed 2007:17826910;Pubmed 2014:24938503;Pubmed 2011:21730226;Pubmed 2011:21997402;Pubmed 2010:19653016;Pubmed 2009:19368828;Pubme…	Moreover, haplotypes on ACE and on <b>SORL1</b> were significantly associated with <b>LOAD</b> (all P-value<0.009 in ACE and all P-value <0.003 in SORL1).[Pubmed:20625269];Decreased levels of <b>sorLA</b> in the brain of <b>Alzheimer's disease</b> (AD) patients and elevated levels of amyloid-beta peptide (Abeta) in sorLA-deficient mice point to the importance of the receptor in this neurodegenera…	103	Disease	Alzheimer Disease	Acute Confusional Senile Dementia;AD;Alzheimer Dementia (AD);Alzheimer Disease;Alzheimer disease 1, familial;Alzheimer disease 6;Alzheimer disease 8;Alzheimer disease 9, late onset, susceptibility to;Alzheimer Disease, Early Onset;Alzheimer disease, familial;Alzheimer Disease, Late Onset;Alzheimer disease, late-onset;Alzheimer disease, late-onset, susceptibility to;Alzheimer disease, pathogenesis…	KEGG:05010;MIM:104300;MIM:502500;MIM:604154;Mesh_UI:D000544;Mesh_MN:C10.228.140.380.100;Mesh_MN:C10.574.945.249;Mesh_MN:F03.087.400.100;efo:0000249;DOID:10652;NCI:C2866;ICD9CM:331.0;UMLS_CUI:C0002395;ICD10CM:G30;ICD10CM:G30.9;SNOMEDCT_US_2016_03_01:154998003;SNOMEDCT_US_2016_03_01:267688001;SNOMEDCT_US_2016_03_01:26929004;SNOMEDCT_US_2016_03_01:73768007;	4345183	Gene	SORL1	C11orf32;gp250;LR11;LRP9;SORL1;SORLA;SorLA-1;sortilin related receptor 1;gp 250;LDLR relative with 11 ligand-binding repeats;Low-density lipoprotein receptor relative with 11 ligand-binding repeats;lr 11;receptor sortilin-related;related receptor sortilin;SORL;sorl-1;sortilin related receptor;Sortilin-related receptor;sortilin-related receptor 1;Sorting protein-related receptor containing LDLR cl…	SWISSPROT_AC:Q92673;SWISSPROT_ID:SORL_HUMAN;GeneID:6653;Ensembl:ENSG00000137642;HGNC:HGNC:11185;MIM:602005;Vega:OTTHUMG00000166057;protein_accession:AAI37172.1;protein_accession:BAG57656.1;protein_accession:BAG58131.1;protein_accession:BAG58675.1;protein_accession:BAG63842.1;protein_accession:BAH14711.1;protein_accession:CAA69325.1;protein_accession:CCQ43198.1;protein_accession:EAW67524.1;protein…
27573120	Alzheimer Disease -- GRIN2B	association	Pubmed 2008:18303265;Pubmed 2010:20882066;Pubmed central 2011:3087508;	In this study no significant association between polymorphisms in the <b>GRIN2B</b> gene and <b>AD</b> was observed.[Pubmed 2008:18303265];The results suggest that there is no relation between <b>GRIN2B</b> C2664T polymorphism and <b>AD</b> in Chinese Han population of Shanghai City.[Pubmed 2010:20882066];This makes <b>GRIN2B</b> an attractive target for future <b>AD</b> investigations generally,…	103	Disease	Alzheimer Disease	Acute Confusional Senile Dementia;AD;Alzheimer Dementia (AD);Alzheimer Disease;Alzheimer disease 1, familial;Alzheimer disease 6;Alzheimer disease 8;Alzheimer disease 9, late onset, susceptibility to;Alzheimer Disease, Early Onset;Alzheimer disease, familial;Alzheimer Disease, Late Onset;Alzheimer disease, late-onset;Alzheimer disease, late-onset, susceptibility to;Alzheimer disease, pathogenesis…	KEGG:05010;MIM:104300;MIM:502500;MIM:604154;Mesh_UI:D000544;Mesh_MN:C10.228.140.380.100;Mesh_MN:C10.574.945.249;Mesh_MN:F03.087.400.100;efo:0000249;DOID:10652;NCI:C2866;ICD9CM:331.0;UMLS_CUI:C0002395;ICD10CM:G30;ICD10CM:G30.9;SNOMEDCT_US_2016_03_01:154998003;SNOMEDCT_US_2016_03_01:267688001;SNOMEDCT_US_2016_03_01:26929004;SNOMEDCT_US_2016_03_01:73768007;	4342182	Gene	GRIN2B	EIEE27;GluN2B;glutamate ionotropic receptor NMDA type subunit 2B;GRIN2B;hNR3;MRD6;NMDAR2B;NR2B;glun2b-type;Glutamate receptor ionotropic, NMDA 2B;Glutamate [NMDA] receptor subunit epsilon-2;grin2beta;n-methyl d-aspartate receptor 2b;N-methyl D-aspartate receptor subtype 2B;n-methyl-d-aspartate 2b receptor;n-methyl-d-aspartate receptor 2b;n-methyl-d-aspartate receptor subtype 2b;n-methyl-d-asparta…	SWISSPROT_AC:Q13224;SWISSPROT_ID:NMDE2_HUMAN;GeneID:2904;Ensembl:ENSG00000273079;HGNC:HGNC:4586;MIM:138252;Vega:OTTHUMG00000137373;protein_accession:AAA69919.1;protein_accession:AAA69920.1;protein_accession:AAA74930.1;protein_accession:AAB49993.1;protein_accession:AAB60368.1;protein_accession:AAD00659.1;protein_accession:AAI13619.1;protein_accession:AAI13621.1;protein_accession:BAD92087.1;protein…
27574358	Alzheimer Disease -- ADRB2	association	Pubmed 2008:18423577;Pubmed central 2017:5649472;	Increasing evidence indicates that the <b>beta2-adrenergic receptor</b> (beta2-AR) may play an important role in <b>Alzheimer's disease</b> (AD).[Pubmed 2008:18423577];Polymorphisms at the <b>beta2-adrenergic receptor</b> gene influence <b>Alzheimer's disease</b> susceptibility.[Pubmed 2008:18423577];Previous studies revealed a correlation between <b>beta 2-adrenergic receptor</b> dysfunction and…	103	Disease	Alzheimer Disease	Acute Confusional Senile Dementia;AD;Alzheimer Dementia (AD);Alzheimer Disease;Alzheimer disease 1, familial;Alzheimer disease 6;Alzheimer disease 8;Alzheimer disease 9, late onset, susceptibility to;Alzheimer Disease, Early Onset;Alzheimer disease, familial;Alzheimer Disease, Late Onset;Alzheimer disease, late-onset;Alzheimer disease, late-onset, susceptibility to;Alzheimer disease, pathogenesis…	KEGG:05010;MIM:104300;MIM:502500;MIM:604154;Mesh_UI:D000544;Mesh_MN:C10.228.140.380.100;Mesh_MN:C10.574.945.249;Mesh_MN:F03.087.400.100;efo:0000249;DOID:10652;NCI:C2866;ICD9CM:331.0;UMLS_CUI:C0002395;ICD10CM:G30;ICD10CM:G30.9;SNOMEDCT_US_2016_03_01:154998003;SNOMEDCT_US_2016_03_01:267688001;SNOMEDCT_US_2016_03_01:26929004;SNOMEDCT_US_2016_03_01:73768007;	4339928	Gene	ADRB2	ADRB2;ADRB2R;ADRBR;adrenoceptor beta 2;B2AR;BAR;BETA2AR;b-2 adrenergic receptor;b-2-adrenergic receptor;b2 adrenergic receptor;b2 adrenoceptor;b2 adrenoreceptor;b2-adrenergic receptor;b2-adrenoceptor;b2-adrenoreceptor;beta -2 adrenergic receptor;beta 2 -adrenergic receptor;beta 2 -adrenoceptor;beta 2 adrenergic receptor;beta 2 adrenoceptor;beta 2 adrenoreceptor;beta 2- adrenergic receptor;beta 2-…	SWISSPROT_AC:P07550;SWISSPROT_ID:ADRB2_HUMAN;GeneID:154;Ensembl:ENSG00000169252;HGNC:HGNC:286;MIM:109690;Vega:OTTHUMG00000129933;protein_accession:AAA88014.1;protein_accession:AAA88015.1;protein_accession:AAA88017.1;protein_accession:AAB82148.1;protein_accession:AAB82149.1;protein_accession:AAB82150.1;protein_accession:AAB82151.1;protein_accession:AAD48036.1;protein_accession:AAF17569.1;protein_a…
27574373	ADRB2 -<> Alzheimer Disease	regulation	Pubmed 2008:18423577;	Polymorphisms at the <b>beta2-adrenergic receptor</b> gene influence <b>Alzheimer's disease</b> susceptibility.[Pubmed 2008:18423577];	4339928	Gene	ADRB2	ADRB2;ADRB2R;ADRBR;adrenoceptor beta 2;B2AR;BAR;BETA2AR;b-2 adrenergic receptor;b-2-adrenergic receptor;b2 adrenergic receptor;b2 adrenoceptor;b2 adrenoreceptor;b2-adrenergic receptor;b2-adrenoceptor;b2-adrenoreceptor;beta -2 adrenergic receptor;beta 2 -adrenergic receptor;beta 2 -adrenoceptor;beta 2 adrenergic receptor;beta 2 adrenoceptor;beta 2 adrenoreceptor;beta 2- adrenergic receptor;beta 2-…	SWISSPROT_AC:P07550;SWISSPROT_ID:ADRB2_HUMAN;GeneID:154;Ensembl:ENSG00000169252;HGNC:HGNC:286;MIM:109690;Vega:OTTHUMG00000129933;protein_accession:AAA88014.1;protein_accession:AAA88015.1;protein_accession:AAA88017.1;protein_accession:AAB82148.1;protein_accession:AAB82149.1;protein_accession:AAB82150.1;protein_accession:AAB82151.1;protein_accession:AAD48036.1;protein_accession:AAF17569.1;protein_a…	103	Disease	Alzheimer Disease	Acute Confusional Senile Dementia;AD;Alzheimer Dementia (AD);Alzheimer Disease;Alzheimer disease 1, familial;Alzheimer disease 6;Alzheimer disease 8;Alzheimer disease 9, late onset, susceptibility to;Alzheimer Disease, Early Onset;Alzheimer disease, familial;Alzheimer Disease, Late Onset;Alzheimer disease, late-onset;Alzheimer disease, late-onset, susceptibility to;Alzheimer disease, pathogenesis…	KEGG:05010;MIM:104300;MIM:502500;MIM:604154;Mesh_UI:D000544;Mesh_MN:C10.228.140.380.100;Mesh_MN:C10.574.945.249;Mesh_MN:F03.087.400.100;efo:0000249;DOID:10652;NCI:C2866;ICD9CM:331.0;UMLS_CUI:C0002395;ICD10CM:G30;ICD10CM:G30.9;SNOMEDCT_US_2016_03_01:154998003;SNOMEDCT_US_2016_03_01:267688001;SNOMEDCT_US_2016_03_01:26929004;SNOMEDCT_US_2016_03_01:73768007;
27575755	SORL1 -<> Alzheimer Disease	regulation	Pubmed 2008:18541377;Pubmed 2011:21730226;	Thus our data suggest that <b>SORL1</b> gene variants might influence <b>AD</b> pathology.[Pubmed 2008:18541377];The results support the hypothesis that the <b>SORL1</b> gene contributes to an increased risk for <b>Alzheimer's disease</b> through effects on hippocampal volume.[Pubmed 2011:21730226];	4345183	Gene	SORL1	C11orf32;gp250;LR11;LRP9;SORL1;SORLA;SorLA-1;sortilin related receptor 1;gp 250;LDLR relative with 11 ligand-binding repeats;Low-density lipoprotein receptor relative with 11 ligand-binding repeats;lr 11;receptor sortilin-related;related receptor sortilin;SORL;sorl-1;sortilin related receptor;Sortilin-related receptor;sortilin-related receptor 1;Sorting protein-related receptor containing LDLR cl…	SWISSPROT_AC:Q92673;SWISSPROT_ID:SORL_HUMAN;GeneID:6653;Ensembl:ENSG00000137642;HGNC:HGNC:11185;MIM:602005;Vega:OTTHUMG00000166057;protein_accession:AAI37172.1;protein_accession:BAG57656.1;protein_accession:BAG58131.1;protein_accession:BAG58675.1;protein_accession:BAG63842.1;protein_accession:BAH14711.1;protein_accession:CAA69325.1;protein_accession:CCQ43198.1;protein_accession:EAW67524.1;protein…	103	Disease	Alzheimer Disease	Acute Confusional Senile Dementia;AD;Alzheimer Dementia (AD);Alzheimer Disease;Alzheimer disease 1, familial;Alzheimer disease 6;Alzheimer disease 8;Alzheimer disease 9, late onset, susceptibility to;Alzheimer Disease, Early Onset;Alzheimer disease, familial;Alzheimer Disease, Late Onset;Alzheimer disease, late-onset;Alzheimer disease, late-onset, susceptibility to;Alzheimer disease, pathogenesis…	KEGG:05010;MIM:104300;MIM:502500;MIM:604154;Mesh_UI:D000544;Mesh_MN:C10.228.140.380.100;Mesh_MN:C10.574.945.249;Mesh_MN:F03.087.400.100;efo:0000249;DOID:10652;NCI:C2866;ICD9CM:331.0;UMLS_CUI:C0002395;ICD10CM:G30;ICD10CM:G30.9;SNOMEDCT_US_2016_03_01:154998003;SNOMEDCT_US_2016_03_01:267688001;SNOMEDCT_US_2016_03_01:26929004;SNOMEDCT_US_2016_03_01:73768007;
27577180	Alzheimer Disease -- RELN	association	Pubmed:22023759;Pubmed 2006:16567613;Pubmed 2012:22495348;Pubmed 2015:26384575;Pubmed 2008:18599960;Pubmed 2010:20025970;Pubmed 2016:27031488;Pubmed central 2014:4146192;Pubmed central 2009:2699032;	The role of <b>reelin</b> gene polymorphisms in the pathogenesis of <b>Alzheimer's disease</b> in a Greek population.[Pubmed:22023759];We found a 40% increase in the <b>Reelin</b> protein levels in the cortex of <b>AD</b> patients compared with controls.[Pubmed 2006:16567613];Alterations in the expression of <b>Reelin</b> (RELN) have been implicated in the pathology of <b>Alzheimer's disease</b> …	103	Disease	Alzheimer Disease	Acute Confusional Senile Dementia;AD;Alzheimer Dementia (AD);Alzheimer Disease;Alzheimer disease 1, familial;Alzheimer disease 6;Alzheimer disease 8;Alzheimer disease 9, late onset, susceptibility to;Alzheimer Disease, Early Onset;Alzheimer disease, familial;Alzheimer Disease, Late Onset;Alzheimer disease, late-onset;Alzheimer disease, late-onset, susceptibility to;Alzheimer disease, pathogenesis…	KEGG:05010;MIM:104300;MIM:502500;MIM:604154;Mesh_UI:D000544;Mesh_MN:C10.228.140.380.100;Mesh_MN:C10.574.945.249;Mesh_MN:F03.087.400.100;efo:0000249;DOID:10652;NCI:C2866;ICD9CM:331.0;UMLS_CUI:C0002395;ICD10CM:G30;ICD10CM:G30.9;SNOMEDCT_US_2016_03_01:154998003;SNOMEDCT_US_2016_03_01:267688001;SNOMEDCT_US_2016_03_01:26929004;SNOMEDCT_US_2016_03_01:73768007;	4344347	Gene	RELN	ETL7;LIS2;PRO1598;reelin;RELN;RL;EC 3.4.21.-;lis-2;	SWISSPROT_AC:P78509;SWISSPROT_ID:RELN_HUMAN;GeneID:5649;Ensembl:ENSG00000189056;HGNC:HGNC:9957;MIM:600514;Vega:OTTHUMG00000157247;protein_accession:AAB46357.2;protein_accession:AAC51105.1;protein_accession:AAD29127.1;protein_accession:AAI72269.1;protein_accession:AAM49151.1;protein_accession:AAM51648.1;protein_accession:AAP22330.1;protein_accession:AAP22355.1;protein_accession:AAQ96860.1;protein_…
27577912	Alzheimer Disease -- DBN1	association	Pubmed 2008:18338803;Pubmed 2005:16325786;Pubmed 2017:28398234;Pubmed 2017:28597477;Pubmed 2017:28865022;Pubmed 2017:28865023;Pubmed central 2015:4471617;Pubmed central 2012:3356577;Pubmed central 2017:5472739;Pubmed central 2010:3098100;Pubmed central 2011:3309508;Pubmed central 2009:2666743;	Decreased <b>drebrin</b> mRNA expression in <b>Alzheimer disease</b>: correlation with tau pathology.[Pubmed 2008:18338803];Our results suggest that the down-regulation of <b>drebrin</b> mRNA expression plays an important role in <b>AD</b> and is closely related to the progression of the disease.[Pubmed 2008:18338803];To investigate the mRNA expression of the dendritic spine protein <b>drebrin</b…	103	Disease	Alzheimer Disease	Acute Confusional Senile Dementia;AD;Alzheimer Dementia (AD);Alzheimer Disease;Alzheimer disease 1, familial;Alzheimer disease 6;Alzheimer disease 8;Alzheimer disease 9, late onset, susceptibility to;Alzheimer Disease, Early Onset;Alzheimer disease, familial;Alzheimer Disease, Late Onset;Alzheimer disease, late-onset;Alzheimer disease, late-onset, susceptibility to;Alzheimer disease, pathogenesis…	KEGG:05010;MIM:104300;MIM:502500;MIM:604154;Mesh_UI:D000544;Mesh_MN:C10.228.140.380.100;Mesh_MN:C10.574.945.249;Mesh_MN:F03.087.400.100;efo:0000249;DOID:10652;NCI:C2866;ICD9CM:331.0;UMLS_CUI:C0002395;ICD10CM:G30;ICD10CM:G30.9;SNOMEDCT_US_2016_03_01:154998003;SNOMEDCT_US_2016_03_01:267688001;SNOMEDCT_US_2016_03_01:26929004;SNOMEDCT_US_2016_03_01:73768007;	4341131	Gene	DBN1	D0S117E;DBN1;drebrin 1;developmentally regulated brain protein;Developmentally-regulated brain protein;DREB;dreb-type;Drebrin;	SWISSPROT_AC:Q16643;SWISSPROT_ID:DREB_HUMAN;GeneID:1627;Ensembl:ENSG00000113758;HGNC:HGNC:2695;MIM:126660;Vega:OTTHUMG00000130856;protein_accession:AAA16256.1;protein_accession:AAH00283.1;protein_accession:AAH07281.1;protein_accession:AAH07567.1;protein_accession:BAA04480.1;protein_accession:BAG37207.1;protein_accession:BAG52819.1;protein_accession:BAH12026.1;protein_accession:CAB53683.1;protein_…
27578171	Alzheimer Disease -- WWC1	association	Pubmed 2015:25800888;Pubmed 2011:21185624;Pubmed 2010:18789830;Pubmed 2010:20881395;Pubmed central 2010:2837022;Pubmed central 2010:2874402;Pubmed central 2013:3693407;	Genetic Association Between <b>KIBRA</b> Polymorphism and <b>Alzheimer's Disease</b> with in a Japanese Population.[Pubmed 2015:25800888];<b>KIBRA</b> showed evidence of overexpression in the <b>AD</b> temporal cortex (p = 0.06) but not cerebellum.[Pubmed 2011:21185624];This allele was associated with reduced Alzheimer's disease (AD) risk in 1 study, which also found overexpression of <b>KIBRA</b…	103	Disease	Alzheimer Disease	Acute Confusional Senile Dementia;AD;Alzheimer Dementia (AD);Alzheimer Disease;Alzheimer disease 1, familial;Alzheimer disease 6;Alzheimer disease 8;Alzheimer disease 9, late onset, susceptibility to;Alzheimer Disease, Early Onset;Alzheimer disease, familial;Alzheimer Disease, Late Onset;Alzheimer disease, late-onset;Alzheimer disease, late-onset, susceptibility to;Alzheimer disease, pathogenesis…	KEGG:05010;MIM:104300;MIM:502500;MIM:604154;Mesh_UI:D000544;Mesh_MN:C10.228.140.380.100;Mesh_MN:C10.574.945.249;Mesh_MN:F03.087.400.100;efo:0000249;DOID:10652;NCI:C2866;ICD9CM:331.0;UMLS_CUI:C0002395;ICD10CM:G30;ICD10CM:G30.9;SNOMEDCT_US_2016_03_01:154998003;SNOMEDCT_US_2016_03_01:267688001;SNOMEDCT_US_2016_03_01:26929004;SNOMEDCT_US_2016_03_01:73768007;	4349227	Gene	WWC1	HBEBP3;HBEBP36;KIBRA;MEMRYQTL;PPP1R168;WW and C2 domain containing 1;WWC1;HBeAg-binding protein 3;KIAA0869;kibra protein;Kidney and brain protein;Protein KIBRA;ww domain containing protein 1;WW domain-containing protein 1;	SWISSPROT_AC:Q8IX03;SWISSPROT_ID:KIBRA_HUMAN;GeneID:23286;Ensembl:ENSG00000113645;HGNC:HGNC:29435;MIM:610533;Vega:OTTHUMG00000130408;protein_accession:AAH04394.1;protein_accession:AAH17746.1;protein_accession:AAH42553.1;protein_accession:AAI56528.1;protein_accession:AAI72519.1;protein_accession:AAO15881.1;protein_accession:AAO73817.1;protein_accession:AAQ09942.1;protein_accession:BAA74892.1;prote…
27578472	Alzheimer Disease -- CFH	association	Pubmed 2012:22509485;Pubmed 2008:18163432;Pubmed central 2012:3362039;Pubmed central 2010:2915796;Pubmed central 2016:5180253;Pubmed central 2011:3162608;	Common micro RNAs (miRNAs) target <b>complement factor H</b> (CFH) regulation in <b>Alzheimer's disease</b> (AD) and in age-related macular degeneration (AMD).[Pubmed 2012:22509485];Association of <b>complement factor H</b> Y402H gene polymorphism with <b>Alzheimer's disease</b>.[Pubmed 2008:18163432];Subgroup analysis showed that the association between <b>CFH</b> C allele positivity and <b>AD</…	103	Disease	Alzheimer Disease	Acute Confusional Senile Dementia;AD;Alzheimer Dementia (AD);Alzheimer Disease;Alzheimer disease 1, familial;Alzheimer disease 6;Alzheimer disease 8;Alzheimer disease 9, late onset, susceptibility to;Alzheimer Disease, Early Onset;Alzheimer disease, familial;Alzheimer Disease, Late Onset;Alzheimer disease, late-onset;Alzheimer disease, late-onset, susceptibility to;Alzheimer disease, pathogenesis…	KEGG:05010;MIM:104300;MIM:502500;MIM:604154;Mesh_UI:D000544;Mesh_MN:C10.228.140.380.100;Mesh_MN:C10.574.945.249;Mesh_MN:F03.087.400.100;efo:0000249;DOID:10652;NCI:C2866;ICD9CM:331.0;UMLS_CUI:C0002395;ICD10CM:G30;ICD10CM:G30.9;SNOMEDCT_US_2016_03_01:154998003;SNOMEDCT_US_2016_03_01:267688001;SNOMEDCT_US_2016_03_01:26929004;SNOMEDCT_US_2016_03_01:73768007;	4342335	Gene	CFH	AHUS1;AMBP1;ARMD4;ARMS1;CFH;CFHL3;complement factor H;FH;FHL1;HF;HF1;HF2;HUS;arms 1;arms i;arms-1;CFAH;complement factor-h;complement h factor;complement-factor h;factor 1-h;factor h complement;factor h of complement;factor h of the complement;H factor 1;hf 2;hf type ii;hf- 2;hf-2;hf-ii;	SWISSPROT_AC:P08603;SWISSPROT_ID:CFAH_HUMAN;GeneID:3075;Ensembl:ENSG00000000971;HGNC:HGNC:4883;MIM:134370;Vega:OTTHUMG00000035607;protein_accession:AAA35948.1;protein_accession:AAA52013.1;protein_accession:AAA52016.1;protein_accession:AAB01987.1;protein_accession:AAH37285.1;protein_accession:AAI10644.1;protein_accession:AAI42700.1;protein_accession:ABB02180.1;protein_accession:ADZ15369.1;protein_…
27579089	Alzheimer Disease -- GTF2H1	association	Pubmed 2009:19071211;Pubmed central 2006:1559922;	In human subjects, the expression of <b>p62</b> was decreased in <b>AD</b> brain relative to age-matched controls, and likewise decreased p62 expression correlated with oxidative damage to the promoter.[Pubmed 2009:19071211];In this context, the objective of this study was to examine the relationship between age-induced oxidative damage to the <b>p62</b> promoter and <b>AD</b>.[Pubmed 2009:190712…	103	Disease	Alzheimer Disease	Acute Confusional Senile Dementia;AD;Alzheimer Dementia (AD);Alzheimer Disease;Alzheimer disease 1, familial;Alzheimer disease 6;Alzheimer disease 8;Alzheimer disease 9, late onset, susceptibility to;Alzheimer Disease, Early Onset;Alzheimer disease, familial;Alzheimer Disease, Late Onset;Alzheimer disease, late-onset;Alzheimer disease, late-onset, susceptibility to;Alzheimer disease, pathogenesis…	KEGG:05010;MIM:104300;MIM:502500;MIM:604154;Mesh_UI:D000544;Mesh_MN:C10.228.140.380.100;Mesh_MN:C10.574.945.249;Mesh_MN:F03.087.400.100;efo:0000249;DOID:10652;NCI:C2866;ICD9CM:331.0;UMLS_CUI:C0002395;ICD10CM:G30;ICD10CM:G30.9;SNOMEDCT_US_2016_03_01:154998003;SNOMEDCT_US_2016_03_01:267688001;SNOMEDCT_US_2016_03_01:26929004;SNOMEDCT_US_2016_03_01:73768007;	4342237	Gene	GTF2H1	BTF2;general transcription factor IIH subunit 1;GTF2H1;P62;TFB1;TFIIH;Basic transcription factor 2 62 kDa subunit;btf 2;BTF2 p62;General transcription factor IIH polypeptide 1;p62 btf2;subunit 1 of the general transcription factor iih;TF2H1;TFIIH basal transcription factor complex p62 subunit;	SWISSPROT_AC:P32780;SWISSPROT_ID:TF2H1_HUMAN;GeneID:2965;Ensembl:ENSG00000110768;HGNC:HGNC:4655;MIM:189972;Vega:OTTHUMG00000167690;protein_accession:AAA58399.1;protein_accession:AAB23294.1;protein_accession:AAH00365.1;protein_accession:AAH04452.1;protein_accession:AAN46740.1;protein_accession:ABM82334.1;protein_accession:ABM85510.1;protein_accession:BAB15621.1;protein_accession:BAG35811.1;protein…
27579104	Alzheimer Disease -- SQSTM1	association	Pubmed 2015:25796131;Pubmed 2009:19071211;Pubmed central 2006:1559922;	Meta-analysis of existing genome-wide association studies on <b>Alzheimer's disease</b> (AD) showed subgenome-wide association of an intronic variant in the <b>sequestosome 1</b> (SQSTM1) gene with AD.[Pubmed 2015:25796131];Meta-analysis of existing genome-wide association studies on Alzheimer's disease (AD) showed subgenome-wide association of an intronic variant in the <b>sequestosome 1</b> (SQ…	103	Disease	Alzheimer Disease	Acute Confusional Senile Dementia;AD;Alzheimer Dementia (AD);Alzheimer Disease;Alzheimer disease 1, familial;Alzheimer disease 6;Alzheimer disease 8;Alzheimer disease 9, late onset, susceptibility to;Alzheimer Disease, Early Onset;Alzheimer disease, familial;Alzheimer Disease, Late Onset;Alzheimer disease, late-onset;Alzheimer disease, late-onset, susceptibility to;Alzheimer disease, pathogenesis…	KEGG:05010;MIM:104300;MIM:502500;MIM:604154;Mesh_UI:D000544;Mesh_MN:C10.228.140.380.100;Mesh_MN:C10.574.945.249;Mesh_MN:F03.087.400.100;efo:0000249;DOID:10652;NCI:C2866;ICD9CM:331.0;UMLS_CUI:C0002395;ICD10CM:G30;ICD10CM:G30.9;SNOMEDCT_US_2016_03_01:154998003;SNOMEDCT_US_2016_03_01:267688001;SNOMEDCT_US_2016_03_01:26929004;SNOMEDCT_US_2016_03_01:73768007;	4346829	Gene	SQSTM1	A170;DMRV;FTDALS3;NADGP;OSIL;p60;p62;p62B;PDB3;sequestosome 1;SQSTM1;ZIP3;alpha 170;alpha chain of 170;alpha170;EBI3-associated protein of 60 kDa;EBIAP;ORCA;p 60;p-60;pdb 3;Phosphotyrosine-independent ligand for the Lck SH2 domain of 62 kDa;Sequestosome-1;sequestosome1;SQSTM;ubiquitin binding protein p62;Ubiquitin-binding protein p62;	SWISSPROT_AC:Q13501;SWISSPROT_ID:SQSTM_HUMAN;GeneID:8878;Ensembl:ENSG00000161011;HGNC:HGNC:11280;MIM:601530;Vega:OTTHUMG00000150643;protein_accession:AAA93299.1;protein_accession:AAC52070.1;protein_accession:AAC64516.1;protein_accession:AAH00951.1;protein_accession:AAH01874.1;protein_accession:AAH03139.1;protein_accession:AAH17222.1;protein_accession:AAH19111.1;protein_accession:ABM83804.1;protei…
27579112	Alzheimer Disease -- KHDRBS1	association	Pubmed 2009:19071211;Pubmed central 2006:1559922;	In human subjects, the expression of <b>p62</b> was decreased in <b>AD</b> brain relative to age-matched controls, and likewise decreased p62 expression correlated with oxidative damage to the promoter.[Pubmed 2009:19071211];In this context, the objective of this study was to examine the relationship between age-induced oxidative damage to the <b>p62</b> promoter and <b>AD</b>.[Pubmed 2009:190712…	103	Disease	Alzheimer Disease	Acute Confusional Senile Dementia;AD;Alzheimer Dementia (AD);Alzheimer Disease;Alzheimer disease 1, familial;Alzheimer disease 6;Alzheimer disease 8;Alzheimer disease 9, late onset, susceptibility to;Alzheimer Disease, Early Onset;Alzheimer disease, familial;Alzheimer Disease, Late Onset;Alzheimer disease, late-onset;Alzheimer disease, late-onset, susceptibility to;Alzheimer disease, pathogenesis…	KEGG:05010;MIM:104300;MIM:502500;MIM:604154;Mesh_UI:D000544;Mesh_MN:C10.228.140.380.100;Mesh_MN:C10.574.945.249;Mesh_MN:F03.087.400.100;efo:0000249;DOID:10652;NCI:C2866;ICD9CM:331.0;UMLS_CUI:C0002395;ICD10CM:G30;ICD10CM:G30.9;SNOMEDCT_US_2016_03_01:154998003;SNOMEDCT_US_2016_03_01:267688001;SNOMEDCT_US_2016_03_01:26929004;SNOMEDCT_US_2016_03_01:73768007;	4348290	Gene	KHDRBS1	KH RNA binding domain containing, signal transduction associated 1;KHDRBS1;p62;p68;Sam68;GAP-associated tyrosine phosphoprotein p62;KH domain-containing, RNA-binding, signal transduction-associated protein 1;KHDR1;p 6-8;p-68;p21 Ras GTPase-activating protein-associated p62;p6-8;p68-type;sam 68;sam-68;src associated in mitosis 68 kda protein;Src-associated in mitosis 68 kDa protein;src-associated …	SWISSPROT_AC:Q07666;SWISSPROT_ID:KHDR1_HUMAN;GeneID:10657;Ensembl:ENSG00000121774;HGNC:HGNC:18116;MIM:602489;Vega:OTTHUMG00000003921;protein_accession:AAA59990.1;protein_accession:AAB47504.1;protein_accession:AAH00717.1;protein_accession:AAH10132.1;protein_accession:AAH19109.1;protein_accession:ABM86249.1;protein_accession:BAC03643.1;protein_accession:BAG35762.1;protein_accession:BAG56883.1;prote…
27579127	Alzheimer Disease -- NUP62	association	Pubmed 2009:19071211;Pubmed central 2006:1559922;	In human subjects, the expression of <b>p62</b> was decreased in <b>AD</b> brain relative to age-matched controls, and likewise decreased p62 expression correlated with oxidative damage to the promoter.[Pubmed 2009:19071211];In this context, the objective of this study was to examine the relationship between age-induced oxidative damage to the <b>p62</b> promoter and <b>AD</b>.[Pubmed 2009:190712…	103	Disease	Alzheimer Disease	Acute Confusional Senile Dementia;AD;Alzheimer Dementia (AD);Alzheimer Disease;Alzheimer disease 1, familial;Alzheimer disease 6;Alzheimer disease 8;Alzheimer disease 9, late onset, susceptibility to;Alzheimer Disease, Early Onset;Alzheimer disease, familial;Alzheimer Disease, Late Onset;Alzheimer disease, late-onset;Alzheimer disease, late-onset, susceptibility to;Alzheimer disease, pathogenesis…	KEGG:05010;MIM:104300;MIM:502500;MIM:604154;Mesh_UI:D000544;Mesh_MN:C10.228.140.380.100;Mesh_MN:C10.574.945.249;Mesh_MN:F03.087.400.100;efo:0000249;DOID:10652;NCI:C2866;ICD9CM:331.0;UMLS_CUI:C0002395;ICD10CM:G30;ICD10CM:G30.9;SNOMEDCT_US_2016_03_01:154998003;SNOMEDCT_US_2016_03_01:267688001;SNOMEDCT_US_2016_03_01:26929004;SNOMEDCT_US_2016_03_01:73768007;	4349503	Gene	NUP62	IBSN;nucleoporin 62;NUP62;p62;SNDI;62 kDa nucleoporin;Nuclear pore glycoprotein p62;Nucleoporin Nup62;nucleoporin of the nup62;nucleoporin-62;	SWISSPROT_AC:P37198;SWISSPROT_ID:NUP62_HUMAN;GeneID:23636;Ensembl:ENSG00000213024;HGNC:HGNC:8066;MIM:605815;Vega:OTTHUMG00000183077;protein_accession:AAH03663.1;protein_accession:AAH14842.1;protein_accession:AAH50717.1;protein_accession:AAH95410.1;protein_accession:AAI01105.1;protein_accession:AAI01106.1;protein_accession:AAI01107.1;protein_accession:AAI01108.1;protein_accession:AAL55864.1;protei…
27579137	Alzheimer Disease -- DCTN4	association	Pubmed 2009:19071211;Pubmed central 2006:1559922;	In human subjects, the expression of <b>p62</b> was decreased in <b>AD</b> brain relative to age-matched controls, and likewise decreased p62 expression correlated with oxidative damage to the promoter.[Pubmed 2009:19071211];In this context, the objective of this study was to examine the relationship between age-induced oxidative damage to the <b>p62</b> promoter and <b>AD</b>.[Pubmed 2009:190712…	103	Disease	Alzheimer Disease	Acute Confusional Senile Dementia;AD;Alzheimer Dementia (AD);Alzheimer Disease;Alzheimer disease 1, familial;Alzheimer disease 6;Alzheimer disease 8;Alzheimer disease 9, late onset, susceptibility to;Alzheimer Disease, Early Onset;Alzheimer disease, familial;Alzheimer Disease, Late Onset;Alzheimer disease, late-onset;Alzheimer disease, late-onset, susceptibility to;Alzheimer disease, pathogenesis…	KEGG:05010;MIM:104300;MIM:502500;MIM:604154;Mesh_UI:D000544;Mesh_MN:C10.228.140.380.100;Mesh_MN:C10.574.945.249;Mesh_MN:F03.087.400.100;efo:0000249;DOID:10652;NCI:C2866;ICD9CM:331.0;UMLS_CUI:C0002395;ICD10CM:G30;ICD10CM:G30.9;SNOMEDCT_US_2016_03_01:154998003;SNOMEDCT_US_2016_03_01:267688001;SNOMEDCT_US_2016_03_01:26929004;SNOMEDCT_US_2016_03_01:73768007;	4351534	Gene	DCTN4	DCTN4;DYN4;dynactin subunit 4;P62;Dynactin subunit p62;p62 subunit of dynactin;	SWISSPROT_AC:Q9UJW0;SWISSPROT_ID:DCTN4_HUMAN;GeneID:51164;Ensembl:ENSG00000132912;HGNC:HGNC:15518;MIM:614758;Vega:OTTHUMG00000130079;protein_accession:AAF03896.1;protein_accession:AAH26323.1;protein_accession:ABM83265.1;protein_accession:ABM86470.1;protein_accession:ALQ34095.1;protein_accession:ALQ34096.1;protein_accession:ALQ34097.1;protein_accession:BAA91066.1;protein_accession:BAG54272.1;prote…
27579348	Alzheimer Disease -- BACE1	association	Pubmed:19117266;Pubmed 2006:16614000;Pubmed 2006:16816111;Pubmed 2001:11816789;Pubmed 2013:22775589;Pubmed 2013:23683349;Pubmed 2013:23919773;Pubmed 2013:25206392;Pubmed 2004:14715132;Pubmed 2004:15126696;Pubmed 2004:15167888;Pubmed 2004:15659814;Pubmed 2002:12009756;Pubmed 2002:12453676;Pubmed 2012:22074738;Pubmed 2012:22178732;Pubmed 2012:22223639;Pubmed 2012:22306812;Pubmed 2012:22721728;Pubme…	BACE2 is a protease homologous to <b>BACE1</b> protein, an enzyme involved in the amyloid formation of <b>Alzheimer disease</b> (AD).[Pubmed:19117266];Inhibition of <b>BACE-1</b> is thought to be a therapeutic approach to <b>AD</b>.[Pubmed 2006:16614000];Increased <b>BACE1</b> maturation contributes to the pathogenesis of <b>Alzheimer's disease</b> in Down syndrome.[Pubmed 2006:16816111];Our resu…	103	Disease	Alzheimer Disease	Acute Confusional Senile Dementia;AD;Alzheimer Dementia (AD);Alzheimer Disease;Alzheimer disease 1, familial;Alzheimer disease 6;Alzheimer disease 8;Alzheimer disease 9, late onset, susceptibility to;Alzheimer Disease, Early Onset;Alzheimer disease, familial;Alzheimer Disease, Late Onset;Alzheimer disease, late-onset;Alzheimer disease, late-onset, susceptibility to;Alzheimer disease, pathogenesis…	KEGG:05010;MIM:104300;MIM:502500;MIM:604154;Mesh_UI:D000544;Mesh_MN:C10.228.140.380.100;Mesh_MN:C10.574.945.249;Mesh_MN:F03.087.400.100;efo:0000249;DOID:10652;NCI:C2866;ICD9CM:331.0;UMLS_CUI:C0002395;ICD10CM:G30;ICD10CM:G30.9;SNOMEDCT_US_2016_03_01:154998003;SNOMEDCT_US_2016_03_01:267688001;SNOMEDCT_US_2016_03_01:26929004;SNOMEDCT_US_2016_03_01:73768007;	4349491	Gene	BACE1	ASP2;BACE;BACE1;beta-secretase 1;HSPC104;Asp 2;asp-ii;Aspartyl protease 2;b-site app cleaving enzyme 1;b-site app-cleaving enzyme 1;bace 1;bace i;bace-1;beta secretase 1;beta secretase-1;beta site amyloid precursor protein cleaving enzyme 1;beta site amyloid precursor protein cleaving enzyme-1;beta site app cleaving enzyme 1;beta site app-cleaving enzyme 1;beta-secretase i;beta-secretase-1;Beta-s…	SWISSPROT_AC:P56817;SWISSPROT_ID:BACE1_HUMAN;GeneID:23621;Ensembl:ENSG00000186318;HGNC:HGNC:933;MIM:604252;Vega:OTTHUMG00000160636;protein_accession:AAF04142.1;protein_accession:AAF13715.1;protein_accession:AAF17079.1;protein_accession:AAF18982.1;protein_accession:AAF26367.1;protein_accession:AAF28927.1;protein_accession:AAH36084.1;protein_accession:AAH65492.1;protein_accession:AAK38374.1;protein…
27580397	Alzheimer Disease -- TARDBP	association	Pubmed 2012:22964832;Pubmed 2015:25442115;Pubmed 2015:26224156;Pubmed 2008:18166704;Pubmed 2008:18401022;Pubmed 2008:18520774;Pubmed 2007:17963732;Pubmed 2014:24240737;Pubmed 2011:21376022;Pubmed 2010:20361198;Pubmed 2010:20555136;Pubmed 2009:19139911;Pubmed 2009:19851068;Pubmed 2016:26810071;Pubmed 2016:27495267;Pubmed 2016:27694152;Pubmed 2017:27495267;Pubmed 2017:28372328;Pubmed 2017:28669544;…	No expansion or intermediate alleles (20-29 repeats) were found among the G2019S carriers and <b>AD</b> cases with <b>TAR DNA-binding protein</b> 43-positive inclusions.[Pubmed 2012:22964832];We propose that pathogenic TARDBP mutations have partial loss-of-function properties and that <b>TARDBP</b> p.A90V may increase <b>AD</b> risk by the same mechanism.[Pubmed 2015:25442115];Although the freque…	103	Disease	Alzheimer Disease	Acute Confusional Senile Dementia;AD;Alzheimer Dementia (AD);Alzheimer Disease;Alzheimer disease 1, familial;Alzheimer disease 6;Alzheimer disease 8;Alzheimer disease 9, late onset, susceptibility to;Alzheimer Disease, Early Onset;Alzheimer disease, familial;Alzheimer Disease, Late Onset;Alzheimer disease, late-onset;Alzheimer disease, late-onset, susceptibility to;Alzheimer disease, pathogenesis…	KEGG:05010;MIM:104300;MIM:502500;MIM:604154;Mesh_UI:D000544;Mesh_MN:C10.228.140.380.100;Mesh_MN:C10.574.945.249;Mesh_MN:F03.087.400.100;efo:0000249;DOID:10652;NCI:C2866;ICD9CM:331.0;UMLS_CUI:C0002395;ICD10CM:G30;ICD10CM:G30.9;SNOMEDCT_US_2016_03_01:154998003;SNOMEDCT_US_2016_03_01:267688001;SNOMEDCT_US_2016_03_01:26929004;SNOMEDCT_US_2016_03_01:73768007;	4349346	Gene	TARDBP	ALS10;TAR DNA binding protein;TARDBP;TDP-43;als-10;protein tar dna-binding;protein tar-dna-binding;TADBP;tar dna binding protein 43;tar dna binding protein-43;tar dna-binding protein;TAR DNA-binding protein 43;tar dna-binding protein-43;tar dna-binding protein43;tar-dna binding protein;tar-dna binding protein 43;tar-dna binding protein-43;tar-dna-binding protein;tar-dna-binding protein 43;tar-dna…	SWISSPROT_AC:Q13148;SWISSPROT_ID:TADBP_HUMAN;GeneID:23435;Ensembl:ENSG00000120948;HGNC:HGNC:11571;MIM:605078;Vega:OTTHUMG00000002120;protein_accession:AAA70033.1;protein_accession:AAG47782.1;protein_accession:AAH71657.1;protein_accession:AAH95435.1;protein_accession:ABO32290.1;protein_accession:ABO32291.1;protein_accession:ABO32292.1;protein_accession:ABZ92471.1;protein_accession:AER93383.1;prote…
27581947	Alzheimer Disease -- RXRA	association	Pubmed 2009:19374686;	<b>RXRA</b> gene variations influence <b>Alzheimer's disease</b> risk and cholesterol metabolism.[Pubmed 2009:19374686];One of the identified seven SNPs in <b>RXRA</b> influenced <b>AD</b> risk in our single marker analysis (rs3132293: P= 0.006).[Pubmed 2009:19374686];	103	Disease	Alzheimer Disease	Acute Confusional Senile Dementia;AD;Alzheimer Dementia (AD);Alzheimer Disease;Alzheimer disease 1, familial;Alzheimer disease 6;Alzheimer disease 8;Alzheimer disease 9, late onset, susceptibility to;Alzheimer Disease, Early Onset;Alzheimer disease, familial;Alzheimer Disease, Late Onset;Alzheimer disease, late-onset;Alzheimer disease, late-onset, susceptibility to;Alzheimer disease, pathogenesis…	KEGG:05010;MIM:104300;MIM:502500;MIM:604154;Mesh_UI:D000544;Mesh_MN:C10.228.140.380.100;Mesh_MN:C10.574.945.249;Mesh_MN:F03.087.400.100;efo:0000249;DOID:10652;NCI:C2866;ICD9CM:331.0;UMLS_CUI:C0002395;ICD10CM:G30;ICD10CM:G30.9;SNOMEDCT_US_2016_03_01:154998003;SNOMEDCT_US_2016_03_01:267688001;SNOMEDCT_US_2016_03_01:26929004;SNOMEDCT_US_2016_03_01:73768007;	4344833	Gene	RXRA	NR2B1;retinoid X receptor alpha;RXRA;Nuclear receptor subfamily 2 group B member 1;retinoic acid receptor rxr alpha;Retinoic acid receptor RXR-alpha;retinoic acid receptor rxralpha;retinoid-x-receptor a;retinoid-x-receptor-alpha;	SWISSPROT_AC:P19793;SWISSPROT_ID:RXRA_HUMAN;GeneID:6256;Ensembl:ENSG00000186350;HGNC:HGNC:10477;MIM:180245;Vega:OTTHUMG00000020887;protein_accession:AAC31116.1;protein_accession:AAH63827.1;protein_accession:AAI10999.1;protein_accession:ABB96254.1;protein_accession:ABZ92182.1;protein_accession:ADZ17354.1;protein_accession:BAC03397.1;protein_accession:BAC85131.1;protein_accession:BAG54745.1;protein…
27581948	RXRA -<> Alzheimer Disease	regulation	Pubmed 2009:19374686;	<b>RXRA</b> gene variations influence <b>Alzheimer's disease</b> risk and cholesterol metabolism.[Pubmed 2009:19374686];	4344833	Gene	RXRA	NR2B1;retinoid X receptor alpha;RXRA;Nuclear receptor subfamily 2 group B member 1;retinoic acid receptor rxr alpha;Retinoic acid receptor RXR-alpha;retinoic acid receptor rxralpha;retinoid-x-receptor a;retinoid-x-receptor-alpha;	SWISSPROT_AC:P19793;SWISSPROT_ID:RXRA_HUMAN;GeneID:6256;Ensembl:ENSG00000186350;HGNC:HGNC:10477;MIM:180245;Vega:OTTHUMG00000020887;protein_accession:AAC31116.1;protein_accession:AAH63827.1;protein_accession:AAI10999.1;protein_accession:ABB96254.1;protein_accession:ABZ92182.1;protein_accession:ADZ17354.1;protein_accession:BAC03397.1;protein_accession:BAC85131.1;protein_accession:BAG54745.1;protein…	103	Disease	Alzheimer Disease	Acute Confusional Senile Dementia;AD;Alzheimer Dementia (AD);Alzheimer Disease;Alzheimer disease 1, familial;Alzheimer disease 6;Alzheimer disease 8;Alzheimer disease 9, late onset, susceptibility to;Alzheimer Disease, Early Onset;Alzheimer disease, familial;Alzheimer Disease, Late Onset;Alzheimer disease, late-onset;Alzheimer disease, late-onset, susceptibility to;Alzheimer disease, pathogenesis…	KEGG:05010;MIM:104300;MIM:502500;MIM:604154;Mesh_UI:D000544;Mesh_MN:C10.228.140.380.100;Mesh_MN:C10.574.945.249;Mesh_MN:F03.087.400.100;efo:0000249;DOID:10652;NCI:C2866;ICD9CM:331.0;UMLS_CUI:C0002395;ICD10CM:G30;ICD10CM:G30.9;SNOMEDCT_US_2016_03_01:154998003;SNOMEDCT_US_2016_03_01:267688001;SNOMEDCT_US_2016_03_01:26929004;SNOMEDCT_US_2016_03_01:73768007;
27583055	Alzheimer Disease -- CALHM1	association	Pubmed 2012:22723178;Pubmed 2014:24630757;Pubmed 2011:21378601;Pubmed 2010:20164592;Pubmed 2010:20164602;Pubmed 2009:19191332;Pubmed 2016:26944452;Pubmed central 2012:3312254;Pubmed central 2010:4034082;	So it might not be suitable to utilize the knockout murine model to explore biological function of <b>Calhm1</b> in the pathogenesis of <b>AD</b>.[Pubmed 2012:22723178];In recent years, several studies have reported <b>calcium homeostasis modulator 1</b> (CALHM1) was a potential gene related to <b>Alzheimer's disease</b> (AD) susceptibility.[Pubmed 2014:24630757];Lack of association between <b>CA…	103	Disease	Alzheimer Disease	Acute Confusional Senile Dementia;AD;Alzheimer Dementia (AD);Alzheimer Disease;Alzheimer disease 1, familial;Alzheimer disease 6;Alzheimer disease 8;Alzheimer disease 9, late onset, susceptibility to;Alzheimer Disease, Early Onset;Alzheimer disease, familial;Alzheimer Disease, Late Onset;Alzheimer disease, late-onset;Alzheimer disease, late-onset, susceptibility to;Alzheimer disease, pathogenesis…	KEGG:05010;MIM:104300;MIM:502500;MIM:604154;Mesh_UI:D000544;Mesh_MN:C10.228.140.380.100;Mesh_MN:C10.574.945.249;Mesh_MN:F03.087.400.100;efo:0000249;DOID:10652;NCI:C2866;ICD9CM:331.0;UMLS_CUI:C0002395;ICD10CM:G30;ICD10CM:G30.9;SNOMEDCT_US_2016_03_01:154998003;SNOMEDCT_US_2016_03_01:267688001;SNOMEDCT_US_2016_03_01:26929004;SNOMEDCT_US_2016_03_01:73768007;	4360347	Gene	CALHM1	calcium homeostasis modulator 1;CALHM1;FAM26C;CAHM1;Calcium homeostasis modulator protein 1;Protein FAM26C;	SWISSPROT_AC:Q8IU99;SWISSPROT_ID:CAHM1_HUMAN;GeneID:255022;Ensembl:ENSG00000185933;HGNC:HGNC:23494;MIM:612234;Vega:OTTHUMG00000018991;protein_accession:AAH36193.1;protein_accession:AAH36208.1;protein_accession:ADZ15984.1;protein_accession:EAW49632.1;protein_accession:NP_001001412.3;protein_accession:Q8IU99.2;protein_gi:119570017;protein_gi:194440685;protein_gi:23271935;protein_gi:23271949;protein…
27584330	Alzheimer Disease -- PPARG	association	Pubmed 2006:16407166;Pubmed 2015:26125935;Pubmed 2008:18072811;Pubmed 2008:18645613;Pubmed 2007:17270153;Pubmed 2007:17805244;Pubmed 2009:19109927;Pubmed 2009:19422805;Pubmed 2009:19631630;Pubmed 1999:9920782;Pubmed 2005:15666037;Pubmed 2016:26973118;Pubmed central 2016:4990744;	Our data strongly support a major role of PPARgamma in the modulation of amyloid-beta generation by inflammation and suggest that the protective mechanism of NSAIDs in <b>AD</b> involves activation of <b>PPARgamma</b> and decreased BACE1 gene transcription.[Pubmed 2006:16407166];Meta-analysis showed no association between <b>AD</b> and the <b>PPARÃŽÂ³</b> G allele in any of the study subjects wit…	103	Disease	Alzheimer Disease	Acute Confusional Senile Dementia;AD;Alzheimer Dementia (AD);Alzheimer Disease;Alzheimer disease 1, familial;Alzheimer disease 6;Alzheimer disease 8;Alzheimer disease 9, late onset, susceptibility to;Alzheimer Disease, Early Onset;Alzheimer disease, familial;Alzheimer Disease, Late Onset;Alzheimer disease, late-onset;Alzheimer disease, late-onset, susceptibility to;Alzheimer disease, pathogenesis…	KEGG:05010;MIM:104300;MIM:502500;MIM:604154;Mesh_UI:D000544;Mesh_MN:C10.228.140.380.100;Mesh_MN:C10.574.945.249;Mesh_MN:F03.087.400.100;efo:0000249;DOID:10652;NCI:C2866;ICD9CM:331.0;UMLS_CUI:C0002395;ICD10CM:G30;ICD10CM:G30.9;SNOMEDCT_US_2016_03_01:154998003;SNOMEDCT_US_2016_03_01:267688001;SNOMEDCT_US_2016_03_01:26929004;SNOMEDCT_US_2016_03_01:73768007;	4344191	Gene	PPARG	CIMT1;GLM1;NR1C3;peroxisome proliferator activated receptor gamma;PPARG;PPARG1;PPARG2;PPARgamma;cimt-1;cimt-i;glm-1;Nuclear receptor subfamily 1 group C member 3;peroxisome proliferator -activated receptor gamma;peroxisome proliferator activated receptor g;peroxisome proliferator activated receptor type gamma;peroxisome proliferator activated receptor- gamma;peroxisome proliferator activated rece…	SWISSPROT_AC:P37231;SWISSPROT_ID:PPARG_HUMAN;GeneID:5468;Ensembl:ENSG00000132170;HGNC:HGNC:9236;MIM:601487;Vega:OTTHUMG00000129764;protein_accession:AAB04028.1;protein_accession:AAC51248.1;protein_accession:AAH06811.1;protein_accession:AAK17925.1;protein_accession:AAN38992.2;protein_accession:AAP35945.1;protein_accession:ABC97372.1;protein_accession:ABM82034.1;protein_accession:ABM85215.1;protein…
27585467	Alzheimer Disease -- MGAT3	association	Pubmed 2010:19776078;Pubmed 2018:29223528;Pubmed central 2008:2604897;	Because N-acetylglucosaminyltransferase III (GnT-III) is the glycosyltransferase responsible for synthesizing a bisecting GlcNAc residue, the current report measured <b>GnT-III</b> mRNA expression levels in the brains of <b>AD</b> patients.[Pubmed 2010:19776078];Interestingly, <b>GnT-III</b> mRNA expression was increased in <b>AD</b> brains.[Pubmed 2010:19776078];Taken together, these results sug…	103	Disease	Alzheimer Disease	Acute Confusional Senile Dementia;AD;Alzheimer Dementia (AD);Alzheimer Disease;Alzheimer disease 1, familial;Alzheimer disease 6;Alzheimer disease 8;Alzheimer disease 9, late onset, susceptibility to;Alzheimer Disease, Early Onset;Alzheimer disease, familial;Alzheimer Disease, Late Onset;Alzheimer disease, late-onset;Alzheimer disease, late-onset, susceptibility to;Alzheimer disease, pathogenesis…	KEGG:05010;MIM:104300;MIM:502500;MIM:604154;Mesh_UI:D000544;Mesh_MN:C10.228.140.380.100;Mesh_MN:C10.574.945.249;Mesh_MN:F03.087.400.100;efo:0000249;DOID:10652;NCI:C2866;ICD9CM:331.0;UMLS_CUI:C0002395;ICD10CM:G30;ICD10CM:G30.9;SNOMEDCT_US_2016_03_01:154998003;SNOMEDCT_US_2016_03_01:267688001;SNOMEDCT_US_2016_03_01:26929004;SNOMEDCT_US_2016_03_01:73768007;	4343261	Gene	MGAT3	GNT-III;GNT3;mannosyl (beta-1,4-)-glycoprotein beta-1,4-N-acetylglucosaminyltransferase;MGAT3;Beta-1,4-mannosyl-glycoprotein 4-beta-N-acetylglucosaminyltransferase;EC 2.4.1.144;GGNT3;glcnac t-iii;GlcNAc-T III;gnt iii;mgat-iii;n -acetylglucosaminyltransferase iii;n-acetylglucosaminyltransferase 3;N-acetylglucosaminyltransferase III;n-acetylglucosaminyltransferase-3;n-acetylglucosaminyltransferase-…	SWISSPROT_AC:Q09327;SWISSPROT_ID:MGAT3_HUMAN;GeneID:4248;Ensembl:ENSG00000128268;HGNC:HGNC:7046;MIM:604621;Vega:OTTHUMG00000030185;protein_accession:AAH75025.1;protein_accession:AAH75026.1;protein_accession:AAI13384.1;protein_accession:AAI13719.1;protein_accession:ADR83204.1;protein_accession:BAA02937.1;protein_accession:BAA19868.1;protein_accession:BAG36416.1;protein_accession:CAG30405.1;protein…
27587126	Alzheimer Disease -- SLC30A3	association	Pubmed 2013:23839275;Pubmed 2009:20030848;Pubmed central 2012:3343105;Pubmed central 2011:3017909;Pubmed central 2009:2806356;Pubmed central 2013:3669266;	The brain specific zinc transporter protein <b>ZnT3</b> can be related to the amyloid neuropathology of <b>Alzheimer's disease</b>.[Pubmed 2013:23839275];<b>ZnT3</b> mRNA levels are reduced in <b>Alzheimer's disease</b> post-mortem brain.[Pubmed 2009:20030848];Supporting this notion is a recent report showing that the expression level of the Slc30 family protein <b>ZnT3</b> decreased with age in …	103	Disease	Alzheimer Disease	Acute Confusional Senile Dementia;AD;Alzheimer Dementia (AD);Alzheimer Disease;Alzheimer disease 1, familial;Alzheimer disease 6;Alzheimer disease 8;Alzheimer disease 9, late onset, susceptibility to;Alzheimer Disease, Early Onset;Alzheimer disease, familial;Alzheimer Disease, Late Onset;Alzheimer disease, late-onset;Alzheimer disease, late-onset, susceptibility to;Alzheimer disease, pathogenesis…	KEGG:05010;MIM:104300;MIM:502500;MIM:604154;Mesh_UI:D000544;Mesh_MN:C10.228.140.380.100;Mesh_MN:C10.574.945.249;Mesh_MN:F03.087.400.100;efo:0000249;DOID:10652;NCI:C2866;ICD9CM:331.0;UMLS_CUI:C0002395;ICD10CM:G30;ICD10CM:G30.9;SNOMEDCT_US_2016_03_01:154998003;SNOMEDCT_US_2016_03_01:267688001;SNOMEDCT_US_2016_03_01:26929004;SNOMEDCT_US_2016_03_01:73768007;	4346077	Gene	SLC30A3	SLC30A3;solute carrier family 30 member 3;ZNT3;Zinc transporter 3;zinc transporter-3;zinc transporter3;zinc-transporter-3;ZnT-3;	SWISSPROT_AC:Q99726;SWISSPROT_ID:ZNT3_HUMAN;GeneID:7781;Ensembl:ENSG00000115194;HGNC:HGNC:11014;MIM:602878;Vega:OTTHUMG00000128409;protein_accession:AAB39732.1;protein_accession:AAH28358.1;protein_accession:AAY24294.1;protein_accession:ABM83041.1;protein_accession:ABM86236.1;protein_accession:BAG36366.1;protein_accession:BAG63540.1;protein_accession:EAX00610.1;protein_accession:EAX00611.1;protein…
27587280	Alzheimer Disease -- DYRK1A	association	Pubmed 2014:25116835;Pubmed 2009:19995442;Pubmed 2016:27073990;Pubmed 2017:28377597;Pubmed 2017:28632203;Pubmed central 2014:4150238;Pubmed central 2017:5595697;Pubmed central 2016:5007978;Pubmed central 2011:3089604;Pubmed central 2009:2797783;Pubmed central 2013:3599797;	To determine whether apparent involvement of <b>DYRK1A</b> in <b>Alzheimer's disease</b> (AD) pathology makes it a candidate plasma biomarker for diagnosis, we developed a method to quantify plasma DYRK1A by immunoblot in transgenic mouse models having different gene dosages of Dyrk1a, and, consequently, different relative protein expression.[Pubmed 2014:25116835];Our negative findings in the Spa…	103	Disease	Alzheimer Disease	Acute Confusional Senile Dementia;AD;Alzheimer Dementia (AD);Alzheimer Disease;Alzheimer disease 1, familial;Alzheimer disease 6;Alzheimer disease 8;Alzheimer disease 9, late onset, susceptibility to;Alzheimer Disease, Early Onset;Alzheimer disease, familial;Alzheimer Disease, Late Onset;Alzheimer disease, late-onset;Alzheimer disease, late-onset, susceptibility to;Alzheimer disease, pathogenesis…	KEGG:05010;MIM:104300;MIM:502500;MIM:604154;Mesh_UI:D000544;Mesh_MN:C10.228.140.380.100;Mesh_MN:C10.574.945.249;Mesh_MN:F03.087.400.100;efo:0000249;DOID:10652;NCI:C2866;ICD9CM:331.0;UMLS_CUI:C0002395;ICD10CM:G30;ICD10CM:G30.9;SNOMEDCT_US_2016_03_01:154998003;SNOMEDCT_US_2016_03_01:267688001;SNOMEDCT_US_2016_03_01:26929004;SNOMEDCT_US_2016_03_01:73768007;	4341315	Gene	DYRK1A	dual specificity tyrosine phosphorylation regulated kinase 1A;DYRK;DYRK1;DYRK1A;HP86;MNB;MNBH;MRD7;dual specificity tyrosine phosphorylation regulated kinase-1a;dual specificity tyrosine phosphorylation-regulated kinase 1a;Dual specificity tyrosine-phosphorylation-regulated kinase 1A;dual specificity tyrosine-phosphorylation-regulated kinase-1a;dual specificity yak1 related kinase;Dual specificit…	SWISSPROT_AC:Q13627;SWISSPROT_ID:DYR1A_HUMAN;GeneID:1859;Ensembl:ENSG00000157540;HGNC:HGNC:3091;MIM:600855;Vega:OTTHUMG00000086657;protein_accession:AAB18639.1;protein_accession:AAC50939.1;protein_accession:AAD31169.1;protein_accession:AAI56310.1;protein_accession:AAI72505.1;protein_accession:BAA12866.1;protein_accession:BAA13110.1;protein_accession:BAA33975.1;protein_accession:BAA33976.1;protein…
27587758	Alzheimer Disease -- PLTP	association	Pubmed 2014:24121956;Pubmed 2010:20714154;Pubmed 2003:12671035;Pubmed 2005:15795933;	however, the role of <b>PLTP</b> in the progress of <b>AD</b> is still poorly understood.[Pubmed 2014:24121956];Genetic association between <b>PLTP</b> gene polymorphisms and <b>Alzheimer's disease</b> in a Japanese population.[Pubmed 2010:20714154];Our results indicate that there is no genetic association between <b>PLTP</b> and <b>AD</b>.[Pubmed 2010:20714154];This study aimed to investigate wh…	103	Disease	Alzheimer Disease	Acute Confusional Senile Dementia;AD;Alzheimer Dementia (AD);Alzheimer Disease;Alzheimer disease 1, familial;Alzheimer disease 6;Alzheimer disease 8;Alzheimer disease 9, late onset, susceptibility to;Alzheimer Disease, Early Onset;Alzheimer disease, familial;Alzheimer Disease, Late Onset;Alzheimer disease, late-onset;Alzheimer disease, late-onset, susceptibility to;Alzheimer disease, pathogenesis…	KEGG:05010;MIM:104300;MIM:502500;MIM:604154;Mesh_UI:D000544;Mesh_MN:C10.228.140.380.100;Mesh_MN:C10.574.945.249;Mesh_MN:F03.087.400.100;efo:0000249;DOID:10652;NCI:C2866;ICD9CM:331.0;UMLS_CUI:C0002395;ICD10CM:G30;ICD10CM:G30.9;SNOMEDCT_US_2016_03_01:154998003;SNOMEDCT_US_2016_03_01:267688001;SNOMEDCT_US_2016_03_01:26929004;SNOMEDCT_US_2016_03_01:73768007;	4344115	Gene	PLTP	BPIFE;HDLCQ9;phospholipid transfer protein;PLTP;Lipid transfer protein II;phospholipid-transfer protein;	SWISSPROT_AC:P55058;SWISSPROT_ID:PLTP_HUMAN;GeneID:5360;Ensembl:ENSG00000100979;HGNC:HGNC:9093;MIM:172425;Vega:OTTHUMG00000033047;protein_accession:AAA36443.1;protein_accession:AAH05045.1;protein_accession:AAH19847.1;protein_accession:AAH19898.1;protein_accession:AAR87775.1;protein_accession:ABM82724.1;protein_accession:ABM85907.1;protein_accession:BAB79630.1;protein_accession:BAD96410.1;protein_…
27587830	Alzheimer Disease -- PCDH11X	association	Pubmed 2010:20555150;	Failure to replicate an association of rs5984894 SNP in the <b>PCDH11X</b> gene in a collection of 1,222 <b>Alzheimer's disease</b> affected patients.[Pubmed 2010:20555150];	103	Disease	Alzheimer Disease	Acute Confusional Senile Dementia;AD;Alzheimer Dementia (AD);Alzheimer Disease;Alzheimer disease 1, familial;Alzheimer disease 6;Alzheimer disease 8;Alzheimer disease 9, late onset, susceptibility to;Alzheimer Disease, Early Onset;Alzheimer disease, familial;Alzheimer Disease, Late Onset;Alzheimer disease, late-onset;Alzheimer disease, late-onset, susceptibility to;Alzheimer disease, pathogenesis…	KEGG:05010;MIM:104300;MIM:502500;MIM:604154;Mesh_UI:D000544;Mesh_MN:C10.228.140.380.100;Mesh_MN:C10.574.945.249;Mesh_MN:F03.087.400.100;efo:0000249;DOID:10652;NCI:C2866;ICD9CM:331.0;UMLS_CUI:C0002395;ICD10CM:G30;ICD10CM:G30.9;SNOMEDCT_US_2016_03_01:154998003;SNOMEDCT_US_2016_03_01:267688001;SNOMEDCT_US_2016_03_01:26929004;SNOMEDCT_US_2016_03_01:73768007;	4350400	Gene	PCDH11X	PCDH-X;PCDH11;PCDH11X;PCDHX;PPP1R119;protocadherin 11 X-linked;KIAA1326;PC11X;Protocadherin on the X chromosome;Protocadherin-11;Protocadherin-11 X-linked;Protocadherin-S;	SWISSPROT_AC:Q9BZA7;SWISSPROT_ID:PC11X_HUMAN;GeneID:27328;Ensembl:ENSG00000102290;HGNC:HGNC:8656;MIM:300246;Vega:OTTHUMG00000021965;protein_accession:AAI67817.1;protein_accession:AAK13470.1;protein_accession:AAK13471.1;protein_accession:AAK82655.1;protein_accession:AAK82656.1;protein_accession:AAX56122.1;protein_accession:AAX56123.1;protein_accession:AAX56124.1;protein_accession:AAX56125.1;protei…
27587987	CALHM1 -<> Alzheimer Disease	regulation	Pubmed 2010:20164592;	<b>CALHM1</b> gene coding non-synonymous SNP P86L (rs2986017) was reported to increase the risk of <b>Alzheimer's disease</b> (AD) in a recent study.[Pubmed 2010:20164592];	4360347	Gene	CALHM1	calcium homeostasis modulator 1;CALHM1;FAM26C;CAHM1;Calcium homeostasis modulator protein 1;Protein FAM26C;	SWISSPROT_AC:Q8IU99;SWISSPROT_ID:CAHM1_HUMAN;GeneID:255022;Ensembl:ENSG00000185933;HGNC:HGNC:23494;MIM:612234;Vega:OTTHUMG00000018991;protein_accession:AAH36193.1;protein_accession:AAH36208.1;protein_accession:ADZ15984.1;protein_accession:EAW49632.1;protein_accession:NP_001001412.3;protein_accession:Q8IU99.2;protein_gi:119570017;protein_gi:194440685;protein_gi:23271935;protein_gi:23271949;protein…	103	Disease	Alzheimer Disease	Acute Confusional Senile Dementia;AD;Alzheimer Dementia (AD);Alzheimer Disease;Alzheimer disease 1, familial;Alzheimer disease 6;Alzheimer disease 8;Alzheimer disease 9, late onset, susceptibility to;Alzheimer Disease, Early Onset;Alzheimer disease, familial;Alzheimer Disease, Late Onset;Alzheimer disease, late-onset;Alzheimer disease, late-onset, susceptibility to;Alzheimer disease, pathogenesis…	KEGG:05010;MIM:104300;MIM:502500;MIM:604154;Mesh_UI:D000544;Mesh_MN:C10.228.140.380.100;Mesh_MN:C10.574.945.249;Mesh_MN:F03.087.400.100;efo:0000249;DOID:10652;NCI:C2866;ICD9CM:331.0;UMLS_CUI:C0002395;ICD10CM:G30;ICD10CM:G30.9;SNOMEDCT_US_2016_03_01:154998003;SNOMEDCT_US_2016_03_01:267688001;SNOMEDCT_US_2016_03_01:26929004;SNOMEDCT_US_2016_03_01:73768007;
27591467	Alzheimer Disease -- LRP2	association	Pubmed 2011:20971101;Pubmed 2010:20052685;Pubmed 2010:20735345;Pubmed central 2011:3132520;	<b>LRP2</b> (also called megalin) plays a potential key role in the pathogenesis of <b>Alzheimer's disease</b> (AD).[Pubmed 2011:20971101];A single nucleotide polymorphism in <b>LRP2</b> is associated with susceptibility to <b>Alzheimer's disease</b> in the Chinese population.[Pubmed 2011:20971101];LRP2 (also called <b>megalin</b>) plays a potential key role in the pathogenesis of <b>Alzheimer's …	103	Disease	Alzheimer Disease	Acute Confusional Senile Dementia;AD;Alzheimer Dementia (AD);Alzheimer Disease;Alzheimer disease 1, familial;Alzheimer disease 6;Alzheimer disease 8;Alzheimer disease 9, late onset, susceptibility to;Alzheimer Disease, Early Onset;Alzheimer disease, familial;Alzheimer Disease, Late Onset;Alzheimer disease, late-onset;Alzheimer disease, late-onset, susceptibility to;Alzheimer disease, pathogenesis…	KEGG:05010;MIM:104300;MIM:502500;MIM:604154;Mesh_UI:D000544;Mesh_MN:C10.228.140.380.100;Mesh_MN:C10.574.945.249;Mesh_MN:F03.087.400.100;efo:0000249;DOID:10652;NCI:C2866;ICD9CM:331.0;UMLS_CUI:C0002395;ICD10CM:G30;ICD10CM:G30.9;SNOMEDCT_US_2016_03_01:154998003;SNOMEDCT_US_2016_03_01:267688001;SNOMEDCT_US_2016_03_01:26929004;SNOMEDCT_US_2016_03_01:73768007;	4343086	Gene	LRP2	DBS;GP330;LDL receptor related protein 2;LRP2;an-dbs;dbs-type;Glycoprotein 330;glycoprotein-330;gp 330;ldl receptor-related protein 2;ldl receptor-related protein-2;Low-density lipoprotein receptor-related protein 2;LRP-2;lrp-ii;Megalin;	SWISSPROT_AC:P98164;SWISSPROT_ID:LRP2_HUMAN;GeneID:4036;Ensembl:ENSG00000081479;HGNC:HGNC:6694;MIM:600073;Vega:OTTHUMG00000132179;protein_accession:AAB02882.1;protein_accession:AAB30825.1;protein_accession:AAB41649.1;protein_accession:AAC17129.2;protein_accession:AAP88585.1;protein_accession:AAP88586.1;protein_accession:AAX88965.1;protein_accession:AAY24266.1;protein_accession:BAG58066.1;protein_…
27591571	Alzheimer Disease -- CLU	association	Pubmed:20873220;Pubmed:23650005;Pubmed 2013:23932065;Pubmed 2013:24379779;Pubmed 1994:7980587;Pubmed 2012:22179788;Pubmed 2012:22248099;Pubmed 2012:22258514;Pubmed 2012:22274961;Pubmed 2012:22506010;Pubmed 2012:23209684;Pubmed 2015:24578178;Pubmed 2015:26179372;Pubmed 2015:26402636;Pubmed 2015:26488311;Pubmed 2015:26738351;Pubmed 2008:18288611;Pubmed 2014:24378367;Pubmed 2011:21385939;Pubmed 2011…	Analysis of <b>clusterin</b> gene (CLU/APOJ) polymorphism in <b>Alzheimer's disease</b> patients and in normal cohorts from Russian populations.[Pubmed:20873220];The genetic association analysis in cohort of Alzheimer's disease patients and normal individuals (>500 individuals ineach group) revealed no significant association of the rs11136000 polymorphism in <b>CLU</b> with <b>Alzheimer's diseas…	103	Disease	Alzheimer Disease	Acute Confusional Senile Dementia;AD;Alzheimer Dementia (AD);Alzheimer Disease;Alzheimer disease 1, familial;Alzheimer disease 6;Alzheimer disease 8;Alzheimer disease 9, late onset, susceptibility to;Alzheimer Disease, Early Onset;Alzheimer disease, familial;Alzheimer Disease, Late Onset;Alzheimer disease, late-onset;Alzheimer disease, late-onset, susceptibility to;Alzheimer disease, pathogenesis…	KEGG:05010;MIM:104300;MIM:502500;MIM:604154;Mesh_UI:D000544;Mesh_MN:C10.228.140.380.100;Mesh_MN:C10.574.945.249;Mesh_MN:F03.087.400.100;efo:0000249;DOID:10652;NCI:C2866;ICD9CM:331.0;UMLS_CUI:C0002395;ICD10CM:G30;ICD10CM:G30.9;SNOMEDCT_US_2016_03_01:154998003;SNOMEDCT_US_2016_03_01:267688001;SNOMEDCT_US_2016_03_01:26929004;SNOMEDCT_US_2016_03_01:73768007;	4340784	Gene	CLU	AAG4;APO-J;APOJ;CLI;CLU;CLU1;CLU2;clusterin;KUB1;NA1/NA2;SGP-2;SGP2;SP-40;TRPM-2;TRPM2;Aging-associated gene 4 protein;apo j;Apolipoprotein J;apolipoprotein-j;clu 2;clu-2;CLUS;Complement cytolysis inhibitor;complement-associated protein sp-40, 40;Complement-associated protein SP-40,40;inhibitor of complement cytolysis;Ku70-binding protein 1;na-1/na-2;sgp 2;sp 40;Testosterone-repressed prostate me…	SWISSPROT_AC:P10909;SWISSPROT_ID:CLUS_HUMAN;GeneID:1191;Ensembl:ENSG00000120885;HGNC:HGNC:2095;MIM:185430;Vega:OTTHUMG00000102114;protein_accession:AAA35692.1;protein_accession:AAA36609.1;protein_accession:AAA51765.1;protein_accession:AAA60321.1;protein_accession:AAA60567.1;protein_accession:AAB06507.1;protein_accession:AAB06508.1;protein_accession:AAB25217.1;protein_accession:AAH10514.1;protein_…
27595544	Alzheimer Disease -- APOA1	association	Pubmed 2006:16391478;Pubmed 2006:16997467;Pubmed 2004:15211075;Pubmed 2012:22332999;Pubmed 2000:10744589;Pubmed 2014:24448787;Pubmed 2014:24685634;Pubmed 2011:22323901;Pubmed 2010:20739292;Pubmed 2017:28035918;Pubmed central 2015:4277642;Pubmed central 2015:4502599;Pubmed central 2014:4240530;Pubmed central 2012:3270813;Pubmed central 2012:3823072;Pubmed central 2017:5670330;	<b>Apolipoprotein A-I</b> (ApoA-I) was found to have a lower expression in the <b>AD</b> group by a proteomics two-dimensional gel electrophoresis study.[Pubmed 2006:16391478];Proteomic identification of lower <b>apolipoprotein A-I</b> in <b>Alzheimer's disease</b>.[Pubmed 2006:16391478];The <b>AD</b> subjects carrying APOE-varepsilon4 allele had lower plasma <b>apoA1</b> (t=5.2, p<0.002) and HDL…	103	Disease	Alzheimer Disease	Acute Confusional Senile Dementia;AD;Alzheimer Dementia (AD);Alzheimer Disease;Alzheimer disease 1, familial;Alzheimer disease 6;Alzheimer disease 8;Alzheimer disease 9, late onset, susceptibility to;Alzheimer Disease, Early Onset;Alzheimer disease, familial;Alzheimer Disease, Late Onset;Alzheimer disease, late-onset;Alzheimer disease, late-onset, susceptibility to;Alzheimer disease, pathogenesis…	KEGG:05010;MIM:104300;MIM:502500;MIM:604154;Mesh_UI:D000544;Mesh_MN:C10.228.140.380.100;Mesh_MN:C10.574.945.249;Mesh_MN:F03.087.400.100;efo:0000249;DOID:10652;NCI:C2866;ICD9CM:331.0;UMLS_CUI:C0002395;ICD10CM:G30;ICD10CM:G30.9;SNOMEDCT_US_2016_03_01:154998003;SNOMEDCT_US_2016_03_01:267688001;SNOMEDCT_US_2016_03_01:26929004;SNOMEDCT_US_2016_03_01:73768007;	4340079	Gene	APOA1	apo(a);APOA1;apolipoprotein A1;a-1 apolipoprotein;a-i apolipoprotein;a1 apolipoprotein;alpha-1 apolipoprotein;apo ai;apo(a)-isoform;apo(a)-type;apo(a)isoform;apo-(a);Apo-AI;ApoA-I;Apolipoprotein A-I;	SWISSPROT_AC:P02647;SWISSPROT_ID:APOA1_HUMAN;GeneID:335;Ensembl:ENSG00000118137;HGNC:HGNC:600;MIM:107680;Vega:OTTHUMG00000046112;protein_accession:AAA35545.1;protein_accession:AAA51746.1;protein_accession:AAA51747.1;protein_accession:AAA62829.1;protein_accession:AAB59514.1;protein_accession:AAD34604.1;protein_accession:AAH05380.1;protein_accession:AAI10287.1;protein_accession:AAL92035.1;protein_a…
27595849	Alzheimer Disease -- AKT1	association	Pubmed 2011:20106550;Pubmed 2011:21785701;Pubmed central 2011:3139182;	total <b>Akt</b> levels were increased only in <b>AD</b> patients and were positively correlated with disease duration and severity.[Pubmed 2011:20106550];Further genetic studies are needed to clarify the relationship between the <b>Akt1</b> and <b>AD</b>.[Pubmed 2011:21785701];Genetic Association between <b>Akt1</b> Polymorphisms and <b>Alzheimer's Disease</b> in a Japanese Population.[Pubmed 20…	103	Disease	Alzheimer Disease	Acute Confusional Senile Dementia;AD;Alzheimer Dementia (AD);Alzheimer Disease;Alzheimer disease 1, familial;Alzheimer disease 6;Alzheimer disease 8;Alzheimer disease 9, late onset, susceptibility to;Alzheimer Disease, Early Onset;Alzheimer disease, familial;Alzheimer Disease, Late Onset;Alzheimer disease, late-onset;Alzheimer disease, late-onset, susceptibility to;Alzheimer disease, pathogenesis…	KEGG:05010;MIM:104300;MIM:502500;MIM:604154;Mesh_UI:D000544;Mesh_MN:C10.228.140.380.100;Mesh_MN:C10.574.945.249;Mesh_MN:F03.087.400.100;efo:0000249;DOID:10652;NCI:C2866;ICD9CM:331.0;UMLS_CUI:C0002395;ICD10CM:G30;ICD10CM:G30.9;SNOMEDCT_US_2016_03_01:154998003;SNOMEDCT_US_2016_03_01:267688001;SNOMEDCT_US_2016_03_01:26929004;SNOMEDCT_US_2016_03_01:73768007;	4339971	Gene	AKT1	AKT;AKT serine/threonine kinase 1;AKT1;CWS6;PKB;PKB-ALPHA;PRKBA;RAC;RAC-ALPHA;akt-isoform;akt-type;c-akt proto-oncogene;EC 2.7.11.1;kinase b protein;kinase rac-alpha serine/threonine-protein;kinase-rac-alpha serine/threonine-protein;PKB alpha;pkb-a;Protein kinase B;Protein kinase B alpha;protein kinase ba;protein kinase beta;protein kinase-b;protein kinase-b alpha;protein kinase-beta;protein-kina…	SWISSPROT_AC:P31749;SWISSPROT_ID:AKT1_HUMAN;GeneID:207;Ensembl:ENSG00000142208;HGNC:HGNC:391;MIM:164730;Vega:OTTHUMG00000170795;protein_accession:AAA36539.1;protein_accession:AAH00479.1;protein_accession:AAH01737.1;protein_accession:AAH84538.1;protein_accession:ABY87524.1;protein_accession:ACE86973.1;protein_accession:ACE87663.1;protein_accession:AGC09587.1;protein_accession:AHA61679.1;protein_ac…
27596367	Alzheimer Disease -- TTBK1	association	Pubmed 2011:20096481;Pubmed 2011:21219968;Pubmed central 2015:4407412;Pubmed central 2014:4256087;	Genetic variations in <b>tau-tubulin kinase-1</b> are linked to <b>Alzheimer's disease</b> in a Spanish case-control cohort.[Pubmed 2011:20096481];<b>Tau-tubulin kinase-1</b> gene variants are associated with <b>Alzheimer's disease</b> in Han Chinese.[Pubmed 2011:21219968];<b>TTBK1</b> is upregulated in <b>AD</b> brains and it phosphorylates tau at the sites found in paired helical filaments [15,…	103	Disease	Alzheimer Disease	Acute Confusional Senile Dementia;AD;Alzheimer Dementia (AD);Alzheimer Disease;Alzheimer disease 1, familial;Alzheimer disease 6;Alzheimer disease 8;Alzheimer disease 9, late onset, susceptibility to;Alzheimer Disease, Early Onset;Alzheimer disease, familial;Alzheimer Disease, Late Onset;Alzheimer disease, late-onset;Alzheimer disease, late-onset, susceptibility to;Alzheimer disease, pathogenesis…	KEGG:05010;MIM:104300;MIM:502500;MIM:604154;Mesh_UI:D000544;Mesh_MN:C10.228.140.380.100;Mesh_MN:C10.574.945.249;Mesh_MN:F03.087.400.100;efo:0000249;DOID:10652;NCI:C2866;ICD9CM:331.0;UMLS_CUI:C0002395;ICD10CM:G30;ICD10CM:G30.9;SNOMEDCT_US_2016_03_01:154998003;SNOMEDCT_US_2016_03_01:267688001;SNOMEDCT_US_2016_03_01:26929004;SNOMEDCT_US_2016_03_01:73768007;	4356048	Gene	TTBK1	BDTK;tau tubulin kinase 1;TTBK1;Brain-derived tau kinase;EC 2.7.11.1;KIAA1855;Tau-tubulin kinase 1;tau-tubulin kinase-1;	SWISSPROT_AC:Q5TCY1;SWISSPROT_ID:TTBK1_HUMAN;GeneID:84630;Ensembl:ENSG00000146216;HGNC:HGNC:19140;Vega:OTTHUMG00000014725;protein_accession:AAH36764.1;protein_accession:AAI56453.1;protein_accession:AAI72528.1;protein_accession:BAB47484.1;protein_accession:BAD18405.1;protein_accession:BAE78660.1;protein_accession:CCQ43769.1;protein_accession:EAX04167.1;protein_accession:EAX04168.1;protein_accessio…
27596798	Alzheimer Disease -- CLUH	association	Pubmed 2013:24379779;Pubmed 2012:22506010;Pubmed 2015:24578178;Pubmed 2015:26738351;Pubmed 2011:21447104;Pubmed 2011:21892414;Pubmed 2010:20599866;Pubmed central 2012:3287597;Pubmed central 2012:3323613;Pubmed central 2010:2831070;Pubmed central 2010:2875058;Pubmed central 2011:3036586;Pubmed central 2011:3044719;Pubmed central 2011:3165035;Pubmed central 2011:3188580;Pubmed central 2011:3235576;…	<b>CLU</b> C allele is assumed to confer risk for <b>AD</b> and the allele T may have a protective effect.[Pubmed 2013:24379779];Polymorphism in the genomic region harboring the <b>CLU</b> gene (rs11136000) has been associated with the risk for <b>Alzheimer's disease</b> (AD).[Pubmed 2013:24379779];The minor allele of rs11136000 within <b>CLU</b> is strongly associated with reduced <b>Alzheimer's…	103	Disease	Alzheimer Disease	Acute Confusional Senile Dementia;AD;Alzheimer Dementia (AD);Alzheimer Disease;Alzheimer disease 1, familial;Alzheimer disease 6;Alzheimer disease 8;Alzheimer disease 9, late onset, susceptibility to;Alzheimer Disease, Early Onset;Alzheimer disease, familial;Alzheimer Disease, Late Onset;Alzheimer disease, late-onset;Alzheimer disease, late-onset, susceptibility to;Alzheimer disease, pathogenesis…	KEGG:05010;MIM:104300;MIM:502500;MIM:604154;Mesh_UI:D000544;Mesh_MN:C10.228.140.380.100;Mesh_MN:C10.574.945.249;Mesh_MN:F03.087.400.100;efo:0000249;DOID:10652;NCI:C2866;ICD9CM:331.0;UMLS_CUI:C0002395;ICD10CM:G30;ICD10CM:G30.9;SNOMEDCT_US_2016_03_01:154998003;SNOMEDCT_US_2016_03_01:267688001;SNOMEDCT_US_2016_03_01:26929004;SNOMEDCT_US_2016_03_01:73768007;	4349222	Gene	CLUH	CLU1;CLUH;clustered mitochondria homolog;KIAA0664;CLU;Clustered mitochondria protein homolog;	SWISSPROT_AC:O75153;SWISSPROT_ID:CLU_HUMAN;GeneID:23277;Ensembl:ENSG00000132361;HGNC:HGNC:29094;MIM:616184;Vega:OTTHUMG00000177575;protein_accession:AAH04266.1;protein_accession:AAH33614.1;protein_accession:AAH63786.1;protein_accession:AAI56058.1;protein_accession:AAI56941.1;protein_accession:BAA31639.1;protein_accession:CAH10532.1;protein_accession:EAW90532.1;protein_accession:EAW90533.1;protein…
27597660	Alzheimer Disease -- NTRK1	association	Pubmed 2011:21397006;Pubmed 1996:8915574;Pubmed 1996:8931004;Pubmed 2010:20085800;Pubmed 1997:9225742;Pubmed central 2014:4094696;Pubmed central 2009:3823037;	Male <b>AD</b> subjects displayed a Ã¢ÂˆÂ¼45% reduction in <b>trkA</b> mRNA levels within NB neurons compared to NCI and MCI.[Pubmed 2011:21397006];Male <b>AD</b> subjects displayed a ÃƒÂ¢Ã‚ÂˆÃ‚Â¼45% reduction in <b>trkA</b> mRNA levels within NB neurons compared to NCI and MCI.[Pubmed 2011:21397006];Male <b>AD</b> subjects displayed a ?45% reduction in <b>trkA</b> mRNA levels within NB neurons c…	103	Disease	Alzheimer Disease	Acute Confusional Senile Dementia;AD;Alzheimer Dementia (AD);Alzheimer Disease;Alzheimer disease 1, familial;Alzheimer disease 6;Alzheimer disease 8;Alzheimer disease 9, late onset, susceptibility to;Alzheimer Disease, Early Onset;Alzheimer disease, familial;Alzheimer Disease, Late Onset;Alzheimer disease, late-onset;Alzheimer disease, late-onset, susceptibility to;Alzheimer disease, pathogenesis…	KEGG:05010;MIM:104300;MIM:502500;MIM:604154;Mesh_UI:D000544;Mesh_MN:C10.228.140.380.100;Mesh_MN:C10.574.945.249;Mesh_MN:F03.087.400.100;efo:0000249;DOID:10652;NCI:C2866;ICD9CM:331.0;UMLS_CUI:C0002395;ICD10CM:G30;ICD10CM:G30.9;SNOMEDCT_US_2016_03_01:154998003;SNOMEDCT_US_2016_03_01:267688001;SNOMEDCT_US_2016_03_01:26929004;SNOMEDCT_US_2016_03_01:73768007;	4343744	Gene	NTRK1	MTC;neurotrophic receptor tyrosine kinase 1;NTRK1;p140-TrkA;TRK;Trk-A;TRK1;TRKA;EC 2.7.10.1;gp140trk;High affinity nerve growth factor receptor;high affinity receptor of nerve growth factor;high-affinity nerve growth factor receptor;high-affinity nerve growth factor-receptor;high-affinity receptor of nerve growth factor;kinase receptor tyrosine;kinase-the receptor tyrosine;mtc-type;nerve growth f…	SWISSPROT_AC:P04629;SWISSPROT_ID:NTRK1_HUMAN;GeneID:4914;Ensembl:ENSG00000198400;HGNC:HGNC:8031;MIM:191315;Vega:OTTHUMG00000041304;protein_accession:AAA36770.1;protein_accession:AAH62580.1;protein_accession:AAI36555.1;protein_accession:AAI44240.1;protein_accession:AAP88292.1;protein_accession:AHW56542.1;protein_accession:AHW56543.1;protein_accession:BAA34355.1;protein_accession:BAF83448.1;protein…
27598043	Alzheimer Disease -- GPR3	association	Pubmed 2015:26468326;Pubmed 2011:21559181;Pubmed 2009:19213921;Pubmed central 2011:3089847;	Collectively, these studies provide evidence that GPR3 mediates the amyloidogenic proteolysis of APP in four AD transgenic mouse models as well as the physiological processing of APP in wild-type mice, suggesting that <b>GPR3</b> may be a potential therapeutic target for <b>AD</b> drug development.[Pubmed 2015:26468326];However, two cohorts of human AD postmortem brain tissue samples showed a cor…	103	Disease	Alzheimer Disease	Acute Confusional Senile Dementia;AD;Alzheimer Dementia (AD);Alzheimer Disease;Alzheimer disease 1, familial;Alzheimer disease 6;Alzheimer disease 8;Alzheimer disease 9, late onset, susceptibility to;Alzheimer Disease, Early Onset;Alzheimer disease, familial;Alzheimer Disease, Late Onset;Alzheimer disease, late-onset;Alzheimer disease, late-onset, susceptibility to;Alzheimer disease, pathogenesis…	KEGG:05010;MIM:104300;MIM:502500;MIM:604154;Mesh_UI:D000544;Mesh_MN:C10.228.140.380.100;Mesh_MN:C10.574.945.249;Mesh_MN:F03.087.400.100;efo:0000249;DOID:10652;NCI:C2866;ICD9CM:331.0;UMLS_CUI:C0002395;ICD10CM:G30;ICD10CM:G30.9;SNOMEDCT_US_2016_03_01:154998003;SNOMEDCT_US_2016_03_01:267688001;SNOMEDCT_US_2016_03_01:26929004;SNOMEDCT_US_2016_03_01:73768007;	4342111	Gene	GPR3	ACCA;G protein-coupled receptor 3;GPR3;ACCA orphan receptor;g protein coupled receptor 3;G-protein coupled receptor 3;g-protein-coupled receptor 3;	SWISSPROT_AC:P46089;SWISSPROT_ID:GPR3_HUMAN;GeneID:2827;Ensembl:ENSG00000181773;HGNC:HGNC:4484;MIM:600241;Vega:OTTHUMG00000003397;protein_accession:AAA64594.1;protein_accession:AAA73560.1;protein_accession:AAB60402.1;protein_accession:AAH32702.1;protein_accession:ABM81758.1;protein_accession:ABM84913.1;protein_accession:ADZ17396.1;protein_accession:BAF83874.1;protein_accession:BAG37383.1;protein_…
27600187	Alzheimer Disease -- MTHFD1L	association	Pubmed 2011:21741665;	Our data revealed that the allele (A) of the rs11754661 polymorphism within <b>MTHFD1L</b> gene may contribute to <b>AD</b> risk in the Chinese Han population.[Pubmed 2011:21741665];The <b>rs11754661</b> polymorphism was associated with <b>AD</b> in the ethnic Chinese Han (OR=1.829, 95% CI: 1.277-2.619, P=0.001), and the results were influenced by APOE status.[Pubmed 2011:21741665];The MTHFD1L ge…	103	Disease	Alzheimer Disease	Acute Confusional Senile Dementia;AD;Alzheimer Dementia (AD);Alzheimer Disease;Alzheimer disease 1, familial;Alzheimer disease 6;Alzheimer disease 8;Alzheimer disease 9, late onset, susceptibility to;Alzheimer Disease, Early Onset;Alzheimer disease, familial;Alzheimer Disease, Late Onset;Alzheimer disease, late-onset;Alzheimer disease, late-onset, susceptibility to;Alzheimer disease, pathogenesis…	KEGG:05010;MIM:104300;MIM:502500;MIM:604154;Mesh_UI:D000544;Mesh_MN:C10.228.140.380.100;Mesh_MN:C10.574.945.249;Mesh_MN:F03.087.400.100;efo:0000249;DOID:10652;NCI:C2866;ICD9CM:331.0;UMLS_CUI:C0002395;ICD10CM:G30;ICD10CM:G30.9;SNOMEDCT_US_2016_03_01:154998003;SNOMEDCT_US_2016_03_01:267688001;SNOMEDCT_US_2016_03_01:26929004;SNOMEDCT_US_2016_03_01:73768007;	4349713	Gene	MTHFD1L	dJ292B18.2;FTHFSDC1;methylenetetrahydrofolate dehydrogenase (NADP+ dependent) 1-like;MTC1THFS;MTHFD1L;C1TM;EC 6.3.4.3;Formyltetrahydrofolate synthetase;Monofunctional C1-tetrahydrofolate synthase, mitochondrial;	SWISSPROT_AC:Q6UB35;SWISSPROT_ID:C1TM_HUMAN;GeneID:25902;Ensembl:ENSG00000120254;HGNC:HGNC:21055;MIM:611427;Vega:OTTHUMG00000015828;protein_accession:AAH08629.1;protein_accession:AAH17477.2;protein_accession:AAI10320.1;protein_accession:AAI36686.1;protein_accession:AAI44369.1;protein_accession:AAQ82696.1;protein_accession:AAQ82697.1;protein_accession:BAB15009.1;protein_accession:BAD93193.1;protei…
27604201	Alzheimer Disease -- C9orf72	association	Pubmed 2013:23107433;Pubmed 2013:23352322;Pubmed 2013:23588422;Pubmed 2012:22410647;Pubmed 2012:22898310;Pubmed 2012:23060854;Pubmed 2014:25108559;Pubmed central 2012:3463813;Pubmed central 2012:3506947;Pubmed central 2012:3580394;Pubmed central 2017:5683650;Pubmed central 2016:4916312;Pubmed central 2013:3782144;	Given the clinical overlap of FTD with Alzheimer's disease (AD), we hypothesized that <b>C9ORF72</b> expansions might contribute to <b>AD</b>.[Pubmed 2013:23107433];Repeat expansions in the <b>C9ORF72</b> gene contribute to <b>Alzheimer's disease</b> in Caucasians.[Pubmed 2013:23107433];<b>C9orf72</b> G4C2 repeat expansions in <b>Alzheimer's disease</b> and mild cognitive impairment.[Pubmed 2013:…	103	Disease	Alzheimer Disease	Acute Confusional Senile Dementia;AD;Alzheimer Dementia (AD);Alzheimer Disease;Alzheimer disease 1, familial;Alzheimer disease 6;Alzheimer disease 8;Alzheimer disease 9, late onset, susceptibility to;Alzheimer Disease, Early Onset;Alzheimer disease, familial;Alzheimer Disease, Late Onset;Alzheimer disease, late-onset;Alzheimer disease, late-onset, susceptibility to;Alzheimer disease, pathogenesis…	KEGG:05010;MIM:104300;MIM:502500;MIM:604154;Mesh_UI:D000544;Mesh_MN:C10.228.140.380.100;Mesh_MN:C10.574.945.249;Mesh_MN:F03.087.400.100;efo:0000249;DOID:10652;NCI:C2866;ICD9CM:331.0;UMLS_CUI:C0002395;ICD10CM:G30;ICD10CM:G30.9;SNOMEDCT_US_2016_03_01:154998003;SNOMEDCT_US_2016_03_01:267688001;SNOMEDCT_US_2016_03_01:26929004;SNOMEDCT_US_2016_03_01:73768007;	4359821	Gene	C9orf72	ALSFTD;C9orf72;chromosome 9 open reading frame 72;DENNL72;FTDALS;FTDALS1;c9orf 72;c9orf72 protein;chromosome 9 open-reading frame 72;chromosome 9 open-reading-frame 72;CI072;open reading frame 72 of chromosome 9;Protein C9orf72;	SWISSPROT_AC:Q96LT7;SWISSPROT_ID:CI072_HUMAN;GeneID:203228;Ensembl:ENSG00000147894;HGNC:HGNC:28337;MIM:614260;Vega:OTTHUMG00000019716;protein_accession:AAH68445.1;protein_accession:ADR82709.1;protein_accession:AET41697.1;protein_accession:BAA92009.1;protein_accession:BAB71583.1;protein_accession:BAF84114.1;protein_accession:EAW58558.1;protein_accession:EAW58559.1;protein_accession:EAW58560.1;prot…
27604966	CLU -<> Alzheimer Disease	regulation	Pubmed 2012:22248099;Pubmed central 2012:3296573;	We have followed-up on the recent genome-wide association (GWA) of the <b>clusterin</b> gene (CLU) with increased risk for <b>Alzheimer disease</b> (AD), by performing an unbiased resequencing of all CLU coding exons and regulatory regions in an extended Flanders-Belgian cohort of Caucasian AD patients and control individuals (n = 1930).[Pubmed 2012:22248099];We have followed-up on the recent gen…	4340784	Gene	CLU	AAG4;APO-J;APOJ;CLI;CLU;CLU1;CLU2;clusterin;KUB1;NA1/NA2;SGP-2;SGP2;SP-40;TRPM-2;TRPM2;Aging-associated gene 4 protein;apo j;Apolipoprotein J;apolipoprotein-j;clu 2;clu-2;CLUS;Complement cytolysis inhibitor;complement-associated protein sp-40, 40;Complement-associated protein SP-40,40;inhibitor of complement cytolysis;Ku70-binding protein 1;na-1/na-2;sgp 2;sp 40;Testosterone-repressed prostate me…	SWISSPROT_AC:P10909;SWISSPROT_ID:CLUS_HUMAN;GeneID:1191;Ensembl:ENSG00000120885;HGNC:HGNC:2095;MIM:185430;Vega:OTTHUMG00000102114;protein_accession:AAA35692.1;protein_accession:AAA36609.1;protein_accession:AAA51765.1;protein_accession:AAA60321.1;protein_accession:AAA60567.1;protein_accession:AAB06507.1;protein_accession:AAB06508.1;protein_accession:AAB25217.1;protein_accession:AAH10514.1;protein_…	103	Disease	Alzheimer Disease	Acute Confusional Senile Dementia;AD;Alzheimer Dementia (AD);Alzheimer Disease;Alzheimer disease 1, familial;Alzheimer disease 6;Alzheimer disease 8;Alzheimer disease 9, late onset, susceptibility to;Alzheimer Disease, Early Onset;Alzheimer disease, familial;Alzheimer Disease, Late Onset;Alzheimer disease, late-onset;Alzheimer disease, late-onset, susceptibility to;Alzheimer disease, pathogenesis…	KEGG:05010;MIM:104300;MIM:502500;MIM:604154;Mesh_UI:D000544;Mesh_MN:C10.228.140.380.100;Mesh_MN:C10.574.945.249;Mesh_MN:F03.087.400.100;efo:0000249;DOID:10652;NCI:C2866;ICD9CM:331.0;UMLS_CUI:C0002395;ICD10CM:G30;ICD10CM:G30.9;SNOMEDCT_US_2016_03_01:154998003;SNOMEDCT_US_2016_03_01:267688001;SNOMEDCT_US_2016_03_01:26929004;SNOMEDCT_US_2016_03_01:73768007;
27605425	Alzheimer Disease -- GSTM1	association	Pubmed 2012:22381228;	Previous studies have highlighted that GSTM1 has a role in neurodegenerative disorders, but no data have associated the <b>GSTM1</b> gene with <b>AD</b> risk.[Pubmed 2012:22381228];	103	Disease	Alzheimer Disease	Acute Confusional Senile Dementia;AD;Alzheimer Dementia (AD);Alzheimer Disease;Alzheimer disease 1, familial;Alzheimer disease 6;Alzheimer disease 8;Alzheimer disease 9, late onset, susceptibility to;Alzheimer Disease, Early Onset;Alzheimer disease, familial;Alzheimer Disease, Late Onset;Alzheimer disease, late-onset;Alzheimer disease, late-onset, susceptibility to;Alzheimer disease, pathogenesis…	KEGG:05010;MIM:104300;MIM:502500;MIM:604154;Mesh_UI:D000544;Mesh_MN:C10.228.140.380.100;Mesh_MN:C10.574.945.249;Mesh_MN:F03.087.400.100;efo:0000249;DOID:10652;NCI:C2866;ICD9CM:331.0;UMLS_CUI:C0002395;ICD10CM:G30;ICD10CM:G30.9;SNOMEDCT_US_2016_03_01:154998003;SNOMEDCT_US_2016_03_01:267688001;SNOMEDCT_US_2016_03_01:26929004;SNOMEDCT_US_2016_03_01:73768007;	4342216	Gene	GSTM1	glutathione S-transferase mu 1;GST1;GSTM1;GSTM1-1;GSTM1a-1a;GSTM1b-1b;GTH4;GTM1;H-B;MU;MU-1;EC 2.5.1.18;glutathione s transferase mu1;glutathione s-transferase isoform mu1;glutathione s-transferase mu type 1;glutathione s-transferase mu-1;glutathione s-transferase mu1;glutathione-s transferase mu 1;glutathione-s-transferase mu 1;glutathione-s-transferase mu-1;glutathione-s-transferase mu1;glutath…	SWISSPROT_AC:P09488;SWISSPROT_ID:GSTM1_HUMAN;GeneID:2944;Ensembl:ENSG00000134184;HGNC:HGNC:4632;MIM:138350;Vega:OTTHUMG00000011635;protein_accession:AAA59203.1;protein_accession:AAD13938.1;protein_accession:AAH24005.1;protein_accession:AAR85979.1;protein_accession:AAT06767.1;protein_accession:AAT06768.1;protein_accession:ACT64407.1;protein_accession:ACT64408.1;protein_accession:ADQ32855.1;protein…
27606385	Alzheimer Disease -- MS4A6A	association	Pubmed 2012:22382309;Pubmed 2014:24064185;Pubmed central 2015:4546546;Pubmed central 2015:4573764;	CD33 and <b>MS4A6A</b> genes play potential key roles in the pathogenesis of <b>Alzheimer's disease</b> (AD).[Pubmed 2012:22382309];One recent genome-wide association study has revealed that the rs3865444 polymorphism in the CD33 gene and rs610932 polymorphism in the <b>MS4A6A</b> gene are associated with susceptibility to <b>AD</b> in Caucasians.[Pubmed 2012:22382309];Our data revealed the allel…	103	Disease	Alzheimer Disease	Acute Confusional Senile Dementia;AD;Alzheimer Dementia (AD);Alzheimer Disease;Alzheimer disease 1, familial;Alzheimer disease 6;Alzheimer disease 8;Alzheimer disease 9, late onset, susceptibility to;Alzheimer Disease, Early Onset;Alzheimer disease, familial;Alzheimer Disease, Late Onset;Alzheimer disease, late-onset;Alzheimer disease, late-onset, susceptibility to;Alzheimer disease, pathogenesis…	KEGG:05010;MIM:104300;MIM:502500;MIM:604154;Mesh_UI:D000544;Mesh_MN:C10.228.140.380.100;Mesh_MN:C10.574.945.249;Mesh_MN:F03.087.400.100;efo:0000249;DOID:10652;NCI:C2866;ICD9CM:331.0;UMLS_CUI:C0002395;ICD10CM:G30;ICD10CM:G30.9;SNOMEDCT_US_2016_03_01:154998003;SNOMEDCT_US_2016_03_01:267688001;SNOMEDCT_US_2016_03_01:26929004;SNOMEDCT_US_2016_03_01:73768007;	4354139	Gene	MS4A6A	4SPAN3;4SPAN3.2;CD20L3;CDA01;membrane spanning 4-domains A6A;MS4A6;MS4A6A;MST090;MSTP090;CD20 antigen-like 3;Four-span transmembrane protein 3;M4A6A;Membrane-spanning 4-domains subfamily A member 6A;	SWISSPROT_AC:Q9H2W1;SWISSPROT_ID:M4A6A_HUMAN;GeneID:64231;Ensembl:ENSG00000110077;HGNC:HGNC:13375;MIM:606548;Vega:OTTHUMG00000167241;protein_accession:AAG27920.1;protein_accession:AAG41780.1;protein_accession:AAG44626.1;protein_accession:AAG44672.1;protein_accession:AAH22854.1;protein_accession:AAI08729.1;protein_accession:AAK37417.1;protein_accession:AAK37994.1;protein_accession:AAL07357.1;prote…
27609112	Alzheimer Disease -- ABCA1	association	Pubmed 2012:22377775;Pubmed 2012:23181169;Pubmed 2007:16725228;Pubmed 2007:17510946;Pubmed 2010:20188211;Pubmed 2009:19446537;Pubmed 2016:27215623;Pubmed 2016:27567858;Pubmed 2017:28943632;Pubmed central 2015:4447034;Pubmed central 2015:4469461;Pubmed central 2012:3359971;Pubmed central 2016:5008397;Pubmed central 2009:2695585;Pubmed central 2009:2731162;	The polymorphism of the <b>ATP-binding cassette transporter 1</b> gene modulates <b>Alzheimer disease</b> risk in Chinese Han ethnic population.[Pubmed 2012:22377775];Recent studies have unraveled important roles of ABC transporters including ABCB1 (P-glycoprotein, P-gp), ABCG2 (breast cancer resistant protein, BCRP), ABCC1 (multidrug resistance protein 1, MRP1), and the cholesterol transporter <…	103	Disease	Alzheimer Disease	Acute Confusional Senile Dementia;AD;Alzheimer Dementia (AD);Alzheimer Disease;Alzheimer disease 1, familial;Alzheimer disease 6;Alzheimer disease 8;Alzheimer disease 9, late onset, susceptibility to;Alzheimer Disease, Early Onset;Alzheimer disease, familial;Alzheimer Disease, Late Onset;Alzheimer disease, late-onset;Alzheimer disease, late-onset, susceptibility to;Alzheimer disease, pathogenesis…	KEGG:05010;MIM:104300;MIM:502500;MIM:604154;Mesh_UI:D000544;Mesh_MN:C10.228.140.380.100;Mesh_MN:C10.574.945.249;Mesh_MN:F03.087.400.100;efo:0000249;DOID:10652;NCI:C2866;ICD9CM:331.0;UMLS_CUI:C0002395;ICD10CM:G30;ICD10CM:G30.9;SNOMEDCT_US_2016_03_01:154998003;SNOMEDCT_US_2016_03_01:267688001;SNOMEDCT_US_2016_03_01:26929004;SNOMEDCT_US_2016_03_01:73768007;	4339812	Gene	ABCA1	ABC-1;ABC1;ABCA1;ATP binding cassette subfamily A member 1;CERP;HDLDT1;TGD;abc 1;abc i;abc-i;abca 1;abca-1;atp binding cassette 1;atp binding cassette sub-family a member 1;atp binding cassette transporter 1;atp binding cassette transporter-1;atp cassette-binding transporter 1;ATP-binding cassette 1;ATP-binding cassette sub-family A member 1;atp-binding cassette subfamily a member 1;atp-binding c…	SWISSPROT_AC:O95477;SWISSPROT_ID:ABCA1_HUMAN;GeneID:19;Ensembl:ENSG00000165029;HGNC:HGNC:29;MIM:600046;Vega:OTTHUMG00000020417;protein_accession:AAD49849.1;protein_accession:AAD49851.1;protein_accession:AAF69513.1;protein_accession:AAF69516.1;protein_accession:AAF86276.1;protein_accession:AAF98175.1;protein_accession:AAI46857.1;protein_accession:AAK43526.1;protein_accession:BAB07875.1;protein_acc…
27609117	ABCA1 -<> Alzheimer Disease	regulation	Pubmed 2012:22377775;	The polymorphism of the <b>ATP-binding cassette transporter 1</b> gene modulates <b>Alzheimer disease</b> risk in Chinese Han ethnic population.[Pubmed 2012:22377775];	4339812	Gene	ABCA1	ABC-1;ABC1;ABCA1;ATP binding cassette subfamily A member 1;CERP;HDLDT1;TGD;abc 1;abc i;abc-i;abca 1;abca-1;atp binding cassette 1;atp binding cassette sub-family a member 1;atp binding cassette transporter 1;atp binding cassette transporter-1;atp cassette-binding transporter 1;ATP-binding cassette 1;ATP-binding cassette sub-family A member 1;atp-binding cassette subfamily a member 1;atp-binding c…	SWISSPROT_AC:O95477;SWISSPROT_ID:ABCA1_HUMAN;GeneID:19;Ensembl:ENSG00000165029;HGNC:HGNC:29;MIM:600046;Vega:OTTHUMG00000020417;protein_accession:AAD49849.1;protein_accession:AAD49851.1;protein_accession:AAF69513.1;protein_accession:AAF69516.1;protein_accession:AAF86276.1;protein_accession:AAF98175.1;protein_accession:AAI46857.1;protein_accession:AAK43526.1;protein_accession:BAB07875.1;protein_acc…	103	Disease	Alzheimer Disease	Acute Confusional Senile Dementia;AD;Alzheimer Dementia (AD);Alzheimer Disease;Alzheimer disease 1, familial;Alzheimer disease 6;Alzheimer disease 8;Alzheimer disease 9, late onset, susceptibility to;Alzheimer Disease, Early Onset;Alzheimer disease, familial;Alzheimer Disease, Late Onset;Alzheimer disease, late-onset;Alzheimer disease, late-onset, susceptibility to;Alzheimer disease, pathogenesis…	KEGG:05010;MIM:104300;MIM:502500;MIM:604154;Mesh_UI:D000544;Mesh_MN:C10.228.140.380.100;Mesh_MN:C10.574.945.249;Mesh_MN:F03.087.400.100;efo:0000249;DOID:10652;NCI:C2866;ICD9CM:331.0;UMLS_CUI:C0002395;ICD10CM:G30;ICD10CM:G30.9;SNOMEDCT_US_2016_03_01:154998003;SNOMEDCT_US_2016_03_01:267688001;SNOMEDCT_US_2016_03_01:26929004;SNOMEDCT_US_2016_03_01:73768007;
27610902	Alzheimer Disease -- GSTM3	association	Pubmed 2013:23036584;Pubmed 2010:18423940;	Discovery by the Epistasis Project of an epistatic interaction between the <b>GSTM3</b> gene and the HHEX/IDE/KIF11 locus in the risk of <b>Alzheimer's disease</b>.[Pubmed 2013:23036584];A <b>GSTM3</b> polymorphism associated with an etiopathogenetic mechanism in <b>Alzheimer disease</b>.[Pubmed 2010:18423940];A functional polymorphism rs7483 in GSTM3 may contribute to the decrease in <b>GSTM3</b…	103	Disease	Alzheimer Disease	Acute Confusional Senile Dementia;AD;Alzheimer Dementia (AD);Alzheimer Disease;Alzheimer disease 1, familial;Alzheimer disease 6;Alzheimer disease 8;Alzheimer disease 9, late onset, susceptibility to;Alzheimer Disease, Early Onset;Alzheimer disease, familial;Alzheimer Disease, Late Onset;Alzheimer disease, late-onset;Alzheimer disease, late-onset, susceptibility to;Alzheimer disease, pathogenesis…	KEGG:05010;MIM:104300;MIM:502500;MIM:604154;Mesh_UI:D000544;Mesh_MN:C10.228.140.380.100;Mesh_MN:C10.574.945.249;Mesh_MN:F03.087.400.100;efo:0000249;DOID:10652;NCI:C2866;ICD9CM:331.0;UMLS_CUI:C0002395;ICD10CM:G30;ICD10CM:G30.9;SNOMEDCT_US_2016_03_01:154998003;SNOMEDCT_US_2016_03_01:267688001;SNOMEDCT_US_2016_03_01:26929004;SNOMEDCT_US_2016_03_01:73768007;	4342219	Gene	GSTM3	glutathione S-transferase mu 3;GST5;GSTB;GSTM3;GSTM3-3;GTM3;EC 2.5.1.18;glutathione s-transferase mu type 3;glutathione s-transferase mu3;glutathione-s-transferase mu 3;glutathione-s-transferase mu3;glutathione-s-transferase-mu 3;GST class-mu 3;gstm3 3;gtm-3;hGSTM3-3;	SWISSPROT_AC:P21266;SWISSPROT_ID:GSTM3_HUMAN;GeneID:2947;Ensembl:ENSG00000134202;HGNC:HGNC:4635;MIM:138390;Vega:OTTHUMG00000011640;protein_accession:AAA60964.1;protein_accession:AAC17866.1;protein_accession:AAH00088.1;protein_accession:AAH08790.1;protein_accession:AAV38748.1;protein_accession:ABM82760.1;protein_accession:ABO72589.1;protein_accession:ABV02583.1;protein_accession:ABW03438.1;protein…
27611895	Alzheimer Disease -- HTR2A	association	Pubmed 2013:23274704;Pubmed 2008:18053988;Pubmed central 2017:5733629;	Our study suggests no individual influence of the investigated polymorphisms but a potential combined effect of the 5-HTTLPR L/L and <b>HTR2A</b> T102C C/C genotypes on <b>AD</b> risk.[Pubmed 2013:23274704];Serotonin transporter and <b>serotonin receptor 2A</b> gene polymorphisms in <b>Alzheimer's disease</b>.[Pubmed 2013:23274704];We examined polymorphisms of the serotonin transporter (SLC6A4) a…	103	Disease	Alzheimer Disease	Acute Confusional Senile Dementia;AD;Alzheimer Dementia (AD);Alzheimer Disease;Alzheimer disease 1, familial;Alzheimer disease 6;Alzheimer disease 8;Alzheimer disease 9, late onset, susceptibility to;Alzheimer Disease, Early Onset;Alzheimer disease, familial;Alzheimer Disease, Late Onset;Alzheimer disease, late-onset;Alzheimer disease, late-onset, susceptibility to;Alzheimer disease, pathogenesis…	KEGG:05010;MIM:104300;MIM:502500;MIM:604154;Mesh_UI:D000544;Mesh_MN:C10.228.140.380.100;Mesh_MN:C10.574.945.249;Mesh_MN:F03.087.400.100;efo:0000249;DOID:10652;NCI:C2866;ICD9CM:331.0;UMLS_CUI:C0002395;ICD10CM:G30;ICD10CM:G30.9;SNOMEDCT_US_2016_03_01:154998003;SNOMEDCT_US_2016_03_01:267688001;SNOMEDCT_US_2016_03_01:26929004;SNOMEDCT_US_2016_03_01:73768007;	4342560	Gene	HTR2A	5-HT2A;5-hydroxytryptamine receptor 2A;HTR2;HTR2A;2a serotonin receptor;2a-serotonin receptor;5 -ht2;5 -ht2a;5 ht2;5- ht2a;5-ht 2;5-ht 2 a;5-ht 2a;5-ht subtype 2a;5-ht type 2;5-ht type 2a;5-ht type-2a;5-HT-2;5-HT-2A;5-ht2 a;5-ht2-subtype;5-ht2-type;5-hydroxytryptamine 2a receptor;5-hydroxytryptamine receptor subtype 2a;5-hydroxytryptamine subtype 2a receptor;5-hydroxytryptamine type 2a receptor;5…	SWISSPROT_AC:P28223;SWISSPROT_ID:5HT2A_HUMAN;GeneID:3356;Ensembl:ENSG00000102468;HGNC:HGNC:5293;MIM:182135;Vega:OTTHUMG00000016881;protein_accession:AAA58354.1;protein_accession:AAB22791.2;protein_accession:AAB24166.2;protein_accession:AAB31320.1;protein_accession:AAD14995.1;protein_accession:AAH69356.1;protein_accession:AAH69576.1;protein_accession:AAH74848.1;protein_accession:AAH74849.1;protein…
27612104	Alzheimer Disease -- LRP6	association	Pubmed 2013:23218566;Pubmed central 2014:3929861;Pubmed central 2011:3157339;	A novel functional <b>low-density lipoprotein receptor-related protein 6</b> gene alternative splice variant is associated with <b>Alzheimer's disease</b>.[Pubmed 2013:23218566];We previously found that single nucleotide polymorphisms in the <b>low-density lipoprotein receptor-related protein 6</b> (LRP6) gene are associated with <b>Alzheimer's disease</b> (AD).[Pubmed 2013:23218566];For example,…	103	Disease	Alzheimer Disease	Acute Confusional Senile Dementia;AD;Alzheimer Dementia (AD);Alzheimer Disease;Alzheimer disease 1, familial;Alzheimer disease 6;Alzheimer disease 8;Alzheimer disease 9, late onset, susceptibility to;Alzheimer Disease, Early Onset;Alzheimer disease, familial;Alzheimer Disease, Late Onset;Alzheimer disease, late-onset;Alzheimer disease, late-onset, susceptibility to;Alzheimer disease, pathogenesis…	KEGG:05010;MIM:104300;MIM:502500;MIM:604154;Mesh_UI:D000544;Mesh_MN:C10.228.140.380.100;Mesh_MN:C10.574.945.249;Mesh_MN:F03.087.400.100;efo:0000249;DOID:10652;NCI:C2866;ICD9CM:331.0;UMLS_CUI:C0002395;ICD10CM:G30;ICD10CM:G30.9;SNOMEDCT_US_2016_03_01:154998003;SNOMEDCT_US_2016_03_01:267688001;SNOMEDCT_US_2016_03_01:26929004;SNOMEDCT_US_2016_03_01:73768007;	4343092	Gene	LRP6	ADCAD2;LDL receptor related protein 6;LRP6;STHAG7;ldl receptor related protein type 6;ldl-receptor-related protein-6;Low-density lipoprotein receptor-related protein 6;lrp 6;LRP-6;	SWISSPROT_AC:O75581;SWISSPROT_ID:LRP6_HUMAN;GeneID:4040;Ensembl:ENSG00000070018;HGNC:HGNC:6698;MIM:603507;protein_accession:AAC33006.1;protein_accession:AAD21410.1;protein_accession:AAI17137.1;protein_accession:AAI26406.1;protein_accession:AAI43726.1;protein_accession:BAD92920.1;protein_accession:BAG51971.1;protein_accession:BAG52027.1;protein_accession:CCF76957.1;protein_accession:CDM49020.1;pro…
27612418	Alzheimer Disease -- KIF6	association	Pubmed 2013:24455405;	These results suggest that the <b>KIF6</b> gene might influence cardiovascular pathways associated with <b>AD</b>.[Pubmed 2013:24455405];	103	Disease	Alzheimer Disease	Acute Confusional Senile Dementia;AD;Alzheimer Dementia (AD);Alzheimer Disease;Alzheimer disease 1, familial;Alzheimer disease 6;Alzheimer disease 8;Alzheimer disease 9, late onset, susceptibility to;Alzheimer Disease, Early Onset;Alzheimer disease, familial;Alzheimer Disease, Late Onset;Alzheimer disease, late-onset;Alzheimer disease, late-onset, susceptibility to;Alzheimer disease, pathogenesis…	KEGG:05010;MIM:104300;MIM:502500;MIM:604154;Mesh_UI:D000544;Mesh_MN:C10.228.140.380.100;Mesh_MN:C10.574.945.249;Mesh_MN:F03.087.400.100;efo:0000249;DOID:10652;NCI:C2866;ICD9CM:331.0;UMLS_CUI:C0002395;ICD10CM:G30;ICD10CM:G30.9;SNOMEDCT_US_2016_03_01:154998003;SNOMEDCT_US_2016_03_01:267688001;SNOMEDCT_US_2016_03_01:26929004;SNOMEDCT_US_2016_03_01:73768007;	4360058	Gene	KIF6	C6orf102;dJ1043E3.1;dJ137F1.4;dJ188D3.1;KIF6;kinesin family member 6;kif 6;Kinesin-like protein KIF6;	SWISSPROT_AC:Q6ZMV9;SWISSPROT_ID:KIF6_HUMAN;GeneID:221458;Ensembl:ENSG00000164627;HGNC:HGNC:21202;MIM:613919;Vega:OTTHUMG00000014648;protein_accession:AAH22074.1;protein_accession:AAH98418.1;protein_accession:AAI17308.1;protein_accession:AAI43445.1;protein_accession:AAI43446.1;protein_accession:BAC85560.1;protein_accession:BAD18616.1;protein_accession:CAD89950.1;protein_accession:NP_001275949.1;p…
27613133	Alzheimer Disease -- TDO2	association	Pubmed 2013:23630570;Pubmed central 2013:3632609;Pubmed central 2013:3797729;	The expression of <b>TDO</b> mRNA was significantly increased in the cerebellum of <b>AD</b> mouse brain.[Pubmed 2013:23630570];More interestingly, this increase of <b>TDO</b> in <b>AD</b> mouse brain was also found in human AD brain.[Pubmed central 2013:3632609];The expression of <b>TDO</b> mRNA was significantly increased in the cerebellum of <b>AD</b> mouse brain.[Pubmed central 2013:3632609];…	103	Disease	Alzheimer Disease	Acute Confusional Senile Dementia;AD;Alzheimer Dementia (AD);Alzheimer Disease;Alzheimer disease 1, familial;Alzheimer disease 6;Alzheimer disease 8;Alzheimer disease 9, late onset, susceptibility to;Alzheimer Disease, Early Onset;Alzheimer disease, familial;Alzheimer Disease, Late Onset;Alzheimer disease, late-onset;Alzheimer disease, late-onset, susceptibility to;Alzheimer disease, pathogenesis…	KEGG:05010;MIM:104300;MIM:502500;MIM:604154;Mesh_UI:D000544;Mesh_MN:C10.228.140.380.100;Mesh_MN:C10.574.945.249;Mesh_MN:F03.087.400.100;efo:0000249;DOID:10652;NCI:C2866;ICD9CM:331.0;UMLS_CUI:C0002395;ICD10CM:G30;ICD10CM:G30.9;SNOMEDCT_US_2016_03_01:154998003;SNOMEDCT_US_2016_03_01:267688001;SNOMEDCT_US_2016_03_01:26929004;SNOMEDCT_US_2016_03_01:73768007;	4345482	Gene	TDO2	TDO;TDO2;TO;TPH2;TRPO;tryptophan 2,3-dioxygenase;EC 1.13.11.11;T23O;tph 2;tph-2;Tryptamin 2,3-dioxygenase;tryptophan - pyrrolase;tryptophan 2, 3 - dioxygenase;tryptophan 2, 3 dioxygenase;tryptophan 2, 3-dioxygenase;tryptophan 2,3 dioxygenase;tryptophan 2,3- dioxygenase;Tryptophan oxygenase;Tryptophan pyrrolase;tryptophan-2, 3-dioxygenase;tryptophan-2,3-dioxygenase;tryptophan-oxygenase;tryptophan-…	SWISSPROT_AC:P48775;SWISSPROT_ID:T23O_HUMAN;GeneID:6999;Ensembl:ENSG00000151790;HGNC:HGNC:11708;MIM:191070;Vega:OTTHUMG00000161838;protein_accession:AAB08514.1;protein_accession:AAH05355.1;protein_accession:ACE86466.1;protein_accession:ACE87147.1;protein_accession:ADQ31785.1;protein_accession:BAF82107.1;protein_accession:EAX04884.1;protein_accession:EAX04885.1;protein_accession:EAX04886.1;protein…
27613486	Alzheimer Disease -- DNMT1	association	Pubmed 2013:23365052;Pubmed central 2013:3540085;	The chromosomal location of the <b>DNMT1</b> gene at 19p13.2 has been linked to familial <b>late-onset Alzheimer disease</b>.[Pubmed 2013:23365052];Cytoplasmic immunoreactivity for <b>DNMT1</b> was significantly increased in <b>AD</b>, pÃ¢Â€ÂŠ=Ã¢Â€ÂŠ1.8eÃ¢Â€Â“10 (t-test), and for RNA pol II, pÃ¢Â€ÂŠ=Ã¢Â€ÂŠ.001 (t-test).[Pubmed central 2013:3540085];Cytoplasmic immunoreactivity for <b>DNMT1</b> wa…	103	Disease	Alzheimer Disease	Acute Confusional Senile Dementia;AD;Alzheimer Dementia (AD);Alzheimer Disease;Alzheimer disease 1, familial;Alzheimer disease 6;Alzheimer disease 8;Alzheimer disease 9, late onset, susceptibility to;Alzheimer Disease, Early Onset;Alzheimer disease, familial;Alzheimer Disease, Late Onset;Alzheimer disease, late-onset;Alzheimer disease, late-onset, susceptibility to;Alzheimer disease, pathogenesis…	KEGG:05010;MIM:104300;MIM:502500;MIM:604154;Mesh_UI:D000544;Mesh_MN:C10.228.140.380.100;Mesh_MN:C10.574.945.249;Mesh_MN:F03.087.400.100;efo:0000249;DOID:10652;NCI:C2866;ICD9CM:331.0;UMLS_CUI:C0002395;ICD10CM:G30;ICD10CM:G30.9;SNOMEDCT_US_2016_03_01:154998003;SNOMEDCT_US_2016_03_01:267688001;SNOMEDCT_US_2016_03_01:26929004;SNOMEDCT_US_2016_03_01:73768007;	4341248	Gene	DNMT1	ADCADN;AIM;CXXC9;DNA methyltransferase 1;DNMT;DNMT1;HSN1E;m.HsaI;MCMT;(dna cytosine-5-methyltransferase 1);CXXC-type zinc finger protein 9;dna (cytosine-5) methyltransferase 1;DNA (cytosine-5)-methyltransferase 1;dna (cytosine-5)-methyltransferase-1;dna (cytosine-5-) methyltransferase 1;DNA methyltransferase HsaI;dna methyltransferase isoform 1;dna methyltransferase- 1;dna methyltransferase-1;dna…	SWISSPROT_AC:P26358;SWISSPROT_ID:DNMT1_HUMAN;GeneID:1786;Ensembl:ENSG00000130816;HGNC:HGNC:2976;MIM:126375;Vega:OTTHUMG00000180397;protein_accession:AAD51619.1;protein_accession:AAD54507.1;protein_accession:AAF23609.1;protein_accession:AAH92517.1;protein_accession:AAI26228.1;protein_accession:AAI44094.1;protein_accession:BAD92650.1;protein_accession:BAG53712.1;protein_accession:CAA45219.1;protein…
27613566	Alzheimer Disease -- MBL2	association	Pubmed 2013:23348713;Pubmed central 2016:4814935;	Functional <b>mannose-binding lectin</b> haplotype variants are associated with <b>Alzheimer's disease</b>.[Pubmed 2013:23348713];We investigated six single nucleotide polymorphisms, linked to MBL deficiency, in the corresponding <b>MBL2</b> gene in <b>AD</b> patients and controls.[Pubmed 2013:23348713];Although <b>MBP1</b> may have a protective role in <b>AD</b>, it may be harmful in MS since it…	103	Disease	Alzheimer Disease	Acute Confusional Senile Dementia;AD;Alzheimer Dementia (AD);Alzheimer Disease;Alzheimer disease 1, familial;Alzheimer disease 6;Alzheimer disease 8;Alzheimer disease 9, late onset, susceptibility to;Alzheimer Disease, Early Onset;Alzheimer disease, familial;Alzheimer Disease, Late Onset;Alzheimer disease, late-onset;Alzheimer disease, late-onset, susceptibility to;Alzheimer disease, pathogenesis…	KEGG:05010;MIM:104300;MIM:502500;MIM:604154;Mesh_UI:D000544;Mesh_MN:C10.228.140.380.100;Mesh_MN:C10.574.945.249;Mesh_MN:F03.087.400.100;efo:0000249;DOID:10652;NCI:C2866;ICD9CM:331.0;UMLS_CUI:C0002395;ICD10CM:G30;ICD10CM:G30.9;SNOMEDCT_US_2016_03_01:154998003;SNOMEDCT_US_2016_03_01:267688001;SNOMEDCT_US_2016_03_01:26929004;SNOMEDCT_US_2016_03_01:73768007;	4343191	Gene	MBL2	COLEC1;HSMBPC;mannose binding lectin 2;MBL;MBL2;MBL2D;MBP;MBP-C;MBP1;MBPD;c-type mannose-binding protein;collectin 1;Collectin-1;mannan binding protein;Mannan-binding protein;mannan-binding-protein;mannose- binding protein c;Mannose-binding lectin;mannose-binding lectin2;Mannose-binding protein C;mannose-binding protein-c;mannose-binding-lectin 2;mannose-binding-lectin-2;mbl-2;mbl-ii;mbl-type;mbp…	SWISSPROT_AC:P11226;SWISSPROT_ID:MBL2_HUMAN;GeneID:4153;Ensembl:ENSG00000165471;HGNC:HGNC:6922;MIM:154545;Vega:OTTHUMG00000150270;protein_accession:AAC31937.1;protein_accession:AAH69338.1;protein_accession:AAH96179.1;protein_accession:AAH96180.3;protein_accession:AAH96181.3;protein_accession:AAH96182.3;protein_accession:AAK52907.1;protein_accession:AAN39274.1;protein_accession:AAN39275.1;protein_…
27613726	Alzheimer Disease -- DBI	association	Pubmed 2013:23305720;	We also identified an upregulation of the <b>diazepam-binding inhibitor</b> (DBI) gene in <b>AD</b>, as the result of a splicing switch toward shorter, intron-retaining isoforms driven by alternative promoters and was coupled with a simultaneous decrease in the abundance of protein-coding transcripts.[Pubmed 2013:23305720];	103	Disease	Alzheimer Disease	Acute Confusional Senile Dementia;AD;Alzheimer Dementia (AD);Alzheimer Disease;Alzheimer disease 1, familial;Alzheimer disease 6;Alzheimer disease 8;Alzheimer disease 9, late onset, susceptibility to;Alzheimer Disease, Early Onset;Alzheimer disease, familial;Alzheimer Disease, Late Onset;Alzheimer disease, late-onset;Alzheimer disease, late-onset, susceptibility to;Alzheimer disease, pathogenesis…	KEGG:05010;MIM:104300;MIM:502500;MIM:604154;Mesh_UI:D000544;Mesh_MN:C10.228.140.380.100;Mesh_MN:C10.574.945.249;Mesh_MN:F03.087.400.100;efo:0000249;DOID:10652;NCI:C2866;ICD9CM:331.0;UMLS_CUI:C0002395;ICD10CM:G30;ICD10CM:G30.9;SNOMEDCT_US_2016_03_01:154998003;SNOMEDCT_US_2016_03_01:267688001;SNOMEDCT_US_2016_03_01:26929004;SNOMEDCT_US_2016_03_01:73768007;	4341128	Gene	DBI	ACBD1;ACBP;CCK-RP;DBI;diazepam binding inhibitor, acyl-CoA binding protein;EP;Acyl-CoA-binding protein;Diazepam-binding inhibitor;Endozepine;	SWISSPROT_AC:P07108;SWISSPROT_ID:ACBP_HUMAN;GeneID:1622;Ensembl:ENSG00000155368;HGNC:HGNC:2690;MIM:125950;Vega:OTTHUMG00000131403;protein_accession:AAA35788.1;protein_accession:AAA52171.1;protein_accession:AAH62996.1;protein_accession:AAY14873.1;protein_accession:ADQ33132.1;protein_accession:CAG33237.1;protein_accession:CAJ00736.1;protein_accession:CAR82404.1;protein_accession:CAR82405.1;protein_…
27614494	Alzheimer Disease -- XBP1	association	Pubmed 2013:23421912;	Overall, there was a significantly statistical difference in genotype (P = 0.0354) and allele frequencies (P = 0.0150, OR = 1.3642, 95% CI = 1.0618-1.7528) between the AD subjects and control subjects, showing that the -116C/G polymorphism of <b>XBP1</b> might lead to increased susceptibility for <b>AD</b> in a Chinese Han population.[Pubmed 2013:23421912];Polymorphism -116C/G of human <b>X-box-b…	103	Disease	Alzheimer Disease	Acute Confusional Senile Dementia;AD;Alzheimer Dementia (AD);Alzheimer Disease;Alzheimer disease 1, familial;Alzheimer disease 6;Alzheimer disease 8;Alzheimer disease 9, late onset, susceptibility to;Alzheimer Disease, Early Onset;Alzheimer disease, familial;Alzheimer Disease, Late Onset;Alzheimer disease, late-onset;Alzheimer disease, late-onset, susceptibility to;Alzheimer disease, pathogenesis…	KEGG:05010;MIM:104300;MIM:502500;MIM:604154;Mesh_UI:D000544;Mesh_MN:C10.228.140.380.100;Mesh_MN:C10.574.945.249;Mesh_MN:F03.087.400.100;efo:0000249;DOID:10652;NCI:C2866;ICD9CM:331.0;UMLS_CUI:C0002395;ICD10CM:G30;ICD10CM:G30.9;SNOMEDCT_US_2016_03_01:154998003;SNOMEDCT_US_2016_03_01:267688001;SNOMEDCT_US_2016_03_01:26929004;SNOMEDCT_US_2016_03_01:73768007;	4345911	Gene	XBP1	TREB-5;TREB5;X-box binding protein 1;XBP-1;XBP1;XBP2;Tax-responsive element-binding protein 5;X-box-binding protein 1;xbp 1;xbp-2;	SWISSPROT_AC:P17861;SWISSPROT_ID:XBP1_HUMAN;GeneID:7494;Ensembl:ENSG00000100219;HGNC:HGNC:12801;MIM:194355;Vega:OTTHUMG00000151094;protein_accession:AAA36031.1;protein_accession:AAH00938.1;protein_accession:AAH12841.1;protein_accession:AAH15709.1;protein_accession:ABM81915.1;protein_accession:ABM85091.1;protein_accession:BAB82981.1;protein_accession:BAB82982.1;protein_accession:BAF84877.1;protein…
27615211	Alzheimer Disease -- TOMM40	association	Pubmed 2013:23522842;Pubmed 2013:23792692;Pubmed 2012:24323865;Pubmed 2014:24685331;Pubmed 2010:20457951;Pubmed 2016:26576771;Pubmed 2017:29124110;Pubmed central 2012:3281049;Pubmed central 2012:3328927;Pubmed central 2017:5671626;Pubmed central 2016:4727495;Pubmed central 2016:4857183;Pubmed central 2011:3192749;Pubmed central 2013:3898582;	Polymorphic, deoxythymidine-tract in intron 6 of the <b>TOMM40</b> gene has been associated with <b>Alzheimer's disease</b>.[Pubmed 2013:23522842];Role of <b>TOMM40</b> rs10524523 polymorphism in onset of <b>alzheimer's disease</b> caused by the PSEN1 M146L mutation.[Pubmed 2013:23792692];A total of 14 SNPs within <b>TOMM40</b> were associated with <b>AD</b> (pÃ¢Â€Â‰<Ã¢Â€Â‰0.05 after multiple tes…	103	Disease	Alzheimer Disease	Acute Confusional Senile Dementia;AD;Alzheimer Dementia (AD);Alzheimer Disease;Alzheimer disease 1, familial;Alzheimer disease 6;Alzheimer disease 8;Alzheimer disease 9, late onset, susceptibility to;Alzheimer Disease, Early Onset;Alzheimer disease, familial;Alzheimer Disease, Late Onset;Alzheimer disease, late-onset;Alzheimer disease, late-onset, susceptibility to;Alzheimer disease, pathogenesis…	KEGG:05010;MIM:104300;MIM:502500;MIM:604154;Mesh_UI:D000544;Mesh_MN:C10.228.140.380.100;Mesh_MN:C10.574.945.249;Mesh_MN:F03.087.400.100;efo:0000249;DOID:10652;NCI:C2866;ICD9CM:331.0;UMLS_CUI:C0002395;ICD10CM:G30;ICD10CM:G30.9;SNOMEDCT_US_2016_03_01:154998003;SNOMEDCT_US_2016_03_01:267688001;SNOMEDCT_US_2016_03_01:26929004;SNOMEDCT_US_2016_03_01:73768007;	4348111	Gene	TOMM40	C19orf1;D19S1177E;PER-EC1;PEREC1;TOM40;TOMM40;translocase of outer mitochondrial membrane 40;haymaker protein;Mitochondrial import receptor subunit TOM40 homolog;p38.5;Protein Haymaker;tom40-type;Translocase of outer membrane 40 kDa subunit homolog;translocase of the outer mitochondrial membrane - 40;	SWISSPROT_AC:O96008;SWISSPROT_ID:TOM40_HUMAN;GeneID:10452;Ensembl:ENSG00000130204;HGNC:HGNC:18001;MIM:608061;Vega:OTTHUMG00000180842;protein_accession:AAC82342.1;protein_accession:AAC82343.1;protein_accession:AAD02504.1;protein_accession:AAH01779.1;protein_accession:AAH06413.1;protein_accession:AAH12134.1;protein_accession:AAH17224.1;protein_accession:AAH47528.1;protein_accession:AAL46624.1;prote…
27616230	Alzheimer Disease -- SIRT2	association	Pubmed 2013:23712749;Pubmed 2013:25287307;Pubmed 2014:24497179;Pubmed central 2017:5406008;Pubmed central 2017:5676070;Pubmed central 2011:3177096;	The aim of this study is to investigate the possible associations between <b>Sirtuin 2</b> gene (SIRT2) rs10410544 polymorphism and <b>AD</b> as well as depression in AD.[Pubmed 2013:23712749];Results showed significant hypermethylation of mammalian orthologue of <b>Sir2</b> (SIRT1) gene in <b>AD</b> patients compared with normal population.[Pubmed 2013:25287307];Odds ratios (ORs) with 95% confid…	103	Disease	Alzheimer Disease	Acute Confusional Senile Dementia;AD;Alzheimer Dementia (AD);Alzheimer Disease;Alzheimer disease 1, familial;Alzheimer disease 6;Alzheimer disease 8;Alzheimer disease 9, late onset, susceptibility to;Alzheimer Disease, Early Onset;Alzheimer disease, familial;Alzheimer Disease, Late Onset;Alzheimer disease, late-onset;Alzheimer disease, late-onset, susceptibility to;Alzheimer disease, pathogenesis…	KEGG:05010;MIM:104300;MIM:502500;MIM:604154;Mesh_UI:D000544;Mesh_MN:C10.228.140.380.100;Mesh_MN:C10.574.945.249;Mesh_MN:F03.087.400.100;efo:0000249;DOID:10652;NCI:C2866;ICD9CM:331.0;UMLS_CUI:C0002395;ICD10CM:G30;ICD10CM:G30.9;SNOMEDCT_US_2016_03_01:154998003;SNOMEDCT_US_2016_03_01:267688001;SNOMEDCT_US_2016_03_01:26929004;SNOMEDCT_US_2016_03_01:73768007;	4348953	Gene	SIRT2	SIR2;SIR2L;SIR2L2;SIRT2;sirtuin 2;EC 3.5.1.-;NAD-dependent protein deacetylase sirtuin-2;Regulatory protein SIR2 homolog 2;SIR2-like protein 2;sirt 2;sirt-2;sirtuin-2;sirtuin2;	SWISSPROT_AC:Q8IXJ6;SWISSPROT_ID:SIR2_HUMAN;GeneID:22933;Ensembl:ENSG00000068903;HGNC:HGNC:10886;MIM:604480;protein_accession:AAD20046.1;protein_accession:AAD40850.2;protein_accession:AAD45971.1;protein_accession:AAF67015.1;protein_accession:AAH03012.1;protein_accession:AAH03547.1;protein_accession:AAK51133.1;protein_accession:ABZ92537.1;protein_accession:AGZ02589.1;protein_accession:BAF76655.1;p…
27616284	Alzheimer Disease -- SIRT1	association	Pubmed 2013:25287307;Pubmed 2015:26275347;Pubmed 2014:24142524;Pubmed 2009:19104446;Pubmed 2016:27687218;Pubmed central 2014:3931616;Pubmed central 2016:5040635;Pubmed central 2011:3112073;Pubmed central 2011:3177096;	Results showed significant hypermethylation of mammalian orthologue of <b>Sir2</b> (SIRT1) gene in <b>AD</b> patients compared with normal population.[Pubmed 2013:25287307];<b>Sirtuin 1</b> (Sirt1) serum levels are lower in <b>AD</b> patients and Presenilin 1 (Psen1) is expressed by blood cells.[Pubmed 2015:26275347];It is not clear, however, whether <b>SIRT1</b> is a suitable molecular target fo…	103	Disease	Alzheimer Disease	Acute Confusional Senile Dementia;AD;Alzheimer Dementia (AD);Alzheimer Disease;Alzheimer disease 1, familial;Alzheimer disease 6;Alzheimer disease 8;Alzheimer disease 9, late onset, susceptibility to;Alzheimer Disease, Early Onset;Alzheimer disease, familial;Alzheimer Disease, Late Onset;Alzheimer disease, late-onset;Alzheimer disease, late-onset, susceptibility to;Alzheimer disease, pathogenesis…	KEGG:05010;MIM:104300;MIM:502500;MIM:604154;Mesh_UI:D000544;Mesh_MN:C10.228.140.380.100;Mesh_MN:C10.574.945.249;Mesh_MN:F03.087.400.100;efo:0000249;DOID:10652;NCI:C2866;ICD9CM:331.0;UMLS_CUI:C0002395;ICD10CM:G30;ICD10CM:G30.9;SNOMEDCT_US_2016_03_01:154998003;SNOMEDCT_US_2016_03_01:267688001;SNOMEDCT_US_2016_03_01:26929004;SNOMEDCT_US_2016_03_01:73768007;	4349325	Gene	SIRT1	SIR2;SIR2alpha;SIR2L1;SIRT1;sirtuin 1;EC 3.5.1.-;hSIR2;hSIRT1;nad-dependent deacetylase sirtuin-1 protein;nad-dependent protein deacetylase sirtuin 1;NAD-dependent protein deacetylase sirtuin-1;Regulatory protein SIR2 homolog 1;SIR1;SIR2-like protein 1;sirt 1;sirt-1;sirtuin i;sirtuin type 1;sirtuin-i;	SWISSPROT_AC:Q96EB6;SWISSPROT_ID:SIR1_HUMAN;GeneID:23411;Ensembl:ENSG00000096717;HGNC:HGNC:14929;MIM:604479;Vega:OTTHUMG00000018340;protein_accession:AAD40849.2;protein_accession:AAG38486.1;protein_accession:AAH12499.1;protein_accession:ABB72675.1;protein_accession:AFI98394.1;protein_accession:BAF82432.1;protein_accession:BAG51365.1;protein_accession:BAG52006.1;protein_accession:CAF86815.1;protei…
27617549	Alzheimer Disease -- ACAT1	association	Pubmed 2013:23774792;Pubmed 2010:20101629;Pubmed central 2015:4312824;	In this study, we aimed to test the potential therapeutic applications of adeno-associated virus (AAV)-mediated <b>Acat1</b> gene knockdown in <b>AD</b> mice.[Pubmed 2013:23774792];This study provides support for the potential therapeutic use of <b>Acat1</b> knockdown gene therapy in <b>AD</b>.[Pubmed 2013:23774792];Neuronal cholesterol esterification by <b>ACAT1</b> in <b>Alzheimer's disease</b>…	103	Disease	Alzheimer Disease	Acute Confusional Senile Dementia;AD;Alzheimer Dementia (AD);Alzheimer Disease;Alzheimer disease 1, familial;Alzheimer disease 6;Alzheimer disease 8;Alzheimer disease 9, late onset, susceptibility to;Alzheimer Disease, Early Onset;Alzheimer disease, familial;Alzheimer Disease, Late Onset;Alzheimer disease, late-onset;Alzheimer disease, late-onset, susceptibility to;Alzheimer disease, pathogenesis…	KEGG:05010;MIM:104300;MIM:502500;MIM:604154;Mesh_UI:D000544;Mesh_MN:C10.228.140.380.100;Mesh_MN:C10.574.945.249;Mesh_MN:F03.087.400.100;efo:0000249;DOID:10652;NCI:C2866;ICD9CM:331.0;UMLS_CUI:C0002395;ICD10CM:G30;ICD10CM:G30.9;SNOMEDCT_US_2016_03_01:154998003;SNOMEDCT_US_2016_03_01:267688001;SNOMEDCT_US_2016_03_01:26929004;SNOMEDCT_US_2016_03_01:73768007;	4339830	Gene	ACAT1	ACAT;ACAT1;acetyl-CoA acetyltransferase 1;MAT;T2;THIL;acetoacetyl coa thiolase;Acetoacetyl-CoA thiolase;Acetyl-CoA acetyltransferase, mitochondrial;EC 2.3.1.9;mat-type;	SWISSPROT_AC:P24752;SWISSPROT_ID:THIL_HUMAN;GeneID:38;Ensembl:ENSG00000075239;HGNC:HGNC:93;MIM:607809;Vega:OTTHUMG00000166381;protein_accession:AAH10942.1;protein_accession:AEE61108.1;protein_accession:BAA01387.1;protein_accession:BAA14278.1;protein_accession:BAG35468.1;protein_accession:EAW67103.1;protein_accession:EAW67104.1;protein_accession:EAW67105.1;protein_accession:NP_000010.1;protein_acc…
27617568	Alzheimer Disease -- SOAT1	association	Pubmed 2013:23774792;Pubmed 2010:20101629;Pubmed central 2015:4312824;	In this study, we aimed to test the potential therapeutic applications of adeno-associated virus (AAV)-mediated <b>Acat1</b> gene knockdown in <b>AD</b> mice.[Pubmed 2013:23774792];This study provides support for the potential therapeutic use of <b>Acat1</b> knockdown gene therapy in <b>AD</b>.[Pubmed 2013:23774792];Neuronal cholesterol esterification by <b>ACAT1</b> in <b>Alzheimer's disease</b>…	103	Disease	Alzheimer Disease	Acute Confusional Senile Dementia;AD;Alzheimer Dementia (AD);Alzheimer Disease;Alzheimer disease 1, familial;Alzheimer disease 6;Alzheimer disease 8;Alzheimer disease 9, late onset, susceptibility to;Alzheimer Disease, Early Onset;Alzheimer disease, familial;Alzheimer Disease, Late Onset;Alzheimer disease, late-onset;Alzheimer disease, late-onset, susceptibility to;Alzheimer disease, pathogenesis…	KEGG:05010;MIM:104300;MIM:502500;MIM:604154;Mesh_UI:D000544;Mesh_MN:C10.228.140.380.100;Mesh_MN:C10.574.945.249;Mesh_MN:F03.087.400.100;efo:0000249;DOID:10652;NCI:C2866;ICD9CM:331.0;UMLS_CUI:C0002395;ICD10CM:G30;ICD10CM:G30.9;SNOMEDCT_US_2016_03_01:154998003;SNOMEDCT_US_2016_03_01:267688001;SNOMEDCT_US_2016_03_01:26929004;SNOMEDCT_US_2016_03_01:73768007;	4345175	Gene	SOAT1	ACACT;ACAT;ACAT-1;ACAT1;SOAT;SOAT1;STAT;sterol O-acyltransferase 1;ACACT1;acat 1;acat i;Acyl-coenzyme A:cholesterol acyltransferase 1;an-stat;Cholesterol acyltransferase 1;cholesterol acyltransferase-1;cholesterol acyltransferase1;cholesterol-acyltransferase 1;EC 2.3.1.26;ec2.3.1.26;soat-1;stat-type;sterol-o-acyltransferase-1;	SWISSPROT_AC:P35610;SWISSPROT_ID:SOAT1_HUMAN;GeneID:6646;Ensembl:ENSG00000057252;HGNC:HGNC:11177;MIM:102642;Vega:OTTHUMG00000035253;protein_accession:AAC37532.2;protein_accession:AAH28940.1;protein_accession:ABM82733.1;protein_accession:ABM85917.1;protein_accession:BAF83348.1;protein_accession:BAG57399.1;protein_accession:BAG62257.1;protein_accession:BAH14772.1;protein_accession:EAW91043.1;protei…
27619025	Alzheimer Disease -- TLR9	association	Pubmed 2013:23957925;Pubmed central 2013:3697414;Pubmed central 2013:3809371;	<b>Toll-like receptor 9</b> promoter polymorphism is associated with decreased risk of <b>Alzheimer's disease</b> in Han Chinese.[Pubmed 2013:23957925];<b>TLR9</b> may have a protective role in <b>AD</b> by improving cognitive functions [99], reducing AÃŽÂ²-toxicity [100], and clearing AÃŽÂ² [101].[Pubmed central 2013:3697414];<b>TLR9</b> may have a protective role in <b>AD</b> by improving cogni…	103	Disease	Alzheimer Disease	Acute Confusional Senile Dementia;AD;Alzheimer Dementia (AD);Alzheimer Disease;Alzheimer disease 1, familial;Alzheimer disease 6;Alzheimer disease 8;Alzheimer disease 9, late onset, susceptibility to;Alzheimer Disease, Early Onset;Alzheimer disease, familial;Alzheimer Disease, Late Onset;Alzheimer disease, late-onset;Alzheimer disease, late-onset, susceptibility to;Alzheimer disease, pathogenesis…	KEGG:05010;MIM:104300;MIM:502500;MIM:604154;Mesh_UI:D000544;Mesh_MN:C10.228.140.380.100;Mesh_MN:C10.574.945.249;Mesh_MN:F03.087.400.100;efo:0000249;DOID:10652;NCI:C2866;ICD9CM:331.0;UMLS_CUI:C0002395;ICD10CM:G30;ICD10CM:G30.9;SNOMEDCT_US_2016_03_01:154998003;SNOMEDCT_US_2016_03_01:267688001;SNOMEDCT_US_2016_03_01:26929004;SNOMEDCT_US_2016_03_01:73768007;	4352039	Gene	TLR9	CD289;TLR9;toll like receptor 9;CD289 antigen;tlr -9;tlr 9;tlr-9;toll like receptor -9;toll like receptor-9;toll like receptor9;toll- like receptor 9;Toll-like receptor 9;toll-like receptor-9;toll-like receptor9;toll-like-receptor 9;toll-like-receptor-9;	SWISSPROT_AC:Q9NR96;SWISSPROT_ID:TLR9_HUMAN;GeneID:54106;Ensembl:ENSG00000239732;HGNC:HGNC:15633;MIM:605474;Vega:OTTHUMG00000158106;protein_accession:AAF72189.1;protein_accession:AAF72190.1;protein_accession:AAF78037.1;protein_accession:AAG01734.1;protein_accession:AAH32713.1;protein_accession:AAQ89443.1;protein_accession:AAZ95513.1;protein_accession:AAZ95514.1;protein_accession:AAZ95515.1;protei…
27619191	LEPR -<> Alzheimer Disease	regulation	Pubmed 2014:23895348;	However, the level of <b>leptin receptor</b> mRNA decreased in <b>AD</b> brain and the leptin receptor protein was localized to neurofibrillary tangles, suggesting a severe discontinuity in the leptin signaling pathway.[Pubmed 2014:23895348];	4343033	Gene	LEPR	CD295;LEP-R;LEPR;LEPRD;leptin receptor;OB-R;OBR;CD295 antigen;DB;HuB219;leptin isoform receptor;leptin's receptor;leptin- receptor;leptin-receptor;ob r;OB receptor;ob-receptor;receptor leptin;receptor of leptin;	SWISSPROT_AC:P48357;SWISSPROT_ID:LEPR_HUMAN;GeneID:3953;Ensembl:ENSG00000116678;HGNC:HGNC:6554;MIM:601007;Vega:OTTHUMG00000009115;protein_accession:AAA93015.1;protein_accession:AAB07495.1;protein_accession:AAB07496.1;protein_accession:AAB07497.1;protein_accession:AAC23650.1;protein_accession:AAC50509.1;protein_accession:AAC50510.1;protein_accession:AAC50511.1;protein_accession:AAH31086.1;protein_…	103	Disease	Alzheimer Disease	Acute Confusional Senile Dementia;AD;Alzheimer Dementia (AD);Alzheimer Disease;Alzheimer disease 1, familial;Alzheimer disease 6;Alzheimer disease 8;Alzheimer disease 9, late onset, susceptibility to;Alzheimer Disease, Early Onset;Alzheimer disease, familial;Alzheimer Disease, Late Onset;Alzheimer disease, late-onset;Alzheimer disease, late-onset, susceptibility to;Alzheimer disease, pathogenesis…	KEGG:05010;MIM:104300;MIM:502500;MIM:604154;Mesh_UI:D000544;Mesh_MN:C10.228.140.380.100;Mesh_MN:C10.574.945.249;Mesh_MN:F03.087.400.100;efo:0000249;DOID:10652;NCI:C2866;ICD9CM:331.0;UMLS_CUI:C0002395;ICD10CM:G30;ICD10CM:G30.9;SNOMEDCT_US_2016_03_01:154998003;SNOMEDCT_US_2016_03_01:267688001;SNOMEDCT_US_2016_03_01:26929004;SNOMEDCT_US_2016_03_01:73768007;
27619192	Alzheimer Disease -- LEPR	association	Pubmed 2014:23895348;Pubmed central 2017:5344335;	However, the level of <b>leptin receptor</b> mRNA decreased in <b>AD</b> brain and the leptin receptor protein was localized to neurofibrillary tangles, suggesting a severe discontinuity in the leptin signaling pathway.[Pubmed 2014:23895348];To further characterize the association between leptin signaling and vulnerable regions in AD, we assessed the profile of leptin and the <b>leptin receptor</…	103	Disease	Alzheimer Disease	Acute Confusional Senile Dementia;AD;Alzheimer Dementia (AD);Alzheimer Disease;Alzheimer disease 1, familial;Alzheimer disease 6;Alzheimer disease 8;Alzheimer disease 9, late onset, susceptibility to;Alzheimer Disease, Early Onset;Alzheimer disease, familial;Alzheimer Disease, Late Onset;Alzheimer disease, late-onset;Alzheimer disease, late-onset, susceptibility to;Alzheimer disease, pathogenesis…	KEGG:05010;MIM:104300;MIM:502500;MIM:604154;Mesh_UI:D000544;Mesh_MN:C10.228.140.380.100;Mesh_MN:C10.574.945.249;Mesh_MN:F03.087.400.100;efo:0000249;DOID:10652;NCI:C2866;ICD9CM:331.0;UMLS_CUI:C0002395;ICD10CM:G30;ICD10CM:G30.9;SNOMEDCT_US_2016_03_01:154998003;SNOMEDCT_US_2016_03_01:267688001;SNOMEDCT_US_2016_03_01:26929004;SNOMEDCT_US_2016_03_01:73768007;	4343033	Gene	LEPR	CD295;LEP-R;LEPR;LEPRD;leptin receptor;OB-R;OBR;CD295 antigen;DB;HuB219;leptin isoform receptor;leptin's receptor;leptin- receptor;leptin-receptor;ob r;OB receptor;ob-receptor;receptor leptin;receptor of leptin;	SWISSPROT_AC:P48357;SWISSPROT_ID:LEPR_HUMAN;GeneID:3953;Ensembl:ENSG00000116678;HGNC:HGNC:6554;MIM:601007;Vega:OTTHUMG00000009115;protein_accession:AAA93015.1;protein_accession:AAB07495.1;protein_accession:AAB07496.1;protein_accession:AAB07497.1;protein_accession:AAC23650.1;protein_accession:AAC50509.1;protein_accession:AAC50510.1;protein_accession:AAC50511.1;protein_accession:AAH31086.1;protein_…
27619448	Alzheimer Disease -- TNFRSF10A	association	Pubmed 2013:25207117;	A Study of the Impact of <b>Death Receptor 4</b> (DR4) Gene Polymorphisms in <b>Alzheimer's Disease</b>.[Pubmed 2013:25207117];The aim of our study was to further investigate the relationship between genetic variants of <b>DR4</b> and <b>Alzheimer's Disease</b>.[Pubmed 2013:25207117];	103	Disease	Alzheimer Disease	Acute Confusional Senile Dementia;AD;Alzheimer Dementia (AD);Alzheimer Disease;Alzheimer disease 1, familial;Alzheimer disease 6;Alzheimer disease 8;Alzheimer disease 9, late onset, susceptibility to;Alzheimer Disease, Early Onset;Alzheimer disease, familial;Alzheimer Disease, Late Onset;Alzheimer disease, late-onset;Alzheimer disease, late-onset, susceptibility to;Alzheimer disease, pathogenesis…	KEGG:05010;MIM:104300;MIM:502500;MIM:604154;Mesh_UI:D000544;Mesh_MN:C10.228.140.380.100;Mesh_MN:C10.574.945.249;Mesh_MN:F03.087.400.100;efo:0000249;DOID:10652;NCI:C2866;ICD9CM:331.0;UMLS_CUI:C0002395;ICD10CM:G30;ICD10CM:G30.9;SNOMEDCT_US_2016_03_01:154998003;SNOMEDCT_US_2016_03_01:267688001;SNOMEDCT_US_2016_03_01:26929004;SNOMEDCT_US_2016_03_01:73768007;	4346758	Gene	TNFRSF10A	APO2;CD261;DR4;TNF receptor superfamily member 10a;TNFRSF10A;TRAILR-1;TRAILR1;cd26-i;CD261 antigen;Death receptor 4;death receptor's 4;death receptor-4;death-receptor 4;death-receptor-4;tnf-related apoptosis inducing ligand receptor 1;tnf-related apoptosis inducing ligand receptor-1;tnf-related apoptosis-inducing ligand receptor -1;TNF-related apoptosis-inducing ligand receptor 1;tnfrsf10 -a;tnfr…	SWISSPROT_AC:O00220;SWISSPROT_ID:TR10A_HUMAN;GeneID:8797;Ensembl:ENSG00000104689;HGNC:HGNC:11904;MIM:603611;Vega:OTTHUMG00000097843;protein_accession:AAC51226.1;protein_accession:AAH12866.1;protein_accession:AAP35552.1;protein_accession:ABK41896.1;protein_accession:ABM82717.1;protein_accession:ABM85899.1;protein_accession:ACO37639.1;protein_accession:AEB77762.1;protein_accession:BAF83988.1;protei…
27619551	Alzheimer Disease -- LRRK2	association	Pubmed 2014:24080176;Pubmed 2011:20018409;Pubmed 2009:17720280;Pubmed central 2016:4920420;	As both of the cohorts were of Han Chinese origin, we combined the LRRK2 variant data for the 2 sample sets together (a total of 638 AD patients and 819 normal individuals) and still found no association between the <b>LRRK2</b> gene and <b>AD</b>, suggesting that LRRK2 gene variants may not affect the development of AD in Han Chinese individuals.[Pubmed 2014:24080176];In this study, we screened …	103	Disease	Alzheimer Disease	Acute Confusional Senile Dementia;AD;Alzheimer Dementia (AD);Alzheimer Disease;Alzheimer disease 1, familial;Alzheimer disease 6;Alzheimer disease 8;Alzheimer disease 9, late onset, susceptibility to;Alzheimer Disease, Early Onset;Alzheimer disease, familial;Alzheimer Disease, Late Onset;Alzheimer disease, late-onset;Alzheimer disease, late-onset, susceptibility to;Alzheimer disease, pathogenesis…	KEGG:05010;MIM:104300;MIM:502500;MIM:604154;Mesh_UI:D000544;Mesh_MN:C10.228.140.380.100;Mesh_MN:C10.574.945.249;Mesh_MN:F03.087.400.100;efo:0000249;DOID:10652;NCI:C2866;ICD9CM:331.0;UMLS_CUI:C0002395;ICD10CM:G30;ICD10CM:G30.9;SNOMEDCT_US_2016_03_01:154998003;SNOMEDCT_US_2016_03_01:267688001;SNOMEDCT_US_2016_03_01:26929004;SNOMEDCT_US_2016_03_01:73768007;	4357422	Gene	LRRK2	AURA17;DARDARIN;leucine rich repeat kinase 2;LRRK2;PARK8;RIPK7;ROCO2;EC 2.7.11.1;leucine repeat rich kinase 2;leucine rich repeat kinase type 2;leucine rich repeat kinase-2;leucine-repeat rich kinase 2;leucine-rich repeat kinase-2;leucine-rich repeat kinase2;leucine-rich repeat serine/threonine protein kinase 2;Leucine-rich repeat serine/threonine-protein kinase 2;leucine-rich-repeat kinase 2;leu…	SWISSPROT_AC:Q5S007;SWISSPROT_ID:LRRK2_HUMAN;GeneID:120892;Ensembl:ENSG00000188906;HGNC:HGNC:18618;MIM:609007;Vega:OTTHUMG00000059742;protein_accession:AAI17181.1;protein_accession:AAV63975.1;protein_accession:CAD39185.1;protein_accession:CAE45989.1;protein_accession:FAA00322.1;protein_accession:NP_940980.3;protein_accession:Q5S007.2;protein_accession:XP_005268686.1;protein_accession:XP_011536179…
27619638	Alzheimer Disease -- NRG3	association	Pubmed 2014:24061483;Pubmed central 2016:4742305;	This is the first study demonstrating that genetic variants in the <b>NRG3</b> gene play a role in <b>AD</b>.[Pubmed 2014:24061483];We therefore hypothesized that <b>NRG3</b> gene polymorphisms may play a role in <b>Alzheimer disease</b> (AD).[Pubmed 2014:24061483];As recently reported, genetic polymorphisms and haplotypes in the <b>NRG3</b> gene may play a role in <b>Alzheimer disease</b>;[Pubme…	103	Disease	Alzheimer Disease	Acute Confusional Senile Dementia;AD;Alzheimer Dementia (AD);Alzheimer Disease;Alzheimer disease 1, familial;Alzheimer disease 6;Alzheimer disease 8;Alzheimer disease 9, late onset, susceptibility to;Alzheimer Disease, Early Onset;Alzheimer disease, familial;Alzheimer Disease, Late Onset;Alzheimer disease, late-onset;Alzheimer disease, late-onset, susceptibility to;Alzheimer disease, pathogenesis…	KEGG:05010;MIM:104300;MIM:502500;MIM:604154;Mesh_UI:D000544;Mesh_MN:C10.228.140.380.100;Mesh_MN:C10.574.945.249;Mesh_MN:F03.087.400.100;efo:0000249;DOID:10652;NCI:C2866;ICD9CM:331.0;UMLS_CUI:C0002395;ICD10CM:G30;ICD10CM:G30.9;SNOMEDCT_US_2016_03_01:154998003;SNOMEDCT_US_2016_03_01:267688001;SNOMEDCT_US_2016_03_01:26929004;SNOMEDCT_US_2016_03_01:73768007;	4348328	Gene	NRG3	HRG3;neuregulin 3;NRG3;pro-NRG3;neuregulin3;Pro-neuregulin-3, membrane-bound isoform;	SWISSPROT_AC:P56975;SWISSPROT_ID:NRG3_HUMAN;GeneID:10718;Ensembl:ENSG00000185737;HGNC:HGNC:7999;MIM:605533;Vega:OTTHUMG00000018626;protein_accession:AAI36812.1;protein_accession:AAY17216.1;protein_accession:ABC69293.1;protein_accession:ABG77979.1;protein_accession:ADK90020.1;protein_accession:ADK90021.1;protein_accession:ADK90022.1;protein_accession:ADK90023.1;protein_accession:ADK90024.1;protein…
27619731	Alzheimer Disease -- COMT	association	Pubmed 2013:24035893;Pubmed 2012:22890094;Pubmed 2015:25491588;Pubmed 2014:24575113;Pubmed central 2015:4561094;Pubmed central 2014:3934601;Pubmed central 2011:3258720;	<b>COMT</b> (catechol-O-methyltransferase) has been conjectured to be associated with <b>Alzheimer's disease</b> (AD) due to its key role in cognitive function impairment by influencing the dopamine degradation in prefrontal cortex.[Pubmed 2013:24035893];Recent study reported that the functional rs4680 polymorphism within <b>COMT</b> gene was associated with susceptibility to <b>AD</b> in Caucasi…	103	Disease	Alzheimer Disease	Acute Confusional Senile Dementia;AD;Alzheimer Dementia (AD);Alzheimer Disease;Alzheimer disease 1, familial;Alzheimer disease 6;Alzheimer disease 8;Alzheimer disease 9, late onset, susceptibility to;Alzheimer Disease, Early Onset;Alzheimer disease, familial;Alzheimer Disease, Late Onset;Alzheimer disease, late-onset;Alzheimer disease, late-onset, susceptibility to;Alzheimer disease, pathogenesis…	KEGG:05010;MIM:104300;MIM:502500;MIM:604154;Mesh_UI:D000544;Mesh_MN:C10.228.140.380.100;Mesh_MN:C10.574.945.249;Mesh_MN:F03.087.400.100;efo:0000249;DOID:10652;NCI:C2866;ICD9CM:331.0;UMLS_CUI:C0002395;ICD10CM:G30;ICD10CM:G30.9;SNOMEDCT_US_2016_03_01:154998003;SNOMEDCT_US_2016_03_01:267688001;SNOMEDCT_US_2016_03_01:26929004;SNOMEDCT_US_2016_03_01:73768007;	4340872	Gene	COMT	catechol-O-methyltransferase;COMT;HEL-S-98n;catechol -o-methyltransferase;catechol o methyltransferase;Catechol O-methyltransferase;catechol- o -methyltransferase;catechol- o-methyltransferase;catechol-o- methyltransferase;EC 2.1.1.6;	SWISSPROT_AC:P21964;SWISSPROT_ID:COMT_HUMAN;GeneID:1312;Ensembl:ENSG00000093010;HGNC:HGNC:2228;MIM:116790;Vega:OTTHUMG00000150529;protein_accession:AAA68927.1;protein_accession:AAA68928.1;protein_accession:AAA68929.1;protein_accession:AAH00419.2;protein_accession:AAH05867.1;protein_accession:AAH11935.1;protein_accession:AAI00019.1;protein_accession:AAP35789.1;protein_accession:AAP88929.1;protein_…
27619873	Alzheimer Disease -- NOS3	association	Pubmed:10867216;Pubmed 2004:15171544;Pubmed 2015:26337484;Pubmed 2014:23952620;Pubmed central 2015:4559797;	Aberrant expression of <b>nitric oxide synthase III</b> in <b>Alzheimer's disease</b>: relevance to cerebral vasculopathy and neurodegeneration.[Pubmed:10867216];Association between <b>Alzheimer's disease</b> and <b>nitric oxide synthase III</b> polymorphism.[Pubmed 2004:15171544];No association was found between <b>AD</b> and <b>NOS III</b> genotype (P > 0.05).[Pubmed 2004:15171544];The frequenc…	103	Disease	Alzheimer Disease	Acute Confusional Senile Dementia;AD;Alzheimer Dementia (AD);Alzheimer Disease;Alzheimer disease 1, familial;Alzheimer disease 6;Alzheimer disease 8;Alzheimer disease 9, late onset, susceptibility to;Alzheimer Disease, Early Onset;Alzheimer disease, familial;Alzheimer Disease, Late Onset;Alzheimer disease, late-onset;Alzheimer disease, late-onset, susceptibility to;Alzheimer disease, pathogenesis…	KEGG:05010;MIM:104300;MIM:502500;MIM:604154;Mesh_UI:D000544;Mesh_MN:C10.228.140.380.100;Mesh_MN:C10.574.945.249;Mesh_MN:F03.087.400.100;efo:0000249;DOID:10652;NCI:C2866;ICD9CM:331.0;UMLS_CUI:C0002395;ICD10CM:G30;ICD10CM:G30.9;SNOMEDCT_US_2016_03_01:154998003;SNOMEDCT_US_2016_03_01:267688001;SNOMEDCT_US_2016_03_01:26929004;SNOMEDCT_US_2016_03_01:73768007;	4343688	Gene	NOS3	ECNOS;eNOS;nitric oxide synthase 3;NOS3;cNOS;constitutive isoform of nos;Constitutive NOS;constitutive type of nos;constitutive-nos;constitutive-type nos;EC 1.14.13.39;ec nos;EC-NOS;endothelial isoform of nos;Endothelial NOS;endothelial nos-isoform;endothelial type nos;endothelial-nos;endothelial-type nos;nitric oxide synthase iii;nitric oxide synthase isoform iii;nitric oxide synthase isoform, t…	SWISSPROT_AC:P29474;SWISSPROT_ID:NOS3_HUMAN;GeneID:4846;Ensembl:ENSG00000164867;HGNC:HGNC:7876;MIM:163729;Vega:OTTHUMG00000158343;protein_accession:AAA36364.1;protein_accession:AAA36365.1;protein_accession:AAA36372.1;protein_accession:AAA36373.1;protein_accession:AAA36374.1;protein_accession:AAB87083.1;protein_accession:AAD14336.1;protein_accession:AAH63294.1;protein_accession:AAH69465.1;protein_…
27619895	Alzheimer Disease -- NANOS3	association	Pubmed 2014:23952620;	Association between <b>Alzheimer's disease</b> and the <b>NOS3</b> gene Glu298Asp polymorphism.[Pubmed 2014:23952620];The Glu298Asp gene polymorphism in <b>NOS3</b> gene has been extensively investigated for association to <b>Alzheimer's disease</b> (AD), however, results of different studies have been inconsistent.[Pubmed 2014:23952620];To further evaluate gene-to-gene and gene-to-environmental …	103	Disease	Alzheimer Disease	Acute Confusional Senile Dementia;AD;Alzheimer Dementia (AD);Alzheimer Disease;Alzheimer disease 1, familial;Alzheimer disease 6;Alzheimer disease 8;Alzheimer disease 9, late onset, susceptibility to;Alzheimer Disease, Early Onset;Alzheimer disease, familial;Alzheimer Disease, Late Onset;Alzheimer disease, late-onset;Alzheimer disease, late-onset, susceptibility to;Alzheimer disease, pathogenesis…	KEGG:05010;MIM:104300;MIM:502500;MIM:604154;Mesh_UI:D000544;Mesh_MN:C10.228.140.380.100;Mesh_MN:C10.574.945.249;Mesh_MN:F03.087.400.100;efo:0000249;DOID:10652;NCI:C2866;ICD9CM:331.0;UMLS_CUI:C0002395;ICD10CM:G30;ICD10CM:G30.9;SNOMEDCT_US_2016_03_01:154998003;SNOMEDCT_US_2016_03_01:267688001;SNOMEDCT_US_2016_03_01:26929004;SNOMEDCT_US_2016_03_01:73768007;	4362037	Gene	NANOS3	nanos C2HC-type zinc finger 3;NANOS1L;NANOS3;NOS3;ZC2HC12C;nano 3;NANO3;Nanos homolog 3;nanos-3;NOS-3;	SWISSPROT_AC:P60323;SWISSPROT_ID:NANO3_HUMAN;GeneID:342977;Ensembl:ENSG00000187556;HGNC:HGNC:22048;MIM:608229;Vega:OTTHUMG00000181850;protein_accession:AAI01210.1;protein_accession:AAI01211.1;protein_accession:NP_001092092.1;protein_accession:P60323.1;protein_accession:XP_011526266.1;protein_gi:133778229;protein_gi:148886760;protein_gi:41688563;protein_gi:71680488;protein_gi:768002189;RNA_nucleot…
27623397	Alzheimer Disease -- S100A9	association	Pubmed 2013:23721320;Pubmed 2012:22301734;Pubmed 2014:24586443;Pubmed 2010:20098622;Pubmed central 2014:4281433;Pubmed central 2010:2809116;Pubmed central 2016:4736980;	Evidence indicates that <b>S100A9</b> contributes to <b>Alzheimer's disease</b> (AD) pathology, although the precise mechanisms are not clear.[Pubmed 2013:23721320];Our study showed that <b>S100a9</b> expression was increased in the brains of <b>AD</b> mice and AD patients.[Pubmed 2012:22301734];The role of <b>S100a9</b> in the pathogenesis of <b>Alzheimer's disease</b>: the therapeutic effects o…	103	Disease	Alzheimer Disease	Acute Confusional Senile Dementia;AD;Alzheimer Dementia (AD);Alzheimer Disease;Alzheimer disease 1, familial;Alzheimer disease 6;Alzheimer disease 8;Alzheimer disease 9, late onset, susceptibility to;Alzheimer Disease, Early Onset;Alzheimer disease, familial;Alzheimer Disease, Late Onset;Alzheimer disease, late-onset;Alzheimer disease, late-onset, susceptibility to;Alzheimer disease, pathogenesis…	KEGG:05010;MIM:104300;MIM:502500;MIM:604154;Mesh_UI:D000544;Mesh_MN:C10.228.140.380.100;Mesh_MN:C10.574.945.249;Mesh_MN:F03.087.400.100;efo:0000249;DOID:10652;NCI:C2866;ICD9CM:331.0;UMLS_CUI:C0002395;ICD10CM:G30;ICD10CM:G30.9;SNOMEDCT_US_2016_03_01:154998003;SNOMEDCT_US_2016_03_01:267688001;SNOMEDCT_US_2016_03_01:26929004;SNOMEDCT_US_2016_03_01:73768007;	4344855	Gene	S100A9	60B8AG;CAGB;CFAG;CGLB;L1AG;LIAG;MAC387;MIF;MRP14;NIF;P14;S100 calcium binding protein A9;S100A9;cagbeta;calgranulin b;Calgranulin-B;Calprotectin L1H subunit;Leukocyte L1 complex heavy chain;mac 387;mac-387;Migration inhibitory factor-related protein 14;migration inhibitory factor-related protein-14;mrp 14;MRP-14;mrp1-4;nif-type;p 1-4;p 14;p-14;p1-4;Protein S100-A9;S100 calcium-binding protein A9;…	SWISSPROT_AC:P06702;SWISSPROT_ID:S10A9_HUMAN;GeneID:6280;Ensembl:ENSG00000163220;HGNC:HGNC:10499;MIM:123886;Vega:OTTHUMG00000013125;protein_accession:AAA36326.1;protein_accession:AAA68480.1;protein_accession:AAF62536.1;protein_accession:AAF62537.1;protein_accession:AAH47681.1;protein_accession:BAG34823.1;protein_accession:CAA01002.1;protein_accession:CAA01003.1;protein_accession:CAA01004.1;protei…
27623647	Alzheimer Disease -- DUSP22	association	Pubmed 2014:24436131;Pubmed central 2014:4233982;Pubmed central 2016:5356586;	Using DNA methylation profiles of human hippocampus from controls and patients, we have identified the presence of promoter hypermethylation of the <b>dual-specificity phosphatase 22</b> (DUSP22) gene in <b>AD</b>.[Pubmed 2014:24436131];Using DNA methylation profiles of human hippocampus from controls and patients, we have identified the presence of promoter hypermethylation of the <b>dual-specif…	103	Disease	Alzheimer Disease	Acute Confusional Senile Dementia;AD;Alzheimer Dementia (AD);Alzheimer Disease;Alzheimer disease 1, familial;Alzheimer disease 6;Alzheimer disease 8;Alzheimer disease 9, late onset, susceptibility to;Alzheimer Disease, Early Onset;Alzheimer disease, familial;Alzheimer Disease, Late Onset;Alzheimer disease, late-onset;Alzheimer disease, late-onset, susceptibility to;Alzheimer disease, pathogenesis…	KEGG:05010;MIM:104300;MIM:502500;MIM:604154;Mesh_UI:D000544;Mesh_MN:C10.228.140.380.100;Mesh_MN:C10.574.945.249;Mesh_MN:F03.087.400.100;efo:0000249;DOID:10652;NCI:C2866;ICD9CM:331.0;UMLS_CUI:C0002395;ICD10CM:G30;ICD10CM:G30.9;SNOMEDCT_US_2016_03_01:154998003;SNOMEDCT_US_2016_03_01:267688001;SNOMEDCT_US_2016_03_01:26929004;SNOMEDCT_US_2016_03_01:73768007;	4353340	Gene	DUSP22	dual specificity phosphatase 22;DUSP22;JKAP;JSP-1;JSP1;LMW-DSP2;LMWDSP2;MKP-x;MKPX;VHX;Dual specificity protein phosphatase 22;dual-specificity phosphatase 22;DUS22;EC 3.1.3.16;EC 3.1.3.48;jnk stimulatory phosphatase 1;jnk stimulatory phosphatase-1;JNK-stimulatory phosphatase-1;Low molecular weight dual specificity phosphatase 2;MAP kinase phosphatase x;Mitogen-activated protein kinase phosphatas…	SWISSPROT_AC:Q9NRW4;SWISSPROT_ID:DUS22_HUMAN;GeneID:56940;Ensembl:ENSG00000112679;HGNC:HGNC:16077;MIM:616778;Vega:OTTHUMG00000014113;protein_accession:AAF86649.1;protein_accession:AAH16844.1;protein_accession:AAH22847.1;protein_accession:AAL18850.1;protein_accession:AAP76376.1;protein_accession:ABM84319.1;protein_accession:ABM87714.1;protein_accession:BAD92234.1;protein_accession:BAG59068.1;prote…
27624243	Alzheimer Disease -- TREM2	association	Pubmed 2013:23150908;Pubmed 2013:23150934;Pubmed 2015:25260849;Pubmed 2015:25281879;Pubmed 2015:25499537;Pubmed 2015:25732305;Pubmed 2015:25852195;Pubmed 2015:26021840;Pubmed 2015:26026943;Pubmed 2015:26058955;Pubmed 2015:26332043;Pubmed 2015:26365049;Pubmed 2014:24002183;Pubmed 2014:24119542;Pubmed 2014:24355566;Pubmed 2014:24378087;Pubmed 2014:24602511;Pubmed 2014:25027412;Pubmed 2014:25329708;…	Our findings strongly implicate variant <b>TREM2</b> in the pathogenesis of <b>Alzheimer's disease</b>.[Pubmed 2013:23150908];Variant of <b>TREM2</b> associated with the risk of <b>Alzheimer's disease</b>.[Pubmed 2013:23150908];<b>TREM2</b> variants in <b>Alzheimer's disease</b>.[Pubmed 2013:23150934];Heterozygous rare variants in <b>TREM2</b> are associated with a significant increase in the ris…	103	Disease	Alzheimer Disease	Acute Confusional Senile Dementia;AD;Alzheimer Dementia (AD);Alzheimer Disease;Alzheimer disease 1, familial;Alzheimer disease 6;Alzheimer disease 8;Alzheimer disease 9, late onset, susceptibility to;Alzheimer Disease, Early Onset;Alzheimer disease, familial;Alzheimer Disease, Late Onset;Alzheimer disease, late-onset;Alzheimer disease, late-onset, susceptibility to;Alzheimer disease, pathogenesis…	KEGG:05010;MIM:104300;MIM:502500;MIM:604154;Mesh_UI:D000544;Mesh_MN:C10.228.140.380.100;Mesh_MN:C10.574.945.249;Mesh_MN:F03.087.400.100;efo:0000249;DOID:10652;NCI:C2866;ICD9CM:331.0;UMLS_CUI:C0002395;ICD10CM:G30;ICD10CM:G30.9;SNOMEDCT_US_2016_03_01:154998003;SNOMEDCT_US_2016_03_01:267688001;SNOMEDCT_US_2016_03_01:26929004;SNOMEDCT_US_2016_03_01:73768007;	4352061	Gene	TREM2	TREM-2;TREM2;Trem2a;Trem2b;Trem2c;triggering receptor expressed on myeloid cells 2;trem 2;trem2 a;Triggering receptor expressed on monocytes 2;triggering receptor expressed on myeloid cells-2;	SWISSPROT_AC:Q9NZC2;SWISSPROT_ID:TREM2_HUMAN;GeneID:54209;Ensembl:ENSG00000095970;HGNC:HGNC:17761;MIM:605086;Vega:OTTHUMG00000014671;protein_accession:AAF69824.1;protein_accession:AAH32362.1;protein_accession:ABB01002.1;protein_accession:ABM82236.1;protein_accession:ABM85420.1;protein_accession:BAB78736.1;protein_accession:BAG35148.1;protein_accession:BAJ34724.1;protein_accession:EAX04032.1;prote…
27626024	Alzheimer Disease -- SETX	association	Pubmed 2014:24694197;	In this research, potential association of polymorphisms in the <b>SETX</b> gene with <b>AD</b> was investigated.[Pubmed 2014:24694197];	103	Disease	Alzheimer Disease	Acute Confusional Senile Dementia;AD;Alzheimer Dementia (AD);Alzheimer Disease;Alzheimer disease 1, familial;Alzheimer disease 6;Alzheimer disease 8;Alzheimer disease 9, late onset, susceptibility to;Alzheimer Disease, Early Onset;Alzheimer disease, familial;Alzheimer Disease, Late Onset;Alzheimer disease, late-onset;Alzheimer disease, late-onset, susceptibility to;Alzheimer disease, pathogenesis…	KEGG:05010;MIM:104300;MIM:502500;MIM:604154;Mesh_UI:D000544;Mesh_MN:C10.228.140.380.100;Mesh_MN:C10.574.945.249;Mesh_MN:F03.087.400.100;efo:0000249;DOID:10652;NCI:C2866;ICD9CM:331.0;UMLS_CUI:C0002395;ICD10CM:G30;ICD10CM:G30.9;SNOMEDCT_US_2016_03_01:154998003;SNOMEDCT_US_2016_03_01:267688001;SNOMEDCT_US_2016_03_01:26929004;SNOMEDCT_US_2016_03_01:73768007;	4349046	Gene	SETX	ALS4;AOA2;bA479K20.2;SCAR1;senataxin;SETX;Amyotrophic lateral sclerosis 4 protein;aoa ii;aoa type 2;aoa-2;EC 3.6.4.-;homolog sen1;KIAA0625;Probable helicase senataxin;scar 1;scar i;scar-1;scar-i;SEN1 homolog;	SWISSPROT_AC:Q7Z333;SWISSPROT_ID:SETX_HUMAN;GeneID:23064;Ensembl:ENSG00000107290;HGNC:HGNC:445;MIM:608465;Vega:OTTHUMG00000020834;protein_accession:AAH32600.2;protein_accession:AAH32622.2;protein_accession:AAH78166.1;protein_accession:AAI06018.1;protein_accession:AAI37351.1;protein_accession:AAR13367.1;protein_accession:ALQ34017.1;protein_accession:ALQ34018.1;protein_accession:BAA31600.2;protein_…
27626374	Alzheimer Disease -- GSAP	association	Pubmed 2015:25052851;Pubmed 2014:25037285;	Furthermore, we demonstrated that caspase-3-dependent <b>GSAP</b> formation occurs in brains of individuals with <b>AD</b> and two different mouse models of AD and that the process is biologically relevant because its pharmacological blockade reduces AÃŽÂ² pathology in vivo.[Pubmed 2015:25052851];Furthermore, we demonstrated that caspase-3-dependent <b>GSAP</b> formation occurs in brains of indiv…	103	Disease	Alzheimer Disease	Acute Confusional Senile Dementia;AD;Alzheimer Dementia (AD);Alzheimer Disease;Alzheimer disease 1, familial;Alzheimer disease 6;Alzheimer disease 8;Alzheimer disease 9, late onset, susceptibility to;Alzheimer Disease, Early Onset;Alzheimer disease, familial;Alzheimer Disease, Late Onset;Alzheimer disease, late-onset;Alzheimer disease, late-onset, susceptibility to;Alzheimer disease, pathogenesis…	KEGG:05010;MIM:104300;MIM:502500;MIM:604154;Mesh_UI:D000544;Mesh_MN:C10.228.140.380.100;Mesh_MN:C10.574.945.249;Mesh_MN:F03.087.400.100;efo:0000249;DOID:10652;NCI:C2866;ICD9CM:331.0;UMLS_CUI:C0002395;ICD10CM:G30;ICD10CM:G30.9;SNOMEDCT_US_2016_03_01:154998003;SNOMEDCT_US_2016_03_01:267688001;SNOMEDCT_US_2016_03_01:26929004;SNOMEDCT_US_2016_03_01:73768007;	4352036	Gene	GSAP	gamma-secretase activating protein;GSAP;PION;gamma secretase activating protein;gamma secretase-activating protein;Gamma-secretase-activating protein;Protein pigeon homolog;	SWISSPROT_AC:A4D1B5;SWISSPROT_ID:GSAP_HUMAN;GeneID:54103;Ensembl:ENSG00000186088;HGNC:HGNC:28042;MIM:613552;Vega:OTTHUMG00000150504;protein_accession:A4D1B5.2;protein_accession:AAI01500.2;protein_accession:AAI43550.1;protein_accession:CAB45152.1;protein_accession:CAB45193.1;protein_accession:CAD39023.2;protein_accession:EAL24201.1;protein_accession:NP_059135.2;protein_accession:XP_011514627.1;pro…
27626540	Alzheimer Disease -- ARNTL2	association	Pubmed 2014:24847962;	C carriers in <b>BMAL2</b> gene rs2306074 T/C are associated with a high susceptibility of <b>AD</b> among APOE ÃŽÂµ 4 non-carriers but not among APOE ÃŽÂµ 4 carriers in Chinese population.[Pubmed 2014:24847962];C carriers in <b>BMAL2</b> gene rs2306074 T/C are associated with a high susceptibility of <b>AD</b> among APOE ÃƒÂŽÃ‚Âµ 4 non-carriers but not among APOE ÃƒÂŽÃ‚Âµ 4 carriers in Chinese p…	103	Disease	Alzheimer Disease	Acute Confusional Senile Dementia;AD;Alzheimer Dementia (AD);Alzheimer Disease;Alzheimer disease 1, familial;Alzheimer disease 6;Alzheimer disease 8;Alzheimer disease 9, late onset, susceptibility to;Alzheimer Disease, Early Onset;Alzheimer disease, familial;Alzheimer Disease, Late Onset;Alzheimer disease, late-onset;Alzheimer disease, late-onset, susceptibility to;Alzheimer disease, pathogenesis…	KEGG:05010;MIM:104300;MIM:502500;MIM:604154;Mesh_UI:D000544;Mesh_MN:C10.228.140.380.100;Mesh_MN:C10.574.945.249;Mesh_MN:F03.087.400.100;efo:0000249;DOID:10652;NCI:C2866;ICD9CM:331.0;UMLS_CUI:C0002395;ICD10CM:G30;ICD10CM:G30.9;SNOMEDCT_US_2016_03_01:154998003;SNOMEDCT_US_2016_03_01:267688001;SNOMEDCT_US_2016_03_01:26929004;SNOMEDCT_US_2016_03_01:73768007;	4353337	Gene	ARNTL2	ARNTL2;aryl hydrocarbon receptor nuclear translocator like 2;bHLHe6;BMAL2;CLIF;MOP9;PASD9;Aryl hydrocarbon receptor nuclear translocator-like protein 2;Basic-helix-loop-helix-PAS protein MOP9;Brain and muscle ARNT-like 2;Class E basic helix-loop-helix protein 6;CYCLE-like factor;Member of PAS protein 9;PAS domain-containing protein 9;	SWISSPROT_AC:Q8WYA1;SWISSPROT_ID:BMAL2_HUMAN;GeneID:56938;Ensembl:ENSG00000029153;HGNC:HGNC:18984;MIM:614517;Vega:OTTHUMG00000169257;protein_accession:AAF71306.1;protein_accession:AAF71307.1;protein_accession:AAG34652.1;protein_accession:AAH00172.3;protein_accession:AAI25062.1;protein_accession:AAI25063.1;protein_accession:AAL50339.1;protein_accession:AAL50340.1;protein_accession:AAL50341.1;prote…
27628593	Alzheimer Disease -- BACE2	association	Pubmed 2014:25391870;Pubmed 2010:19968762;Pubmed central 2014:3969241;Pubmed central 2014:4280656;Pubmed central 2010:2976747;Pubmed central 2011:3120711;	Association between exon polymorphisms of <b>BACE2</b> gene with <b>Alzheimer disease</b>.[Pubmed 2014:25391870];BACE1 and <b>BACE2</b> enzymatic activities in <b>Alzheimer's disease</b>.[Pubmed 2010:19968762];Association of SNPs in <b>BACE2</b> with <b>AD</b> is not found in the recentÃ‚Â mega meta-analyses of genome-wide association study (Hollingworth etÃ‚Â al., 2011; Lambert etÃ‚Â al., 2013; …	103	Disease	Alzheimer Disease	Acute Confusional Senile Dementia;AD;Alzheimer Dementia (AD);Alzheimer Disease;Alzheimer disease 1, familial;Alzheimer disease 6;Alzheimer disease 8;Alzheimer disease 9, late onset, susceptibility to;Alzheimer Disease, Early Onset;Alzheimer disease, familial;Alzheimer Disease, Late Onset;Alzheimer disease, late-onset;Alzheimer disease, late-onset, susceptibility to;Alzheimer disease, pathogenesis…	KEGG:05010;MIM:104300;MIM:502500;MIM:604154;Mesh_UI:D000544;Mesh_MN:C10.228.140.380.100;Mesh_MN:C10.574.945.249;Mesh_MN:F03.087.400.100;efo:0000249;DOID:10652;NCI:C2866;ICD9CM:331.0;UMLS_CUI:C0002395;ICD10CM:G30;ICD10CM:G30.9;SNOMEDCT_US_2016_03_01:154998003;SNOMEDCT_US_2016_03_01:267688001;SNOMEDCT_US_2016_03_01:26929004;SNOMEDCT_US_2016_03_01:73768007;	4349659	Gene	BACE2	AEPLC;ALP56;ASP1;ASP21;BACE2;BAE2;beta-site APP-cleaving enzyme 2;CDA13;CEAP1;DRAP;Asp 1;asp 21;asp-2-1;asp-21;asp-i;Aspartic-like protease 56 kDa;Aspartyl protease 1;bace 2;bace-2;bae-2;beta site amyloid precursor protein cleaving enzyme 2;Beta-secretase 2;Beta-site amyloid precursor protein cleaving enzyme 2;Beta-site APP cleaving enzyme 2;ceap 1;Down region aspartic protease;EC 3.4.23.45;memap…	SWISSPROT_AC:Q9Y5Z0;SWISSPROT_ID:BACE2_HUMAN;GeneID:25825;Ensembl:ENSG00000182240;HGNC:HGNC:934;MIM:605668;Vega:OTTHUMG00000086742;protein_accession:AAD45240.1;protein_accession:AAD45963.1;protein_accession:AAF13714.1;protein_accession:AAF17078.1;protein_accession:AAF26368.1;protein_accession:AAF29494.1;protein_accession:AAF35835.1;protein_accession:AAF35836.1;protein_accession:AAG41783.1;protein…
27628975	Alzheimer Disease -- PRKAR1B	association	Pubmed 2014:25108559;	Furthermore, whether the recently in a FTD family identified <b>PRKAR1B</b> gene is associated with an <b>Alzheimer's disease</b> (AD) like phenotype, has not been studied.[Pubmed 2014:25108559];	103	Disease	Alzheimer Disease	Acute Confusional Senile Dementia;AD;Alzheimer Dementia (AD);Alzheimer Disease;Alzheimer disease 1, familial;Alzheimer disease 6;Alzheimer disease 8;Alzheimer disease 9, late onset, susceptibility to;Alzheimer Disease, Early Onset;Alzheimer disease, familial;Alzheimer Disease, Late Onset;Alzheimer disease, late-onset;Alzheimer disease, late-onset, susceptibility to;Alzheimer disease, pathogenesis…	KEGG:05010;MIM:104300;MIM:502500;MIM:604154;Mesh_UI:D000544;Mesh_MN:C10.228.140.380.100;Mesh_MN:C10.574.945.249;Mesh_MN:F03.087.400.100;efo:0000249;DOID:10652;NCI:C2866;ICD9CM:331.0;UMLS_CUI:C0002395;ICD10CM:G30;ICD10CM:G30.9;SNOMEDCT_US_2016_03_01:154998003;SNOMEDCT_US_2016_03_01:267688001;SNOMEDCT_US_2016_03_01:26929004;SNOMEDCT_US_2016_03_01:73768007;	4344280	Gene	PRKAR1B	PRKAR1;PRKAR1B;protein kinase cAMP-dependent type I regulatory subunit beta;cAMP-dependent protein kinase type I-beta regulatory subunit;KAP1;	SWISSPROT_AC:P31321;SWISSPROT_ID:KAP1_HUMAN;GeneID:5575;Ensembl:ENSG00000188191;HGNC:HGNC:9390;MIM:176911;Vega:OTTHUMG00000151411;protein_accession:AAC37564.1;protein_accession:AAH26734.1;protein_accession:AAH36828.2;protein_accession:AAH70478.1;protein_accession:ACE86761.1;protein_accession:ACE87448.1;protein_accession:BAF82153.1;protein_accession:BAG59793.1;protein_accession:BAH14322.1;protein_…
27630350	Alzheimer Disease -- CD33	association	Pubmed 2012:22382309;Pubmed 2015:25448602;Pubmed 2015:25762156;Pubmed central 2015:4400246;Pubmed central 2017:5394358;Pubmed central 2016:4727495;Pubmed central 2016:4879643;Pubmed central 2016:5190023;Pubmed central 2016:5644267;	<b>CD33</b> and MS4A6A genes play potential key roles in the pathogenesis of <b>Alzheimer's disease</b> (AD).[Pubmed 2012:22382309];Association of <b>CD33</b> polymorphism rs3865444 with <b>Alzheimer's disease</b> pathology and CD33 expression in human cerebral cortex.[Pubmed 2015:25448602];Recent findings identified the minor A allele present in the single-nucleotide polymorphism rs3865444 in th…	103	Disease	Alzheimer Disease	Acute Confusional Senile Dementia;AD;Alzheimer Dementia (AD);Alzheimer Disease;Alzheimer disease 1, familial;Alzheimer disease 6;Alzheimer disease 8;Alzheimer disease 9, late onset, susceptibility to;Alzheimer Disease, Early Onset;Alzheimer disease, familial;Alzheimer Disease, Late Onset;Alzheimer disease, late-onset;Alzheimer disease, late-onset, susceptibility to;Alzheimer disease, pathogenesis…	KEGG:05010;MIM:104300;MIM:502500;MIM:604154;Mesh_UI:D000544;Mesh_MN:C10.228.140.380.100;Mesh_MN:C10.574.945.249;Mesh_MN:F03.087.400.100;efo:0000249;DOID:10652;NCI:C2866;ICD9CM:331.0;UMLS_CUI:C0002395;ICD10CM:G30;ICD10CM:G30.9;SNOMEDCT_US_2016_03_01:154998003;SNOMEDCT_US_2016_03_01:267688001;SNOMEDCT_US_2016_03_01:26929004;SNOMEDCT_US_2016_03_01:73768007;	4340576	Gene	CD33	CD33;CD33 molecule;p67;SIGLEC-3;SIGLEC3;antigen cd33;cd 33;cd-33;CD33 antigen;cd33- antigen;cd33-antigen;gp--67;gp-67;gp67;molecule cd33;Myeloid cell surface antigen CD33;p 67;p-67;p6-7;Sialic acid-binding Ig-like lectin 3;siglec 3;	SWISSPROT_AC:P20138;SWISSPROT_ID:CD33_HUMAN;GeneID:945;Ensembl:ENSG00000105383;HGNC:HGNC:1659;MIM:159590;Vega:OTTHUMG00000182891;protein_accession:AAA51948.1;protein_accession:AAH28152.1;protein_accession:AAK83654.1;protein_accession:AAO26206.1;protein_accession:ABM82652.1;protein_accession:ABM85829.1;protein_accession:ANH11395.1;protein_accession:BAC03451.1;protein_accession:BAG57312.1;protein_a…
27631302	Alzheimer Disease -- ASTN2	association	Pubmed 2015:25410587;	In conclusion, a significant association of ASTN2 genetic variants with AAO of <b>AD</b> in two independent samples demonstrates a role for <b>ASTN2</b> in the pathogenesis of AD.[Pubmed 2015:25410587];In conclusion, a significant association of ASTN2 genetic variants with AAO of AD in two independent samples demonstrates a role for <b>ASTN2</b> in the pathogenesis of <b>AD</b>.[Pubmed 2015:25410…	103	Disease	Alzheimer Disease	Acute Confusional Senile Dementia;AD;Alzheimer Dementia (AD);Alzheimer Disease;Alzheimer disease 1, familial;Alzheimer disease 6;Alzheimer disease 8;Alzheimer disease 9, late onset, susceptibility to;Alzheimer Disease, Early Onset;Alzheimer disease, familial;Alzheimer Disease, Late Onset;Alzheimer disease, late-onset;Alzheimer disease, late-onset, susceptibility to;Alzheimer disease, pathogenesis…	KEGG:05010;MIM:104300;MIM:502500;MIM:604154;Mesh_UI:D000544;Mesh_MN:C10.228.140.380.100;Mesh_MN:C10.574.945.249;Mesh_MN:F03.087.400.100;efo:0000249;DOID:10652;NCI:C2866;ICD9CM:331.0;UMLS_CUI:C0002395;ICD10CM:G30;ICD10CM:G30.9;SNOMEDCT_US_2016_03_01:154998003;SNOMEDCT_US_2016_03_01:267688001;SNOMEDCT_US_2016_03_01:26929004;SNOMEDCT_US_2016_03_01:73768007;	4349195	Gene	ASTN2	ASTN2;astrotactin 2;bA67K19.1;Astrotactin-2;astrotactin2;KIAA0634;	SWISSPROT_AC:O75129;SWISSPROT_ID:ASTN2_HUMAN;GeneID:23245;Ensembl:ENSG00000148219;HGNC:HGNC:17021;MIM:612856;Vega:OTTHUMG00000021013;protein_accession:AAF14357.1;protein_accession:AAH18759.2;protein_accession:AAH29272.1;protein_accession:AAH93835.2;protein_accession:AAI01668.1;protein_accession:AAI43290.1;protein_accession:AAI43293.1;protein_accession:AAI43294.1;protein_accession:AAI46757.1;prote…
27632468	Alzheimer Disease -- APH1A	association	Pubmed 2015:26738354;	In this study, we searched for not only the most known common genetic risk factor, APOE, but also the <b>APH-1a</b> gene polymorphism in <b>AD</b> patients in a Turkish population.[Pubmed 2015:26738354];The effects and interactions of APOE and <b>APH-1A</b> polymorphisms in <b>Alzheimer disease</b>.[Pubmed 2015:26738354];	103	Disease	Alzheimer Disease	Acute Confusional Senile Dementia;AD;Alzheimer Dementia (AD);Alzheimer Disease;Alzheimer disease 1, familial;Alzheimer disease 6;Alzheimer disease 8;Alzheimer disease 9, late onset, susceptibility to;Alzheimer Disease, Early Onset;Alzheimer disease, familial;Alzheimer Disease, Late Onset;Alzheimer disease, late-onset;Alzheimer disease, late-onset, susceptibility to;Alzheimer disease, pathogenesis…	KEGG:05010;MIM:104300;MIM:502500;MIM:604154;Mesh_UI:D000544;Mesh_MN:C10.228.140.380.100;Mesh_MN:C10.574.945.249;Mesh_MN:F03.087.400.100;efo:0000249;DOID:10652;NCI:C2866;ICD9CM:331.0;UMLS_CUI:C0002395;ICD10CM:G30;ICD10CM:G30.9;SNOMEDCT_US_2016_03_01:154998003;SNOMEDCT_US_2016_03_01:267688001;SNOMEDCT_US_2016_03_01:26929004;SNOMEDCT_US_2016_03_01:73768007;	4351485	Gene	APH1A	6530402N02Rik;APH-1;aph-1 homolog A, gamma-secretase subunit;APH-1A;APH1A;CGI-78;aph 1;Aph-1alpha;aph-i;Gamma-secretase subunit APH-1A;Presenilin-stabilization factor;PSF;	SWISSPROT_AC:Q96BI3;SWISSPROT_ID:APH1A_HUMAN;GeneID:51107;Ensembl:ENSG00000117362;HGNC:HGNC:29509;MIM:607629;Vega:OTTHUMG00000012545;protein_accession:AAD34072.1;protein_accession:AAH01230.1;protein_accession:AAH08732.1;protein_accession:AAH09501.1;protein_accession:AAH15568.1;protein_accession:AAH17699.1;protein_accession:AAH20590.1;protein_accession:AAM61955.1;protein_accession:AAM61956.1;prote…
27633845	Alzheimer Disease -- EIF2AK2	association	Pubmed 2012:21790829;Pubmed 2015:25607115;Pubmed 2008:17420072;Pubmed 2003:13678666;Pubmed 2017:28982375;Pubmed 2017:29233183;Pubmed central 2015:4330547;Pubmed central 2015:4669750;Pubmed central 2008:3828871;Pubmed central 2013:3580789;	The mechanism of abnormal <b>PKR</b> activation in <b>AD</b> is not elucidated but could be linked to the PKR activator PACT.[Pubmed 2012:21790829];We showed that PACT and <b>pPKR</b> colocalizations are enhanced in <b>AD</b> brains.[Pubmed 2012:21790829];A genetic alteration in the <b>EIF2AK2</b> gene has previously been shown to be associated with <b>Alzheimer's disease</b>.[Pubmed 2015:2560711…	103	Disease	Alzheimer Disease	Acute Confusional Senile Dementia;AD;Alzheimer Dementia (AD);Alzheimer Disease;Alzheimer disease 1, familial;Alzheimer disease 6;Alzheimer disease 8;Alzheimer disease 9, late onset, susceptibility to;Alzheimer Disease, Early Onset;Alzheimer disease, familial;Alzheimer Disease, Late Onset;Alzheimer disease, late-onset;Alzheimer disease, late-onset, susceptibility to;Alzheimer disease, pathogenesis…	KEGG:05010;MIM:104300;MIM:502500;MIM:604154;Mesh_UI:D000544;Mesh_MN:C10.228.140.380.100;Mesh_MN:C10.574.945.249;Mesh_MN:F03.087.400.100;efo:0000249;DOID:10652;NCI:C2866;ICD9CM:331.0;UMLS_CUI:C0002395;ICD10CM:G30;ICD10CM:G30.9;SNOMEDCT_US_2016_03_01:154998003;SNOMEDCT_US_2016_03_01:267688001;SNOMEDCT_US_2016_03_01:26929004;SNOMEDCT_US_2016_03_01:73768007;	4344314	Gene	EIF2AK2	EIF2AK1;EIF2AK2;eukaryotic translation initiation factor 2 alpha kinase 2;PKR;PPP1R83;PRKR;E2AK2;EC 2.7.10.2;EC 2.7.11.1;eIF-2A protein kinase 2;Eukaryotic translation initiation factor 2-alpha kinase 2;interferon-induced, double stranded rna-activated protein kinase;Interferon-induced, double-stranded RNA-activated protein kinase;interferon-induced, double-stranded-rna-activated protein kinase;I…	SWISSPROT_AC:P19525;SWISSPROT_ID:E2AK2_HUMAN;GeneID:5610;Ensembl:ENSG00000055332;HGNC:HGNC:9437;MIM:176871;Vega:OTTHUMG00000100962;protein_accession:AAA18253.1;protein_accession:AAA36409.1;protein_accession:AAH07769.1;protein_accession:AAH22314.1;protein_accession:AAH40851.1;protein_accession:AAH57805.1;protein_accession:AAH93676.1;protein_accession:AAI01476.1;protein_accession:AAI43231.1;protein…
27636854	Alzheimer Disease -- DAB1	association	Pubmed 2015:26028559;Pubmed central 2012:3280280;	Analysis of predicted levels of <b>DAB1</b> mRNA expression based on genotype combinations present in <b>AD</b> cases and controls vs. the log10-transformed odds ratios for AD diagnosis, revealed statistically significant correlations in one of the GWAS datasets (GenADA), with high DAB1 mRNA expression correlating with AD protection.[Pubmed 2015:26028559];Analysis of predicted levels of DAB1 mRNA…	103	Disease	Alzheimer Disease	Acute Confusional Senile Dementia;AD;Alzheimer Dementia (AD);Alzheimer Disease;Alzheimer disease 1, familial;Alzheimer disease 6;Alzheimer disease 8;Alzheimer disease 9, late onset, susceptibility to;Alzheimer Disease, Early Onset;Alzheimer disease, familial;Alzheimer Disease, Late Onset;Alzheimer disease, late-onset;Alzheimer disease, late-onset, susceptibility to;Alzheimer disease, pathogenesis…	KEGG:05010;MIM:104300;MIM:502500;MIM:604154;Mesh_UI:D000544;Mesh_MN:C10.228.140.380.100;Mesh_MN:C10.574.945.249;Mesh_MN:F03.087.400.100;efo:0000249;DOID:10652;NCI:C2866;ICD9CM:331.0;UMLS_CUI:C0002395;ICD10CM:G30;ICD10CM:G30.9;SNOMEDCT_US_2016_03_01:154998003;SNOMEDCT_US_2016_03_01:267688001;SNOMEDCT_US_2016_03_01:26929004;SNOMEDCT_US_2016_03_01:73768007;	4341107	Gene	DAB1	DAB1;DAB1, reelin adaptor protein;dab 1, an adaptor protein of the reelin;Disabled homolog 1;	SWISSPROT_AC:O75553;SWISSPROT_ID:DAB1_HUMAN;GeneID:1600;Ensembl:ENSG00000173406;HGNC:HGNC:2661;MIM:603448;Vega:OTTHUMG00000008391;protein_accession:AAC70068.1;protein_accession:AAH67445.1;protein_accession:AAH67446.1;protein_accession:AAH67447.1;protein_accession:AAI12939.1;protein_accession:AAM83107.1;protein_accession:BAE06094.2;protein_accession:BAG53075.1;protein_accession:EAX06637.1;protein_…
27636884	Alzheimer Disease -- OMA1	association	Pubmed 2015:26028559;Pubmed central 2012:3280280;	Analysis of predicted levels of <b>DAB1</b> mRNA expression based on genotype combinations present in <b>AD</b> cases and controls vs. the log10-transformed odds ratios for AD diagnosis, revealed statistically significant correlations in one of the GWAS datasets (GenADA), with high DAB1 mRNA expression correlating with AD protection.[Pubmed 2015:26028559];Analysis of predicted levels of DAB1 mRNA…	103	Disease	Alzheimer Disease	Acute Confusional Senile Dementia;AD;Alzheimer Dementia (AD);Alzheimer Disease;Alzheimer disease 1, familial;Alzheimer disease 6;Alzheimer disease 8;Alzheimer disease 9, late onset, susceptibility to;Alzheimer Disease, Early Onset;Alzheimer disease, familial;Alzheimer Disease, Late Onset;Alzheimer disease, late-onset;Alzheimer disease, late-onset, susceptibility to;Alzheimer disease, pathogenesis…	KEGG:05010;MIM:104300;MIM:502500;MIM:604154;Mesh_UI:D000544;Mesh_MN:C10.228.140.380.100;Mesh_MN:C10.574.945.249;Mesh_MN:F03.087.400.100;efo:0000249;DOID:10652;NCI:C2866;ICD9CM:331.0;UMLS_CUI:C0002395;ICD10CM:G30;ICD10CM:G30.9;SNOMEDCT_US_2016_03_01:154998003;SNOMEDCT_US_2016_03_01:267688001;SNOMEDCT_US_2016_03_01:26929004;SNOMEDCT_US_2016_03_01:73768007;	4357159	Gene	OMA1	2010001O09Rik;DAB1;MPRP-1;MPRP1;OMA1;OMA1 zinc metallopeptidase;peptidase;YKR087C;ZMPOMA1;EC 3.4.24.-;Metalloendopeptidase OMA1, mitochondrial;Metalloprotease-related protein 1;metalloprotease-related protein-1;mprp-i;Overlapping with the m-AAA protease 1 homolog;peptidase-type;	SWISSPROT_AC:Q96E52;SWISSPROT_ID:OMA1_HUMAN;GeneID:115209;Ensembl:ENSG00000162600;HGNC:HGNC:29661;MIM:617081;Vega:OTTHUMG00000010068;protein_accession:AAH12915.1;protein_accession:ADZ15487.1;protein_accession:BAC03583.1;protein_accession:BAC79381.1;protein_accession:CAE48420.1;protein_accession:EAX06631.1;protein_accession:EAX06632.1;protein_accession:EAX06633.1;protein_accession:EAX06634.1;prote…
27636913	Alzheimer Disease -- DNAAF3	association	Pubmed 2015:26028559;Pubmed central 2012:3280280;	Analysis of predicted levels of <b>DAB1</b> mRNA expression based on genotype combinations present in <b>AD</b> cases and controls vs. the log10-transformed odds ratios for AD diagnosis, revealed statistically significant correlations in one of the GWAS datasets (GenADA), with high DAB1 mRNA expression correlating with AD protection.[Pubmed 2015:26028559];Analysis of predicted levels of DAB1 mRNA…	103	Disease	Alzheimer Disease	Acute Confusional Senile Dementia;AD;Alzheimer Dementia (AD);Alzheimer Disease;Alzheimer disease 1, familial;Alzheimer disease 6;Alzheimer disease 8;Alzheimer disease 9, late onset, susceptibility to;Alzheimer Disease, Early Onset;Alzheimer disease, familial;Alzheimer Disease, Late Onset;Alzheimer disease, late-onset;Alzheimer disease, late-onset, susceptibility to;Alzheimer disease, pathogenesis…	KEGG:05010;MIM:104300;MIM:502500;MIM:604154;Mesh_UI:D000544;Mesh_MN:C10.228.140.380.100;Mesh_MN:C10.574.945.249;Mesh_MN:F03.087.400.100;efo:0000249;DOID:10652;NCI:C2866;ICD9CM:331.0;UMLS_CUI:C0002395;ICD10CM:G30;ICD10CM:G30.9;SNOMEDCT_US_2016_03_01:154998003;SNOMEDCT_US_2016_03_01:267688001;SNOMEDCT_US_2016_03_01:26929004;SNOMEDCT_US_2016_03_01:73768007;	4362335	Gene	DNAAF3	C19orf51;CILD2;DAB1;DNAAF3;dynein axonemal assembly factor 3;PCD;PF22;DAAF3;Dynein assembly factor 3, axonemal;pcd-type;pf 22;pf-22;	SWISSPROT_AC:Q8N9W5;SWISSPROT_ID:DAAF3_HUMAN;GeneID:352909;Ensembl:ENSG00000167646;HGNC:HGNC:30492;MIM:614566;Vega:OTTHUMG00000128547;protein_accession:AAH16843.1;protein_accession:AAH63449.1;protein_accession:BAC04172.1;protein_accession:BAC04177.1;protein_accession:BAC05029.1;protein_accession:EAW72343.1;protein_accession:NP_001243643.1;protein_accession:NP_001243644.1;protein_accession:NP_0012…
27637789	Alzheimer Disease -- CYP27B1	association	Pubmed 2015:26093050;	The aim of this study was to determine whether polymorphisms of the <b>VDR</b> gene may increase the risk of <b>Alzheimer disease</b> (AD) development in Lower Silesian patients in comparison with other populations.[Pubmed 2015:26093050];	103	Disease	Alzheimer Disease	Acute Confusional Senile Dementia;AD;Alzheimer Dementia (AD);Alzheimer Disease;Alzheimer disease 1, familial;Alzheimer disease 6;Alzheimer disease 8;Alzheimer disease 9, late onset, susceptibility to;Alzheimer Disease, Early Onset;Alzheimer disease, familial;Alzheimer Disease, Late Onset;Alzheimer disease, late-onset;Alzheimer disease, late-onset, susceptibility to;Alzheimer disease, pathogenesis…	KEGG:05010;MIM:104300;MIM:502500;MIM:604154;Mesh_UI:D000544;Mesh_MN:C10.228.140.380.100;Mesh_MN:C10.574.945.249;Mesh_MN:F03.087.400.100;efo:0000249;DOID:10652;NCI:C2866;ICD9CM:331.0;UMLS_CUI:C0002395;ICD10CM:G30;ICD10CM:G30.9;SNOMEDCT_US_2016_03_01:154998003;SNOMEDCT_US_2016_03_01:267688001;SNOMEDCT_US_2016_03_01:26929004;SNOMEDCT_US_2016_03_01:73768007;	4341105	Gene	CYP27B1	CP2B;CYP1;CYP1alpha;CYP27B;CYP27B1;cytochrome P450 family 27 subfamily B member 1;P450c1;PDDR;VDD1;VDDR;VDDRI;VDR;25 hydroxyvitamin d(3)-1alpha-hydroxylase;25-hydroxyvitamin d(3 )1alpha hydroxylase;25-hydroxyvitamin d(3) 1-alpha hydroxylase;25-hydroxyvitamin D(3) 1-alpha-hydroxylase;25-hydroxyvitamin d(3) 1alpha hydroxylase;25-hydroxyvitamin d(3) 1alpha-hydroxylase;25-hydroxyvitamin d(3)-1 alpha-…	SWISSPROT_AC:O15528;SWISSPROT_ID:CP27B_HUMAN;GeneID:1594;Ensembl:ENSG00000111012;HGNC:HGNC:2606;MIM:609506;Vega:OTTHUMG00000170457;protein_accession:AAC51853.1;protein_accession:AAC51854.1;protein_accession:AAD38325.1;protein_accession:AAF64299.1;protein_accession:AAG00416.1;protein_accession:AAI36387.1;protein_accession:AAM21669.1;protein_accession:AAP31972.1;protein_accession:BAA22656.1;protein…
27637792	CYP27B1 -<> Alzheimer Disease	regulation	Pubmed 2015:26093050;	The aim of this study was to determine whether polymorphisms of the <b>VDR</b> gene may increase the risk of <b>Alzheimer disease</b> (AD) development in Lower Silesian patients in comparison with other populations.[Pubmed 2015:26093050];	4341105	Gene	CYP27B1	CP2B;CYP1;CYP1alpha;CYP27B;CYP27B1;cytochrome P450 family 27 subfamily B member 1;P450c1;PDDR;VDD1;VDDR;VDDRI;VDR;25 hydroxyvitamin d(3)-1alpha-hydroxylase;25-hydroxyvitamin d(3 )1alpha hydroxylase;25-hydroxyvitamin d(3) 1-alpha hydroxylase;25-hydroxyvitamin D(3) 1-alpha-hydroxylase;25-hydroxyvitamin d(3) 1alpha hydroxylase;25-hydroxyvitamin d(3) 1alpha-hydroxylase;25-hydroxyvitamin d(3)-1 alpha-…	SWISSPROT_AC:O15528;SWISSPROT_ID:CP27B_HUMAN;GeneID:1594;Ensembl:ENSG00000111012;HGNC:HGNC:2606;MIM:609506;Vega:OTTHUMG00000170457;protein_accession:AAC51853.1;protein_accession:AAC51854.1;protein_accession:AAD38325.1;protein_accession:AAF64299.1;protein_accession:AAG00416.1;protein_accession:AAI36387.1;protein_accession:AAM21669.1;protein_accession:AAP31972.1;protein_accession:BAA22656.1;protein…	103	Disease	Alzheimer Disease	Acute Confusional Senile Dementia;AD;Alzheimer Dementia (AD);Alzheimer Disease;Alzheimer disease 1, familial;Alzheimer disease 6;Alzheimer disease 8;Alzheimer disease 9, late onset, susceptibility to;Alzheimer Disease, Early Onset;Alzheimer disease, familial;Alzheimer Disease, Late Onset;Alzheimer disease, late-onset;Alzheimer disease, late-onset, susceptibility to;Alzheimer disease, pathogenesis…	KEGG:05010;MIM:104300;MIM:502500;MIM:604154;Mesh_UI:D000544;Mesh_MN:C10.228.140.380.100;Mesh_MN:C10.574.945.249;Mesh_MN:F03.087.400.100;efo:0000249;DOID:10652;NCI:C2866;ICD9CM:331.0;UMLS_CUI:C0002395;ICD10CM:G30;ICD10CM:G30.9;SNOMEDCT_US_2016_03_01:154998003;SNOMEDCT_US_2016_03_01:267688001;SNOMEDCT_US_2016_03_01:26929004;SNOMEDCT_US_2016_03_01:73768007;
27637859	Alzheimer Disease -- VDR	association	Pubmed 2015:26093050;	The aim of this study was to determine whether polymorphisms of the <b>VDR</b> gene may increase the risk of <b>Alzheimer disease</b> (AD) development in Lower Silesian patients in comparison with other populations.[Pubmed 2015:26093050];	103	Disease	Alzheimer Disease	Acute Confusional Senile Dementia;AD;Alzheimer Dementia (AD);Alzheimer Disease;Alzheimer disease 1, familial;Alzheimer disease 6;Alzheimer disease 8;Alzheimer disease 9, late onset, susceptibility to;Alzheimer Disease, Early Onset;Alzheimer disease, familial;Alzheimer Disease, Late Onset;Alzheimer disease, late-onset;Alzheimer disease, late-onset, susceptibility to;Alzheimer disease, pathogenesis…	KEGG:05010;MIM:104300;MIM:502500;MIM:604154;Mesh_UI:D000544;Mesh_MN:C10.228.140.380.100;Mesh_MN:C10.574.945.249;Mesh_MN:F03.087.400.100;efo:0000249;DOID:10652;NCI:C2866;ICD9CM:331.0;UMLS_CUI:C0002395;ICD10CM:G30;ICD10CM:G30.9;SNOMEDCT_US_2016_03_01:154998003;SNOMEDCT_US_2016_03_01:267688001;SNOMEDCT_US_2016_03_01:26929004;SNOMEDCT_US_2016_03_01:73768007;	4345851	Gene	VDR	NR1I1;PPP1R163;VDR;vitamin D (1,25- dihydroxyvitamin D3) receptor;1, 25-dihydroxyvitamin d3 receptor;1,25-dihydroxyvitamin d-3 receptor;1,25-dihydroxyvitamin D3 receptor;1,25-dihydroxyvitamin-d3 receptor;d3 receptor-vitamin;Nuclear receptor subfamily 1 group I member 1;receptor of vitamin d3;receptor-vitamin d3;vitamin d (1,25-dihydroxyvitamin d3) receptor;vitamin d-3 receptor;Vitamin D3 receptor…	SWISSPROT_AC:P11473;SWISSPROT_ID:VDR_HUMAN;GeneID:7421;Ensembl:ENSG00000111424;HGNC:HGNC:12679;MIM:601769;Vega:OTTHUMG00000169890;protein_accession:AAA61273.1;protein_accession:AAA61274.1;protein_accession:AAB95155.1;protein_accession:AAH60832.1;protein_accession:AAP88938.1;protein_accession:AAR10771.1;protein_accession:AAR19315.1;protein_accession:AAR19316.1;protein_accession:AAV85448.1;protein_…
27637875	VDR -<> Alzheimer Disease	regulation	Pubmed 2015:26093050;	The aim of this study was to determine whether polymorphisms of the <b>VDR</b> gene may increase the risk of <b>Alzheimer disease</b> (AD) development in Lower Silesian patients in comparison with other populations.[Pubmed 2015:26093050];	4345851	Gene	VDR	NR1I1;PPP1R163;VDR;vitamin D (1,25- dihydroxyvitamin D3) receptor;1, 25-dihydroxyvitamin d3 receptor;1,25-dihydroxyvitamin d-3 receptor;1,25-dihydroxyvitamin D3 receptor;1,25-dihydroxyvitamin-d3 receptor;d3 receptor-vitamin;Nuclear receptor subfamily 1 group I member 1;receptor of vitamin d3;receptor-vitamin d3;vitamin d (1,25-dihydroxyvitamin d3) receptor;vitamin d-3 receptor;Vitamin D3 receptor…	SWISSPROT_AC:P11473;SWISSPROT_ID:VDR_HUMAN;GeneID:7421;Ensembl:ENSG00000111424;HGNC:HGNC:12679;MIM:601769;Vega:OTTHUMG00000169890;protein_accession:AAA61273.1;protein_accession:AAA61274.1;protein_accession:AAB95155.1;protein_accession:AAH60832.1;protein_accession:AAP88938.1;protein_accession:AAR10771.1;protein_accession:AAR19315.1;protein_accession:AAR19316.1;protein_accession:AAV85448.1;protein_…	103	Disease	Alzheimer Disease	Acute Confusional Senile Dementia;AD;Alzheimer Dementia (AD);Alzheimer Disease;Alzheimer disease 1, familial;Alzheimer disease 6;Alzheimer disease 8;Alzheimer disease 9, late onset, susceptibility to;Alzheimer Disease, Early Onset;Alzheimer disease, familial;Alzheimer Disease, Late Onset;Alzheimer disease, late-onset;Alzheimer disease, late-onset, susceptibility to;Alzheimer disease, pathogenesis…	KEGG:05010;MIM:104300;MIM:502500;MIM:604154;Mesh_UI:D000544;Mesh_MN:C10.228.140.380.100;Mesh_MN:C10.574.945.249;Mesh_MN:F03.087.400.100;efo:0000249;DOID:10652;NCI:C2866;ICD9CM:331.0;UMLS_CUI:C0002395;ICD10CM:G30;ICD10CM:G30.9;SNOMEDCT_US_2016_03_01:154998003;SNOMEDCT_US_2016_03_01:267688001;SNOMEDCT_US_2016_03_01:26929004;SNOMEDCT_US_2016_03_01:73768007;
27638639	Alzheimer Disease -- HFE	association	Pubmed 2015:25880661;Pubmed 2015:26170247;Pubmed 2000:10861683;Pubmed 2009:17628213;Pubmed 2009:19429178;Pubmed 2009:19852572;Pubmed 2003:12707938;Pubmed 2003:12714262;Pubmed central 2011:3014694;Pubmed central 2013:3733023;Pubmed central 2007:1940090;	Our study suggests that APOE ÃŽÂµ4 remains the best predictor of broad AD risk when compared to multiple other genetic factors with modest effects, that phenotypic heterogeneity in broad AD can complicate simple polygenic risk modeling, and supports the association between <b>HFE</b> and <b>AD</b> risk in individuals without APOE ÃŽÂµ4.[Pubmed 2015:25880661];Our study suggests that APOE ÃƒÂŽÃ‚Âµ4…	103	Disease	Alzheimer Disease	Acute Confusional Senile Dementia;AD;Alzheimer Dementia (AD);Alzheimer Disease;Alzheimer disease 1, familial;Alzheimer disease 6;Alzheimer disease 8;Alzheimer disease 9, late onset, susceptibility to;Alzheimer Disease, Early Onset;Alzheimer disease, familial;Alzheimer Disease, Late Onset;Alzheimer disease, late-onset;Alzheimer disease, late-onset, susceptibility to;Alzheimer disease, pathogenesis…	KEGG:05010;MIM:104300;MIM:502500;MIM:604154;Mesh_UI:D000544;Mesh_MN:C10.228.140.380.100;Mesh_MN:C10.574.945.249;Mesh_MN:F03.087.400.100;efo:0000249;DOID:10652;NCI:C2866;ICD9CM:331.0;UMLS_CUI:C0002395;ICD10CM:G30;ICD10CM:G30.9;SNOMEDCT_US_2016_03_01:154998003;SNOMEDCT_US_2016_03_01:267688001;SNOMEDCT_US_2016_03_01:26929004;SNOMEDCT_US_2016_03_01:73768007;	4342336	Gene	HFE	hemochromatosis;HFE;HFE1;HH;HLA-H;MVCD7;TFQTL2;Hereditary hemochromatosis protein;hfe 1;hfe-1;hla h;HLAH;	SWISSPROT_AC:Q30201;SWISSPROT_ID:HFE_HUMAN;GeneID:3077;Ensembl:ENSG00000010704;HGNC:HGNC:4886;MIM:613609;Vega:OTTHUMG00000016348;protein_accession:AAB82083.1;protein_accession:AAC51823.1;protein_accession:AAC62646.1;protein_accession:AAC62647.1;protein_accession:AAC62648.1;protein_accession:AAD00449.1;protein_accession:AAD52104.1;protein_accession:AAF01222.1;protein_accession:AAG29342.1;protein_a…
27640873	Alzheimer Disease -- PLD3	association	Pubmed 2015:26411346;Pubmed central 2016:4857183;	Rare variants in the <b>phospholipase D3</b> gene (PLD3) were associated with increased risk for <b>late-onset Alzheimer disease</b> (LOAD).[Pubmed 2015:26411346];A family-based study design led to the detection of rare variants within the <b>Phospholipase D3</b> (PLD3) gene associated with <b>AD</b> risk.[Pubmed central 2016:4857183];	103	Disease	Alzheimer Disease	Acute Confusional Senile Dementia;AD;Alzheimer Dementia (AD);Alzheimer Disease;Alzheimer disease 1, familial;Alzheimer disease 6;Alzheimer disease 8;Alzheimer disease 9, late onset, susceptibility to;Alzheimer Disease, Early Onset;Alzheimer disease, familial;Alzheimer Disease, Late Onset;Alzheimer disease, late-onset;Alzheimer disease, late-onset, susceptibility to;Alzheimer disease, pathogenesis…	KEGG:05010;MIM:104300;MIM:502500;MIM:604154;Mesh_UI:D000544;Mesh_MN:C10.228.140.380.100;Mesh_MN:C10.574.945.249;Mesh_MN:F03.087.400.100;efo:0000249;DOID:10652;NCI:C2866;ICD9CM:331.0;UMLS_CUI:C0002395;ICD10CM:G30;ICD10CM:G30.9;SNOMEDCT_US_2016_03_01:154998003;SNOMEDCT_US_2016_03_01:267688001;SNOMEDCT_US_2016_03_01:26929004;SNOMEDCT_US_2016_03_01:73768007;	4349510	Gene	PLD3	AD19;HU-K4;HUK4;phospholipase D family member 3;PLD3;ad 19;ad type 19;ad-19;Choline phosphatase 3;EC 3.1.4.4;HindIII K4L homolog;Phosphatidylcholine-hydrolyzing phospholipase D3;Phospholipase D3;PLD 3;	SWISSPROT_AC:Q8IV08;SWISSPROT_ID:PLD3_HUMAN;GeneID:23646;Ensembl:ENSG00000105223;HGNC:HGNC:17158;MIM:615698;Vega:OTTHUMG00000152736;protein_accession:AAB16799.1;protein_accession:AAH00553.2;protein_accession:AAH36327.1;protein_accession:AAH96820.1;protein_accession:ADZ15402.1;protein_accession:BAG57127.1;protein_accession:CAD57504.1;protein_accession:EAW56950.1;protein_accession:EAW56951.1;protei…
27643316	Alzheimer Disease -- CD44	association	Pubmed 1990:2140065;Pubmed 1998:9490646;Pubmed central 2005:1208935;	The pattern of <b>HSPG</b> immunostaining confirms: (1) the high incidence of microangiopathy in <b>AD</b>;[Pubmed 1990:2140065];Thus, substantial evidence exists to underscore important roles of <b>HSPG</b> in the etiology of <b>AD</b>.[Pubmed 1998:9490646];There are at least four different classes of <b>HSPG</b> present in <b>AD</b>, which are either associated with the cell membrane or with th…	103	Disease	Alzheimer Disease	Acute Confusional Senile Dementia;AD;Alzheimer Dementia (AD);Alzheimer Disease;Alzheimer disease 1, familial;Alzheimer disease 6;Alzheimer disease 8;Alzheimer disease 9, late onset, susceptibility to;Alzheimer Disease, Early Onset;Alzheimer disease, familial;Alzheimer Disease, Late Onset;Alzheimer disease, late-onset;Alzheimer disease, late-onset, susceptibility to;Alzheimer disease, pathogenesis…	KEGG:05010;MIM:104300;MIM:502500;MIM:604154;Mesh_UI:D000544;Mesh_MN:C10.228.140.380.100;Mesh_MN:C10.574.945.249;Mesh_MN:F03.087.400.100;efo:0000249;DOID:10652;NCI:C2866;ICD9CM:331.0;UMLS_CUI:C0002395;ICD10CM:G30;ICD10CM:G30.9;SNOMEDCT_US_2016_03_01:154998003;SNOMEDCT_US_2016_03_01:267688001;SNOMEDCT_US_2016_03_01:26929004;SNOMEDCT_US_2016_03_01:73768007;	59269	Protein	CD44	CD44;CD44 antigen;CDw44;ECMR-III;Epican;Extracellular matrix receptor III;GP90 lymphocyte homing/adhesion receptor;Heparan sulfate proteoglycan;Hermes antigen;HUTCH-I;Hyaluronate receptor;LHR;MDU2;MDU3;MIC4;PGP-1;PGP-I;Phagocytic glycoprotein 1;Phagocytic glycoprotein I;antigen cd44;CD44 molecule (Indian blood group);CSPG8;HCELL;heparan sulfate proteoglycan-type;heparan sulfate-proteoglycan;hepar…	SWISSPROT_AC:P16070;SWISSPROT_ID:CD44_HUMAN;EMBL:AF098641;EMBL:AJ251595;EMBL:AL133330;EMBL:AL136989;EMBL:AL356215;EMBL:AL832642;EMBL:AY101192;EMBL:AY101193;EMBL:BC004372;EMBL:BC067348;EMBL:CH471064;EMBL:EF581837;EMBL:FJ216964;EMBL:L05407;EMBL:L05408;EMBL:L05409;EMBL:L05410;EMBL:L05411;EMBL:L05412;EMBL:L05414;EMBL:L05415;EMBL:L05416;EMBL:L05417;EMBL:L05418;EMBL:L05419;EMBL:L05420;EMBL:L05421;EMBL:…
27643342	Alzheimer Disease -- CD44	association	Pubmed 1990:2140065;Pubmed 1998:9490646;Pubmed central 2005:1208935;	The pattern of <b>HSPG</b> immunostaining confirms: (1) the high incidence of microangiopathy in <b>AD</b>;[Pubmed 1990:2140065];Thus, substantial evidence exists to underscore important roles of <b>HSPG</b> in the etiology of <b>AD</b>.[Pubmed 1998:9490646];There are at least four different classes of <b>HSPG</b> present in <b>AD</b>, which are either associated with the cell membrane or with th…	103	Disease	Alzheimer Disease	Acute Confusional Senile Dementia;AD;Alzheimer Dementia (AD);Alzheimer Disease;Alzheimer disease 1, familial;Alzheimer disease 6;Alzheimer disease 8;Alzheimer disease 9, late onset, susceptibility to;Alzheimer Disease, Early Onset;Alzheimer disease, familial;Alzheimer Disease, Late Onset;Alzheimer disease, late-onset;Alzheimer disease, late-onset, susceptibility to;Alzheimer disease, pathogenesis…	KEGG:05010;MIM:104300;MIM:502500;MIM:604154;Mesh_UI:D000544;Mesh_MN:C10.228.140.380.100;Mesh_MN:C10.574.945.249;Mesh_MN:F03.087.400.100;efo:0000249;DOID:10652;NCI:C2866;ICD9CM:331.0;UMLS_CUI:C0002395;ICD10CM:G30;ICD10CM:G30.9;SNOMEDCT_US_2016_03_01:154998003;SNOMEDCT_US_2016_03_01:267688001;SNOMEDCT_US_2016_03_01:26929004;SNOMEDCT_US_2016_03_01:73768007;	4340590	Gene	CD44	CD44;CD44 molecule (Indian blood group);CDW44;CSPG8;ECMR-III;HCELL;HUTCH-I;IN;LHR;MC56;MDU2;MDU3;MIC4;Pgp1;antigen cd44;CD44 antigen;Epican;Extracellular matrix receptor III;GP90 lymphocyte homing/adhesion receptor;Heparan sulfate proteoglycan;heparan sulfate proteoglycan-type;heparan sulfate-proteoglycan;heparan- sulfate proteoglycan;heparan-sulfate proteoglycan;heparan-sulfate-proteoglycan;Herm…	SWISSPROT_AC:P16070;SWISSPROT_ID:CD44_HUMAN;GeneID:960;Ensembl:ENSG00000026508;HGNC:HGNC:1681;MIM:107269;Vega:OTTHUMG00000044388;protein_accession:AAA35674.1;protein_accession:AAA36138.1;protein_accession:AAA51950.1;protein_accession:AAA82949.1;protein_accession:AAB13622.1;protein_accession:AAB13623.1;protein_accession:AAB13624.1;protein_accession:AAB13625.1;protein_accession:AAB13626.1;protein_a…
27670514	Alzheimer Disease -- MAO-B	association	Pubmed:10367991;Pubmed 2013:23420173;Pubmed 2002:12052537;Pubmed 2012:22270014;Pubmed 1990:2222781;Pubmed 2003:12811639;Pubmed 2005:15653171;Pubmed 1991:1754059;Pubmed 2017:28764767;Pubmed central 2017:5540560;Pubmed central 2016:4876592;Pubmed central 2016:4923252;	Brain I2-imidazoline receptors and <b>MAO-B</b> sites have been found to be increased in <b>Alzheimer's disease</b>.[Pubmed:10367991];The increased activity of <b>monoamine oxidase-B</b> (MAO-B) in <b>AD</b> brains was suggested to cause oxidative damage, and MAO-B inhibitors have been reported to inhibit the neuronal degeneration.[Pubmed 2013:23420173];In this study, we investigate for the first…	103	Disease	Alzheimer Disease	Acute Confusional Senile Dementia;AD;Alzheimer Dementia (AD);Alzheimer Disease;Alzheimer disease 1, familial;Alzheimer disease 6;Alzheimer disease 8;Alzheimer disease 9, late onset, susceptibility to;Alzheimer Disease, Early Onset;Alzheimer disease, familial;Alzheimer Disease, Late Onset;Alzheimer disease, late-onset;Alzheimer disease, late-onset, susceptibility to;Alzheimer disease, pathogenesis…	KEGG:05010;MIM:104300;MIM:502500;MIM:604154;Mesh_UI:D000544;Mesh_MN:C10.228.140.380.100;Mesh_MN:C10.574.945.249;Mesh_MN:F03.087.400.100;efo:0000249;DOID:10652;NCI:C2866;ICD9CM:331.0;UMLS_CUI:C0002395;ICD10CM:G30;ICD10CM:G30.9;SNOMEDCT_US_2016_03_01:154998003;SNOMEDCT_US_2016_03_01:267688001;SNOMEDCT_US_2016_03_01:26929004;SNOMEDCT_US_2016_03_01:73768007;	18377	Protein	MAO-B	Amine oxidase [flavin-containing] B;AOFB;EC 1.4.3.4;MAO-B;MAOB;Monoamine oxidase type B;ec1.4.3.4;mao -b;mao b;mao subtype b;mao type b;mao type-b;mao-type b;monoamine oxidase -b;monoamine oxidase B;monoamine oxidase b--an;monoamine oxidase isoform b;monoamine oxidase of subtype b;monoamine oxidase type-b;monoamine oxidase-b;monoamine oxidase-beta;monoamine oxidase-type b;monoamine-oxidase b;mono…	SWISSPROT_AC:P27338;SWISSPROT_ID:AOFB_HUMAN;EMBL:AK298942;EMBL:AK312679;EMBL:AL008709;EMBL:AL020990;EMBL:BX537148;EMBL:CH471141;EMBL:M69135;EMBL:M69177;EMBL:M89637;EMBL:S62734;EMBL:Z95125;RefSeq:NP_000889.3;ProteinModelPortal:P27338;STRING:9606.ENSP00000367309;SWISSPROT_AC_OLD:B2R6R3;SWISSPROT_AC_OLD:B7Z5H3;SWISSPROT_AC_OLD:D3DWC3;SWISSPROT_AC_OLD:Q7Z6S2;SMR:P27338;GeneID:4129;KEGG:hsa:4129;PIR:J…
27670533	Alzheimer Disease -- MAOB	association	Pubmed:10367991;Pubmed 2013:23420173;Pubmed 2002:12052537;Pubmed 2012:22270014;Pubmed 1990:2222781;Pubmed 2003:12811639;Pubmed 2005:15653171;Pubmed 1991:1754059;Pubmed 2017:28764767;Pubmed central 2017:5540560;Pubmed central 2016:4876592;Pubmed central 2016:4923252;	Brain I2-imidazoline receptors and <b>MAO-B</b> sites have been found to be increased in <b>Alzheimer's disease</b>.[Pubmed:10367991];The increased activity of <b>monoamine oxidase-B</b> (MAO-B) in <b>AD</b> brains was suggested to cause oxidative damage, and MAO-B inhibitors have been reported to inhibit the neuronal degeneration.[Pubmed 2013:23420173];In this study, we investigate for the first…	103	Disease	Alzheimer Disease	Acute Confusional Senile Dementia;AD;Alzheimer Dementia (AD);Alzheimer Disease;Alzheimer disease 1, familial;Alzheimer disease 6;Alzheimer disease 8;Alzheimer disease 9, late onset, susceptibility to;Alzheimer Disease, Early Onset;Alzheimer disease, familial;Alzheimer Disease, Late Onset;Alzheimer disease, late-onset;Alzheimer disease, late-onset, susceptibility to;Alzheimer disease, pathogenesis…	KEGG:05010;MIM:104300;MIM:502500;MIM:604154;Mesh_UI:D000544;Mesh_MN:C10.228.140.380.100;Mesh_MN:C10.574.945.249;Mesh_MN:F03.087.400.100;efo:0000249;DOID:10652;NCI:C2866;ICD9CM:331.0;UMLS_CUI:C0002395;ICD10CM:G30;ICD10CM:G30.9;SNOMEDCT_US_2016_03_01:154998003;SNOMEDCT_US_2016_03_01:267688001;SNOMEDCT_US_2016_03_01:26929004;SNOMEDCT_US_2016_03_01:73768007;	4343170	Gene	MAOB	MAOB;monoamine oxidase B;Amine oxidase [flavin-containing] B;AOFB;EC 1.4.3.4;ec1.4.3.4;mao -b;mao b;mao subtype b;mao type b;mao type-b;MAO-B;mao-type b;monoamine oxidase -b;monoamine oxidase b--an;monoamine oxidase isoform b;monoamine oxidase of subtype b;Monoamine oxidase type B;monoamine oxidase type-b;monoamine oxidase-b;monoamine oxidase-beta;monoamine oxidase-type b;monoamine-oxidase b;mono…	SWISSPROT_AC:P27338;SWISSPROT_ID:AOFB_HUMAN;GeneID:4129;Ensembl:ENSG00000069535;HGNC:HGNC:6834;MIM:309860;Vega:OTTHUMG00000021388;protein_accession:AAA59550.1;protein_accession:AAA59551.1;protein_accession:AAB27229.1;protein_accession:AAB46386.1;protein_accession:AAH22494.1;protein_accession:ACT64566.1;protein_accession:ACT64567.1;protein_accession:BAG35560.1;protein_accession:BAH11728.1;protein_…
27684289	Alzheimer Disease -- NGF	association	Pubmed:10198825;Pubmed:16883086;Pubmed:17545746;Pubmed:7889213;Pubmed:9701676;Pubmed 2006:17084014;Pubmed 2004:15272147;Pubmed 1994:7852995;Pubmed 1993:7902055;Pubmed 1993:8117429;Pubmed 1993:8282080;Pubmed 2012:22113314;Pubmed 2012:22284619;Pubmed 2012:22526467;Pubmed 2012:22666365;Pubmed 1995:7632896;Pubmed 1995:7666203;Pubmed 2015:24911171;Pubmed 2015:25147108;Pubmed 2015:25676388;Pubmed 2015:…	In the <b>Alzheimer's disease</b> group we found up to 43% increase in <b>NGF</b> concentrations in the frontal and temporal cortex as compared to the two other groups.[Pubmed:10198825];We also conclude that <b>NGF</b> could be significantly involved in the pathophysiology of <b>AD</b>.[Pubmed:16883086];<b>Nerve growth factor</b> gene therapy in <b>Alzheimer disease</b>.[Pubmed:17545746];Differen…	103	Disease	Alzheimer Disease	Acute Confusional Senile Dementia;AD;Alzheimer Dementia (AD);Alzheimer Disease;Alzheimer disease 1, familial;Alzheimer disease 6;Alzheimer disease 8;Alzheimer disease 9, late onset, susceptibility to;Alzheimer Disease, Early Onset;Alzheimer disease, familial;Alzheimer Disease, Late Onset;Alzheimer disease, late-onset;Alzheimer disease, late-onset, susceptibility to;Alzheimer disease, pathogenesis…	KEGG:05010;MIM:104300;MIM:502500;MIM:604154;Mesh_UI:D000544;Mesh_MN:C10.228.140.380.100;Mesh_MN:C10.574.945.249;Mesh_MN:F03.087.400.100;efo:0000249;DOID:10652;NCI:C2866;ICD9CM:331.0;UMLS_CUI:C0002395;ICD10CM:G30;ICD10CM:G30.9;SNOMEDCT_US_2016_03_01:154998003;SNOMEDCT_US_2016_03_01:267688001;SNOMEDCT_US_2016_03_01:26929004;SNOMEDCT_US_2016_03_01:73768007;	275808	Protein	NGF	Beta-nerve growth factor;Beta-NGF;NGF;NGFB;b ngf;b-ngf;beta nerve growth factor;beta ngf;betanerve growth factor;betangf;factor nerve growth;factor--nerve growth;factor-nerve growth;growth factor nerve;growth factor-nerve;HSAN5;nerve growth factor;nerve growth factor--an;nerve growth-factor;nerve-growth factor;nerve-growth-factor;ngf beta;ngf- beta;ngf-b;ngf-beta;ngf-type;ngfbeta;	SWISSPROT_AC:P01138;SWISSPROT_ID:NGF_HUMAN;EMBL:AB037517;EMBL:AF150960;EMBL:AF411526;EMBL:AL049825;EMBL:BC032517;EMBL:BC126148;EMBL:BC126150;EMBL:BT019733;EMBL:CH471122;EMBL:CR541855;EMBL:M21062;EMBL:V01511;EMBL:X52599;RefSeq:NP_002497.2;RefSeq:XP_006710726.1;ProteinModelPortal:P01138;STRING:9606.ENSP00000358525;SWISSPROT_AC_OLD:A1A4E5;SWISSPROT_AC_OLD:Q6FHA0;SWISSPROT_AC_OLD:Q96P60;SWISSPROT_AC_…
27691714	Alzheimer Disease -- Met-enkephalin	association	Pubmed 1990:2085095;Pubmed 1990:2157926;	A comparative immunohistochemical study on striatal <b>Met-enkephalin</b> expression in <b>Alzheimer's disease</b> and in progressive supranuclear palsy.[Pubmed 1990:2085095];Thus, the main features of <b>AD</b> are a cAarP response to <b>Met-enk</b> and an abolition of a GarP response to carbachol.[Pubmed 1990:2157926];	103	Disease	Alzheimer Disease	Acute Confusional Senile Dementia;AD;Alzheimer Dementia (AD);Alzheimer Disease;Alzheimer disease 1, familial;Alzheimer disease 6;Alzheimer disease 8;Alzheimer disease 9, late onset, susceptibility to;Alzheimer Disease, Early Onset;Alzheimer disease, familial;Alzheimer Disease, Late Onset;Alzheimer disease, late-onset;Alzheimer disease, late-onset, susceptibility to;Alzheimer disease, pathogenesis…	KEGG:05010;MIM:104300;MIM:502500;MIM:604154;Mesh_UI:D000544;Mesh_MN:C10.228.140.380.100;Mesh_MN:C10.574.945.249;Mesh_MN:F03.087.400.100;efo:0000249;DOID:10652;NCI:C2866;ICD9CM:331.0;UMLS_CUI:C0002395;ICD10CM:G30;ICD10CM:G30.9;SNOMEDCT_US_2016_03_01:154998003;SNOMEDCT_US_2016_03_01:267688001;SNOMEDCT_US_2016_03_01:26929004;SNOMEDCT_US_2016_03_01:73768007;	75872	Protein	Met-enkephalin	Met-enkephalin;met enkephalin;	TMP_SWISSPROT_AC:P01189_Met-enkephalin;PARENT_SWISSPROT_AC:P01189;PARENT_SWISSPROT_ID:COLI_HUMAN;
27691744	Alzheimer Disease -- OGF	association	Pubmed 1990:2085095;Pubmed 1990:2157926;	A comparative immunohistochemical study on striatal <b>Met-enkephalin</b> expression in <b>Alzheimer's disease</b> and in progressive supranuclear palsy.[Pubmed 1990:2085095];Thus, the main features of <b>AD</b> are a cAarP response to <b>Met-enk</b> and an abolition of a GarP response to carbachol.[Pubmed 1990:2157926];	103	Disease	Alzheimer Disease	Acute Confusional Senile Dementia;AD;Alzheimer Dementia (AD);Alzheimer Disease;Alzheimer disease 1, familial;Alzheimer disease 6;Alzheimer disease 8;Alzheimer disease 9, late onset, susceptibility to;Alzheimer Disease, Early Onset;Alzheimer disease, familial;Alzheimer Disease, Late Onset;Alzheimer disease, late-onset;Alzheimer disease, late-onset, susceptibility to;Alzheimer disease, pathogenesis…	KEGG:05010;MIM:104300;MIM:502500;MIM:604154;Mesh_UI:D000544;Mesh_MN:C10.228.140.380.100;Mesh_MN:C10.574.945.249;Mesh_MN:F03.087.400.100;efo:0000249;DOID:10652;NCI:C2866;ICD9CM:331.0;UMLS_CUI:C0002395;ICD10CM:G30;ICD10CM:G30.9;SNOMEDCT_US_2016_03_01:154998003;SNOMEDCT_US_2016_03_01:267688001;SNOMEDCT_US_2016_03_01:26929004;SNOMEDCT_US_2016_03_01:73768007;	307251	Protein	OGF	Met-enkephalin;OGF;Opioid growth factor;factor - opioid growth;factor-opioid growth;growth factor - opioid;growth factor-opioid;met enkephalin;	TMP_SWISSPROT_AC:P01210_OGF;PARENT_SWISSPROT_AC:P01210;PARENT_SWISSPROT_ID:PENK_HUMAN;
27693475	Alzheimer Disease -- Catalase	association	Pubmed 1990:2076828;Pubmed 1990:2139757;Pubmed central 2015:4670907;Pubmed central 2010:2848146;	Blood activity of Cu/Zn superoxide dismutase, glutathione peroxidase and <b>catalase</b> in <b>Alzheimer's disease</b>: a case-control study.[Pubmed 1990:2076828];however, in a paired regression analysis, DS patients without <b>AD</b> had marginally lower <b>CAT</b> activity than control individuals, whereas DS patients with AD had slightly but not significantly higher CAT activity.[Pubmed 1990:2…	103	Disease	Alzheimer Disease	Acute Confusional Senile Dementia;AD;Alzheimer Dementia (AD);Alzheimer Disease;Alzheimer disease 1, familial;Alzheimer disease 6;Alzheimer disease 8;Alzheimer disease 9, late onset, susceptibility to;Alzheimer Disease, Early Onset;Alzheimer disease, familial;Alzheimer Disease, Late Onset;Alzheimer disease, late-onset;Alzheimer disease, late-onset, susceptibility to;Alzheimer disease, pathogenesis…	KEGG:05010;MIM:104300;MIM:502500;MIM:604154;Mesh_UI:D000544;Mesh_MN:C10.228.140.380.100;Mesh_MN:C10.574.945.249;Mesh_MN:F03.087.400.100;efo:0000249;DOID:10652;NCI:C2866;ICD9CM:331.0;UMLS_CUI:C0002395;ICD10CM:G30;ICD10CM:G30.9;SNOMEDCT_US_2016_03_01:154998003;SNOMEDCT_US_2016_03_01:267688001;SNOMEDCT_US_2016_03_01:26929004;SNOMEDCT_US_2016_03_01:73768007;	54707	Protein	Catalase	CAT;CATA;Catalase;EC 1.11.1.6;cat--an;cat-type;catalase-type;chain-cat;	SWISSPROT_AC:P04040;SWISSPROT_ID:CATA_HUMAN;EMBL:AK291585;EMBL:AK315350;EMBL:AL035079;EMBL:AY028632;EMBL:AY545477;EMBL:BC110398;EMBL:BC112217;EMBL:BC112219;EMBL:CH471064;EMBL:K02400;EMBL:L13609;EMBL:X04076;EMBL:X04085;EMBL:X04086;EMBL:X04087;EMBL:X04088;EMBL:X04089;EMBL:X04090;EMBL:X04091;EMBL:X04092;EMBL:X04093;EMBL:X04094;EMBL:X04095;EMBL:X04096;RefSeq:NP_001743.1;ProteinModelPortal:P04040;STRI…
27716204	Alzheimer Disease -- APP	association	Pubmed:11351135;Pubmed:15172737;Pubmed:20399219;Pubmed:21658330;Pubmed:7728221;Pubmed:9792428;Pubmed 2006:16256140;Pubmed 2006:16399209;Pubmed 2006:16484807;Pubmed 2006:16531006;Pubmed 2006:16541076;Pubmed 2006:16564662;Pubmed 2006:16640651;Pubmed 2006:16685645;Pubmed 2006:16729336;Pubmed 2006:16787410;Pubmed 2006:16921174;Pubmed 2006:16931535;Pubmed 2006:17027170;Pubmed 2006:17199430;Pubmed 2001…	To study the role of <b>amyloid precursor protein</b> (APP) in the pathogenesis of <b>Alzheimer's disease</b> (AD), the level of APP was analysed by quantitative immunoblotting in 6 AD patients and 6 age-matched controls in 9 brain regions.[Pubmed:11351135];Antibodies against <b>Abeta</b> have been suggested as potential therapeutic strategies for the treatment of <b>Alzheimer disease</b> (AD) fo…	103	Disease	Alzheimer Disease	Acute Confusional Senile Dementia;AD;Alzheimer Dementia (AD);Alzheimer Disease;Alzheimer disease 1, familial;Alzheimer disease 6;Alzheimer disease 8;Alzheimer disease 9, late onset, susceptibility to;Alzheimer Disease, Early Onset;Alzheimer disease, familial;Alzheimer Disease, Late Onset;Alzheimer disease, late-onset;Alzheimer disease, late-onset, susceptibility to;Alzheimer disease, pathogenesis…	KEGG:05010;MIM:104300;MIM:502500;MIM:604154;Mesh_UI:D000544;Mesh_MN:C10.228.140.380.100;Mesh_MN:C10.574.945.249;Mesh_MN:F03.087.400.100;efo:0000249;DOID:10652;NCI:C2866;ICD9CM:331.0;UMLS_CUI:C0002395;ICD10CM:G30;ICD10CM:G30.9;SNOMEDCT_US_2016_03_01:154998003;SNOMEDCT_US_2016_03_01:267688001;SNOMEDCT_US_2016_03_01:26929004;SNOMEDCT_US_2016_03_01:73768007;	3186	Protein	APP	A4;ABPP;AD1;Alzheimer disease amyloid protein;Amyloid beta A4 protein;Amyloid precursor protein;APP;APPI;Beta-amyloid precursor protein;Cerebral vascular amyloid peptide;CVAP;PN-II;PreA4;Protease nexin-II;AAA;aaa-type;ABETA;alzheimer's disease amyloid protein;amyloid b precursor protein;amyloid b protein precursor;amyloid b-protein precursor;amyloid beta precursor protein;amyloid beta protein a4;…	SWISSPROT_AC:P05067;SWISSPROT_ID:A4_HUMAN;EMBL:AB066441;EMBL:AF282245;EMBL:AK295621;EMBL:AK312326;EMBL:AP001439;EMBL:AP001440;EMBL:AP001441;EMBL:AP001442;EMBL:AP001443;EMBL:AY919674;EMBL:BC004369;EMBL:BC065529;EMBL:CH471079;EMBL:D87675;EMBL:M15532;EMBL:M15533;EMBL:M16765;EMBL:M18734;EMBL:M24546;EMBL:M24547;EMBL:M28373;EMBL:M29269;EMBL:M29270;EMBL:M33112;EMBL:M34862;EMBL:M34863;EMBL:M34864;EMBL:M3…
27717691	Met-enkephalin -<> Alzheimer Disease	regulation	Pubmed 1990:2157926;	Thus, the main features of <b>AD</b> are a cAarP response to <b>Met-enk</b> and an abolition of a GarP response to carbachol.[Pubmed 1990:2157926];	75872	Protein	Met-enkephalin	Met-enkephalin;met enkephalin;	TMP_SWISSPROT_AC:P01189_Met-enkephalin;PARENT_SWISSPROT_AC:P01189;PARENT_SWISSPROT_ID:COLI_HUMAN;	103	Disease	Alzheimer Disease	Acute Confusional Senile Dementia;AD;Alzheimer Dementia (AD);Alzheimer Disease;Alzheimer disease 1, familial;Alzheimer disease 6;Alzheimer disease 8;Alzheimer disease 9, late onset, susceptibility to;Alzheimer Disease, Early Onset;Alzheimer disease, familial;Alzheimer Disease, Late Onset;Alzheimer disease, late-onset;Alzheimer disease, late-onset, susceptibility to;Alzheimer disease, pathogenesis…	KEGG:05010;MIM:104300;MIM:502500;MIM:604154;Mesh_UI:D000544;Mesh_MN:C10.228.140.380.100;Mesh_MN:C10.574.945.249;Mesh_MN:F03.087.400.100;efo:0000249;DOID:10652;NCI:C2866;ICD9CM:331.0;UMLS_CUI:C0002395;ICD10CM:G30;ICD10CM:G30.9;SNOMEDCT_US_2016_03_01:154998003;SNOMEDCT_US_2016_03_01:267688001;SNOMEDCT_US_2016_03_01:26929004;SNOMEDCT_US_2016_03_01:73768007;
27717731	OGF -<> Alzheimer Disease	regulation	Pubmed 1990:2157926;	Thus, the main features of <b>AD</b> are a cAarP response to <b>Met-enk</b> and an abolition of a GarP response to carbachol.[Pubmed 1990:2157926];	307251	Protein	OGF	Met-enkephalin;OGF;Opioid growth factor;factor - opioid growth;factor-opioid growth;growth factor - opioid;growth factor-opioid;met enkephalin;	TMP_SWISSPROT_AC:P01210_OGF;PARENT_SWISSPROT_AC:P01210;PARENT_SWISSPROT_ID:PENK_HUMAN;	103	Disease	Alzheimer Disease	Acute Confusional Senile Dementia;AD;Alzheimer Dementia (AD);Alzheimer Disease;Alzheimer disease 1, familial;Alzheimer disease 6;Alzheimer disease 8;Alzheimer disease 9, late onset, susceptibility to;Alzheimer Disease, Early Onset;Alzheimer disease, familial;Alzheimer Disease, Late Onset;Alzheimer disease, late-onset;Alzheimer disease, late-onset, susceptibility to;Alzheimer disease, pathogenesis…	KEGG:05010;MIM:104300;MIM:502500;MIM:604154;Mesh_UI:D000544;Mesh_MN:C10.228.140.380.100;Mesh_MN:C10.574.945.249;Mesh_MN:F03.087.400.100;efo:0000249;DOID:10652;NCI:C2866;ICD9CM:331.0;UMLS_CUI:C0002395;ICD10CM:G30;ICD10CM:G30.9;SNOMEDCT_US_2016_03_01:154998003;SNOMEDCT_US_2016_03_01:267688001;SNOMEDCT_US_2016_03_01:26929004;SNOMEDCT_US_2016_03_01:73768007;
27728616	Alzheimer Disease -- TYRP1	association	Pubmed:2190106;Pubmed:9137894;Pubmed 1995:8534418;Pubmed 1992:1523975;	ACT was not found in the amyloid deposits in primary or secondary amyloidosis, familial and amyloidotic polyneuropathy or Creutzfeldt-Jakob disease (non-beta-protein amyloidoses), but was found (together with <b>beta-protein</b>) in <b>Alzheimer's disease</b>, Down's syndrome, normal aging, and hereditary cerebral hemorrhage with amyloidosis of Dutch origin.[Pubmed:2190106];Our results have indic…	103	Disease	Alzheimer Disease	Acute Confusional Senile Dementia;AD;Alzheimer Dementia (AD);Alzheimer Disease;Alzheimer disease 1, familial;Alzheimer disease 6;Alzheimer disease 8;Alzheimer disease 9, late onset, susceptibility to;Alzheimer Disease, Early Onset;Alzheimer disease, familial;Alzheimer Disease, Late Onset;Alzheimer disease, late-onset;Alzheimer disease, late-onset, susceptibility to;Alzheimer disease, pathogenesis…	KEGG:05010;MIM:104300;MIM:502500;MIM:604154;Mesh_UI:D000544;Mesh_MN:C10.228.140.380.100;Mesh_MN:C10.574.945.249;Mesh_MN:F03.087.400.100;efo:0000249;DOID:10652;NCI:C2866;ICD9CM:331.0;UMLS_CUI:C0002395;ICD10CM:G30;ICD10CM:G30.9;SNOMEDCT_US_2016_03_01:154998003;SNOMEDCT_US_2016_03_01:267688001;SNOMEDCT_US_2016_03_01:26929004;SNOMEDCT_US_2016_03_01:73768007;	506829	Protein	TYRP1	5,6-dihydroxyindole-2-carboxylic acid oxidase;CAS2;Catalase B;DHICA oxidase;EC 1.14.18.-;Glycoprotein 75;Melanoma antigen gp75;TRP;TRP-1;TRP1;Tyrosinase-related protein 1;TYRP;TYRP1;TYRRP;b chain protein;b protein;b-chain protein;b-PROTEIN;b-type protein;beta -protein;beta chain protein;beta isoform of protein;beta isoform protein;beta of protein;beta protein;beta protein-type;beta subtype of pro…	SWISSPROT_AC:P17643;SWISSPROT_ID:TYRP1_HUMAN;EMBL:AF001295;EMBL:BC052608;EMBL:D83059;EMBL:L38952;EMBL:X51420;EMBL:X51455;EMBL:X60955;RefSeq:NP_000541.1;ProteinModelPortal:P17643;STRING:9606.ENSP00000373570;SWISSPROT_AC_OLD:P78468;SWISSPROT_AC_OLD:P78469;SWISSPROT_AC_OLD:Q13721;SWISSPROT_AC_OLD:Q15679;GeneID:7306;KEGG:hsa:7306;PIR:S09999;eggNOG:ENOG410IEEB;eggNOG:ENOG410XSJD;UniGene:Hs.270279;GO:G…
27728643	Alzheimer Disease -- TYRP1	association	Pubmed:2190106;Pubmed:9137894;Pubmed 1995:8534418;Pubmed 1992:1523975;	ACT was not found in the amyloid deposits in primary or secondary amyloidosis, familial and amyloidotic polyneuropathy or Creutzfeldt-Jakob disease (non-beta-protein amyloidoses), but was found (together with <b>beta-protein</b>) in <b>Alzheimer's disease</b>, Down's syndrome, normal aging, and hereditary cerebral hemorrhage with amyloidosis of Dutch origin.[Pubmed:2190106];Our results have indic…	103	Disease	Alzheimer Disease	Acute Confusional Senile Dementia;AD;Alzheimer Dementia (AD);Alzheimer Disease;Alzheimer disease 1, familial;Alzheimer disease 6;Alzheimer disease 8;Alzheimer disease 9, late onset, susceptibility to;Alzheimer Disease, Early Onset;Alzheimer disease, familial;Alzheimer Disease, Late Onset;Alzheimer disease, late-onset;Alzheimer disease, late-onset, susceptibility to;Alzheimer disease, pathogenesis…	KEGG:05010;MIM:104300;MIM:502500;MIM:604154;Mesh_UI:D000544;Mesh_MN:C10.228.140.380.100;Mesh_MN:C10.574.945.249;Mesh_MN:F03.087.400.100;efo:0000249;DOID:10652;NCI:C2866;ICD9CM:331.0;UMLS_CUI:C0002395;ICD10CM:G30;ICD10CM:G30.9;SNOMEDCT_US_2016_03_01:154998003;SNOMEDCT_US_2016_03_01:267688001;SNOMEDCT_US_2016_03_01:26929004;SNOMEDCT_US_2016_03_01:73768007;	4345758	Gene	TYRP1	b-PROTEIN;CAS2;CATB;GP75;OCA3;TRP;TRP1;tyrosinase related protein 1;TYRP;TYRP1;5,6-dihydroxyindole-2-carboxylic acid oxidase;b chain protein;b protein;b-chain protein;b-type protein;beta -protein;beta chain protein;beta isoform of protein;beta isoform protein;beta of protein;beta protein;beta protein-type;beta subtype of protein;beta subtype protein;beta- protein;beta--protein;beta-chain protein;…	SWISSPROT_AC:P17643;SWISSPROT_ID:TYRP1_HUMAN;GeneID:7306;Ensembl:ENSG00000107165;HGNC:HGNC:12450;MIM:115501;Vega:OTTHUMG00000021034;protein_accession:AAC15468.1;protein_accession:AAC41924.1;protein_accession:AAH52608.1;protein_accession:AAR01256.1;protein_accession:AAR01257.1;protein_accession:BAA11759.1;protein_accession:BAG60208.1;protein_accession:CAA35785.1;protein_accession:CAA35820.1;protei…
27744413	Alzheimer Disease -- HK1	association	Pubmed:2273956;Pubmed 1997:9329696;	<b>Hexokinase</b> in <b>Alzheimer's disease</b>.[Pubmed:2273956];In patients with <b>Alzheimer's disease</b> we found a marked decrease in the kinetic constant K3 for the <b>hexokinase</b>, and a marked decrease in the overall metabolism of glucose in our PET studies;[Pubmed 1997:9329696];	103	Disease	Alzheimer Disease	Acute Confusional Senile Dementia;AD;Alzheimer Dementia (AD);Alzheimer Disease;Alzheimer disease 1, familial;Alzheimer disease 6;Alzheimer disease 8;Alzheimer disease 9, late onset, susceptibility to;Alzheimer Disease, Early Onset;Alzheimer disease, familial;Alzheimer Disease, Late Onset;Alzheimer disease, late-onset;Alzheimer disease, late-onset, susceptibility to;Alzheimer disease, pathogenesis…	KEGG:05010;MIM:104300;MIM:502500;MIM:604154;Mesh_UI:D000544;Mesh_MN:C10.228.140.380.100;Mesh_MN:C10.574.945.249;Mesh_MN:F03.087.400.100;efo:0000249;DOID:10652;NCI:C2866;ICD9CM:331.0;UMLS_CUI:C0002395;ICD10CM:G30;ICD10CM:G30.9;SNOMEDCT_US_2016_03_01:154998003;SNOMEDCT_US_2016_03_01:267688001;SNOMEDCT_US_2016_03_01:26929004;SNOMEDCT_US_2016_03_01:73768007;	191578	Protein	HK1	Brain form hexokinase;EC 2.7.1.1;Hexokinase type I;Hexokinase-1;HK I;HK1;HXK1;hexokinase;hexokinase 1;hexokinase isoform i;hexokinase-i;hexokinase1;HK;hk type i;HK1-ta;HK1-tb;HK1-tc;HKD;HKI;HMSNR;	SWISSPROT_AC:P19367;SWISSPROT_ID:HXK1_HUMAN;EMBL:AC016821;EMBL:AF016349;EMBL:AF016351;EMBL:AF016352;EMBL:AF016353;EMBL:AF016354;EMBL:AF016355;EMBL:AF016356;EMBL:AF016357;EMBL:AF016358;EMBL:AF016359;EMBL:AF016360;EMBL:AF016361;EMBL:AF016362;EMBL:AF016363;EMBL:AF016364;EMBL:AF016365;EMBL:AF029306;EMBL:AF073786;EMBL:AF163910;EMBL:AF163911;EMBL:AF163912;EMBL:AL596223;EMBL:AL672126;EMBL:BC008730;EMBL:…
27744441	Alzheimer Disease -- HK1	association	Pubmed:2273956;Pubmed 1997:9329696;	<b>Hexokinase</b> in <b>Alzheimer's disease</b>.[Pubmed:2273956];In patients with <b>Alzheimer's disease</b> we found a marked decrease in the kinetic constant K3 for the <b>hexokinase</b>, and a marked decrease in the overall metabolism of glucose in our PET studies;[Pubmed 1997:9329696];	103	Disease	Alzheimer Disease	Acute Confusional Senile Dementia;AD;Alzheimer Dementia (AD);Alzheimer Disease;Alzheimer disease 1, familial;Alzheimer disease 6;Alzheimer disease 8;Alzheimer disease 9, late onset, susceptibility to;Alzheimer Disease, Early Onset;Alzheimer disease, familial;Alzheimer Disease, Late Onset;Alzheimer disease, late-onset;Alzheimer disease, late-onset, susceptibility to;Alzheimer disease, pathogenesis…	KEGG:05010;MIM:104300;MIM:502500;MIM:604154;Mesh_UI:D000544;Mesh_MN:C10.228.140.380.100;Mesh_MN:C10.574.945.249;Mesh_MN:F03.087.400.100;efo:0000249;DOID:10652;NCI:C2866;ICD9CM:331.0;UMLS_CUI:C0002395;ICD10CM:G30;ICD10CM:G30.9;SNOMEDCT_US_2016_03_01:154998003;SNOMEDCT_US_2016_03_01:267688001;SNOMEDCT_US_2016_03_01:26929004;SNOMEDCT_US_2016_03_01:73768007;	4342351	Gene	HK1	hexokinase;hexokinase 1;HK;HK1;HK1-ta;HK1-tb;HK1-tc;HKD;HKI;HMSNR;HXK1;Brain form hexokinase;EC 2.7.1.1;hexokinase isoform i;Hexokinase type I;Hexokinase-1;hexokinase-i;hexokinase1;HK I;hk type i;	SWISSPROT_AC:P19367;SWISSPROT_ID:HXK1_HUMAN;GeneID:3098;Ensembl:ENSG00000156515;HGNC:HGNC:4922;MIM:142600;Vega:OTTHUMG00000018380;protein_accession:AAA52646.1;protein_accession:AAB40527.1;protein_accession:AAB40528.1;protein_accession:AAB40529.1;protein_accession:AAC00172.1;protein_accession:AAC00173.1;protein_accession:AAC15862.1;protein_accession:AAC15863.1;protein_accession:AAC25424.1;protein_…
27748485	Alzheimer Disease -- SOD1	association	Pubmed 2014:25440013;Pubmed 1990:2139757;Pubmed 1991:1850065;Pubmed central 2015:4620382;Pubmed central 2012:3305579;Pubmed central 2017:5683650;Pubmed central 2016:4749867;Pubmed central 2013:3745981;Pubmed central 2013:3818847;Pubmed central 2013:4437332;	rs2070424 of the <b>SOD1</b> gene is associated with risk of <b>Alzheimer's disease</b>.[Pubmed 2014:25440013];When an adjustment was made for the SOD gene dosage effect, DS patients with <b>AD</b> manifestations had significantly lower <b>SOD</b> levels than the matched control individuals.[Pubmed 1990:2139757];The technique of in situ hybridization with tritiated RNA probes was used to study th…	103	Disease	Alzheimer Disease	Acute Confusional Senile Dementia;AD;Alzheimer Dementia (AD);Alzheimer Disease;Alzheimer disease 1, familial;Alzheimer disease 6;Alzheimer disease 8;Alzheimer disease 9, late onset, susceptibility to;Alzheimer Disease, Early Onset;Alzheimer disease, familial;Alzheimer Disease, Late Onset;Alzheimer disease, late-onset;Alzheimer disease, late-onset, susceptibility to;Alzheimer disease, pathogenesis…	KEGG:05010;MIM:104300;MIM:502500;MIM:604154;Mesh_UI:D000544;Mesh_MN:C10.228.140.380.100;Mesh_MN:C10.574.945.249;Mesh_MN:F03.087.400.100;efo:0000249;DOID:10652;NCI:C2866;ICD9CM:331.0;UMLS_CUI:C0002395;ICD10CM:G30;ICD10CM:G30.9;SNOMEDCT_US_2016_03_01:154998003;SNOMEDCT_US_2016_03_01:267688001;SNOMEDCT_US_2016_03_01:26929004;SNOMEDCT_US_2016_03_01:73768007;	454202	Protein	SOD1	EC 1.15.1.1;hSod1;SOD1;SODC;Superoxide dismutase 1;Superoxide dismutase [Cu-Zn];ALS;als--an;als-type;ALS1;HEL-S-44;homodimer;homodimer-type;hsod-1;ipo-a;IPOA;SOD;sod-isoform;sod-type;superoxide dismutase -1;superoxide dismutase 1, soluble;superoxide dismutase type 1;superoxide dismutase type i;superoxide dismutase type-1;superoxide dismutase-1;superoxide dismutase-i;superoxide dismutase-type 1;su…	SWISSPROT_AC:P00441;SWISSPROT_ID:SODC_HUMAN;EMBL:AK312116;EMBL:AP000253;EMBL:AY049787;EMBL:AY450286;EMBL:AY835629;EMBL:BC001034;EMBL:BT006676;EMBL:CH471079;EMBL:CR450355;EMBL:CR541742;EMBL:EF151142;EMBL:L44135;EMBL:L44136;EMBL:L44137;EMBL:L44139;EMBL:L44746;EMBL:L46374;EMBL:L46375;EMBL:X01780;EMBL:X01781;EMBL:X01782;EMBL:X01783;EMBL:X01784;EMBL:X02317;EMBL:X95228;RefSeq:NP_000445.1;ProteinModelPo…
27750939	Alzheimer Disease -- NPY	association	Pubmed 2006:15959845;Pubmed 2001:11786197;Pubmed 2012:22860197;Pubmed 1995:8592643;Pubmed 2000:10841982;Pubmed 1990:1972185;	Furtheremore, the effect of both <b>NPY</b> polymorphisms on the risk of <b>AD</b> was studied.[Pubmed 2006:15959845];<b>Neuropeptide Y</b> (NPY) levels are decreased in <b>AD</b>, but normal in FTD.[Pubmed 2001:11786197];More recently, it has been shown that <b>NPY</b> is involved in <b>Alzheimer's disease</b> (AD), a disorder characterized by accumulation of amyloid ÃŽÂ²-peptide (AÃŽÂ²) in neur…	103	Disease	Alzheimer Disease	Acute Confusional Senile Dementia;AD;Alzheimer Dementia (AD);Alzheimer Disease;Alzheimer disease 1, familial;Alzheimer disease 6;Alzheimer disease 8;Alzheimer disease 9, late onset, susceptibility to;Alzheimer Disease, Early Onset;Alzheimer disease, familial;Alzheimer Disease, Late Onset;Alzheimer disease, late-onset;Alzheimer disease, late-onset, susceptibility to;Alzheimer disease, pathogenesis…	KEGG:05010;MIM:104300;MIM:502500;MIM:604154;Mesh_UI:D000544;Mesh_MN:C10.228.140.380.100;Mesh_MN:C10.574.945.249;Mesh_MN:F03.087.400.100;efo:0000249;DOID:10652;NCI:C2866;ICD9CM:331.0;UMLS_CUI:C0002395;ICD10CM:G30;ICD10CM:G30.9;SNOMEDCT_US_2016_03_01:154998003;SNOMEDCT_US_2016_03_01:267688001;SNOMEDCT_US_2016_03_01:26929004;SNOMEDCT_US_2016_03_01:73768007;	280275	Protein	NPY	NPY;Pro-neuropeptide Y;neuropeptide Y;neuropeptide--y;neuropeptide-y;npy--an;npy-type;PYY4;y neuropeptide;	SWISSPROT_AC:P01303;SWISSPROT_ID:NPY_HUMAN;EMBL:AC004485;EMBL:BC029497;EMBL:K01911;EMBL:M14296;EMBL:M14297;EMBL:M14298;EMBL:M15789;RefSeq:NP_000896.1;ProteinModelPortal:P01303;STRING:9606.ENSP00000242152;SMR:P01303;GeneID:4852;KEGG:hsa:4852;PIR:A25198;eggNOG:ENOG410J0KC;eggNOG:ENOG41128I2;UniGene:Hs.1832;GO:GO:0001664;GO:GO:0001878;GO:GO:0004930;GO:GO:0005102;GO:GO:0005184;GO:GO:0005246;GO:GO:000…
27750967	Alzheimer Disease -- Neuropeptide Y	association	Pubmed 2006:15959845;Pubmed 2001:11786197;Pubmed 2012:22860197;Pubmed 1995:8592643;Pubmed 2000:10841982;Pubmed 1990:1972185;	Furtheremore, the effect of both <b>NPY</b> polymorphisms on the risk of <b>AD</b> was studied.[Pubmed 2006:15959845];<b>Neuropeptide Y</b> (NPY) levels are decreased in <b>AD</b>, but normal in FTD.[Pubmed 2001:11786197];More recently, it has been shown that <b>NPY</b> is involved in <b>Alzheimer's disease</b> (AD), a disorder characterized by accumulation of amyloid ÃŽÂ²-peptide (AÃŽÂ²) in neur…	103	Disease	Alzheimer Disease	Acute Confusional Senile Dementia;AD;Alzheimer Dementia (AD);Alzheimer Disease;Alzheimer disease 1, familial;Alzheimer disease 6;Alzheimer disease 8;Alzheimer disease 9, late onset, susceptibility to;Alzheimer Disease, Early Onset;Alzheimer disease, familial;Alzheimer Disease, Late Onset;Alzheimer disease, late-onset;Alzheimer disease, late-onset, susceptibility to;Alzheimer disease, pathogenesis…	KEGG:05010;MIM:104300;MIM:502500;MIM:604154;Mesh_UI:D000544;Mesh_MN:C10.228.140.380.100;Mesh_MN:C10.574.945.249;Mesh_MN:F03.087.400.100;efo:0000249;DOID:10652;NCI:C2866;ICD9CM:331.0;UMLS_CUI:C0002395;ICD10CM:G30;ICD10CM:G30.9;SNOMEDCT_US_2016_03_01:154998003;SNOMEDCT_US_2016_03_01:267688001;SNOMEDCT_US_2016_03_01:26929004;SNOMEDCT_US_2016_03_01:73768007;	280276	Protein	Neuropeptide Y	Neuropeptide tyrosine;Neuropeptide Y;NPY;neuropeptide--y;neuropeptide-tyrosine;neuropeptide-y;npy--an;npy-type;y neuropeptide;	TMP_SWISSPROT_AC:P01303_NPY;PARENT_SWISSPROT_AC:P01303;PARENT_SWISSPROT_ID:NPY_HUMAN;
27774893	Alzheimer Disease -- DIGIT	association	Pubmed 2013:23481687;Pubmed 2002:11900735;Pubmed 1990:2357705;Pubmed central 2013:3919463;	In addition to Mini-Mental State Examination (16.97 ÃƒÂ‚Ã‚Â± 8.29 versus 12.74 ÃƒÂ‚Ã‚Â± 15.26, p < 0.001), Logical Memory, Animal Fluency, Boston Naming Test, and <b>Digit</b> Span scores showed more severe impairment in confirmed <b>AD</b>.[Pubmed 2013:23481687];In addition to Mini-Mental State Examination (16.97 Ã‚Â± 8.29 versus 12.74 Ã‚Â± 15.26, p < 0.001), Logical Memory, Animal Fluency, Bost…	103	Disease	Alzheimer Disease	Acute Confusional Senile Dementia;AD;Alzheimer Dementia (AD);Alzheimer Disease;Alzheimer disease 1, familial;Alzheimer disease 6;Alzheimer disease 8;Alzheimer disease 9, late onset, susceptibility to;Alzheimer Disease, Early Onset;Alzheimer disease, familial;Alzheimer Disease, Late Onset;Alzheimer disease, late-onset;Alzheimer disease, late-onset, susceptibility to;Alzheimer disease, pathogenesis…	KEGG:05010;MIM:104300;MIM:502500;MIM:604154;Mesh_UI:D000544;Mesh_MN:C10.228.140.380.100;Mesh_MN:C10.574.945.249;Mesh_MN:F03.087.400.100;efo:0000249;DOID:10652;NCI:C2866;ICD9CM:331.0;UMLS_CUI:C0002395;ICD10CM:G30;ICD10CM:G30.9;SNOMEDCT_US_2016_03_01:154998003;SNOMEDCT_US_2016_03_01:267688001;SNOMEDCT_US_2016_03_01:26929004;SNOMEDCT_US_2016_03_01:73768007;	4399380	Gene	DIGIT	DIGIT;	GeneID:108868751;RNA_nucleotide_accession:NR_144432.1;genomic_nucleotide_accession:AL121612.5;RNA_nucleotide_gi:1077231795;genomic_nucleotide_gi:27764206;
27782566	Alzheimer Disease -- ANT2	association	Pubmed 1990:2142381;	In an analysis of case/control pairs with corrections for age and sex, DS patients with <b>AD</b> manifestations (n = 9) had significantly lower <b>T3</b> (P = 0.029) and higher AMA (P = 0.043) than paired control individuals, whereas DS patients without AD manifestations (n = 20) had significantly lower T3 (P = 0.013) but higher ATA (P = 0.0065).[Pubmed 1990:2142381];In an analysis of case/contr…	103	Disease	Alzheimer Disease	Acute Confusional Senile Dementia;AD;Alzheimer Dementia (AD);Alzheimer Disease;Alzheimer disease 1, familial;Alzheimer disease 6;Alzheimer disease 8;Alzheimer disease 9, late onset, susceptibility to;Alzheimer Disease, Early Onset;Alzheimer disease, familial;Alzheimer Disease, Late Onset;Alzheimer disease, late-onset;Alzheimer disease, late-onset, susceptibility to;Alzheimer disease, pathogenesis…	KEGG:05010;MIM:104300;MIM:502500;MIM:604154;Mesh_UI:D000544;Mesh_MN:C10.228.140.380.100;Mesh_MN:C10.574.945.249;Mesh_MN:F03.087.400.100;efo:0000249;DOID:10652;NCI:C2866;ICD9CM:331.0;UMLS_CUI:C0002395;ICD10CM:G30;ICD10CM:G30.9;SNOMEDCT_US_2016_03_01:154998003;SNOMEDCT_US_2016_03_01:267688001;SNOMEDCT_US_2016_03_01:26929004;SNOMEDCT_US_2016_03_01:73768007;	11531	Protein	ANT2	Adenine nucleotide translocator 2;ADP,ATP carrier protein 2;ADP,ATP carrier protein, fibroblast isoform;ADP/ATP translocase 2;ADT2;ANT 2;ANT2;SLC25A5;Solute carrier family 25 member 5;aac 2;aac-2;AAC2;adenine nucleotide translocator isoform 2;adenine nucleotide translocator-2;adenine-nucleotide translocator-2;ant -2;ant ii;ant isoform 2;t - 3;t iii;t type 3;t-iii;T2;T3;t3-isoform;t3-type;	SWISSPROT_AC:P05141;SWISSPROT_ID:ADT2_HUMAN;EMBL:AC004000;EMBL:AK315292;EMBL:BC056160;EMBL:J02683;EMBL:J03591;EMBL:L78810;EMBL:M57424;RefSeq:NP_001143.2;ProteinModelPortal:P05141;STRING:9606.ENSP00000360671;SWISSPROT_AC_OLD:B2RCV1;SWISSPROT_AC_OLD:O43350;SMR:P05141;GeneID:292;KEGG:hsa:292;PIR:A29132;eggNOG:ENOG410XNW0;eggNOG:KOG0749;UniGene:Hs.632282;GO:GO:0005634;GO:GO:0005739;GO:GO:0005743;GO:G…
27782590	Alzheimer Disease -- SLC25A5	association	Pubmed 1990:2142381;	In an analysis of case/control pairs with corrections for age and sex, DS patients with <b>AD</b> manifestations (n = 9) had significantly lower <b>T3</b> (P = 0.029) and higher AMA (P = 0.043) than paired control individuals, whereas DS patients without AD manifestations (n = 20) had significantly lower T3 (P = 0.013) but higher ATA (P = 0.0065).[Pubmed 1990:2142381];In an analysis of case/contr…	103	Disease	Alzheimer Disease	Acute Confusional Senile Dementia;AD;Alzheimer Dementia (AD);Alzheimer Disease;Alzheimer disease 1, familial;Alzheimer disease 6;Alzheimer disease 8;Alzheimer disease 9, late onset, susceptibility to;Alzheimer Disease, Early Onset;Alzheimer disease, familial;Alzheimer Disease, Late Onset;Alzheimer disease, late-onset;Alzheimer disease, late-onset, susceptibility to;Alzheimer disease, pathogenesis…	KEGG:05010;MIM:104300;MIM:502500;MIM:604154;Mesh_UI:D000544;Mesh_MN:C10.228.140.380.100;Mesh_MN:C10.574.945.249;Mesh_MN:F03.087.400.100;efo:0000249;DOID:10652;NCI:C2866;ICD9CM:331.0;UMLS_CUI:C0002395;ICD10CM:G30;ICD10CM:G30.9;SNOMEDCT_US_2016_03_01:154998003;SNOMEDCT_US_2016_03_01:267688001;SNOMEDCT_US_2016_03_01:26929004;SNOMEDCT_US_2016_03_01:73768007;	4340044	Gene	SLC25A5	AAC2;ANT2;SLC25A5;solute carrier family 25 member 5;T2;T3;aac 2;aac-2;Adenine nucleotide translocator 2;adenine nucleotide translocator isoform 2;adenine nucleotide translocator-2;adenine-nucleotide translocator-2;ADP,ATP carrier protein 2;ADP,ATP carrier protein, fibroblast isoform;ADP/ATP translocase 2;ADT2;ant -2;ANT 2;ant ii;ant isoform 2;t - 3;t iii;t type 3;t-iii;t3-isoform;t3-type;	SWISSPROT_AC:P05141;SWISSPROT_ID:ADT2_HUMAN;GeneID:292;Ensembl:ENSG00000005022;HGNC:HGNC:10991;MIM:300150;Vega:OTTHUMG00000022715;protein_accession:AAA35579.1;protein_accession:AAA36749.1;protein_accession:AAA51737.1;protein_accession:AAB39266.1;protein_accession:AAB96347.1;protein_accession:AAH56160.1;protein_accession:AAH68199.1;protein_accession:ADQ32589.1;protein_accession:BAG37698.1;protein_…
27820206	Alzheimer Disease -- bFGF	association	Pubmed 1995:7606433;Pubmed 2015:25457554;Pubmed 1990:2403357;Pubmed 1991:1711656;Pubmed central 2004:546405;	Both nerve growth factor (NGF) and <b>basic fibroblast growth factor</b> (bFGF) have been proposed for the treatment of <b>Alzheimer's disease</b>.[Pubmed 1995:7606433];In addition, and in contrast with what has been previously published, the levels of <b>FGF2</b> were reduced in postmortem brains from <b>AD</b> patients compared with controls.[Pubmed 2015:25457554];These data, therefore, suggest…	103	Disease	Alzheimer Disease	Acute Confusional Senile Dementia;AD;Alzheimer Dementia (AD);Alzheimer Disease;Alzheimer disease 1, familial;Alzheimer disease 6;Alzheimer disease 8;Alzheimer disease 9, late onset, susceptibility to;Alzheimer Disease, Early Onset;Alzheimer disease, familial;Alzheimer Disease, Late Onset;Alzheimer disease, late-onset;Alzheimer disease, late-onset, susceptibility to;Alzheimer disease, pathogenesis…	KEGG:05010;MIM:104300;MIM:502500;MIM:604154;Mesh_UI:D000544;Mesh_MN:C10.228.140.380.100;Mesh_MN:C10.574.945.249;Mesh_MN:F03.087.400.100;efo:0000249;DOID:10652;NCI:C2866;ICD9CM:331.0;UMLS_CUI:C0002395;ICD10CM:G30;ICD10CM:G30.9;SNOMEDCT_US_2016_03_01:154998003;SNOMEDCT_US_2016_03_01:267688001;SNOMEDCT_US_2016_03_01:26929004;SNOMEDCT_US_2016_03_01:73768007;	135766	Protein	bFGF	Basic fibroblast growth factor;bFGF;FGF-2;FGF2;FGFB;Fibroblast growth factor 2;HBGF-2;Heparin-binding growth factor 2;basic fibroblast growth-factor;basic fibroblast-growth factor;basic fibroblast-growth-factor;basic-fibroblast growth factor;basic-fibroblast-growth-factor;bfgf-isoform;bfgf-type;factor basic fibroblast growth;factor of basic fibroblast growth;factor-basic fibroblast growth;fgf -2;…	SWISSPROT_AC:P09038;SWISSPROT_ID:FGF2_HUMAN;EMBL:AB451321;EMBL:AB451450;EMBL:AC021205;EMBL:AY820133;EMBL:CH471056;EMBL:EF506888;EMBL:J04513;EMBL:M17599;EMBL:M27968;EMBL:S47380;EMBL:S81809;EMBL:X04431;EMBL:X04432;EMBL:X04433;EMBL:Y13468;RefSeq:NP_001997.5;ProteinModelPortal:P09038;STRING:9606.ENSP00000264498;SWISSPROT_AC_OLD:A4LBB8;SWISSPROT_AC_OLD:O00527;SWISSPROT_AC_OLD:P78443;SWISSPROT_AC_OLD:Q…
27829997	Alzheimer Disease -- P300	association	Pubmed:12151908;Pubmed:22936149;Pubmed 2006:16337071;Pubmed 2013:22940475;Pubmed 2002:12212666;Pubmed 1995:7650534;Pubmed 2015:26138001;Pubmed 2007:17912065;Pubmed 2014:24492450;Pubmed 2014:25346688;Pubmed 2009:19185407;Pubmed 1990:2207218;Pubmed 2003:12641372;Pubmed 1998:10923511;Pubmed central 2015:4501636;Pubmed central 2014:3883700;Pubmed central 2016:4995548;Pubmed central 2011:3100636;	We tested the hypothesis that new cholinesterase inhibitors like Donepezil (DPZ) may have an effect on the often abnormal <b>P300</b> of patients with <b>Alzheimer's Disease</b> (AD), and therefore, that P300 recordings might simplify the evaluation of responses to cholinesterase inhibitor in patients with mild and moderate-severe AD.[Pubmed:12151908];There is a need to standardize the variables …	103	Disease	Alzheimer Disease	Acute Confusional Senile Dementia;AD;Alzheimer Dementia (AD);Alzheimer Disease;Alzheimer disease 1, familial;Alzheimer disease 6;Alzheimer disease 8;Alzheimer disease 9, late onset, susceptibility to;Alzheimer Disease, Early Onset;Alzheimer disease, familial;Alzheimer Disease, Late Onset;Alzheimer disease, late-onset;Alzheimer disease, late-onset, susceptibility to;Alzheimer disease, pathogenesis…	KEGG:05010;MIM:104300;MIM:502500;MIM:604154;Mesh_UI:D000544;Mesh_MN:C10.228.140.380.100;Mesh_MN:C10.574.945.249;Mesh_MN:F03.087.400.100;efo:0000249;DOID:10652;NCI:C2866;ICD9CM:331.0;UMLS_CUI:C0002395;ICD10CM:G30;ICD10CM:G30.9;SNOMEDCT_US_2016_03_01:154998003;SNOMEDCT_US_2016_03_01:267688001;SNOMEDCT_US_2016_03_01:26929004;SNOMEDCT_US_2016_03_01:73768007;	123638	Protein	P300	E1A-associated protein p300;EC 2.3.1.48;EP300;Histone acetyltransferase p300;P300;p300 HAT;E1A binding protein p300;e1a-associated p300 protein;e1a-binding protein p300;ep-300;hat p300;histone acetyltransferase-p300;histone-acetyltransferase p300;KAT3B;p 300;p 300--an;p-300;p30-0;p300 histone acetyltransferase;p300-binding protein e1a;p300-hat;p300-histone acetyltransferase;p300-type;RSTS2;	SWISSPROT_AC:Q09472;SWISSPROT_ID:EP300_HUMAN;EMBL:AL035658;EMBL:AL080243;EMBL:AL096765;EMBL:CH471095;EMBL:U01877;RefSeq:NP_001420.2;ProteinModelPortal:Q09472;STRING:9606.ENSP00000263253;SWISSPROT_AC_OLD:B1AKC2;SMR:Q09472;GeneID:2033;KEGG:hsa:2033;PIR:A54277;eggNOG:COG5076;eggNOG:KOG1778;UniGene:Hs.517517;UniGene:Hs.655211;GO:GO:0000122;GO:GO:0000123;GO:GO:0000979;GO:GO:0001047;GO:GO:0001102;GO:GO…
27847486	NGF -<> Alzheimer Disease	treatment	Pubmed:17545746;Pubmed 2006:17084014;Pubmed 1993:8282080;Pubmed 2015:25147108;Pubmed 2015:25857378;Pubmed 2015:26302439;Pubmed 2015:26371475;Pubmed 2008:18550916;Pubmed 2008:18953113;Pubmed 2000:10683291;Pubmed 2010:20373268;Pubmed 2010:20664524;Pubmed 2009:19221427;Pubmed 1990:2209779;Pubmed 2005:15852017;Pubmed 2005:16144466;Pubmed 2016:27389402;Pubmed central 2015:4570711;Pubmed central 2014:4…	<b>Nerve growth factor</b> gene therapy in <b>Alzheimer disease</b>.[Pubmed:17545746];This review will demonstrate data from humans and animals which promote NGF as a potential therapeutic target by (1) outlining the hypothesis behind using <b>NGF</b> for the treatment of <b>AD</b>, (2) reviewing both the normal and AD altered signaling pathways and effects of NGF in the central nervous system (C…	275808	Protein	NGF	Beta-nerve growth factor;Beta-NGF;NGF;NGFB;b ngf;b-ngf;beta nerve growth factor;beta ngf;betanerve growth factor;betangf;factor nerve growth;factor--nerve growth;factor-nerve growth;growth factor nerve;growth factor-nerve;HSAN5;nerve growth factor;nerve growth factor--an;nerve growth-factor;nerve-growth factor;nerve-growth-factor;ngf beta;ngf- beta;ngf-b;ngf-beta;ngf-type;ngfbeta;	SWISSPROT_AC:P01138;SWISSPROT_ID:NGF_HUMAN;EMBL:AB037517;EMBL:AF150960;EMBL:AF411526;EMBL:AL049825;EMBL:BC032517;EMBL:BC126148;EMBL:BC126150;EMBL:BT019733;EMBL:CH471122;EMBL:CR541855;EMBL:M21062;EMBL:V01511;EMBL:X52599;RefSeq:NP_002497.2;RefSeq:XP_006710726.1;ProteinModelPortal:P01138;STRING:9606.ENSP00000358525;SWISSPROT_AC_OLD:A1A4E5;SWISSPROT_AC_OLD:Q6FHA0;SWISSPROT_AC_OLD:Q96P60;SWISSPROT_AC_…	103	Disease	Alzheimer Disease	Acute Confusional Senile Dementia;AD;Alzheimer Dementia (AD);Alzheimer Disease;Alzheimer disease 1, familial;Alzheimer disease 6;Alzheimer disease 8;Alzheimer disease 9, late onset, susceptibility to;Alzheimer Disease, Early Onset;Alzheimer disease, familial;Alzheimer Disease, Late Onset;Alzheimer disease, late-onset;Alzheimer disease, late-onset, susceptibility to;Alzheimer disease, pathogenesis…	KEGG:05010;MIM:104300;MIM:502500;MIM:604154;Mesh_UI:D000544;Mesh_MN:C10.228.140.380.100;Mesh_MN:C10.574.945.249;Mesh_MN:F03.087.400.100;efo:0000249;DOID:10652;NCI:C2866;ICD9CM:331.0;UMLS_CUI:C0002395;ICD10CM:G30;ICD10CM:G30.9;SNOMEDCT_US_2016_03_01:154998003;SNOMEDCT_US_2016_03_01:267688001;SNOMEDCT_US_2016_03_01:26929004;SNOMEDCT_US_2016_03_01:73768007;
27847536	Alzheimer Disease -- NGF	association	Pubmed:16883086;Pubmed 1994:7852995;Pubmed 1995:7632896;Pubmed 2008:18288930;Pubmed 2000:10683291;Pubmed 2000:11011066;Pubmed 1996:8690058;Pubmed 1990:2209779;Pubmed central 2013:3763464;	We also conclude that <b>NGF</b> could be significantly involved in the pathophysiology of <b>AD</b>.[Pubmed:16883086];Solid rationales exist for the use of NGF and neurotrophin-3 in the treatment of neuropathies of the peripheral sensory system, insulin-like growth factor and ciliary neurotrophic factor in motor neuron atrophy, and <b>NGF</b> in <b>Alzheimer's disease</b>.[Pubmed 1994:7852995];A…	103	Disease	Alzheimer Disease	Acute Confusional Senile Dementia;AD;Alzheimer Dementia (AD);Alzheimer Disease;Alzheimer disease 1, familial;Alzheimer disease 6;Alzheimer disease 8;Alzheimer disease 9, late onset, susceptibility to;Alzheimer Disease, Early Onset;Alzheimer disease, familial;Alzheimer Disease, Late Onset;Alzheimer disease, late-onset;Alzheimer disease, late-onset, susceptibility to;Alzheimer disease, pathogenesis…	KEGG:05010;MIM:104300;MIM:502500;MIM:604154;Mesh_UI:D000544;Mesh_MN:C10.228.140.380.100;Mesh_MN:C10.574.945.249;Mesh_MN:F03.087.400.100;efo:0000249;DOID:10652;NCI:C2866;ICD9CM:331.0;UMLS_CUI:C0002395;ICD10CM:G30;ICD10CM:G30.9;SNOMEDCT_US_2016_03_01:154998003;SNOMEDCT_US_2016_03_01:267688001;SNOMEDCT_US_2016_03_01:26929004;SNOMEDCT_US_2016_03_01:73768007;	4343653	Gene	NGF	Beta-NGF;HSAN5;nerve growth factor;NGF;NGFB;b ngf;b-ngf;beta nerve growth factor;beta ngf;Beta-nerve growth factor;betanerve growth factor;betangf;factor nerve growth;factor--nerve growth;factor-nerve growth;growth factor nerve;growth factor-nerve;nerve growth factor--an;nerve growth-factor;nerve-growth factor;nerve-growth-factor;ngf beta;ngf- beta;ngf-b;ngf-beta;ngf-type;ngfbeta;	SWISSPROT_AC:P01138;SWISSPROT_ID:NGF_HUMAN;GeneID:4803;Ensembl:ENSG00000134259;HGNC:HGNC:7808;MIM:162030;Vega:OTTHUMG00000011880;protein_accession:AAA59931.1;protein_accession:AAD55975.1;protein_accession:AAH32517.2;protein_accession:AAI26149.1;protein_accession:AAI26151.1;protein_accession:AAL05874.1;protein_accession:AAV38538.1;protein_accession:ADR82879.1;protein_accession:BAA90437.1;protein_a…
[truncated: 3,543 more rows]

## Sheet: List of 77 AD&hypoglycem genes
GeneID	Symbol	Aliases	description
1636	ACE	ACE1, CD143, DCP, DCP1	angiotensin I converting enzyme
116	ADCYAP1	PACAP	adenylate cyclase activating polypeptide 1
9370	ADIPOQ	ACDC, ACRP30, ADIPQTL1, ADPN, APM-1, APM1, GBP28	adiponectin, C1Q and collagen domain containing
154	ADRB2	ADRB2R, ADRBR, B2AR, BAR, BETA2AR	adrenoceptor beta 2
207	AKT1	AKT, PKB, PKB-ALPHA, PRKBA, RAC, RAC-ALPHA	AKT serine/threonine kinase 1
213	ALB	FDAHT, HSA, PRO0883, PRO0903, PRO1341	albumin
361	AQP4	MIWC, WCH4	aquaporin 4
406	ARNTL	BMAL1, BMAL1c, JAP3, MOP3, PASD3, TIC, bHLHe5	aryl hydrocarbon receptor nuclear translocator like
551	AVP	ADH, ARVP-NPII, AVRP, VP, AVP	arginine vasopressin
6347	CCL2	GDCF-2, HC11, HSMCR30, MCAF, MCP-1, MCP1, SCYA2, SMC-CF	C-C motif chemokine ligand 2
948	CD36	BDPLT10, CHDS7, FAT, GP3B, GP4, GPIV, PASIV, SCARB3	CD36 molecule
958	CD40	Bp50, CDW40, TNFRSF5, p50	CD40 molecule
1026	CDKN1A	CAP20, CDKN1, CIP1, MDA-6, P21, SDI1, WAF1, p21CIP1	cyclin dependent kinase inhibitor 1A
1103	CHAT	CHOACTASE, CMS1A, CMS1A2, CMS6	choline O-acetyltransferase
1113	CHGA	CGA	chromogranin A
1401	CRP	PTX1	C-reactive protein
1440	CSF3	C17orf33OS, GCSF, CSF3	colony stimulating factor 3
1559	CYP2C9	CPC9, CYP2C, CYP2C10, CYPIIC9, P450IIC9	cytochrome P450 family 2 subfamily C member 9
[truncated: 59 more rows]
