# Supplementary material for: Hypoglycemia, Vascular Disease and Cognitive Dysfunction in Diabetes: Insights from Text Mining-Based Reconstruction and Bioinformatics Analysis of the Gene Networks
Source: Int J Mol Sci. 2021 Nov 17;22(22):12419. doi: 10.3390/ijms222212419 (PMC8620086; doi:10.3390/ijms222212419)
Supplement: Supplementary file 1 [file ijms-22-12419-s001.zip › Supplementary materials_after review round 1/Table S14.xlsx]

## Sheet: Hypoglycemia&AD gene relations
Gene Symbol	GeneID	Association with hypoglycemia	Sentences related to association with hypoglycemia	Association with AD	Sentences related to association with AD
HCRT	3060	up-regulated	<b>Hypoglycaemia</b> increases <b>orexin</b> in neurons, and higher glucose levels in the cerebrospinal fluid can suppress orexin;[Pubmed central 2014:3882247];	up-regulated	Reciprocal interactions between sleep, circadian rhythms and <b>Alzheimer's disease</b>: focus on the role of <b>hypocretin</b> and melatonin.[Pubmed 2013:22575905];A recent publication suggested that hypocretin (Hcrt, <b>orexin</b>) may mediate the neuropathological process leading to <b>Alzheimer's disease</b> (AD) and that antagonism of hypocretin receptors decreases this process.[Pubmed 2012:…
CD40	958	up-regulated	Inflammation was triggered with <b>CD40</b> expression increasing maximally at 24 h (3.13 +/- 2.3% vs. 2.06 +/- 1.0%) after <b>hypoglycemia</b> (P = 0.009).[Pubmed 2010:20587725];	up-regulated	Auditory <b>P50</b> sensory gating was impaired in <b>AD</b> patients but no correlation was found between gating deficit and NPS.[Pubmed 2006:17016152];Donepezil treatment did not improve <b>P50</b> sensory gating in <b>AD</b> patients but decreased P50 amplitude.[Pubmed 2006:17016152];In the present paper we have investigated the levels of circulating inflammatory mediators as potential <b>AD</…
CYP3A4	1576	up-regulated	however, <b>hypoglycemia</b> led to a significant (up to 2.3 fold) increase in <b>CYP3A4</b> activity, an enzyme involved in the metabolism of >50% of drugs on the market32.[Pubmed central 2016:4911593];	up-regulated	We observed high expression of the <b>cholesterol 25-hydroxylase</b> (CH25H) gene in specifically vulnerable brain regions of <b>AD</b> patients.[Pubmed 2005:16909003];
IGFBP2	3485	up-regulated	Based on the present results we postulate that tumor tissue is not the source of the elevated levels of <b>IGFBP-2</b> often seen in <b>NICTH</b> patients.[Pubmed 2015:26073062];	up-regulated	<b>Insulin-like growth factor binding protein-2</b> interactions with <b>Alzheimer's disease</b> biomarkers.[Pubmed 2016:27817134];Mixed effects regression models evaluated the interaction between <b>IGFBP-2</b> and <b>AD</b> biomarkers on hippocampal volume and neuropsychological performance, adjusting for age, sex, education, APOE ГѓЕЅГ‚Вµ4 status, and cognitive diagnosis.[Pubmed 2016:27817134]…
CCL2	6347	up-regulated	Additionally, whether slight and severe degrees of <b>hypoglycemia</b> induce circulating protein concentrations of <b>MCP-1</b> and sE-selectin, and whether the reduction of hypoglycemia by miglitol reduces circulating protein concentrations of MCP-1 and sE-selectin and CVD incidence in type 2 diabetic patients, should be examined.[Pubmed central 2014:4153962];	up-regulated	MCP-1 G allele did not affect the risk of AD, but slightly influenced MCI conversion to AD and <b>MCP-1</b> plasma levels were increased in subjects with preclinical <b>AD</b>.[Pubmed 2013:23432970];<b>MCP-1</b> in <b>Alzheimer's disease</b> patients: A-2518G polymorphism and serum levels.[Pubmed 2004:15312962];On the contrary, a significant increase of <b>MCP-1</b> serum levels in <b>AD</b> pati…
PARK7	11315	up-regulated	Among the 89 deregulated proteins, <b>DJ-1</b> protein (Park7) was verified to be upregulated following <b>hypoglycemia</b> insult in vivo and glucose deprivation in an astrocyte cell line (CTX-TNA2) cultured in vitro.[Pubmed 2015:26057206];	up-regulated	Since oxidative stress is one of the major contributors to the development of Alzheimer's disease (AD), we also examined <b>DJ-1</b> expression in <b>AD</b> brains.[Pubmed 2009:19243613];Although we have discussed the role of S-nitrosylation of several proteins here, including Drp1, PDI, GAPDH, ApoE, parkin, XIAP, Prx2, and <b>DJ-1</b> in <b>AD</b> and PD, this list is by no means complete.[Pubme…
CDKN1A	1026	up-regulated	Induction of Pdk4, Gpd1, Angptl4, and <b>Cdkn1a</b> by acute <b>hypoglycemia</b> fails after antecedent hypoglycemia: prevention of failure by naloxone, not valsartan.[Pubmed central 2011:3012195];	up-regulated	Real-time quantitative analysis of genes associated with DNA stress response also showed that FANCG and <b>CDKN1A</b> are upregulated in <b>AD</b>, while MTH1 is downregulated, compared with the control group.[Pubmed 2013:23752274];Previous studies have found that a cancer-associated variant of the cell cycle inhibitor gene <b>p21cip1</b> is associated with increased risk of <b>Alzheimer's diseas…
CHAT	1103	up-regulated	<b>Hypoglycemia</b> induced changes in <b>ChAT</b> and AchE gene expression is suggested to cause impaired acetycholine metabolism in the cerebellum.[Pubmed 2010:20137086];<b>Hypoglycemia</b> induced changes in <b>ChAT</b> and AchE gene expression is suggested to cause impaired acetycholine metabolism in the cerebellum.[Pubmed central 2010:2845573];	risk SNP	We compared the dystrophic neurites in normal aged human brains (age 20-70 years) and <b>AD</b> brains (Braak stage 4-6) by immunostaining against <b>ChAT</b>, synaptophysin, ГѓЕЅГ‚Ві-tubulin, cathepsin-D, AГѓЕЅГ‚ВІ1-16, AГѓЕЅГ‚ВІ17-24, amyloid precursor protein (APP)-CT695 and APP-NT.[Pubmed 2013:23414335];We compared the dystrophic neurites in normal aged human brains (age 20-70 years) and <b>A…
PRNP	5621	up-regulated	Recent studies have proven that oxidative stress mimicked by Cu2+, hyperbaric oxygen, or <b>hypoglycemia</b> enhances <b>PRNP</b> expression [13], [14], [48] and that the lack of PrPC increases the level of intracellular oxidative stress [49], [50], [51], [52].[Pubmed central 2013:3743769];	risk SNP	Unaltered <b>prion protein</b> expression in <b>Alzheimer disease</b> patients.[Pubmed:21654203];No association of <b>prion protein</b> gene polymorphisms with <b>Alzheimer's disease</b> in Korean population.[Pubmed 2006:17202849];Odds ratios (OR) of <b>prion protein</b> gene codon 129 genotype distribution in <b>AD</b> patients against healthy control was analysed.[Pubmed 2006:17313881];The rela…
DDIT3	1649	up-regulated	The results also show that PACAP was able to abolish the effect of <b>hypoglycaemia</b> on increased <b>CHOP</b> mRNA levels (Fig 3).[Pubmed central 2016:4909203];The results in Fig 3 show that the ER stress marker <b>CHOP</b> was significantly up-regulated in the presence of <b>hypoglycaemia</b> in comparison to control.[Pubmed central 2016:4909203];	other	ICE-beta, c-Jun, Bax-alpha, Bcl-x(L), p53, and <b>GADD153</b> were found to be upregulated in some <b>AD</b> samples but were not detected or downregulated in other AD or normal samples.[Pubmed:17712163];Our results add important insights into cellular mechanisms that underlie the potential contribution of cholesterol metabolism in AD pathology, and suggest that preventing <b>gadd153</b> activati…
IL6	3569	up-regulated	<b>Hypoglycemia</b> increases serum <b>interleukin-6</b> levels in healthy men and women.[Pubmed 2008:18332163];Further, as shown in FigureГѓвЂљГ‚В 5B, <b>hypoglycemia</b> significantly decreased the release of <b>interleukin-6</b> (IL-6, a pro-inflammatory cytokine that holds a key role in the inflammatory signaling at BBB [31]), from hCMEC/D3 monolayers at 3ГѓвЂљГ‚В h (~4-fold decrease, pГѓВўГ‚…	up-regulated	Some years ago, a local acute phase reaction involving production of interleukin-1 (IL-1) and <b>IL-6</b> was proposed as the triggering event in <b>AD</b>.[Pubmed 1994:7904796];Presence of both ApoE ГѓЕЅГ‚Вµ4 and <b>IL-6</b> C genes increases the OR of having <b>AD</b> and VaD markedly.[Pubmed 2010:21252539];Presence of both ApoE ГѓЖ’Г‚ЕЅГѓвЂљГ‚Вµ4 and <b>IL-6</b> C genes increases the OR of hav…
NOS1	4842	up-regulated	<b>Hypoglycemia</b> activates ventral hypothalamic <b>nNOS</b>.[Pubmed central 2010:2809968];	other	To examine the role of the <b>neuronal NOS</b> (nNOS) gene in <b>AD</b>, patients (n = 139) and control subjects (n = 101) were genotyped for the nNOS dinucleotide polymorphism.[Pubmed 2002:12210288];Some studies have described the participation of different isoforms of <b>NOS</b> in the progression of <b>AD</b>.[Pubmed 2007:16815594];It also establishes the roles of MTГѓВўГ‚в‚¬Г‚?3 and <b>Nnos</…
ADIPOQ	9370	up-regulated	Further studies are needed to examine whether <b>adiponectin</b> protects against exercise-induced <b>hypoglycemia</b> by directly enhancing the oxidation of alternate fuels.[Pubmed 2008:18547236];	other	In this paper we present a critical review of cellular, animal and clinical studies which have contributed to a more thorough understanding of the extent to which <b>adiponectin</b> influences the risk of developing <b>AD</b> as well as its progression.[Pubmed 2017:29038028];In support of this view, APN ameliorated neuropathological features, such as protein aggregation and impaired motor activit…
EIF2AK3	9451	up-regulated	<b>Hypoglycemia</b> is thought to activate the endoplasmic reticulum-associated eIF2ГѓЕЅГ‚В± kinase termed <b>PERK</b> through induction of the ER stress response [10].[Pubmed central 2004:524028];<b>Hypoglycemia</b> is thought to activate the endoplasmic reticulum-associated eIF2? kinase termed <b>PERK</b> through induction of the ER stress response [10].[Pubmed central 2004:524028];	other	Genotypes at MOBP and EIF2AK3 confer risk predominantly in APOE ГѓЕЅГ‚Вµ4-positive subjects, with indications of an interaction between APOE and MOBP or <b>EIF2AK3</b> on <b>AD</b> risk.[Pubmed 2013:23116876];Genotypes at MOBP and EIF2AK3 confer risk predominantly in APOE ГѓЖ’Г‚ЕЅГѓвЂљГ‚Вµ4-positive subjects, with indications of an interaction between APOE and MOBP or <b>EIF2AK3</b> on <b>AD</b> …
GIP	2695	up-regulated	Levels of glucagon-like peptide 1 and <b>gastric inhibitory polypeptide</b> rose during <b>hypoglycemia</b> but rose less postsurgery compared with presurgery.[Pubmed 2016:27313315];In humans, neither GLP-1 and <b>GIP</b> undergo much change in response to hyperinsulinemia-induced <b>hypoglycemia</b> [29], [43].[Pubmed central 2014:3940889];We suggest that this glucoseГѓВўГ‚в‚¬Г‚вЂњinsulin mismat…	other	The use of enzyme-resistant analogues of <b>GIP</b> show great promise as a potential novel treatment for preventing neurodegenerative processes in <b>AD</b> and other related disorders.[Pubmed 2008:18234983];Neuroprotective effects of <b>glucose-dependent insulinotropic polypeptide</b> in <b>Alzheimer's disease</b>.[Pubmed 2016:26351802];
SERPINE1	5054	up-regulated	<b>PAI-1</b> was increased during <b>hypoglycemia</b> relative to euglycemia in healthy control subjects but not subjects with type 1 diabetes.[Pubmed central 2010:2890354];However, individual peak values of <b>PAI-1</b> were increased during <b>hypoglycemia</b> in both healthy control subjects and subjects with type 1 diabetes, demonstrating that hypoglycemia of 2.9 mmol/l can be a stimulus for …	other	Thus, targeting BDNF maturation through pharmacological inhibition of <b>PAI-1</b> might become a potential treatment for <b>AD</b>.[Pubmed 2017:28132883];The aim of this study was to determine whether <b>plasminogen activator inhibitor 1</b> (PAI-1) is associated with the risk of <b>Alzheimer's disease</b> (AD) in Tunisian patients.[Pubmed 2017:28466654];
EPO	2056	up-regulated	Although several studies suggest that VEGF and <b>EPO</b> may affect brain function during <b>hypoglycaemia</b>, this study does not support random VEGF or EPO levels to determine future risk of severe hypoglycaemia in people with type 1 diabetes.[Pubmed 2010:20566589];Although several studies suggest that VEGF and EPO may affect brain function during hypoglycaemia, this study does not support ra…	other	Our study provided an important evidence for the potential application of <b>Epo</b> in the therapy of <b>Alzheimer's disease</b>.[Pubmed central 2012:3514084];
CRP	1401	up-regulated	<b>Hypoglycemia</b> can increase circulating levels of <b>C-reactive protein</b> through the mobilization and activation of neutrophils and platelet activation22,23.[Pubmed central 2014:4206357];Endothelial functions may be compromised during <b>hypoglycemia</b> because of an increase in <b>C-reactive protein</b>, mobilization and activation of neutrophils and platelet activation.[Pubmed central …	other	Elevated levels of <b>CRP</b> increase the risk of developing <b>AD</b> in various populations.[1516] A case-control study of 1,050 subjects reported that higher levels of CRP increased the risk of developing AD 25 years later.[1718] The presence of a composite genotype characterized by the presence of IL-1ГѓЕЅГ‚В±-889 and IL-1ГѓЕЅГ‚ВІ + 3953 polymorphisms conferred an almost 11-fold increased ri…
AVP	551	up-regulated	However, compared to the preinfusion levels, secretion of LH and testosterone was not suppressed by <b>hypoglycemia</b> in the group treated with the <b>AVP</b> antagonist.[Pubmed 2001:11442779];<b>Hypoglycaemia</b> induced a striking <b>AVP</b> increase in the normal controls.(ABSTRACT TRUNCATED AT 400 WORDS).[Pubmed 1995:7589012];Influence of residual C-peptide secretion on the <b>arginine vaso…	down-regulated	Beta-amyloid peptide (AГѓЕЅГ‚ВІ) aggregated in the brain is the main pathological characteristic of Alzheimer's disease (AD), and a significant decrease in the concentration of <b>arginine vasopressin</b> (AVP) in the brain of <b>AD</b> patients has been reported.[Pubmed 2013:23499804];Beta-amyloid peptide (AГѓЖ’Г‚ЕЅГѓвЂљГ‚ВІ) aggregated in the brain is the main pathological characteristic of Alz…
EDN1	1906	up-regulated	Several inflammatory markers including C-reactive protein, interleukin (IL)-6, IL-8, tumor necrosis factor (TNF)-ГѓЕЅГ‚В±, and <b>endothelin-1</b> have been shown to be increased during <b>hypoglycemia</b> (47,48).[Pubmed central 2010:2875462];Several inflammatory markers including C-reactive protein, interleukin (IL)-6, IL-8, tumor necrosis factor (TNF)-?, and <b>endothelin-1</b> have been shown…	down-regulated	Astrocytes in <b>Alzheimer's disease</b> express immunoreactivity to the vaso-constrictor <b>endothelin-1</b>.[Pubmed 1994:8195809];Further analysis of the Bristol cohort showed that <b>endothelin 1</b> was reduced in the white matter in <b>Alzheimer's disease</b> (P &lt; 0.05) compared with control subjects, but not in vascular dementia, in which endothelin 1 tended to be elevated, perhaps refle…
LEPR	3953	up-regulated	<b>Hypoglycemia</b> activates <b>leptin receptor</b> (LepRb) and cholecystokinin (CCK)-expressing neurons of the parabrachial nucleus (PBN), which project to the ventromedial hypothalamic nucleus.[Pubmed central 2014:4255234];	down-regulated	However, the level of <b>leptin receptor</b> mRNA decreased in <b>AD</b> brain and the leptin receptor protein was localized to neurofibrillary tangles, suggesting a severe discontinuity in the leptin signaling pathway.[Pubmed 2014:23895348];
SLC2A1	6513	up-regulated	Immunofluorescence analysis of hCMEC/D3 cultures exposed to <b>hypoglycemia</b> for 3ГѓвЂљГ‚В h revealed a significant decrease in the expression of <b>GLUT-1</b> which was corroborated by western blots as shown in FigureГѓвЂљГ‚В 4A (pГѓВўГ‚в‚¬Г‚вЂ°<ГѓВўГ‚в‚¬Г‚вЂ°0.001, vs. control).[Pubmed central 2014:3985548];Immunofluorescence analysis of hCMEC/D3 cultures exposed to <b>hypoglycemia</b> for 3…	down-regulated	The length of poly(A) tail of <b>GLUT-1</b> mRNA in <b>AD</b> subjects was not significantly different from the controls.[Pubmed:9390772];The results indicate that the 55-kDa <b>GLUT-1</b> is significantly reduced in <b>AD</b> without a significant change in GLUT-1 mRNA concentrations.[Pubmed:9390772];Previously, we had observed disrupted microvessels near AГѓЕЅГ‚ВІ plaque-deposited areas in the …
CHGA	1113	up-regulated	However, insulin-induced hypoglycemia failed to perturb plasma CgA in three bilaterally adrenalectomized patients, suggesting that the adrenal medulla is the source of plasma <b>CgA</b> elevation during <b>hypoglycemia</b> in normal subjects.[Pubmed 1990:2116438];Furthermore, the rise of <b>CgA</b> levels during <b>hypoglycemia</b> lagged 60 minutes behind those of epinephrine.[Pubmed 1990:240462…	other	In the central neural system, CGA has been considered as a potential drug to treat Alzheimer's disease33,34,35 given that CGA represses NO and TNF-ГѓЕЅГ‚В± release in LPS-stimulated primary microglia, which subsequently prevented neurotoxicity caused by microglial activation.6 Additionally, <b>CGA</b> exhibits neuroprotective properties in <b>Alzheimer's disease</b> treatment by inhibiting acetyl…
AQP4	361	up-regulated	To date, the expression of <b>AQP4</b> during <b>hypoglycemia</b> has not been studied.[Pubmed central 2014:4180270];Upregulation of <b>AQP4</b> in vivo after <b>hypoglycemia</b> may be not directly regulated by the glucose shortage but mediated by the other systemic pathways that are activated by hypoglycemia.[Pubmed central 2014:4180270];Eight cases were neurosarcoidosis (half confirmed by brai…	other	Recently, we reported that <b>AQP4</b> expression was increased in the hippocampus of an <b>AD</b> mouse model established by long-term ovarian hormone deprivation combined with D-galactose (D-gal) exposure.[Pubmed 2012:21281561];Thus, <b>AQP4</b> likely plays an important role in the pathogenesis of <b>AD</b>.[Pubmed 2016:27031475];Perivascular <b>AQP4</b> localization was significantly associat…
FOS	2353	up-regulated	NIRKO mice revealed a glycemia-dependent impairment in the sympathoadrenal response to hypoglycemia and demonstrated markedly reduced (3-fold) hypothalamic <b>c-fos</b> activation in response to <b>hypoglycemia</b> but not other stressors.[Pubmed 2010:20547974];Finally, these mechanisms also fail to explain why neurons in the VMH do not express <b>Fos</b> in response to systemic glucoprivation or…	up-regulated	There was an increase in c-Jun-positive and c-Fos-positive neuronal profile density in nearly all AD hippocampal regions examined.
GH1	2688	up-regulated	Concerning the influence of metabolic and nutritional factors, an impaired <b>somatotropin</b> response to <b>hypoglycaemia</b> and a failure of glucose load to inhibit spontaneous and stimulated GH release are well documented in obese patients;[Pubmed 1999:10193871];	other	The results suggested that there were potential uses of the neuroprotective action of <b>rhGH</b> in the remedy of <b>AD</b>.[Pubmed 2007:17596983];
VEGFA	7422	up-regulated	Low levels of VEGF have been observed in sputum from patients with COPD, and VEGF sputum levels were inversely correlated with airflow limitation assessed as forced expiratory volume in 1 second.36 In a recent study, it has been shown that <b>hypoglycemia</b> reduces <b>VEGF-A</b> production, which specifically acts on endothelial cells and has various effects, including endothelial cell growth a…	up-regulated	A complex picture emerged in this pilot study and IL-8, IFN-gamma, MCP-1 and <b>VEGF</b> levels were increased in <b>AD</b>.[Pubmed 2011:21484243];<b>VEGF</b> levels in <b>AD</b> patient have been controversial.[Pubmed central 2017:5501140];There is the possibility that <b>VEGF</b> might be activated in <b>AD</b> 31.[Pubmed central 2017:5501140];The neurodegenerative disorders ALS and <b>AD</b> d…
VEGFA	7422	up-regulated	Low levels of VEGF have been observed in sputum from patients with COPD, and VEGF sputum levels were inversely correlated with airflow limitation assessed as forced expiratory volume in 1 second.36 In a recent study, it has been shown that <b>hypoglycemia</b> reduces <b>VEGF-A</b> production, which specifically acts on endothelial cells and has various effects, including endothelial cell growth a…	down-regulated	A complex picture emerged in this pilot study and IL-8, IFN-gamma, MCP-1 and <b>VEGF</b> levels were increased in <b>AD</b>.[Pubmed 2011:21484243];<b>VEGF</b> levels in <b>AD</b> patient have been controversial.[Pubmed central 2017:5501140];There is the possibility that <b>VEGF</b> might be activated in <b>AD</b> 31.[Pubmed central 2017:5501140];The neurodegenerative disorders ALS and <b>AD</b> d…
ALB	213	up-regulated	In both vascular sites blood 51Cr content and the haematocrit increased, plasma volume and intravascular albumin content decreased and the transcapillary escape rate of <b>albumin</b> increased during <b>hypoglycaemia</b>.[Pubmed 1990:2293342];	other	Human serum <b>albumin</b> can regulate amyloid-ГѓЕЅГ‚ВІ peptide fiber growth in the brain interstitium: implications for <b>Alzheimer disease</b>.[Pubmed 2012:22718756];Human serum <b>albumin</b> can regulate amyloid-ГѓЖ’Г‚ЕЅГѓвЂљГ‚ВІ peptide fiber growth in the brain interstitium: implications for <b>Alzheimer disease</b>.[Pubmed 2012:22718756];Human serum <b>albumin</b> can regulate amyloid-? …
SOD2	6648	up-regulated	In turn, insulin-induced hypoglycemia induced a significant increase in GPx and manganese superoxide dismutase (MnSOD) activities (PMID: 20620209). Taken together, our findings suggest that exclusive deficiency of SOD2 in neurons results in an impaired central regulation of energy homeostasis that leads to persistent hypoglycemia, hypoglycemia-related neuropathology, and an early lethality of the…	other	Role of genes GSTM1, GSTT1, and <b>MnSOD</b> in the development of <b>late-onset Alzheimer disease</b> and their relationship with APOE*4.[Pubmed 2014:25542503];Role of genes GSTM1, GSTT1, and <b>MnSOD</b> in the development of <b>late-onset Alzheimer disease</b> and their relationship with APOE*4.[Pubmed 2016:25542503];There have also been reports on the role of <b>Mn-SOD</b> in <b>AD</b> pathol…
NPY	4852	up-regulated	Oxytocin treatment significantly reduced the <b>NPY</b> response to <b>hypoglycemia</b>.[Pubmed 2011:21154196];The administration of naloxone did not modify NPY levels whereas when both SRIH and naloxone were given, <b>NPY</b> response to <b>hypoglycemia</b> did not differ from that observed in the control test.[Pubmed 2011:21640760];These data demonstrate that SRIH inhibits the <b>NPY</b> respon…	risk SNP	Furtheremore, the effect of both <b>NPY</b> polymorphisms on the risk of <b>AD</b> was studied.[Pubmed 2006:15959845];<b>Neuropeptide Y</b> (NPY) levels are decreased in <b>AD</b>, but normal in FTD.[Pubmed 2001:11786197];More recently, it has been shown that <b>NPY</b> is involved in <b>Alzheimer's disease</b> (AD), a disorder characterized by accumulation of amyloid ГѓЕЅГ‚ВІ-peptide (AГѓЕЅГ‚ВІ)…
SERPINA1	5265	up-regulated	Persons heterozygous for Z, S and rare alpha-1-antitrypsin (AAT, SERPIN1A) polymorphisms (ca. 9% of population) are often considered 'silent' carriers with increased vulnerability to environmentally modulated liver and lung disease. At all ages, persons with non-MM genotype had significantly higher proportion of thiamine deficiency (50% in PiMZ), reactive hypoglycemia (20% in PiMZ), and possibly …	up-regulated	The results revealed that the plasma levels of <b>alpha-1-antitrypsin</b> in <b>AD</b> were higher than those of controls, confirming the 2-DE findings.[Pubmed 2007:21136702];Association between the PI*M3 allele of <b>alpha 1-antitrypsin</b> and <b>Alzheimer's disease</b>?[Pubmed 1996:8931713];
MAP2	4133	down-regulated	STZ-induced diabetic rats showed significantly reduced <b>MAP2</b> immunoreactivity in the cortex after RM <b>hypoglycemia</b> compared with pyruvate-treated diabetic rats.[Pubmed central 2013:3838412];	down-regulated	<b>Microtubule-associated protein-2</b> (MAP-2) expression is altered in response to a number of physiological insults such as <b>Alzheimer's disease</b>, schizophrenia, stroke and AIDS-dementia.[Pubmed 1999:10335552];Because acquisition of Sarkosyl insolubility is a significant characteristic of deposited Tau in tauopathies [36], [37], we first examined the Sarkosyl insolubility of <b>MAP2</b> i…
NFE2L2	4780	down-regulated	<b>Hypoglycemia</b> down-regulates <b>Nrf2</b> expression and its downstream targets.[Pubmed central 2015:4373930];In extension to our previous findings [10], we first determined the longitudinal effects of <b>hypoglycemia</b> on cell lysate <b>Nrf2</b> expression [28] and its down-stream target, NQO1 [22] abundantly expressed in BBB endothelial cells.[Pubmed central 2015:4373930];Recently, we ha…	down-regulated	DNA Demethylation Upregulated <b>Nrf2</b> Expression in <b>Alzheimer's Disease</b> Cellular Model.[Pubmed 2015:26779013];However, the underlying regulation mechanisms of <b>Nrf2</b> in <b>AD</b> remain unclear.[Pubmed 2015:26779013];Previous animal and clinical studies had observed decreased expression of <b>Nrf2</b> in <b>AD</b>.[Pubmed 2015:26779013];Recently, consistent with the potential role…
SELP	6403	down-regulated	The only demonstrable beneficial effects of day 1 insulinemia (after either euglycemic or hypoglycemic studies) were that basal <b>P-selectin</b> levels were reduced at the start of day 2 <b>hypoglycemia</b> studies.[Pubmed central 2015:4477350];	down-regulated	<b>AD</b> diagnosis was associated with less surface-bound <b>P-selectin</b> after provocation.[Pubmed 2013:23421771];Humpel and co-workers reported that monocytic ICAM-3 and <b>P-selectin</b> are significantly reduced in <b>AD</b> patients [89].[Pubmed central 2011:3192749];
SST	6750	down-regulated	Metabolic intermediates can also affect GH secretion: arginine and <b>hypoglycemia</b> inhibit <b>SS</b> release, whereas hyperglycemia and free fatty acids (FFA) stimulate it.[Pubmed 1992:18407098];Severe clinical and biochemical signs of <b>hypoglycaemia</b> were registered on one occasion only during the first month of treatment with <b>SMS</b> 201-995.(ABSTRACT TRUNCATED AT 250 WORDS).[Pubmed…	down-regulated	One of the most consistent neurochemical deficits in <b>Alzheimer's disease</b> is a reduction in cortical <b>somatostatin</b> concentrations.[Pubmed:15374222];
METAP2	10988	down-regulated	STZ-induced diabetic rats showed significantly reduced <b>MAP2</b> immunoreactivity in the cortex after RM <b>hypoglycemia</b> compared with pyruvate-treated diabetic rats.[Pubmed central 2013:3838412];	down-regulated	There are also several reports of decreases in <b>MAP2</b> levels in <b>Alzheimer's disease</b> and Parkinson's disease (Li et al., 2008; Liu et al., 2011).[Pubmed central 2016:4951522];
DNMT1	1786	down-regulated	In addition, colorectal carcinoma (CRC) cells which were subjected to hypoxia and <b>hypoglycemia</b> had reduced <b>DNMT1</b>, DNMT3a, and DNMT3b mRNAs, resulting in a decrease in the 5mC level at the proximal promoter region of p16INK4a [47].[Pubmed central 2016:4773780];	risk SNP	The chromosomal location of the <b>DNMT1</b> gene at 19p13.2 has been linked to familial <b>late-onset Alzheimer disease</b>.[Pubmed 2013:23365052];Cytoplasmic immunoreactivity for <b>DNMT1</b> was significantly increased in <b>AD</b>, pГѓВўГ‚в‚¬Г‚Е =ГѓВўГ‚в‚¬Г‚Е 1.8eГѓВўГ‚в‚¬Г‚вЂњ10 (t-test), and for RNA pol II, pГѓВўГ‚в‚¬Г‚Е =ГѓВўГ‚в‚¬Г‚Е .001 (t-test).[Pubmed central 2013:3540085];Cytoplasmic …
VEGFA	7422	down-regulated	Low levels of VEGF have been observed in sputum from patients with COPD, and VEGF sputum levels were inversely correlated with airflow limitation assessed as forced expiratory volume in 1 second.36 In a recent study, it has been shown that <b>hypoglycemia</b> reduces <b>VEGF-A</b> production, which specifically acts on endothelial cells and has various effects, including endothelial cell growth a…	up-regulated	A complex picture emerged in this pilot study and IL-8, IFN-gamma, MCP-1 and <b>VEGF</b> levels were increased in <b>AD</b>.[Pubmed 2011:21484243];<b>VEGF</b> levels in <b>AD</b> patient have been controversial.[Pubmed central 2017:5501140];There is the possibility that <b>VEGF</b> might be activated in <b>AD</b> 31.[Pubmed central 2017:5501140];The neurodegenerative disorders ALS and <b>AD</b> d…
VEGFA	7422	down-regulated	Low levels of VEGF have been observed in sputum from patients with COPD, and VEGF sputum levels were inversely correlated with airflow limitation assessed as forced expiratory volume in 1 second.36 In a recent study, it has been shown that <b>hypoglycemia</b> reduces <b>VEGF-A</b> production, which specifically acts on endothelial cells and has various effects, including endothelial cell growth a…	down-regulated	A complex picture emerged in this pilot study and IL-8, IFN-gamma, MCP-1 and <b>VEGF</b> levels were increased in <b>AD</b>.[Pubmed 2011:21484243];<b>VEGF</b> levels in <b>AD</b> patient have been controversial.[Pubmed central 2017:5501140];There is the possibility that <b>VEGF</b> might be activated in <b>AD</b> 31.[Pubmed central 2017:5501140];The neurodegenerative disorders ALS and <b>AD</b> d…
PGM1	5236	risk SNP	ACTH deficiency should be considered in any <b>PGM1</b> deficient patient with <b>hypoglycemia</b>.[Pubmed 2015:26768186];Phosphoglucomutase 1 (PGM1) is involved in glycogen metabolism and a loss-of-function mutation in the <b>PGM1</b> gene has been shown to be associated with <b>hypoglycaemia</b> [17].[Pubmed central 2017:5575922];Recently, a recessive loss-of-function mutation in the PGM1 gene …	other	With this approach, Sideroflexin and <b>Phosphoglucomutase-1</b> were identified as novel proteins connected with <b>Alzheimer's disease</b>.[Pubmed 2016:27012543];
IGF1R	3480	risk SNP	While most clinical features of the affected family members across three generations were similar to those of patients with IGF1R mutations previously described (1, 21), including SGA, microcephaly and relatively short stature, this is, to the best of our knowledge, the first report of an <b>IGF1R</b> gene mutation manifesting with <b>hypoglycemia</b>.[Pubmed central 2017:5551424];	down-regulated	Functional analysis comparing neurons in early-stage <b>Alzheimer's disease</b> with <b>IGF1R</b> knockout neurons revealed strongly convergent transcriptomic signatures, notably involving neurite growth, cytoskeleton organization, cellular stress response and neurotransmission.[Pubmed 2017:28595357];The expression of the IR and the <b>IGF-1R</b> was reduced in brains of <b>AD</b> patients [84, 8…
WWOX	51741	risk SNP	<b>WWOX</b> variants are associated with <b>hypoglycemia</b>, hyperphosphatemia, decreased circulating cholesterol levels and triglyceride levels, but with increased blood uric acid levels in mice [59].[Pubmed central 2012:3315540];	down-regulated	<b>WWOX</b> is frequently downregulated in the hippocampi of <b>AD</b> patients [25, 26], suggesting that WWOX is crucial in preventing the aggregation of TPC6AГѓЕЅГ‚вЂќ and Tau.[Pubmed central 2015:4414138];<b>WWOX</b> is frequently downregulated in the hippocampi of <b>AD</b> patients [25, 26], suggesting that WWOX is crucial in preventing the aggregation of TPC6A? and Tau.[Pubmed central 2015:…
INSR	3643	risk SNP	<b>Insulin receptor</b> antibodies can induce severe <b>hypoglycemia</b> or insulin resistance in rare autoimmune syndromes.[Pubmed 2001:11217151];In two cases of hyperinsulinemic hypoglycemia in adults, we found novel mutations in <b>IR</b> gene considered to be linked to <b>hypoglycemia</b>.[Pubmed 2015:25753915];Systemic lupus erythematosus presenting as <b>hypoglycaemia</b> with <b>insulin re…	down-regulated	<b>Alzheimer's disease</b> (AD) has been shown to involve desensitised <b>insulin receptor</b> (IR) signalling.[Pubmed 2013:23011726];Furthermore, postmortem analyses of brains from patients with <b>AD</b> revealed a markedly downregulated expression of <b>insulin receptor</b> (IR), IGF-1 receptor (IGF-1R), insulin receptor substrate (IRS)-1 and IRS-2, and these changes progress with severity of …
ACE	1636	risk SNP	Here, we studied the effects of genetic polymorphisms in the <b>ACE</b> on impaired <b>hypoglycemia</b> awareness in 231 Caucasian T1DM patients.[Pubmed 2006:16981144];In type 1 diabetes increased risk of severe <b>hypoglycaemia</b> is associated with high <b>angiotensin-converting enzyme</b> (ACE) activity.[Pubmed 2008:18404608];The relationship between <b>ACE</b> genotype and risk of severe <b>…	other	Higher <b>angiotensin-converting enzyme</b> (ACE) activity might increase the risk of <b>Alzheimer's disease</b> by increasing blood pressure, and subsequent development of cerebral small vessel disease (CSVD).[Pubmed 2015:25201786];Lower <b>angiotensin-converting enzyme</b> (ACE) activity could increase the risk of <b>Alzheimer's disease</b> (AD) as ACE functions to degrade amyloid-ГѓЕЅГ‚ВІ (AГѓ…
TCF7L2	6934	risk SNP	Impact of the <b>TCF7L2</b> genotype on risk of <b>hypoglycaemia</b> and glucagon secretion during hypoglycaemia.[Pubmed 2016:27758844];However, deletion of islet TCF7L2 expression from ГѓЕЅГ‚ВІ-cells did not show any demonstrable effects on glucose-stimulated insulin secretion (GSIS) in adult mice, whereas manipulating <b>TCF7L2</b> levels in the liver caused <b>hypoglycemia</b> and reduced hepa…	other	Therefore, <b>TCF7L2</b> may represent a molecular link between <b>AD</b> and diabetes pathogenesis.[Pubmed central 2011:3014771];
SORCS1	114815	risk SNP	Further, these loci gave evidence for association with diabetic complications, specifically <b>SORCS1</b> with <b>hypoglycemia</b> and BNC2 with renal and retinal complications.[Pubmed central 2010:2809960];SNPs in both regions were associated with diabetes complications in the expected direction: <b>SORCS1</b> with <b>hypoglycemia</b> (and less robustly with both retinopathy and nephropathy) and…	other	AГѓЕЅГ‚ВІ(42), p = 0.007) in the brains of female Sorcs1 hypomorphic mice, possibly paralleling the sexual dimorphism that is characteristic of the genetic associations of <b>SORCS1</b> with <b>AD</b> and DM.[Pubmed 2010:20881129];AГѓЖ’Г‚ЕЅГѓвЂљГ‚ВІ(42), p = 0.007) in the brains of female Sorcs1 hypomorphic mice, possibly paralleling the sexual dimorphism that is characteristic of the genetic ass…
ADRB2	154	risk SNP	<b>Hypoglycemia</b> unawareness has been linked to desensitization of the <b>beta2-adrenergic receptor</b>.[Pubmed 2008:18334922];The Arg16Gly variant of the <b>beta2-adrenergic receptor</b> predisposes to <b>hypoglycemia</b> unawareness in type 1 diabetes mellitus.[Pubmed 2008:18334922];This effect may be particularly useful in humans with homozygosity for glycine at codon 16 (GlyGly) of the B2A…	risk SNP	Increasing evidence indicates that the <b>beta2-adrenergic receptor</b> (beta2-AR) may play an important role in <b>Alzheimer's disease</b> (AD).[Pubmed 2008:18423577];Polymorphisms at the <b>beta2-adrenergic receptor</b> gene influence <b>Alzheimer's disease</b> susceptibility.[Pubmed 2008:18423577];Previous studies revealed a correlation between <b>beta 2-adrenergic receptor</b> dysfunction and…
PSMB9	5698	risk SNP	A negative association of <b>hypoglycaemia</b> with the <b>PSMB9</b> promoter variant PSMB9-R was found (odds ratio 0.01; chi2=12.1; P&lt;0.0005; Pc&lt;0.03).[Pubmed 2005:15686587];	risk SNP	In this study, we investigated the presence and role of immunoproteasome and its <b>LMP2</b> subunit polymorphism at codon 60 in <b>Alzheimer's disease</b> (AD).[Pubmed 2006:16298241];To test whether this effect of the genotype might be related to AD onset we performed a genetic study, which allowed us to exclude an association of <b>LMP2</b> codon 60 polymorphism with <b>AD</b> onset, despite it…
CYP2C9	1559	risk SNP	Restricted data from small-sized studies with heterogenous definitions of hypoglycaemia revealed no clear association between <b>CYP2C9</b> genotypes and the risk of <b>hypoglycaemia</b>.[Pubmed 2012:23153186];<b>CYP2C9</b> genotype significantly influenced the occurrence of <b>hypoglycemia</b> events among the elderly patients (aged 60 years and over; nГѓВўГ‚в‚¬Г‚вЂ°=ГѓВўГ‚в‚¬Г‚вЂ°103).[Pubmed 2…	up-regulated	We observed high expression of the <b>cholesterol 25-hydroxylase</b> (CH25H) gene in specifically vulnerable brain regions of <b>AD</b> patients.[Pubmed 2005:16909003];
HK1	3098	risk SNP	It is therefore thought to be a rate-limiting factor in glucose-stimulated insulin secretion and the presence of other isoforms of <b>hexokinase</b> would cause <b>hypoglycemia</b> due to their lower Km for glucose [61].[Pubmed central 2014:4276924];	down-regulated	<b>Hexokinase</b> in <b>Alzheimer's disease</b>.[Pubmed:2273956];In patients with <b>Alzheimer's disease</b> we found a marked decrease in the kinetic constant K3 for the <b>hexokinase</b>, and a marked decrease in the overall metabolism of glucose in our PET studies;[Pubmed 1997:9329696];
SIRT6	51548	risk SNP	Recently, Zhong et al. demonstrated that the lethal <b>hypoglycemia</b> exhibited by <b>SIRT6</b> deficient mice is caused by an increased in glucose uptake in muscle and brown adipose tissue [20].[Pubmed central 2014:4045872];Loss of <b>Sirt6</b> in a 129Sv strain background caused severe <b>hypoglycemia</b> that resulted in death by 1 month post-partum (Mostoslavsky et al., 2006).[Pubmed centra…	down-regulated	Here, we report that <b>SIRT6</b> protein expression levels are reduced in the brains of both the 5XFAD <b>AD</b> mouse model and AD patients.[Pubmed 2016:27156849];However, the relationship between <b>SIRT6</b> and <b>AD</b> has not yet been elucidated.[Pubmed 2016:27156849];Taken together, this study reveals that p53-dependent SIRT6 expression protects cells from AГѓЕЅГ‚ВІ42-induced DNA damage,…
NR3C1	2908	risk SNP	In the presence of estradiol, ARH InsRb and <b>GR</b> gene profiles exhibit divergent modifications during acute NPH-induced <b>hypoglycemia</b>, as well as opposite adjustments in baseline expression after serial NPH dosing.[Pubmed 2010:19953342];	down-regulated	Reduction of neuronal intranuclear rodlets immunoreactive for tubulin and <b>glucocorticoid receptor</b> in <b>Alzheimer's disease</b>.[Pubmed 2002:12146798];When considering degeneration (ratio to synaptophysin and the post-synaptic marker PSD95), GR expression was similar between controls and AD, suggesting that <b>GR</b> loss was due to synaptic degeneration in <b>AD</b>.[Pubmed 2010:20858975]…
IGF2R	3482	risk SNP	IGF-I and IGF-II interact with peripheral cell receptors (insulin receptor, IGF-I receptor, and <b>IGF-II receptor</b>) leading to <b>hypoglycemia</b> [6].[Pubmed central 2010:2892690];	other	Together, these results highlight the potential contribution of <b>IGF-II receptor</b> to <b>AD</b> pathology not only by regulating expression/processing of APP but also by its role in cellular vulnerability.[Pubmed 2015:25939386];However, very little is known on how altered levels of the <b>IGF-II receptor</b> can influence the expression/function of various molecules involved in <b>AD</b> path…
AKT1	207	other	However, concomitant, systemic deletion of Akt1 and Akt2 cause liver inflammation, hypoglycemia and death (doi: 10.21037/tcr.2016.11.44). Once the human safety profile has been well established, it will be tempting to explore them in patients with Proteus syndrome and/or <b>hypoglycemia</b> caused by <b>AKT1</b> or AKT2 mutation, respectively.[Pubmed central 2014:4076210];	risk SNP	total <b>Akt</b> levels were increased only in <b>AD</b> patients and were positively correlated with disease duration and severity.[Pubmed 2011:20106550];Further genetic studies are needed to clarify the relationship between the <b>Akt1</b> and <b>AD</b>.[Pubmed 2011:21785701];Genetic Association between <b>Akt1</b> Polymorphisms and <b>Alzheimer's Disease</b> in a Japanese Population.[Pubmed 20…
SLC16A1	6566	other	Physical exercise-induced <b>hypoglycemia</b> caused by failed silencing of <b>monocarboxylate transporter 1</b> in pancreatic beta cells.[Pubmed 2007:17701893];Although most severe CHI are due to mutations in both genes ABCC8 and KCNJ11[1]ГѓВўГ‚в‚¬Г‚вЂњ[3], other mutations have also been identified in the glucokinase gene (GCK) [4], the glutamate dehydrogenase gene [5], (GLUD1), the short-chain …	other	On cognitive testing, <b>MCT</b> treatment facilitated performance on the <b>Alzheimer's Disease</b> Assessment Scale-Cognitive Subscale (ADAS-cog) for 4- subjects, but not for 4+ subjects (P=0.04).[Pubmed 2004:15123336];
KCNH2	3757	other	<b>HERG</b> Protein Plays a Role in Moxifloxacin-Induced <b>Hypoglycemia</b>.[Pubmed 2016:26649323];	other	The paper focuses on the most often occurring ocular diseases and optic nerve dysfunction associated with <b>Alzheimer's disease</b> measured by <b>ERG</b>, PERG and VEP tests.[Pubmed 2007:18488402];
FOXO1	2308	other	However, in normal conditions, restraining effects of insulin/aPKC on Akt-dependent FoxO1 phosphorylation are only partly effective but perhaps necessary to prevent <b>hypoglycemia</b> that might otherwise occur if Akt operated on <b>FoxO1</b> without restraint.[Pubmed central 2014:4113067];	other	Activation of CD36 and PPAR delta (gene symbol: PPARD, upregulated in both <b>AD</b> datasets in Table 2) resulted in <b>FoxO1</b> activation in a functional study of muscle cells [22].[Pubmed central 2015:4529906];
SLC30A10	55532	other	Although our earlier studies of the metabolic phenotype of mice in which ZnT8 inactivated selectively in the ГѓЕЅГ‚В±-cell did not reveal a marked glycemic phenotype, notably during glucose tolerance tests, the above studies were limited in scope and did not examine the effects of <b>ZnT8</b> deletion during <b>hypoglycemia</b> (19).[Pubmed central 2015:4571871];Although our earlier studies of th…	down-regulated	Altered expression of <b>ZnT10</b> in <b>Alzheimer's disease</b> brain.[Pubmed 2013:23741496];Altered Expression of <b>ZnT10</b> in <b>Alzheimer's Disease</b> Brain.[Pubmed central 2013:3669266];Despite a 45% decrease in <b>ZnT10</b> expression observed in the male <b>AD</b> cases compared with the controls, this did not reach statistical significance.[Pubmed central 2013:3669266];Given the known…
SIRT1	23411	other	Hepatic deletion of <b>Sirt1</b> leads to mild <b>hypoglycemia</b>, increased glucose tolerance, decreased hepatic glucose production, decreased serum cholesterol and increased hepatic content of free fatty acids and cholesterol, all of which can be reversed by Sirt1 overexpression (Rodgers and Puigserver, 2007).[Pubmed central 2017:5422577];	down-regulated	In human, a post-mortem study showed a <b>SIRT1</b> expression decrease in brain of <b>Alzheimer disease</b> patients, a chronic neurodegenerative pathology where OS is also present [39].[Pubmed central 2014:3931616];Another mechanism through which <b>SIRT1</b> may improve <b>AD</b> is by increasing ГѓЕЅГ‚В±-secretase production and activity through activation of the ГѓЕЅГ‚В±-secretase gene ADAM1…
SSTR2	6752	other	However, glucose infusion was decreased with <b>SSTR2</b> antagonism during low-dose insulinГѓВўГ‚в‚¬Г‚вЂњinduced <b>hypoglycemia</b>.[Pubmed central 2012:3237655];However, glucose infusion was decreased with <b>SSTR2</b> antagonism during low-dose insulinвЂ“induced <b>hypoglycemia</b>.[Pubmed central 2012:3237655];Amelioration of <b>Hypoglycemia</b> Via <b>Somatostatin Receptor Type 2</b> Antago…	down-regulated	Our results indicate that SSTR2-mediated signaling is integral to the maintenance of central noradrenergic projections at the system level, and that early loss of <b>somatostatin receptor 2</b> function may be associated with the selective vulnerability of the noradrenergic system in <b>Alzheimer's disease</b>.[Pubmed 2015:25676386];One proposed mechanism for forebrain NE loss in <b>AD</b> is a d…
NAMPT	10135	other	Thus, <b>visfatin</b> is able to cause <b>hypoglycemia</b> through a combined mechanism involving the reduction of glycogenolysis in hepatocytes, and stimulation of glucose utilization in adipocytes and myocytes through downstream signaling2.[Pubmed central 2015:4773671];	down-regulated	Studies have demonstrated that the expression level of NAMPT decreases gradually with age, with the decrease in <b>NAMPT</b> level particularly evident in the brain of <b>AD</b> mice compared with aged healthy mice.[Pubmed central 2017:5547954];Therefore, novel treatment strategies for <b>AD</b> may involve the administration of salidroside to regulate <b>NAMPT</b> expression and reduce the sever…
ADCYAP1	116	other	The results also show that <b>PACAP</b> was able to abolish the effect of <b>hypoglycaemia</b> on increased CHOP mRNA levels (Fig 3).[Pubmed central 2016:4909203];The results in Fig 4B show that the <b>PACAP</b> neuroprotective effect against <b>hypoglycaemia</b> was abolished in the presence of the PKA inhibitor H89, while it was unaffected in presence of the PKC inhibitor GГѓЖ’Г‚В¶6976.[Pubmed …	other	<b>Pituitary adenylate cyclase-activating polypeptide</b> is reduced in <b>Alzheimer disease</b>.[Pubmed 2014:24719484];The close relationship between PACAP reduction and the severity of <b>AD</b> pathology suggests that downregulation of <b>PACAP</b> may contribute to AD pathogenesis.[Pubmed 2014:24719484];There is growing evidence that <b>pituitary adenylate cyclase-activating polypeptide</b> (…
FGF2	2247	other	Protection was afforded when the growth factors were administered before (NGF and <b>bFGF</b>) or up to 12 hr following (NGF) the onset of <b>hypoglycemia</b>.[Pubmed 1991:1662517];	other	Both nerve growth factor (NGF) and <b>basic fibroblast growth factor</b> (bFGF) have been proposed for the treatment of <b>Alzheimer's disease</b>.[Pubmed 1995:7606433];In addition, and in contrast with what has been previously published, the levels of <b>FGF2</b> were reduced in postmortem brains from <b>AD</b> patients compared with controls.[Pubmed 2015:25457554];These data, therefore, suggest…
EGFR	1956	other	As previously noted, the risk of <b>hypoglycemia</b> is increased in people with DKD whose <b>eGFR</b> is <60 mL/min/1.73 m2, in part because of decreased clearance of antidiabetic agents and decreased gluconeogenesis by the kidney (9,10).[Pubmed central 2015:4536638];Less than 10ГѓвЂљГ‚В % of glipizide is cleared renally but it should still be used with caution with an <b>eGFR</b> <30ГѓвЂљГ‚В ml…	other	More recently, DNA damage-activated checkpoint kinase 2, histone deacetylase 6, and <b>epidermal growth factor receptor</b> (EGFR) have been reported to be implicated in <b>AD</b> pathologies in Drosophila AD models [16ГѓВўГ‚в‚¬Г‚вЂњ18].[Pubmed central 2014:3984789];More recently, DNA damage-activated checkpoint kinase 2, histone deacetylase 6, and <b>epidermal growth factor receptor</b> (EGFR) h…
INS	3630	other	We found: (1) 79.85% of all <b>IDDM</b> children carry something to treat or prevent <b>hypoglycemia</b>, more girls than boys, and more American than Polish ones (p &lt; 0.01).[Pubmed:11208299];<b>Hypoglycemia</b> unawareness in <b>IDDM</b>.[Pubmed 1994:7882808];We studied 21 <b>IDDM</b> patients with <b>hypoglycaemia</b> unawareness and frequent mild/severe hypoglycaemia episodes while on &quot…	other	<b>Insulin</b> dysfunction might influence <b>AD</b> pathology, as population-based and cohort studies have detected higher AD incidence rates in diabetic patients.[Pubmed 2013:22961084];Similarly, antihypertensive and antihyperglycaemic drugs (pioglitazone and <b>insulin</b>) have been shown to reduce the risk of <b>Alzheimer's disease</b> or disease progression.[Pubmed 2011:21174483];For exampl…
PPARA	5465	other	Peroxisome proliferator-activated receptor-alpha-null mice have increased white adipose tissue glucose utilization, GLUT4, and fat mass: Role in liver and brain. Here we compared PPARalpha knockout mice with wild type and confirmed that the former developed hypoglycemia during fasting. This was associated with only a slight increase in insulin sensitivity but a dramatic increase in whole-body and…	risk SNP	Recently, a single nucleotide polymorphism (SNP, rs1800206) in the <b>peroxisome proliferator-activated receptor alpha</b> (PPAR-alpha) gene has been proposed to be associated with <b>Alzheimer's disease</b> (AD).[Pubmed 2009:17850927];The <b>PPAR-alpha</b> gene in <b>Alzheimer's disease</b>: lack of replication of earlier association.[Pubmed 2009:17850927];Polymorphism in the <b>peroxisome proli…
ARNTL	406	other	Here the liver-specific inactivation of <b>Bmal1</b> resulted in severe <b>hypoglycaemia</b> during their inactivity period, but not if Bmal1 was inactivated in all the other cell types excluding the liver;[Pubmed central 2015:4381220];In Bmal1- and Per1/2-deficient mice, liver-specific <b>Bmal1</b> inactivation resulted in severe <b>hypoglycaemia</b> during the inactivity period, but not if Bmal…	risk SNP	Among APOE e4 non-carriers, T carriers in the <b>BMAL1</b> rs2278749 T/C were associated with a high susceptibility to <b>AD</b>, but among APOE e4 carriers, the association between AD and BMAL1 rs2278749 T/C was not significant.[Pubmed 2015:26782499];Among APOE e4 non-carriers, T carriers in the BMAL1 rs2278749 T/C were associated with a high susceptibility to AD, but among APOE e4 carriers, the…
IL1B	3553	other	We have examined the extent of synergy between recombinant human TNF and either recombinant human IL-1 alpha or recombinant human <b>IL-1 beta</b> in producing <b>hypoglycemia</b> and increasing plasma levels of nitric oxide in malaria (Plasmodium vinckei)-infected CBA mice.[Pubmed 1994:8024067];In contrast, in vivo studies including our own previous work, have demonstrated that exogenously injec…	risk SNP	The interleukin-1beta (IL-1beta; -511) and <b>IL-1beta</b> (+3953) polymorphisms were found to increase risk with <b>Alzheimer's disease</b>.[Pubmed 2007:17563722];Age-associated increases in microglial activation and <b>IL-1</b> expression may contribute to the age-associated increased risk of <b>Alzheimer's disease</b>.[Pubmed 1998:9542587];Therefore, inhibition of uptake or metabolism of keton…
CD36	948	other	<b>CD36</b> deficiency predisposing young children to <b>fasting hypoglycemia</b>.[Pubmed 2011:20947105];These results suggested that type I CD36 deficiency but not type II <b>CD36</b> deficiency predisposes preschool children to <b>hypoglycemia</b>.[Pubmed 2011:20947105];	risk SNP	Such differential roles of SCARA-1 and <b>CD36</b> may have therapeutic implications for <b>AD</b>.[Pubmed central 2012:3362056];
IAPP	3375	other	Here, I propose that <b>amylin</b> lack plays a significant role to promote the tendency to <b>hypoglycemia</b> and defective glycemic control characteristic of insulin-treated patients with autoimmune diabetes.[Pubmed 1991:1787825];	other	Surprisingly, chronic intraperitoneal (i.p.) injection of <b>AD</b> animals with either <b>amylin</b> or pramlintide reduces the amyloid burden as well as lowers the concentrations of AГѓЕЅГ‚ВІ in the brain.[Pubmed 2015:24614496];Surprisingly, chronic intraperitoneal (i.p.) injection of <b>AD</b> animals with either <b>amylin</b> or pramlintide reduces the amyloid burden as well as lowers the con…
GLP1R	2740	other	Since GLP-1 is also effective in Type 2 diabetic patients and is presently being evaluated as a therapeutic agent in this disease, it is important to investigate whether <b>GLP-1</b> can cause <b>hypoglycaemia</b> in such patients.[Pubmed 2001:11251679];Compared to insulin, <b>GLP-1</b> appears to be associated with a lower risk of severe <b>hypoglycemia</b>, probably because the magnitude of its…	other	Enhancing central nervous system endogenous <b>GLP-1 receptor</b> pathways for intervention in <b>Alzheimer's disease</b>.[Pubmed 2005:15974903];In this 26-week trial, we randomized 38 patients with <b>AD</b> to treatment with the <b>GLP-1</b> analog liraglutide (n = 18), or placebo (n = 20).[Pubmed 2016:27252647];Blood-Brain Glucose Transfer in <b>Alzheimer's disease</b>: Effect of <b>GLP-1</b> …
IGF1	3479	other	Absence of <b>hypoglycemia</b> in response to varying doses of recombinant human <b>insulin-like growth factor-I</b> (rhIGF-I) in children and adolescents with low serum concentrations of IGF-I.[Pubmed 2006:16449027];The IGF-I-IGFBP-3 combination was developed to prolong the half-life and counteract the acute adverse events (particularly <b>hypoglycaemia</b>) that are associated with administrati…	other	Human Cortical Neural Stem Cells Expressing <b>Insulin-Like Growth Factor-I</b>: A Novel Cellular Therapy for <b>Alzheimer's Disease</b>.[Pubmed 2016:26744412];
LEP	3952	other	Multiple regression analysis revealed a significant effect of circulating insulin (low vs. high insulin; P = 0.001) and blood glucose (<b>hypoglycemia</b> vs. euglycemia; P = 0.001) on the rise of serum <b>leptin</b>.[Pubmed 2000:10720074];We also found that the glucose-lowering effect of Ad-Leptin was more striking when mice were fasted (Fig. 3B), suggesting that <b>Ad-Leptin</b> induced <b>hypo…	other	<b>Leptin</b> may protect against <b>AD</b>.[Pubmed 2015:26070219];<b>Leptin</b>: a novel therapeutic strategy for <b>Alzheimer's disease</b>.[Pubmed 2009:19387109];Further, <b>leptin</b> treatment can ameliorate <b>AD</b> pathology by reducing the levels of AГѓЕЅГ‚ВІ42 and phosphorylated tau.[4445] These biochemical and pathological changes, hallmark of AD, after leptin treatment in animal model…
CSF3	1440	other	True <b>hypoglycaemia</b> secondary to treatment with <b>granulocyte colony stimulating factor</b> (G-CSF) in a diabetic patient with non-small cell lung cancer.[Pubmed 2012:22126907];Whilst artefactual <b>hypoglycaemia</b> during treatment with <b>G-CSF</b> is well recognised, to our knowledge, this is the first report revealing that it can provoke true hypoglycaemia in the absence of leucocytos…	other	Administration of <b>G-CSF</b> has been shown to improve cognitive performance in an <b>AD</b> model mouse carrying the Tg2576 transgene without reduction of AГѓЕЅГ‚ВІ burden [8].[Pubmed central 2014:4111597];Administration of <b>G-CSF</b> has been shown to improve cognitive performance in an <b>AD</b> model mouse carrying the Tg2576 transgene without reduction of A? burden [8].[Pubmed central 20…
IGFBP3	3486	other	To determine whether recombinant human insulin-like growth factor-I (rhIGF-I) administration to children with low IGF-I and relatively low <b>insulin-like growth factor binding protein-3</b> (IGFBP3) serum concentrations would result in <b>hypoglycemia</b>.[Pubmed 2006:16449027];Impaired blockade of insulin-like growth factor I (IGF-I)-induced <b>hypoglycemia</b> by <b>IGF binding protein-3</b> a…	up-regulated	Serum <b>IGFBP-3</b> concentration was increased in <b>AD</b> and SMCI patients compared to controls (P=0.001 and P&lt;0.05, respectively).[Pubmed 2013:23473966];Serum but not cerebrospinal fluid levels of insulin-like growth factor-I (IGF-I) and <b>IGF-binding protein-3</b> (IGFBP-3) are increased in <b>Alzheimer's disease</b>.[Pubmed 2013:23473966];After adjustment for confounding variables (ag…
MIR155	406947	other	Global transgenic overexpression of <b>miR-155</b> in mice leads to <b>hypoglycaemia</b>, improved glucose tolerance and insulin sensitivity.[Pubmed 2016:27711113];Global transgenic overexpression of <b>miR-155</b> in mice leads to <b>hypoglycaemia</b>, improved glucose tolerance and insulin sensitivity.[Pubmed central 2016:5053416];In this study, when globally overexpressed in mice, <b>miR-155</…	up-regulated	Recent molecular, genetic and epigenetic evidence indicate that at least 4 micro RNAs (miRNAs) - including the NF-Гѓ?Г‚ВєB-regulated miRNA-9, miRNA-125b, miRNA-146a and <b>miRNA-155</b> - are progressively up-regulated in both <b>AD</b> and AMD.[Pubmed 2012:22509485];Recent molecular, genetic and epigenetic evidence indicate that at least 4 micro RNAs (miRNAs) - including the NF-ГѓЖ’Г‚?ГѓвЂљГ‚ВєB…
IGF2	3481	other	<b>Hypoglycemia</b> attributable to <b>insulin-like growth factor-II</b> prohormone-producing metastatic leiomyosarcoma.[Pubmed:15251701];This paraneoplastic <b>hypoglycemia</b> is caused by an incompletely processed precursor of <b>insulin-like growth factor II</b> secreted from the tumor.[Pubmed 2001:11372615];<b>Hypoglycemia</b> associated with the production of <b>insulin-like growth factor I…	up-regulated	Although IGF-II is abundant also in adult life, little is known of the role of <b>IGF-II</b> in <b>Alzheimer's disease</b> (AD).[Pubmed 2015:26402100];Correlations with Alzheimer-associated amyloid ГѓЕЅГ‚ВІ-42 levels, determined by ELISA, were observed for transthyretin, GM2 activator protein and <b>IGF2</b> in the <b>AD</b> disease group (r(2)ГѓВўГ‚в‚¬Г‚вЂ°ГѓВўГ‚вЂ°Г‚ВҐГѓВўГ‚в‚¬Г‚вЂ°0.39, pГѓВўГ…
NOTCH1	4851	other	<b>Notch1</b> Activation Induces <b>Hypoglycemia</b> and Hyperinsulinemia in a Transgenic ГѓЕЅГ‚ВІNICD+/+ Mouse Model.[Pubmed central 2013:3924823];<b>Notch1</b> Activation Induces <b>Hypoglycemia</b> and Hyperinsulinemia in a Transgenic ?NICD+/+ Mouse Model.[Pubmed central 2013:3924823];These data indicate that overexpression of <b>NICD</b> resulted in <b>fasting hypoglycemia</b> and hyperinsuli…	up-regulated	Findings that Notch1 expression was markedly elevated in <b>AD</b> brains in comparison with controls raise the possibility that <b>Notch1</b> has a role in terminally differentiated neurons and AD.57,58,59 ZFPM1 (Zinc finger protein, FOG family member 1) is expressed in human hematopoietic tissues as well as in adult cerebellum, stomach, testis, lymph node, liver and pancreas.60 It has a role in…
TNF	7124	other	Inhibition of phosphoenolpyruvate carboxykinase (PEPCK) by <b>TNF-alpha</b> contributes to the pathogenesis of <b>hypoglycemia</b> in endotoxin shock.[Pubmed 2007:17456789];	up-regulated	These cytokines are encoded by genes representing several interleukins and <b>TNFA</b>, which are associated with <b>AD</b>.[Pubmed 2008:18715507];<b>TNF Alpha</b> Inhibition in <b>AD</b>.[Pubmed central 2015:4664815];A role for <b>TNF alpha</b> in the pathophysiology of <b>AD</b> is suggested by findings of overexpression of TNF alpha in AD brains, localization studies of TNF alpha in AD, elevat…
