# Supplementary material for: Hypoglycemia, Vascular Disease and Cognitive Dysfunction in Diabetes: Insights from Text Mining-Based Reconstruction and Bioinformatics Analysis of the Gene Networks
Source: Int J Mol Sci. 2021 Nov 17;22(22):12419. doi: 10.3390/ijms222212419 (PMC8620086; doi:10.3390/ijms222212419)
Supplement: Supplementary file 1 [file ijms-22-12419-s001.zip › Supplementary materials_after review round 1/Table S2.xlsx]

## Sheet: Node degree distribution
Node degree	Number of nodes
202	1
164	1
142	1
117	1
112	1
102	1
101	1
99	2
95	1
93	1
84	1
83	1
82	3
80	1
78	2
77	1
76	1
75	1
73	1
72	1
68	1
67	1
65	2
60	2
59	1
58	1
57	1
56	2
55	3
54	3
52	2
51	1
50	2
49	1
48	5
45	2
44	6
43	7
42	1
41	5
40	2
39	1
38	4
37	1
36	2
35	2
34	4
33	3
32	3
31	2
30	1
29	8
28	4
27	3
26	7
25	5
24	3
23	1
22	2
21	3
20	8
19	4
18	9
17	7
16	9
15	8
14	9
13	5
12	8
11	9
10	3
9	3
8	7
7	5
6	4
5	13
4	11
3	10
2	4
1	11
