# Supplementary material for: Hypoglycemia, Vascular Disease and Cognitive Dysfunction in Diabetes: Insights from Text Mining-Based Reconstruction and Bioinformatics Analysis of the Gene Networks
Source: Int J Mol Sci. 2021 Nov 17;22(22):12419. doi: 10.3390/ijms222212419 (PMC8620086; doi:10.3390/ijms222212419)
Supplement: Supplementary file 1 [file ijms-22-12419-s001.zip › Supplementary materials_after review round 1/Table S3.xlsx]

## Sheet: Hypoglycemia GN node stats
GeneID	links to proteins	links to genes	summ prot+genes glob	CTS	ComponentId	ComponentType	Name	Type	Node degree	Clustering coefficient	Betweenness centrality	Closeness centrality	Stress centrality
350383	8	4	12	0.416667	4362326	3	GPR142	Gene	5	1	0	0.467446	0
350383	8	5	13	0.384615	162945	2	GPR142	Protein	5	1	0	0.467446	0
619373	8	6	14	0.357143	236548	2	GOAT	Protein	5	1	0	0.480274	0
619373	9	5	14	0.357143	4366237	3	MBOAT4	Gene	5	1	0	0.480274	0
6527	17	16	33	0.333333	442834	2	SAAT1	Protein	11	0.927273	1.8593	0.478632	56
6527	18	15	33	0.333333	4345069	3	SLC5A4	Gene	11	0.927273	1.8593	0.478632	56
3489	27	19	46	0.326087	4342660	3	IGFBP6	Gene	15	0.828571	3.5481	0.453809	92
6524	20	17	37	0.297297	4345065	3	SLC5A2	Gene	11	0.927273	1.8593	0.478632	56
3489	31	20	51	0.294118	192570	2	IGFBP-6	Protein	15	0.828571	3.5481	0.453809	92
6524	20	18	38	0.289474	442827	2	SLC5A2	Protein	11	0.927273	1.8593	0.478632	56
5539	61	35	96	0.270833	298639	2	PPY	Protein	26	0.603077	29.6833	0.525328	650
2538	112	95	207	0.207729	4341873	3	G6PC	Gene	43	0.448505	180.56	0.551181	3650
2538	114	96	210	0.204762	145658	2	Glucose-6-phosphatase	Protein	43	0.448505	180.56	0.551181	3650
6514	75	64	139	0.201439	4345056	3	SLC2A2	Gene	28	0.42328	104.538	0.524345	1686
2998	6	4	10	0.2	4342267	3	GYS2	Gene	2	1	0	0.381471	0
6514	80	66	146	0.19863	169322	2	GLUT2	Protein	29	0.403941	127.292	0.525328	1974
2642	39	32	71	0.183099	4341955	3	GCGR	Gene	13	0.461538	105.076	0.461285	2040
2695	98	77	175	0.177143	4341999	3	GIP	Gene	31	0.434409	121.175	0.528302	2150
6523	53	43	96	0.177083	442820	2	SGLT1	Protein	17	0.632353	27.0604	0.5	392
6523	53	43	96	0.177083	4345064	3	SLC5A1	Gene	17	0.632353	27.0604	0.5	392
364	54	31	85	0.176471	4340106	3	AQP7	Gene	15	0.495238	24.7445	0.5	608
2642	49	33	82	0.170732	159967	2	Glucagon receptor	Protein	14	0.428571	118.859	0.465116	2232
2695	104	81	185	0.167568	154772	2	Glucose-dependent insulinotropic polypeptide	Protein	31	0.434409	121.175	0.528302	2150
364	53	31	84	0.166667	20869	2	AQP7	Protein	14	0.549451	20.5288	0.499109	568
25874	3	3	6	0.166667	4349695	3	MPC2	Gene	1	0	0	280	0
3630	685	578	1263	0.159937	200308	2	Insulin	Protein	202	0.156396	14858.1	0.821114	87072
5539	104	72	176	0.159091	4344250	3	PPY	Gene	28	0.542328	43.8463	0.529301	848
1401	63	51	114	0.157895	4340944	3	CRP	Gene	18	0.601307	12.9752	0.513761	288
2688	63	34	97	0.154639	454636	2	Growth hormone	Protein	15	0.571429	42.6282	0.510018	900
2645	132	116	248	0.153226	191606	2	Glucokinase	Protein	38	0.45377	171.426	0.539499	3132
5871	61	44	105	0.152381	233374	2	GCK	Protein	16	0.6	14.856	0.483592	178
2692	28	19	47	0.148936	4341996	3	GHRHR	Gene	7	0.714286	1.62603	0.436137	20
2645	123	115	238	0.147059	4341958	3	GCK	Gene	35	0.490756	111.521	0.534351	2190
4158	31	24	55	0.145455	4343195	3	MC2R	Gene	8	0.714286	0.724017	0.474576	24
26291	220	188	408	0.144608	4349970	3	FGF21	Gene	59	0.419638	295.564	0.574949	6246
26291	229	189	418	0.143541	135752	2	FGF21	Protein	60	0.410734	319.17	0.576132	6558
2692	29	20	49	0.142857	154521	2	GHRH receptor	Protein	7	0.714286	1.62603	0.436137	20
155	11	10	21	0.142857	4339929	3	ADRB3	Gene	3	1	0	0.477002	0
5871	41	43	84	0.142857	4344515	3	MAP4K2	Gene	12	0.818182	1.84869	0.47619	32
2740	186	155	341	0.140762	4342034	3	GLP1R	Gene	48	0.451241	194.367	0.55336	4142
3484	147	88	235	0.140426	4342655	3	IGFBP1	Gene	33	0.630682	61.6756	0.537428	1736
55532	25	18	43	0.139535	574236	2	SLC30A10	Protein	6	0.866667	5.52161	0.488656	104
55532	26	17	43	0.139535	4352806	3	SLC30A10	Gene	6	0.866667	5.52161	0.488656	104
3484	149	89	238	0.138655	192533	2	IGFBP-1	Protein	33	0.630682	61.6756	0.537428	1736
3767	55	47	102	0.137255	4342886	3	KCNJ11	Gene	14	0.604396	14.1416	0.490368	180
6401	35	31	66	0.136364	4344957	3	SELE	Gene	9	0.861111	0.44711	0.477816	10
7351	103	81	184	0.13587	4345796	3	UCP2	Gene	25	0.65	29.8725	0.530303	738
5166	85	70	155	0.135484	4343947	3	PDK4	Gene	21	0.461905	51.155	0.506329	1022
4158	35	25	60	0.133333	9378	2	MC2R	Protein	8	0.714286	0.724017	0.474576	24
4852	92	66	158	0.132911	4343703	3	NPY	Gene	21	0.609524	13.9763	0.51756	292
5166	92	71	163	0.128834	304842	2	PDK4	Protein	21	0.461905	51.155	0.506329	1022
7351	128	82	210	0.128571	510327	2	UCP2	Protein	27	0.586895	50.2253	0.532319	1066
10267	22	17	39	0.128205	4347958	3	RAMP1	Gene	5	0.6	1.91486	0.363165	40
2641	80	78	158	0.126582	4341954	3	GCG	Gene	20	0.605263	16.9324	0.51756	448
9370	59	53	112	0.125	4347188	3	ADIPOQ	Gene	14	0.648352	12.341	0.504505	174
55847	17	15	32	0.125	4353046	3	CISD1	Gene	4	0.666667	0.121324	0.403458	4
2641	369	304	673	0.124814	160443	2	GCG	Protein	84	0.23035	2962.22	0.600858	27918
3767	66	47	113	0.123894	208975	2	KCNJ11	Protein	14	0.604396	14.1416	0.490368	180
2740	246	159	405	0.123457	158985	2	GLP-1 receptor	Protein	50	0.44	210.768	0.555556	4336
10267	23	18	41	0.121951	353514	2	RAMP1	Protein	5	0.6	1.91486	0.363165	40
155	22	11	33	0.121212	11465	2	ADRB3	Protein	4	0.5	22.162	0.482759	422
6927	230	207	437	0.118993	4345419	3	HNF1A	Gene	52	0.324284	480.269	0.555556	7706
2998	12	5	17	0.117647	171046	2	GYS2	Protein	2	1	0	0.381471	0
3953	151	132	283	0.116608	4343033	3	LEPR	Gene	33	0.477273	85.8626	0.535373	1554
3952	80	75	155	0.116129	4343030	3	LEP	Gene	18	0.535948	19.0256	0.511883	278
788	72	67	139	0.115108	4340444	3	SLC25A20	Gene	16	0.558333	20.4831	0.508167	436
2819	19	16	35	0.114286	163677	2	GPD1	Protein	4	0.833333	45.8386	0.467446	486
3953	171	127	298	0.114094	219953	2	Leptin receptor	Protein	34	0.484848	81.0133	0.536398	1470
4852	280	222	502	0.111554	280275	2	NPY	Protein	56	0.357792	485.458	0.566802	6576
1374	87	68	155	0.109677	4340921	3	CPT1A	Gene	17	0.617647	10.7379	0.507246	264
3479	205	169	374	0.109626	4342650	3	IGF1	Gene	41	0.530488	69.4169	0.541586	1440
6927	293	207	500	0.108	184545	2	HNF1A	Protein	54	0.329839	503.581	0.557769	8214
2922	74	47	121	0.107438	167395	2	Gastrin-releasing peptide	Protein	13	0.628205	6.26762	0.5	150
2819	13	15	28	0.107143	4342102	3	GPD1	Gene	3	1	0	0.35488	0
10135	190	148	338	0.106509	4347838	3	NAMPT	Gene	36	0.679365	36.6646	0.537428	1154
186	66	48	114	0.105263	12592	2	AT2	Protein	12	0.575758	9.34547	0.465116	160
7349	39	28	67	0.104478	4345794	3	UCN	Gene	7	0.52381	2.14277	0.455285	84
1803	248	182	430	0.102326	108900	2	CD26	Protein	44	0.438689	153.794	0.550098	2758
1803	232	189	421	0.102138	4341262	3	DPP4	Gene	43	0.454042	135.646	0.54902	2582
7349	40	29	69	0.101449	510300	2	Urocortin	Protein	7	0.52381	2.14277	0.455285	84
3482	90	98	188	0.101064	4342653	3	IGF2R	Gene	19	0.532164	34.5317	0.500894	858
788	91	68	159	0.100629	236762	2	CAC	Protein	16	0.558333	20.4831	0.508167	436
10135	219	149	368	0.100543	269712	2	Visfatin	Protein	37	0.642643	210.201	0.539499	4216
6343	143	111	254	0.0984252	4344910	3	SCT	Gene	25	0.526667	44.4019	0.51756	720
186	57	45	102	0.0980392	4339957	3	AGTR2	Gene	10	0.733333	1.81762	0.462046	54
7122	109	75	184	0.0978261	67895	2	Claudin-5	Protein	18	0.562092	28.2425	0.481928	572
8624	44	38	82	0.097561	4346619	3	PSMG1	Gene	8	0.535714	4.9385	0.4	78
6750	328	257	585	0.0974359	453271	2	Somatostatin	Protein	57	0.295739	855.924	0.56338	10732
6343	147	112	259	0.0965251	446929	2	SCT	Protein	25	0.526667	44.4019	0.51756	720
7122	106	75	181	0.0939227	4345598	3	CLDN5	Gene	17	0.602941	19.8755	0.4811	500
551	141	104	245	0.0938776	274912	2	AVP	Protein	23	0.525692	38.6098	0.524345	740
6580	63	65	128	0.09375	4345116	3	SLC22A1	Gene	12	0.409091	8.71269	0.448718	154
5972	58	49	107	0.0934579	4344605	3	REN	Gene	10	0.6	9.09554	0.48951	268
51129	97	96	193	0.0932642	4351506	3	ANGPTL4	Gene	18	0.444444	34.8997	0.505415	672
2922	71	47	118	0.0932203	4342200	3	GRP	Gene	11	0.690909	4.03086	0.498221	118
51129	111	97	208	0.0913462	17390	2	ANGPTL4	Protein	19	0.450292	37.1944	0.506329	718
3485	152	111	263	0.0912548	4342656	3	IGFBP2	Gene	24	0.793478	18.8526	0.520446	708
3485	162	112	274	0.0912409	192544	2	IGFBP-2	Protein	25	0.733333	52.5799	0.521415	1020
3172	272	256	528	0.0909091	4342413	3	HNF4A	Gene	48	0.328014	363.518	0.545809	5410
3486	252	190	442	0.0904977	4342657	3	IGFBP3	Gene	40	0.542308	174.113	0.538462	4110
116	113	86	199	0.0904523	4339894	3	ADCYAP1	Gene	18	0.535948	95.9617	0.510949	2052
3098	78	77	155	0.0903226	4342351	3	HK1	Gene	14	0.538462	20.8882	0.482759	356
406	254	234	488	0.0901639	4340140	3	ARNTL	Gene	44	0.44926	368.947	0.555556	6896
3482	126	99	225	0.0888889	253076	2	IGF2R	Protein	20	0.531579	36.9628	0.501792	916
3481	257	228	485	0.0886598	4342652	3	IGF2	Gene	43	0.479513	214.954	0.541586	4016
1374	113	69	182	0.0879121	79750	2	CPT1A	Protein	16	0.616667	9.9125	0.503597	246
51548	177	155	332	0.0873494	4351788	3	SIRT6	Gene	29	0.596059	53.5224	0.523364	1146
3486	268	191	459	0.087146	192552	2	IGFBP-3	Protein	40	0.542308	174.113	0.538462	4110
406	273	235	508	0.0866142	46896	2	BMAL1	Protein	44	0.44926	368.947	0.555556	6896
5617	143	112	255	0.0862745	4344322	3	PRL	Gene	22	0.5671	25.4504	0.516605	480
5741	33	25	58	0.0862069	4344428	3	PTH	Gene	5	1	0	0.486957	0
2056	525	428	953	0.0860441	123955	2	Erythropoietin	Protein	82	0.34056	1124.54	0.602151	16652
2308	500	465	965	0.0849741	4341672	3	FOXO1	Gene	82	0.347486	627.538	0.603448	10994
3481	288	234	522	0.0842912	196390	2	IGF-II	Protein	44	0.491543	222.509	0.544747	4166
6580	76	67	143	0.0839161	440463	2	OCT1	Protein	12	0.409091	8.71269	0.448718	154
2688	196	186	382	0.0837696	4341992	3	GH1	Gene	32	0.328629	221.3	0.530303	2832
5465	307	267	574	0.0836237	4344188	3	PPARA	Gene	48	0.39273	219.022	0.554455	3622
2820	6	6	12	0.0833333	4342104	3	GPD2	Gene	1	0	0	280	0
6833	67	79	146	0.0821918	4411	2	SUR	Protein	12	0.606061	12.7787	0.498221	266
2056	126	106	232	0.0818966	4341468	3	EPO	Gene	19	0.631579	23.3375	0.51756	458
2308	548	466	1014	0.081854	141296	2	FOXO1	Protein	83	0.345577	644.963	0.604752	11190
116	134	87	221	0.081448	298227	2	Pituitary adenylate cyclase-activating polypeptide	Protein	18	0.535948	95.9617	0.510949	2052
208	189	170	359	0.0807799	4339973	3	AKT2	Gene	29	0.650246	21.1417	0.527307	544
3060	84	65	149	0.0805369	4342321	3	HCRT	Gene	12	0.712121	4.03148	0.497336	86
3172	356	258	614	0.0798046	184555	2	HNF4A	Protein	49	0.320578	378.755	0.546875	5520
1559	92	72	164	0.0792683	4341078	3	CYP2C9	Gene	13	0.858974	1.95913	0.506329	36
6648	178	163	341	0.0791789	4345177	3	SOD2	Gene	27	0.492877	67.6024	0.525328	1524
3375	271	223	494	0.0789474	4342575	3	IAPP	Gene	39	0.373819	590.735	0.543689	9828
6403	52	50	102	0.0784314	4344961	3	SELP	Gene	8	0.535714	16.3966	0.42618	470
6513	396	347	743	0.0780619	169311	2	GLUT1	Protein	58	0.298851	1029.74	0.569106	15610
5972	248	189	437	0.0778032	360932	2	Renin	Protein	34	0.406417	284.996	0.539499	5080
64321	111	95	206	0.0776699	454978	2	SOX17	Protein	16	0.633333	12.4358	0.501792	296
6401	252	189	441	0.0770975	232068	2	E-selectin	Protein	34	0.59893	52.0522	0.536398	1018
9563	37	28	65	0.0769231	145737	2	GDH	Protein	5	0.5	11.2963	0.469799	170
3060	90	66	156	0.0769231	294780	2	Orexin	Protein	12	0.712121	4.03148	0.497336	86
4133	140	120	260	0.0769231	4343185	3	MAP2	Gene	20	0.573684	17.5526	0.496454	310
114815	7	6	13	0.0769231	4357108	3	SORCS1	Gene	1	0	0	280	0
6513	383	347	730	0.0767123	4345055	3	SLC2A1	Gene	56	0.3	957.178	0.566802	14442
948	280	257	537	0.0763501	4340578	3	CD36	Gene	41	0.439024	277.934	0.541586	5956
9370	688	615	1303	0.0759785	11281	2	Adiponectin	Protein	99	0.336632	1380.61	0.623608	19008
5465	365	268	633	0.0758294	325633	2	PPAR	Protein	48	0.39273	219.022	0.554455	3622
3952	984	891	1875	0.0757333	219985	2	Leptin	Protein	142	0.21786	4997.46	0.691358	48366
4780	317	280	597	0.0753769	4343633	3	NFE2L2	Gene	45	0.345455	869.061	0.541586	13960
64321	105	94	199	0.0753769	4354152	3	SOX17	Gene	15	0.666667	9.51659	0.499109	232
6750	139	127	266	0.075188	4345272	3	SST	Gene	20	0.468421	57.6334	0.503597	636
55847	38	16	54	0.0740741	66743	2	MitoNEET	Protein	4	0.666667	0.121324	0.403458	4
6566	134	96	230	0.073913	4345103	3	SLC16A1	Gene	17	0.617647	10.9536	0.510949	312
6648	215	164	379	0.0738786	454436	2	SOD2	Protein	28	0.515873	68.4762	0.526316	1542
6566	147	97	244	0.0737705	252402	2	MOT1	Protein	18	0.588235	13.3243	0.511883	342
1440	255	206	461	0.0737527	4340980	3	CSF3	Gene	34	0.499109	74.529	0.521415	1342
3375	294	223	517	0.073501	192424	2	Amylin	Protein	38	0.385491	569.406	0.542636	9638
361	127	91	218	0.0733945	20856	2	AQP4	Protein	16	0.425	24.5227	0.481928	458
213	134	139	273	0.0732601	4339977	3	ALB	Gene	20	0.426316	34.1345	0.501792	466
1636	170	227	397	0.0730479	4341139	3	ACE	Gene	29	0.497537	262.874	0.518519	4322
5621	212	199	411	0.0729927	4344325	3	PRNP	Gene	30	0.397701	133.574	0.526316	1980
1636	278	284	562	0.0729537	6617	2	ACE	Protein	41	0.428049	636.265	0.536398	9890
3098	128	78	206	0.0728155	191578	2	HK1	Protein	15	0.485714	74.6159	0.483592	1142
3480	302	289	591	0.072758	4342651	3	IGF1R	Gene	43	0.516058	106.663	0.543689	2348
5617	542	463	1005	0.0726368	328109	2	Prolactin	Protein	73	0.342466	1052.77	0.587002	16616
361	117	90	207	0.0724638	4340102	3	AQP4	Gene	15	0.447619	19.5917	0.479452	402
7124	409	296	705	0.0723404	4345600	3	TNF	Gene	51	0.353725	336.319	0.558882	5338
169026	61	51	112	0.0714286	574277	2	SLC30A8	Protein	8	0.642857	8.22039	0.472973	64
948	319	256	575	0.0713043	59178	2	CD36	Protein	41	0.439024	277.934	0.541586	5956
9451	298	236	534	0.071161	4347256	3	EIF2AK3	Gene	38	0.614509	72.2894	0.544747	1730
1906	85	71	156	0.0705128	4341344	3	EDN1	Gene	11	0.727273	2.01869	0.496454	62
6833	64	78	142	0.0704225	4345334	3	ABCC8	Gene	10	0.644444	7.46182	0.496454	168
208	242	171	413	0.0702179	13640	2	AKT2	Protein	29	0.650246	21.1417	0.527307	544
8624	76	39	115	0.0695652	337522	2	PAC-1	Protein	8	0.535714	4.9385	0.4	78
3480	351	288	639	0.0688576	196345	2	IGF1R	Protein	44	0.5074	112.357	0.544747	2426
6347	520	466	986	0.0679513	4344914	3	CCL2	Gene	67	0.462234	286.729	0.583333	5704
9563	32	27	59	0.0677966	4347347	3	H6PD	Gene	4	0.666667	2.70147	0.463576	98
5054	350	273	623	0.0674157	4343854	3	SERPINE1	Gene	42	0.565621	89.8664	0.550098	2200
1113	216	171	387	0.0671835	4340722	3	CHGA	Gene	26	0.476923	78.3614	0.520446	1584
1576	116	108	224	0.0669643	4341087	3	CYP3A4	Gene	15	0.742857	6.01859	0.510018	94
6934	347	267	614	0.0667752	484347	2	TCF7L2	Protein	41	0.314634	364.764	0.531309	5400
114815	8	7	15	0.0666667	454760	2	SORCS1	Protein	1	0	0	280	0
169026	55	50	105	0.0666667	4359421	3	SLC30A8	Gene	7	0.809524	3.14286	0.470588	24
4133	182	119	301	0.0664452	257419	2	MAP-2	Protein	20	0.573684	17.5526	0.496454	310
1113	228	167	395	0.0658228	70739	2	Chromogranin-A	Protein	26	0.476923	78.3614	0.520446	1584
5741	434	394	828	0.0652174	339035	2	Parathyroid hormone	Protein	54	0.453529	204.561	0.56	3284
9451	350	235	585	0.0649573	113243	2	PERK	Protein	38	0.614509	72.2894	0.544747	1730
551	94	76	170	0.0647059	4340253	3	AVP	Gene	11	0.490909	13.6814	0.503597	312
3479	765	676	1441	0.0645385	196367	2	IGF-I	Protein	93	0.333801	1291.92	0.620843	17266
51548	294	156	450	0.0644444	450935	2	SIRT6	Protein	29	0.596059	53.5224	0.523364	1146
154	66	59	125	0.064	4339928	3	ADRB2	Gene	8	0.607143	21.25	0.453074	550
3553	421	337	758	0.0633245	4342709	3	IL1B	Gene	48	0.425532	241.046	0.558882	3948
23411	353	332	685	0.0627737	4349325	3	SIRT1	Gene	43	0.45515	165.206	0.541586	2724
1576	223	193	416	0.0625	79114	2	CYP3A4	Protein	26	0.6	23.5585	0.522388	364
6934	290	270	560	0.0625	4345423	3	TCF7L2	Gene	35	0.319328	272.623	0.524345	4282
3630	229	164	393	0.0610687	4342772	3	INS	Gene	24	0.405797	120.995	0.521415	1108
5054	501	409	910	0.0604396	298674	2	PAI-1	Protein	55	0.515152	167.933	0.569106	3638
2353	101	84	185	0.0594595	4341704	3	FOS	Gene	11	0.836364	1.05641	0.477816	38
1906	497	430	927	0.0582524	114766	2	EDN1	Protein	54	0.493361	168.561	0.562249	3068
5265	227	185	412	0.0582524	4344025	3	SERPINA1	Gene	24	0.572464	28.2405	0.522388	618
1649	212	132	344	0.0581395	96941	2	CHOP	Protein	20	0.621053	24.3298	0.515654	404
7428	153	141	294	0.0578231	4345857	3	VHL	Gene	17	0.610294	8.61609	0.472973	206
2936	28	24	52	0.0576923	4342210	3	GSR	Gene	3	1	0	0.371846	0
5265	276	179	455	0.0571429	2842	2	AAT	Protein	26	0.529231	36.499	0.526316	774
3643	685	578	1263	0.0570071	200187	2	Insulin receptor	Protein	72	0.315336	1272.76	0.590717	16946
3643	402	370	772	0.0569948	4342782	3	INSR	Gene	44	0.450317	246.405	0.55336	4252
10988	113	98	211	0.056872	4348558	3	METAP2	Gene	12	0.742424	1.67893	0.483592	34
7051	45	43	88	0.0568182	4345529	3	TGM1	Gene	5	0.8	0.156877	0.44374	12
3553	1069	905	1974	0.0567376	197391	2	IL-1 beta	Protein	112	0.282819	2396.21	0.649652	28764
4842	238	205	443	0.0564334	4343686	3	NOS1	Gene	25	0.603333	19.2025	0.523364	388
7422	608	606	1214	0.0560132	4345852	3	VEGFA	Gene	68	0.3705	500.541	0.574949	7924
25874	14	4	18	0.0555556	252677	2	MPC2	Protein	1	0	0	280	0
2203	55	53	108	0.0555556	4341579	3	FBP1	Gene	6	0.6	1.08257	0.405797	18
1440	441	336	777	0.0553411	82176	2	G-CSF	Protein	43	0.490587	172.544	0.546875	3154
57103	46	28	74	0.0540541	488549	2	TIGAR	Protein	4	0.833333	1.29327	0.371846	12
4842	279	204	483	0.0538302	279361	2	nNOS	Protein	26	0.563077	88.9355	0.526316	1602
1649	370	304	674	0.0534125	4341150	3	DDIT3	Gene	36	0.428571	124.033	0.540541	1986
4780	652	565	1217	0.05341	275155	2	NRF2	Protein	65	0.372596	1520.5	0.574949	22998
2936	51	24	75	0.0533333	168473	2	GSR	Protein	4	0.5	3.05754	0.377868	36
1559	137	72	209	0.0526316	78992	2	CYP2C9	Protein	11	0.927273	0.382541	0.5	12
6403	272	223	495	0.0525253	232074	2	P-selectin	Protein	26	0.578462	118.42	0.501792	2860
10988	150	99	249	0.0522088	234849	2	MAP 2	Protein	13	0.705128	3.46988	0.487805	74
2878	51	45	96	0.0520833	4342158	3	GPX3	Gene	5	0.6	0.26781	0.42618	8
2908	727	524	1251	0.0519584	151430	2	Glucocorticoid receptor	Protein	65	0.327404	1042.57	0.583333	13132
6347	830	752	1582	0.0518331	57718	2	MCP-1	Protein	82	0.387233	589.181	0.602151	10364
4851	554	518	1072	0.051306	4343693	3	NOTCH1	Gene	55	0.457912	211.806	0.561122	4374
57103	32	27	59	0.0508475	4353435	3	TIGAR	Gene	3	1	0	0.368906	0
2878	53	46	99	0.0505051	165499	2	GPX3	Protein	5	0.6	0.26781	0.42618	8
7051	58	44	102	0.0490196	484903	2	TGM1	Protein	5	0.8	0.156877	0.44374	12
1401	835	762	1597	0.0488416	81364	2	C-reactive protein	Protein	78	0.35298	571.005	0.59322	9430
213	1112	929	2041	0.0485056	14021	2	ALBU	Protein	99	0.296021	1674.86	0.625	21038
23411	902	691	1593	0.0483365	450862	2	SIRT1	Protein	77	0.38175	534.381	0.589474	8932
3569	554	522	1076	0.0483271	4342721	3	IL6	Gene	52	0.405732	321.061	0.56	4632
51741	172	118	290	0.0482759	4351892	3	WWOX	Gene	14	0.714286	6.93528	0.497336	180
11315	175	157	332	0.0481928	4348808	3	PARK7	Gene	16	0.541667	25.2887	0.473773	404
2247	656	593	1249	0.0480384	4341617	3	FGF2	Gene	60	0.416949	336.592	0.570265	6356
406947	484	460	944	0.0476695	4364647	3	MIR155	Gene	45	0.442424	371.574	0.547945	6846
2247	840	744	1584	0.0473485	135766	2	bFGF	Protein	75	0.394595	536.716	0.588235	8970
5621	404	284	688	0.0465116	20044	2	Alternative prion protein	Protein	32	0.467742	89.8981	0.536398	1934
5621	404	284	688	0.0465116	327918	2	PrP27-30	Protein	32	0.467742	89.8981	0.536398	1934
5236	10	12	22	0.0454545	4344004	3	PGM1	Gene	1	0	0	280	0
8829	221	197	418	0.0454545	4346788	3	NRP1	Gene	19	0.549708	53.5017	0.487805	658
207	885	830	1715	0.0443149	4339971	3	AKT1	Gene	76	0.372281	535.23	0.591966	9746
8673	59	54	113	0.0442478	4346661	3	VAMP8	Gene	5	0.8	2.13333	0.475382	8
2203	82	54	136	0.0441176	128547	2	FBP1	Protein	6	0.6	1.08257	0.405797	18
8829	262	193	455	0.043956	282266	2	Neuropilin-1	Protein	20	0.547368	57.9343	0.491228	718
4851	739	513	1252	0.0439297	279460	2	NOTCH1	Protein	55	0.457912	211.806	0.561122	4374
11315	233	158	391	0.0434783	301929	2	DJ-1	Protein	17	0.492647	33.7179	0.47619	534
775	109	98	207	0.0434783	4340433	3	CACNA1C	Gene	9	0.416667	19.1204	0.409956	246
207	1109	832	1941	0.0412159	13630	2	RAC	Protein	80	0.368038	611.88	0.598291	11058
1956	187	159	346	0.0404624	4341379	3	EGFR	Gene	14	0.527473	12.3355	0.468227	234
7428	411	145	556	0.0395683	521541	2	VHL	Protein	22	0.471861	76.1988	0.486111	1174
958	361	323	684	0.0394737	4340587	3	CD40	Gene	27	0.641026	37.0491	0.524345	1146
2353	1381	1204	2585	0.0390716	141141	2	FOS	Protein	101	0.299406	1281.63	0.626398	16526
775	133	99	232	0.0387931	50837	2	CACNA1C	Protein	9	0.416667	19.1204	0.409956	246
3569	2120	2119	4239	0.0386884	197638	2	IL-6	Protein	164	0.207542	5765.54	0.738786	53428
2820	19	7	26	0.0384615	164035	2	GPD2	Protein	1	0	0	280	0
7385	13	13	26	0.0384615	4345823	3	UQCRC2	Gene	1	0	0	0.246262	0
7422	1252	1241	2493	0.0381067	520242	2	VEGF	Protein	95	0.303471	1479.74	0.622222	19264
574434	43	37	80	0.0375	4366108	3	MIR410	Gene	3	1	0	0.444444	0
7124	1675	1471	3146	0.0371901	492131	2	TNF	Protein	117	0.259947	2160.6	0.649652	25214
1103	50	58	108	0.037037	4340713	3	CHAT	Gene	4	1	0	0.464345	0
958	730	669	1399	0.0357398	492548	2	CD40	Protein	50	0.506122	167.76	0.561122	3570
1026	426	386	812	0.0344828	4340650	3	CDKN1A	Gene	28	0.534392	38.2521	0.512821	780
1786	459	458	917	0.0316249	4341248	3	DNMT1	Gene	29	0.512315	68.9429	0.511883	1682
154	355	58	413	0.031477	11451	2	ADRB2	Protein	13	0.282051	1126.28	0.46589	12522
1103	73	57	130	0.0307692	67558	2	CHAT	Protein	4	1	0	0.464345	0
7189	273	249	522	0.0306513	4345658	3	TRAF6	Gene	16	0.625	9.12165	0.478632	220
3757	306	293	599	0.0300501	4342876	3	KCNH2	Gene	18	0.346405	62.2106	0.475382	1520
1786	524	460	984	0.0294715	107258	2	DNMT1	Protein	29	0.512315	68.9429	0.511883	1682
3757	333	291	624	0.0288462	209139	2	HERG	Protein	18	0.346405	62.2106	0.475382	1520
6752	89	56	145	0.0275862	4345268	3	SSTR2	Gene	4	1	0	0.409956	0
1956	2082	1652	3734	0.0273166	118933	2	EGFR	Protein	102	0.310037	1310.86	0.630631	17728
51741	399	119	518	0.027027	527750	2	WWOX	Protein	14	0.714286	6.93528	0.497336	180
1026	1583	1394	2977	0.0262009	60184	2	p21	Protein	78	0.358974	1038.43	0.595745	16744
6752	100	56	156	0.025641	460232	2	SSTR2	Protein	4	1	0	0.409956	0
8673	76	46	122	0.0245902	518496	2	EDB	Protein	3	1	0	0.472175	0
6478	71	56	127	0.023622	4345023	3	SIAH2	Gene	3	1	0	0.371353	0
7189	484	250	734	0.0217984	495416	2	TRAF6	Protein	16	0.625	9.12165	0.478632	220
5236	33	13	46	0.0217391	311128	2	PGM1	Protein	1	0	0	280	0
5698	100	40	140	0.0214286	4344386	3	PSMB9	Gene	3	1	0	0.460526	0
5626	28	27	55	0.0181818	4344329	3	PROP1	Gene	1	0	0	280	0
6478	125	57	182	0.0164835	450374	2	SIAH2	Protein	3	1	0	0.371353	0
2908	64	59	123	0.0162602	4342185	3	NR3C1	Gene	2	1	0	0.440252	0
5698	153	41	194	0.0154639	332895	2	LMP2	Protein	3	1	0	0.460526	0
7385	126	14	140	0.0142857	349568	2	UQCRC2	Protein	2	0	538	0.322581	5818
5626	53	27	80	0.0125	330173	2	PROP1	Protein	1	0	0	280	0
