# Supplementary material for: Hypoglycemia, Vascular Disease and Cognitive Dysfunction in Diabetes: Insights from Text Mining-Based Reconstruction and Bioinformatics Analysis of the Gene Networks
Source: Int J Mol Sci. 2021 Nov 17;22(22):12419. doi: 10.3390/ijms222212419 (PMC8620086; doi:10.3390/ijms222212419)
Supplement: Supplementary file 1 [file ijms-22-12419-s001.zip › Supplementary materials_after review round 1/Table S4.xlsx]

## Sheet: GO BP EA for hypoglycemia genes
Category	Term	Count	%	PValue	Genes	List Total	Pop Hits	Pop Total	Fold Enrichment	Bonferroni	Benjamini	FDR
GOTERM_BP_DIRECT	GO:0050796~regulation of insulin secretion	17	12.056737588652481	1.366699970071977E-19	7124, 6566, 1374, 3172, 6927, 2645, 775, 2641, 2740, 3553, 2695, 6513, 406, 3952, 6833, 6514, 3767	139	67	16792	30.652206592934604	2.66096e-16	2.66096e-16	2.45596e-16
GOTERM_BP_DIRECT	GO:0042593~glucose homeostasis	17	12.056737588652481	1.5159301683557943E-16	5166, 6566, 9370, 3172, 169026, 6927, 3569, 2645, 2642, 3630, 207, 3643, 3952, 3953, 51548, 6934, 2538	139	101	16792	20.333641997293256	2.1616e-13	1.47576e-13	1.36206e-13
GOTERM_BP_DIRECT	GO:0045944~positive regulation of transcription from RNA polymerase II promoter	35	24.822695035460992	4.2934971182759846E-13	7189, 7422, 7124, 5465, 5741, 1440, 2353, 154, 6927, 2247, 3479, 116, 3553, 2908, 51741, 4842, 958, 10135, 2308, 1956, 5054, 4780, 64321, 23411, 3172, 3569, 4851, 7349, 207, 1906, 406, 6934, 1649, 5626, 11315	139	981	16792	4.310093209835801	8.35892e-10	2.78648e-10	2.5718e-10
GOTERM_BP_DIRECT	GO:1901215~negative regulation of neuron death	11	7.801418439716312	6.94259949028116E-13	3569, 1113, 5465, 57103, 1440, 7349, 2056, 207, 23411, 11315, 26291	139	40	16792	33.221582733812944	1.35165e-09	3.37931e-10	3.11896e-10
GOTERM_BP_DIRECT	GO:0015758~glucose transport	10	7.092198581560284	4.286516067021156E-12	2645, 2688, 6513, 3630, 1906, 6523, 207, 6514, 3098, 2538	139	33	16792	36.607804665358614	8.34595e-09	1.66917e-09	1.54057e-09
GOTERM_BP_DIRECT	GO:0006006~glucose metabolic process	12	8.51063829787234	6.697376572050771E-12	9563, 5166, 7124, 5236, 3630, 1374, 9370, 207, 208, 3952, 3767, 3481	139	67	16792	21.636851712659723	1.30399e-08	2.1733e-09	2.00586e-09
GOTERM_BP_DIRECT	GO:0045725~positive regulation of glycogen biosynthetic process	8	5.673758865248227	1.3230433336804355E-11	2645, 3479, 5741, 3630, 207, 208, 3643, 3481	139	15	16792	64.42973621103118	2.57596e-08	3.67995e-09	3.39644e-09
GOTERM_BP_DIRECT	GO:0043066~negative regulation of apoptotic process	23	16.312056737588655	2.0153367872362683E-11	7351, 7189, 7422, 6478, 23411, 3480, 551, 3569, 1026, 213, 3479, 2641, 7349, 5621, 207, 7428, 3952, 6648, 51129, 5626, 2308, 1956, 11315	139	455	16792	6.10666455846312	3.92385e-08	4.90483e-09	4.52695e-09
GOTERM_BP_DIRECT	GO:0045429~positive regulation of nitric oxide biosynthetic process	10	7.092198581560284	5.847533213120786E-11	3569, 7124, 3553, 3630, 1906, 207, 3643, 6648, 1956, 186	139	43	16792	28.094361719926383	1.13851e-07	1.26502e-08	1.16756e-08
GOTERM_BP_DIRECT	GO:0046326~positive regulation of glucose import	9	6.382978723404255	8.522490315040567E-11	4780, 3479, 5741, 3630, 9370, 207, 208, 3643, 26291	139	30	16792	36.24172661870504	1.65933e-07	1.65933e-08	1.53149e-08
GOTERM_BP_DIRECT	GO:0008284~positive regulation of cell proliferation	22	15.602836879432624	2.214034244759439E-10	7422, 1440, 2056, 2692, 23411, 3481, 3480, 186, 551, 3569, 2247, 3479, 116, 3630, 4851, 1906, 3643, 3952, 1803, 10135, 1956, 26291	139	466	16792	5.703276005804798	4.31072e-07	3.69309e-08	3.40857e-08
GOTERM_BP_DIRECT	GO:0035690~cellular response to drug	11	7.801418439716312	2.2761751079751384E-10	4780, 2203, 3553, 5972, 5621, 1906, 9370, 6347, 1956, 3757, 26291	139	69	16792	19.25888854134084	4.43171e-07	3.69309e-08	3.40857e-08
GOTERM_BP_DIRECT	GO:0051897~positive regulation of protein kinase B signaling	11	7.801418439716312	1.6651225285440393E-9	3569, 2247, 7124, 1440, 3630, 3643, 3952, 6934, 3481, 11315, 1956	139	84	16792	15.819801301815689	3.24199e-06	2.49384e-07	2.30171e-07
GOTERM_BP_DIRECT	GO:0008286~insulin receptor signaling pathway	10	7.092198581560284	1.4834675815308834E-8	5166, 3630, 207, 208, 3643, 3484, 10135, 3481, 2308, 3480	139	78	16792	15.487917358420955	2.88827e-05	2.06308e-06	1.90414e-06
GOTERM_BP_DIRECT	GO:0007267~cell-cell signaling	15	10.638297872340425	2.2826882945242743E-8	6750, 6752, 5741, 3375, 154, 551, 155, 116, 3553, 3630, 1906, 10135, 8829, 5539, 26291	139	254	16792	7.134198153288393	4.4443e-05	2.82154e-06	2.60416e-06
GOTERM_BP_DIRECT	GO:0050731~positive regulation of peptidyl-tyrosine phosphorylation	10	7.092198581560284	2.3186742871895427E-8	3569, 2688, 3479, 7422, 1440, 3630, 9370, 948, 3481, 8829	139	82	16792	14.732409194595542	4.51436e-05	2.82154e-06	2.60416e-06
GOTERM_BP_DIRECT	GO:0048661~positive regulation of smooth muscle cell proliferation	9	6.382978723404255	3.029032412923666E-8	3569, 7189, 3479, 2247, 7124, 1906, 207, 10135, 1956	139	60	16792	18.12086330935252	5.89735e-05	3.46913e-06	3.20187e-06
GOTERM_BP_DIRECT	GO:0030819~positive regulation of cAMP biosynthetic process	8	5.673758865248227	3.230291792005765E-8	551, 6343, 2641, 5741, 7349, 4158, 2692, 10267	139	40	16792	24.16115107913669	6.28918e-05	3.4941e-06	3.22491e-06
GOTERM_BP_DIRECT	GO:0045599~negative regulation of fat cell differentiation	8	5.673758865248227	4.610921699565725E-8	3569, 7124, 9370, 406, 23411, 1649, 6648, 2308	139	42	16792	23.010620075368276	8.97706e-05	4.48873e-06	4.14291e-06
GOTERM_BP_DIRECT	GO:0045740~positive regulation of DNA replication	8	5.673758865248227	4.610921699565725E-8	3569, 3479, 7349, 2056, 3630, 3643, 1956, 3480	139	42	16792	23.010620075368276	8.97706e-05	4.48873e-06	4.14291e-06
GOTERM_BP_DIRECT	GO:0008217~regulation of blood pressure	9	6.382978723404255	5.772867196716435E-8	2642, 1113, 5972, 1906, 4852, 3952, 6648, 1636, 186	139	65	16792	16.726950747094634	0.000112391	5.35227e-06	4.93992e-06
GOTERM_BP_DIRECT	GO:0001934~positive regulation of protein phosphorylation	11	7.801418439716312	9.352503591174721E-8	7422, 7124, 3553, 9370, 207, 208, 3643, 23411, 958, 3481, 1956	139	127	16792	10.463490624822976	0.000182077	8.27697e-06	7.63929e-06
GOTERM_BP_DIRECT	GO:0033138~positive regulation of peptidyl-serine phosphorylation	9	6.382978723404255	1.0431433830031906E-7	551, 3569, 7422, 7124, 2641, 1440, 7349, 207, 11315	139	70	16792	15.532168550873589	0.000203079	8.83044e-06	8.15012e-06
GOTERM_BP_DIRECT	GO:0043567~regulation of insulin-like growth factor receptor signaling pathway	5	3.546099290780142	1.499482614878857E-7	3489, 3486, 3485, 2692, 3484	139	7	16792	86.28982528263104	0.000291907	1.21646e-05	1.12274e-05
GOTERM_BP_DIRECT	GO:0070374~positive regulation of ERK1 and ERK2 cascade	12	8.51063829787234	2.1052821597991273E-7	3569, 2247, 7422, 7124, 2641, 116, 2056, 6347, 948, 8829, 1956, 26291	139	175	16792	8.283823227132581	0.000409814	1.63959e-05	1.51328e-05
GOTERM_BP_DIRECT	GO:0032869~cellular response to insulin stimulus	9	6.382978723404255	2.215603946037721E-7	7351, 2645, 9370, 6347, 207, 208, 2692, 3643, 2308	139	77	16792	14.120153228066897	0.000431285	1.65807e-05	1.53033e-05
GOTERM_BP_DIRECT	GO:0045893~positive regulation of transcription, DNA-templated	19	13.47517730496454	2.2993234962934155E-7	64321, 7124, 5465, 2056, 2353, 3172, 186, 6927, 3569, 2247, 3479, 3553, 4851, 7428, 4842, 406, 3643, 1649, 2308	139	515	16792	4.456911364112594	0.000447578	1.65807e-05	1.53033e-05
GOTERM_BP_DIRECT	GO:0043410~positive regulation of MAPK cascade	9	6.382978723404255	3.2946333623980113E-7	154, 155, 3569, 3479, 3630, 3486, 3643, 3952, 3481	139	81	16792	13.422861710631494	0.00064126	2.29095e-05	2.11445e-05
GOTERM_BP_DIRECT	GO:0042594~response to starvation	7	4.964539007092199	3.6854811192459594E-7	5166, 2642, 2641, 116, 6752, 2695, 1649	139	35	16792	24.161151079136694	0.000717306	2.47436e-05	2.28373e-05
GOTERM_BP_DIRECT	GO:0044267~cellular protein metabolic process	10	7.092198581560284	5.512417311641315E-7	3479, 3489, 6478, 3630, 3486, 3485, 3375, 3484, 3481, 5617	139	118	16792	10.237775880990123	0.00107269	3.57756e-05	3.30194e-05
GOTERM_BP_DIRECT	GO:0007565~female pregnancy	9	6.382978723404255	6.846359744844662E-7	7351, 116, 2695, 2353, 7349, 3485, 3952, 10135, 5617	139	89	16792	12.21631234338372	0.0013321	4.29996e-05	3.96868e-05
GOTERM_BP_DIRECT	GO:0007568~aging	11	7.801418439716312	1.0718157706371832E-6	7351, 155, 3569, 4780, 2247, 2353, 2056, 6347, 3485, 207, 3484	139	165	16792	8.053717026378896	0.00208465	6.52133e-05	6.01892e-05
GOTERM_BP_DIRECT	GO:0001666~response to hypoxia	11	7.801418439716312	1.5647808928224336E-6	7351, 7422, 5465, 2056, 9370, 6347, 4842, 3952, 6648, 51129, 1803	139	172	16792	7.725949472979755	0.00304199	9.23221e-05	8.52094e-05
GOTERM_BP_DIRECT	GO:0007218~neuropeptide signaling pathway	9	6.382978723404255	1.8037274844646259E-6	3060, 2922, 114815, 116, 6752, 7349, 4158, 4852, 5539	139	101	16792	10.764869292684663	0.0035057	0.00010329	9.53323e-05
GOTERM_BP_DIRECT	GO:0031018~endocrine pancreas development	6	4.25531914893617	1.9956700198412837E-6	6927, 3569, 2695, 207, 9451, 2308	139	26	16792	27.87825124515772	0.00387803	0.000105015	9.69248e-05
GOTERM_BP_DIRECT	GO:0032757~positive regulation of interleukin-8 production	6	4.25531914893617	1.9956700198412837E-6	5054, 7124, 3553, 9370, 1649, 11315	139	26	16792	27.87825124515772	0.00387803	0.000105015	9.69248e-05
GOTERM_BP_DIRECT	GO:0045840~positive regulation of mitotic nuclear division	6	4.25531914893617	1.9956700198412837E-6	3479, 3553, 3630, 1906, 3643, 3481	139	26	16792	27.87825124515772	0.00387803	0.000105015	9.69248e-05
GOTERM_BP_DIRECT	GO:0036499~PERK-mediated unfolded protein response	5	3.546099290780142	2.0539196747401975E-6	4780, 6347, 3484, 1649, 9451	139	12	16792	50.33573141486811	0.003991	0.000105236	9.71288e-05
GOTERM_BP_DIRECT	GO:0045909~positive regulation of vasodilation	6	4.25531914893617	3.53218335364761E-6	116, 7349, 3630, 4842, 1956, 186	139	29	16792	24.99429421979658	0.00685358	0.000176337	0.000162752
GOTERM_BP_DIRECT	GO:0048009~insulin-like growth factor receptor signaling pathway	5	3.546099290780142	4.100705623756646E-6	3479, 207, 3482, 9451, 3480	139	14	16792	43.14491264131552	0.0079523	0.000190097	0.000175452
GOTERM_BP_DIRECT	GO:0045721~negative regulation of gluconeogenesis	5	3.546099290780142	4.100705623756646E-6	3569, 2645, 3630, 9370, 3953	139	14	16792	43.14491264131552	0.0079523	0.000190097	0.000175452
GOTERM_BP_DIRECT	GO:1902176~negative regulation of oxidative stress-induced intrinsic apoptotic signaling pathway	5	3.546099290780142	4.100705623756646E-6	4780, 3630, 207, 23411, 6648	139	14	16792	43.14491264131552	0.0079523	0.000190097	0.000175452
GOTERM_BP_DIRECT	GO:0043491~protein kinase B signaling	6	4.25531914893617	6.87526560533753E-6	3479, 7124, 3553, 6347, 207, 958	139	33	16792	21.964682799215172	0.013297	0.000311306	0.000287322
GOTERM_BP_DIRECT	GO:0090090~negative regulation of canonical Wnt signaling pathway	10	7.092198581560284	8.07225597326327E-6	64321, 3489, 6478, 5698, 4851, 3485, 3484, 1649, 6934, 2308	139	163	16792	7.411396036544996	0.0155939	0.000357197	0.000329678
GOTERM_BP_DIRECT	GO:0032496~response to lipopolysaccharide	10	7.092198581560284	8.482097201635492E-6	6401, 5972, 2353, 6403, 4851, 2056, 1906, 6833, 958, 6648	139	164	16792	7.366204597297771	0.0163791	0.000366992	0.000338718
GOTERM_BP_DIRECT	GO:0043406~positive regulation of MAP kinase activity	7	4.964539007092199	8.703131313634452E-6	2688, 2247, 7422, 7124, 1906, 958, 1956	139	59	16792	14.332886233386173	0.0168023	0.000368369	0.00033999
GOTERM_BP_DIRECT	GO:0006954~inflammatory response	14	9.929078014184398	1.4861521363086422E-5	4780, 7124, 6401, 2353, 186, 3569, 1401, 3553, 6403, 7349, 6347, 207, 958, 11315	139	379	16792	4.462481729655853	0.028521	0.000610482	0.000563449
GOTERM_BP_DIRECT	GO:0014068~positive regulation of phosphatidylinositol 3-kinase signaling	7	4.964539007092199	1.5323330479202627E-5	2688, 3479, 1440, 6403, 3630, 3952, 23411	139	65	16792	13.009850581073604	0.0293941	0.000610482	0.000563449
GOTERM_BP_DIRECT	GO:1904659~glucose transmembrane transport	5	3.546099290780142	1.5379237537515566E-5	6513, 6524, 6523, 6514, 6527	139	19	16792	31.790988262021962	0.0294997	0.000610482	0.000563449
GOTERM_BP_DIRECT	GO:0001525~angiogenesis	11	7.801418439716312	1.567749705107658E-5	5054, 7422, 64321, 6347, 3952, 23411, 3953, 51129, 10267, 9451, 8829	139	223	16792	5.959028293060618	0.0300632	0.000610482	0.000563449
GOTERM_BP_DIRECT	GO:0007166~cell surface receptor signaling pathway	12	8.51063829787234	1.6475859038091502E-5	154, 2642, 6750, 2740, 1906, 6347, 2692, 3953, 948, 1956, 5617, 186	139	274	16792	5.290763010029933	0.0315697	0.00062899	0.000580532
GOTERM_BP_DIRECT	GO:0032868~response to insulin	7	4.964539007092199	1.8266275017028808E-5	3569, 5465, 3485, 2692, 3952, 6833, 23411	139	67	16792	12.621496832384837	0.0349398	0.000683931	0.00063124
GOTERM_BP_DIRECT	GO:0009749~response to glucose	7	4.964539007092199	1.9899733204373996E-5	169026, 2998, 6927, 2695, 9370, 6934, 3172	139	68	16792	12.435886584849765	0.0380042	0.000731034	0.000674714
GOTERM_BP_DIRECT	GO:0002576~platelet degranulation	8	5.673758865248227	2.2332139434895835E-5	5054, 5265, 213, 3479, 7422, 6403, 948, 3481	139	103	16792	9.382971292868618	0.0425494	0.000805198	0.000743164
GOTERM_BP_DIRECT	GO:0000122~negative regulation of transcription from RNA polymerase II promoter	19	13.47517730496454	2.5182550751038058E-5	7189, 7422, 64321, 7124, 5465, 5741, 2056, 23411, 6927, 1786, 4851, 1906, 7428, 3952, 1649, 948, 6934, 5626, 2308	139	720	16792	3.1879296562749806	0.0478484	0.000891462	0.000822783
GOTERM_BP_DIRECT	GO:0014823~response to activity	6	4.25531914893617	2.6105798096478917E-5	1906, 9370, 6347, 3952, 6648, 26291	139	43	16792	16.85661703195583	0.0495585	0.000907643	0.000837716
GOTERM_BP_DIRECT	GO:0046427~positive regulation of JAK-STAT cascade	5	3.546099290780142	2.847401969780328E-5	3569, 2688, 4851, 3952, 5617	139	22	16792	27.455853499018968	0.0539309	0.000972613	0.000897681
GOTERM_BP_DIRECT	GO:0010888~negative regulation of lipid storage	4	2.8368794326241136	2.9510128910108862E-5	3569, 1401, 7124, 3952	139	8	16792	60.40287769784173	0.0558376	0.000990624	0.000914305
GOTERM_BP_DIRECT	GO:0032755~positive regulation of interleukin-6 production	6	4.25531914893617	3.270061883395257E-5	3569, 7124, 116, 3553, 7349, 948	139	45	16792	16.107434052757796	0.0616846	0.00107912	0.000995983
GOTERM_BP_DIRECT	GO:0007623~circadian rhythm	7	4.964539007092199	3.4926835664367244E-5	5054, 1374, 9370, 406, 3952, 10135, 1956	139	75	16792	11.275203836930455	0.065743	0.00113338	0.00104606
GOTERM_BP_DIRECT	GO:0071222~cellular response to lipopolysaccharide	8	5.673758865248227	4.0664734457234636E-5	3569, 7189, 5054, 7124, 1440, 6347, 958, 948	139	113	16792	8.552619851021838	0.0761226	0.00129794	0.00119794
GOTERM_BP_DIRECT	GO:0009408~response to heat	6	4.25531914893617	4.493369879408739E-5	3569, 3479, 6750, 6347, 207, 4842	139	48	16792	15.100719424460433	0.08377	0.00141106	0.00130235
GOTERM_BP_DIRECT	GO:0042755~eating behavior	5	3.546099290780142	5.672776632780752E-5	3060, 155, 1374, 3375, 3952	139	26	16792	23.23187603763143	0.104571	0.00175316	0.00161809
GOTERM_BP_DIRECT	GO:0010628~positive regulation of gene expression	11	7.801418439716312	6.182017062365613E-5	551, 3569, 1401, 1786, 4780, 7422, 7124, 3553, 3630, 9451, 11315	139	262	16792	5.071997363940908	0.113406	0.00187143	0.00172725
GOTERM_BP_DIRECT	GO:0046888~negative regulation of hormone secretion	4	2.8368794326241136	6.247706578793577E-5	3569, 7349, 1906, 9370	139	10	16792	48.32230215827338	0.114539	0.00187143	0.00172725
GOTERM_BP_DIRECT	GO:0007165~signal transduction	24	17.02127659574468	7.023679967845999E-5	2056, 3375, 3485, 3484, 3482, 3480, 2922, 551, 2247, 3479, 3489, 2641, 3553, 2695, 2908, 6347, 207, 208, 3952, 6833, 10135, 8829, 1956, 26291	139	1161	16792	2.4972765973267896	0.127817	0.00207199	0.00191236
GOTERM_BP_DIRECT	GO:0006091~generation of precursor metabolites and energy	6	4.25531914893617	7.286781640350627E-5	2998, 551, 155, 364, 2642, 9370	139	53	16792	13.676123252341522	0.132274	0.00211752	0.00195438
GOTERM_BP_DIRECT	GO:0045820~negative regulation of glycolytic process	4	2.8368794326241136	8.538919073441969E-5	2203, 5465, 57103, 51548	139	11	16792	43.92936559843035	0.153174	0.00244489	0.00225653
GOTERM_BP_DIRECT	GO:0071549~cellular response to dexamethasone stimulus	5	3.546099290780142	8.841645115052982E-5	3569, 6347, 2308, 1956, 186	139	29	16792	20.828578516497146	0.158151	0.00249488	0.00230267
GOTERM_BP_DIRECT	GO:0008285~negative regulation of cell proliferation	13	9.219858156028367	1.0533446089271397E-4	6750, 6752, 3486, 3172, 3569, 1026, 2247, 3489, 3553, 4851, 7428, 51548, 6648	139	396	16792	3.9658455054138506	0.185432	0.0029298	0.00270409
GOTERM_BP_DIRECT	GO:0043200~response to amino acid	5	3.546099290780142	1.1565024688941132E-4	3569, 6750, 2695, 1906, 6347	139	31	16792	19.484799257368298	0.201631	0.00317142	0.00292709
GOTERM_BP_DIRECT	GO:0030335~positive regulation of cell migration	9	6.382978723404255	1.4092578276000218E-4	3479, 7422, 4851, 3630, 1906, 208, 3643, 1956, 3480	139	184	16792	5.908977166093212	0.239973	0.00379622	0.00350376
GOTERM_BP_DIRECT	GO:0046628~positive regulation of insulin receptor signaling pathway	4	2.8368794326241136	1.4623354021682316E-4	3630, 3952, 23411, 3481	139	13	16792	37.171001660210294	0.247788	0.00379622	0.00350376
GOTERM_BP_DIRECT	GO:0043568~positive regulation of insulin-like growth factor receptor signaling pathway	4	2.8368794326241136	1.4623354021682316E-4	2688, 3479, 3486, 2692	139	13	16792	37.171001660210294	0.247788	0.00379622	0.00350376
GOTERM_BP_DIRECT	GO:0050901~leukocyte tethering or rolling	4	2.8368794326241136	1.4623354021682316E-4	7124, 6401, 6403, 3952	139	13	16792	37.171001660210294	0.247788	0.00379622	0.00350376
GOTERM_BP_DIRECT	GO:0045821~positive regulation of glycolytic process	4	2.8368794326241136	1.8499704055730491E-4	3479, 3630, 2819, 3643	139	14	16792	34.51593011305242	0.302479	0.00467778	0.0043174
GOTERM_BP_DIRECT	GO:0001678~cellular glucose homeostasis	4	2.8368794326241136	1.8499704055730491E-4	2645, 23411, 3098, 2308	139	14	16792	34.51593011305242	0.302479	0.00467778	0.0043174
GOTERM_BP_DIRECT	GO:0051384~response to glucocorticoid	6	4.25531914893617	1.9383205393192903E-4	3569, 7124, 7349, 9370, 3485, 2692	139	65	16792	11.151300498063089	0.314377	0.00483835	0.00446559
GOTERM_BP_DIRECT	GO:0042493~response to drug	11	7.801418439716312	2.0939840644947595E-4	3569, 1026, 6750, 2695, 5741, 2353, 1374, 3485, 6833, 3767, 6648	139	304	16792	4.371260886028019	0.334849	0.0051042	0.00471096
GOTERM_BP_DIRECT	GO:0009409~response to cold	5	3.546099290780142	2.097255512425838E-4	154, 155, 3569, 2353, 6648	139	36	16792	16.778577138289368	0.335273	0.0051042	0.00471096
GOTERM_BP_DIRECT	GO:0051091~positive regulation of sequence-specific DNA binding transcription factor activity	7	4.964539007092199	2.2826919931549292E-4	3569, 7189, 7124, 3553, 1906, 207, 11315	139	105	16792	8.053717026378896	0.358849	0.00542	0.00500244
GOTERM_BP_DIRECT	GO:0045471~response to ethanol	7	4.964539007092199	2.2826919931549292E-4	551, 116, 5741, 1440, 9370, 6347, 3952	139	105	16792	8.053717026378896	0.358849	0.00542	0.00500244
GOTERM_BP_DIRECT	GO:0001938~positive regulation of endothelial cell proliferation	6	4.25531914893617	2.568964084787434E-4	2247, 7422, 6347, 207, 23411, 8829	139	69	16792	10.504848295276824	0.393616	0.00601461	0.00555123
GOTERM_BP_DIRECT	GO:2001237~negative regulation of extrinsic apoptotic signaling pathway	5	3.546099290780142	2.5948990717775475E-4	3479, 6478, 6934, 8829, 11315	139	38	16792	15.895494131010981	0.396671	0.00601461	0.00555123
GOTERM_BP_DIRECT	GO:0006953~acute-phase response	5	3.546099290780142	2.8731370205398047E-4	3569, 1401, 5265, 2056, 3630	139	39	16792	15.487917358420955	0.428494	0.00657503	0.00606848
GOTERM_BP_DIRECT	GO:0006979~response to oxidative stress	7	4.964539007092199	2.937996457390204E-4	2878, 6927, 7349, 5621, 207, 23411, 1956	139	110	16792	7.687638979725311	0.435668	0.00657503	0.00606848
GOTERM_BP_DIRECT	GO:0071356~cellular response to tumor necrosis factor	7	4.964539007092199	2.937996457390204E-4	3569, 4780, 1906, 2819, 6347, 23411, 3767	139	110	16792	7.687638979725311	0.435668	0.00657503	0.00606848
GOTERM_BP_DIRECT	GO:0007190~activation of adenylate cyclase activity	5	3.546099290780142	3.1721505012929327E-4	154, 155, 116, 2740, 2692	139	40	16792	15.100719424460431	0.460825	0.00701838	0.00647768
GOTERM_BP_DIRECT	GO:0045766~positive regulation of angiogenesis	7	4.964539007092199	3.732639070700612E-4	5054, 4780, 2247, 7422, 3553, 23411, 51129	139	115	16792	7.353393806693775	0.516585	0.00816567	0.00753658
GOTERM_BP_DIRECT	GO:0006094~gluconeogenesis	5	3.546099290780142	4.593719760683089E-4	2820, 2203, 5236, 2819, 2538	139	44	16792	13.727926749509484	0.59123	0.00993775	0.00917213
GOTERM_BP_DIRECT	GO:0043536~positive regulation of blood vessel endothelial cell migration	4	2.8368794326241136	4.7787438119384503E-4	4780, 2247, 7422, 207	139	19	16792	25.43279060961757	0.6057	0.0102244	0.00943671
GOTERM_BP_DIRECT	GO:0007187~G-protein coupled receptor signaling pathway, coupled to cyclic nucleotide second messenger	5	3.546099290780142	5.452413811180099E-4	155, 6752, 4158, 4852, 6347	139	46	16792	13.131060369096028	0.654193	0.011539	0.01065
GOTERM_BP_DIRECT	GO:0030307~positive regulation of cell growth	6	4.25531914893617	6.396190117020098E-4	551, 7349, 3630, 207, 3484, 1956	139	84	16792	8.628982528263103	0.712271	0.0133907	0.0123591
GOTERM_BP_DIRECT	GO:1900182~positive regulation of protein localization to nucleus	4	2.8368794326241136	6.480656313084909E-4	3630, 207, 9451, 11315	139	21	16792	23.010620075368276	0.716967	0.0134232	0.0123891
GOTERM_BP_DIRECT	GO:0051023~regulation of immunoglobulin secretion	3	2.127659574468085	6.597364310382972E-4	7189, 7124, 958	139	5	16792	72.48345323741007	0.72333	0.0135211	0.0124794
GOTERM_BP_DIRECT	GO:0050830~defense response to Gram-positive bacterium	6	4.25531914893617	6.751617841492975E-4	3569, 1401, 7124, 1113, 4852, 948	139	85	16792	8.527465086754127	0.731521	0.0136931	0.0126382
GOTERM_BP_DIRECT	GO:0010906~regulation of glucose metabolic process	4	2.8368794326241136	7.458958857747478E-4	5166, 3486, 9370, 23411	139	22	16792	21.964682799215176	0.766086	0.0147542	0.0136175
GOTERM_BP_DIRECT	GO:0045453~bone resorption	4	2.8368794326241136	7.458958857747478E-4	154, 6927, 7189, 5741	139	22	16792	21.964682799215176	0.766086	0.0147542	0.0136175
GOTERM_BP_DIRECT	GO:0007189~adenylate cyclase-activating G-protein coupled receptor signaling pathway	5	3.546099290780142	7.502131309551291E-4	154, 155, 2642, 5741, 2692	139	50	16792	12.080575539568345	0.768045	0.0147542	0.0136175
GOTERM_BP_DIRECT	GO:0007204~positive regulation of cytosolic calcium ion concentration	7	4.964539007092199	8.386920735138008E-4	3060, 551, 775, 116, 2740, 1906, 948	139	134	16792	6.3107484161924186	0.804778	0.0163293	0.0150713
GOTERM_BP_DIRECT	GO:0035924~cellular response to vascular endothelial growth factor stimulus	4	2.8368794326241136	8.526428691480312E-4	7422, 4851, 207, 8829	139	23	16792	21.009696590553645	0.810014	0.0164366	0.0151703
GOTERM_BP_DIRECT	GO:0010629~negative regulation of gene expression	7	4.964539007092199	9.412436466968068E-4	1026, 7124, 7349, 207, 23411, 11315, 1636	139	137	16792	6.172556845034921	0.840141	0.0179667	0.0165825
GOTERM_BP_DIRECT	GO:0033210~leptin-mediated signaling pathway	3	2.127659574468085	9.842709221561563E-4	3952, 23411, 3953	139	6	16792	60.40287769784173	0.852999	0.0182512	0.0168451
GOTERM_BP_DIRECT	GO:0045908~negative regulation of vasodilation	3	2.127659574468085	9.842709221561563E-4	1401, 1113, 3630	139	6	16792	60.40287769784173	0.852999	0.0182512	0.0168451
GOTERM_BP_DIRECT	GO:0072655~establishment of protein localization to mitochondrion	3	2.127659574468085	9.842709221561563E-4	207, 3098, 1649	139	6	16792	60.40287769784173	0.852999	0.0182512	0.0168451
GOTERM_BP_DIRECT	GO:0050829~defense response to Gram-negative bacterium	5	3.546099290780142	0.0010763605993664809	3569, 5054, 1113, 6403, 4852	139	55	16792	10.982341399607586	0.877151	0.0197705	0.0182474
GOTERM_BP_DIRECT	GO:0071456~cellular response to hypoxia	6	4.25531914893617	0.0011708212054584984	4780, 7422, 57103, 1906, 207, 23411	139	96	16792	7.550359712230216	0.89781	0.0213046	0.0196632
GOTERM_BP_DIRECT	GO:0005978~glycogen biosynthetic process	4	2.8368794326241136	0.001229422421123981	2998, 5236, 207, 208	139	26	16792	18.585500830105147	0.908842	0.0215917	0.0199282
GOTERM_BP_DIRECT	GO:0050999~regulation of nitric-oxide synthase activity	4	2.8368794326241136	0.001229422421123981	3553, 207, 3952, 1956	139	26	16792	18.585500830105147	0.908842	0.0215917	0.0199282
GOTERM_BP_DIRECT	GO:0032148~activation of protein kinase B activity	4	2.8368794326241136	0.001229422421123981	3479, 3630, 3643, 11315	139	26	16792	18.585500830105147	0.908842	0.0215917	0.0199282
GOTERM_BP_DIRECT	GO:0070301~cellular response to hydrogen peroxide	5	3.546099290780142	0.001230957920393956	3569, 4780, 23411, 11315, 2308	139	57	16792	10.596996087340653	0.909114	0.0215917	0.0199282
GOTERM_BP_DIRECT	GO:0044321~response to leptin	3	2.127659574468085	0.0013705570613223484	1906, 23411, 3953	139	7	16792	51.77389516957863	0.930769	0.0232765	0.0214832
GOTERM_BP_DIRECT	GO:0060982~coronary artery morphogenesis	3	2.127659574468085	0.0013705570613223484	7422, 4851, 8829	139	7	16792	51.77389516957863	0.930769	0.0232765	0.0214832
GOTERM_BP_DIRECT	GO:0042104~positive regulation of activated T cell proliferation	4	2.8368794326241136	0.0013748289343218343	3479, 2056, 3485, 3481	139	27	16792	17.89714894750866	0.931343	0.0232765	0.0214832
GOTERM_BP_DIRECT	GO:0048678~response to axon injury	4	2.8368794326241136	0.0013748289343218343	2247, 2695, 2056, 6648	139	27	16792	17.89714894750866	0.931343	0.0232765	0.0214832
GOTERM_BP_DIRECT	GO:0071407~cellular response to organic cyclic compound	5	3.546099290780142	0.0014004615899095448	7124, 6566, 3553, 6347, 207	139	59	16792	10.237775880990123	0.93469	0.023506	0.0216951
GOTERM_BP_DIRECT	GO:0050679~positive regulation of epithelial cell proliferation	5	3.546099290780142	0.0014910343824685055	3569, 3479, 7422, 4851, 1956	139	60	16792	10.06714628297362	0.945263	0.0248123	0.0229008
GOTERM_BP_DIRECT	GO:2000352~negative regulation of endothelial cell apoptotic process	4	2.8368794326241136	0.0015306034133354817	5054, 4780, 51129, 26291	139	28	16792	17.25796505652621	0.949327	0.025255	0.0233093
GOTERM_BP_DIRECT	GO:0032099~negative regulation of appetite	3	2.127659574468085	0.0018175727055310623	5465, 7349, 3952	139	8	16792	45.3021582733813	0.971046	0.0297379	0.0274469
GOTERM_BP_DIRECT	GO:2000379~positive regulation of reactive oxygen species metabolic process	4	2.8368794326241136	0.0018743027594296361	4780, 1026, 3952, 948	139	30	16792	16.107434052757796	0.974079	0.029912	0.0276076
GOTERM_BP_DIRECT	GO:0045776~negative regulation of blood pressure	4	2.8368794326241136	0.0018743027594296361	5465, 7349, 9370, 4842	139	30	16792	16.107434052757796	0.974079	0.029912	0.0276076
GOTERM_BP_DIRECT	GO:0033574~response to testosterone	4	2.8368794326241136	0.0018743027594296361	551, 2056, 1906, 3767	139	30	16792	16.107434052757796	0.974079	0.029912	0.0276076
GOTERM_BP_DIRECT	GO:0000187~activation of MAPK activity	6	4.25531914893617	0.0018952630484061754	7189, 3479, 2247, 7124, 3553, 3643	139	107	16792	6.7741545081691665	0.975117	0.0300006	0.0276893
GOTERM_BP_DIRECT	GO:0030073~insulin secretion	4	2.8368794326241136	0.0020627298144354333	169026, 6927, 3952, 9451	139	31	16792	15.58783940589464	0.982052	0.0323882	0.0298929
GOTERM_BP_DIRECT	GO:0031663~lipopolysaccharide-mediated signaling pathway	4	2.8368794326241136	0.002262529502631066	7124, 3553, 6347, 207	139	32	16792	15.100719424460433	0.987846	0.0352412	0.0325261
GOTERM_BP_DIRECT	GO:0032000~positive regulation of fatty acid beta-oxidation	3	2.127659574468085	0.0023243081300110555	5465, 1374, 208	139	9	16792	40.26858513189449	0.989227	0.0359161	0.0331491
GOTERM_BP_DIRECT	GO:0070555~response to interleukin-1	4	2.8368794326241136	0.0024739325140995883	169026, 7189, 6401, 2056	139	33	16792	14.64312186614345	0.991955	0.0379271	0.0350052
GOTERM_BP_DIRECT	GO:0043154~negative regulation of cysteine-type endopeptidase activity involved in apoptotic process	5	3.546099290780142	0.002497284419800539	551, 3569, 7422, 6478, 207	139	69	16792	8.754040246064019	0.992314	0.037986	0.0350595
GOTERM_BP_DIRECT	GO:0007265~Ras protein signal transduction	5	3.546099290780142	0.0026319775089474174	1786, 1026, 3479, 2247, 11315	139	70	16792	8.628982528263105	0.994091	0.0397245	0.0366641
GOTERM_BP_DIRECT	GO:0043267~negative regulation of potassium ion transport	3	2.127659574468085	0.0028897658960403655	3060, 116, 4842	139	10	16792	36.24172661870504	0.996428	0.0429494	0.0396405
GOTERM_BP_DIRECT	GO:0051156~glucose 6-phosphate metabolic process	3	2.127659574468085	0.0028897658960403655	2645, 3098, 2538	139	10	16792	36.24172661870504	0.996428	0.0429494	0.0396405
GOTERM_BP_DIRECT	GO:0010043~response to zinc ion	4	2.8368794326241136	0.0031799506334580503	169026, 55532, 6833, 6648	139	36	16792	13.422861710631496	0.997973	0.0469043	0.0432907
GOTERM_BP_DIRECT	GO:0007584~response to nutrient	5	3.546099290780142	0.0032206528199010508	2642, 6750, 6752, 9370, 3485	139	74	16792	8.162551040248882	0.998128	0.0470077	0.0433862
GOTERM_BP_DIRECT	GO:0030308~negative regulation of cell growth	6	4.25531914893617	0.003235251353841079	1026, 2203, 64321, 23411, 3172, 186	139	121	16792	5.990368036149593	0.998181	0.0470077	0.0433862
GOTERM_BP_DIRECT	GO:0043065~positive regulation of apoptotic process	9	6.382978723404255	0.0033842238714706127	3569, 7189, 7124, 4851, 3486, 207, 23411, 3482, 2308	139	300	16792	3.624172661870504	0.99864	0.048808	0.0450478
GOTERM_BP_DIRECT	GO:0007188~adenylate cyclase-modulating G-protein coupled receptor signaling pathway	4	2.8368794326241136	0.0034399177975260532	154, 155, 2642, 2641	139	37	16792	13.060081664398213	0.99878	0.0488958	0.0451288
GOTERM_BP_DIRECT	GO:0051260~protein homooligomerization	7	4.964539007092199	0.0034405364921351474	5621, 1374, 9370, 6648, 51129, 9451, 6580	139	177	16792	4.777628744462057	0.998782	0.0488958	0.0451288
GOTERM_BP_DIRECT	GO:0046325~negative regulation of glucose import	3	2.127659574468085	0.0035129607193745646	7124, 3952, 51548	139	11	16792	32.94702419882277	0.998942	0.0495633	0.0457449
GOTERM_BP_DIRECT	GO:0042517~positive regulation of tyrosine phosphorylation of Stat3 protein	4	2.8368794326241136	0.0037125259024887694	3569, 2688, 7422, 3952	139	38	16792	12.716395304808785	0.999284	0.0516924	0.0477099
GOTERM_BP_DIRECT	GO:0045454~cell redox homeostasis	5	3.546099290780142	0.003716964811424119	3569, 4780, 4842, 1649, 2936	139	77	16792	7.844529571148276	0.99929	0.0516924	0.0477099
GOTERM_BP_DIRECT	GO:2000505~regulation of energy homeostasis	3	2.127659574468085	0.004192919340482921	3953, 948, 2308	139	12	16792	30.201438848920866	0.99972	0.0570882	0.05269
GOTERM_BP_DIRECT	GO:0021954~central nervous system neuron development	3	2.127659574468085	0.004192919340482921	4133, 4852, 3952	139	12	16792	30.201438848920866	0.99972	0.0570882	0.05269
GOTERM_BP_DIRECT	GO:0042738~exogenous drug catabolic process	3	2.127659574468085	0.004192919340482921	1576, 4842, 1559	139	12	16792	30.201438848920866	0.99972	0.0570882	0.05269
GOTERM_BP_DIRECT	GO:0042060~wound healing	5	3.546099290780142	0.004262775966719906	3569, 2247, 5465, 3630, 1956	139	80	16792	7.5503597122302155	0.999756	0.0576363	0.0531959
GOTERM_BP_DIRECT	GO:0071377~cellular response to glucagon stimulus	4	2.8368794326241136	0.004296399052579772	2642, 2641, 2740, 26291	139	40	16792	12.080575539568345	0.999771	0.0576903	0.0532457
GOTERM_BP_DIRECT	GO:0032024~positive regulation of insulin secretion	4	2.8368794326241136	0.004608013536614676	169026, 2645, 2695, 6934	139	41	16792	11.785927355676435	0.999876	0.0614507	0.0567164
GOTERM_BP_DIRECT	GO:0051092~positive regulation of NF-kappaB transcription factor activity	6	4.25531914893617	0.004840324077442604	3569, 7189, 7124, 3553, 3630, 958	139	133	16792	5.449883702060908	0.999921	0.0639743	0.0590456
GOTERM_BP_DIRECT	GO:0010745~negative regulation of macrophage derived foam cell differentiation	3	2.127659574468085	0.004928680395028902	1401, 5465, 9370	139	13	16792	27.87825124515772	0.999934	0.0639743	0.0590456
GOTERM_BP_DIRECT	GO:0060644~mammary gland epithelial cell differentiation	3	2.127659574468085	0.004928680395028902	2247, 207, 208	139	13	16792	27.87825124515772	0.999934	0.0639743	0.0590456
GOTERM_BP_DIRECT	GO:0045995~regulation of embryonic development	3	2.127659574468085	0.004928680395028902	4780, 64321, 3643	139	13	16792	27.87825124515772	0.999934	0.0639743	0.0590456
GOTERM_BP_DIRECT	GO:0008202~steroid metabolic process	4	2.8368794326241136	0.005271420387515887	1576, 51741, 1559, 2538	139	43	16792	11.237744687970553	0.999966	0.0679699	0.0627334
GOTERM_BP_DIRECT	GO:0014912~negative regulation of smooth muscle cell migration	3	2.127659574468085	0.005719294287492894	5054, 3486, 9370	139	14	16792	25.886947584789315	0.999986	0.0727808	0.0671737
GOTERM_BP_DIRECT	GO:0030194~positive regulation of blood coagulation	3	2.127659574468085	0.005719294287492894	5054, 4780, 948	139	14	16792	25.886947584789315	0.999986	0.0727808	0.0671737
GOTERM_BP_DIRECT	GO:0032147~activation of protein kinase activity	4	2.8368794326241136	0.005989415993560741	7189, 7422, 2056, 3643	139	45	16792	10.738289368505198	0.999992	0.0757233	0.0698895
GOTERM_BP_DIRECT	GO:0010595~positive regulation of endothelial cell migration	4	2.8368794326241136	0.006369242129680078	2247, 7422, 1906, 8829	139	46	16792	10.504848295276823	0.999996	0.0800059	0.0738421
GOTERM_BP_DIRECT	GO:0006112~energy reserve metabolic process	3	2.127659574468085	0.006563823064217162	155, 3952, 3953	139	15	16792	24.16115107913669	0.999997	0.0802916	0.0741058
GOTERM_BP_DIRECT	GO:2000679~positive regulation of transcription regulatory region DNA binding	3	2.127659574468085	0.006563823064217162	7189, 3479, 11315	139	15	16792	24.16115107913669	0.999997	0.0802916	0.0741058
GOTERM_BP_DIRECT	GO:0002042~cell migration involved in sprouting angiogenesis	3	2.127659574468085	0.006563823064217162	2247, 7422, 8829	139	15	16792	24.16115107913669	0.999997	0.0802916	0.0741058
GOTERM_BP_DIRECT	GO:0032270~positive regulation of cellular protein metabolic process	3	2.127659574468085	0.006563823064217162	3630, 9370, 207	139	15	16792	24.16115107913669	0.999997	0.0802916	0.0741058
GOTERM_BP_DIRECT	GO:0032355~response to estradiol	5	3.546099290780142	0.006722496173458889	2688, 7349, 3485, 3952, 3767	139	91	16792	6.637678867894695	0.999998	0.0802916	0.0741058
GOTERM_BP_DIRECT	GO:0051781~positive regulation of cell division	4	2.8368794326241136	0.006763131890663396	2247, 7422, 3553, 3481	139	47	16792	10.281340884739018	0.999998	0.0802916	0.0741058
GOTERM_BP_DIRECT	GO:0031100~organ regeneration	4	2.8368794326241136	0.006763131890663396	1026, 4851, 6347, 3482	139	47	16792	10.281340884739018	0.999998	0.0802916	0.0741058
GOTERM_BP_DIRECT	GO:0045860~positive regulation of protein kinase activity	4	2.8368794326241136	0.006763131890663396	1026, 7124, 2641, 116	139	47	16792	10.281340884739018	0.999998	0.0802916	0.0741058
GOTERM_BP_DIRECT	GO:0009267~cellular response to starvation	4	2.8368794326241136	0.006763131890663396	213, 5166, 23411, 2308	139	47	16792	10.281340884739018	0.999998	0.0802916	0.0741058
GOTERM_BP_DIRECT	GO:0050995~negative regulation of lipid catabolic process	3	2.127659574468085	0.007461340287829242	7124, 3553, 3630	139	16	16792	22.65107913669065	1	0.0871441	0.0804304
GOTERM_BP_DIRECT	GO:0090280~positive regulation of calcium ion import	3	2.127659574468085	0.007461340287829242	2641, 7349, 6347	139	16	16792	22.65107913669065	1	0.0871441	0.0804304
GOTERM_BP_DIRECT	GO:0006974~cellular response to DNA damage stimulus	7	4.964539007092199	0.007474608996165037	7189, 1026, 57103, 207, 23411, 1649, 2308	139	208	16792	4.0655783065855005	1	0.0871441	0.0804304
GOTERM_BP_DIRECT	GO:0006955~immune response	10	7.092198581560284	0.00804058526820734	3569, 7124, 5871, 3553, 1440, 4851, 6347, 958, 948, 3480	139	421	16792	2.869495377569678	1	0.0931846	0.0860055
GOTERM_BP_DIRECT	GO:0042523~positive regulation of tyrosine phosphorylation of Stat5 protein	3	2.127659574468085	0.008410930916536424	2688, 3479, 2056	139	17	16792	21.318662716885314	1	0.0957666	0.0883886
GOTERM_BP_DIRECT	GO:0055093~response to hyperoxia	3	2.127659574468085	0.008410930916536424	1026, 2056, 6648	139	17	16792	21.318662716885314	1	0.0957666	0.0883886
GOTERM_BP_DIRECT	GO:0090201~negative regulation of release of cytochrome c from mitochondria	3	2.127659574468085	0.008410930916536424	551, 3479, 207	139	17	16792	21.318662716885314	1	0.0957666	0.0883886
GOTERM_BP_DIRECT	GO:0019233~sensory perception of pain	4	2.8368794326241136	0.008947732416022347	116, 2695, 1906, 3375	139	52	16792	9.292750415052573	1	0.100122	0.0924085
GOTERM_BP_DIRECT	GO:0071333~cellular response to glucose stimulus	4	2.8368794326241136	0.008947732416022347	7351, 2692, 3767, 26291	139	52	16792	9.292750415052573	1	0.100122	0.0924085
GOTERM_BP_DIRECT	GO:0032880~regulation of protein localization	4	2.8368794326241136	0.008947732416022347	116, 5621, 3630, 207	139	52	16792	9.292750415052573	1	0.100122	0.0924085
GOTERM_BP_DIRECT	GO:0031175~neuron projection development	5	3.546099290780142	0.009322079680463401	3569, 4133, 116, 7349, 4852	139	100	16792	6.040287769784173	1	0.103715	0.0957244
GOTERM_BP_DIRECT	GO:0006629~lipid metabolic process	6	4.25531914893617	0.009631085294986618	1576, 6566, 5465, 3952, 948, 3172	139	157	16792	4.616780460981533	1	0.106544	0.0983356
GOTERM_BP_DIRECT	GO:0048146~positive regulation of fibroblast proliferation	4	2.8368794326241136	0.009923971298171193	1026, 3479, 51548, 1956	139	54	16792	8.94857447375433	1	0.109164	0.100754
GOTERM_BP_DIRECT	GO:0007263~nitric oxide mediated signal transduction	3	2.127659574468085	0.010462728447092593	4842, 948, 186	139	19	16792	19.074592957213177	1	0.113804	0.105036
GOTERM_BP_DIRECT	GO:0045672~positive regulation of osteoclast differentiation	3	2.127659574468085	0.010462728447092593	7189, 7124, 2353	139	19	16792	19.074592957213177	1	0.113804	0.105036
GOTERM_BP_DIRECT	GO:0048015~phosphatidylinositol-mediated signaling	5	3.546099290780142	0.011374932483477193	3479, 2247, 207, 1956, 3480	139	106	16792	5.698384688475634	1	0.122356	0.112929
GOTERM_BP_DIRECT	GO:0006959~humoral immune response	4	2.8368794326241136	0.011500332140410043	3569, 7124, 4851, 6347	139	57	16792	8.477596869872524	1	0.122356	0.112929
GOTERM_BP_DIRECT	GO:0032922~circadian regulation of gene expression	4	2.8368794326241136	0.011500332140410043	5465, 406, 23411, 10135	139	57	16792	8.477596869872524	1	0.122356	0.112929
GOTERM_BP_DIRECT	GO:0071385~cellular response to glucocorticoid stimulus	3	2.127659574468085	0.011563161133966177	116, 6752, 1906	139	20	16792	18.12086330935252	1	0.122356	0.112929
GOTERM_BP_DIRECT	GO:0006833~water transport	3	2.127659574468085	0.011563161133966177	551, 364, 361	139	20	16792	18.12086330935252	1	0.122356	0.112929
GOTERM_BP_DIRECT	GO:0035902~response to immobilization stress	3	2.127659574468085	0.01271211855531957	5972, 2353, 6648	139	21	16792	17.257965056526206	1	0.133067	0.122815
GOTERM_BP_DIRECT	GO:0032094~response to food	3	2.127659574468085	0.01271211855531957	6566, 207, 2538	139	21	16792	17.257965056526206	1	0.133067	0.122815
GOTERM_BP_DIRECT	GO:0043433~negative regulation of sequence-specific DNA binding transcription factor activity	4	2.8368794326241136	0.013212883969319396	5621, 23411, 1649, 6934	139	60	16792	8.053717026378898	1	0.136838	0.126295
GOTERM_BP_DIRECT	GO:0042102~positive regulation of T cell proliferation	4	2.8368794326241136	0.013212883969319396	3569, 7189, 3553, 3952	139	60	16792	8.053717026378898	1	0.136838	0.126295
GOTERM_BP_DIRECT	GO:0032092~positive regulation of protein binding	4	2.8368794326241136	0.013814294659019686	2641, 1440, 6934, 1636	139	61	16792	7.921688878405472	1	0.141782	0.130859
GOTERM_BP_DIRECT	GO:0051000~positive regulation of nitric-oxide synthase activity	3	2.127659574468085	0.013908740821796151	3630, 207, 186	139	22	16792	16.473512099411384	1	0.141782	0.130859
GOTERM_BP_DIRECT	GO:0031334~positive regulation of protein complex assembly	3	2.127659574468085	0.013908740821796151	2247, 7422, 7124	139	22	16792	16.473512099411384	1	0.141782	0.130859
GOTERM_BP_DIRECT	GO:0007586~digestion	4	2.8368794326241136	0.015063271693545863	6750, 6752, 4852, 5539	139	63	16792	7.670206691789425	1	0.151289	0.139633
GOTERM_BP_DIRECT	GO:0072659~protein localization to plasma membrane	4	2.8368794326241136	0.015063271693545863	7124, 9370, 208, 10267	139	63	16792	7.670206691789425	1	0.151289	0.139633
GOTERM_BP_DIRECT	GO:0045662~negative regulation of myoblast differentiation	3	2.127659574468085	0.01515217872224039	7124, 4851, 1649	139	23	16792	15.757272442915234	1	0.151289	0.139633
GOTERM_BP_DIRECT	GO:0071398~cellular response to fatty acid	3	2.127659574468085	0.01515217872224039	5166, 1374, 1906	139	23	16792	15.757272442915234	1	0.151289	0.139633
GOTERM_BP_DIRECT	GO:0007186~G-protein coupled receptor signaling pathway	15	10.638297872340425	0.01601898756817586	6750, 5741, 350383, 3482, 186, 2641, 2740, 3630, 7349, 4158, 6347, 207, 1906, 3643, 10267	139	899	16792	2.015668888693272	1	0.153903	0.142046
GOTERM_BP_DIRECT	GO:0061647~histone H3-K9 modification	2	1.4184397163120568	0.01636934490708654	23411, 51548	139	2	16792	120.80575539568346	1	0.153903	0.142046
GOTERM_BP_DIRECT	GO:0090274~positive regulation of somatostatin secretion	2	1.4184397163120568	0.01636934490708654	6343, 116	139	2	16792	120.80575539568346	1	0.153903	0.142046
GOTERM_BP_DIRECT	GO:1990619~histone H3-K9 deacetylation	2	1.4184397163120568	0.01636934490708654	23411, 51548	139	2	16792	120.80575539568346	1	0.153903	0.142046
GOTERM_BP_DIRECT	GO:1902336~positive regulation of retinal ganglion cell axon guidance	2	1.4184397163120568	0.01636934490708654	7422, 8829	139	2	16792	120.80575539568346	1	0.153903	0.142046
GOTERM_BP_DIRECT	GO:2000334~positive regulation of blood microparticle formation	2	1.4184397163120568	0.01636934490708654	7124, 948	139	2	16792	120.80575539568346	1	0.153903	0.142046
GOTERM_BP_DIRECT	GO:0090259~regulation of retinal ganglion cell axon guidance	2	1.4184397163120568	0.01636934490708654	7422, 8829	139	2	16792	120.80575539568346	1	0.153903	0.142046
GOTERM_BP_DIRECT	GO:0098868~bone growth	2	1.4184397163120568	0.01636934490708654	3952, 3953	139	2	16792	120.80575539568346	1	0.153903	0.142046
GOTERM_BP_DIRECT	GO:0038190~VEGF-activated neuropilin signaling pathway	2	1.4184397163120568	0.01636934490708654	7422, 8829	139	2	16792	120.80575539568346	1	0.153903	0.142046
GOTERM_BP_DIRECT	GO:0070543~response to linoleic acid	2	1.4184397163120568	0.01636934490708654	9370, 948	139	2	16792	120.80575539568346	1	0.153903	0.142046
GOTERM_BP_DIRECT	GO:0003169~coronary vein morphogenesis	2	1.4184397163120568	0.01636934490708654	7422, 4851	139	2	16792	120.80575539568346	1	0.153903	0.142046
GOTERM_BP_DIRECT	GO:0002092~positive regulation of receptor internalization	3	2.127659574468085	0.01644159360499617	2688, 7422, 6401	139	24	16792	15.100719424460433	1	0.153903	0.142046
GOTERM_BP_DIRECT	GO:0051602~response to electrical stimulus	3	2.127659574468085	0.01644159360499617	3569, 2056, 6648	139	24	16792	15.100719424460433	1	0.153903	0.142046
GOTERM_BP_DIRECT	GO:0034198~cellular response to amino acid starvation	3	2.127659574468085	0.017776157266293082	7351, 1026, 9451	139	25	16792	14.496690647482016	1	0.163256	0.150678
GOTERM_BP_DIRECT	GO:0050715~positive regulation of cytokine secretion	3	2.127659574468085	0.017776157266293082	7124, 3630, 186	139	25	16792	14.496690647482016	1	0.163256	0.150678
GOTERM_BP_DIRECT	GO:0051899~membrane depolarization	3	2.127659574468085	0.017776157266293082	1906, 9370, 11315	139	25	16792	14.496690647482016	1	0.163256	0.150678
GOTERM_BP_DIRECT	GO:0046686~response to cadmium ion	3	2.127659574468085	0.017776157266293082	5741, 5621, 6648	139	25	16792	14.496690647482016	1	0.163256	0.150678
GOTERM_BP_DIRECT	GO:0006915~apoptotic process	11	7.801418439716312	0.018672937760136836	551, 6478, 57103, 3553, 2056, 2908, 3486, 3375, 208, 1649, 2308	139	567	16792	2.3436742669356576	1	0.170686	0.157536
GOTERM_BP_DIRECT	GO:0006898~receptor-mediated endocytosis	6	4.25531914893617	0.01878763564438881	154, 155, 213, 3482, 948, 1956	139	186	16792	3.8969598514736603	1	0.170932	0.157763
GOTERM_BP_DIRECT	GO:0070328~triglyceride homeostasis	3	2.127659574468085	0.019155051836515197	2695, 51129, 3172	139	26	16792	13.93912562257886	1	0.173465	0.160101
GOTERM_BP_DIRECT	GO:0098869~cellular oxidant detoxification	4	2.8368794326241136	0.01992332381113373	2878, 213, 2936, 11315	139	70	16792	6.903186022610484	1	0.179587	0.165751
GOTERM_BP_DIRECT	GO:0014065~phosphatidylinositol 3-kinase signaling	3	2.127659574468085	0.020577469668873385	3479, 1906, 3480	139	27	16792	13.422861710631496	1	0.184628	0.170404
GOTERM_BP_DIRECT	GO:0071260~cellular response to mechanical stimulus	4	2.8368794326241136	0.020680018656931552	3553, 207, 958, 1956	139	71	16792	6.80595805046104	1	0.184697	0.170468
GOTERM_BP_DIRECT	GO:0000165~MAPK cascade	7	4.964539007092199	0.02124202576055291	2247, 7124, 3553, 5698, 3630, 6347, 1956	139	262	16792	3.2276346861442144	1	0.18885	0.174301
GOTERM_BP_DIRECT	GO:0001569~patterning of blood vessels	3	2.127659574468085	0.022042613227627666	7422, 1906, 8829	139	28	16792	12.943473792394657	1	0.193117	0.178239
GOTERM_BP_DIRECT	GO:0061418~regulation of transcription from RNA polymerase II promoter in response to hypoxia	3	2.127659574468085	0.022042613227627666	7422, 2056, 7428	139	28	16792	12.943473792394657	1	0.193117	0.178239
GOTERM_BP_DIRECT	GO:0051881~regulation of mitochondrial membrane potential	3	2.127659574468085	0.022042613227627666	7351, 6648, 11315	139	28	16792	12.943473792394657	1	0.193117	0.178239
GOTERM_BP_DIRECT	GO:0045892~negative regulation of transcription, DNA-templated	10	7.092198581560284	0.022118725289657266	7189, 7124, 4851, 9370, 406, 23411, 51548, 1649, 6934, 2308	139	499	16792	2.420957021957584	1	0.193117	0.178239
GOTERM_BP_DIRECT	GO:0001889~liver development	4	2.8368794326241136	0.02304400402529116	6927, 4851, 3482, 6648	139	74	16792	6.530040832199107	1	0.200298	0.184866
GOTERM_BP_DIRECT	GO:0042149~cellular response to glucose starvation	3	2.127659574468085	0.023549694976965792	4780, 6513, 9451	139	29	16792	12.49714710989829	1	0.202604	0.186995
GOTERM_BP_DIRECT	GO:0060559~positive regulation of calcidiol 1-monooxygenase activity	2	1.4184397163120568	0.024453980427688916	7124, 3553	139	3	16792	80.53717026378898	1	0.202604	0.186995
GOTERM_BP_DIRECT	GO:0002032~desensitization of G-protein coupled receptor protein signaling pathway by arrestin	2	1.4184397163120568	0.024453980427688916	154, 155	139	3	16792	80.53717026378898	1	0.202604	0.186995
GOTERM_BP_DIRECT	GO:0060978~angiogenesis involved in coronary vascular morphogenesis	2	1.4184397163120568	0.024453980427688916	2247, 8829	139	3	16792	80.53717026378898	1	0.202604	0.186995
GOTERM_BP_DIRECT	GO:0002025~vasodilation by norepinephrine-epinephrine involved in regulation of systemic arterial blood pressure	2	1.4184397163120568	0.024453980427688916	154, 155	139	3	16792	80.53717026378898	1	0.202604	0.186995
GOTERM_BP_DIRECT	GO:0031649~heat generation	2	1.4184397163120568	0.024453980427688916	154, 155	139	3	16792	80.53717026378898	1	0.202604	0.186995
GOTERM_BP_DIRECT	GO:0070141~response to UV-A	2	1.4184397163120568	0.024453980427688916	207, 1956	139	3	16792	80.53717026378898	1	0.202604	0.186995
GOTERM_BP_DIRECT	GO:2000366~positive regulation of STAT protein import into nucleus	2	1.4184397163120568	0.024453980427688916	3569, 3952	139	3	16792	80.53717026378898	1	0.202604	0.186995
GOTERM_BP_DIRECT	GO:0060948~cardiac vascular smooth muscle cell development	2	1.4184397163120568	0.024453980427688916	7422, 4851	139	3	16792	80.53717026378898	1	0.202604	0.186995
GOTERM_BP_DIRECT	GO:0008645~hexose transport	2	1.4184397163120568	0.024453980427688916	6523, 6514	139	3	16792	80.53717026378898	1	0.202604	0.186995
GOTERM_BP_DIRECT	GO:1901671~positive regulation of superoxide dismutase activity	2	1.4184397163120568	0.024453980427688916	7124, 11315	139	3	16792	80.53717026378898	1	0.202604	0.186995
GOTERM_BP_DIRECT	GO:0030324~lung development	4	2.8368794326241136	0.024698259298967132	2247, 7422, 4851, 1956	139	76	16792	6.358197652404392	1	0.203761	0.188063
GOTERM_BP_DIRECT	GO:0045739~positive regulation of DNA repair	3	2.127659574468085	0.02509793727791592	57103, 23411, 1956	139	30	16792	12.080575539568345	1	0.206184	0.1903
GOTERM_BP_DIRECT	GO:0050821~protein stabilization	5	3.546099290780142	0.0259024658144984	1026, 3479, 64321, 7428, 11315	139	136	16792	4.441388066017773	1	0.2119	0.195575
GOTERM_BP_DIRECT	GO:0043161~proteasome-mediated ubiquitin-dependent protein catabolic process	6	4.25531914893617	0.026208186869411995	4780, 6478, 5698, 406, 23411, 1649	139	203	16792	3.5706134599709394	1	0.213504	0.197055
GOTERM_BP_DIRECT	GO:0045765~regulation of angiogenesis	3	2.127659574468085	0.02668657227634975	3569, 2247, 3952	139	31	16792	11.69087955442098	1	0.213822	0.197349
GOTERM_BP_DIRECT	GO:0071392~cellular response to estradiol stimulus	3	2.127659574468085	0.02668657227634975	3569, 6752, 1956	139	31	16792	11.69087955442098	1	0.213822	0.197349
GOTERM_BP_DIRECT	GO:0010332~response to gamma radiation	3	2.127659574468085	0.02668657227634975	57103, 6347, 6648	139	31	16792	11.69087955442098	1	0.213822	0.197349
GOTERM_BP_DIRECT	GO:0043507~positive regulation of JUN kinase activity	3	2.127659574468085	0.02668657227634975	7189, 7124, 1906	139	31	16792	11.69087955442098	1	0.213822	0.197349
GOTERM_BP_DIRECT	GO:0001558~regulation of cell growth	4	2.8368794326241136	0.028194345705461546	3489, 3486, 3485, 3484	139	80	16792	6.040287769784173	1	0.221402	0.204344
GOTERM_BP_DIRECT	GO:0001503~ossification	4	2.8368794326241136	0.028194345705461546	7189, 3481, 9451, 1956	139	80	16792	6.040287769784173	1	0.221402	0.204344
GOTERM_BP_DIRECT	GO:0050873~brown fat cell differentiation	3	2.127659574468085	0.028314841794654537	154, 155, 9370	139	32	16792	11.325539568345325	1	0.221402	0.204344
GOTERM_BP_DIRECT	GO:0046677~response to antibiotic	3	2.127659574468085	0.028314841794654537	155, 3569, 6347	139	32	16792	11.325539568345325	1	0.221402	0.204344
GOTERM_BP_DIRECT	GO:0045907~positive regulation of vasoconstriction	3	2.127659574468085	0.028314841794654537	551, 207, 1956	139	32	16792	11.325539568345325	1	0.221402	0.204344
GOTERM_BP_DIRECT	GO:0042177~negative regulation of protein catabolic process	3	2.127659574468085	0.028314841794654537	3630, 11315, 1956	139	32	16792	11.325539568345325	1	0.221402	0.204344
GOTERM_BP_DIRECT	GO:0006096~glycolytic process	3	2.127659574468085	0.03168729945748567	2645, 5236, 3098	139	34	16792	10.659331358442657	1	0.238582	0.220201
GOTERM_BP_DIRECT	GO:0010574~regulation of vascular endothelial growth factor production	2	1.4184397163120568	0.0324726444765358	3569, 6347	139	4	16792	60.40287769784173	1	0.238582	0.220201
GOTERM_BP_DIRECT	GO:0010748~negative regulation of plasma membrane long-chain fatty acid transport	2	1.4184397163120568	0.0324726444765358	207, 208	139	4	16792	60.40287769784173	1	0.238582	0.220201
GOTERM_BP_DIRECT	GO:0002018~renin-angiotensin regulation of aldosterone production	2	1.4184397163120568	0.0324726444765358	5972, 186	139	4	16792	60.40287769784173	1	0.238582	0.220201
GOTERM_BP_DIRECT	GO:2000481~positive regulation of cAMP-dependent protein kinase activity	2	1.4184397163120568	0.0324726444765358	9370, 23411	139	4	16792	60.40287769784173	1	0.238582	0.220201
GOTERM_BP_DIRECT	GO:0001821~histamine secretion	2	1.4184397163120568	0.0324726444765358	116, 1906	139	4	16792	60.40287769784173	1	0.238582	0.220201
GOTERM_BP_DIRECT	GO:0051970~negative regulation of transmission of nerve impulse	2	1.4184397163120568	0.0324726444765358	3060, 551	139	4	16792	60.40287769784173	1	0.238582	0.220201
GOTERM_BP_DIRECT	GO:0061419~positive regulation of transcription from RNA polymerase II promoter in response to hypoxia	2	1.4184397163120568	0.0324726444765358	7422, 4851	139	4	16792	60.40287769784173	1	0.238582	0.220201
GOTERM_BP_DIRECT	GO:0033158~regulation of protein import into nucleus, translocation	2	1.4184397163120568	0.0324726444765358	1026, 23411	139	4	16792	60.40287769784173	1	0.238582	0.220201
GOTERM_BP_DIRECT	GO:0008628~hormone-mediated apoptotic signaling pathway	2	1.4184397163120568	0.0324726444765358	6750, 5741	139	4	16792	60.40287769784173	1	0.238582	0.220201
GOTERM_BP_DIRECT	GO:0010523~negative regulation of calcium ion transport into cytosol	2	1.4184397163120568	0.0324726444765358	2056, 4842	139	4	16792	60.40287769784173	1	0.238582	0.220201
GOTERM_BP_DIRECT	GO:0030730~sequestering of triglyceride	2	1.4184397163120568	0.0324726444765358	7124, 3553	139	4	16792	60.40287769784173	1	0.238582	0.220201
GOTERM_BP_DIRECT	GO:1900086~positive regulation of peptidyl-tyrosine autophosphorylation	2	1.4184397163120568	0.0324726444765358	7422, 1636	139	4	16792	60.40287769784173	1	0.238582	0.220201
GOTERM_BP_DIRECT	GO:1901984~negative regulation of protein acetylation	2	1.4184397163120568	0.0324726444765358	23411, 11315	139	4	16792	60.40287769784173	1	0.238582	0.220201
GOTERM_BP_DIRECT	GO:0090400~stress-induced premature senescence	2	1.4184397163120568	0.0324726444765358	1026, 23411	139	4	16792	60.40287769784173	1	0.238582	0.220201
GOTERM_BP_DIRECT	GO:0070837~dehydroascorbic acid transport	2	1.4184397163120568	0.0324726444765358	6513, 6514	139	4	16792	60.40287769784173	1	0.238582	0.220201
GOTERM_BP_DIRECT	GO:0001890~placenta development	3	2.127659574468085	0.03343001870431383	6927, 4158, 3952	139	35	16792	10.354779033915726	1	0.242867	0.224156
GOTERM_BP_DIRECT	GO:0031648~protein destabilization	3	2.127659574468085	0.03343001870431383	64321, 23411, 51548	139	35	16792	10.354779033915726	1	0.242867	0.224156
GOTERM_BP_DIRECT	GO:0050918~positive chemotaxis	3	2.127659574468085	0.03343001870431383	2247, 7422, 8829	139	35	16792	10.354779033915726	1	0.242867	0.224156
GOTERM_BP_DIRECT	GO:0010507~negative regulation of autophagy	3	2.127659574468085	0.03520943447249282	207, 3952, 3953	139	36	16792	10.067146282973622	1	0.252962	0.233474
GOTERM_BP_DIRECT	GO:0007611~learning or memory	3	2.127659574468085	0.03520943447249282	2740, 5621, 1956	139	36	16792	10.067146282973622	1	0.252962	0.233474
GOTERM_BP_DIRECT	GO:0048469~cell maturation	3	2.127659574468085	0.03520943447249282	7422, 5972, 2692	139	36	16792	10.067146282973622	1	0.252962	0.233474
GOTERM_BP_DIRECT	GO:0010976~positive regulation of neuron projection development	4	2.8368794326241136	0.03696866399703534	3569, 4780, 116, 2056	139	89	16792	5.429472152614987	1	0.263093	0.242823
GOTERM_BP_DIRECT	GO:2001240~negative regulation of extrinsic apoptotic signaling pathway in absence of ligand	3	2.127659574468085	0.037024835426391345	7124, 3553, 207	139	37	16792	9.795061248298659	1	0.263093	0.242823
GOTERM_BP_DIRECT	GO:0045597~positive regulation of cell differentiation	3	2.127659574468085	0.037024835426391345	64321, 3630, 7428	139	37	16792	9.795061248298659	1	0.263093	0.242823
GOTERM_BP_DIRECT	GO:0007631~feeding behavior	3	2.127659574468085	0.038875519288724805	2641, 4852, 5539	139	38	16792	9.537296478606589	1	0.273251	0.2522
GOTERM_BP_DIRECT	GO:0019933~cAMP-mediated signaling	3	2.127659574468085	0.038875519288724805	116, 2740, 2692	139	38	16792	9.537296478606589	1	0.273251	0.2522
GOTERM_BP_DIRECT	GO:0001568~blood vessel development	3	2.127659574468085	0.038875519288724805	6934, 5626, 2308	139	38	16792	9.537296478606589	1	0.273251	0.2522
GOTERM_BP_DIRECT	GO:0031622~positive regulation of fever generation	2	1.4184397163120568	0.0404258714884368	7124, 3553	139	5	16792	48.32230215827338	1	0.273296	0.252241
GOTERM_BP_DIRECT	GO:0042743~hydrogen peroxide metabolic process	2	1.4184397163120568	0.0404258714884368	11315, 1956	139	5	16792	48.32230215827338	1	0.273296	0.252241
GOTERM_BP_DIRECT	GO:2000467~positive regulation of glycogen (starch) synthase activity	2	1.4184397163120568	0.0404258714884368	9370, 3481	139	5	16792	48.32230215827338	1	0.273296	0.252241
GOTERM_BP_DIRECT	GO:0035630~bone mineralization involved in bone maturation	2	1.4184397163120568	0.0404258714884368	3479, 3952	139	5	16792	48.32230215827338	1	0.273296	0.252241
GOTERM_BP_DIRECT	GO:0071864~positive regulation of cell proliferation in bone marrow	2	1.4184397163120568	0.0404258714884368	3569, 5741	139	5	16792	48.32230215827338	1	0.273296	0.252241
GOTERM_BP_DIRECT	GO:0000303~response to superoxide	2	1.4184397163120568	0.0404258714884368	7351, 6648	139	5	16792	48.32230215827338	1	0.273296	0.252241
GOTERM_BP_DIRECT	GO:0034392~negative regulation of smooth muscle cell apoptotic process	2	1.4184397163120568	0.0404258714884368	3479, 1906	139	5	16792	48.32230215827338	1	0.273296	0.252241
GOTERM_BP_DIRECT	GO:0072656~maintenance of protein location in mitochondrion	2	1.4184397163120568	0.0404258714884368	207, 3098	139	5	16792	48.32230215827338	1	0.273296	0.252241
GOTERM_BP_DIRECT	GO:0060956~endocardial cell differentiation	2	1.4184397163120568	0.0404258714884368	64321, 4851	139	5	16792	48.32230215827338	1	0.273296	0.252241
GOTERM_BP_DIRECT	GO:0048639~positive regulation of developmental growth	2	1.4184397163120568	0.0404258714884368	3643, 3952	139	5	16792	48.32230215827338	1	0.273296	0.252241
GOTERM_BP_DIRECT	GO:0090335~regulation of brown fat cell differentiation	2	1.4184397163120568	0.0404258714884368	3952, 23411	139	5	16792	48.32230215827338	1	0.273296	0.252241
GOTERM_BP_DIRECT	GO:0000302~response to reactive oxygen species	3	2.127659574468085	0.040760792748789	2878, 2936, 6648	139	39	16792	9.292750415052573	1	0.274606	0.25345
GOTERM_BP_DIRECT	GO:0043123~positive regulation of I-kappaB kinase/NF-kappaB signaling	5	3.546099290780142	0.04390050709788716	7189, 7124, 9370, 958, 948	139	161	16792	3.751731534027436	1	0.294739	0.272032
GOTERM_BP_DIRECT	GO:0007595~lactation	3	2.127659574468085	0.046617350028083426	7422, 2692, 5617	139	42	16792	8.628982528263103	1	0.311904	0.287874
GOTERM_BP_DIRECT	GO:0060267~positive regulation of respiratory burst	2	1.4184397163120568	0.04831419159759746	3630, 3643	139	6	16792	40.26858513189449	1	0.313559	0.289402
GOTERM_BP_DIRECT	GO:0016098~monoterpenoid metabolic process	2	1.4184397163120568	0.04831419159759746	1576, 1559	139	6	16792	40.26858513189449	1	0.313559	0.289402
GOTERM_BP_DIRECT	GO:2000252~negative regulation of feeding behavior	2	1.4184397163120568	0.04831419159759746	7349, 3630	139	6	16792	40.26858513189449	1	0.313559	0.289402
GOTERM_BP_DIRECT	GO:0045639~positive regulation of myeloid cell differentiation	2	1.4184397163120568	0.04831419159759746	1440, 3952	139	6	16792	40.26858513189449	1	0.313559	0.289402
GOTERM_BP_DIRECT	GO:0042737~drug catabolic process	2	1.4184397163120568	0.04831419159759746	1576, 1559	139	6	16792	40.26858513189449	1	0.313559	0.289402
GOTERM_BP_DIRECT	GO:0051346~negative regulation of hydrolase activity	2	1.4184397163120568	0.04831419159759746	4842, 3953	139	6	16792	40.26858513189449	1	0.313559	0.289402
GOTERM_BP_DIRECT	GO:0051971~positive regulation of transmission of nerve impulse	2	1.4184397163120568	0.04831419159759746	3060, 3569	139	6	16792	40.26858513189449	1	0.313559	0.289402
GOTERM_BP_DIRECT	GO:0060664~epithelial cell proliferation involved in salivary gland morphogenesis	2	1.4184397163120568	0.04831419159759746	3569, 7124	139	6	16792	40.26858513189449	1	0.313559	0.289402
GOTERM_BP_DIRECT	GO:0060137~maternal process involved in parturition	2	1.4184397163120568	0.04831419159759746	1906, 6347	139	6	16792	40.26858513189449	1	0.313559	0.289402
GOTERM_BP_DIRECT	GO:0006635~fatty acid beta-oxidation	3	2.127659574468085	0.0506823533641232	1374, 9370, 3952	139	44	16792	8.236756049705692	1	0.327836	0.302579
GOTERM_BP_DIRECT	GO:0030968~endoplasmic reticulum unfolded protein response	3	2.127659574468085	0.05276109463859296	4780, 9451, 26291	139	45	16792	8.053717026378898	1	0.339444	0.313293
GOTERM_BP_DIRECT	GO:0046777~protein autophosphorylation	5	3.546099290780142	0.05357891469083155	207, 3643, 9451, 1956, 3480	139	172	16792	3.511795214990798	1	0.339444	0.313293
GOTERM_BP_DIRECT	GO:0003151~outflow tract morphogenesis	3	2.127659574468085	0.054869815208550235	7122, 7422, 64321	139	46	16792	7.878636221457617	1	0.339444	0.313293
GOTERM_BP_DIRECT	GO:0005975~carbohydrate metabolic process	5	3.546099290780142	0.0554537060989413	155, 5236, 6524, 3643, 6514	139	174	16792	3.471429752749524	1	0.339444	0.313293
GOTERM_BP_DIRECT	GO:0032287~peripheral nervous system myelin maintenance	2	1.4184397163120568	0.05613813068959737	207, 208	139	7	16792	34.51593011305242	1	0.339444	0.313293
GOTERM_BP_DIRECT	GO:0030388~fructose 1,6-bisphosphate metabolic process	2	1.4184397163120568	0.05613813068959737	2203, 57103	139	7	16792	34.51593011305242	1	0.339444	0.313293
GOTERM_BP_DIRECT	GO:1903140~regulation of establishment of endothelial barrier	2	1.4184397163120568	0.05613813068959737	7124, 3553	139	7	16792	34.51593011305242	1	0.339444	0.313293
GOTERM_BP_DIRECT	GO:0001542~ovulation from ovarian follicle	2	1.4184397163120568	0.05613813068959737	3952, 23411	139	7	16792	34.51593011305242	1	0.339444	0.313293
GOTERM_BP_DIRECT	GO:0046850~regulation of bone remodeling	2	1.4184397163120568	0.05613813068959737	3952, 3953	139	7	16792	34.51593011305242	1	0.339444	0.313293
GOTERM_BP_DIRECT	GO:0060253~negative regulation of glial cell proliferation	2	1.4184397163120568	0.05613813068959737	116, 4851	139	7	16792	34.51593011305242	1	0.339444	0.313293
GOTERM_BP_DIRECT	GO:0048842~positive regulation of axon extension involved in axon guidance	2	1.4184397163120568	0.05613813068959737	7422, 8829	139	7	16792	34.51593011305242	1	0.339444	0.313293
GOTERM_BP_DIRECT	GO:0061051~positive regulation of cell growth involved in cardiac muscle cell development	2	1.4184397163120568	0.05613813068959737	3479, 1906	139	7	16792	34.51593011305242	1	0.339444	0.313293
GOTERM_BP_DIRECT	GO:0032308~positive regulation of prostaglandin secretion	2	1.4184397163120568	0.05613813068959737	3553, 1906	139	7	16792	34.51593011305242	1	0.339444	0.313293
GOTERM_BP_DIRECT	GO:0030157~pancreatic juice secretion	2	1.4184397163120568	0.05613813068959737	6343, 7349	139	7	16792	34.51593011305242	1	0.339444	0.313293
GOTERM_BP_DIRECT	GO:0071548~response to dexamethasone	2	1.4184397163120568	0.05613813068959737	2056, 1906	139	7	16792	34.51593011305242	1	0.339444	0.313293
GOTERM_BP_DIRECT	GO:2000121~regulation of removal of superoxide radicals	2	1.4184397163120568	0.05613813068959737	4780, 948	139	7	16792	34.51593011305242	1	0.339444	0.313293
GOTERM_BP_DIRECT	GO:0071639~positive regulation of monocyte chemotactic protein-1 production	2	1.4184397163120568	0.05613813068959737	3553, 9370	139	7	16792	34.51593011305242	1	0.339444	0.313293
GOTERM_BP_DIRECT	GO:0042756~drinking behavior	2	1.4184397163120568	0.05613813068959737	5972, 7349	139	7	16792	34.51593011305242	1	0.339444	0.313293
GOTERM_BP_DIRECT	GO:0045722~positive regulation of gluconeogenesis	2	1.4184397163120568	0.05613813068959737	5465, 2308	139	7	16792	34.51593011305242	1	0.339444	0.313293
GOTERM_BP_DIRECT	GO:0071679~commissural neuron axon guidance	2	1.4184397163120568	0.05613813068959737	7422, 8829	139	7	16792	34.51593011305242	1	0.339444	0.313293
GOTERM_BP_DIRECT	GO:0070417~cellular response to cold	2	1.4184397163120568	0.05613813068959737	9451, 2308	139	7	16792	34.51593011305242	1	0.339444	0.313293
GOTERM_BP_DIRECT	GO:0071230~cellular response to amino acid stimulus	3	2.127659574468085	0.0570078900210839	1786, 7124, 1956	139	47	16792	7.711005663554263	1	0.341521	0.31521
GOTERM_BP_DIRECT	GO:0032760~positive regulation of tumor necrosis factor production	3	2.127659574468085	0.0570078900210839	6347, 3952, 948	139	47	16792	7.711005663554263	1	0.341521	0.31521
GOTERM_BP_DIRECT	GO:0008630~intrinsic apoptotic signaling pathway in response to DNA damage	3	2.127659574468085	0.0570078900210839	7124, 23411, 6648	139	47	16792	7.711005663554263	1	0.341521	0.31521
GOTERM_BP_DIRECT	GO:0014070~response to organic cyclic compound	3	2.127659574468085	0.061369642673313185	2695, 1374, 10135	139	49	16792	7.396270738511232	1	0.365403	0.337252
GOTERM_BP_DIRECT	GO:0007254~JNK cascade	3	2.127659574468085	0.061369642673313185	7189, 7124, 5871	139	49	16792	7.396270738511232	1	0.365403	0.337252
GOTERM_BP_DIRECT	GO:0045410~positive regulation of interleukin-6 biosynthetic process	2	1.4184397163120568	0.06389821040205546	7189, 3553	139	8	16792	30.201438848920866	1	0.368076	0.339719
GOTERM_BP_DIRECT	GO:0010269~response to selenium ion	2	1.4184397163120568	0.06389821040205546	2695, 6648	139	8	16792	30.201438848920866	1	0.368076	0.339719
GOTERM_BP_DIRECT	GO:0071316~cellular response to nicotine	2	1.4184397163120568	0.06389821040205546	7124, 3767	139	8	16792	30.201438848920866	1	0.368076	0.339719
GOTERM_BP_DIRECT	GO:0031659~positive regulation of cyclin-dependent protein serine/threonine kinase activity involved in G1/S transition of mitotic cell cycle	2	1.4184397163120568	0.06389821040205546	207, 1956	139	8	16792	30.201438848920866	1	0.368076	0.339719
GOTERM_BP_DIRECT	GO:0034383~low-density lipoprotein particle clearance	2	1.4184397163120568	0.06389821040205546	9370, 948	139	8	16792	30.201438848920866	1	0.368076	0.339719
GOTERM_BP_DIRECT	GO:0060124~positive regulation of growth hormone secretion	2	1.4184397163120568	0.06389821040205546	116, 2692	139	8	16792	30.201438848920866	1	0.368076	0.339719
GOTERM_BP_DIRECT	GO:0043068~positive regulation of programmed cell death	2	1.4184397163120568	0.06389821040205546	1026, 7124	139	8	16792	30.201438848920866	1	0.368076	0.339719
GOTERM_BP_DIRECT	GO:0035148~tube formation	2	1.4184397163120568	0.06389821040205546	7422, 4851	139	8	16792	30.201438848920866	1	0.368076	0.339719
GOTERM_BP_DIRECT	GO:0090037~positive regulation of protein kinase C signaling	2	1.4184397163120568	0.06389821040205546	7422, 958	139	8	16792	30.201438848920866	1	0.368076	0.339719
GOTERM_BP_DIRECT	GO:0050891~multicellular organismal water homeostasis	2	1.4184397163120568	0.06389821040205546	551, 361	139	8	16792	30.201438848920866	1	0.368076	0.339719
GOTERM_BP_DIRECT	GO:0033993~response to lipid	2	1.4184397163120568	0.06389821040205546	2695, 948	139	8	16792	30.201438848920866	1	0.368076	0.339719
GOTERM_BP_DIRECT	GO:0007507~heart development	5	3.546099290780142	0.06432379118912585	775, 5465, 4851, 1906, 6648	139	183	16792	3.3007036993356134	1	0.369435	0.340973
GOTERM_BP_DIRECT	GO:0019722~calcium-mediated signaling	3	2.127659574468085	0.06584151290198506	6401, 1906, 9451	139	51	16792	7.1062209056284384	1	0.377039	0.347992
GOTERM_BP_DIRECT	GO:0002024~diet induced thermogenesis	2	1.4184397163120568	0.07159494818581298	154, 155	139	9	16792	26.845723421262992	1	0.394888	0.364465
GOTERM_BP_DIRECT	GO:0061088~regulation of sequestering of zinc ion	2	1.4184397163120568	0.07159494818581298	169026, 55532	139	9	16792	26.845723421262992	1	0.394888	0.364465
GOTERM_BP_DIRECT	GO:0044320~cellular response to leptin stimulus	2	1.4184397163120568	0.07159494818581298	2645, 3952	139	9	16792	26.845723421262992	1	0.394888	0.364465
GOTERM_BP_DIRECT	GO:0009651~response to salt stress	2	1.4184397163120568	0.07159494818581298	7124, 2056	139	9	16792	26.845723421262992	1	0.394888	0.364465
GOTERM_BP_DIRECT	GO:0003084~positive regulation of systemic arterial blood pressure	2	1.4184397163120568	0.07159494818581298	551, 1636	139	9	16792	26.845723421262992	1	0.394888	0.364465
GOTERM_BP_DIRECT	GO:0060452~positive regulation of cardiac muscle contraction	2	1.4184397163120568	0.07159494818581298	1113, 7349	139	9	16792	26.845723421262992	1	0.394888	0.364465
GOTERM_BP_DIRECT	GO:0010907~positive regulation of glucose metabolic process	2	1.4184397163120568	0.07159494818581298	207, 208	139	9	16792	26.845723421262992	1	0.394888	0.364465
GOTERM_BP_DIRECT	GO:0060627~regulation of vesicle-mediated transport	2	1.4184397163120568	0.07159494818581298	169026, 8829	139	9	16792	26.845723421262992	1	0.394888	0.364465
GOTERM_BP_DIRECT	GO:0035767~endothelial cell chemotaxis	2	1.4184397163120568	0.07159494818581298	7422, 8829	139	9	16792	26.845723421262992	1	0.394888	0.364465
GOTERM_BP_DIRECT	GO:0006111~regulation of gluconeogenesis	2	1.4184397163120568	0.07159494818581298	2203, 3952	139	9	16792	26.845723421262992	1	0.394888	0.364465
GOTERM_BP_DIRECT	GO:0006853~carnitine shuttle	2	1.4184397163120568	0.07159494818581298	788, 1374	139	9	16792	26.845723421262992	1	0.394888	0.364465
GOTERM_BP_DIRECT	GO:0032930~positive regulation of superoxide anion generation	2	1.4184397163120568	0.07159494818581298	1401, 1956	139	9	16792	26.845723421262992	1	0.394888	0.364465
GOTERM_BP_DIRECT	GO:0071404~cellular response to low-density lipoprotein particle stimulus	2	1.4184397163120568	0.07159494818581298	948, 26291	139	9	16792	26.845723421262992	1	0.394888	0.364465
GOTERM_BP_DIRECT	GO:0008343~adult feeding behavior	2	1.4184397163120568	0.07922885733027342	4852, 3952	139	10	16792	24.16115107913669	1	0.423787	0.391138
GOTERM_BP_DIRECT	GO:1902237~positive regulation of endoplasmic reticulum stress-induced intrinsic apoptotic signaling pathway	2	1.4184397163120568	0.07922885733027342	23411, 1649	139	10	16792	24.16115107913669	1	0.423787	0.391138
GOTERM_BP_DIRECT	GO:1903206~negative regulation of hydrogen peroxide-induced cell death	2	1.4184397163120568	0.07922885733027342	4780, 11315	139	10	16792	24.16115107913669	1	0.423787	0.391138
GOTERM_BP_DIRECT	GO:0019953~sexual reproduction	2	1.4184397163120568	0.07922885733027342	3952, 3953	139	10	16792	24.16115107913669	1	0.423787	0.391138
GOTERM_BP_DIRECT	GO:0006983~ER overload response	2	1.4184397163120568	0.07922885733027342	1649, 9451	139	10	16792	24.16115107913669	1	0.423787	0.391138
GOTERM_BP_DIRECT	GO:0033160~positive regulation of protein import into nucleus, translocation	2	1.4184397163120568	0.07922885733027342	3569, 3479	139	10	16792	24.16115107913669	1	0.423787	0.391138
GOTERM_BP_DIRECT	GO:0010996~response to auditory stimulus	2	1.4184397163120568	0.07922885733027342	3569, 7349	139	10	16792	24.16115107913669	1	0.423787	0.391138
GOTERM_BP_DIRECT	GO:0045792~negative regulation of cell size	2	1.4184397163120568	0.07922885733027342	7349, 207	139	10	16792	24.16115107913669	1	0.423787	0.391138
GOTERM_BP_DIRECT	GO:0045080~positive regulation of chemokine biosynthetic process	2	1.4184397163120568	0.07922885733027342	7124, 3553	139	10	16792	24.16115107913669	1	0.423787	0.391138
GOTERM_BP_DIRECT	GO:0043117~positive regulation of vascular permeability	2	1.4184397163120568	0.07922885733027342	7422, 7349	139	10	16792	24.16115107913669	1	0.423787	0.391138
GOTERM_BP_DIRECT	GO:0032098~regulation of appetite	2	1.4184397163120568	0.07922885733027342	4852, 5539	139	10	16792	24.16115107913669	1	0.423787	0.391138
GOTERM_BP_DIRECT	GO:0071346~cellular response to interferon-gamma	3	2.127659574468085	0.07987129953942342	1906, 6347, 361	139	57	16792	6.358197652404392	1	0.424889	0.392155
GOTERM_BP_DIRECT	GO:0032091~negative regulation of protein binding	3	2.127659574468085	0.07987129953942342	5465, 11315, 1636	139	57	16792	6.358197652404392	1	0.424889	0.392155
GOTERM_BP_DIRECT	GO:0008283~cell proliferation	7	4.964539007092199	0.0816491149100664	3479, 2641, 4852, 207, 6934, 1956, 5617	139	366	16792	2.3104925895349293	1	0.433163	0.399791
GOTERM_BP_DIRECT	GO:0018105~peptidyl-serine phosphorylation	4	2.8368794326241136	0.0839334764242033	2056, 207, 208, 9451	139	125	16792	3.8657841726618707	1	0.444072	0.40986
GOTERM_BP_DIRECT	GO:0002003~angiotensin maturation	2	1.4184397163120568	0.08680044698935364	5972, 1636	139	11	16792	21.964682799215176	1	0.44917	0.414565
GOTERM_BP_DIRECT	GO:0002523~leukocyte migration involved in inflammatory response	2	1.4184397163120568	0.08680044698935364	6401, 6347	139	11	16792	21.964682799215176	1	0.44917	0.414565
GOTERM_BP_DIRECT	GO:0070166~enamel mineralization	2	1.4184397163120568	0.08680044698935364	5465, 2308	139	11	16792	21.964682799215176	1	0.44917	0.414565
GOTERM_BP_DIRECT	GO:0060081~membrane hyperpolarization	2	1.4184397163120568	0.08680044698935364	9370, 11315	139	11	16792	21.964682799215176	1	0.44917	0.414565
GOTERM_BP_DIRECT	GO:0034116~positive regulation of heterotypic cell-cell adhesion	2	1.4184397163120568	0.08680044698935364	7124, 3553	139	11	16792	21.964682799215176	1	0.44917	0.414565
GOTERM_BP_DIRECT	GO:0061045~negative regulation of wound healing	2	1.4184397163120568	0.08680044698935364	5054, 2247	139	11	16792	21.964682799215176	1	0.44917	0.414565
GOTERM_BP_DIRECT	GO:0000185~activation of MAPKKK activity	2	1.4184397163120568	0.08680044698935364	7124, 5871	139	11	16792	21.964682799215176	1	0.44917	0.414565
GOTERM_BP_DIRECT	GO:0002446~neutrophil mediated immunity	2	1.4184397163120568	0.08680044698935364	3569, 1636	139	11	16792	21.964682799215176	1	0.44917	0.414565
GOTERM_BP_DIRECT	GO:0051289~protein homotetramerization	3	2.127659574468085	0.08720408741145154	2878, 2203, 6648	139	60	16792	6.040287769784173	1	0.44917	0.414565
GOTERM_BP_DIRECT	GO:0045669~positive regulation of osteoblast differentiation	3	2.127659574468085	0.08720408741145154	3569, 3479, 2247	139	60	16792	6.040287769784173	1	0.44917	0.414565
GOTERM_BP_DIRECT	GO:0001933~negative regulation of protein phosphorylation	3	2.127659574468085	0.08969187699814347	5621, 3486, 11315	139	61	16792	5.941266658804104	1	0.460765	0.425267
GOTERM_BP_DIRECT	GO:0060395~SMAD protein signal transduction	3	2.127659574468085	0.09220057039500794	6927, 2353, 3172	139	62	16792	5.84543977721049	1	0.467232	0.431235
GOTERM_BP_DIRECT	GO:0019221~cytokine-mediated signaling pathway	4	2.8368794326241136	0.09343531030969192	3569, 3553, 1440, 6347	139	131	16792	3.6887253555933883	1	0.467232	0.431235
GOTERM_BP_DIRECT	GO:0042312~regulation of vasodilation	2	1.4184397163120568	0.09431022222978873	154, 1636	139	12	16792	20.134292565947245	1	0.467232	0.431235
GOTERM_BP_DIRECT	GO:0045779~negative regulation of bone resorption	2	1.4184397163120568	0.09431022222978873	3569, 3375	139	12	16792	20.134292565947245	1	0.467232	0.431235
GOTERM_BP_DIRECT	GO:0042136~neurotransmitter biosynthetic process	2	1.4184397163120568	0.09431022222978873	1103, 4842	139	12	16792	20.134292565947245	1	0.467232	0.431235
GOTERM_BP_DIRECT	GO:0040015~negative regulation of multicellular organism growth	2	1.4184397163120568	0.09431022222978873	154, 155	139	12	16792	20.134292565947245	1	0.467232	0.431235
GOTERM_BP_DIRECT	GO:0046889~positive regulation of lipid biosynthetic process	2	1.4184397163120568	0.09431022222978873	3630, 207	139	12	16792	20.134292565947245	1	0.467232	0.431235
GOTERM_BP_DIRECT	GO:0002687~positive regulation of leukocyte migration	2	1.4184397163120568	0.09431022222978873	7422, 6403	139	12	16792	20.134292565947245	1	0.467232	0.431235
GOTERM_BP_DIRECT	GO:0010447~response to acidic pH	2	1.4184397163120568	0.09431022222978873	6750, 2695	139	12	16792	20.134292565947245	1	0.467232	0.431235
GOTERM_BP_DIRECT	GO:0015908~fatty acid transport	2	1.4184397163120568	0.09431022222978873	6927, 5465	139	12	16792	20.134292565947245	1	0.467232	0.431235
GOTERM_BP_DIRECT	GO:0042445~hormone metabolic process	2	1.4184397163120568	0.09431022222978873	2692, 3952	139	12	16792	20.134292565947245	1	0.467232	0.431235
GOTERM_BP_DIRECT	GO:0070989~oxidative demethylation	2	1.4184397163120568	0.09431022222978873	1576, 1559	139	12	16792	20.134292565947245	1	0.467232	0.431235
GOTERM_BP_DIRECT	GO:0035815~positive regulation of renal sodium excretion	2	1.4184397163120568	0.09431022222978873	1906, 186	139	12	16792	20.134292565947245	1	0.467232	0.431235
GOTERM_BP_DIRECT	GO:0030195~negative regulation of blood coagulation	2	1.4184397163120568	0.09431022222978873	5054, 1906	139	12	16792	20.134292565947245	1	0.467232	0.431235
GOTERM_BP_DIRECT	GO:0043524~negative regulation of neuron apoptotic process	4	2.8368794326241136	0.09506099552246872	6347, 6648, 8829, 11315	139	132	16792	3.6607804665358623	1	0.469756	0.433565
GOTERM_BP_DIRECT	GO:0034599~cellular response to oxidative stress	3	2.127659574468085	0.09727865360750539	4780, 11315, 2308	139	64	16792	5.662769784172663	1	0.479498	0.442556
GOTERM_BP_DIRECT	GO:0007283~spermatogenesis	7	4.964539007092199	0.0981094567515634	64321, 6752, 4851, 406, 23411, 3482, 1636	139	385	16792	2.1964682799215174	1	0.482371	0.445209
GOTERM_BP_DIRECT	GO:0046330~positive regulation of JNK cascade	3	2.127659574468085	0.09984705278881063	7124, 5871, 3553	139	65	16792	5.575650249031544	1	0.487991	0.450395
GOTERM_BP_DIRECT	GO:0043627~response to estrogen	3	2.127659574468085	0.09984705278881063	2056, 3485, 2692	139	65	16792	5.575650249031544	1	0.487991	0.450395
