# Supplementary material for: Hypoglycemia, Vascular Disease and Cognitive Dysfunction in Diabetes: Insights from Text Mining-Based Reconstruction and Bioinformatics Analysis of the Gene Networks
Source: Int J Mol Sci. 2021 Nov 17;22(22):12419. doi: 10.3390/ijms222212419 (PMC8620086; doi:10.3390/ijms222212419)
Supplement: Supplementary file 1 [file ijms-22-12419-s001.zip › Supplementary materials_after review round 1/Table S5.xlsx]

## Sheet: Bgee Gene Expression Enrichment
TopAnat request successful. Found 307 records, from 1 analysis with results, over 1 analysis launched.
TopAnat - Gene Expression Enrichment. GO-like enrichment of anatomical terms, mapped to genes by expression patterns.
anatEntityId	anatEntityName	annotated	significant	expected	foldEnrichment	pValue	FDR
UBERON:0002384	connective tissue	11478	127	26.88	4.72	2.59e-75	8.07e-73
UBERON:0001893	telencephalon	11678	127	27.35	4.64	2.23e-74	3.1e-72
UBERON:0001017	central nervous system	7970	114	18.67	6.11	2.98e-74	3.1e-72
UBERON:0001630	muscle organ	11578	125	27.12	4.61	1.03e-71	8.06e-70
UBERON:0001159	sigmoid colon	7765	111	18.19	6.1	3.44e-71	2.14e-69
UBERON:0003027	cingulate cortex	11152	118	26.12	4.52	1.62e-63	8.43e-62
UBERON:0000947	aorta	19452	133	45.56	2.92	1.25e-55	5.57e-54
UBERON:0000059	large intestine	19662	133	46.05	2.89	5.05e-55	1.97e-53
UBERON:0000465	material anatomical entity	21549	136	50.47	2.69	1.1e-54	3.8e-53
UBERON:0001890	forebrain	20527	134	48.08	2.79	3.67e-54	1.15e-52
UBERON:0000474	female reproductive system	20577	134	48.19	2.78	5.05e-54	1.43e-52
UBERON:0000995	uterus	20060	133	46.98	2.83	6.84e-54	1.78e-52
UBERON:0002082	cardiac ventricle	19123	131	44.79	2.92	1.53e-53	3.66e-52
UBERON:0001950	neocortex	20043	132	46.94	2.81	2.04e-52	4.55e-51
UBERON:0007808	adipose tissue of abdominal region	19307	130	45.22	2.87	1.43e-51	2.98e-50
UBERON:0000467	anatomical system	22403	135	52.47	2.57	9.23e-51	1.8e-49
UBERON:0002081	cardiac atrium	18711	128	43.82	2.92	1.73e-50	3.18e-49
UBERON:0002358	peritoneum	19217	129	45.01	2.87	2.01e-50	3.48e-49
UBERON:0001911	mammary gland	19423	127	45.49	2.79	3.52e-47	5.78e-46
UBERON:0001153	caecum	17671	123	41.39	2.97	5.21e-47	8.12e-46
UBERON:0001235	adrenal cortex	17888	122	41.9	2.91	3.48e-45	5.17e-44
UBERON:0003729	mouth mucosa	18671	123	43.73	2.81	3.1e-44	4.4e-43
UBERON:0002240	spinal cord	19675	123	46.08	2.67	1.31e-41	1.78e-40
UBERON:0001891	midbrain	18969	121	44.43	2.72	4.02e-41	5.22e-40
UBERON:0008948	upper lobe of lung	18300	119	42.86	2.78	1.27e-40	1.58e-39
UBERON:0001621	coronary artery	17927	118	41.99	2.81	1.66e-40	2e-39
UBERON:0000002	uterine cervix	17996	116	42.15	2.75	3.48e-38	4.03e-37
UBERON:0000977	pleura	9405	88	22.03	3.99	2.19e-36	2.44e-35
UBERON:0000317	colonic mucosa	16396	110	38.4	2.86	3.05e-36	3.28e-35
UBERON:0002031	epithelium of bronchus	10162	90	23.8	3.78	1.28e-35	1.33e-34
UBERON:0003244	epithelium of mammary gland	14203	103	33.26	3.1	2e-35	2.02e-34
UBERON:0000074	renal glomerulus	8960	85	20.99	4.05	3.75e-35	3.65e-34
UBERON:0004819	kidney epithelium	11209	92	26.25	3.5	4.83e-34	4.56e-33
UBERON:0002115	jejunum	13379	98	31.33	3.13	4.36e-33	4e-32
UBERON:0004801	cervix epithelium	8259	80	19.34	4.14	4.52e-33	4.03e-32
CL:0000083	epithelial cell of pancreas	8897	82	20.84	3.93	1.36e-32	1.18e-31
UBERON:0001976	epithelium of esophagus	9201	83	21.55	3.85	1.93e-32	1.63e-31
UBERON:0004736	metanephric glomerulus	8482	80	19.87	4.03	2.98e-32	2.44e-31
UBERON:0001765	mammary duct	14026	99	32.85	3.01	3.26e-32	2.61e-31
UBERON:0001826	nasal cavity mucosa	18213	110	42.66	2.58	9.35e-32	7.3e-31
UBERON:0006914	squamous epithelium	9171	82	21.48	3.82	1.22e-31	9.26e-31
UBERON:0001231	nephron tubule	8168	78	19.13	4.08	1.41e-31	1.05e-30
UBERON:0004804	oviduct epithelium	16078	104	37.66	2.76	2.06e-31	1.5e-30
UBERON:0002021	occipital lobe	17013	106	39.85	2.66	6.11e-31	4.33e-30
UBERON:0000081	metanephros	12880	94	30.17	3.12	6.57e-31	4.55e-30
UBERON:0007023	adult organism	13992	97	32.77	2.96	1.55e-30	1.05e-29
UBERON:0001896	medulla oblongata	13075	93	30.62	3.04	1.62e-29	1.08e-28
UBERON:0002114	duodenum	28179	128	66	1.94	5.21e-29	3.38e-28
UBERON:0001872	parietal lobe	14416	95	33.76	2.81	9.11e-28	5.8e-27
UBERON:0000922	embryo	9578	79	22.43	3.52	1.01e-27	6.28e-27
UBERON:0006483	Brodmann (1909) area 46	12806	90	29.99	3	1.03e-27	6.28e-27
UBERON:0001377	quadriceps femoris	13469	91	31.55	2.88	7.69e-27	4.62e-26
UBERON:0001675	trigeminal ganglion	12213	87	28.6	3.04	8.06e-27	4.74e-26
UBERON:0002450	decidua	11389	84	26.67	3.15	1.34e-26	7.77e-26
UBERON:0002185	bronchus	15629	97	36.6	2.65	1.58e-26	8.94e-26
UBERON:0004993	mucosa of sigmoid colon	13425	90	31.44	2.86	3.8e-26	2.12e-25
UBERON:0007616	layer of synovial tissue	12909	88	30.23	2.91	7.74e-26	4.24e-25
UBERON:0001259	mucosa of urinary bladder	6210	63	14.54	4.33	1.05e-25	5.63e-25
UBERON:0000167	oral cavity	13956	91	32.69	2.78	1.18e-25	6.26e-25
UBERON:0002349	myocardium	10876	81	25.47	3.18	1.36e-25	7.08e-25
UBERON:0000998	seminal vesicle	12797	87	29.97	2.9	2.5e-25	1.28e-24
UBERON:0001875	globus pallidus	14171	91	33.19	2.74	3.81e-25	1.92e-24
UBERON:0001897	dorsal plus ventral thalamus	12565	86	29.43	2.92	4e-25	1.98e-24
UBERON:0004087	vena cava	5931	61	13.89	4.39	4.53e-25	2.21e-24
UBERON:0001906	subthalamic nucleus	11687	83	27.37	3.03	5.18e-25	2.49e-24
UBERON:0002477	medial globus pallidus	13928	90	32.62	2.76	6.15e-25	2.91e-24
UBERON:0003911	choroid plexus epithelium	7129	66	16.7	3.95	6.73e-25	3.14e-24
UBERON:0000044	dorsal root ganglion	12360	85	28.95	2.94	7.39e-25	3.39e-24
UBERON:0000043	tendon	16794	98	39.33	2.49	9.4e-25	4.25e-24
UBERON:0001614	superficial temporal artery	8990	73	21.06	3.47	1.29e-24	5.77e-24
UBERON:0002728	entorhinal cortex	14784	92	34.63	2.66	1.64e-24	7.2e-24
UBERON:0003881	CA1 field of hippocampus	6818	64	15.97	4.01	2.5e-24	1.08e-23
UBERON:0000997	mammalian vulva	13222	87	30.97	2.81	2.69e-24	1.14e-23
UBERON:0002691	ventral tegmental area	11665	82	27.32	3	2.71e-24	1.14e-23
UBERON:0001723	tongue	12069	83	28.27	2.94	4.83e-24	2.01e-23
UBERON:0002400	parietal pleura	12722	85	29.8	2.85	5.73e-24	2.35e-23
UBERON:0003379	cardiac muscle of right atrium	8970	72	21.01	3.43	6.94e-24	2.81e-23
UBERON:0002581	postcentral gyrus	13799	88	32.32	2.72	1.05e-23	4.18e-23
UBERON:0000399	jejunal mucosa	11987	82	28.07	2.92	1.74e-23	6.81e-23
UBERON:0001154	vermiform appendix	30238	126	70.82	1.78	1.75e-23	6.81e-23
UBERON:0003126	trachea	11391	80	26.68	3	1.84e-23	7.08e-23
UBERON:0002483	trabecular bone tissue	12831	84	30.05	2.8	5.88e-23	2.24e-22
UBERON:0002407	pericardium	8530	69	19.98	3.45	7.64e-23	2.87e-22
UBERON:0001476	deltoid	11381	79	26.66	2.96	9.78e-23	3.63e-22
UBERON:0001379	vastus lateralis	12700	83	29.74	2.79	1.6e-22	5.86e-22
UBERON:0002401	visceral pleura	12399	82	29.04	2.82	1.71e-22	6.21e-22
UBERON:0004797	blood vessel layer	7663	65	17.95	3.62	2.34e-22	8.39e-22
UBERON:0007318	saphenous vein	10081	74	23.61	3.13	2.49e-22	8.81e-22
CL:0002328	bronchial epithelial cell	15144	90	35.47	2.54	3.14e-22	1.1e-21
UBERON:0001160	fundus of stomach	31651	127	74.13	1.71	3.48e-22	1.2e-21
UBERON:0001507	biceps brachii	12262	81	28.72	2.82	4.41e-22	1.51e-21
UBERON:0000057	urethra	12604	82	29.52	2.78	5.15e-22	1.75e-21
UBERON:0000989	penis	12294	81	28.79	2.81	5.24e-22	1.76e-21
UBERON:0004167	orbitofrontal cortex	6828	61	15.99	3.81	6.92e-22	2.3e-21
UBERON:0002418	cartilage tissue	12084	80	28.3	2.83	8.99e-22	2.95e-21
UBERON:0002370	thymus	12162	80	28.48	2.81	1.37e-21	4.45e-21
UBERON:0001162	cardia of stomach	10398	74	24.35	3.04	1.64e-21	5.27e-21
CL:0000015	male germ cell	7701	64	18.04	3.55	1.79e-21	5.71e-21
UBERON:0004360	cauda epididymis	12233	80	28.65	2.79	2e-21	6.3e-21
UBERON:0007371	superior surface of tongue	11661	78	27.31	2.86	2.52e-21	7.88e-21
UBERON:0001166	pylorus	11385	77	26.66	2.89	2.92e-21	9.03e-21
UBERON:0002080	heart right ventricle	9648	71	22.6	3.14	3.01e-21	9.21e-21
UBERON:0002127	inferior olivary complex	7095	61	16.62	3.67	4.9e-21	1.49e-20
UBERON:0001828	gingiva	11837	78	27.72	2.81	6.52e-21	1.96e-20
UBERON:0002385	muscle tissue	34515	130	80.84	1.61	1.05e-20	3.12e-20
UBERON:0002217	synovial joint	11380	76	26.65	2.85	1.47e-20	4.33e-20
UBERON:0002110	gall bladder	31612	125	74.04	1.69	1.88e-20	5.44e-20
UBERON:0005363	inferior vagus X ganglion	11730	77	27.47	2.8	1.88e-20	5.44e-20
UBERON:0001134	skeletal muscle tissue	28359	119	66.42	1.79	2.02e-20	5.78e-20
UBERON:0000173	amniotic fluid	12056	78	28.24	2.76	2.07e-20	5.88e-20
UBERON:0000362	renal medulla	11499	76	26.93	2.82	2.79e-20	7.84e-20
UBERON:0007227	superior vestibular nucleus	11502	76	26.94	2.82	2.83e-20	7.89e-20
UBERON:0001199	mucosa of stomach	22822	107	53.45	2	3.24e-20	8.95e-20
UBERON:0001135	smooth muscle tissue	27985	118	65.54	1.8	3.3e-20	9.02e-20
UBERON:0004502	skeletal muscle tissue of biceps brachii	10377	72	24.3	2.96	3.99e-20	1.08e-19
UBERON:0002030	nipple	11298	75	26.46	2.83	4.79e-20	1.29e-19
UBERON:0001782	pigmented layer of retina	13180	81	30.87	2.62	5.03e-20	1.34e-19
UBERON:0011876	body of tongue	9564	69	22.4	3.08	5.11e-20	1.35e-19
UBERON:0013554	Brodmann (1909) area 23	12925	80	30.27	2.64	6.98e-20	1.83e-19
UBERON:0035827	right adrenal gland cortex	28958	119	67.82	1.75	1.64e-19	4.27e-19
UBERON:0000355	pharyngeal mucosa	10697	72	25.05	2.87	2.32e-19	5.98e-19
UBERON:0007106	chorionic villus	9166	66	21.47	3.07	6.58e-19	1.68e-18
UBERON:0003889	fallopian tube	34493	128	80.79	1.58	6.88e-19	1.74e-18
UBERON:0001949	gingival epithelium	10101	69	23.66	2.92	1.06e-18	2.67e-18
UBERON:0004991	mucosa of transverse colon	22490	104	52.67	1.97	1.18e-18	2.96e-18
UBERON:0001303	left uterine tube	28565	117	66.9	1.75	1.42e-18	3.53e-18
UBERON:0004358	caput epididymis	12982	78	30.4	2.57	2.06e-18	5.06e-18
UBERON:0001296	myometrium	38996	134	91.33	1.47	2.34e-18	5.7e-18
UBERON:0002870	dorsal motor nucleus of vagus nerve	6281	54	14.71	3.67	2.66e-18	6.43e-18
UBERON:0001831	parotid gland	9993	68	23.4	2.91	2.84e-18	6.81e-18
UBERON:0001509	triceps brachii	4505	46	10.55	4.36	3.28e-18	7.8e-18
UBERON:0006920	esophagus squamous epithelium	12147	75	28.45	2.64	3.62e-18	8.56e-18
UBERON:0001965	substantia nigra pars compacta	10742	70	25.16	2.78	6.68e-18	1.57e-17
UBERON:0002771	middle temporal gyrus	11353	72	26.59	2.71	6.97e-18	1.62e-17
UBERON:0004511	skeletal muscle tissue of rectus abdominis	8478	62	19.86	3.12	7.11e-18	1.64e-17
UBERON:0006566	left ventricle myocardium	7192	57	16.84	3.38	8.36e-18	1.92e-17
CL:0000169	type B pancreatic cell	2051	32	4.8	6.67	1.14e-17	2.6e-17
UBERON:0005030	mucosa of paranasal sinus	10260	68	24.03	2.83	1.17e-17	2.65e-17
UBERON:0004252	hindlimb stylopod muscle	27422	113	64.22	1.76	2.31e-17	5.2e-17
UBERON:0008266	periodontal ligament	5420	49	12.69	3.86	2.53e-17	5.64e-17
UBERON:0001225	cortex of kidney	33860	125	79.3	1.58	3.02e-17	6.68e-17
UBERON:0000979	tibia	12294	74	28.79	2.57	3.27e-17	7.18e-17
UBERON:0002073	hair follicle	5983	51	14.01	3.64	5.02e-17	1.1e-16
UBERON:0001233	right adrenal gland	32481	122	76.07	1.6	8.59e-17	1.86e-16
UBERON:0001103	diaphragm	2900	36	6.79	5.3	9.82e-17	2.11e-16
UBERON:0001052	rectum	29022	115	67.97	1.69	1.72e-16	3.67e-16
UBERON:0001255	urinary bladder	35068	126	82.13	1.53	2.01e-16	4.26e-16
UBERON:0003454	small intestine Peyers patch	40626	134	95.15	1.41	3.54e-16	7.45e-16
UBERON:0004359	corpus epididymis	12222	72	28.62	2.52	4.29e-16	8.99e-16
UBERON:0004263	upper arm skin	8442	59	19.77	2.98	5.97e-16	1.24e-15
UBERON:0001812	palpebral conjunctiva	13265	75	31.07	2.41	6e-16	1.24e-15
UBERON:0001304	germinal epithelium of ovary	11993	71	28.09	2.53	6.35e-16	1.3e-15
UBERON:0001625	right coronary artery	24833	105	58.16	1.81	8.81e-16	1.8e-15
UBERON:0001150	body of pancreas	41066	134	96.18	1.39	1.31e-15	2.65e-15
UBERON:0002476	lateral globus pallidus	8997	60	21.07	2.85	2.58e-15	5.2e-15
UBERON:0006922	cervix squamous epithelium	4735	43	11.09	3.88	3.78e-15	7.55e-15
UBERON:0002108	small intestine	43066	136	100.86	1.35	4.14e-15	8.23e-15
UBERON:0008188	tendon of biceps brachii	8543	58	20.01	2.9	4.52e-15	8.92e-15
CL:0000842	mononuclear cell	4116	40	9.64	4.15	5.03e-15	9.87e-15
UBERON:0002167	right lung	25829	106	60.49	1.75	5.06e-15	9.88e-15
UBERON:0001114	right lobe of liver	35674	125	83.55	1.5	7.17e-15	1.39e-14
UBERON:0001951	epithelium of nasopharynx	11341	67	26.56	2.52	9.28e-15	1.78e-14
UBERON:0002113	kidney	45167	138	105.78	1.3	9.29e-15	1.78e-14
UBERON:0002345	descending thoracic aorta	29318	112	68.67	1.63	3.87e-14	7.36e-14
UBERON:0000988	pons	8730	57	20.45	2.79	4.92e-14	9.31e-14
UBERON:0002661	superior frontal gyrus	26652	106	62.42	1.7	6.26e-14	1.18e-13
UBERON:0000970	eye	6885	50	16.13	3.1	6.79e-14	1.27e-13
UBERON:0035825	left adrenal gland cortex	35315	123	82.71	1.49	7.12e-14	1.32e-13
UBERON:0013541	Brodmann (1909) area 10	4696	41	11	3.73	7.45e-14	1.38e-13
UBERON:0002000	gluteal muscle	4032	38	9.44	4.03	7.59e-14	1.39e-13
UBERON:0014892	skeletal muscle organ	6424	48	15.05	3.19	9.31e-14	1.7e-13
UBERON:0000029	lymph node	34308	121	80.35	1.51	9.88e-14	1.79e-13
UBERON:0035805	muscle layer of sigmoid colon	42591	134	99.75	1.34	1.06e-13	1.92e-13
UBERON:0005384	nasal cavity epithelium	11010	64	25.79	2.48	1.27e-13	2.28e-13
UBERON:0001496	ascending aorta	42761	134	100.15	1.34	1.71e-13	3.05e-13
UBERON:0001987	placenta	36332	124	85.09	1.46	2.42e-13	4.3e-13
UBERON:0035834	lower esophagus mucosa	21979	94	51.48	1.83	2.91e-13	5.13e-13
CL:0002092	bone marrow cell	5867	45	13.74	3.28	3.02e-13	5.29e-13
UBERON:0002098	apex of heart	22059	94	51.66	1.82	3.72e-13	6.49e-13
UBERON:0012249	ectocervix	31652	115	74.13	1.55	4.23e-13	7.32e-13
UBERON:0000006	islet of Langerhans	40996	131	96.02	1.36	5.1e-13	8.8e-13
UBERON:0001474	bone element	2845	31	6.66	4.65	6.09e-13	1.04e-12
UBERON:0001515	thoracic aorta	43246	134	101.29	1.32	6.58e-13	1.12e-12
UBERON:0002436	primary visual cortex	26107	103	61.14	1.68	6.71e-13	1.14e-12
UBERON:0001264	pancreas	46683	138	109.34	1.26	7.2e-13	1.21e-12
UBERON:0002371	bone marrow	29928	111	70.09	1.58	8.79e-13	1.47e-12
UBERON:0002106	spleen	39910	129	93.47	1.38	9.88e-13	1.65e-12
UBERON:0002118	right ovary	33155	117	77.65	1.51	1.53e-12	2.54e-12
UBERON:0000992	female gonad	42897	133	100.47	1.32	1.93e-12	3.19e-12
UBERON:0001966	substantia nigra pars reticulata	10127	59	23.72	2.49	2.04e-12	3.34e-12
UBERON:0001871	temporal lobe	41530	131	97.27	1.35	2.17e-12	3.54e-12
UBERON:0001295	endometrium	40228	129	94.22	1.37	2.32e-12	3.77e-12
UBERON:0000996	vagina	42325	132	99.13	1.33	2.85e-12	4.6e-12
UBERON:0006631	right atrium auricular region	41818	131	97.94	1.34	4.67e-12	7.51e-12
UBERON:0005200	thoracic mammary gland	41291	130	96.71	1.34	6.84e-12	1.09e-11
UBERON:0001302	right uterine tube	22221	92	52.04	1.77	6.98e-12	1.11e-11
UBERON:0035841	esophagogastric junction muscularis propria	43411	133	101.67	1.31	7.66e-12	1.21e-11
UBERON:0014890	right hemisphere of cerebellum	34293	118	80.32	1.47	7.7e-12	1.21e-11
PBA:294021980	subventricular zone (outer) (primate)	25732	100	60.27	1.66	9.8e-12	1.54e-11
UBERON:0009853	body of uterus	36655	122	85.85	1.42	1.21e-11	1.89e-11
CL:0002336	buccal mucosa cell	8487	52	19.88	2.62	1.33e-11	2.07e-11
UBERON:0001876	amygdala	40359	128	94.52	1.35	1.74e-11	2.68e-11
UBERON:0000458	endocervix	30566	110	71.59	1.54	1.79e-11	2.75e-11
UBERON:0015488	sural nerve	25561	99	59.87	1.65	2.03e-11	3.1e-11
UBERON:0005351	paraflocculus	4192	35	9.82	3.56	2.78e-11	4.23e-11
UBERON:0000082	adult mammalian kidney	41332	129	96.8	1.33	4.11e-11	6.23e-11
UBERON:0001161	body of stomach	44066	133	103.21	1.29	4.27e-11	6.43e-11
UBERON:0001234	left adrenal gland	39566	126	92.67	1.36	5.31e-11	7.97e-11
UBERON:0000451	prefrontal cortex	42781	131	100.2	1.31	5.72e-11	8.53e-11
UBERON:0002196	adenohypophysis	33024	114	77.34	1.47	6.05e-11	8.99e-11
UBERON:0000007	pituitary gland	40258	127	94.29	1.35	6.55e-11	9.68e-11
UBERON:0002084	heart left ventricle	44984	134	105.36	1.27	6.82e-11	1e-10
UBERON:0002037	cerebellum	38644	124	90.51	1.37	1.02e-10	1.5e-10
UBERON:0002736	lateral nuclear group of thalamus	8678	51	20.32	2.51	1.08e-10	1.58e-10
UBERON:0002372	tonsil	27532	102	64.48	1.58	1.09e-10	1.59e-10
UBERON:0001044	saliva-secreting gland	41795	129	97.89	1.32	1.32e-10	1.91e-10
CL:0000023	oocyte	10010	55	23.44	2.35	1.8e-10	2.59e-10
UBERON:0005343	cortical plate	24246	94	56.79	1.66	1.87e-10	2.68e-10
UBERON:0002245	cerebellar hemisphere	37230	121	87.2	1.39	2.07e-10	2.96e-10
UBERON:0002119	left ovary	38985	124	91.31	1.36	2.36e-10	3.35e-10
UBERON:0001157	transverse colon	42704	130	100.02	1.3	2.52e-10	3.56e-10
UBERON:0003053	ventricular zone	25246	96	59.13	1.62	2.74e-10	3.84e-10
PBA:294022000	subventricular zone (inner) (primate)	25300	96	59.25	1.62	3.14e-10	4.39e-10
UBERON:0002369	adrenal gland	44149	132	103.4	1.28	3.2e-10	4.46e-10
UBERON:0000945	stomach	48011	137	112.45	1.22	3.29e-10	4.57e-10
UBERON:0001626	left coronary artery	36396	119	85.24	1.4	3.89e-10	5.36e-10
UBERON:0000160	intestine	50090	139	117.31	1.18	4.87e-10	6.69e-10
UBERON:0002129	cerebellar cortex	37609	121	88.08	1.37	5.18e-10	7.08e-10
UBERON:0002107	liver	44431	132	104.06	1.27	6.45e-10	8.79e-10
UBERON:0035833	lower esophagus muscularis layer	45145	133	105.73	1.26	6.61e-10	8.96e-10
UBERON:0013473	lower esophagus	45249	133	105.98	1.25	8.55e-10	1.16e-9
UBERON:0001874	putamen	41355	127	96.86	1.31	9.64e-10	1.3e-9
UBERON:0002048	lung	46816	135	109.65	1.23	1.04e-9	1.4e-9
UBERON:0001873	caudate nucleus	42686	129	99.97	1.29	1.17e-9	1.57e-9
UBERON:0001119	right lobe of thyroid gland	34793	115	81.49	1.41	1.28e-9	1.69e-9
UBERON:0002469	esophagus mucosa	45541	133	106.66	1.25	1.76e-9	2.32e-9
UBERON:0002367	prostate gland	43823	130	102.64	1.27	3.8e-9	5e-09
UBERON:0007610	tibial artery	45182	132	105.82	1.25	4.01e-9	5.26e-9
UBERON:0002250	popliteal artery	45232	132	105.94	1.25	4.52e-9	5.9e-9
UBERON:0001954	Ammons horn	42665	128	99.92	1.28	4.95e-9	6.43e-9
UBERON:0010414	omental fat pad	46006	133	107.75	1.23	5.43e-9	7.03e-9
UBERON:0009835	anterior cingulate cortex	42125	127	98.66	1.29	5.88e-9	7.59e-9
UBERON:0001043	esophagus	49157	137	115.13	1.19	6.24e-9	7.98e-9
UBERON:0001830	minor salivary gland	40374	124	94.56	1.31	6.24e-9	7.98e-9
UBERON:0001155	colon	48345	136	113.23	1.2	6.59e-9	8.39e-9
UBERON:0006469	C1 segment of cervical spinal cord	40479	124	94.8	1.31	7.92e-9	1.01e-8
UBERON:0002038	substantia nigra	40077	123	93.86	1.31	1.16e-8	1.47e-8
CL:0002255	stromal cell of endometrium	20759	81	48.62	1.67	1.89e-8	2.38e-8
CL:0000094	granulocyte	19588	78	45.88	1.7	1.91e-8	2.39e-8
UBERON:0004811	endometrium epithelium	3375	27	7.9	3.42	1.92e-8	2.39e-8
UBERON:0004720	cerebellar vermis	9775	50	22.89	2.18	2.16e-8	2.69e-8
UBERON:0000948	heart	49660	137	116.31	1.18	2.19e-8	2.72e-8
UBERON:0001898	hypothalamus	42123	126	98.66	1.28	2.29e-8	2.83e-8
UBERON:0002702	middle frontal gyrus	3647	28	8.54	3.28	2.39e-8	2.94e-8
UBERON:0002810	right frontal lobe	42222	126	98.89	1.27	2.86e-8	3.49e-8
UBERON:0000473	testis	49769	137	116.56	1.18	2.87e-8	3.5e-8
UBERON:0008952	upper lobe of left lung	39977	122	93.63	1.3	3.23e-8	3.92e-8
CL:0000655	secondary oocyte	8668	46	20.3	2.27	3.45e-8	4.17e-8
UBERON:0005386	olfactory segment of nasal mucosa	33288	109	77.96	1.4	3.59e-8	4.33e-8
UBERON:0002264	olfactory bulb	2163	21	5.07	4.14	3.72e-8	4.47e-8
UBERON:0006919	tongue squamous epithelium	3311	26	7.75	3.35	5.31e-8	6.33e-8
CL:0000019	sperm	11017	53	25.8	2.05	5.32e-8	6.33e-8
UBERON:0001416	skin of abdomen	45664	131	106.95	1.22	5.9e-8	7e-08
UBERON:0002190	subcutaneous adipose tissue	47054	133	110.2	1.21	6.4e-8	7.57e-8
UBERON:0002795	frontal pole	3639	27	8.52	3.17	8.91e-8	1.05e-7
UBERON:0018303	adrenal tissue	30030	101	70.33	1.44	1.05e-7	1.23e-7
UBERON:0001120	left lobe of thyroid gland	41279	123	96.68	1.27	1.57e-7	1.84e-7
UBERON:0000966	retina	4637	30	10.86	2.76	2.96e-7	3.44e-7
UBERON:0001870	frontal cortex	49923	136	116.92	1.16	2.96e-7	3.44e-7
UBERON:0013540	Brodmann (1909) area 9	38340	117	89.8	1.3	2.99e-7	3.46e-7
UBERON:0000014	zone of skin	50066	136	117.26	1.16	4.14e-7	4.76e-7
UBERON:0001882	nucleus accumbens	41243	122	96.59	1.26	4.62e-7	5.3e-7
UBERON:0004533	left testis	45355	129	106.22	1.21	4.9e-7	5.6e-7
UBERON:0009834	dorsolateral prefrontal cortex	46055	130	107.86	1.21	5.73e-7	6.53e-7
UBERON:0016525	frontal lobe	1523	16	3.57	4.48	6.44e-7	7.3e-7
UBERON:0001637	artery	1390	15	3.26	4.6	0.00000106	0.0000012
UBERON:0001388	gastrocnemius	47641	132	111.58	1.18	0.00000107	0.00000121
UBERON:0002046	thyroid gland	44724	127	104.75	1.21	0.00000162	0.00000182
UBERON:0004534	right testis	39212	117	91.84	1.27	0.00000166	0.00000186
UBERON:0001013	adipose tissue	49945	135	116.98	1.15	0.00000175	0.00000195
UBERON:0000178	blood	52483	138	122.92	1.12	0.00000251	0.00000279
UBERON:0001511	skin of leg	48048	132	112.53	1.17	0.00000254	0.00000281
UBERON:0001021	nerve	2003	17	4.69	3.62	0.00000501	0.00000552
UBERON:0001323	tibial nerve	47365	130	110.93	1.17	0.00000845	0.00000928
UBERON:0005969	eye trabecular meshwork	62	4	0.15	26.67	0.0000145	0.0000158
UBERON:0002336	corpus callosum	32270	99	75.58	1.31	0.0000375	0.0000409
UBERON:0000955	brain	55924	140	130.98	1.07	0.0000881	0.0000958
UBERON:0001728	nasopharynx	2797	18	6.55	2.75	0.0001	0.000109
UBERON:0001383	muscle of leg	50036	132	117.19	1.13	0.000132	0.000142
CL:0000115	endothelial cell	6736	31	15.78	1.96	0.000171	0.000184
UBERON:0003701	calcaneal tendon	30568	93	71.59	1.3	0.000177	0.00019
CL:0000576	monocyte	39850	112	93.33	1.2	0.000349	0.000373
UBERON:0004904	neuron projection bundle connecting eye with brain	185	4	0.43	9.3	0.000981	0.00104
UBERON:0000956	cerebral cortex	53806	136	126.02	1.08	0.00122	0.00129
CL:0000738	leukocyte	41287	112	96.7	1.16	0.00253	0.00267
UBERON:0001769	iris	123	3	0.29	10.34	0.0031	0.00327
UBERON:0002331	umbilical cord	44	2	0.1	20	0.00483	0.00507
UBERON:0001776	optic choroid	196	3	0.46	6.52	0.0112	0.0117
UBERON:0002116	ileum	270	3	0.63	4.76	0.0259	0.0271
UBERON:0001638	vein	122	2	0.29	6.9	0.0335	0.0348
UBERON:0001844	cochlea	124	2	0.29	6.9	0.0345	0.0357
UBERON:0000965	lens of camera-type eye	552	4	1.29	3.1	0.0414	0.0428
UBERON:0000010	peripheral nervous system	688	4	1.61	2.48	0.079	0.0814
UBERON:0002018	synovial membrane of synovial joint	48	1	0.11	9.09	0.106	0.109
UBERON:0001905	pineal body	238	2	0.56	3.57	0.108	0.11
UBERON:0001737	larynx	53	1	0.12	8.33	0.117	0.119
UBERON:0000407	sympathetic trunk	70	1	0.16	6.25	0.151	0.154

## Sheet: GeneID to Ensembl
From	To	Species	Gene Name
5265	ENSG00000197249	Homo sapiens	serpin family A member 1(SERPINA1)
6750	ENSG00000157005	Homo sapiens	somatostatin(SST)
6478	ENSG00000181788	Homo sapiens	siah E3 ubiquitin protein ligase 2(SIAH2)
6752	ENSG00000180616	Homo sapiens	somatostatin receptor 2(SSTR2)
3486	ENSG00000146674	Homo sapiens	insulin like growth factor binding protein 3(IGFBP3)
3485	ENSG00000115457	Homo sapiens	insulin like growth factor binding protein 2(IGFBP2)
3484	ENSG00000146678	Homo sapiens	insulin like growth factor binding protein 1(IGFBP1)
3482	ENSG00000197081	Homo sapiens	insulin like growth factor 2 receptor(IGF2R)
3481	ENSG00000167244	Homo sapiens	insulin like growth factor 2(IGF2)
3480	ENSG00000140443	Homo sapiens	insulin like growth factor 1 receptor(IGF1R)
2820	ENSG00000115159	Homo sapiens	glycerol-3-phosphate dehydrogenase 2(GPD2)
574434	ENSG00000199092	Homo sapiens	microRNA 410(MIR410)
1576	ENSG00000160868	Homo sapiens	cytochrome P450 family 3 subfamily A member 4(CYP3A4)
3479	ENSG00000017427	Homo sapiens	insulin like growth factor 1(IGF1)
57103	ENSG00000078237	Homo sapiens	TP53 induced glycolysis regulatory phosphatase(TIGAR)
116	ENSG00000141433	Homo sapiens	adenylate cyclase activating polypeptide 1(ADCYAP1)
55847	ENSG00000122873	Homo sapiens	CDGSH iron sulfur domain 1(CISD1)
3630	ENSG00000254647	Homo sapiens	insulin(INS)
6347	ENSG00000108691	Homo sapiens	C-C motif chemokine ligand 2(CCL2)
4842	ENSG00000089250	Homo sapiens	nitric oxide synthase 1(NOS1)
10135	ENSG00000105835	Homo sapiens	nicotinamide phosphoribosyltransferase(NAMPT)
51129	ENSG00000167772	Homo sapiens	angiopoietin like 4(ANGPTL4)
2308	ENSG00000150907	Homo sapiens	forkhead box O1(FOXO1)
5539	ENSG00000108849	Homo sapiens	pancreatic polypeptide(PPY)
3757	ENSG00000055118	Homo sapiens	potassium voltage-gated channel subfamily H member 2(KCNH2)
64321	ENSG00000164736	Homo sapiens	SRY-box 17(SOX17)
6401	ENSG00000007908	Homo sapiens	selectin E(SELE)
3375	ENSG00000121351	Homo sapiens	islet amyloid polypeptide(IAPP)
25874	ENSG00000143158	Homo sapiens	mitochondrial pyruvate carrier 2(MPC2)
3098	ENSG00000156515	Homo sapiens	hexokinase 1(HK1)
7051	ENSG00000092295	Homo sapiens	transglutaminase 1(TGM1)
361	ENSG00000171885	Homo sapiens	aquaporin 4(AQP4)
364	ENSG00000165269	Homo sapiens	aquaporin 7(AQP7)
1103	ENSG00000070748	Homo sapiens	choline O-acetyltransferase(CHAT)
3489	ENSG00000167779	Homo sapiens	insulin like growth factor binding protein 6(IGFBP6)
6513	ENSG00000117394	Homo sapiens	solute carrier family 2 member 1(SLC2A1)
4851	ENSG00000148400	Homo sapiens	notch 1(NOTCH1)
1906	ENSG00000078401	Homo sapiens	endothelin 1(EDN1)
4852	ENSG00000122585	Homo sapiens	neuropeptide Y(NPY)
3643	ENSG00000171105	Homo sapiens	insulin receptor(INSR)
406	ENSG00000133794	Homo sapiens	aryl hydrocarbon receptor nuclear translocator like(ARNTL)
6514	ENSG00000163581	Homo sapiens	solute carrier family 2 member 2(SLC2A2)
10267	ENSG00000132329	Homo sapiens	receptor activity modifying protein 1(RAMP1)
3767	ENSG00000187486	Homo sapiens	potassium voltage-gated channel subfamily J member 11(KCNJ11)
8673	ENSG00000118640	Homo sapiens	vesicle associated membrane protein 8(VAMP8)
7189	ENSG00000175104	Homo sapiens	TNF receptor associated factor 6(TRAF6)
619373	ENSG00000177669	Homo sapiens	membrane bound O-acyltransferase domain containing 4(MBOAT4)
5166	ENSG00000004799	Homo sapiens	pyruvate dehydrogenase kinase 4(PDK4)
2056	ENSG00000130427	Homo sapiens	erythropoietin(EPO)
2692	ENSG00000106128	Homo sapiens	growth hormone releasing hormone receptor(GHRHR)
6927	ENSG00000135100	Homo sapiens	HNF1 homeobox A(HNF1A)
2688	ENSG00000259384	Homo sapiens	growth hormone 1(GH1)
2203	ENSG00000165140	Homo sapiens	fructose-bisphosphatase 1(FBP1)
775	ENSG00000151067	Homo sapiens	calcium voltage-gated channel subunit alpha1 C(CACNA1C)
1113	ENSG00000100604	Homo sapiens	chromogranin A(CHGA)
6403	ENSG00000174175	Homo sapiens	selectin P(SELP)
6524	ENSG00000140675	Homo sapiens	solute carrier family 5 member 2(SLC5A2)
6523	ENSG00000100170	Homo sapiens	solute carrier family 5 member 1(SLC5A1)
51548	ENSG00000077463	Homo sapiens	sirtuin 6(SIRT6)
8829	ENSG00000099250	Homo sapiens	neuropilin 1(NRP1)
6527	ENSG00000100191	Homo sapiens	solute carrier family 5 member 4(SLC5A4)
1636	ENSG00000264813	Homo sapiens	angiotensin I converting enzyme(ACE)
1636	ENSG00000159640	Homo sapiens	angiotensin I converting enzyme(ACE)
7351	ENSG00000175567	Homo sapiens	uncoupling protein 2(UCP2)
5054	ENSG00000106366	Homo sapiens	serpin family E member 1(SERPINE1)
5972	ENSG00000143839	Homo sapiens	renin(REN)
1374	ENSG00000110090	Homo sapiens	carnitine palmitoyltransferase 1A(CPT1A)
9370	ENSG00000181092	Homo sapiens	adiponectin, C1Q and collagen domain containing(ADIPOQ)
1401	ENSG00000132693	Homo sapiens	C-reactive protein(CRP)
788	ENSG00000178537	Homo sapiens	solute carrier family 25 member 20(SLC25A20)
2695	ENSG00000159224	Homo sapiens	gastric inhibitory polypeptide(GIP)
7349	ENSG00000163794	Homo sapiens	urocortin(UCN)
1803	ENSG00000197635	Homo sapiens	dipeptidyl peptidase 4(DPP4)
6934	ENSG00000148737	Homo sapiens	transcription factor 7 like 2(TCF7L2)
1649	ENSG00000175197	Homo sapiens	DNA damage inducible transcript 3(DDIT3)
948	ENSG00000135218	Homo sapiens	CD36 molecule(CD36)
7122	ENSG00000184113	Homo sapiens	claudin 5(CLDN5)
4133	ENSG00000078018	Homo sapiens	microtubule associated protein 2(MAP2)
7124	ENSG00000232810	Homo sapiens	tumor necrosis factor(TNF)
5465	ENSG00000186951	Homo sapiens	peroxisome proliferator activated receptor alpha(PPARA)
5741	ENSG00000152266	Homo sapiens	parathyroid hormone(PTH)
2353	ENSG00000170345	Homo sapiens	Fos proto-oncogene, AP-1 transcription factor subunit(FOS)
154	ENSG00000169252	Homo sapiens	adrenoceptor beta 2(ADRB2)
551	ENSG00000101200	Homo sapiens	arginine vasopressin(AVP)
155	ENSG00000188778	Homo sapiens	adrenoceptor beta 3(ADRB3)
2740	ENSG00000112164	Homo sapiens	glucagon like peptide 1 receptor(GLP1R)
3553	ENSG00000125538	Homo sapiens	interleukin 1 beta(IL1B)
5698	ENSG00000240065	Homo sapiens	proteasome subunit beta 9(PSMB9)
2908	ENSG00000113580	Homo sapiens	nuclear receptor subfamily 3 group C member 1(NR3C1)
3952	ENSG00000174697	Homo sapiens	leptin(LEP)
3953	ENSG00000116678	Homo sapiens	leptin receptor(LEPR)
958	ENSG00000101017	Homo sapiens	CD40 molecule(CD40)
5617	ENSG00000172179	Homo sapiens	prolactin(PRL)
114815	ENSG00000108018	Homo sapiens	sortilin related VPS10 domain containing receptor 1(SORCS1)
4780	ENSG00000116044	Homo sapiens	nuclear factor, erythroid 2 like 2(NFE2L2)
5871	ENSG00000168067	Homo sapiens	mitogen-activated protein kinase kinase kinase kinase 2(MAP4K2)
6566	ENSG00000155380	Homo sapiens	solute carrier family 16 member 1(SLC16A1)
350383	ENSG00000257008	Homo sapiens	G protein-coupled receptor 142(GPR142)
23411	ENSG00000096717	Homo sapiens	sirtuin 1(SIRT1)
3172	ENSG00000101076	Homo sapiens	hepatocyte nuclear factor 4 alpha(HNF4A)
2878	ENSG00000211445	Homo sapiens	glutathione peroxidase 3(GPX3)
2998	ENSG00000111713	Homo sapiens	glycogen synthase 2(GYS2)
3569	ENSG00000136244	Homo sapiens	interleukin 6(IL6)
10988	ENSG00000111142	Homo sapiens	methionyl aminopeptidase 2(METAP2)
1786	ENSG00000130816	Homo sapiens	DNA methyltransferase 1(DNMT1)
1026	ENSG00000124762	Homo sapiens	cyclin dependent kinase inhibitor 1A(CDKN1A)
55532	ENSG00000196660	Homo sapiens	solute carrier family 30 member 10(SLC30A10)
5621	ENSG00000171867	Homo sapiens	prion protein(PRNP)
207	ENSG00000142208	Homo sapiens	AKT serine/threonine kinase 1(AKT1)
208	ENSG00000105221	Homo sapiens	AKT serine/threonine kinase 2(AKT2)
6833	ENSG00000006071	Homo sapiens	ATP binding cassette subfamily C member 8(ABCC8)
5626	ENSG00000175325	Homo sapiens	PROP paired-like homeobox 1(PROP1)
11315	ENSG00000116288	Homo sapiens	Parkinsonism associated deglycase(PARK7)
7385	ENSG00000140740	Homo sapiens	ubiquinol-cytochrome c reductase core protein II(UQCRC2)
3060	ENSG00000161610	Homo sapiens	hypocretin neuropeptide precursor(HCRT)
9563	ENSG00000049239	Homo sapiens	hexose-6-phosphate dehydrogenase/glucose 1-dehydrogenase(H6PD)
7422	ENSG00000112715	Homo sapiens	vascular endothelial growth factor A(VEGFA)
1440	ENSG00000108342	Homo sapiens	colony stimulating factor 3(CSF3)
2922	ENSG00000134443	Homo sapiens	gastrin releasing peptide(GRP)
2645	ENSG00000106633	Homo sapiens	glucokinase(GCK)
2247	ENSG00000138685	Homo sapiens	fibroblast growth factor 2(FGF2)
213	ENSG00000163631	Homo sapiens	albumin(ALB)
2642	ENSG00000215644	Homo sapiens	glucagon receptor(GCGR)
2641	ENSG00000115263	Homo sapiens	glucagon(GCG)
5236	ENSG00000079739	Homo sapiens	phosphoglucomutase 1(PGM1)
51741	ENSG00000186153	Homo sapiens	WW domain containing oxidoreductase(WWOX)
8624	ENSG00000183527	Homo sapiens	proteasome assembly chaperone 1(PSMG1)
1956	ENSG00000146648	Homo sapiens	epidermal growth factor receptor(EGFR)
1559	ENSG00000138109	Homo sapiens	cytochrome P450 family 2 subfamily C member 9(CYP2C9)
26291	ENSG00000105550	Homo sapiens	fibroblast growth factor 21(FGF21)
6343	ENSG00000070031	Homo sapiens	secretin(SCT)
9451	ENSG00000172071	Homo sapiens	eukaryotic translation initiation factor 2 alpha kinase 3(EIF2AK3)
6580	ENSG00000175003	Homo sapiens	solute carrier family 22 member 1(SLC22A1)
186	ENSG00000180772	Homo sapiens	angiotensin II receptor type 2(AGTR2)
169026	ENSG00000164756	Homo sapiens	solute carrier family 30 member 8(SLC30A8)
4158	ENSG00000185231	Homo sapiens	melanocortin 2 receptor(MC2R)
2819	ENSG00000167588	Homo sapiens	glycerol-3-phosphate dehydrogenase 1(GPD1)
7428	ENSG00000134086	Homo sapiens	von Hippel-Lindau tumor suppressor(VHL)
2936	ENSG00000104687	Homo sapiens	glutathione-disulfide reductase(GSR)
2538	ENSG00000131482	Homo sapiens	glucose-6-phosphatase catalytic subunit(G6PC)
