# Supplementary material for: Hypoglycemia, Vascular Disease and Cognitive Dysfunction in Diabetes: Insights from Text Mining-Based Reconstruction and Bioinformatics Analysis of the Gene Networks
Source: Int J Mol Sci. 2021 Nov 17;22(22):12419. doi: 10.3390/ijms222212419 (PMC8620086; doi:10.3390/ijms222212419)
Supplement: Supplementary file 1 [file ijms-22-12419-s001.zip › Supplementary materials_after review round 1/Table S6.xlsx]

## Sheet: CVD__genes_associations
IntId	IntSchema	IntType	IntLinks	Sentences	ObjId1	ObjType1	ObjName1	ObjSymonyms1	ObjLinks1	ObjId2	ObjType2	ObjName2	ObjSymonyms2	ObjLinks2
27533678	Cardiovascular Diseases -- ACE	association	Pubmed 2013:23609427;Pubmed 2000:10781632;Pubmed 2000:10999650;Pubmed 1997:9120994;Pubmed central 2012:3565246;Pubmed central 2009:2714507;Pubmed central 2009:3347527;Pubmed central 2005:1175817;	Until now there has been a confirmed relationship between <b>ACE</b> gene polymorphism and <b>cardiovascular diseases</b>, but its effect on the incidence of OSA is debatable.[Pubmed 2013:23609427];The expression of CD143 (angiotensin-I-converting enzyme, <b>ACE</b>) in <b>cardiovascular diseases</b> may be an important determinant of local angiotensin and kinin concentrations.[Pubmed 2000:107816…	433	Disease	Cardiovascular Diseases	Cardiovascular Diseases;cardiovascular system disease;disease of subdivision of hemolymphoid system;cardiovascular disease system;cardiovascular diseases--an;cardiovascular system the disease;disease of cardiovascular system;disease of the cardiovascular system;diseases -- cardiovascular;diseases cardiovascular;diseases of cardiovascular;diseases of the cardiovascular;diseases--cardiovascular;dis…	Mesh_UI:D002318;Mesh_MN:C14;DOID:1287;NCI:C2931;ICD9CM:429.2;UMLS_CUI:C0007222;SNOMEDCT_US_2016_03_01:155263000;SNOMEDCT_US_2016_03_01:194707003;SNOMEDCT_US_2016_03_01:195139006;SNOMEDCT_US_2016_03_01:195594006;SNOMEDCT_US_2016_03_01:266275004;SNOMEDCT_US_2016_03_01:266336005;SNOMEDCT_US_2016_03_01:49601007;	4341139	Gene	ACE	ACE;ACE1;angiotensin I converting enzyme;CD143;DCP;DCP1;ace--an;Angiotensin-converting enzyme;cd 143;CD143 antigen;dipeptidyl carboxypeptidase 1;Dipeptidyl carboxypeptidase I;dipeptidyl carboxypeptidase-1;dipeptidyl carboxypeptidase-i;dipeptidyl-carboxypeptidase i;EC 3.2.1.-;EC 3.4.15.1;kininase 2;Kininase II;kininase ii-type;kininase type ii;kininase-ii;	SWISSPROT_AC:P12821;SWISSPROT_ID:ACE_HUMAN;GeneID:1636;Ensembl:ENSG00000159640;Ensembl:ENSG00000264813;HGNC:HGNC:2707;MIM:106180;Vega:OTTHUMG00000154927;Vega:OTTHUMG00000178900;protein_accession:AAA51684.1;protein_accession:AAA60611.1;protein_accession:AAD14360.1;protein_accession:AAD28560.1;protein_accession:AAD28561.1;protein_accession:AAP03651.1;protein_accession:AAP13243.1;protein_accession:A…
27542562	Cardiovascular Diseases -- ADRA2B	association	Pubmed 2001:11345359;	Our aim was to study whether an insertion/deletion (I/D) polymorphism in the <b>alpha2B-adrenoceptor</b> gene is associated with the risk for <b>cardiovascular diseases</b>. alpha2-adrenoceptors mediate contraction of vascular smooth muscle and induce coronary vasoconstriction in humans.[Pubmed 2001:11345359];	433	Disease	Cardiovascular Diseases	Cardiovascular Diseases;cardiovascular system disease;disease of subdivision of hemolymphoid system;cardiovascular disease system;cardiovascular diseases--an;cardiovascular system the disease;disease of cardiovascular system;disease of the cardiovascular system;diseases -- cardiovascular;diseases cardiovascular;diseases of cardiovascular;diseases of the cardiovascular;diseases--cardiovascular;dis…	Mesh_UI:D002318;Mesh_MN:C14;DOID:1287;NCI:C2931;ICD9CM:429.2;UMLS_CUI:C0007222;SNOMEDCT_US_2016_03_01:155263000;SNOMEDCT_US_2016_03_01:194707003;SNOMEDCT_US_2016_03_01:195139006;SNOMEDCT_US_2016_03_01:195594006;SNOMEDCT_US_2016_03_01:266275004;SNOMEDCT_US_2016_03_01:266336005;SNOMEDCT_US_2016_03_01:49601007;	4339925	Gene	ADRA2B	ADRA2B;ADRA2L1;ADRA2RL1;ADRARL1;adrenoceptor alpha 2B;alpha-2BAR;ALPHA2BAR;FAME2;ADA2B;alpha 2 b adrenoceptor;alpha 2 beta adrenoreceptor;alpha 2-adrenergic receptor subtype c2;alpha 2-c2 adrenergic receptor;alpha 2b -adrenergic receptor;alpha 2b adrenergic receptor;alpha 2b adrenoceptor;alpha 2b-adrenergic receptor;alpha 2b-adrenoceptor;alpha 2b-adrenoreceptor;alpha 2bar;Alpha-2 adrenergic recep…	SWISSPROT_AC:P18089;SWISSPROT_ID:ADA2B_HUMAN;GeneID:151;Ensembl:ENSG00000274286;HGNC:HGNC:282;MIM:104260;Vega:OTTHUMG00000188276;protein_accession:AAA51666.1;protein_accession:AAA62823.1;protein_accession:AAB62558.1;protein_accession:AAI33022.1;protein_accession:AAI36538.1;protein_accession:AAK01635.1;protein_accession:AAS55646.1;protein_accession:AAX93218.1;protein_accession:AAY43127.1;protein_a…
27558005	Cardiovascular Diseases -- TGFB1	association	Pubmed 2005:15910294;Pubmed central 2013:3734151;	Besides the well-known factors, <b>TGF-beta1</b> gene polymorphisms might play a role in <b>CVD</b> in RTR even at early stages of asymptomatic atherosclerosis.[Pubmed 2005:15910294];As an activator of TGF-ÃŽÂ²1, TSP-1 modulates the functions of <b>TGF-ÃŽÂ²1</b> in <b>cardiovascular diseases</b>, atherosclerosis, and obesity.[Pubmed central 2013:3734151];As an activator of TGF-?1, TSP-1 modulates…	433	Disease	Cardiovascular Diseases	Cardiovascular Diseases;cardiovascular system disease;disease of subdivision of hemolymphoid system;cardiovascular disease system;cardiovascular diseases--an;cardiovascular system the disease;disease of cardiovascular system;disease of the cardiovascular system;diseases -- cardiovascular;diseases cardiovascular;diseases of cardiovascular;diseases of the cardiovascular;diseases--cardiovascular;dis…	Mesh_UI:D002318;Mesh_MN:C14;DOID:1287;NCI:C2931;ICD9CM:429.2;UMLS_CUI:C0007222;SNOMEDCT_US_2016_03_01:155263000;SNOMEDCT_US_2016_03_01:194707003;SNOMEDCT_US_2016_03_01:195139006;SNOMEDCT_US_2016_03_01:195594006;SNOMEDCT_US_2016_03_01:266275004;SNOMEDCT_US_2016_03_01:266336005;SNOMEDCT_US_2016_03_01:49601007;	4345519	Gene	TGFB1	CED;DPD1;LAP;TGFB;TGFB1;TGFbeta;transforming growth factor beta 1;lap-type;tgf -beta 1;tgf -beta1;tgf b 1;tgf b-1;tgf beta 1;tgf beta i;tgf beta type 1;tgf beta type i;tgf beta-1;tgf beta-type 1;tgf beta1;tgf- b 1;tgf- beta 1;tgf- beta1;tgf-b 1;tgf-beta 1;tgf-beta i;tgf-beta isoform 1;tgf-beta type 1;tgf-beta type i;tgf-beta type-i;tgf-beta's 1;TGF-beta-1;tgf-beta-i;tgf-beta1;tgf-beta1-type;tgf-b…	SWISSPROT_AC:P01137;SWISSPROT_ID:TGFB1_HUMAN;GeneID:7040;Ensembl:ENSG00000105329;HGNC:HGNC:11766;MIM:190180;Vega:OTTHUMG00000182760;protein_accession:AAA36735.1;protein_accession:AAH00125.1;protein_accession:AAH01180.1;protein_accession:AAH22242.1;protein_accession:AAL27646.2;protein_accession:AAN86616.1;protein_accession:AAP35909.1;protein_accession:AAQ18641.1;protein_accession:AAT77143.1;protei…
27561499	Cardiovascular Diseases -- THBD	association	Pubmed 2006:16456088;Pubmed 2007:17677000;Pubmed central 2017:5590058;Pubmed central 2007:1934395;	To address the potential role of allelic variants of <b>thrombomodulin</b> gene in the pathogenesis of <b>cardiovascular diseases</b>, we analyzed in a prospective follow-up study 8 single-nucleotide polymorphisms (SNPs) across the thrombomodulin locus, covering all common (>5%) haplotypes.[Pubmed 2006:16456088];We investigated the role of four thrombosis genes: coagulation factor V (F5), interce…	433	Disease	Cardiovascular Diseases	Cardiovascular Diseases;cardiovascular system disease;disease of subdivision of hemolymphoid system;cardiovascular disease system;cardiovascular diseases--an;cardiovascular system the disease;disease of cardiovascular system;disease of the cardiovascular system;diseases -- cardiovascular;diseases cardiovascular;diseases of cardiovascular;diseases of the cardiovascular;diseases--cardiovascular;dis…	Mesh_UI:D002318;Mesh_MN:C14;DOID:1287;NCI:C2931;ICD9CM:429.2;UMLS_CUI:C0007222;SNOMEDCT_US_2016_03_01:155263000;SNOMEDCT_US_2016_03_01:194707003;SNOMEDCT_US_2016_03_01:195139006;SNOMEDCT_US_2016_03_01:195594006;SNOMEDCT_US_2016_03_01:266275004;SNOMEDCT_US_2016_03_01:266336005;SNOMEDCT_US_2016_03_01:49601007;	4345535	Gene	THBD	AHUS6;BDCA3;CD141;THBD;THPH12;THRM;thrombomodulin;TM;cd 141;CD141 antigen;Fetomodulin;tm chain-chain;tm-an;tm-type;TRBM;	SWISSPROT_AC:P07204;SWISSPROT_ID:TRBM_HUMAN;GeneID:7056;Ensembl:ENSG00000178726;HGNC:HGNC:11784;MIM:188040;Vega:OTTHUMG00000032053;protein_accession:AAA61175.1;protein_accession:AAB59508.1;protein_accession:AAH35602.2;protein_accession:AAH53357.1;protein_accession:AAM03232.1;protein_accession:BAA00149.1;protein_accession:BAG53913.1;protein_accession:CAA29045.1;protein_accession:EAX10172.1;protein…
27571714	Cardiovascular Diseases -- MTHFR	association	Pubmed 2008:17917766;Pubmed central 2012:3485977;Pubmed central 2017:5414710;Pubmed central 2016:5175499;Pubmed central 2004:1074713;	Mutation of the <b>MTHFR</b> gene is associated with the risk for premature <b>cardiovascular diseases</b>.[Pubmed 2008:17917766];Overall, findings for MTHFR have therefore been varied and may represent differing MTHFR allele frequencies between ethnic groups, low power of small studies to detect modest effect sizes on CVD and EH risk, or a true lack of association between <b>MTHFR</b> variants a…	433	Disease	Cardiovascular Diseases	Cardiovascular Diseases;cardiovascular system disease;disease of subdivision of hemolymphoid system;cardiovascular disease system;cardiovascular diseases--an;cardiovascular system the disease;disease of cardiovascular system;disease of the cardiovascular system;diseases -- cardiovascular;diseases cardiovascular;diseases of cardiovascular;diseases of the cardiovascular;diseases--cardiovascular;dis…	Mesh_UI:D002318;Mesh_MN:C14;DOID:1287;NCI:C2931;ICD9CM:429.2;UMLS_CUI:C0007222;SNOMEDCT_US_2016_03_01:155263000;SNOMEDCT_US_2016_03_01:194707003;SNOMEDCT_US_2016_03_01:195139006;SNOMEDCT_US_2016_03_01:195594006;SNOMEDCT_US_2016_03_01:266275004;SNOMEDCT_US_2016_03_01:266336005;SNOMEDCT_US_2016_03_01:49601007;	4343431	Gene	MTHFR	methylenetetrahydrofolate reductase;MTHFR;EC 1.5.1.20;methylenetetrahydrofolate-reductase;MTHR;	SWISSPROT_AC:P42898;SWISSPROT_ID:MTHR_HUMAN;GeneID:4524;Ensembl:ENSG00000177000;HGNC:HGNC:7436;MIM:607093;Vega:OTTHUMG00000002277;protein_accession:AAA74440.2;protein_accession:AAD17965.1;protein_accession:AAG33979.1;protein_accession:AAH53509.1;protein_accession:AAL17646.1;protein_accession:AAL17647.1;protein_accession:AAL17648.1;protein_accession:AAL17649.1;protein_accession:AAL17650.1;protein_…
27601843	Cardiovascular Diseases -- ADIPOQ	association	Pubmed 2012:22040602;Pubmed 2014:24843760;Pubmed central 2016:4709904;Pubmed central 2013:4023583;	It could be presumed that the <b>ADIPOQ</b> rs1501299 (+276G>T) be a potential cause of susceptibility to <b>CVDs</b> in persons with T2D, and it gives a new opportunity to investigate the mechanisms of CVDs susceptibility in T2D patients.[Pubmed 2012:22040602];Recessive protective effect of <b>ADIPOQ</b> rs1501299 on <b>cardiovascular diseases</b> with type 2 diabetes: a meta-analysis.[Pubmed 20…	433	Disease	Cardiovascular Diseases	Cardiovascular Diseases;cardiovascular system disease;disease of subdivision of hemolymphoid system;cardiovascular disease system;cardiovascular diseases--an;cardiovascular system the disease;disease of cardiovascular system;disease of the cardiovascular system;diseases -- cardiovascular;diseases cardiovascular;diseases of cardiovascular;diseases of the cardiovascular;diseases--cardiovascular;dis…	Mesh_UI:D002318;Mesh_MN:C14;DOID:1287;NCI:C2931;ICD9CM:429.2;UMLS_CUI:C0007222;SNOMEDCT_US_2016_03_01:155263000;SNOMEDCT_US_2016_03_01:194707003;SNOMEDCT_US_2016_03_01:195139006;SNOMEDCT_US_2016_03_01:195594006;SNOMEDCT_US_2016_03_01:266275004;SNOMEDCT_US_2016_03_01:266336005;SNOMEDCT_US_2016_03_01:49601007;	4347188	Gene	ADIPOQ	ACDC;ACRP30;adiponectin, C1Q and collagen domain containing;ADIPOQ;ADIPQTL1;ADPN;APM-1;APM1;GBP28;30 kDa adipocyte complement-related protein;30-kda adipocyte complement-related protein;acrp 30;acrp-30;ADIPO;Adipocyte complement-related 30 kDa protein;Adipocyte, C1q and collagen domain-containing protein;Adiponectin;adiponectin--an;adiponectin-an;Adipose most abundant gene transcript 1 protein;gb…	SWISSPROT_AC:Q15848;SWISSPROT_ID:ADIPO_HUMAN;GeneID:9370;Ensembl:ENSG00000181092;HGNC:HGNC:13633;MIM:605441;Vega:OTTHUMG00000156521;protein_accession:AAH54496.1;protein_accession:AAH96308.1;protein_accession:AAH96309.1;protein_accession:AAH96310.1;protein_accession:AAH96311.1;protein_accession:ABZ10942.1;protein_accession:BAA08227.1;protein_accession:BAA86716.1;protein_accession:BAF84214.1;protei…
27608116	Cardiovascular Diseases -- LIPG	association	Pubmed 2012:22723003;	A growing body of evidence has indicated that <b>EL</b> gene polymorphism might contribute to the process of <b>cardiovascular diseases</b>.[Pubmed 2012:22723003];	433	Disease	Cardiovascular Diseases	Cardiovascular Diseases;cardiovascular system disease;disease of subdivision of hemolymphoid system;cardiovascular disease system;cardiovascular diseases--an;cardiovascular system the disease;disease of cardiovascular system;disease of the cardiovascular system;diseases -- cardiovascular;diseases cardiovascular;diseases of cardiovascular;diseases of the cardiovascular;diseases--cardiovascular;dis…	Mesh_UI:D002318;Mesh_MN:C14;DOID:1287;NCI:C2931;ICD9CM:429.2;UMLS_CUI:C0007222;SNOMEDCT_US_2016_03_01:155263000;SNOMEDCT_US_2016_03_01:194707003;SNOMEDCT_US_2016_03_01:195139006;SNOMEDCT_US_2016_03_01:195594006;SNOMEDCT_US_2016_03_01:266275004;SNOMEDCT_US_2016_03_01:266336005;SNOMEDCT_US_2016_03_01:49601007;	4347204	Gene	LIPG	EDL;EL;lipase G, endothelial type;LIPG;PRO719;EC 3.1.1.3;ec3.1.1.3;Endothelial cell-derived lipase;Endothelial lipase;lip gamma;lipase of endothelial;LIPE;	SWISSPROT_AC:Q9Y5X9;SWISSPROT_ID:LIPE_HUMAN;GeneID:9388;Ensembl:ENSG00000101670;HGNC:HGNC:6623;MIM:603684;Vega:OTTHUMG00000179658;protein_accession:AAD30434.1;protein_accession:AAH60825.1;protein_accession:AAQ89287.1;protein_accession:ABY87545.1;protein_accession:ADQ32526.1;protein_accession:BAF84488.1;protein_accession:BAG37674.1;protein_accession:BAG62080.1;protein_accession:EAW62947.1;protein_…
27626502	Cardiovascular Diseases -- KL	association	Pubmed:16957409;Pubmed 2013:23431388;Pubmed 2015:24867139;Pubmed 2016:27781061;Pubmed central 2014:3943406;Pubmed central 2017:5390438;Pubmed central 2016:5067432;	Recently, <b>klotho</b> has been proposed as a link between <b>cardiovascular diseases</b> and premature aging, but the relationship between KLOTHO genes and cardiovascular risk factors, especially glucose metabolism, in humans is unclear.[Pubmed:16957409];In humans, low serum <b>Klotho</b> levels are related to the prevalence of <b>cardiovascular diseases</b> in community-dwelling adults.[Pubmed…	433	Disease	Cardiovascular Diseases	Cardiovascular Diseases;cardiovascular system disease;disease of subdivision of hemolymphoid system;cardiovascular disease system;cardiovascular diseases--an;cardiovascular system the disease;disease of cardiovascular system;disease of the cardiovascular system;diseases -- cardiovascular;diseases cardiovascular;diseases of cardiovascular;diseases of the cardiovascular;diseases--cardiovascular;dis…	Mesh_UI:D002318;Mesh_MN:C14;DOID:1287;NCI:C2931;ICD9CM:429.2;UMLS_CUI:C0007222;SNOMEDCT_US_2016_03_01:155263000;SNOMEDCT_US_2016_03_01:194707003;SNOMEDCT_US_2016_03_01:195139006;SNOMEDCT_US_2016_03_01:195594006;SNOMEDCT_US_2016_03_01:266275004;SNOMEDCT_US_2016_03_01:266336005;SNOMEDCT_US_2016_03_01:49601007;	4347183	Gene	KL	KL;klotho;EC 3.2.1.31;KLOT;	SWISSPROT_AC:Q9UEF7;SWISSPROT_ID:KLOT_HUMAN;GeneID:9365;Ensembl:ENSG00000133116;HGNC:HGNC:6344;MIM:604824;Vega:OTTHUMG00000017408;protein_accession:BAA23382.1;protein_accession:BAA24940.1;protein_accession:BAA24941.1;protein_accession:BAG53456.1;protein_accession:BAL03067.1;protein_accession:CAC94767.1;protein_accession:CAC94773.1;protein_accession:CAR95139.1;protein_accession:EAX08525.1;protein_…
27631410	Cardiovascular Diseases -- LDLR	association	Pubmed 2015:25378237;Pubmed 2014:24295502;Pubmed central 2012:3313535;	Familial hypercholesterolemia (FH) is an autosomal-dominant disorder mostly caused by mutations in the <b>low-density lipoprotein receptor</b> (LDLR) gene leading to increased risk for premature <b>cardiovascular diseases</b>.[Pubmed 2015:25378237];In a previous study, analysis of the genetic LDLR variant rs688 provided evidence suggesting that genetic polymorphisms of <b>rs688</b> are associated…	433	Disease	Cardiovascular Diseases	Cardiovascular Diseases;cardiovascular system disease;disease of subdivision of hemolymphoid system;cardiovascular disease system;cardiovascular diseases--an;cardiovascular system the disease;disease of cardiovascular system;disease of the cardiovascular system;diseases -- cardiovascular;diseases cardiovascular;diseases of cardiovascular;diseases of the cardiovascular;diseases--cardiovascular;dis…	Mesh_UI:D002318;Mesh_MN:C14;DOID:1287;NCI:C2931;ICD9CM:429.2;UMLS_CUI:C0007222;SNOMEDCT_US_2016_03_01:155263000;SNOMEDCT_US_2016_03_01:194707003;SNOMEDCT_US_2016_03_01:195139006;SNOMEDCT_US_2016_03_01:195594006;SNOMEDCT_US_2016_03_01:266275004;SNOMEDCT_US_2016_03_01:266336005;SNOMEDCT_US_2016_03_01:49601007;	4343025	Gene	LDLR	FH;FHC;LDLCQ2;LDLR;low density lipoprotein receptor;LDL receptor;ldl receptor--an;ldl- receptor;ldl-receptor;ldl-receptor-type;ldl-type receptor;lipoprotein receptor low density;lipoprotein receptor low-density;lipoprotein receptor of the low density;lipoprotein receptor of the low-density;low density lipoprotein--receptor;low density lipoprotein-receptor;low density-lipoprotein receptor;low lipo…	SWISSPROT_AC:P01130;SWISSPROT_ID:LDLR_HUMAN;GeneID:3949;Ensembl:ENSG00000130164;HGNC:HGNC:6547;MIM:606945;Vega:OTTHUMG00000171935;protein_accession:AAA56833.1;protein_accession:AAA59509.1;protein_accession:AAB02658.1;protein_accession:AAB22609.2;protein_accession:AAB30338.2;protein_accession:AAD14091.1;protein_accession:AAF24515.1;protein_accession:AAH14514.1;protein_accession:AAM56036.1;protein_…
27631426	LDLR -<> Cardiovascular Diseases	regulation	Pubmed 2015:25378237;	Familial hypercholesterolemia (FH) is an autosomal-dominant disorder mostly caused by mutations in the <b>low-density lipoprotein receptor</b> (LDLR) gene leading to increased risk for premature <b>cardiovascular diseases</b>.[Pubmed 2015:25378237];	4343025	Gene	LDLR	FH;FHC;LDLCQ2;LDLR;low density lipoprotein receptor;LDL receptor;ldl receptor--an;ldl- receptor;ldl-receptor;ldl-receptor-type;ldl-type receptor;lipoprotein receptor low density;lipoprotein receptor low-density;lipoprotein receptor of the low density;lipoprotein receptor of the low-density;low density lipoprotein--receptor;low density lipoprotein-receptor;low density-lipoprotein receptor;low lipo…	SWISSPROT_AC:P01130;SWISSPROT_ID:LDLR_HUMAN;GeneID:3949;Ensembl:ENSG00000130164;HGNC:HGNC:6547;MIM:606945;Vega:OTTHUMG00000171935;protein_accession:AAA56833.1;protein_accession:AAA59509.1;protein_accession:AAB02658.1;protein_accession:AAB22609.2;protein_accession:AAB30338.2;protein_accession:AAD14091.1;protein_accession:AAF24515.1;protein_accession:AAH14514.1;protein_accession:AAM56036.1;protein_…	433	Disease	Cardiovascular Diseases	Cardiovascular Diseases;cardiovascular system disease;disease of subdivision of hemolymphoid system;cardiovascular disease system;cardiovascular diseases--an;cardiovascular system the disease;disease of cardiovascular system;disease of the cardiovascular system;diseases -- cardiovascular;diseases cardiovascular;diseases of cardiovascular;diseases of the cardiovascular;diseases--cardiovascular;dis…	Mesh_UI:D002318;Mesh_MN:C14;DOID:1287;NCI:C2931;ICD9CM:429.2;UMLS_CUI:C0007222;SNOMEDCT_US_2016_03_01:155263000;SNOMEDCT_US_2016_03_01:194707003;SNOMEDCT_US_2016_03_01:195139006;SNOMEDCT_US_2016_03_01:195594006;SNOMEDCT_US_2016_03_01:266275004;SNOMEDCT_US_2016_03_01:266336005;SNOMEDCT_US_2016_03_01:49601007;
27636216	Cardiovascular Diseases -- CYP11B2	association	Pubmed 2015:25528333;Pubmed 2015:25890613;Pubmed central 2012:3486838;	<b>CYP11B2</b> is regarded as a new target for several <b>cardiovascular diseases</b> which are associated with chronically elevated aldosterone levels such as hypertension, congestive heart failure and myocardial fibrosis.[Pubmed 2015:25528333];Various previous studies have reported the implication of <b>CYP11B2</b> gene polymorphism in the pathophysiology of <b>cardiovascular diseases</b>.[Pubm…	433	Disease	Cardiovascular Diseases	Cardiovascular Diseases;cardiovascular system disease;disease of subdivision of hemolymphoid system;cardiovascular disease system;cardiovascular diseases--an;cardiovascular system the disease;disease of cardiovascular system;disease of the cardiovascular system;diseases -- cardiovascular;diseases cardiovascular;diseases of cardiovascular;diseases of the cardiovascular;diseases--cardiovascular;dis…	Mesh_UI:D002318;Mesh_MN:C14;DOID:1287;NCI:C2931;ICD9CM:429.2;UMLS_CUI:C0007222;SNOMEDCT_US_2016_03_01:155263000;SNOMEDCT_US_2016_03_01:194707003;SNOMEDCT_US_2016_03_01:195139006;SNOMEDCT_US_2016_03_01:195594006;SNOMEDCT_US_2016_03_01:266275004;SNOMEDCT_US_2016_03_01:266336005;SNOMEDCT_US_2016_03_01:49601007;	4341097	Gene	CYP11B2	ALDOS;CPN2;CYP11B;CYP11B2;CYP11BL;CYPXIB2;cytochrome P450 family 11 subfamily B member 2;P-450C18;P450aldo;P450C18;Aldosterone synthase;aldosterone-synthase;Aldosterone-synthesizing enzyme;C11B2;cyp11 beta;cyp11beta;Cytochrome P-450Aldo;Cytochrome P-450C18;Cytochrome P450 11B2, mitochondrial;EC 1.14.15.4;EC 1.14.15.5;Steroid 18-hydroxylase;	SWISSPROT_AC:P19099;SWISSPROT_ID:C11B2_HUMAN;GeneID:1585;Ensembl:ENSG00000179142;HGNC:HGNC:2592;MIM:124080;Vega:OTTHUMG00000160254;protein_accession:AAA35741.1;protein_accession:AAB34642.1;protein_accession:AAB34643.1;protein_accession:AAI11459.1;protein_accession:ACA05912.1;protein_accession:BAA01040.1;protein_accession:BAA02899.1;protein_accession:CAA38539.1;protein_accession:EAW82292.1;protein…
27637322	Cardiovascular Diseases -- DAB2IP	association	Pubmed 2015:25732743;	Human genome-wide association study (GWAS) has identified <b>DAB2IP</b> gene variants conferring susceptibility to <b>cardiovascular diseases</b>.[Pubmed 2015:25732743];	433	Disease	Cardiovascular Diseases	Cardiovascular Diseases;cardiovascular system disease;disease of subdivision of hemolymphoid system;cardiovascular disease system;cardiovascular diseases--an;cardiovascular system the disease;disease of cardiovascular system;disease of the cardiovascular system;diseases -- cardiovascular;diseases cardiovascular;diseases of cardiovascular;diseases of the cardiovascular;diseases--cardiovascular;dis…	Mesh_UI:D002318;Mesh_MN:C14;DOID:1287;NCI:C2931;ICD9CM:429.2;UMLS_CUI:C0007222;SNOMEDCT_US_2016_03_01:155263000;SNOMEDCT_US_2016_03_01:194707003;SNOMEDCT_US_2016_03_01:195139006;SNOMEDCT_US_2016_03_01:195594006;SNOMEDCT_US_2016_03_01:266275004;SNOMEDCT_US_2016_03_01:266336005;SNOMEDCT_US_2016_03_01:49601007;	4358988	Gene	DAB2IP	AF9Q34;AIP-1;AIP1;DAB2 interacting protein;DAB2IP;DIP1/2;aip type 1;aip type i;aip-i;ASK-interacting protein 1;DAB2 interaction protein;DAB2-interacting protein;DAB2P;Disabled homolog 2-interacting protein;DOC-2/DAB-2 interactive protein;KIAA1743;	SWISSPROT_AC:Q5VWQ8;SWISSPROT_ID:DAB2P_HUMAN;GeneID:153090;Ensembl:ENSG00000136848;HGNC:HGNC:17294;MIM:609205;Vega:OTTHUMG00000020595;protein_accession:AAI46763.1;protein_accession:AAK50336.1;protein_accession:AAM00371.1;protein_accession:BAB21834.2;protein_accession:BAG54058.1;protein_accession:EAW87501.1;protein_accession:EAW87502.1;protein_accession:EAW87503.1;protein_accession:EAW87504.1;prot…
27637664	Cardiovascular Diseases -- IL17A	association	Pubmed 2015:26115945;Pubmed central 2015:4304820;Pubmed central 2016:4980561;	Genomic and proteomic studies are required to assess the possibility to use polymorphisms of <b>IL17</b> gene as biomarkers of racial susceptibility to <b>CVD</b> in MS.[Pubmed 2015:26115945];These findings have suggested that <b>IL-17A</b> might play a role in the development of <b>cardiovascular diseases</b>.[Pubmed central 2015:4304820];Insight into the involvement of <b>IL-17A</b> on autoimmu…	433	Disease	Cardiovascular Diseases	Cardiovascular Diseases;cardiovascular system disease;disease of subdivision of hemolymphoid system;cardiovascular disease system;cardiovascular diseases--an;cardiovascular system the disease;disease of cardiovascular system;disease of the cardiovascular system;diseases -- cardiovascular;diseases cardiovascular;diseases of cardiovascular;diseases of the cardiovascular;diseases--cardiovascular;dis…	Mesh_UI:D002318;Mesh_MN:C14;DOID:1287;NCI:C2931;ICD9CM:429.2;UMLS_CUI:C0007222;SNOMEDCT_US_2016_03_01:155263000;SNOMEDCT_US_2016_03_01:194707003;SNOMEDCT_US_2016_03_01:195139006;SNOMEDCT_US_2016_03_01:195594006;SNOMEDCT_US_2016_03_01:266275004;SNOMEDCT_US_2016_03_01:266336005;SNOMEDCT_US_2016_03_01:49601007;	4342751	Gene	IL17A	CTLA-8;CTLA8;IL-17;IL-17A;IL17;IL17A;interleukin 17A;cytotoxic t lymphocyte-associated antigen-8;Cytotoxic T-lymphocyte-associated antigen 8;il -17;il 17;il 17a;il- 17;il- 17a;il-17 a;il-17-type;il-17alpha;il17 a;il17-a;il17alpha;interleukin 17-a;interleukin- 17a;interleukin-17 a;interleukin-17--a;Interleukin-17A;interleukin-17alpha;	SWISSPROT_AC:Q16552;SWISSPROT_ID:IL17_HUMAN;GeneID:3605;Ensembl:ENSG00000112115;HGNC:HGNC:5981;MIM:603149;Vega:OTTHUMG00000014840;protein_accession:AAC50341.1;protein_accession:AAH66251.1;protein_accession:AAH66252.1;protein_accession:AAH66253.1;protein_accession:AAH67503.1;protein_accession:AAH67504.1;protein_accession:AAH67505.1;protein_accession:AAR23263.1;protein_accession:AAV41220.1;protein_…
28673132	Cardiovascular Diseases -- ANP	association	Pubmed 2013:23524910;Pubmed 1994:8282365;Pubmed 2014:24611929;Pubmed 2014:24907507;	They also indicate that <b>ANP</b> may represent an optimal therapeutic agent in <b>cardiovascular diseases</b>.[Pubmed 2013:23524910];Plasma brain natriuretic peptide levels showed a larger increase than <b>atrial natriuretic peptide</b> levels in various <b>cardiovascular diseases</b>.[Pubmed 1994:8282365];Circulating <b>ANP</b> levels represent a valuable biomarker in <b>cardiovascular disease…	433	Disease	Cardiovascular Diseases	Cardiovascular Diseases;cardiovascular system disease;disease of subdivision of hemolymphoid system;cardiovascular disease system;cardiovascular diseases--an;cardiovascular system the disease;disease of cardiovascular system;disease of the cardiovascular system;diseases -- cardiovascular;diseases cardiovascular;diseases of cardiovascular;diseases of the cardiovascular;diseases--cardiovascular;dis…	Mesh_UI:D002318;Mesh_MN:C14;DOID:1287;NCI:C2931;ICD9CM:429.2;UMLS_CUI:C0007222;SNOMEDCT_US_2016_03_01:155263000;SNOMEDCT_US_2016_03_01:194707003;SNOMEDCT_US_2016_03_01:195139006;SNOMEDCT_US_2016_03_01:195594006;SNOMEDCT_US_2016_03_01:266275004;SNOMEDCT_US_2016_03_01:266336005;SNOMEDCT_US_2016_03_01:49601007;	17314	Protein	ANP	ANF;ANP;Atrial natriuretic factor;Atrial natriuretic peptide;anp-type;atrial natriuretic-factor;atrial natriuretic-peptide;atrial-natriuretic factor;atrial-natriuretic peptide;atrial-natriuretic-factor;atrial-natriuretic-peptide;atrial-type natriuretic peptide;factor of atrial natriuretic;natriuretic atrial factor;natriuretic atrial peptide;peptide atrial natriuretic;peptide of atrial natriuretic…	TMP_SWISSPROT_AC:P01160_ANF;PARENT_SWISSPROT_AC:P01160;PARENT_SWISSPROT_ID:ANF_HUMAN;
28941868	Cardiovascular Diseases -- LPA	association	Pubmed:24793345;Pubmed 2013:23484137;Pubmed 1995:7772084;Pubmed 2014:24733102;Pubmed 2014:25078778;Pubmed 1997:9069524;Pubmed 1997:9161947;Pubmed 1998:9498534;Pubmed central 2015:4361749;Pubmed central 2015:4724477;Pubmed central 2014:4117444;Pubmed central 2014:4126764;Pubmed central 2012:3317664;Pubmed central 2016:5575208;Pubmed central 2013:3591100;Pubmed central 2013:3615337;Pubmed central 2…	LLQQ haplotype seemed to have a protective effect against the increase in LDL-C and <b>Lp(a)</b> that are heavily involved in the development of <b>cardiovascular diseases</b>.[Pubmed:24793345];<b>Lipoprotein(a)</b> in <b>cardiovascular diseases</b>.[Pubmed 2013:23484137];To determine whether lipoprotein(a) (<b>Lp(a)</b>) contributes to the acceleration of <b>cardiovascular diseases</b> without a…	433	Disease	Cardiovascular Diseases	Cardiovascular Diseases;cardiovascular system disease;disease of subdivision of hemolymphoid system;cardiovascular disease system;cardiovascular diseases--an;cardiovascular system the disease;disease of cardiovascular system;disease of the cardiovascular system;diseases -- cardiovascular;diseases cardiovascular;diseases of cardiovascular;diseases of the cardiovascular;diseases--cardiovascular;dis…	Mesh_UI:D002318;Mesh_MN:C14;DOID:1287;NCI:C2931;ICD9CM:429.2;UMLS_CUI:C0007222;SNOMEDCT_US_2016_03_01:155263000;SNOMEDCT_US_2016_03_01:194707003;SNOMEDCT_US_2016_03_01:195139006;SNOMEDCT_US_2016_03_01:195594006;SNOMEDCT_US_2016_03_01:266275004;SNOMEDCT_US_2016_03_01:266336005;SNOMEDCT_US_2016_03_01:49601007;	4343077	Gene	LPA	AK38;APOA;lipoprotein(a);LP;LPA;ak 38;apo a;apo alpha;Apo(a);apo(a)-isoform;apo(a)-type;apo(a)isoform;apo-(a);apo-a;apo-alpha;Apolipoprotein(a);apolipoprotein(a)-isoform;apolipoprotein-(a);EC 3.4.21.-;lipoprotein(a)--an;lipoprotein-(a);lp a;lp alpha;Lp(a);lp(a)--an;lp(a-);lp(alpha);lp-(a);lp-a;lp-alpha;lpa-type;	GeneID:4018;Ensembl:ENSG00000198670;HGNC:HGNC:6667;MIM:152200;Vega:OTTHUMG00000015956;protein_accession:AAB66587.2;protein_accession:AAF03676.1;protein_accession:AAF03678.1;protein_accession:AAF03680.1;protein_accession:AAK74187.1;protein_accession:ABF47086.1;protein_accession:CAA29618.1;protein_accession:EAW47596.1;protein_accession:NP_005568.2;protein_accession:P08519.1;protein_gi:114062;protei…
29037815	Cardiovascular Diseases -- Osteopontin	association	Pubmed 2012:23162328;Pubmed 1995:7785890;Pubmed 2009:19028408;Pubmed central 2012:3498703;Pubmed central 2016:4840616;Pubmed central 2016:5002285;Pubmed central 2013:3588566;Pubmed central 2013:3862580;	OPN is also a component of human atherosclerotic plaque, suggesting a role of <b>OPN</b> in <b>cardiovascular diseases</b>.[Pubmed 2012:23162328];<b>Osteopontin</b> expression in <b>cardiovascular diseases</b>.[Pubmed 1995:7785890];We sought to study the role of circulating <b>osteopontin</b> (OPN) in the pathogenesis of <b>cardiovascular diseases</b> in patients with psoriasis.[Pubmed 2009:19028…	433	Disease	Cardiovascular Diseases	Cardiovascular Diseases;cardiovascular system disease;disease of subdivision of hemolymphoid system;cardiovascular disease system;cardiovascular diseases--an;cardiovascular system the disease;disease of cardiovascular system;disease of the cardiovascular system;diseases -- cardiovascular;diseases cardiovascular;diseases of cardiovascular;diseases of the cardiovascular;diseases--cardiovascular;dis…	Mesh_UI:D002318;Mesh_MN:C14;DOID:1287;NCI:C2931;ICD9CM:429.2;UMLS_CUI:C0007222;SNOMEDCT_US_2016_03_01:155263000;SNOMEDCT_US_2016_03_01:194707003;SNOMEDCT_US_2016_03_01:195139006;SNOMEDCT_US_2016_03_01:195594006;SNOMEDCT_US_2016_03_01:266275004;SNOMEDCT_US_2016_03_01:266336005;SNOMEDCT_US_2016_03_01:49601007;	295600	Protein	Osteopontin	BNSP;Bone sialoprotein 1;Nephropontin;OPN;Osteopontin;OSTP;Secreted phosphoprotein 1;SPP-1;SPP1;Urinary stone protein;Uropontin;bone sialoprotein i;bone sialoprotein-1;bone sialoprotein-i;BSPI;eta 1;eta i;ETA-1;eta1;osteopontin--an;secreted phosphoprotein i;secreted phosphoprotein-1;secreted phosphoprotein1;spp 1;spp i;	SWISSPROT_AC:P10451;SWISSPROT_ID:OSTP_HUMAN;EMBL:AC131944;EMBL:AF052124;EMBL:AK075463;EMBL:AK290090;EMBL:AK290104;EMBL:AK296035;EMBL:AK315461;EMBL:BC007016;EMBL:BC017387;EMBL:BC022844;EMBL:BC093033;EMBL:CH471057;EMBL:D14813;EMBL:D28759;EMBL:D28760;EMBL:D28761;EMBL:DQ839491;EMBL:DQ846871;EMBL:J04765;EMBL:JF412667;EMBL:M83248;EMBL:U20758;EMBL:X13694;RefSeq:NP_000573.1;RefSeq:NP_001035147.1;RefSeq:N…
29298657	Cardiovascular Diseases -- ACE	association	Pubmed 2013:23609427;Pubmed 2004:15529552;Pubmed 2002:12151872;Pubmed 2000:10781632;Pubmed 2000:10999650;Pubmed 1996:8785402;Pubmed 1999:10794598;Pubmed 1997:9084932;Pubmed 1997:9120994;Pubmed 1998:9794739;Pubmed 2005:16462911;Pubmed central 2012:3565246;Pubmed central 2017:5747497;Pubmed central 2009:2714507;Pubmed central 2009:3347527;Pubmed central 2013:3587614;Pubmed central 2005:1175817;	Until now there has been a confirmed relationship between <b>ACE</b> gene polymorphism and <b>cardiovascular diseases</b>, but its effect on the incidence of OSA is debatable.[Pubmed 2013:23609427];In view of the clinical importance of the <b>ACE</b> as a major marker of <b>cardiovascular diseases</b>, we investigated the I/D polymorphism of the ACE gene in Turkish patients with acute myocardial …	433	Disease	Cardiovascular Diseases	Cardiovascular Diseases;cardiovascular system disease;disease of subdivision of hemolymphoid system;cardiovascular disease system;cardiovascular diseases--an;cardiovascular system the disease;disease of cardiovascular system;disease of the cardiovascular system;diseases -- cardiovascular;diseases cardiovascular;diseases of cardiovascular;diseases of the cardiovascular;diseases--cardiovascular;dis…	Mesh_UI:D002318;Mesh_MN:C14;DOID:1287;NCI:C2931;ICD9CM:429.2;UMLS_CUI:C0007222;SNOMEDCT_US_2016_03_01:155263000;SNOMEDCT_US_2016_03_01:194707003;SNOMEDCT_US_2016_03_01:195139006;SNOMEDCT_US_2016_03_01:195594006;SNOMEDCT_US_2016_03_01:266275004;SNOMEDCT_US_2016_03_01:266336005;SNOMEDCT_US_2016_03_01:49601007;	6617	Protein	ACE	ACE;Angiotensin-converting enzyme;CD143 antigen;DCP;DCP1;Dipeptidyl carboxypeptidase I;EC 3.2.1.-;EC 3.4.15.1;Kininase II;ace--an;ACE1;angiotensin I converting enzyme;cd 143;CD143;dipeptidyl carboxypeptidase 1;dipeptidyl carboxypeptidase-1;dipeptidyl carboxypeptidase-i;dipeptidyl-carboxypeptidase i;kininase 2;kininase ii-type;kininase type ii;kininase-ii;	SWISSPROT_AC:P12821;SWISSPROT_ID:ACE_HUMAN;EMBL:AB208971;EMBL:AC113554;EMBL:AF118569;EMBL:AK301988;EMBL:AY436326;EMBL:EU332840;EMBL:J04144;EMBL:M26657;EMBL:X16295;RefSeq:NP_000780.1;RefSeq:NP_001171528.1;RefSeq:NP_690043.1;ProteinModelPortal:P12821;STRING:9606.ENSP00000290866;SWISSPROT_AC_OLD:B0LPF0;SWISSPROT_AC_OLD:B4DXI3;SWISSPROT_AC_OLD:E7EU16;SWISSPROT_AC_OLD:P22966;SWISSPROT_AC_OLD:Q53YX9;SW…
29324403	Insulin -<> Cardiovascular Diseases	treatment	Pubmed 1996:8720744;	An unresolved question is the relationship of exogenous <b>insulin</b> therapy to the development of <b>cardiovascular diseases</b>.[Pubmed 1996:8720744];	200308	Protein	Insulin	INS;Insulin;an-ins;IDDM;iddm 1;iddm 2;iddm type 1;iddm-1;iddm-2;iddm-type;IDDM1;IDDM2;ILPR;ins-type;insulin--an;insulin-chain;insulin-type;IRDN;mody-x;MODY10;type-insulin;	SWISSPROT_AC:P01308;SWISSPROT_ID:INS_HUMAN;EMBL:AJ009655;EMBL:AY138590;EMBL:AY899304;EMBL:BC005255;EMBL:BT006808;EMBL:CH471158;EMBL:J00265;EMBL:L15440;EMBL:M10039;EMBL:V00565;EMBL:X70508;RefSeq:NP_000198.1;RefSeq:NP_001172026.1;RefSeq:NP_001172027.1;RefSeq:NP_001278826.1;ProteinModelPortal:P01308;STRING:9606.ENSP00000250971;SWISSPROT_AC_OLD:Q5EEX2;SMR:P01308;GeneID:3630;KEGG:hsa:3630;PIR:A93222;e…	433	Disease	Cardiovascular Diseases	Cardiovascular Diseases;cardiovascular system disease;disease of subdivision of hemolymphoid system;cardiovascular disease system;cardiovascular diseases--an;cardiovascular system the disease;disease of cardiovascular system;disease of the cardiovascular system;diseases -- cardiovascular;diseases cardiovascular;diseases of cardiovascular;diseases of the cardiovascular;diseases--cardiovascular;dis…	Mesh_UI:D002318;Mesh_MN:C14;DOID:1287;NCI:C2931;ICD9CM:429.2;UMLS_CUI:C0007222;SNOMEDCT_US_2016_03_01:155263000;SNOMEDCT_US_2016_03_01:194707003;SNOMEDCT_US_2016_03_01:195139006;SNOMEDCT_US_2016_03_01:195594006;SNOMEDCT_US_2016_03_01:266275004;SNOMEDCT_US_2016_03_01:266336005;SNOMEDCT_US_2016_03_01:49601007;
29324405	Cardiovascular Diseases -- Insulin	association	Pubmed 1996:8720744;Pubmed 1997:9405911;Pubmed 2003:12627878;Pubmed 2003:12848074;Pubmed 1998:9589252;Pubmed 2016:26542377;Pubmed central 2014:3996172;Pubmed central 2017:5414237;Pubmed central 2017:5795955;Pubmed central 2016:4774127;Pubmed central 2016:4878431;Pubmed central 2013:3632023;Pubmed central 2013:3902591;Pubmed central 2018:5762866;	An unresolved question is the relationship of exogenous <b>insulin</b> therapy to the development of <b>cardiovascular diseases</b>.[Pubmed 1996:8720744];Hyperhomocyst(e)inemia is common in nephropathic diabetic patients and may contribute to the enhanced morbidity and mortality from <b>cardiovascular diseases</b> characteristically observed in <b>IDDM</b> patients with diabetic nephropathy.[Pubm…	433	Disease	Cardiovascular Diseases	Cardiovascular Diseases;cardiovascular system disease;disease of subdivision of hemolymphoid system;cardiovascular disease system;cardiovascular diseases--an;cardiovascular system the disease;disease of cardiovascular system;disease of the cardiovascular system;diseases -- cardiovascular;diseases cardiovascular;diseases of cardiovascular;diseases of the cardiovascular;diseases--cardiovascular;dis…	Mesh_UI:D002318;Mesh_MN:C14;DOID:1287;NCI:C2931;ICD9CM:429.2;UMLS_CUI:C0007222;SNOMEDCT_US_2016_03_01:155263000;SNOMEDCT_US_2016_03_01:194707003;SNOMEDCT_US_2016_03_01:195139006;SNOMEDCT_US_2016_03_01:195594006;SNOMEDCT_US_2016_03_01:266275004;SNOMEDCT_US_2016_03_01:266336005;SNOMEDCT_US_2016_03_01:49601007;	200308	Protein	Insulin	INS;Insulin;an-ins;IDDM;iddm 1;iddm 2;iddm type 1;iddm-1;iddm-2;iddm-type;IDDM1;IDDM2;ILPR;ins-type;insulin--an;insulin-chain;insulin-type;IRDN;mody-x;MODY10;type-insulin;	SWISSPROT_AC:P01308;SWISSPROT_ID:INS_HUMAN;EMBL:AJ009655;EMBL:AY138590;EMBL:AY899304;EMBL:BC005255;EMBL:BT006808;EMBL:CH471158;EMBL:J00265;EMBL:L15440;EMBL:M10039;EMBL:V00565;EMBL:X70508;RefSeq:NP_000198.1;RefSeq:NP_001172026.1;RefSeq:NP_001172027.1;RefSeq:NP_001278826.1;ProteinModelPortal:P01308;STRING:9606.ENSP00000250971;SWISSPROT_AC_OLD:Q5EEX2;SMR:P01308;GeneID:3630;KEGG:hsa:3630;PIR:A93222;e…
29558284	Cardiovascular Diseases -- EDN1	association	Pubmed 2012:22396501;Pubmed 2015:26121692;Pubmed 2010:20083432;Pubmed 2010:20815172;Pubmed 1997:9110115;Pubmed 1997:9354313;Pubmed 1997:9546947;Pubmed 1998:9494073;Pubmed 1998:9595409;Pubmed central 2015:4487899;Pubmed central 2014:3972907;Pubmed central 2012:3389657;Pubmed central 2017:5590904;Pubmed central 2011:3264995;Pubmed central 2013:3712227;	<b>Endothelin-1</b> (ET-1) contributes to the pathogenesis of <b>cardiovascular diseases</b> with multiple properties such as vasoconstriction.[Pubmed 2012:22396501];Genetic variants within the <b>endothelin-1</b> gene (EDN1) have been associated with several <b>cardiovascular diseases</b> and may act as genetic prognostic markers.[Pubmed 2015:26121692];Traits of obstructive sleep apnea syndrome …	433	Disease	Cardiovascular Diseases	Cardiovascular Diseases;cardiovascular system disease;disease of subdivision of hemolymphoid system;cardiovascular disease system;cardiovascular diseases--an;cardiovascular system the disease;disease of cardiovascular system;disease of the cardiovascular system;diseases -- cardiovascular;diseases cardiovascular;diseases of cardiovascular;diseases of the cardiovascular;diseases--cardiovascular;dis…	Mesh_UI:D002318;Mesh_MN:C14;DOID:1287;NCI:C2931;ICD9CM:429.2;UMLS_CUI:C0007222;SNOMEDCT_US_2016_03_01:155263000;SNOMEDCT_US_2016_03_01:194707003;SNOMEDCT_US_2016_03_01:195139006;SNOMEDCT_US_2016_03_01:195594006;SNOMEDCT_US_2016_03_01:266275004;SNOMEDCT_US_2016_03_01:266336005;SNOMEDCT_US_2016_03_01:49601007;	114766	Protein	EDN1	EDN1;Endothelin-1;PPET1;Preproendothelin-1;ARCND3;edn 1;edn-1;endothelin -1;endothelin 1;endothelin i;endothelin type 1;endothelin- 1;endothelin- i;endothelin-1-type;endothelin1;ET1;HDLCQ7;preproendothelin 1;preproendothelin- 1;QME;	SWISSPROT_AC:P05305;SWISSPROT_ID:EDN1_HUMAN;EMBL:AY434104;EMBL:BC009720;EMBL:J05008;EMBL:M25377;EMBL:M25378;EMBL:M25379;EMBL:M25380;EMBL:M25549;EMBL:S56805;EMBL:Y00749;EMBL:Z98050;RefSeq:NP_001161791.1;RefSeq:NP_001946.3;RefSeq:XP_011512632.1;RefSeq:XP_011512633.1;RefSeq:XP_016865820.1;ProteinModelPortal:P05305;STRING:9606.ENSP00000368683;SWISSPROT_AC_OLD:Q96DA1;SMR:P05305;GeneID:1906;KEGG:hsa:19…
29558327	Cardiovascular Diseases -- ET-1	association	Pubmed 2012:22396501;Pubmed 2012:22863667;Pubmed 2015:26121692;Pubmed 2010:20083432;Pubmed 2010:20815172;Pubmed 2009:19111553;Pubmed 1997:9110115;Pubmed 1997:9176309;Pubmed 1997:9354313;Pubmed 1997:9546947;Pubmed 1998:9494073;Pubmed 1998:9595409;Pubmed central 2015:4487899;Pubmed central 2014:3972907;Pubmed central 2012:3389657;Pubmed central 2012:3413984;Pubmed central 2017:5590904;Pubmed centra…	<b>Endothelin-1</b> (ET-1) contributes to the pathogenesis of <b>cardiovascular diseases</b> with multiple properties such as vasoconstriction.[Pubmed 2012:22396501];Numerous lines of evidence indicate that <b>ET-1</b> possesses a number of biological activities leading to <b>cardiovascular diseases</b> (CVD) including hypertension and atherosclerosis.[Pubmed 2012:22863667];Genetic variants withi…	433	Disease	Cardiovascular Diseases	Cardiovascular Diseases;cardiovascular system disease;disease of subdivision of hemolymphoid system;cardiovascular disease system;cardiovascular diseases--an;cardiovascular system the disease;disease of cardiovascular system;disease of the cardiovascular system;diseases -- cardiovascular;diseases cardiovascular;diseases of cardiovascular;diseases of the cardiovascular;diseases--cardiovascular;dis…	Mesh_UI:D002318;Mesh_MN:C14;DOID:1287;NCI:C2931;ICD9CM:429.2;UMLS_CUI:C0007222;SNOMEDCT_US_2016_03_01:155263000;SNOMEDCT_US_2016_03_01:194707003;SNOMEDCT_US_2016_03_01:195139006;SNOMEDCT_US_2016_03_01:195594006;SNOMEDCT_US_2016_03_01:266275004;SNOMEDCT_US_2016_03_01:266336005;SNOMEDCT_US_2016_03_01:49601007;	114767	Protein	ET-1	Endothelin-1;ET-1;et -1;et 1;et i;et type 1;et- 1;et- i;et-i;	TMP_SWISSPROT_AC:P05305_ET-1;PARENT_SWISSPROT_AC:P05305;PARENT_SWISSPROT_ID:EDN1_HUMAN;
29767348	Cardiovascular Diseases -- ADM	association	Pubmed 2001:11754955;Pubmed 2013:23088295;Pubmed 2012:24175071;Pubmed 1997:9284408;Pubmed 2003:12598938;Pubmed 2003:12686469;Pubmed 1998:9793067;Pubmed central 2015:4761007;Pubmed central 2012:3738363;Pubmed central 2013:3728500;	Plasma <b>AM</b> levels elevate in <b>cardiovascular diseases</b> such as heart failure, hypertension and septic shock, where AM may play protective roles through its characteristic biological activities.[Pubmed 2001:11754955];Elevated plasma <b>adrenomedullin</b> (ADM) levels are associated with <b>cardiovascular diseases</b>.[Pubmed 2013:23088295];Administration of <b>ADM</b> is a possible ther…	433	Disease	Cardiovascular Diseases	Cardiovascular Diseases;cardiovascular system disease;disease of subdivision of hemolymphoid system;cardiovascular disease system;cardiovascular diseases--an;cardiovascular system the disease;disease of cardiovascular system;disease of the cardiovascular system;diseases -- cardiovascular;diseases cardiovascular;diseases of cardiovascular;diseases of the cardiovascular;diseases--cardiovascular;dis…	Mesh_UI:D002318;Mesh_MN:C14;DOID:1287;NCI:C2931;ICD9CM:429.2;UMLS_CUI:C0007222;SNOMEDCT_US_2016_03_01:155263000;SNOMEDCT_US_2016_03_01:194707003;SNOMEDCT_US_2016_03_01:195139006;SNOMEDCT_US_2016_03_01:195594006;SNOMEDCT_US_2016_03_01:266275004;SNOMEDCT_US_2016_03_01:266336005;SNOMEDCT_US_2016_03_01:49601007;	11330	Protein	ADM	ADM;ADML;AM;adrenomedullin;am-an;am-type;PAMP;pamp-type;	SWISSPROT_AC:P35318;SWISSPROT_ID:ADML_HUMAN;EMBL:AK312893;EMBL:BC015961;EMBL:BT006902;EMBL:CH471064;EMBL:CR541995;EMBL:D14874;EMBL:D43639;EMBL:DQ143945;EMBL:S73906;RefSeq:NP_001115.1;ProteinModelPortal:P35318;STRING:9606.ENSP00000278175;SWISSPROT_AC_OLD:B2R793;SWISSPROT_AC_OLD:D3DQV3;SWISSPROT_AC_OLD:Q6FGW2;SMR:P35318;GeneID:133;KEGG:hsa:133;PIR:JC2351;eggNOG:ENOG410IK4C;eggNOG:ENOG41120TV;UniGen…
29767359	ADM -<> Cardiovascular Diseases	regulation	Pubmed 1997:9284408;Pubmed 1998:9793067;	Further, plasma AM as well as <b>PAMP</b> concentrations significantly increased in various <b>cardiovascular diseases</b> including hypertension and congestive heart failure.[Pubmed 1997:9284408];Plasma AM as well as <b>PAMP</b> concentrations significantly increased in various <b>cardiovascular diseases</b> including hypertension, chronic renal failure and cognestive heart failure.[Pubmed 1998:…	11330	Protein	ADM	ADM;ADML;AM;adrenomedullin;am-an;am-type;PAMP;pamp-type;	SWISSPROT_AC:P35318;SWISSPROT_ID:ADML_HUMAN;EMBL:AK312893;EMBL:BC015961;EMBL:BT006902;EMBL:CH471064;EMBL:CR541995;EMBL:D14874;EMBL:D43639;EMBL:DQ143945;EMBL:S73906;RefSeq:NP_001115.1;ProteinModelPortal:P35318;STRING:9606.ENSP00000278175;SWISSPROT_AC_OLD:B2R793;SWISSPROT_AC_OLD:D3DQV3;SWISSPROT_AC_OLD:Q6FGW2;SMR:P35318;GeneID:133;KEGG:hsa:133;PIR:JC2351;eggNOG:ENOG410IK4C;eggNOG:ENOG41120TV;UniGen…	433	Disease	Cardiovascular Diseases	Cardiovascular Diseases;cardiovascular system disease;disease of subdivision of hemolymphoid system;cardiovascular disease system;cardiovascular diseases--an;cardiovascular system the disease;disease of cardiovascular system;disease of the cardiovascular system;diseases -- cardiovascular;diseases cardiovascular;diseases of cardiovascular;diseases of the cardiovascular;diseases--cardiovascular;dis…	Mesh_UI:D002318;Mesh_MN:C14;DOID:1287;NCI:C2931;ICD9CM:429.2;UMLS_CUI:C0007222;SNOMEDCT_US_2016_03_01:155263000;SNOMEDCT_US_2016_03_01:194707003;SNOMEDCT_US_2016_03_01:195139006;SNOMEDCT_US_2016_03_01:195594006;SNOMEDCT_US_2016_03_01:266275004;SNOMEDCT_US_2016_03_01:266336005;SNOMEDCT_US_2016_03_01:49601007;
29767372	Cardiovascular Diseases -- Chymase	association	Pubmed 2013:23658661;Pubmed 2011:22272131;Pubmed 1997:9284400;Pubmed central 2011:3257128;Pubmed central 2013:3636146;Pubmed central 2013:3637262;Pubmed central 2013:3795555;	Inhibition of <b>chymase</b> is likely to divulge therapeutic ways for the treatment of <b>cardiovascular diseases</b>, and fibrotic disorders.[Pubmed 2013:23658661];Human <b>chymase</b> is a very important target for the treatment of <b>cardiovascular diseases</b>.[Pubmed 2011:22272131];In this review article, the recent findings for <b>chymase</b> related to <b>cardiovascular diseases</b> are s…	433	Disease	Cardiovascular Diseases	Cardiovascular Diseases;cardiovascular system disease;disease of subdivision of hemolymphoid system;cardiovascular disease system;cardiovascular diseases--an;cardiovascular system the disease;disease of cardiovascular system;disease of the cardiovascular system;diseases -- cardiovascular;diseases cardiovascular;diseases of cardiovascular;diseases of the cardiovascular;diseases--cardiovascular;dis…	Mesh_UI:D002318;Mesh_MN:C14;DOID:1287;NCI:C2931;ICD9CM:429.2;UMLS_CUI:C0007222;SNOMEDCT_US_2016_03_01:155263000;SNOMEDCT_US_2016_03_01:194707003;SNOMEDCT_US_2016_03_01:195139006;SNOMEDCT_US_2016_03_01:195594006;SNOMEDCT_US_2016_03_01:266275004;SNOMEDCT_US_2016_03_01:266336005;SNOMEDCT_US_2016_03_01:49601007;	70629	Protein	Chymase	Alpha-chymase;Chymase;CMA1;CYH;CYM;EC 3.4.21.39;Mast cell protease I;chymase 1;chymase i;chymase-1;chymase-type;cma 1;cma-1;cma-i;MCT1;	SWISSPROT_AC:P23946;SWISSPROT_ID:CMA1_HUMAN;EMBL:AB451464;EMBL:AL132800;EMBL:BC069110;EMBL:BC069370;EMBL:BC069490;EMBL:BC103974;EMBL:BC103975;EMBL:CH471078;EMBL:M64269;EMBL:M69136;EMBL:M69137;EMBL:S61334;EMBL:X59072;RefSeq:NP_001295012.1;RefSeq:NP_001827.1;ProteinModelPortal:P23946;STRING:9606.ENSP00000250378;SWISSPROT_AC_OLD:B5BUM8;SWISSPROT_AC_OLD:Q16018;SWISSPROT_AC_OLD:Q3SY36;SWISSPROT_AC_OLD…
29767373	Cardiovascular Diseases -- ProAM N-terminal 20 peptide	association	Pubmed 1997:9284408;Pubmed 1998:9793067;	Further, plasma AM as well as <b>PAMP</b> concentrations significantly increased in various <b>cardiovascular diseases</b> including hypertension and congestive heart failure.[Pubmed 1997:9284408];Plasma AM as well as <b>PAMP</b> concentrations significantly increased in various <b>cardiovascular diseases</b> including hypertension, chronic renal failure and cognestive heart failure.[Pubmed 1998:…	433	Disease	Cardiovascular Diseases	Cardiovascular Diseases;cardiovascular system disease;disease of subdivision of hemolymphoid system;cardiovascular disease system;cardiovascular diseases--an;cardiovascular system the disease;disease of cardiovascular system;disease of the cardiovascular system;diseases -- cardiovascular;diseases cardiovascular;diseases of cardiovascular;diseases of the cardiovascular;diseases--cardiovascular;dis…	Mesh_UI:D002318;Mesh_MN:C14;DOID:1287;NCI:C2931;ICD9CM:429.2;UMLS_CUI:C0007222;SNOMEDCT_US_2016_03_01:155263000;SNOMEDCT_US_2016_03_01:194707003;SNOMEDCT_US_2016_03_01:195139006;SNOMEDCT_US_2016_03_01:195594006;SNOMEDCT_US_2016_03_01:266275004;SNOMEDCT_US_2016_03_01:266336005;SNOMEDCT_US_2016_03_01:49601007;	11332	Protein	ProAM N-terminal 20 peptide	PAMP;Proadrenomedullin N-20 terminal peptide;ProAM N-terminal 20 peptide;ProAM-N20;pamp-type;	TMP_SWISSPROT_AC:P35318_PAMP;PARENT_SWISSPROT_AC:P35318;PARENT_SWISSPROT_ID:ADML_HUMAN;
29767387	ProAM N-terminal 20 peptide -<> Cardiovascular Diseases	regulation	Pubmed 1997:9284408;Pubmed 1998:9793067;	Further, plasma AM as well as <b>PAMP</b> concentrations significantly increased in various <b>cardiovascular diseases</b> including hypertension and congestive heart failure.[Pubmed 1997:9284408];Plasma AM as well as <b>PAMP</b> concentrations significantly increased in various <b>cardiovascular diseases</b> including hypertension, chronic renal failure and cognestive heart failure.[Pubmed 1998:…	11332	Protein	ProAM N-terminal 20 peptide	PAMP;Proadrenomedullin N-20 terminal peptide;ProAM N-terminal 20 peptide;ProAM-N20;pamp-type;	TMP_SWISSPROT_AC:P35318_PAMP;PARENT_SWISSPROT_AC:P35318;PARENT_SWISSPROT_ID:ADML_HUMAN;	433	Disease	Cardiovascular Diseases	Cardiovascular Diseases;cardiovascular system disease;disease of subdivision of hemolymphoid system;cardiovascular disease system;cardiovascular diseases--an;cardiovascular system the disease;disease of cardiovascular system;disease of the cardiovascular system;diseases -- cardiovascular;diseases cardiovascular;diseases of cardiovascular;diseases of the cardiovascular;diseases--cardiovascular;dis…	Mesh_UI:D002318;Mesh_MN:C14;DOID:1287;NCI:C2931;ICD9CM:429.2;UMLS_CUI:C0007222;SNOMEDCT_US_2016_03_01:155263000;SNOMEDCT_US_2016_03_01:194707003;SNOMEDCT_US_2016_03_01:195139006;SNOMEDCT_US_2016_03_01:195594006;SNOMEDCT_US_2016_03_01:266275004;SNOMEDCT_US_2016_03_01:266336005;SNOMEDCT_US_2016_03_01:49601007;
29767408	Cardiovascular Diseases -- CMA1	association	Pubmed 2013:23658661;Pubmed 2011:22272131;Pubmed 1997:9284400;Pubmed central 2011:3257128;Pubmed central 2013:3636146;Pubmed central 2013:3637262;Pubmed central 2013:3795555;	Inhibition of <b>chymase</b> is likely to divulge therapeutic ways for the treatment of <b>cardiovascular diseases</b>, and fibrotic disorders.[Pubmed 2013:23658661];Human <b>chymase</b> is a very important target for the treatment of <b>cardiovascular diseases</b>.[Pubmed 2011:22272131];In this review article, the recent findings for <b>chymase</b> related to <b>cardiovascular diseases</b> are s…	433	Disease	Cardiovascular Diseases	Cardiovascular Diseases;cardiovascular system disease;disease of subdivision of hemolymphoid system;cardiovascular disease system;cardiovascular diseases--an;cardiovascular system the disease;disease of cardiovascular system;disease of the cardiovascular system;diseases -- cardiovascular;diseases cardiovascular;diseases of cardiovascular;diseases of the cardiovascular;diseases--cardiovascular;dis…	Mesh_UI:D002318;Mesh_MN:C14;DOID:1287;NCI:C2931;ICD9CM:429.2;UMLS_CUI:C0007222;SNOMEDCT_US_2016_03_01:155263000;SNOMEDCT_US_2016_03_01:194707003;SNOMEDCT_US_2016_03_01:195139006;SNOMEDCT_US_2016_03_01:195594006;SNOMEDCT_US_2016_03_01:266275004;SNOMEDCT_US_2016_03_01:266336005;SNOMEDCT_US_2016_03_01:49601007;	4340802	Gene	CMA1	chymase;chymase 1;CMA1;CYH;MCT1;Alpha-chymase;chymase i;chymase-1;chymase-type;cma 1;cma-1;cma-i;CYM;EC 3.4.21.39;Mast cell protease I;	SWISSPROT_AC:P23946;SWISSPROT_ID:CMA1_HUMAN;GeneID:1215;Ensembl:ENSG00000092009;HGNC:HGNC:2097;MIM:118938;Vega:OTTHUMG00000140181;protein_accession:AAA52019.1;protein_accession:AAA52020.1;protein_accession:AAA52021.1;protein_accession:AAB26828.1;protein_accession:AAH69110.1;protein_accession:AAH69370.1;protein_accession:AAH69490.1;protein_accession:AAI03975.1;protein_accession:AAI03976.1;protein_…
29767457	YME1L -<> Cardiovascular Diseases	regulation	Pubmed 1997:9284408;Pubmed 1998:9793067;	Further, plasma AM as well as <b>PAMP</b> concentrations significantly increased in various <b>cardiovascular diseases</b> including hypertension and congestive heart failure.[Pubmed 1997:9284408];Plasma AM as well as <b>PAMP</b> concentrations significantly increased in various <b>cardiovascular diseases</b> including hypertension, chronic renal failure and cognestive heart failure.[Pubmed 1998:…	566400	Protein	YME1L	ATP-dependent metalloprotease FtsH1;ATP-dependent zinc metalloprotease YME1L1;EC 3.4.24.-;FTSH1;Meg-4;PAMP;Presenilin-associated metalloprotease;YME1-like protein 1;YME1L;YME1L1;YMEL1;FTSH;meg iv;MEG4;pamp-type;YME1 like 1 ATPase;	SWISSPROT_AC:Q96TA2;SWISSPROT_ID:YMEL1_HUMAN;EMBL:AF151782;EMBL:AJ132637;EMBL:AK297973;EMBL:AL160291;EMBL:AL162272;EMBL:AY358484;EMBL:BC023507;EMBL:BC024032;EMBL:CH471072;RefSeq:NP_001240795.1;RefSeq:NP_055078.1;RefSeq:NP_647473.1;ProteinModelPortal:Q96TA2;STRING:9606.ENSP00000318480;SWISSPROT_AC_OLD:B4DNM1;SWISSPROT_AC_OLD:D3DRV8;SWISSPROT_AC_OLD:D3DRV9;SWISSPROT_AC_OLD:Q5T8D9;SWISSPROT_AC_OLD:Q…	433	Disease	Cardiovascular Diseases	Cardiovascular Diseases;cardiovascular system disease;disease of subdivision of hemolymphoid system;cardiovascular disease system;cardiovascular diseases--an;cardiovascular system the disease;disease of cardiovascular system;disease of the cardiovascular system;diseases -- cardiovascular;diseases cardiovascular;diseases of cardiovascular;diseases of the cardiovascular;diseases--cardiovascular;dis…	Mesh_UI:D002318;Mesh_MN:C14;DOID:1287;NCI:C2931;ICD9CM:429.2;UMLS_CUI:C0007222;SNOMEDCT_US_2016_03_01:155263000;SNOMEDCT_US_2016_03_01:194707003;SNOMEDCT_US_2016_03_01:195139006;SNOMEDCT_US_2016_03_01:195594006;SNOMEDCT_US_2016_03_01:266275004;SNOMEDCT_US_2016_03_01:266336005;SNOMEDCT_US_2016_03_01:49601007;
29767488	Cardiovascular Diseases -- YME1L	association	Pubmed 1997:9284408;Pubmed 1998:9793067;	Further, plasma AM as well as <b>PAMP</b> concentrations significantly increased in various <b>cardiovascular diseases</b> including hypertension and congestive heart failure.[Pubmed 1997:9284408];Plasma AM as well as <b>PAMP</b> concentrations significantly increased in various <b>cardiovascular diseases</b> including hypertension, chronic renal failure and cognestive heart failure.[Pubmed 1998:…	433	Disease	Cardiovascular Diseases	Cardiovascular Diseases;cardiovascular system disease;disease of subdivision of hemolymphoid system;cardiovascular disease system;cardiovascular diseases--an;cardiovascular system the disease;disease of cardiovascular system;disease of the cardiovascular system;diseases -- cardiovascular;diseases cardiovascular;diseases of cardiovascular;diseases of the cardiovascular;diseases--cardiovascular;dis…	Mesh_UI:D002318;Mesh_MN:C14;DOID:1287;NCI:C2931;ICD9CM:429.2;UMLS_CUI:C0007222;SNOMEDCT_US_2016_03_01:155263000;SNOMEDCT_US_2016_03_01:194707003;SNOMEDCT_US_2016_03_01:195139006;SNOMEDCT_US_2016_03_01:195594006;SNOMEDCT_US_2016_03_01:266275004;SNOMEDCT_US_2016_03_01:266336005;SNOMEDCT_US_2016_03_01:49601007;	566400	Protein	YME1L	ATP-dependent metalloprotease FtsH1;ATP-dependent zinc metalloprotease YME1L1;EC 3.4.24.-;FTSH1;Meg-4;PAMP;Presenilin-associated metalloprotease;YME1-like protein 1;YME1L;YME1L1;YMEL1;FTSH;meg iv;MEG4;pamp-type;YME1 like 1 ATPase;	SWISSPROT_AC:Q96TA2;SWISSPROT_ID:YMEL1_HUMAN;EMBL:AF151782;EMBL:AJ132637;EMBL:AK297973;EMBL:AL160291;EMBL:AL162272;EMBL:AY358484;EMBL:BC023507;EMBL:BC024032;EMBL:CH471072;RefSeq:NP_001240795.1;RefSeq:NP_055078.1;RefSeq:NP_647473.1;ProteinModelPortal:Q96TA2;STRING:9606.ENSP00000318480;SWISSPROT_AC_OLD:B4DNM1;SWISSPROT_AC_OLD:D3DRV8;SWISSPROT_AC_OLD:D3DRV9;SWISSPROT_AC_OLD:Q5T8D9;SWISSPROT_AC_OLD:Q…
29767537	Cardiovascular Diseases -- ADM	association	Pubmed 2001:11754955;Pubmed 2013:23088295;Pubmed 2012:24175071;Pubmed 1997:9284408;Pubmed 2003:12598938;Pubmed 2003:12686469;Pubmed 1998:9793067;Pubmed central 2015:4761007;Pubmed central 2012:3738363;Pubmed central 2013:3728500;	Plasma <b>AM</b> levels elevate in <b>cardiovascular diseases</b> such as heart failure, hypertension and septic shock, where AM may play protective roles through its characteristic biological activities.[Pubmed 2001:11754955];Elevated plasma <b>adrenomedullin</b> (ADM) levels are associated with <b>cardiovascular diseases</b>.[Pubmed 2013:23088295];Administration of <b>ADM</b> is a possible ther…	433	Disease	Cardiovascular Diseases	Cardiovascular Diseases;cardiovascular system disease;disease of subdivision of hemolymphoid system;cardiovascular disease system;cardiovascular diseases--an;cardiovascular system the disease;disease of cardiovascular system;disease of the cardiovascular system;diseases -- cardiovascular;diseases cardiovascular;diseases of cardiovascular;diseases of the cardiovascular;diseases--cardiovascular;dis…	Mesh_UI:D002318;Mesh_MN:C14;DOID:1287;NCI:C2931;ICD9CM:429.2;UMLS_CUI:C0007222;SNOMEDCT_US_2016_03_01:155263000;SNOMEDCT_US_2016_03_01:194707003;SNOMEDCT_US_2016_03_01:195139006;SNOMEDCT_US_2016_03_01:195594006;SNOMEDCT_US_2016_03_01:266275004;SNOMEDCT_US_2016_03_01:266336005;SNOMEDCT_US_2016_03_01:49601007;	4339910	Gene	ADM	ADM;adrenomedullin;AM;PAMP;ADML;am-an;am-type;pamp-type;	SWISSPROT_AC:P35318;SWISSPROT_ID:ADML_HUMAN;GeneID:133;Ensembl:ENSG00000148926;HGNC:HGNC:259;MIM:103275;Vega:OTTHUMG00000165907;protein_accession:AAC60642.1;protein_accession:AAH15961.1;protein_accession:AAP35548.1;protein_accession:AAZ38717.1;protein_accession:BAA03589.1;protein_accession:BAA07756.1;protein_accession:BAG35740.1;protein_accession:CAG46792.1;protein_accession:CBX47636.1;protein_ac…
29767579	Cardiovascular Diseases -- YME1L1	association	Pubmed 1997:9284408;Pubmed 1998:9793067;	Further, plasma AM as well as <b>PAMP</b> concentrations significantly increased in various <b>cardiovascular diseases</b> including hypertension and congestive heart failure.[Pubmed 1997:9284408];Plasma AM as well as <b>PAMP</b> concentrations significantly increased in various <b>cardiovascular diseases</b> including hypertension, chronic renal failure and cognestive heart failure.[Pubmed 1998:…	433	Disease	Cardiovascular Diseases	Cardiovascular Diseases;cardiovascular system disease;disease of subdivision of hemolymphoid system;cardiovascular disease system;cardiovascular diseases--an;cardiovascular system the disease;disease of cardiovascular system;disease of the cardiovascular system;diseases -- cardiovascular;diseases cardiovascular;diseases of cardiovascular;diseases of the cardiovascular;diseases--cardiovascular;dis…	Mesh_UI:D002318;Mesh_MN:C14;DOID:1287;NCI:C2931;ICD9CM:429.2;UMLS_CUI:C0007222;SNOMEDCT_US_2016_03_01:155263000;SNOMEDCT_US_2016_03_01:194707003;SNOMEDCT_US_2016_03_01:195139006;SNOMEDCT_US_2016_03_01:195594006;SNOMEDCT_US_2016_03_01:266275004;SNOMEDCT_US_2016_03_01:266336005;SNOMEDCT_US_2016_03_01:49601007;	4348339	Gene	YME1L1	FTSH;MEG4;PAMP;YME1 like 1 ATPase;YME1L;YME1L1;ATP-dependent metalloprotease FtsH1;ATP-dependent zinc metalloprotease YME1L1;EC 3.4.24.-;FTSH1;meg iv;Meg-4;pamp-type;Presenilin-associated metalloprotease;YME1-like protein 1;YMEL1;	SWISSPROT_AC:Q96TA2;SWISSPROT_ID:YMEL1_HUMAN;GeneID:10730;Ensembl:ENSG00000136758;HGNC:HGNC:12843;MIM:607472;Vega:OTTHUMG00000017853;protein_accession:AAB70570.1;protein_accession:AAD20962.1;protein_accession:AAH07795.1;protein_accession:AAH19602.1;protein_accession:AAH23507.1;protein_accession:AAH24032.1;protein_accession:AAK57555.1;protein_accession:AAQ88848.1;protein_accession:BAF83981.1;prote…
29874696	Cardiovascular Diseases -- INS	association	Pubmed 1997:9405911;Pubmed 1998:9589252;	Hyperhomocyst(e)inemia is common in nephropathic diabetic patients and may contribute to the enhanced morbidity and mortality from <b>cardiovascular diseases</b> characteristically observed in <b>IDDM</b> patients with diabetic nephropathy.[Pubmed 1997:9405911];Hyperhomocyst(e)inemia is common in nephropathic diabetic patients and may contribute to the enhanced morbidity and mortality from <b>car…	433	Disease	Cardiovascular Diseases	Cardiovascular Diseases;cardiovascular system disease;disease of subdivision of hemolymphoid system;cardiovascular disease system;cardiovascular diseases--an;cardiovascular system the disease;disease of cardiovascular system;disease of the cardiovascular system;diseases -- cardiovascular;diseases cardiovascular;diseases of cardiovascular;diseases of the cardiovascular;diseases--cardiovascular;dis…	Mesh_UI:D002318;Mesh_MN:C14;DOID:1287;NCI:C2931;ICD9CM:429.2;UMLS_CUI:C0007222;SNOMEDCT_US_2016_03_01:155263000;SNOMEDCT_US_2016_03_01:194707003;SNOMEDCT_US_2016_03_01:195139006;SNOMEDCT_US_2016_03_01:195594006;SNOMEDCT_US_2016_03_01:266275004;SNOMEDCT_US_2016_03_01:266336005;SNOMEDCT_US_2016_03_01:49601007;	4342772	Gene	INS	IDDM;IDDM1;IDDM2;ILPR;INS;insulin;IRDN;MODY10;an-ins;iddm 1;iddm 2;iddm type 1;iddm-1;iddm-2;iddm-type;ins-type;insulin--an;insulin-chain;insulin-type;mody-x;type-insulin;	SWISSPROT_AC:P01308;SWISSPROT_ID:INS_HUMAN;GeneID:3630;Ensembl:ENSG00000254647;HGNC:HGNC:6081;MIM:176730;Vega:OTTHUMG00000009558;protein_accession:AAA59172.1;protein_accession:AAA59173.1;protein_accession:AAA59179.1;protein_accession:AAH05255.1;protein_accession:AAP35454.1;protein_accession:AAW83741.1;protein_accession:ABI63346.1;protein_accession:ABM83966.1;protein_accession:ABM87282.1;protein_a…
29951255	Cardiovascular Diseases -- AT2	association	Pubmed 1998:9449684;	Our results demonstrate that stimulation of cardia AT2 exerts a novel antipressor action by inhibiting AT1-mediated chronotropic effects, and that application of AT1 antagonists to patients with <b>cardiovascular diseases</b> has beneficial pharmacotherapeutic effects of stimulating cardiac <b>AT2</b>.[Pubmed 1998:9449684];	433	Disease	Cardiovascular Diseases	Cardiovascular Diseases;cardiovascular system disease;disease of subdivision of hemolymphoid system;cardiovascular disease system;cardiovascular diseases--an;cardiovascular system the disease;disease of cardiovascular system;disease of the cardiovascular system;diseases -- cardiovascular;diseases cardiovascular;diseases of cardiovascular;diseases of the cardiovascular;diseases--cardiovascular;dis…	Mesh_UI:D002318;Mesh_MN:C14;DOID:1287;NCI:C2931;ICD9CM:429.2;UMLS_CUI:C0007222;SNOMEDCT_US_2016_03_01:155263000;SNOMEDCT_US_2016_03_01:194707003;SNOMEDCT_US_2016_03_01:195139006;SNOMEDCT_US_2016_03_01:195594006;SNOMEDCT_US_2016_03_01:266275004;SNOMEDCT_US_2016_03_01:266336005;SNOMEDCT_US_2016_03_01:49601007;	12592	Protein	AT2	AGTR2;Angiotensin II type-2 receptor;AT2;Type-2 angiotensin II receptor;2 angiotensin ii receptor;2 receptor of angiotensin ii;agtr 2;agtr-2;angiotensin 2 type 2 receptor;angiotensin ii receptor 2;angiotensin ii receptor subtype 2;angiotensin II receptor type 2;angiotensin ii receptor type ii;angiotensin ii receptor type-2;angiotensin ii receptor-2;angiotensin ii subtype 2 receptor;angiotensin ii…	SWISSPROT_AC:P50052;SWISSPROT_ID:AGTR2_HUMAN;EMBL:AK313927;EMBL:AL732602;EMBL:AY322542;EMBL:AY324607;EMBL:AY536522;EMBL:BC095504;EMBL:CH471234;EMBL:CR541969;EMBL:L34579;EMBL:U10273;EMBL:U15592;EMBL:U16957;EMBL:U20860;EMBL:U27478;EMBL:X87723;RefSeq:NP_000677.2;RefSeq:XP_011535835.1;ProteinModelPortal:P50052;STRING:9606.ENSP00000360973;SWISSPROT_AC_OLD:B2R9V1;SWISSPROT_AC_OLD:Q13016;SWISSPROT_AC_OL…
29951341	Cardiovascular Diseases -- AGTR2	association	Pubmed 1998:9449684;	Our results demonstrate that stimulation of cardia AT2 exerts a novel antipressor action by inhibiting AT1-mediated chronotropic effects, and that application of AT1 antagonists to patients with <b>cardiovascular diseases</b> has beneficial pharmacotherapeutic effects of stimulating cardiac <b>AT2</b>.[Pubmed 1998:9449684];	433	Disease	Cardiovascular Diseases	Cardiovascular Diseases;cardiovascular system disease;disease of subdivision of hemolymphoid system;cardiovascular disease system;cardiovascular diseases--an;cardiovascular system the disease;disease of cardiovascular system;disease of the cardiovascular system;diseases -- cardiovascular;diseases cardiovascular;diseases of cardiovascular;diseases of the cardiovascular;diseases--cardiovascular;dis…	Mesh_UI:D002318;Mesh_MN:C14;DOID:1287;NCI:C2931;ICD9CM:429.2;UMLS_CUI:C0007222;SNOMEDCT_US_2016_03_01:155263000;SNOMEDCT_US_2016_03_01:194707003;SNOMEDCT_US_2016_03_01:195139006;SNOMEDCT_US_2016_03_01:195594006;SNOMEDCT_US_2016_03_01:266275004;SNOMEDCT_US_2016_03_01:266336005;SNOMEDCT_US_2016_03_01:49601007;	4339957	Gene	AGTR2	AGTR2;angiotensin II receptor type 2;AT2;ATGR2;MRX88;2 angiotensin ii receptor;2 receptor of angiotensin ii;agtr 2;agtr-2;angiotensin 2 type 2 receptor;angiotensin ii receptor 2;angiotensin ii receptor subtype 2;angiotensin ii receptor type ii;angiotensin ii receptor type-2;angiotensin ii receptor-2;angiotensin ii subtype 2 receptor;angiotensin ii subtype-2 receptor;angiotensin ii type 2 receptor…	SWISSPROT_AC:P50052;SWISSPROT_ID:AGTR2_HUMAN;GeneID:186;Ensembl:ENSG00000180772;HGNC:HGNC:338;MIM:300034;Vega:OTTHUMG00000022243;protein_accession:AAA50762.1;protein_accession:AAA61794.1;protein_accession:AAA67753.1;protein_accession:AAA84900.1;protein_accession:AAA85851.1;protein_accession:AAA98990.1;protein_accession:AAB34100.1;protein_accession:AAH95504.1;protein_accession:AAP72969.1;protein_a…
29951363	Cardiovascular Diseases -- PGR-AS1	association	Pubmed 1998:9449684;	Our results demonstrate that stimulation of cardia AT2 exerts a novel antipressor action by inhibiting AT1-mediated chronotropic effects, and that application of AT1 antagonists to patients with <b>cardiovascular diseases</b> has beneficial pharmacotherapeutic effects of stimulating cardiac <b>AT2</b>.[Pubmed 1998:9449684];	433	Disease	Cardiovascular Diseases	Cardiovascular Diseases;cardiovascular system disease;disease of subdivision of hemolymphoid system;cardiovascular disease system;cardiovascular diseases--an;cardiovascular system the disease;disease of cardiovascular system;disease of the cardiovascular system;diseases -- cardiovascular;diseases cardiovascular;diseases of cardiovascular;diseases of the cardiovascular;diseases--cardiovascular;dis…	Mesh_UI:D002318;Mesh_MN:C14;DOID:1287;NCI:C2931;ICD9CM:429.2;UMLS_CUI:C0007222;SNOMEDCT_US_2016_03_01:155263000;SNOMEDCT_US_2016_03_01:194707003;SNOMEDCT_US_2016_03_01:195139006;SNOMEDCT_US_2016_03_01:195594006;SNOMEDCT_US_2016_03_01:266275004;SNOMEDCT_US_2016_03_01:266336005;SNOMEDCT_US_2016_03_01:49601007;	4380355	Gene	PGR-AS1	AT1;AT2;AT3;PGR antisense RNA 1;PGR-AS1;	GeneID:101054525;HGNC:HGNC:52650;RNA_nucleotide_accession:FJ515872.1;RNA_nucleotide_accession:FJ515873.1;RNA_nucleotide_accession:NR_073144.1;genomic_nucleotide_accession:AMYH02025462.1;genomic_nucleotide_accession:AMYH02025463.1;genomic_nucleotide_accession:AP001533.4;genomic_nucleotide_accession:NC_000011.10;genomic_nucleotide_accession:NC_018922.2;RNA_nucleotide_gi:220062055;RNA_nucleotide_gi:…
30129035	Cardiovascular Diseases -- Ang II	association	Pubmed 2006:17083068;Pubmed 2013:23552499;Pubmed 2013:23561119;Pubmed 2004:15361886;Pubmed 2007:17376414;Pubmed 2011:22145389;Pubmed 2003:12676164;Pubmed 1998:9793075;Pubmed 2005:16125050;Pubmed 2016:26988589;Pubmed central 2015:4546982;Pubmed central 2015:4556625;Pubmed central 2014:4090747;Pubmed central 2014:4175390;Pubmed central 2014:4182826;Pubmed central 2017:5360350;Pubmed central 2010:28…	More than a century of research on the reninangiotensin system (RAS) has uncovered the widespread involvement of angiotensin II (<b>Ang II</b>) in the pathophysiology of <b>cardiovascular diseases</b>.[Pubmed 2006:17083068];Through its actions on various cell types and organ systems, <b>ANG II</b> contributes to the pathogenesis of <b>cardiovascular diseases</b> by inducing cardiac and vascular h…	433	Disease	Cardiovascular Diseases	Cardiovascular Diseases;cardiovascular system disease;disease of subdivision of hemolymphoid system;cardiovascular disease system;cardiovascular diseases--an;cardiovascular system the disease;disease of cardiovascular system;disease of the cardiovascular system;diseases -- cardiovascular;diseases cardiovascular;diseases of cardiovascular;diseases of the cardiovascular;diseases--cardiovascular;dis…	Mesh_UI:D002318;Mesh_MN:C14;DOID:1287;NCI:C2931;ICD9CM:429.2;UMLS_CUI:C0007222;SNOMEDCT_US_2016_03_01:155263000;SNOMEDCT_US_2016_03_01:194707003;SNOMEDCT_US_2016_03_01:195139006;SNOMEDCT_US_2016_03_01:195594006;SNOMEDCT_US_2016_03_01:266275004;SNOMEDCT_US_2016_03_01:266336005;SNOMEDCT_US_2016_03_01:49601007;	17470	Protein	Ang II	Ang II;Angiotensin 1-8;Angiotensin II;Angiotensin-2;ang -2;ang 2;ang ii-type;ang type 2;ang type-2;ang- 2;ang- ii;ang-ii;	TMP_SWISSPROT_AC:P01019_Ang II;PARENT_SWISSPROT_AC:P01019;PARENT_SWISSPROT_ID:ANGT_HUMAN;
30153961	Cardiovascular Diseases -- Caldesmon	association	Pubmed 1998:9845139;	As Aspirin (ASA) has proven efficacy in preventing patients with <b>CAD</b> from complications related to <b>cardiovascular diseases</b>, most patients scheduled for CABG are treated with ASA therapy.[Pubmed 1998:9845139];	433	Disease	Cardiovascular Diseases	Cardiovascular Diseases;cardiovascular system disease;disease of subdivision of hemolymphoid system;cardiovascular disease system;cardiovascular diseases--an;cardiovascular system the disease;disease of cardiovascular system;disease of the cardiovascular system;diseases -- cardiovascular;diseases cardiovascular;diseases of cardiovascular;diseases of the cardiovascular;diseases--cardiovascular;dis…	Mesh_UI:D002318;Mesh_MN:C14;DOID:1287;NCI:C2931;ICD9CM:429.2;UMLS_CUI:C0007222;SNOMEDCT_US_2016_03_01:155263000;SNOMEDCT_US_2016_03_01:194707003;SNOMEDCT_US_2016_03_01:195139006;SNOMEDCT_US_2016_03_01:195594006;SNOMEDCT_US_2016_03_01:266275004;SNOMEDCT_US_2016_03_01:266336005;SNOMEDCT_US_2016_03_01:49601007;	51678	Protein	Caldesmon	CAD;CALD1;Caldesmon;CDM;cad-h;cad-l;cad-type;caldesmon 1;caldesmon-1;h cad;H-CAD;HCAD;L-CAD;LCAD;NAG22;	SWISSPROT_AC:Q05682;SWISSPROT_ID:CALD1_HUMAN;EMBL:AC019014;EMBL:AC083870;EMBL:AK289686;EMBL:BC040354;EMBL:D90452;EMBL:D90453;EMBL:M64110;EMBL:M83216;RefSeq:NP_004333.1;RefSeq:NP_149129.2;RefSeq:NP_149130.1;RefSeq:NP_149131.1;RefSeq:NP_149347.2;RefSeq:XP_016868140.1;RefSeq:XP_016868141.1;ProteinModelPortal:Q05682;STRING:9606.ENSP00000354826;SWISSPROT_AC_OLD:A8K0X1;SWISSPROT_AC_OLD:Q13978;SWISSPROT…
30154007	Cardiovascular Diseases -- DFF40	association	Pubmed 1998:9845139;	As Aspirin (ASA) has proven efficacy in preventing patients with <b>CAD</b> from complications related to <b>cardiovascular diseases</b>, most patients scheduled for CABG are treated with ASA therapy.[Pubmed 1998:9845139];	433	Disease	Cardiovascular Diseases	Cardiovascular Diseases;cardiovascular system disease;disease of subdivision of hemolymphoid system;cardiovascular disease system;cardiovascular diseases--an;cardiovascular system the disease;disease of cardiovascular system;disease of the cardiovascular system;diseases -- cardiovascular;diseases cardiovascular;diseases of cardiovascular;diseases of the cardiovascular;diseases--cardiovascular;dis…	Mesh_UI:D002318;Mesh_MN:C14;DOID:1287;NCI:C2931;ICD9CM:429.2;UMLS_CUI:C0007222;SNOMEDCT_US_2016_03_01:155263000;SNOMEDCT_US_2016_03_01:194707003;SNOMEDCT_US_2016_03_01:195139006;SNOMEDCT_US_2016_03_01:195594006;SNOMEDCT_US_2016_03_01:266275004;SNOMEDCT_US_2016_03_01:266336005;SNOMEDCT_US_2016_03_01:49601007;	100815	Protein	DFF40	CAD;Caspase-activated deoxyribonuclease;Caspase-activated DNase;Caspase-activated nuclease;CPAN;DFF-40;DFF2;DFF40;DFFB;DNA fragmentation factor 40 kDa subunit;DNA fragmentation factor subunit beta;EC 3.-.-.-;cad-type;caspase activated deoxyribonuclease;caspase activated dnase;dff 40;dff-b;nuclease caspase-activated;	SWISSPROT_AC:O76075;SWISSPROT_ID:DFFB_HUMAN;EMBL:AB013918;EMBL:AB028911;EMBL:AB028912;EMBL:AB028913;EMBL:AF039210;EMBL:AF064019;EMBL:AK290877;EMBL:AL691523;EMBL:BC048797;RefSeq:NP_001307061.1;RefSeq:NP_004393.1;ProteinModelPortal:O76075;STRING:9606.ENSP00000367454;SWISSPROT_AC_OLD:O60521;SWISSPROT_AC_OLD:Q5SR22;SWISSPROT_AC_OLD:Q9BYI4;SWISSPROT_AC_OLD:Q9BYI5;SWISSPROT_AC_OLD:Q9BYI6;SMR:O76075;Gen…
30154057	Cardiovascular Diseases -- IRG1	association	Pubmed 1998:9845139;	As Aspirin (ASA) has proven efficacy in preventing patients with <b>CAD</b> from complications related to <b>cardiovascular diseases</b>, most patients scheduled for CABG are treated with ASA therapy.[Pubmed 1998:9845139];	433	Disease	Cardiovascular Diseases	Cardiovascular Diseases;cardiovascular system disease;disease of subdivision of hemolymphoid system;cardiovascular disease system;cardiovascular diseases--an;cardiovascular system the disease;disease of cardiovascular system;disease of the cardiovascular system;diseases -- cardiovascular;diseases cardiovascular;diseases of cardiovascular;diseases of the cardiovascular;diseases--cardiovascular;dis…	Mesh_UI:D002318;Mesh_MN:C14;DOID:1287;NCI:C2931;ICD9CM:429.2;UMLS_CUI:C0007222;SNOMEDCT_US_2016_03_01:155263000;SNOMEDCT_US_2016_03_01:194707003;SNOMEDCT_US_2016_03_01:195139006;SNOMEDCT_US_2016_03_01:195594006;SNOMEDCT_US_2016_03_01:266275004;SNOMEDCT_US_2016_03_01:266336005;SNOMEDCT_US_2016_03_01:49601007;	201926	Protein	IRG1	ACOD1;Aconitate decarboxylase;Aconitate decarboxylase 1;CAD;Cis-aconitate decarboxylase;Cis-aconitic acid decarboxylase;EC 4.1.1.6;Immune-responsive gene 1 protein;IRG1;cad-type;	SWISSPROT_AC:A6NK06;SWISSPROT_ID:IRG1_HUMAN;EMBL:AC000403;RefSeq:NP_001245335.1;ProteinModelPortal:A6NK06;STRING:9606.ENSP00000366682;SMR:A6NK06;GeneID:730249;KEGG:hsa:730249;eggNOG:COG2079;eggNOG:ENOG410IEAF;UniGene:Hs.160789;GO:GO:0002760;GO:GO:0005739;GO:GO:0006952;GO:GO:0006954;GO:GO:0007566;GO:GO:0008152;GO:GO:0032088;GO:GO:0032480;GO:GO:0034136;GO:GO:0034144;GO:GO:0035458;GO:GO:0045824;GO:G…
30154104	Cardiovascular Diseases -- PYR1	association	Pubmed 1998:9845139;	As Aspirin (ASA) has proven efficacy in preventing patients with <b>CAD</b> from complications related to <b>cardiovascular diseases</b>, most patients scheduled for CABG are treated with ASA therapy.[Pubmed 1998:9845139];	433	Disease	Cardiovascular Diseases	Cardiovascular Diseases;cardiovascular system disease;disease of subdivision of hemolymphoid system;cardiovascular disease system;cardiovascular diseases--an;cardiovascular system the disease;disease of cardiovascular system;disease of the cardiovascular system;diseases -- cardiovascular;diseases cardiovascular;diseases of cardiovascular;diseases of the cardiovascular;diseases--cardiovascular;dis…	Mesh_UI:D002318;Mesh_MN:C14;DOID:1287;NCI:C2931;ICD9CM:429.2;UMLS_CUI:C0007222;SNOMEDCT_US_2016_03_01:155263000;SNOMEDCT_US_2016_03_01:194707003;SNOMEDCT_US_2016_03_01:195139006;SNOMEDCT_US_2016_03_01:195594006;SNOMEDCT_US_2016_03_01:266275004;SNOMEDCT_US_2016_03_01:266336005;SNOMEDCT_US_2016_03_01:49601007;	345101	Protein	PYR1	CAD;CAD protein;PYR1;cad-type;carbamoyl-phosphate synthetase 2, aspartate transcarbamylase, and dihydroorotase;CDG1Z;protein cad;protein of the cad;	SWISSPROT_AC:P27708;SWISSPROT_ID:PYR1_HUMAN;EMBL:BC014178;EMBL:BC065510;EMBL:CH471053;EMBL:D78586;EMBL:M38561;RefSeq:NP_001293008.1;RefSeq:NP_004332.2;ProteinModelPortal:P27708;STRING:9606.ENSP00000264705;SWISSPROT_AC_OLD:D6W552;SWISSPROT_AC_OLD:Q6P0Q0;SWISSPROT_AC_OLD:Q96CK3;SMR:P27708;GeneID:790;KEGG:hsa:790;PIR:A36240;eggNOG:COG0458;eggNOG:COG0505;eggNOG:COG0540;eggNOG:KOG0370;UniGene:Hs.37701…
30154138	Cardiovascular Diseases -- CAD	association	Pubmed 1998:9845139;	As Aspirin (ASA) has proven efficacy in preventing patients with <b>CAD</b> from complications related to <b>cardiovascular diseases</b>, most patients scheduled for CABG are treated with ASA therapy.[Pubmed 1998:9845139];	433	Disease	Cardiovascular Diseases	Cardiovascular Diseases;cardiovascular system disease;disease of subdivision of hemolymphoid system;cardiovascular disease system;cardiovascular diseases--an;cardiovascular system the disease;disease of cardiovascular system;disease of the cardiovascular system;diseases -- cardiovascular;diseases cardiovascular;diseases of cardiovascular;diseases of the cardiovascular;diseases--cardiovascular;dis…	Mesh_UI:D002318;Mesh_MN:C14;DOID:1287;NCI:C2931;ICD9CM:429.2;UMLS_CUI:C0007222;SNOMEDCT_US_2016_03_01:155263000;SNOMEDCT_US_2016_03_01:194707003;SNOMEDCT_US_2016_03_01:195139006;SNOMEDCT_US_2016_03_01:195594006;SNOMEDCT_US_2016_03_01:266275004;SNOMEDCT_US_2016_03_01:266336005;SNOMEDCT_US_2016_03_01:49601007;	4340446	Gene	CAD	CAD;carbamoyl-phosphate synthetase 2, aspartate transcarbamylase, and dihydroorotase;CDG1Z;CAD protein;cad-type;protein cad;protein of the cad;PYR1;	SWISSPROT_AC:P27708;SWISSPROT_ID:PYR1_HUMAN;GeneID:790;Ensembl:ENSG00000084774;HGNC:HGNC:1424;MIM:114010;Vega:OTTHUMG00000097070;protein_accession:AAA51907.1;protein_accession:AAH14178.2;protein_accession:AAH65510.1;protein_accession:AAX93165.1;protein_accession:AAY24293.1;protein_accession:BAA11423.1;protein_accession:BAK64162.1;protein_accession:EAX00612.1;protein_accession:EAX00613.1;protein_a…
30154173	Cardiovascular Diseases -- CALD1	association	Pubmed 1998:9845139;	As Aspirin (ASA) has proven efficacy in preventing patients with <b>CAD</b> from complications related to <b>cardiovascular diseases</b>, most patients scheduled for CABG are treated with ASA therapy.[Pubmed 1998:9845139];	433	Disease	Cardiovascular Diseases	Cardiovascular Diseases;cardiovascular system disease;disease of subdivision of hemolymphoid system;cardiovascular disease system;cardiovascular diseases--an;cardiovascular system the disease;disease of cardiovascular system;disease of the cardiovascular system;diseases -- cardiovascular;diseases cardiovascular;diseases of cardiovascular;diseases of the cardiovascular;diseases--cardiovascular;dis…	Mesh_UI:D002318;Mesh_MN:C14;DOID:1287;NCI:C2931;ICD9CM:429.2;UMLS_CUI:C0007222;SNOMEDCT_US_2016_03_01:155263000;SNOMEDCT_US_2016_03_01:194707003;SNOMEDCT_US_2016_03_01:195139006;SNOMEDCT_US_2016_03_01:195594006;SNOMEDCT_US_2016_03_01:266275004;SNOMEDCT_US_2016_03_01:266336005;SNOMEDCT_US_2016_03_01:49601007;	4340454	Gene	CALD1	CALD1;caldesmon 1;CDM;H-CAD;HCAD;L-CAD;LCAD;NAG22;CAD;cad-h;cad-l;cad-type;Caldesmon;caldesmon-1;h cad;	SWISSPROT_AC:Q05682;SWISSPROT_ID:CALD1_HUMAN;GeneID:800;Ensembl:ENSG00000122786;HGNC:HGNC:1441;MIM:114213;Vega:OTTHUMG00000155407;protein_accession:AAA35636.1;protein_accession:AAA58419.1;protein_accession:AAA58420.1;protein_accession:AAF69498.3;protein_accession:AAH05006.1;protein_accession:AAH14035.1;protein_accession:AAH40354.1;protein_accession:AAH61926.1;protein_accession:AEE61237.1;protein_…
30154213	Cardiovascular Diseases -- DFFB	association	Pubmed 1998:9845139;	As Aspirin (ASA) has proven efficacy in preventing patients with <b>CAD</b> from complications related to <b>cardiovascular diseases</b>, most patients scheduled for CABG are treated with ASA therapy.[Pubmed 1998:9845139];	433	Disease	Cardiovascular Diseases	Cardiovascular Diseases;cardiovascular system disease;disease of subdivision of hemolymphoid system;cardiovascular disease system;cardiovascular diseases--an;cardiovascular system the disease;disease of cardiovascular system;disease of the cardiovascular system;diseases -- cardiovascular;diseases cardiovascular;diseases of cardiovascular;diseases of the cardiovascular;diseases--cardiovascular;dis…	Mesh_UI:D002318;Mesh_MN:C14;DOID:1287;NCI:C2931;ICD9CM:429.2;UMLS_CUI:C0007222;SNOMEDCT_US_2016_03_01:155263000;SNOMEDCT_US_2016_03_01:194707003;SNOMEDCT_US_2016_03_01:195139006;SNOMEDCT_US_2016_03_01:195594006;SNOMEDCT_US_2016_03_01:266275004;SNOMEDCT_US_2016_03_01:266336005;SNOMEDCT_US_2016_03_01:49601007;	4341177	Gene	DFFB	CAD;CPAN;DFF-40;DFF2;DFF40;DFFB;DNA fragmentation factor subunit beta;cad-type;caspase activated deoxyribonuclease;caspase activated dnase;Caspase-activated deoxyribonuclease;Caspase-activated DNase;Caspase-activated nuclease;dff 40;dff-b;DNA fragmentation factor 40 kDa subunit;EC 3.-.-.-;nuclease caspase-activated;	SWISSPROT_AC:O76075;SWISSPROT_ID:DFFB_HUMAN;GeneID:1677;Ensembl:ENSG00000169598;HGNC:HGNC:2773;MIM:601883;Vega:OTTHUMG00000003525;protein_accession:AAC39709.1;protein_accession:AAC39920.1;protein_accession:AAH32827.1;protein_accession:AAH48797.1;protein_accession:AAL02005.1;protein_accession:AAL02006.1;protein_accession:AAL02007.1;protein_accession:AAR05821.1;protein_accession:AAR05822.1;protein_…
30154255	Cardiovascular Diseases -- ACOD1	association	Pubmed 1998:9845139;	As Aspirin (ASA) has proven efficacy in preventing patients with <b>CAD</b> from complications related to <b>cardiovascular diseases</b>, most patients scheduled for CABG are treated with ASA therapy.[Pubmed 1998:9845139];	433	Disease	Cardiovascular Diseases	Cardiovascular Diseases;cardiovascular system disease;disease of subdivision of hemolymphoid system;cardiovascular disease system;cardiovascular diseases--an;cardiovascular system the disease;disease of cardiovascular system;disease of the cardiovascular system;diseases -- cardiovascular;diseases cardiovascular;diseases of cardiovascular;diseases of the cardiovascular;diseases--cardiovascular;dis…	Mesh_UI:D002318;Mesh_MN:C14;DOID:1287;NCI:C2931;ICD9CM:429.2;UMLS_CUI:C0007222;SNOMEDCT_US_2016_03_01:155263000;SNOMEDCT_US_2016_03_01:194707003;SNOMEDCT_US_2016_03_01:195139006;SNOMEDCT_US_2016_03_01:195594006;SNOMEDCT_US_2016_03_01:266275004;SNOMEDCT_US_2016_03_01:266336005;SNOMEDCT_US_2016_03_01:49601007;	4369072	Gene	ACOD1	ACOD1;aconitate decarboxylase 1;CAD;IRG1;Aconitate decarboxylase;cad-type;Cis-aconitate decarboxylase;Cis-aconitic acid decarboxylase;EC 4.1.1.6;Immune-responsive gene 1 protein;	SWISSPROT_AC:A6NK06;SWISSPROT_ID:IRG1_HUMAN;GeneID:730249;Ensembl:ENSG00000102794;HGNC:HGNC:33904;MIM:615275;Vega:OTTHUMG00000017098;protein_accession:A6NK06.1;protein_accession:EAW80560.1;protein_accession:NP_001245335.1;protein_gi:119600966;protein_gi:193806684;protein_gi:385719224;RNA_nucleotide_accession:AI652725.1;RNA_nucleotide_accession:BX105915.1;RNA_nucleotide_accession:DN831390.1;RNA_nu…
30538440	Cardiovascular Diseases -- APOB	association	Pubmed:17277465;Pubmed 2012:24250986;Pubmed central 2012:3319625;Pubmed central 2011:3219732;Pubmed central 2007:2291326;	It will also be a valuable tool for assessing the role of <b>apolipoprotein B</b> in <b>cardiovascular diseases</b>.[Pubmed:17277465];Different studies have shown that Apolipoprotein B (<b>Apo B</b>) is one of the best predictors in determining <b>cardiovascular diseases</b> and patients follow up after cardiovascular events.[Pubmed 2012:24250986];However, patients with extremely low levels of <b…	433	Disease	Cardiovascular Diseases	Cardiovascular Diseases;cardiovascular system disease;disease of subdivision of hemolymphoid system;cardiovascular disease system;cardiovascular diseases--an;cardiovascular system the disease;disease of cardiovascular system;disease of the cardiovascular system;diseases -- cardiovascular;diseases cardiovascular;diseases of cardiovascular;diseases of the cardiovascular;diseases--cardiovascular;dis…	Mesh_UI:D002318;Mesh_MN:C14;DOID:1287;NCI:C2931;ICD9CM:429.2;UMLS_CUI:C0007222;SNOMEDCT_US_2016_03_01:155263000;SNOMEDCT_US_2016_03_01:194707003;SNOMEDCT_US_2016_03_01:195139006;SNOMEDCT_US_2016_03_01:195594006;SNOMEDCT_US_2016_03_01:266275004;SNOMEDCT_US_2016_03_01:266336005;SNOMEDCT_US_2016_03_01:49601007;	19835	Protein	APOB	Apo B-100;APOB;Apolipoprotein B-100;apo b;apo b 100;apo b- 100;apo beta;apo-b;apo-b 100;apo-b-100;apo-beta;apo-beta-chain;apob 100;apob- 100;apoB-100;apob-100-type;apoB-48;apob100;apobeta;apolipoprotein B;apolipoprotein b 100;apolipoprotein b- 100;apolipoprotein beta;apolipoprotein-b;apolipoprotein-b 100;apolipoprotein-b-100;apolipoprotein-beta;apolipoproteinb;apolipoproteinb 100;apolipoproteinb-…	SWISSPROT_AC:P04114;SWISSPROT_ID:APOB_HUMAN;EMBL:AC010872;EMBL:AC115619;EMBL:AY324608;EMBL:J02610;EMBL:K03175;EMBL:M10374;EMBL:M12413;EMBL:M12480;EMBL:M12681;EMBL:M14081;EMBL:M14162;EMBL:M15053;EMBL:M15421;EMBL:M17367;EMBL:M17779;EMBL:M18471;EMBL:M19734;EMBL:M19808;EMBL:M19809;EMBL:M19810;EMBL:M19811;EMBL:M19812;EMBL:M19813;EMBL:M19815;EMBL:M19816;EMBL:M19818;EMBL:M19820;EMBL:M19821;EMBL:M19823;E…
30538473	Cardiovascular Diseases -- APOB	association	Pubmed:17277465;Pubmed 2012:24250986;Pubmed central 2012:3319625;Pubmed central 2011:3219732;Pubmed central 2007:2291326;	It will also be a valuable tool for assessing the role of <b>apolipoprotein B</b> in <b>cardiovascular diseases</b>.[Pubmed:17277465];Different studies have shown that Apolipoprotein B (<b>Apo B</b>) is one of the best predictors in determining <b>cardiovascular diseases</b> and patients follow up after cardiovascular events.[Pubmed 2012:24250986];However, patients with extremely low levels of <b…	433	Disease	Cardiovascular Diseases	Cardiovascular Diseases;cardiovascular system disease;disease of subdivision of hemolymphoid system;cardiovascular disease system;cardiovascular diseases--an;cardiovascular system the disease;disease of cardiovascular system;disease of the cardiovascular system;diseases -- cardiovascular;diseases cardiovascular;diseases of cardiovascular;diseases of the cardiovascular;diseases--cardiovascular;dis…	Mesh_UI:D002318;Mesh_MN:C14;DOID:1287;NCI:C2931;ICD9CM:429.2;UMLS_CUI:C0007222;SNOMEDCT_US_2016_03_01:155263000;SNOMEDCT_US_2016_03_01:194707003;SNOMEDCT_US_2016_03_01:195139006;SNOMEDCT_US_2016_03_01:195594006;SNOMEDCT_US_2016_03_01:266275004;SNOMEDCT_US_2016_03_01:266336005;SNOMEDCT_US_2016_03_01:49601007;	4340082	Gene	APOB	APOB;apoB-100;apoB-48;apolipoprotein B;FLDB;LDLCQ4;apo b;apo b 100;apo b- 100;Apo B-100;apo beta;apo-b;apo-b 100;apo-b-100;apo-beta;apo-beta-chain;apob 100;apob- 100;apob-100-type;apob100;apobeta;apolipoprotein b 100;apolipoprotein b- 100;Apolipoprotein B-100;apolipoprotein beta;apolipoprotein-b;apolipoprotein-b 100;apolipoprotein-b-100;apolipoprotein-beta;apolipoproteinb;apolipoproteinb 100;apol…	SWISSPROT_AC:P04114;SWISSPROT_ID:APOB_HUMAN;GeneID:338;Ensembl:ENSG00000084674;HGNC:HGNC:603;MIM:107730;Vega:OTTHUMG00000090785;protein_accession:AAA35541.1;protein_accession:AAA35544.1;protein_accession:AAA35548.1;protein_accession:AAA35549.1;protein_accession:AAA51741.1;protein_accession:AAA51742.1;protein_accession:AAA51750.1;protein_accession:AAA51751.1;protein_accession:AAA51752.1;protein_ac…
30624056	Cardiovascular Diseases -- TBX1	association	Pubmed 2000:10881663;	Introducing molecular genetic techniques into clinical practice has made it possible to detect del 22q11.2, an etiological factor for congenital <b>cardiovascular diseases</b> in <b>CATCH 22</b>.[Pubmed 2000:10881663];	433	Disease	Cardiovascular Diseases	Cardiovascular Diseases;cardiovascular system disease;disease of subdivision of hemolymphoid system;cardiovascular disease system;cardiovascular diseases--an;cardiovascular system the disease;disease of cardiovascular system;disease of the cardiovascular system;diseases -- cardiovascular;diseases cardiovascular;diseases of cardiovascular;diseases of the cardiovascular;diseases--cardiovascular;dis…	Mesh_UI:D002318;Mesh_MN:C14;DOID:1287;NCI:C2931;ICD9CM:429.2;UMLS_CUI:C0007222;SNOMEDCT_US_2016_03_01:155263000;SNOMEDCT_US_2016_03_01:194707003;SNOMEDCT_US_2016_03_01:195139006;SNOMEDCT_US_2016_03_01:195594006;SNOMEDCT_US_2016_03_01:266275004;SNOMEDCT_US_2016_03_01:266336005;SNOMEDCT_US_2016_03_01:49601007;	482327	Protein	TBX1	T-box protein 1;T-box transcription factor TBX1;TBX1;Testis-specific T-box protein;CAFS;catch 22;catch-22;CATCH22;CTHM;DGCR;DGS;dgs-type;DORV;t box 1;T-box 1;t-box1;tbx-1;TBX1C;tg a;tg alpha;tg--a;tg-a;TGA;tga-type;VCF;VCFS;	SWISSPROT_AC:O43435;SWISSPROT_ID:TBX1_HUMAN;EMBL:AF012130;EMBL:AF012131;EMBL:AF373867;EMBL:CH471176;EMBL:FJ515849;RefSeq:NP_005983.1;RefSeq:NP_542377.1;RefSeq:NP_542378.1;RefSeq:XP_006724375.1;RefSeq:XP_016884415.1;ProteinModelPortal:O43435;SWISSPROT_AC_OLD:C6G493;SWISSPROT_AC_OLD:C6G494;SWISSPROT_AC_OLD:O43436;SWISSPROT_AC_OLD:Q96RJ2;SMR:O43435;GeneID:6899;KEGG:hsa:6899;UniGene:Hs.173984;GO:GO:0…
30624104	Cardiovascular Diseases -- DGCR	association	Pubmed 2000:10881663;	Introducing molecular genetic techniques into clinical practice has made it possible to detect del 22q11.2, an etiological factor for congenital <b>cardiovascular diseases</b> in <b>CATCH 22</b>.[Pubmed 2000:10881663];	433	Disease	Cardiovascular Diseases	Cardiovascular Diseases;cardiovascular system disease;disease of subdivision of hemolymphoid system;cardiovascular disease system;cardiovascular diseases--an;cardiovascular system the disease;disease of cardiovascular system;disease of the cardiovascular system;diseases -- cardiovascular;diseases cardiovascular;diseases of cardiovascular;diseases of the cardiovascular;diseases--cardiovascular;dis…	Mesh_UI:D002318;Mesh_MN:C14;DOID:1287;NCI:C2931;ICD9CM:429.2;UMLS_CUI:C0007222;SNOMEDCT_US_2016_03_01:155263000;SNOMEDCT_US_2016_03_01:194707003;SNOMEDCT_US_2016_03_01:195139006;SNOMEDCT_US_2016_03_01:195594006;SNOMEDCT_US_2016_03_01:266275004;SNOMEDCT_US_2016_03_01:266336005;SNOMEDCT_US_2016_03_01:49601007;	4341192	Gene	DGCR	CATCH22;DGCR;DGS;DiGeorge syndrome chromosome region;VCF;catch 22;catch-22;dgs-type;	GeneID:1714;HGNC:HGNC:2844;MIM:188400;
30624130	Cardiovascular Diseases -- TBX1	association	Pubmed 2000:10881663;	Introducing molecular genetic techniques into clinical practice has made it possible to detect del 22q11.2, an etiological factor for congenital <b>cardiovascular diseases</b> in <b>CATCH 22</b>.[Pubmed 2000:10881663];	433	Disease	Cardiovascular Diseases	Cardiovascular Diseases;cardiovascular system disease;disease of subdivision of hemolymphoid system;cardiovascular disease system;cardiovascular diseases--an;cardiovascular system the disease;disease of cardiovascular system;disease of the cardiovascular system;diseases -- cardiovascular;diseases cardiovascular;diseases of cardiovascular;diseases of the cardiovascular;diseases--cardiovascular;dis…	Mesh_UI:D002318;Mesh_MN:C14;DOID:1287;NCI:C2931;ICD9CM:429.2;UMLS_CUI:C0007222;SNOMEDCT_US_2016_03_01:155263000;SNOMEDCT_US_2016_03_01:194707003;SNOMEDCT_US_2016_03_01:195139006;SNOMEDCT_US_2016_03_01:195594006;SNOMEDCT_US_2016_03_01:266275004;SNOMEDCT_US_2016_03_01:266336005;SNOMEDCT_US_2016_03_01:49601007;	4345392	Gene	TBX1	CAFS;CATCH22;CTHM;DGCR;DGS;DORV;T-box 1;TBX1;TBX1C;TGA;VCF;VCFS;catch 22;catch-22;dgs-type;t box 1;T-box protein 1;T-box transcription factor TBX1;t-box1;tbx-1;Testis-specific T-box protein;tg a;tg alpha;tg--a;tg-a;tga-type;	SWISSPROT_AC:O43435;SWISSPROT_ID:TBX1_HUMAN;GeneID:6899;Ensembl:ENSG00000184058;HGNC:HGNC:11592;MIM:602054;Vega:OTTHUMG00000150421;protein_accession:AAB94018.1;protein_accession:AAB94019.1;protein_accession:AAK58955.1;protein_accession:ABG25916.1;protein_accession:ACS13740.1;protein_accession:ACS13741.1;protein_accession:ACS13742.1;protein_accession:ACX32330.1;protein_accession:ADL14519.1;protein…
30664136	Cardiovascular Diseases -- VWF	association	Pubmed 2000:10580169;Pubmed 2016:27480067;Pubmed 2017:27628010;Pubmed central 2015:4665708;	This may in part explain the higher <b>vWF</b> levels in <b>cardiovascular diseases</b> associated with impaired endothelial NO generation.[Pubmed 2000:10580169];Increased plasma level of <b>von Willebrand Factor</b> (vWF) is associated with major <b>cardiovascular diseases</b>.[Pubmed 2016:27480067];Though, accumulated data have made <b>vWF</b> a promising focus for research on <b>cardiovascular…	433	Disease	Cardiovascular Diseases	Cardiovascular Diseases;cardiovascular system disease;disease of subdivision of hemolymphoid system;cardiovascular disease system;cardiovascular diseases--an;cardiovascular system the disease;disease of cardiovascular system;disease of the cardiovascular system;diseases -- cardiovascular;diseases cardiovascular;diseases of cardiovascular;diseases of the cardiovascular;diseases--cardiovascular;dis…	Mesh_UI:D002318;Mesh_MN:C14;DOID:1287;NCI:C2931;ICD9CM:429.2;UMLS_CUI:C0007222;SNOMEDCT_US_2016_03_01:155263000;SNOMEDCT_US_2016_03_01:194707003;SNOMEDCT_US_2016_03_01:195139006;SNOMEDCT_US_2016_03_01:195594006;SNOMEDCT_US_2016_03_01:266275004;SNOMEDCT_US_2016_03_01:266336005;SNOMEDCT_US_2016_03_01:49601007;	525858	Protein	VWF	F8VWF;von Willebrand factor;VWF;factor of von willebrand;factor von willebrand;factor-von willebrand;von -willebrand factor;von willebrand factor-type;von willebrand-factor;von-willebrand factor;von-willebrand's factor;von-willebrand-factor;VWD;vwd-subtype;vwd-type;	SWISSPROT_AC:P04275;SWISSPROT_ID:VWF_HUMAN;EMBL:AC005845;EMBL:AC005846;EMBL:AC005904;EMBL:BC022258;EMBL:CH471116;EMBL:K03028;EMBL:M10321;EMBL:M16945;EMBL:M16946;EMBL:M17588;EMBL:M25828;EMBL:M25829;EMBL:M25830;EMBL:M25831;EMBL:M25832;EMBL:M25833;EMBL:M25834;EMBL:M25835;EMBL:M25836;EMBL:M25837;EMBL:M25838;EMBL:M25839;EMBL:M25840;EMBL:M25841;EMBL:M25842;EMBL:M25843;EMBL:M25844;EMBL:M25845;EMBL:M2584…
30915380	Cardiovascular Diseases -- METS	association	Pubmed 2000:11039636;	In 20 male golfers (65.2 +/- 6.1 yr, 1.4 +/- 0.3 W x kg(-1) body weight (approximately 4.8 <b>METs</b>)) with <b>cardiovascular diseases</b> and eight controls (C) (62 +/- 5 yr, 2 +/- 0.4 W x kg(-1) body weight (approximately 6.9 METs)), the performance assessed in the laboratory (ergospirometry, serum lactate) allowed for comparison of the cardiovascular load on the golf course (lactate, Holter …	433	Disease	Cardiovascular Diseases	Cardiovascular Diseases;cardiovascular system disease;disease of subdivision of hemolymphoid system;cardiovascular disease system;cardiovascular diseases--an;cardiovascular system the disease;disease of cardiovascular system;disease of the cardiovascular system;diseases -- cardiovascular;diseases cardiovascular;diseases of cardiovascular;diseases of the cardiovascular;diseases--cardiovascular;dis…	Mesh_UI:D002318;Mesh_MN:C14;DOID:1287;NCI:C2931;ICD9CM:429.2;UMLS_CUI:C0007222;SNOMEDCT_US_2016_03_01:155263000;SNOMEDCT_US_2016_03_01:194707003;SNOMEDCT_US_2016_03_01:195139006;SNOMEDCT_US_2016_03_01:195594006;SNOMEDCT_US_2016_03_01:266275004;SNOMEDCT_US_2016_03_01:266336005;SNOMEDCT_US_2016_03_01:49601007;	126443	Protein	METS	ETS domain transcriptional repressor PE1;ETS translocation variant 3;ETV3;METS;Mitogenic Ets transcriptional suppressor;PE-1;PE1;bA110J1.4;ETS variant 3;etv 3;mets-type;	SWISSPROT_AC:P41162;SWISSPROT_ID:ETV3_HUMAN;EMBL:AF218540;EMBL:AK304789;EMBL:AK316274;EMBL:AL157713;EMBL:BC022868;EMBL:CH471121;EMBL:L16464;RefSeq:NP_001138784.1;RefSeq:NP_005231.1;RefSeq:XP_006711273.1;ProteinModelPortal:P41162;STRING:9606.ENSP00000357175;SWISSPROT_AC_OLD:B4E3M7;SWISSPROT_AC_OLD:Q8TAC8;SWISSPROT_AC_OLD:Q9BX30;SMR:P41162;GeneID:2117;KEGG:hsa:2117;PIR:A54308;eggNOG:ENOG410Z0ZF;egg…
30915427	Cardiovascular Diseases -- ETV3	association	Pubmed 2000:11039636;	In 20 male golfers (65.2 +/- 6.1 yr, 1.4 +/- 0.3 W x kg(-1) body weight (approximately 4.8 <b>METs</b>)) with <b>cardiovascular diseases</b> and eight controls (C) (62 +/- 5 yr, 2 +/- 0.4 W x kg(-1) body weight (approximately 6.9 METs)), the performance assessed in the laboratory (ergospirometry, serum lactate) allowed for comparison of the cardiovascular load on the golf course (lactate, Holter …	433	Disease	Cardiovascular Diseases	Cardiovascular Diseases;cardiovascular system disease;disease of subdivision of hemolymphoid system;cardiovascular disease system;cardiovascular diseases--an;cardiovascular system the disease;disease of cardiovascular system;disease of the cardiovascular system;diseases -- cardiovascular;diseases cardiovascular;diseases of cardiovascular;diseases of the cardiovascular;diseases--cardiovascular;dis…	Mesh_UI:D002318;Mesh_MN:C14;DOID:1287;NCI:C2931;ICD9CM:429.2;UMLS_CUI:C0007222;SNOMEDCT_US_2016_03_01:155263000;SNOMEDCT_US_2016_03_01:194707003;SNOMEDCT_US_2016_03_01:195139006;SNOMEDCT_US_2016_03_01:195594006;SNOMEDCT_US_2016_03_01:266275004;SNOMEDCT_US_2016_03_01:266336005;SNOMEDCT_US_2016_03_01:49601007;	4341509	Gene	ETV3	bA110J1.4;ETS variant 3;ETV3;METS;PE-1;PE1;ETS domain transcriptional repressor PE1;ETS translocation variant 3;etv 3;mets-type;Mitogenic Ets transcriptional suppressor;	SWISSPROT_AC:P41162;SWISSPROT_ID:ETV3_HUMAN;GeneID:2117;Ensembl:ENSG00000117036;HGNC:HGNC:3492;MIM:164873;Vega:OTTHUMG00000034298;protein_accession:AAA60949.1;protein_accession:AAH22868.1;protein_accession:AAK56846.1;protein_accession:ABM84081.1;protein_accession:ABM87757.1;protein_accession:BAG65539.1;protein_accession:BAH14645.1;protein_accession:EAW52888.1;protein_accession:EAW52889.1;protein_…
30982550	Cardiovascular Diseases -- APOE	association	Pubmed 2002:12473860;Pubmed 2000:11106322;Pubmed 2017:28738677;Pubmed central 2015:4724477;Pubmed central 2014:4211000;Pubmed central 2017:5332070;Pubmed central 2017:5762831;Pubmed central 2010:2908458;Pubmed central 2010:2992057;Pubmed central 2016:4831698;Pubmed central 2016:4866423;Pubmed central 2016:4877081;Pubmed central 2016:4948771;Pubmed central 2011:3175690;	The <b>apolipoprotein E</b> (apoE) 4 allele has been associated with <b>cardiovascular diseases</b>, but the role of apoE in regard to intima-media thickness (IMT) has remained controversial.[Pubmed 2002:12473860];Several studies based on different populations worldwide have described an association between <b>cardiovascular diseases</b> and genetic variations in the <b>apolipoprotein E</b> (A:PO…	433	Disease	Cardiovascular Diseases	Cardiovascular Diseases;cardiovascular system disease;disease of subdivision of hemolymphoid system;cardiovascular disease system;cardiovascular diseases--an;cardiovascular system the disease;disease of cardiovascular system;disease of the cardiovascular system;diseases -- cardiovascular;diseases cardiovascular;diseases of cardiovascular;diseases of the cardiovascular;diseases--cardiovascular;dis…	Mesh_UI:D002318;Mesh_MN:C14;DOID:1287;NCI:C2931;ICD9CM:429.2;UMLS_CUI:C0007222;SNOMEDCT_US_2016_03_01:155263000;SNOMEDCT_US_2016_03_01:194707003;SNOMEDCT_US_2016_03_01:195139006;SNOMEDCT_US_2016_03_01:195594006;SNOMEDCT_US_2016_03_01:266275004;SNOMEDCT_US_2016_03_01:266336005;SNOMEDCT_US_2016_03_01:49601007;	19955	Protein	APOE	Apo-E;APOE;Apolipoprotein E;AD2;apo e;apoe 4;apoe type 4;apoe-4;apoe-isoform;apoe-type;ApoE4;apolipoprotein e-type;apolipoprotein-e;e - apolipoprotein;e apolipoprotein;LDLCQ5;LPG;	SWISSPROT_AC:P02649;SWISSPROT_ID:APOE_HUMAN;EMBL:AB035149;EMBL:AF050154;EMBL:AF261279;EMBL:AK314898;EMBL:BC003557;EMBL:FJ525876;EMBL:K00396;EMBL:M10065;EMBL:M12529;RefSeq:NP_000032.1;RefSeq:NP_001289617.1;RefSeq:NP_001289618.1;RefSeq:NP_001289619.1;RefSeq:NP_001289620.1;ProteinModelPortal:P02649;STRING:9606.ENSP00000252486;SWISSPROT_AC_OLD:B2RC15;SWISSPROT_AC_OLD:C0JYY5;SWISSPROT_AC_OLD:Q9P2S4;SM…
31031791	Cardiovascular Diseases -- Bradykinin	association	Pubmed 2001:11233272;	Immunoenzyme technique for detection of natural antibodies to <b>bradykinin</b> in <b>cardiovascular diseases</b>.[Pubmed 2001:11233272];	433	Disease	Cardiovascular Diseases	Cardiovascular Diseases;cardiovascular system disease;disease of subdivision of hemolymphoid system;cardiovascular disease system;cardiovascular diseases--an;cardiovascular system the disease;disease of cardiovascular system;disease of the cardiovascular system;diseases -- cardiovascular;diseases cardiovascular;diseases of cardiovascular;diseases of the cardiovascular;diseases--cardiovascular;dis…	Mesh_UI:D002318;Mesh_MN:C14;DOID:1287;NCI:C2931;ICD9CM:429.2;UMLS_CUI:C0007222;SNOMEDCT_US_2016_03_01:155263000;SNOMEDCT_US_2016_03_01:194707003;SNOMEDCT_US_2016_03_01:195139006;SNOMEDCT_US_2016_03_01:195594006;SNOMEDCT_US_2016_03_01:266275004;SNOMEDCT_US_2016_03_01:266336005;SNOMEDCT_US_2016_03_01:49601007;	214172	Protein	Bradykinin	Bradykinin;Kallidin I;	TMP_SWISSPROT_AC:P01042_Bradykinin;PARENT_SWISSPROT_AC:P01042;PARENT_SWISSPROT_ID:KNG1_HUMAN;
31060618	Cardiovascular Diseases -- C-reactive protein	association	Pubmed 2006:17203810;Pubmed 2006:17326329;Pubmed 2001:11307313;Pubmed 2013:21964485;Pubmed 2013:23521704;Pubmed 2013:24049333;Pubmed 2004:15154943;Pubmed 2007:17214615;Pubmed 2009:18501446;Pubmed 2009:18838067;Pubmed 2009:19480344;Pubmed 2005:15718491;Pubmed 2005:16093760;Pubmed 2016:27487299;Pubmed central 2015:4340167;Pubmed central 2015:4397026;Pubmed central 2015:4455295;Pubmed central 2015:4…	<b>C-reactive protein</b> in <b>cardiovascular diseases</b>.[Pubmed 2006:17203810];The aim of this paper is presentation of current knowledge concerning connection between <b>CRP</b> and <b>cardiovascular diseases</b>.[Pubmed 2006:17203810];The last few years brought a lot of data that suggested usefulness of <b>CRP</b> concentration measurements in <b>cardiovascular diseases</b>.[Pubmed 2006:172…	433	Disease	Cardiovascular Diseases	Cardiovascular Diseases;cardiovascular system disease;disease of subdivision of hemolymphoid system;cardiovascular disease system;cardiovascular diseases--an;cardiovascular system the disease;disease of cardiovascular system;disease of the cardiovascular system;diseases -- cardiovascular;diseases cardiovascular;diseases of cardiovascular;diseases of the cardiovascular;diseases--cardiovascular;dis…	Mesh_UI:D002318;Mesh_MN:C14;DOID:1287;NCI:C2931;ICD9CM:429.2;UMLS_CUI:C0007222;SNOMEDCT_US_2016_03_01:155263000;SNOMEDCT_US_2016_03_01:194707003;SNOMEDCT_US_2016_03_01:195139006;SNOMEDCT_US_2016_03_01:195594006;SNOMEDCT_US_2016_03_01:266275004;SNOMEDCT_US_2016_03_01:266336005;SNOMEDCT_US_2016_03_01:49601007;	81364	Protein	C-reactive protein	C-reactive protein;CRP;PTX1;c - reactive protein;c -reactive protein;c reactive protein;c reactive protein--an;c reactive-protein;c- reactive protein;c-- reactive protein;c--reactive protein;c-protein reactive;c-protein-reactive;c-reactive of protein;c-reactive protein--an;c-reactive- protein;c-reactive-protein;crp-type;protein c reactive;protein c-reactive;protein-c reactive;protein-c-reactive;r…	SWISSPROT_AC:P02741;SWISSPROT_ID:CRP_HUMAN;EMBL:AF442818;EMBL:AF449713;EMBL:AK289443;EMBL:AL445528;EMBL:BC020766;EMBL:BC125135;EMBL:CH471121;EMBL:K00518;EMBL:M11725;EMBL:M11880;EMBL:M35163;EMBL:X56214;EMBL:X56692;RefSeq:NP_000558.2;RefSeq:NP_001315986.1;RefSeq:NP_001315987.1;ProteinModelPortal:P02741;STRING:9606.ENSP00000255030;SWISSPROT_AC_OLD:A8K078;SWISSPROT_AC_OLD:D3DVD9;SWISSPROT_AC_OLD:D3DV…
31060658	Cardiovascular Diseases -- CSRP1	association	Pubmed 2006:17203810;Pubmed 2001:11307313;Pubmed 2009:18501446;Pubmed central 2015:4340167;Pubmed central 2015:4455295;Pubmed central 2008:2780819;Pubmed central 2016:5111351;	The aim of this paper is presentation of current knowledge concerning connection between <b>CRP</b> and <b>cardiovascular diseases</b>.[Pubmed 2006:17203810];The last few years brought a lot of data that suggested usefulness of <b>CRP</b> concentration measurements in <b>cardiovascular diseases</b>.[Pubmed 2006:17203810];Many doctors are now interested in the assay and trying to elucidate the rel…	433	Disease	Cardiovascular Diseases	Cardiovascular Diseases;cardiovascular system disease;disease of subdivision of hemolymphoid system;cardiovascular disease system;cardiovascular diseases--an;cardiovascular system the disease;disease of cardiovascular system;disease of the cardiovascular system;diseases -- cardiovascular;diseases cardiovascular;diseases of cardiovascular;diseases of the cardiovascular;diseases--cardiovascular;dis…	Mesh_UI:D002318;Mesh_MN:C14;DOID:1287;NCI:C2931;ICD9CM:429.2;UMLS_CUI:C0007222;SNOMEDCT_US_2016_03_01:155263000;SNOMEDCT_US_2016_03_01:194707003;SNOMEDCT_US_2016_03_01:195139006;SNOMEDCT_US_2016_03_01:195594006;SNOMEDCT_US_2016_03_01:266275004;SNOMEDCT_US_2016_03_01:266336005;SNOMEDCT_US_2016_03_01:49601007;	83481	Protein	CSRP1	CRP;CRP1;CSRP;CSRP1;CYRP;Cysteine and glycine-rich protein 1;Cysteine-rich protein 1;Epididymis luminal protein 141;HEL-141;crp-type;cysteine and glycine rich protein 1;D1S181E;HEL-S-286;	SWISSPROT_AC:P21291;SWISSPROT_ID:CSRP1_HUMAN;EMBL:AK290133;EMBL:AK293053;EMBL:BC032493;EMBL:BT019520;EMBL:CH471067;EMBL:EU668320;EMBL:M33146;EMBL:M76376;EMBL:M76377;EMBL:M76378;RefSeq:NP_001180499.1;RefSeq:NP_001180500.1;RefSeq:NP_001180501.1;RefSeq:NP_004069.1;ProteinModelPortal:P21291;STRING:9606.ENSP00000345079;SWISSPROT_AC_OLD:A8K268;SWISSPROT_AC_OLD:Q5U0J2;GeneID:1465;KEGG:hsa:1465;PIR:S1265…
31169911	Cardiovascular Diseases -- ADRA2B	association	Pubmed 2001:11345359;	Our aim was to study whether an insertion/deletion (I/D) polymorphism in the <b>alpha2B-adrenoceptor</b> gene is associated with the risk for <b>cardiovascular diseases</b>. alpha2-adrenoceptors mediate contraction of vascular smooth muscle and induce coronary vasoconstriction in humans.[Pubmed 2001:11345359];	433	Disease	Cardiovascular Diseases	Cardiovascular Diseases;cardiovascular system disease;disease of subdivision of hemolymphoid system;cardiovascular disease system;cardiovascular diseases--an;cardiovascular system the disease;disease of cardiovascular system;disease of the cardiovascular system;diseases -- cardiovascular;diseases cardiovascular;diseases of cardiovascular;diseases of the cardiovascular;diseases--cardiovascular;dis…	Mesh_UI:D002318;Mesh_MN:C14;DOID:1287;NCI:C2931;ICD9CM:429.2;UMLS_CUI:C0007222;SNOMEDCT_US_2016_03_01:155263000;SNOMEDCT_US_2016_03_01:194707003;SNOMEDCT_US_2016_03_01:195139006;SNOMEDCT_US_2016_03_01:195594006;SNOMEDCT_US_2016_03_01:266275004;SNOMEDCT_US_2016_03_01:266336005;SNOMEDCT_US_2016_03_01:49601007;	10088	Protein	ADRA2B	ADA2B;ADRA2B;ADRA2L1;ADRA2RL1;Alpha-2 adrenergic receptor subtype C2;Alpha-2B adrenergic receptor;Alpha-2B adrenoceptor;Alpha-2B adrenoreceptor;Alpha-2BAR;ADRARL1;adrenoceptor alpha 2B;alpha 2 b adrenoceptor;alpha 2 beta adrenoreceptor;alpha 2-adrenergic receptor subtype c2;alpha 2-c2 adrenergic receptor;alpha 2b -adrenergic receptor;alpha 2b adrenergic receptor;alpha 2b adrenoceptor;alpha 2b-adr…	SWISSPROT_AC:P18089;SWISSPROT_ID:ADA2B_HUMAN;EMBL:AC092603;EMBL:AF005900;EMBL:AF316895;EMBL:AY548167;EMBL:DQ057076;EMBL:M34041;EMBL:M38742;RefSeq:NP_000673.2;ProteinModelPortal:P18089;STRING:9606.ENSP00000387281;SWISSPROT_AC_OLD:Q4TUH9;SWISSPROT_AC_OLD:Q53RF2;SWISSPROT_AC_OLD:Q9BZK0;GeneID:151;KEGG:hsa:151;PIR:A37223;eggNOG:ENOG410XRW9;eggNOG:KOG3656;UniGene:Hs.247686;GO:GO:0004938;GO:GO:0005886;…
31329230	Cardiovascular Diseases -- Erythropoietin	association	Pubmed 2001:11576916;Pubmed 2013:23811836;Pubmed 2004:14984916;Pubmed 2008:17999641;Pubmed 2008:19263796;Pubmed 2010:20028188;Pubmed central 2017:5420001;	Effect of <b>erythropoietin</b> on <b>cardiovascular diseases</b>.[Pubmed 2001:11576916];Discovered as the primary regulator of erythropoiesis, <b>erythropoietin</b> (EPO) is involved in a broad variety of processes that play a major role in <b>cardiovascular diseases</b>.[Pubmed 2013:23811836];<b>Erythropoietin</b> in <b>cardiovascular diseases</b>.[Pubmed 2004:14984916];<b>Erythropoietin</b> in…	433	Disease	Cardiovascular Diseases	Cardiovascular Diseases;cardiovascular system disease;disease of subdivision of hemolymphoid system;cardiovascular disease system;cardiovascular diseases--an;cardiovascular system the disease;disease of cardiovascular system;disease of the cardiovascular system;diseases -- cardiovascular;diseases cardiovascular;diseases of cardiovascular;diseases of the cardiovascular;diseases--cardiovascular;dis…	Mesh_UI:D002318;Mesh_MN:C14;DOID:1287;NCI:C2931;ICD9CM:429.2;UMLS_CUI:C0007222;SNOMEDCT_US_2016_03_01:155263000;SNOMEDCT_US_2016_03_01:194707003;SNOMEDCT_US_2016_03_01:195139006;SNOMEDCT_US_2016_03_01:195594006;SNOMEDCT_US_2016_03_01:266275004;SNOMEDCT_US_2016_03_01:266336005;SNOMEDCT_US_2016_03_01:49601007;	123955	Protein	Erythropoietin	EPO;Epoetin;Erythropoietin;an-epo;EP;epo-type;epoetin--an;erythropoietin--an;erythropoietin-type;MVCD2;	SWISSPROT_AC:P01588;SWISSPROT_ID:EPO_HUMAN;EMBL:AC009488;EMBL:AF053356;EMBL:AF202306;EMBL:AF202307;EMBL:AF202308;EMBL:AF202311;EMBL:AF202312;EMBL:AF202313;EMBL:AF202314;EMBL:AH009004;EMBL:BC093628;EMBL:BC111937;EMBL:M11319;EMBL:S65458;EMBL:X02157;EMBL:X02158;RefSeq:NP_000790.2;ProteinModelPortal:P01588;STRING:9606.ENSP00000252723;SWISSPROT_AC_OLD:Q2M2L6;SWISSPROT_AC_OLD:Q549U2;SWISSPROT_AC_OLD:Q9…
31345450	Cardiovascular Diseases -- Adrenomedullin	association	Pubmed 2001:11754955;Pubmed 2013:23088295;Pubmed 2012:24175071;Pubmed 2003:12598938;Pubmed 2003:12686469;Pubmed central 2015:4761007;Pubmed central 2012:3738363;Pubmed central 2013:3728500;	Plasma <b>AM</b> levels elevate in <b>cardiovascular diseases</b> such as heart failure, hypertension and septic shock, where AM may play protective roles through its characteristic biological activities.[Pubmed 2001:11754955];Elevated plasma <b>adrenomedullin</b> (ADM) levels are associated with <b>cardiovascular diseases</b>.[Pubmed 2013:23088295];Administration of <b>ADM</b> is a possible ther…	433	Disease	Cardiovascular Diseases	Cardiovascular Diseases;cardiovascular system disease;disease of subdivision of hemolymphoid system;cardiovascular disease system;cardiovascular diseases--an;cardiovascular system the disease;disease of cardiovascular system;disease of the cardiovascular system;diseases -- cardiovascular;diseases cardiovascular;diseases of cardiovascular;diseases of the cardiovascular;diseases--cardiovascular;dis…	Mesh_UI:D002318;Mesh_MN:C14;DOID:1287;NCI:C2931;ICD9CM:429.2;UMLS_CUI:C0007222;SNOMEDCT_US_2016_03_01:155263000;SNOMEDCT_US_2016_03_01:194707003;SNOMEDCT_US_2016_03_01:195139006;SNOMEDCT_US_2016_03_01:195594006;SNOMEDCT_US_2016_03_01:266275004;SNOMEDCT_US_2016_03_01:266336005;SNOMEDCT_US_2016_03_01:49601007;	11331	Protein	Adrenomedullin	Adrenomedullin;AM;am-an;am-type;	TMP_SWISSPROT_AC:P35318_AM;PARENT_SWISSPROT_AC:P35318;PARENT_SWISSPROT_ID:ADML_HUMAN;
31610039	IGF-I -<> Cardiovascular Diseases	treatment	Pubmed 2002:12162997;	The advent of recombinant technology has revealed attractive therapeutic profile of <b>insulin-like growth factor I</b> (IGF-1) in the treatment of chronic <b>cardiovascular diseases</b> such as diabetes and heart failure.[Pubmed 2002:12162997];	196367	Protein	IGF-I	IBP1;IGF-I;IGF1;Insulin-like growth factor I;Mechano growth factor;MGF;Somatomedin-C;factor 1-insulin-like growth;factor i-insulin-like growth;factor-1-insulin-like growth;growth factor 1-insulin-like;growth factor i-insulin-like;growth factor-1-insulin-like;IGFI;insulin - like growth factor 1;insulin growth like factor 1;insulin growth like factor-i;insulin growth-like factor 1;insulin like grow…	SWISSPROT_AC:P05019;SWISSPROT_ID:IGF1_HUMAN;EMBL:AC010202;EMBL:AC068648;EMBL:AY260957;EMBL:BC148266;EMBL:CH471054;EMBL:M11568;EMBL:M12659;EMBL:M14153;EMBL:M14154;EMBL:M14155;EMBL:M14156;EMBL:M27544;EMBL:M37484;EMBL:X00173;EMBL:X03420;EMBL:X03421;EMBL:X03422;EMBL:X03563;EMBL:X56773;EMBL:X56774;EMBL:X57025;RefSeq:NP_000609.1;RefSeq:NP_001104754.1;RefSeq:NP_001104755.1;ProteinModelPortal:P05019;STRI…	433	Disease	Cardiovascular Diseases	Cardiovascular Diseases;cardiovascular system disease;disease of subdivision of hemolymphoid system;cardiovascular disease system;cardiovascular diseases--an;cardiovascular system the disease;disease of cardiovascular system;disease of the cardiovascular system;diseases -- cardiovascular;diseases cardiovascular;diseases of cardiovascular;diseases of the cardiovascular;diseases--cardiovascular;dis…	Mesh_UI:D002318;Mesh_MN:C14;DOID:1287;NCI:C2931;ICD9CM:429.2;UMLS_CUI:C0007222;SNOMEDCT_US_2016_03_01:155263000;SNOMEDCT_US_2016_03_01:194707003;SNOMEDCT_US_2016_03_01:195139006;SNOMEDCT_US_2016_03_01:195594006;SNOMEDCT_US_2016_03_01:266275004;SNOMEDCT_US_2016_03_01:266336005;SNOMEDCT_US_2016_03_01:49601007;
31610044	Cardiovascular Diseases -- IGF-I	association	Pubmed 2013:23233113;Pubmed 2002:12162997;Pubmed 2012:22217530;Pubmed 2008:18230821;Pubmed 2003:14671411;Pubmed central 2008:2772007;Pubmed central 2012:3492223;	and ii) to examine the role of (components of) the metabolic syndrome in the relationship between <b>IGF1</b> and incident <b>CVD</b> during 11 years of follow-up.[Pubmed 2013:23233113];High as well as low levels of <b>IGF1</b> have been associated with <b>cardiovascular diseases</b> (CVD).[Pubmed 2013:23233113];Metabolic syndrome was not a mediator in the U-shaped relationship of <b>IGF1</b> wit…	433	Disease	Cardiovascular Diseases	Cardiovascular Diseases;cardiovascular system disease;disease of subdivision of hemolymphoid system;cardiovascular disease system;cardiovascular diseases--an;cardiovascular system the disease;disease of cardiovascular system;disease of the cardiovascular system;diseases -- cardiovascular;diseases cardiovascular;diseases of cardiovascular;diseases of the cardiovascular;diseases--cardiovascular;dis…	Mesh_UI:D002318;Mesh_MN:C14;DOID:1287;NCI:C2931;ICD9CM:429.2;UMLS_CUI:C0007222;SNOMEDCT_US_2016_03_01:155263000;SNOMEDCT_US_2016_03_01:194707003;SNOMEDCT_US_2016_03_01:195139006;SNOMEDCT_US_2016_03_01:195594006;SNOMEDCT_US_2016_03_01:266275004;SNOMEDCT_US_2016_03_01:266336005;SNOMEDCT_US_2016_03_01:49601007;	196367	Protein	IGF-I	IBP1;IGF-I;IGF1;Insulin-like growth factor I;Mechano growth factor;MGF;Somatomedin-C;factor 1-insulin-like growth;factor i-insulin-like growth;factor-1-insulin-like growth;growth factor 1-insulin-like;growth factor i-insulin-like;growth factor-1-insulin-like;IGFI;insulin - like growth factor 1;insulin growth like factor 1;insulin growth like factor-i;insulin growth-like factor 1;insulin like grow…	SWISSPROT_AC:P05019;SWISSPROT_ID:IGF1_HUMAN;EMBL:AC010202;EMBL:AC068648;EMBL:AY260957;EMBL:BC148266;EMBL:CH471054;EMBL:M11568;EMBL:M12659;EMBL:M14153;EMBL:M14154;EMBL:M14155;EMBL:M14156;EMBL:M27544;EMBL:M37484;EMBL:X00173;EMBL:X03420;EMBL:X03421;EMBL:X03422;EMBL:X03563;EMBL:X56773;EMBL:X56774;EMBL:X57025;RefSeq:NP_000609.1;RefSeq:NP_001104754.1;RefSeq:NP_001104755.1;ProteinModelPortal:P05019;STRI…
31884718	Cardiovascular Diseases -- ITR	association	Pubmed 2003:12730718;	The map presented here should help in evaluating the role of human <b>ITR</b> in <b>cardiovascular diseases</b>, in other diseases mapped to this segment on chromosome 13q31, and in a variety of pharmacogenetic effects.[Pubmed 2003:12730718];	433	Disease	Cardiovascular Diseases	Cardiovascular Diseases;cardiovascular system disease;disease of subdivision of hemolymphoid system;cardiovascular disease system;cardiovascular diseases--an;cardiovascular system the disease;disease of cardiovascular system;disease of the cardiovascular system;diseases -- cardiovascular;diseases cardiovascular;diseases of cardiovascular;diseases of the cardiovascular;diseases--cardiovascular;dis…	Mesh_UI:D002318;Mesh_MN:C14;DOID:1287;NCI:C2931;ICD9CM:429.2;UMLS_CUI:C0007222;SNOMEDCT_US_2016_03_01:155263000;SNOMEDCT_US_2016_03_01:194707003;SNOMEDCT_US_2016_03_01:195139006;SNOMEDCT_US_2016_03_01:195594006;SNOMEDCT_US_2016_03_01:266275004;SNOMEDCT_US_2016_03_01:266336005;SNOMEDCT_US_2016_03_01:49601007;	163028	Protein	ITR	GP180;GPR180;Integral membrane protein GPR180;Intimal thickness-related receptor;ITR;G protein-coupled receptor 180;gp 180;	SWISSPROT_AC:Q86V85;SWISSPROT_ID:GP180_HUMAN;EMBL:AK289850;EMBL:AL359708;EMBL:BC052243;EMBL:CH471085;RefSeq:NP_851320.1;ProteinModelPortal:Q86V85;STRING:9606.ENSP00000366157;SWISSPROT_AC_OLD:A8K1D5;GeneID:160897;KEGG:hsa:160897;eggNOG:ENOG410XRGS;eggNOG:KOG4290;UniGene:Hs.439363;GO:GO:0007186;GO:GO:0016021;GO:GO:0019236;GO:GO:0070062;HOGENOM:HOG000013021;OrthoDB:EOG091G0LC1;CTD:160897;BioGrid:127…
31884785	Cardiovascular Diseases -- GPR180	association	Pubmed 2003:12730718;	The map presented here should help in evaluating the role of human <b>ITR</b> in <b>cardiovascular diseases</b>, in other diseases mapped to this segment on chromosome 13q31, and in a variety of pharmacogenetic effects.[Pubmed 2003:12730718];	433	Disease	Cardiovascular Diseases	Cardiovascular Diseases;cardiovascular system disease;disease of subdivision of hemolymphoid system;cardiovascular disease system;cardiovascular diseases--an;cardiovascular system the disease;disease of cardiovascular system;disease of the cardiovascular system;diseases -- cardiovascular;diseases cardiovascular;diseases of cardiovascular;diseases of the cardiovascular;diseases--cardiovascular;dis…	Mesh_UI:D002318;Mesh_MN:C14;DOID:1287;NCI:C2931;ICD9CM:429.2;UMLS_CUI:C0007222;SNOMEDCT_US_2016_03_01:155263000;SNOMEDCT_US_2016_03_01:194707003;SNOMEDCT_US_2016_03_01:195139006;SNOMEDCT_US_2016_03_01:195594006;SNOMEDCT_US_2016_03_01:266275004;SNOMEDCT_US_2016_03_01:266336005;SNOMEDCT_US_2016_03_01:49601007;	4359236	Gene	GPR180	G protein-coupled receptor 180;GPR180;ITR;gp 180;GP180;Integral membrane protein GPR180;Intimal thickness-related receptor;	SWISSPROT_AC:Q86V85;SWISSPROT_ID:GP180_HUMAN;GeneID:160897;Ensembl:ENSG00000152749;HGNC:HGNC:28899;MIM:607787;Vega:OTTHUMG00000017207;protein_accession:AAH52243.1;protein_accession:BAC86697.1;protein_accession:BAF82539.1;protein_accession:CAI46124.1;protein_accession:EAX08942.1;protein_accession:EAX08943.1;protein_accession:EAX08944.1;protein_accession:NP_851320.1;protein_accession:Q86V85.1;prote…
31939853	ADM -<> Cardiovascular Diseases	treatment	Pubmed 2003:12598938;Pubmed central 2015:4761007;	In order to explore the treatment of <b>cardiovascular diseases</b> by expressing <b>AM</b> in vivo, AM cDNA was inserted into mammalian expressing vector pcDNA3.1, and in vitro expression of AM was carried out in cultured K(562) cell line.[Pubmed 2003:12598938];Moreover, evidence from several studies suggests that <b>AM</b> might be effective clinically as a therapeutic agent for the treatment o…	11330	Protein	ADM	ADM;ADML;AM;adrenomedullin;am-an;am-type;PAMP;pamp-type;	SWISSPROT_AC:P35318;SWISSPROT_ID:ADML_HUMAN;EMBL:AK312893;EMBL:BC015961;EMBL:BT006902;EMBL:CH471064;EMBL:CR541995;EMBL:D14874;EMBL:D43639;EMBL:DQ143945;EMBL:S73906;RefSeq:NP_001115.1;ProteinModelPortal:P35318;STRING:9606.ENSP00000278175;SWISSPROT_AC_OLD:B2R793;SWISSPROT_AC_OLD:D3DQV3;SWISSPROT_AC_OLD:Q6FGW2;SMR:P35318;GeneID:133;KEGG:hsa:133;PIR:JC2351;eggNOG:ENOG410IK4C;eggNOG:ENOG41120TV;UniGen…	433	Disease	Cardiovascular Diseases	Cardiovascular Diseases;cardiovascular system disease;disease of subdivision of hemolymphoid system;cardiovascular disease system;cardiovascular diseases--an;cardiovascular system the disease;disease of cardiovascular system;disease of the cardiovascular system;diseases -- cardiovascular;diseases cardiovascular;diseases of cardiovascular;diseases of the cardiovascular;diseases--cardiovascular;dis…	Mesh_UI:D002318;Mesh_MN:C14;DOID:1287;NCI:C2931;ICD9CM:429.2;UMLS_CUI:C0007222;SNOMEDCT_US_2016_03_01:155263000;SNOMEDCT_US_2016_03_01:194707003;SNOMEDCT_US_2016_03_01:195139006;SNOMEDCT_US_2016_03_01:195594006;SNOMEDCT_US_2016_03_01:266275004;SNOMEDCT_US_2016_03_01:266336005;SNOMEDCT_US_2016_03_01:49601007;
31939886	Adrenomedullin -<> Cardiovascular Diseases	treatment	Pubmed 2003:12598938;Pubmed central 2015:4761007;	In order to explore the treatment of <b>cardiovascular diseases</b> by expressing <b>AM</b> in vivo, AM cDNA was inserted into mammalian expressing vector pcDNA3.1, and in vitro expression of AM was carried out in cultured K(562) cell line.[Pubmed 2003:12598938];Moreover, evidence from several studies suggests that <b>AM</b> might be effective clinically as a therapeutic agent for the treatment o…	11331	Protein	Adrenomedullin	Adrenomedullin;AM;am-an;am-type;	TMP_SWISSPROT_AC:P35318_AM;PARENT_SWISSPROT_AC:P35318;PARENT_SWISSPROT_ID:ADML_HUMAN;	433	Disease	Cardiovascular Diseases	Cardiovascular Diseases;cardiovascular system disease;disease of subdivision of hemolymphoid system;cardiovascular disease system;cardiovascular diseases--an;cardiovascular system the disease;disease of cardiovascular system;disease of the cardiovascular system;diseases -- cardiovascular;diseases cardiovascular;diseases of cardiovascular;diseases of the cardiovascular;diseases--cardiovascular;dis…	Mesh_UI:D002318;Mesh_MN:C14;DOID:1287;NCI:C2931;ICD9CM:429.2;UMLS_CUI:C0007222;SNOMEDCT_US_2016_03_01:155263000;SNOMEDCT_US_2016_03_01:194707003;SNOMEDCT_US_2016_03_01:195139006;SNOMEDCT_US_2016_03_01:195594006;SNOMEDCT_US_2016_03_01:266275004;SNOMEDCT_US_2016_03_01:266336005;SNOMEDCT_US_2016_03_01:49601007;
32073431	Cardiovascular Diseases -- hAM	association	Pubmed 2003:12686469;	These results suggest that the circulating AM-gly may play a role in regulating vascular tone and increased plasma <b>AM-gly</b> may be involved in the pathophysiology of <b>cardiovascular diseases</b>.[Pubmed 2003:12686469];	433	Disease	Cardiovascular Diseases	Cardiovascular Diseases;cardiovascular system disease;disease of subdivision of hemolymphoid system;cardiovascular disease system;cardiovascular diseases--an;cardiovascular system the disease;disease of cardiovascular system;disease of the cardiovascular system;diseases -- cardiovascular;diseases cardiovascular;diseases of cardiovascular;diseases of the cardiovascular;diseases--cardiovascular;dis…	Mesh_UI:D002318;Mesh_MN:C14;DOID:1287;NCI:C2931;ICD9CM:429.2;UMLS_CUI:C0007222;SNOMEDCT_US_2016_03_01:155263000;SNOMEDCT_US_2016_03_01:194707003;SNOMEDCT_US_2016_03_01:195139006;SNOMEDCT_US_2016_03_01:195594006;SNOMEDCT_US_2016_03_01:266275004;SNOMEDCT_US_2016_03_01:266336005;SNOMEDCT_US_2016_03_01:49601007;	236736	Protein	hAM	Activating transcription factor 7-interacting protein 1;ATF-interacting protein;ATF-IP;ATF7-interacting protein;ATF7IP;ATFa-associated modulator;hAM;MBD1-containing chromatin-associated factor 1;MCAF;MCAF1;P621;activating transcription factor 7 interacting protein;activating transcription factor 7-interacting protein;AM;am-an;am-type;ham-type;	SWISSPROT_AC:Q6VMQ6;SWISSPROT_ID:MCAF1_HUMAN;EMBL:AC007782;EMBL:AC008114;EMBL:AC008814;EMBL:AC124892;EMBL:AF425650;EMBL:AJ242978;EMBL:AK001001;EMBL:AK001550;EMBL:AY337596;EMBL:BC037312;EMBL:BC063855;EMBL:CH471094;RefSeq:NP_001273443.1;RefSeq:NP_001273444.1;RefSeq:NP_060649.3;RefSeq:NP_851997.1;RefSeq:XP_006719171.1;RefSeq:XP_006719172.1;RefSeq:XP_011519056.1;RefSeq:XP_011519057.1;RefSeq:XP_016875…
32073474	Cardiovascular Diseases -- ATF7IP	association	Pubmed 2003:12686469;	These results suggest that the circulating AM-gly may play a role in regulating vascular tone and increased plasma <b>AM-gly</b> may be involved in the pathophysiology of <b>cardiovascular diseases</b>.[Pubmed 2003:12686469];	433	Disease	Cardiovascular Diseases	Cardiovascular Diseases;cardiovascular system disease;disease of subdivision of hemolymphoid system;cardiovascular disease system;cardiovascular diseases--an;cardiovascular system the disease;disease of cardiovascular system;disease of the cardiovascular system;diseases -- cardiovascular;diseases cardiovascular;diseases of cardiovascular;diseases of the cardiovascular;diseases--cardiovascular;dis…	Mesh_UI:D002318;Mesh_MN:C14;DOID:1287;NCI:C2931;ICD9CM:429.2;UMLS_CUI:C0007222;SNOMEDCT_US_2016_03_01:155263000;SNOMEDCT_US_2016_03_01:194707003;SNOMEDCT_US_2016_03_01:195139006;SNOMEDCT_US_2016_03_01:195594006;SNOMEDCT_US_2016_03_01:266275004;SNOMEDCT_US_2016_03_01:266336005;SNOMEDCT_US_2016_03_01:49601007;	4352947	Gene	ATF7IP	activating transcription factor 7 interacting protein;AM;ATF-IP;ATF7IP;MCAF;MCAF1;p621;activating transcription factor 7-interacting protein;Activating transcription factor 7-interacting protein 1;am-an;am-type;ATF-interacting protein;ATF7-interacting protein;ATFa-associated modulator;hAM;ham-type;MBD1-containing chromatin-associated factor 1;	SWISSPROT_AC:Q6VMQ6;SWISSPROT_ID:MCAF1_HUMAN;GeneID:55729;Ensembl:ENSG00000171681;HGNC:HGNC:20092;MIM:613644;Vega:OTTHUMG00000168656;protein_accession:AAH37312.1;protein_accession:AAH63855.1;protein_accession:AAO91864.1;protein_accession:AAQ92978.1;protein_accession:BAA91751.1;protein_accession:BAG51349.1;protein_accession:BAG52020.1;protein_accession:BAG61328.1;protein_accession:BAG65064.1;prote…
32147999	Cardiovascular Diseases -- MCP-1	association	Pubmed 2013:24008336;Pubmed 2007:16814297;Pubmed 2009:19566488;Pubmed 2003:12818967;Pubmed 2003:15030267;Pubmed central 2014:3943717;	These results demonstrate that MCPIP may be an important regulator of inflammatory angiogenesis and provide novel mechanistic insights into the link between <b>MCP-1</b> and <b>cardiovascular diseases</b>.[Pubmed 2013:24008336];Circulating <b>MCP-1</b> concentration was found to be increased in <b>cardiovascular diseases</b> and is of high interest in the list of biomarkers of atherosclerosis.[Pu…	433	Disease	Cardiovascular Diseases	Cardiovascular Diseases;cardiovascular system disease;disease of subdivision of hemolymphoid system;cardiovascular disease system;cardiovascular diseases--an;cardiovascular system the disease;disease of cardiovascular system;disease of the cardiovascular system;diseases -- cardiovascular;diseases cardiovascular;diseases of cardiovascular;diseases of the cardiovascular;diseases--cardiovascular;dis…	Mesh_UI:D002318;Mesh_MN:C14;DOID:1287;NCI:C2931;ICD9CM:429.2;UMLS_CUI:C0007222;SNOMEDCT_US_2016_03_01:155263000;SNOMEDCT_US_2016_03_01:194707003;SNOMEDCT_US_2016_03_01:195139006;SNOMEDCT_US_2016_03_01:195594006;SNOMEDCT_US_2016_03_01:266275004;SNOMEDCT_US_2016_03_01:266336005;SNOMEDCT_US_2016_03_01:49601007;	57718	Protein	MCP-1	C-C motif chemokine 2;CCL2;HC11;MCAF;MCP-1;MCP1;Monocyte chemoattractant protein 1;Monocyte chemotactic and activating factor;Monocyte chemotactic protein 1;Monocyte secretory protein JE;SCYA2;Small-inducible cytokine A2;c-c chemokine motif ligand 2;C-C motif chemokine ligand 2;c-c motif chemokine ligand-2;c-c motif ligand 2 chemokine;chemokine c-c motif ligand 2;chemokine c-c motif ligand-2;GDCF…	SWISSPROT_AC:P13500;SWISSPROT_ID:CCL2_HUMAN;EMBL:A17786;EMBL:AF519531;EMBL:AK311960;EMBL:BC009716;EMBL:BT007329;EMBL:CH471147;EMBL:M24545;EMBL:M28223;EMBL:M28224;EMBL:M28225;EMBL:M28226;EMBL:M30816;EMBL:M31625;EMBL:M31626;EMBL:M37719;EMBL:S69738;EMBL:S71513;EMBL:X14768;EMBL:Y18933;RefSeq:NP_002973.1;ProteinModelPortal:P13500;STRING:9606.ENSP00000225831;SWISSPROT_AC_OLD:B2R4V3;SWISSPROT_AC_OLD:Q9U…
32265080	Cardiovascular Diseases -- TLR4	association	Pubmed 2003:14501582;Pubmed central 2015:4457529;Pubmed central 2014:4090903;Pubmed central 2014:4122400;Pubmed central 2011:3922371;	Human epidemiological studies support the involvement of CD14 and <b>TLR4</b> in <b>cardiovascular diseases</b>.[Pubmed 2003:14501582];Furthermore, the 1.2 million death <b>toll</b> attributed to <b>cardiovascular diseases</b> in Africa is expected to double by the year 2030 [3].[Pubmed central 2015:4457529];<b>TLR4</b> may be involved in <b>cardiovascular diseases</b>.[Pubmed central 2014:409090…	433	Disease	Cardiovascular Diseases	Cardiovascular Diseases;cardiovascular system disease;disease of subdivision of hemolymphoid system;cardiovascular disease system;cardiovascular diseases--an;cardiovascular system the disease;disease of cardiovascular system;disease of the cardiovascular system;diseases -- cardiovascular;diseases cardiovascular;diseases of cardiovascular;diseases of the cardiovascular;diseases--cardiovascular;dis…	Mesh_UI:D002318;Mesh_MN:C14;DOID:1287;NCI:C2931;ICD9CM:429.2;UMLS_CUI:C0007222;SNOMEDCT_US_2016_03_01:155263000;SNOMEDCT_US_2016_03_01:194707003;SNOMEDCT_US_2016_03_01:195139006;SNOMEDCT_US_2016_03_01:195594006;SNOMEDCT_US_2016_03_01:266275004;SNOMEDCT_US_2016_03_01:266336005;SNOMEDCT_US_2016_03_01:49601007;	490609	Protein	TLR4	CD284 antigen;hToll;TLR4;Toll-like receptor 4;ARMD10;CD284;tlr 4;tlr- 4;TLR-4;TOLL;toll like receptor 4;toll like receptor-4;toll like receptor4;toll- like receptor 4;toll-like receptor iv;toll-like receptor type 4;toll-like receptor- 4;toll-like receptor-4;toll-like receptor4;toll-like- receptor 4;toll-like-receptor 4;toll-like-receptor-4;	SWISSPROT_AC:O00206;SWISSPROT_ID:TLR4_HUMAN;EMBL:AB445638;EMBL:AF172169;EMBL:AF172170;EMBL:AF172171;EMBL:AF177765;EMBL:AF177766;EMBL:AK290053;EMBL:AK293068;EMBL:AK303730;EMBL:AL160272;EMBL:BC117422;EMBL:CH471090;EMBL:DQ018107;EMBL:DQ018108;EMBL:DQ018109;EMBL:EF535831;EMBL:EF535832;EMBL:EF535833;EMBL:U88880;EMBL:U93091;RefSeq:NP_003257.1;RefSeq:NP_612564.1;RefSeq:NP_612567.1;ProteinModelPortal:O00…
32289735	Cardiovascular Diseases -- NPY	association	Pubmed 2003:14628185;Pubmed central 2016:4985655;	The T1128C polymorphism of human <b>NPY</b> gene has been shown to be associated with many <b>cardiovascular diseases</b>.[Pubmed 2003:14628185];A prospective study examining the impact of <b>NPY</b> variant-associated vagal decline on the incidence of stress-related <b>CVDs</b> is warranted.[Pubmed central 2016:4985655];	433	Disease	Cardiovascular Diseases	Cardiovascular Diseases;cardiovascular system disease;disease of subdivision of hemolymphoid system;cardiovascular disease system;cardiovascular diseases--an;cardiovascular system the disease;disease of cardiovascular system;disease of the cardiovascular system;diseases -- cardiovascular;diseases cardiovascular;diseases of cardiovascular;diseases of the cardiovascular;diseases--cardiovascular;dis…	Mesh_UI:D002318;Mesh_MN:C14;DOID:1287;NCI:C2931;ICD9CM:429.2;UMLS_CUI:C0007222;SNOMEDCT_US_2016_03_01:155263000;SNOMEDCT_US_2016_03_01:194707003;SNOMEDCT_US_2016_03_01:195139006;SNOMEDCT_US_2016_03_01:195594006;SNOMEDCT_US_2016_03_01:266275004;SNOMEDCT_US_2016_03_01:266336005;SNOMEDCT_US_2016_03_01:49601007;	280275	Protein	NPY	NPY;Pro-neuropeptide Y;neuropeptide Y;neuropeptide--y;neuropeptide-y;npy--an;npy-type;PYY4;y neuropeptide;	SWISSPROT_AC:P01303;SWISSPROT_ID:NPY_HUMAN;EMBL:AC004485;EMBL:BC029497;EMBL:K01911;EMBL:M14296;EMBL:M14297;EMBL:M14298;EMBL:M15789;RefSeq:NP_000896.1;ProteinModelPortal:P01303;STRING:9606.ENSP00000242152;SMR:P01303;GeneID:4852;KEGG:hsa:4852;PIR:A25198;eggNOG:ENOG410J0KC;eggNOG:ENOG41128I2;UniGene:Hs.1832;GO:GO:0001664;GO:GO:0001878;GO:GO:0004930;GO:GO:0005102;GO:GO:0005184;GO:GO:0005246;GO:GO:000…
32289767	Cardiovascular Diseases -- Neuropeptide Y	association	Pubmed 2003:14628185;Pubmed central 2016:4985655;	The T1128C polymorphism of human <b>NPY</b> gene has been shown to be associated with many <b>cardiovascular diseases</b>.[Pubmed 2003:14628185];A prospective study examining the impact of <b>NPY</b> variant-associated vagal decline on the incidence of stress-related <b>CVDs</b> is warranted.[Pubmed central 2016:4985655];	433	Disease	Cardiovascular Diseases	Cardiovascular Diseases;cardiovascular system disease;disease of subdivision of hemolymphoid system;cardiovascular disease system;cardiovascular diseases--an;cardiovascular system the disease;disease of cardiovascular system;disease of the cardiovascular system;diseases -- cardiovascular;diseases cardiovascular;diseases of cardiovascular;diseases of the cardiovascular;diseases--cardiovascular;dis…	Mesh_UI:D002318;Mesh_MN:C14;DOID:1287;NCI:C2931;ICD9CM:429.2;UMLS_CUI:C0007222;SNOMEDCT_US_2016_03_01:155263000;SNOMEDCT_US_2016_03_01:194707003;SNOMEDCT_US_2016_03_01:195139006;SNOMEDCT_US_2016_03_01:195594006;SNOMEDCT_US_2016_03_01:266275004;SNOMEDCT_US_2016_03_01:266336005;SNOMEDCT_US_2016_03_01:49601007;	280276	Protein	Neuropeptide Y	Neuropeptide tyrosine;Neuropeptide Y;NPY;neuropeptide--y;neuropeptide-tyrosine;neuropeptide-y;npy--an;npy-type;y neuropeptide;	TMP_SWISSPROT_AC:P01303_NPY;PARENT_SWISSPROT_AC:P01303;PARENT_SWISSPROT_ID:NPY_HUMAN;
32349913	Cardiovascular Diseases -- Thioredoxin	association	Pubmed 2010:21267388;Pubmed 2003:14588153;Pubmed central 2010:3025339;	If the cellular impact of TRx expression pattern in various cardiovascular tissues under hypoxia or oxidative stress was studied meticulously, the <b>TRx</b> system could be applied as a new therapeutic target in <b>cardiovascular diseases</b>, such as ischemic heart disease or atherosclerosis.[Pubmed 2010:21267388];Redox regulation by <b>thioredoxin</b> in <b>cardiovascular diseases</b>.[Pubmed …	433	Disease	Cardiovascular Diseases	Cardiovascular Diseases;cardiovascular system disease;disease of subdivision of hemolymphoid system;cardiovascular disease system;cardiovascular diseases--an;cardiovascular system the disease;disease of cardiovascular system;disease of the cardiovascular system;diseases -- cardiovascular;diseases cardiovascular;diseases of cardiovascular;diseases of the cardiovascular;diseases--cardiovascular;dis…	Mesh_UI:D002318;Mesh_MN:C14;DOID:1287;NCI:C2931;ICD9CM:429.2;UMLS_CUI:C0007222;SNOMEDCT_US_2016_03_01:155263000;SNOMEDCT_US_2016_03_01:194707003;SNOMEDCT_US_2016_03_01:195139006;SNOMEDCT_US_2016_03_01:195594006;SNOMEDCT_US_2016_03_01:266275004;SNOMEDCT_US_2016_03_01:266336005;SNOMEDCT_US_2016_03_01:49601007;	487707	Protein	Thioredoxin	ADF;ATL-derived factor;SASP;Surface-associated sulphydryl protein;THIO;Thioredoxin;TRDX;TRX;TRX1;TXN;atl derived factor;thioredoxin-type;	SWISSPROT_AC:P10599;SWISSPROT_ID:THIO_HUMAN;EMBL:AF065241;EMBL:AF276919;EMBL:AF313911;EMBL:AF548001;EMBL:AK289508;EMBL:AL158158;EMBL:AY004872;EMBL:BC003377;EMBL:BC054866;EMBL:CH471105;EMBL:CR407665;EMBL:J04026;EMBL:X54539;EMBL:X54540;EMBL:X54541;EMBL:X77584;RefSeq:NP_001231867.1;RefSeq:NP_003320.2;ProteinModelPortal:P10599;STRING:9606.ENSP00000363641;SWISSPROT_AC_OLD:B1ALW1;SWISSPROT_AC_OLD:O6074…
32413273	Cardiovascular Diseases -- BEST1	association	Pubmed 2004:14737832;Pubmed central 2014:3944431;Pubmed central 2014:4090747;Pubmed central 2017:5446820;Pubmed central 2016:4808570;	If the AT2 receptor contributes to the pathogenesis and consequent remodeling of cardiovascular diseases in human, <b>ARB</b> may have some specific effects in the treatment of <b>cardiovascular diseases</b>.[Pubmed 2004:14737832];Chan et al. reported that initiated on combined ACE and ARB therapy were at increased risk of <b>CVD</b> compared with initiated on an <b>ARB</b> and non-ACEI after adj…	433	Disease	Cardiovascular Diseases	Cardiovascular Diseases;cardiovascular system disease;disease of subdivision of hemolymphoid system;cardiovascular disease system;cardiovascular diseases--an;cardiovascular system the disease;disease of cardiovascular system;disease of the cardiovascular system;diseases -- cardiovascular;diseases cardiovascular;diseases of cardiovascular;diseases of the cardiovascular;diseases--cardiovascular;dis…	Mesh_UI:D002318;Mesh_MN:C14;DOID:1287;NCI:C2931;ICD9CM:429.2;UMLS_CUI:C0007222;SNOMEDCT_US_2016_03_01:155263000;SNOMEDCT_US_2016_03_01:194707003;SNOMEDCT_US_2016_03_01:195139006;SNOMEDCT_US_2016_03_01:195594006;SNOMEDCT_US_2016_03_01:266275004;SNOMEDCT_US_2016_03_01:266336005;SNOMEDCT_US_2016_03_01:49601007;	43724	Protein	BEST1	BEST1;Bestrophin-1;TU15B;Vitelliform macular dystrophy protein 2;VMD2;ARB;BEST;bestrophin 1;bestrophin1;BMD;rp 50;rp-50;RP50;vmd-2;	SWISSPROT_AC:O76090;SWISSPROT_ID:BEST1_HUMAN;EMBL:AF057169;EMBL:AF057170;EMBL:AF073491;EMBL:AF073492;EMBL:AF073493;EMBL:AF073494;EMBL:AF073495;EMBL:AF073496;EMBL:AF073497;EMBL:AF073498;EMBL:AF073499;EMBL:AF073500;EMBL:AF073501;EMBL:AK289681;EMBL:AK295998;EMBL:AK301392;EMBL:AY515704;EMBL:BC015220;EMBL:BC041664;EMBL:CH471076;RefSeq:NP_001132915.1;RefSeq:NP_001287715.1;RefSeq:NP_001287716.1;RefSeq:N…
32413274	BEST1 -<> Cardiovascular Diseases	treatment	Pubmed 2004:14737832;Pubmed central 2014:4090747;Pubmed central 2017:5446820;	If the AT2 receptor contributes to the pathogenesis and consequent remodeling of cardiovascular diseases in human, <b>ARB</b> may have some specific effects in the treatment of <b>cardiovascular diseases</b>.[Pubmed 2004:14737832];It is widely accepted that Ang II plays an important role in the development of cardiovascular diseases, and basic research and clinical application have confirmed the …	43724	Protein	BEST1	BEST1;Bestrophin-1;TU15B;Vitelliform macular dystrophy protein 2;VMD2;ARB;BEST;bestrophin 1;bestrophin1;BMD;rp 50;rp-50;RP50;vmd-2;	SWISSPROT_AC:O76090;SWISSPROT_ID:BEST1_HUMAN;EMBL:AF057169;EMBL:AF057170;EMBL:AF073491;EMBL:AF073492;EMBL:AF073493;EMBL:AF073494;EMBL:AF073495;EMBL:AF073496;EMBL:AF073497;EMBL:AF073498;EMBL:AF073499;EMBL:AF073500;EMBL:AF073501;EMBL:AK289681;EMBL:AK295998;EMBL:AK301392;EMBL:AY515704;EMBL:BC015220;EMBL:BC041664;EMBL:CH471076;RefSeq:NP_001132915.1;RefSeq:NP_001287715.1;RefSeq:NP_001287716.1;RefSeq:N…	433	Disease	Cardiovascular Diseases	Cardiovascular Diseases;cardiovascular system disease;disease of subdivision of hemolymphoid system;cardiovascular disease system;cardiovascular diseases--an;cardiovascular system the disease;disease of cardiovascular system;disease of the cardiovascular system;diseases -- cardiovascular;diseases cardiovascular;diseases of cardiovascular;diseases of the cardiovascular;diseases--cardiovascular;dis…	Mesh_UI:D002318;Mesh_MN:C14;DOID:1287;NCI:C2931;ICD9CM:429.2;UMLS_CUI:C0007222;SNOMEDCT_US_2016_03_01:155263000;SNOMEDCT_US_2016_03_01:194707003;SNOMEDCT_US_2016_03_01:195139006;SNOMEDCT_US_2016_03_01:195594006;SNOMEDCT_US_2016_03_01:266275004;SNOMEDCT_US_2016_03_01:266336005;SNOMEDCT_US_2016_03_01:49601007;
32413316	Cardiovascular Diseases -- BEST1	association	Pubmed 2004:14737832;Pubmed central 2014:3944431;Pubmed central 2014:4090747;Pubmed central 2017:5446820;Pubmed central 2016:4808570;	If the AT2 receptor contributes to the pathogenesis and consequent remodeling of cardiovascular diseases in human, <b>ARB</b> may have some specific effects in the treatment of <b>cardiovascular diseases</b>.[Pubmed 2004:14737832];Chan et al. reported that initiated on combined ACE and ARB therapy were at increased risk of <b>CVD</b> compared with initiated on an <b>ARB</b> and non-ACEI after adj…	433	Disease	Cardiovascular Diseases	Cardiovascular Diseases;cardiovascular system disease;disease of subdivision of hemolymphoid system;cardiovascular disease system;cardiovascular diseases--an;cardiovascular system the disease;disease of cardiovascular system;disease of the cardiovascular system;diseases -- cardiovascular;diseases cardiovascular;diseases of cardiovascular;diseases of the cardiovascular;diseases--cardiovascular;dis…	Mesh_UI:D002318;Mesh_MN:C14;DOID:1287;NCI:C2931;ICD9CM:429.2;UMLS_CUI:C0007222;SNOMEDCT_US_2016_03_01:155263000;SNOMEDCT_US_2016_03_01:194707003;SNOMEDCT_US_2016_03_01:195139006;SNOMEDCT_US_2016_03_01:195594006;SNOMEDCT_US_2016_03_01:266275004;SNOMEDCT_US_2016_03_01:266336005;SNOMEDCT_US_2016_03_01:49601007;	4345866	Gene	BEST1	ARB;BEST;BEST1;bestrophin 1;BMD;RP50;TU15B;VMD2;Bestrophin-1;bestrophin1;rp 50;rp-50;Vitelliform macular dystrophy protein 2;vmd-2;	SWISSPROT_AC:O76090;SWISSPROT_ID:BEST1_HUMAN;GeneID:7439;Ensembl:ENSG00000167995;HGNC:HGNC:12703;MIM:607854;Vega:OTTHUMG00000167469;protein_accession:AAC33766.1;protein_accession:AAC64343.1;protein_accession:AAC64344.1;protein_accession:AAC64926.1;protein_accession:AAH15220.1;protein_accession:AAH41664.1;protein_accession:AAR99654.1;protein_accession:AFR11385.1;protein_accession:ALQ33848.1;protei…
32444641	Cardiovascular Diseases -- IL-6	association	Pubmed 2006:17194638;Pubmed 2004:15036420;Pubmed 2015:25274950;Pubmed 2015:26366318;Pubmed 2010:20129796;Pubmed central 2015:4500520;Pubmed central 2015:4561108;Pubmed central 2015:4612445;Pubmed central 2015:4655271;Pubmed central 2017:5439712;Pubmed central 2017:5751166;Pubmed central 2016:4939502;Pubmed central 2016:5017095;Pubmed central 2011:3539491;Pubmed central 2009:2847127;Pubmed central…	<b>IL6</b> gene promoter polymorphisms may influence the outcome of <b>cardiovascular diseases</b>.[Pubmed 2006:17194638];The <b>IL-6</b> -174G>C polymorphism is associated with <b>cardiovascular diseases</b> and mortality in 80-year-old humans.[Pubmed 2004:15036420];The purpose of the present study was to test the hypothesis that the <b>IL-6</b> -174G>C promoter polymorphism was associated with …	433	Disease	Cardiovascular Diseases	Cardiovascular Diseases;cardiovascular system disease;disease of subdivision of hemolymphoid system;cardiovascular disease system;cardiovascular diseases--an;cardiovascular system the disease;disease of cardiovascular system;disease of the cardiovascular system;diseases -- cardiovascular;diseases cardiovascular;diseases of cardiovascular;diseases of the cardiovascular;diseases--cardiovascular;dis…	Mesh_UI:D002318;Mesh_MN:C14;DOID:1287;NCI:C2931;ICD9CM:429.2;UMLS_CUI:C0007222;SNOMEDCT_US_2016_03_01:155263000;SNOMEDCT_US_2016_03_01:194707003;SNOMEDCT_US_2016_03_01:195139006;SNOMEDCT_US_2016_03_01:195594006;SNOMEDCT_US_2016_03_01:266275004;SNOMEDCT_US_2016_03_01:266336005;SNOMEDCT_US_2016_03_01:49601007;	197638	Protein	IL-6	B-cell stimulatory factor 2;BSF-2;CDF;CTL differentiation factor;Hybridoma growth factor;IFN-beta-2;IFNB2;IL-6;IL6;Interferon beta-2;Interleukin-6;b cell stimulatory factor 2;b cell stimulatory factor-2;b-cell stimulatory factor-2;bsf- 2;BSF2;HGF;HSF;hsf-type;ifn beta 2;ifn-beta 2;ifn-beta2;il - 6;il -- 6;il -6;il 6;il- 6;il--6;il-6-type;il-vi;il6-type;interferon beta 2;interferon beta2;interfero…	SWISSPROT_AC:P05231;SWISSPROT_ID:IL6_HUMAN;EMBL:AF372214;EMBL:BC015511;EMBL:M14584;EMBL:M18403;EMBL:M29150;EMBL:M54894;EMBL:S56892;EMBL:X04402;EMBL:X04403;EMBL:X04430;EMBL:X04602;EMBL:Y00081;RefSeq:NP_000591.1;RefSeq:XP_011513692.1;ProteinModelPortal:P05231;STRING:9606.ENSP00000258743;SWISSPROT_AC_OLD:Q9UCU2;SWISSPROT_AC_OLD:Q9UCU3;SWISSPROT_AC_OLD:Q9UCU4;SMR:P05231;GeneID:3569;KEGG:hsa:3569;PIR:…
32540805	Cardiovascular Diseases -- Leptin	association	Pubmed:15852893;Pubmed 2004:15072562;Pubmed 2015:25762868;Pubmed 2015:26365368;Pubmed 2011:21957899;Pubmed 2010:19944469;Pubmed 2017:27798459;Pubmed 2017:28278178;Pubmed central 2015:4298872;Pubmed central 2015:4355465;Pubmed central 2015:4434486;Pubmed central 2015:4586689;Pubmed central 2015:4630286;Pubmed central 2014:4164994;Pubmed central 2014:4290152;Pubmed central 2012:3403095;Pubmed centr…	Several studies have shown an association of serum <b>leptin</b> levels with <b>cardiovascular diseases</b>.[Pubmed:15852893];These findings have prompted the speculation that leptin in the physiological range may serve as a physiological regulator of cardiovascular function whereas elevated plasma <b>leptin</b> levels may act as a pathophysiological trigger and/or marker for <b>cardiovascular di…	433	Disease	Cardiovascular Diseases	Cardiovascular Diseases;cardiovascular system disease;disease of subdivision of hemolymphoid system;cardiovascular disease system;cardiovascular diseases--an;cardiovascular system the disease;disease of cardiovascular system;disease of the cardiovascular system;diseases -- cardiovascular;diseases cardiovascular;diseases of cardiovascular;diseases of the cardiovascular;diseases--cardiovascular;dis…	Mesh_UI:D002318;Mesh_MN:C14;DOID:1287;NCI:C2931;ICD9CM:429.2;UMLS_CUI:C0007222;SNOMEDCT_US_2016_03_01:155263000;SNOMEDCT_US_2016_03_01:194707003;SNOMEDCT_US_2016_03_01:195139006;SNOMEDCT_US_2016_03_01:195594006;SNOMEDCT_US_2016_03_01:266275004;SNOMEDCT_US_2016_03_01:266336005;SNOMEDCT_US_2016_03_01:49601007;	219985	Protein	Leptin	LEP;Leptin;OB;Obese protein;Obesity factor;OBS;factor obesity;factor of obesity;LEPD;leptin--an;leptin-type;obesity--factor;protein obese;	SWISSPROT_AC:P41159;SWISSPROT_ID:LEP_HUMAN;EMBL:AF008123;EMBL:AY996373;EMBL:BC060830;EMBL:BC069452;EMBL:BC069527;EMBL:D49487;EMBL:D63519;EMBL:D63710;EMBL:U18915;EMBL:U43415;EMBL:U43653;RefSeq:NP_000221.1;RefSeq:XP_005250397.1;ProteinModelPortal:P41159;STRING:9606.ENSP00000312652;SWISSPROT_AC_OLD:O15158;SWISSPROT_AC_OLD:Q56A88;SMR:P41159;GeneID:3952;KEGG:hsa:3952;PIR:A38952;PIR:I53166;eggNOG:ENOG4…
32608646	Cardiovascular Diseases -- ADRB1	association	Pubmed 2004:15247626;	The human <b>beta1-adrenoceptor</b> (beta1-AR) is an important therapeutic target for <b>cardiovascular diseases</b> and has two common functional polymorphisms (49S>G and 389R>G).[Pubmed 2004:15247626];	433	Disease	Cardiovascular Diseases	Cardiovascular Diseases;cardiovascular system disease;disease of subdivision of hemolymphoid system;cardiovascular disease system;cardiovascular diseases--an;cardiovascular system the disease;disease of cardiovascular system;disease of the cardiovascular system;diseases -- cardiovascular;diseases cardiovascular;diseases of cardiovascular;diseases of the cardiovascular;diseases--cardiovascular;dis…	Mesh_UI:D002318;Mesh_MN:C14;DOID:1287;NCI:C2931;ICD9CM:429.2;UMLS_CUI:C0007222;SNOMEDCT_US_2016_03_01:155263000;SNOMEDCT_US_2016_03_01:194707003;SNOMEDCT_US_2016_03_01:195139006;SNOMEDCT_US_2016_03_01:195594006;SNOMEDCT_US_2016_03_01:266275004;SNOMEDCT_US_2016_03_01:266336005;SNOMEDCT_US_2016_03_01:49601007;	11437	Protein	ADRB1	ADRB1;ADRB1R;B1AR;Beta-1 adrenergic receptor;Beta-1 adrenoceptor;Beta-1 adrenoreceptor;adrenoceptor beta 1;b1 adrenoceptor;b1-adrenergic receptor;b1-adrenoceptor;b1-adrenoreceptor;beta 1 -adrenergic receptor;beta 1 adrenergic receptor;beta 1 adrenoceptor;beta 1 adrenoreceptor;beta 1-adrenergic receptor;beta 1-adrenergic-receptor;beta 1-adrenoceptor;beta 1-adrenoreceptor;beta 1ar;beta-1-adrenergic…	SWISSPROT_AC:P08588;SWISSPROT_ID:ADRB1_HUMAN;EMBL:AF169006;EMBL:AF169007;EMBL:AL355543;EMBL:AY567837;EMBL:EU332832;EMBL:J03019;RefSeq:NP_000675.1;ProteinModelPortal:P08588;STRING:9606.ENSP00000358301;SWISSPROT_AC_OLD:B0LPE2;SWISSPROT_AC_OLD:Q5T5Y4;SWISSPROT_AC_OLD:Q9UKG7;SWISSPROT_AC_OLD:Q9UKG8;SMR:P08588;GeneID:153;KEGG:hsa:153;PIR:A39911;eggNOG:ENOG410XRW9;eggNOG:KOG3656;UniGene:Hs.99913;GO:GO:…
32608686	Cardiovascular Diseases -- ADRB1	association	Pubmed 2004:15247626;	The human <b>beta1-adrenoceptor</b> (beta1-AR) is an important therapeutic target for <b>cardiovascular diseases</b> and has two common functional polymorphisms (49S>G and 389R>G).[Pubmed 2004:15247626];	433	Disease	Cardiovascular Diseases	Cardiovascular Diseases;cardiovascular system disease;disease of subdivision of hemolymphoid system;cardiovascular disease system;cardiovascular diseases--an;cardiovascular system the disease;disease of cardiovascular system;disease of the cardiovascular system;diseases -- cardiovascular;diseases cardiovascular;diseases of cardiovascular;diseases of the cardiovascular;diseases--cardiovascular;dis…	Mesh_UI:D002318;Mesh_MN:C14;DOID:1287;NCI:C2931;ICD9CM:429.2;UMLS_CUI:C0007222;SNOMEDCT_US_2016_03_01:155263000;SNOMEDCT_US_2016_03_01:194707003;SNOMEDCT_US_2016_03_01:195139006;SNOMEDCT_US_2016_03_01:195594006;SNOMEDCT_US_2016_03_01:266275004;SNOMEDCT_US_2016_03_01:266336005;SNOMEDCT_US_2016_03_01:49601007;	4339926	Gene	ADRB1	ADRB1;ADRB1R;adrenoceptor beta 1;B1AR;BETA1AR;RHR;b1 adrenoceptor;b1-adrenergic receptor;b1-adrenoceptor;b1-adrenoreceptor;beta 1 -adrenergic receptor;beta 1 adrenergic receptor;beta 1 adrenoceptor;beta 1 adrenoreceptor;beta 1-adrenergic receptor;beta 1-adrenergic-receptor;beta 1-adrenoceptor;beta 1-adrenoreceptor;beta 1ar;Beta-1 adrenergic receptor;Beta-1 adrenoceptor;Beta-1 adrenoreceptor;beta-…	SWISSPROT_AC:P08588;SWISSPROT_ID:ADRB1_HUMAN;GeneID:153;Ensembl:ENSG00000043591;HGNC:HGNC:285;MIM:109630;Vega:OTTHUMG00000019079;protein_accession:AAA51667.1;protein_accession:AAD53696.1;protein_accession:AAD53697.1;protein_accession:AAG40474.1;protein_accession:AAI69224.2;protein_accession:AAI69225.2;protein_accession:AAI69226.2;protein_accession:AAS66983.1;protein_accession:ABY87521.1;protein_a…
32732357	Cardiovascular Diseases -- ADD1	association	Pubmed 2004:15493144;	Women with the Trp/Trp genotype of <b>alpha-adducin</b> Gly460Trp might have increased risk for <b>cardiovascular diseases</b> due to lower concentrations of serum bilirubin.[Pubmed 2004:15493144];	433	Disease	Cardiovascular Diseases	Cardiovascular Diseases;cardiovascular system disease;disease of subdivision of hemolymphoid system;cardiovascular disease system;cardiovascular diseases--an;cardiovascular system the disease;disease of cardiovascular system;disease of the cardiovascular system;diseases -- cardiovascular;diseases cardiovascular;diseases of cardiovascular;diseases of the cardiovascular;diseases--cardiovascular;dis…	Mesh_UI:D002318;Mesh_MN:C14;DOID:1287;NCI:C2931;ICD9CM:429.2;UMLS_CUI:C0007222;SNOMEDCT_US_2016_03_01:155263000;SNOMEDCT_US_2016_03_01:194707003;SNOMEDCT_US_2016_03_01:195139006;SNOMEDCT_US_2016_03_01:195594006;SNOMEDCT_US_2016_03_01:266275004;SNOMEDCT_US_2016_03_01:266336005;SNOMEDCT_US_2016_03_01:49601007;	10353	Protein	ADD1	ADD1;ADDA;Alpha-adducin;Erythrocyte adducin subunit alpha;a-adducin;add-a;adducin 1;adducin-1;adducin1;alpha -adducin;alpha adducin;	SWISSPROT_AC:P35611;SWISSPROT_ID:ADDA_HUMAN;EMBL:AH004561;EMBL:AK295457;EMBL:AL121750;EMBL:AL390065;EMBL:BC042998;EMBL:BX465861;EMBL:CH471131;EMBL:L07261;EMBL:L29286;EMBL:L29287;EMBL:L29289;EMBL:L29290;EMBL:L29291;EMBL:L29292;EMBL:L29293;EMBL:L29294;EMBL:L29295;EMBL:L29296;EMBL:L29297;EMBL:L29298;EMBL:X58141;EMBL:Z68280;EMBL:Z74617;RefSeq:NP_001110.2;RefSeq:NP_001273574.1;RefSeq:NP_054908.2;RefSe…
32732371	ADD1 -<> Cardiovascular Diseases	regulation	Pubmed 2004:15493144;	Women with the Trp/Trp genotype of <b>alpha-adducin</b> Gly460Trp might have increased risk for <b>cardiovascular diseases</b> due to lower concentrations of serum bilirubin.[Pubmed 2004:15493144];	10353	Protein	ADD1	ADD1;ADDA;Alpha-adducin;Erythrocyte adducin subunit alpha;a-adducin;add-a;adducin 1;adducin-1;adducin1;alpha -adducin;alpha adducin;	SWISSPROT_AC:P35611;SWISSPROT_ID:ADDA_HUMAN;EMBL:AH004561;EMBL:AK295457;EMBL:AL121750;EMBL:AL390065;EMBL:BC042998;EMBL:BX465861;EMBL:CH471131;EMBL:L07261;EMBL:L29286;EMBL:L29287;EMBL:L29289;EMBL:L29290;EMBL:L29291;EMBL:L29292;EMBL:L29293;EMBL:L29294;EMBL:L29295;EMBL:L29296;EMBL:L29297;EMBL:L29298;EMBL:X58141;EMBL:Z68280;EMBL:Z74617;RefSeq:NP_001110.2;RefSeq:NP_001273574.1;RefSeq:NP_054908.2;RefSe…	433	Disease	Cardiovascular Diseases	Cardiovascular Diseases;cardiovascular system disease;disease of subdivision of hemolymphoid system;cardiovascular disease system;cardiovascular diseases--an;cardiovascular system the disease;disease of cardiovascular system;disease of the cardiovascular system;diseases -- cardiovascular;diseases cardiovascular;diseases of cardiovascular;diseases of the cardiovascular;diseases--cardiovascular;dis…	Mesh_UI:D002318;Mesh_MN:C14;DOID:1287;NCI:C2931;ICD9CM:429.2;UMLS_CUI:C0007222;SNOMEDCT_US_2016_03_01:155263000;SNOMEDCT_US_2016_03_01:194707003;SNOMEDCT_US_2016_03_01:195139006;SNOMEDCT_US_2016_03_01:195594006;SNOMEDCT_US_2016_03_01:266275004;SNOMEDCT_US_2016_03_01:266336005;SNOMEDCT_US_2016_03_01:49601007;
32732402	Cardiovascular Diseases -- ADD1	association	Pubmed 2004:15493144;	Women with the Trp/Trp genotype of <b>alpha-adducin</b> Gly460Trp might have increased risk for <b>cardiovascular diseases</b> due to lower concentrations of serum bilirubin.[Pubmed 2004:15493144];	433	Disease	Cardiovascular Diseases	Cardiovascular Diseases;cardiovascular system disease;disease of subdivision of hemolymphoid system;cardiovascular disease system;cardiovascular diseases--an;cardiovascular system the disease;disease of cardiovascular system;disease of the cardiovascular system;diseases -- cardiovascular;diseases cardiovascular;diseases of cardiovascular;diseases of the cardiovascular;diseases--cardiovascular;dis…	Mesh_UI:D002318;Mesh_MN:C14;DOID:1287;NCI:C2931;ICD9CM:429.2;UMLS_CUI:C0007222;SNOMEDCT_US_2016_03_01:155263000;SNOMEDCT_US_2016_03_01:194707003;SNOMEDCT_US_2016_03_01:195139006;SNOMEDCT_US_2016_03_01:195594006;SNOMEDCT_US_2016_03_01:266275004;SNOMEDCT_US_2016_03_01:266336005;SNOMEDCT_US_2016_03_01:49601007;	4339897	Gene	ADD1	ADD1;ADDA;adducin 1;a-adducin;add-a;adducin-1;adducin1;alpha -adducin;alpha adducin;Alpha-adducin;Erythrocyte adducin subunit alpha;	SWISSPROT_AC:P35611;SWISSPROT_ID:ADDA_HUMAN;GeneID:118;Ensembl:ENSG00000087274;HGNC:HGNC:243;MIM:102680;Vega:OTTHUMG00000122080;protein_accession:AAB05645.1;protein_accession:AAB30913.1;protein_accession:AAB30914.2;protein_accession:AAH13393.1;protein_accession:AAH42998.1;protein_accession:BAG58391.1;protein_accession:BAG60726.1;protein_accession:CAA98970.1;protein_accession:CAI95603.1;protein_ac…
32882372	Cardiovascular Diseases -- CYP2D6	association	Pubmed 2004:15584944;	To study the distribution of genotypes of <b>CYP2D6</b> among patients with <b>cardiovascular diseases</b> in Malaysia.[Pubmed 2004:15584944];	433	Disease	Cardiovascular Diseases	Cardiovascular Diseases;cardiovascular system disease;disease of subdivision of hemolymphoid system;cardiovascular disease system;cardiovascular diseases--an;cardiovascular system the disease;disease of cardiovascular system;disease of the cardiovascular system;diseases -- cardiovascular;diseases cardiovascular;diseases of cardiovascular;diseases of the cardiovascular;diseases--cardiovascular;dis…	Mesh_UI:D002318;Mesh_MN:C14;DOID:1287;NCI:C2931;ICD9CM:429.2;UMLS_CUI:C0007222;SNOMEDCT_US_2016_03_01:155263000;SNOMEDCT_US_2016_03_01:194707003;SNOMEDCT_US_2016_03_01:195139006;SNOMEDCT_US_2016_03_01:195594006;SNOMEDCT_US_2016_03_01:266275004;SNOMEDCT_US_2016_03_01:266336005;SNOMEDCT_US_2016_03_01:49601007;	79014	Protein	CYP2D6	Cholesterol 25-hydroxylase;CP2D6;CYP2D6;CYP2DL1;CYPIID6;Cytochrome P450 2D6;Cytochrome P450-DB1;Debrisoquine 4-hydroxylase;EC 1.14.14.1;2d6 isoform of cytochrome p-450;cholesterol 25 hydroxylase;cholesterol-25-hydroxylase;cpd 6;CPD6;CYP2D;cyp2d6--an;cyp2d6-type;CYP2D7AP;CYP2D7BP;CYP2D7P2;CYP2D8P2;cytochrome p 450 2d6;cytochrome p-450 2d6;cytochrome p-450 db1;cytochrome p-450 isoform 2d6;cytochrom…	SWISSPROT_AC:P10635;SWISSPROT_ID:CP2D6_HUMAN;EMBL:AY545216;EMBL:BC066877;EMBL:BC075023;EMBL:BC075024;EMBL:BX247885;EMBL:DQ282144;EMBL:DQ282145;EMBL:DQ282146;EMBL:DQ282151;EMBL:DQ282154;EMBL:DQ282155;EMBL:M20403;EMBL:M33388;EMBL:X08006;RefSeq:NP_000097.3;RefSeq:NP_001020332.2;ProteinModelPortal:P10635;STRING:9606.ENSP00000353820;SWISSPROT_AC_OLD:Q16752;SWISSPROT_AC_OLD:Q2XND6;SWISSPROT_AC_OLD:Q2XN…
32882392	Cardiovascular Diseases -- CYP2D6	association	Pubmed 2004:15584944;	To study the distribution of genotypes of <b>CYP2D6</b> among patients with <b>cardiovascular diseases</b> in Malaysia.[Pubmed 2004:15584944];	433	Disease	Cardiovascular Diseases	Cardiovascular Diseases;cardiovascular system disease;disease of subdivision of hemolymphoid system;cardiovascular disease system;cardiovascular diseases--an;cardiovascular system the disease;disease of cardiovascular system;disease of the cardiovascular system;diseases -- cardiovascular;diseases cardiovascular;diseases of cardiovascular;diseases of the cardiovascular;diseases--cardiovascular;dis…	Mesh_UI:D002318;Mesh_MN:C14;DOID:1287;NCI:C2931;ICD9CM:429.2;UMLS_CUI:C0007222;SNOMEDCT_US_2016_03_01:155263000;SNOMEDCT_US_2016_03_01:194707003;SNOMEDCT_US_2016_03_01:195139006;SNOMEDCT_US_2016_03_01:195594006;SNOMEDCT_US_2016_03_01:266275004;SNOMEDCT_US_2016_03_01:266336005;SNOMEDCT_US_2016_03_01:49601007;	4341081	Gene	CYP2D6	CPD6;CYP2D;CYP2D6;CYP2D7AP;CYP2D7BP;CYP2D7P2;CYP2D8P2;CYP2DL1;CYPIID6;cytochrome P450 family 2 subfamily D member 6;P450-DB1;P450C2D;P450DB1;2d6 isoform of cytochrome p-450;cholesterol 25 hydroxylase;Cholesterol 25-hydroxylase;cholesterol-25-hydroxylase;CP2D6;cpd 6;cyp2d6--an;cyp2d6-type;cytochrome p 450 2d6;cytochrome p-450 2d6;cytochrome p-450 db1;cytochrome p-450 isoform 2d6;cytochrome p-450-2…	SWISSPROT_AC:P10635;SWISSPROT_ID:CP2D6_HUMAN;GeneID:1565;Ensembl:ENSG00000100197;HGNC:HGNC:2625;MIM:124030;Vega:OTTHUMG00000150918;protein_accession:AAA35737.1;protein_accession:AAA52153.1;protein_accession:AAA53500.1;protein_accession:AAH66877.1;protein_accession:AAH67432.1;protein_accession:AAH75023.1;protein_accession:AAH75024.1;protein_accession:AAI06758.1;protein_accession:AAI06759.1;protein…
32882436	Cardiovascular Diseases -- LOC107987479	association	Pubmed 2004:15584944;	To study the distribution of genotypes of <b>CYP2D6</b> among patients with <b>cardiovascular diseases</b> in Malaysia.[Pubmed 2004:15584944];	433	Disease	Cardiovascular Diseases	Cardiovascular Diseases;cardiovascular system disease;disease of subdivision of hemolymphoid system;cardiovascular disease system;cardiovascular diseases--an;cardiovascular system the disease;disease of cardiovascular system;disease of the cardiovascular system;diseases -- cardiovascular;diseases cardiovascular;diseases of cardiovascular;diseases of the cardiovascular;diseases--cardiovascular;dis…	Mesh_UI:D002318;Mesh_MN:C14;DOID:1287;NCI:C2931;ICD9CM:429.2;UMLS_CUI:C0007222;SNOMEDCT_US_2016_03_01:155263000;SNOMEDCT_US_2016_03_01:194707003;SNOMEDCT_US_2016_03_01:195139006;SNOMEDCT_US_2016_03_01:195594006;SNOMEDCT_US_2016_03_01:266275004;SNOMEDCT_US_2016_03_01:266336005;SNOMEDCT_US_2016_03_01:49601007;	4399249	Gene	LOC107987479	CYP2D6;LOC107987479;cyp2d6--an;cyp2d6-type;	GeneID:107987479;protein_accession:ABI95134.1;protein_accession:XP_016885820.1;protein_gi:1034678150;protein_gi:115344195;RNA_nucleotide_accession:XM_017030331.1;genomic_nucleotide_accession:AC225828.3;genomic_nucleotide_accession:DQ915490.1;genomic_nucleotide_accession:NW_014040931.1;RNA_nucleotide_gi:1034678149;genomic_nucleotide_gi:115344194;genomic_nucleotide_gi:577019641;genomic_nucleotide_g…
32917354	Cardiovascular Diseases -- PPARG	association	Pubmed 2008:18288288;Pubmed 2005:16259527;	Transcriptional Control of Vascular Smooth Muscle Cell Proliferation by <b>Peroxisome Proliferator-Activated Receptor-gamma</b>: Therapeutic Implications for <b>Cardiovascular Diseases</b>.[Pubmed 2008:18288288];Ongoing clinical trials using <b>PPAR-gamma</b> activators for the management of <b>cardiovascular diseases</b>, especially in patients with type 2 diabetes mellitus, are summarized.[Pubm…	433	Disease	Cardiovascular Diseases	Cardiovascular Diseases;cardiovascular system disease;disease of subdivision of hemolymphoid system;cardiovascular disease system;cardiovascular diseases--an;cardiovascular system the disease;disease of cardiovascular system;disease of the cardiovascular system;diseases -- cardiovascular;diseases cardiovascular;diseases of cardiovascular;diseases of the cardiovascular;diseases--cardiovascular;dis…	Mesh_UI:D002318;Mesh_MN:C14;DOID:1287;NCI:C2931;ICD9CM:429.2;UMLS_CUI:C0007222;SNOMEDCT_US_2016_03_01:155263000;SNOMEDCT_US_2016_03_01:194707003;SNOMEDCT_US_2016_03_01:195139006;SNOMEDCT_US_2016_03_01:195594006;SNOMEDCT_US_2016_03_01:266275004;SNOMEDCT_US_2016_03_01:266336005;SNOMEDCT_US_2016_03_01:49601007;	325645	Protein	PPARG	NR1C3;Nuclear receptor subfamily 1 group C member 3;Peroxisome proliferator-activated receptor gamma;PPAR-gamma;PPARG;cimt-1;cimt-i;CIMT1;glm-1;GLM1;peroxisome proliferator -activated receptor gamma;peroxisome proliferator activated receptor g;peroxisome proliferator activated receptor gamma;peroxisome proliferator activated receptor type gamma;peroxisome proliferator activated receptor- gamma;pe…	SWISSPROT_AC:P37231;SWISSPROT_ID:PPARG_HUMAN;EMBL:AB005526;EMBL:AB451337;EMBL:AB451486;EMBL:AC090947;EMBL:AC091492;EMBL:AC093174;EMBL:AK290581;EMBL:AY157024;EMBL:BC006811;EMBL:BT007281;EMBL:CH471055;EMBL:D83233;EMBL:DQ356894;EMBL:L40904;EMBL:U63415;EMBL:U79012;EMBL:X90563;RefSeq:NP_005028.4;RefSeq:NP_056953.2;RefSeq:NP_619725.2;RefSeq:NP_619726.2;RefSeq:XP_011532143.1;ProteinModelPortal:P37231;ST…
32917374	Cardiovascular Diseases -- PPARG	association	Pubmed 2008:18288288;Pubmed 2005:16259527;	Transcriptional Control of Vascular Smooth Muscle Cell Proliferation by <b>Peroxisome Proliferator-Activated Receptor-gamma</b>: Therapeutic Implications for <b>Cardiovascular Diseases</b>.[Pubmed 2008:18288288];Ongoing clinical trials using <b>PPAR-gamma</b> activators for the management of <b>cardiovascular diseases</b>, especially in patients with type 2 diabetes mellitus, are summarized.[Pubm…	433	Disease	Cardiovascular Diseases	Cardiovascular Diseases;cardiovascular system disease;disease of subdivision of hemolymphoid system;cardiovascular disease system;cardiovascular diseases--an;cardiovascular system the disease;disease of cardiovascular system;disease of the cardiovascular system;diseases -- cardiovascular;diseases cardiovascular;diseases of cardiovascular;diseases of the cardiovascular;diseases--cardiovascular;dis…	Mesh_UI:D002318;Mesh_MN:C14;DOID:1287;NCI:C2931;ICD9CM:429.2;UMLS_CUI:C0007222;SNOMEDCT_US_2016_03_01:155263000;SNOMEDCT_US_2016_03_01:194707003;SNOMEDCT_US_2016_03_01:195139006;SNOMEDCT_US_2016_03_01:195594006;SNOMEDCT_US_2016_03_01:266275004;SNOMEDCT_US_2016_03_01:266336005;SNOMEDCT_US_2016_03_01:49601007;	4344191	Gene	PPARG	CIMT1;GLM1;NR1C3;peroxisome proliferator activated receptor gamma;PPARG;PPARG1;PPARG2;PPARgamma;cimt-1;cimt-i;glm-1;Nuclear receptor subfamily 1 group C member 3;peroxisome proliferator -activated receptor gamma;peroxisome proliferator activated receptor g;peroxisome proliferator activated receptor type gamma;peroxisome proliferator activated receptor- gamma;peroxisome proliferator activated rece…	SWISSPROT_AC:P37231;SWISSPROT_ID:PPARG_HUMAN;GeneID:5468;Ensembl:ENSG00000132170;HGNC:HGNC:9236;MIM:601487;Vega:OTTHUMG00000129764;protein_accession:AAB04028.1;protein_accession:AAC51248.1;protein_accession:AAH06811.1;protein_accession:AAK17925.1;protein_accession:AAN38992.2;protein_accession:AAP35945.1;protein_accession:ABC97372.1;protein_accession:ABM82034.1;protein_accession:ABM85215.1;protein…
32917399	PPARG -<> Cardiovascular Diseases	regulation	Pubmed 2005:16259527;	Ongoing clinical trials using <b>PPAR-gamma</b> activators for the management of <b>cardiovascular diseases</b>, especially in patients with type 2 diabetes mellitus, are summarized.[Pubmed 2005:16259527];	325645	Protein	PPARG	NR1C3;Nuclear receptor subfamily 1 group C member 3;Peroxisome proliferator-activated receptor gamma;PPAR-gamma;PPARG;cimt-1;cimt-i;CIMT1;glm-1;GLM1;peroxisome proliferator -activated receptor gamma;peroxisome proliferator activated receptor g;peroxisome proliferator activated receptor gamma;peroxisome proliferator activated receptor type gamma;peroxisome proliferator activated receptor- gamma;pe…	SWISSPROT_AC:P37231;SWISSPROT_ID:PPARG_HUMAN;EMBL:AB005526;EMBL:AB451337;EMBL:AB451486;EMBL:AC090947;EMBL:AC091492;EMBL:AC093174;EMBL:AK290581;EMBL:AY157024;EMBL:BC006811;EMBL:BT007281;EMBL:CH471055;EMBL:D83233;EMBL:DQ356894;EMBL:L40904;EMBL:U63415;EMBL:U79012;EMBL:X90563;RefSeq:NP_005028.4;RefSeq:NP_056953.2;RefSeq:NP_619725.2;RefSeq:NP_619726.2;RefSeq:XP_011532143.1;ProteinModelPortal:P37231;ST…	433	Disease	Cardiovascular Diseases	Cardiovascular Diseases;cardiovascular system disease;disease of subdivision of hemolymphoid system;cardiovascular disease system;cardiovascular diseases--an;cardiovascular system the disease;disease of cardiovascular system;disease of the cardiovascular system;diseases -- cardiovascular;diseases cardiovascular;diseases of cardiovascular;diseases of the cardiovascular;diseases--cardiovascular;dis…	Mesh_UI:D002318;Mesh_MN:C14;DOID:1287;NCI:C2931;ICD9CM:429.2;UMLS_CUI:C0007222;SNOMEDCT_US_2016_03_01:155263000;SNOMEDCT_US_2016_03_01:194707003;SNOMEDCT_US_2016_03_01:195139006;SNOMEDCT_US_2016_03_01:195594006;SNOMEDCT_US_2016_03_01:266275004;SNOMEDCT_US_2016_03_01:266336005;SNOMEDCT_US_2016_03_01:49601007;
33116228	Cardiovascular Diseases -- CYP1A1	association	Pubmed 2005:15805301;Pubmed central 2016:5220472;	The data suggest that risk of estrogen-induced cancers and <b>cardiovascular diseases</b> might be-at least partially-determined by the <b>CYP1A1</b> genotype.[Pubmed 2005:15805301];Do the cardiotoxicity effects produced in the lack of <b>CYP1A1</b> activity be a window for searching new therapeutic targets for <b>cardiovascular diseases</b>?[Pubmed central 2016:5220472];	433	Disease	Cardiovascular Diseases	Cardiovascular Diseases;cardiovascular system disease;disease of subdivision of hemolymphoid system;cardiovascular disease system;cardiovascular diseases--an;cardiovascular system the disease;disease of cardiovascular system;disease of the cardiovascular system;diseases -- cardiovascular;diseases cardiovascular;diseases of cardiovascular;diseases of the cardiovascular;diseases--cardiovascular;dis…	Mesh_UI:D002318;Mesh_MN:C14;DOID:1287;NCI:C2931;ICD9CM:429.2;UMLS_CUI:C0007222;SNOMEDCT_US_2016_03_01:155263000;SNOMEDCT_US_2016_03_01:194707003;SNOMEDCT_US_2016_03_01:195139006;SNOMEDCT_US_2016_03_01:195594006;SNOMEDCT_US_2016_03_01:266275004;SNOMEDCT_US_2016_03_01:266336005;SNOMEDCT_US_2016_03_01:49601007;	78842	Protein	CYP1A1	CP1A1;CYP1A1;CYPIA1;Cytochrome P450 1A1;Cytochrome P450 form 6;Cytochrome P450-C;Cytochrome P450-P1;EC 1.14.14.1;1a1 isoform of cytochrome p450;AHH;AHRR;c p450;c-p450;CP11;CYP1;cytochrome c p450;cytochrome p 450 1a1;cytochrome p 450 c;cytochrome p-450 1a1;cytochrome p-450 c;cytochrome p450 -1a1;cytochrome p450 1 a 1;cytochrome p450 1a 1;cytochrome p450 c;cytochrome P450 family 1 subfamily A membe…	SWISSPROT_AC:P04798;SWISSPROT_ID:CP1A1_HUMAN;EMBL:AC091230;EMBL:AF040259;EMBL:AF253322;EMBL:AK223113;EMBL:AM233518;EMBL:AM233519;EMBL:AM233520;EMBL:BC023019;EMBL:K03191;EMBL:M12079;EMBL:X02612;EMBL:X04300;RefSeq:NP_000490.1;RefSeq:NP_001306145.1;RefSeq:NP_001306146.1;ProteinModelPortal:P04798;STRING:9606.ENSP00000369050;SWISSPROT_AC_OLD:A4F3V9;SWISSPROT_AC_OLD:A4F3W0;SWISSPROT_AC_OLD:Q53G18;SMR:P…
33116272	Cardiovascular Diseases -- CYP1A1	association	Pubmed 2005:15805301;Pubmed central 2016:5220472;	The data suggest that risk of estrogen-induced cancers and <b>cardiovascular diseases</b> might be-at least partially-determined by the <b>CYP1A1</b> genotype.[Pubmed 2005:15805301];Do the cardiotoxicity effects produced in the lack of <b>CYP1A1</b> activity be a window for searching new therapeutic targets for <b>cardiovascular diseases</b>?[Pubmed central 2016:5220472];	433	Disease	Cardiovascular Diseases	Cardiovascular Diseases;cardiovascular system disease;disease of subdivision of hemolymphoid system;cardiovascular disease system;cardiovascular diseases--an;cardiovascular system the disease;disease of cardiovascular system;disease of the cardiovascular system;diseases -- cardiovascular;diseases cardiovascular;diseases of cardiovascular;diseases of the cardiovascular;diseases--cardiovascular;dis…	Mesh_UI:D002318;Mesh_MN:C14;DOID:1287;NCI:C2931;ICD9CM:429.2;UMLS_CUI:C0007222;SNOMEDCT_US_2016_03_01:155263000;SNOMEDCT_US_2016_03_01:194707003;SNOMEDCT_US_2016_03_01:195139006;SNOMEDCT_US_2016_03_01:195594006;SNOMEDCT_US_2016_03_01:266275004;SNOMEDCT_US_2016_03_01:266336005;SNOMEDCT_US_2016_03_01:49601007;	4341071	Gene	CYP1A1	AHH;AHRR;CP11;CYP1;CYP1A1;CYPIA1;cytochrome P450 family 1 subfamily A member 1;P1-450;P450-C;P450DX;1a1 isoform of cytochrome p450;c p450;c-p450;CP1A1;cytochrome c p450;cytochrome p 450 1a1;cytochrome p 450 c;cytochrome p-450 1a1;cytochrome p-450 c;cytochrome p450 -1a1;cytochrome p450 1 a 1;cytochrome p450 1a 1;Cytochrome P450 1A1;cytochrome p450 c;Cytochrome P450 form 6;cytochrome p450 isoform 1…	SWISSPROT_AC:P04798;SWISSPROT_ID:CP1A1_HUMAN;GeneID:1543;Ensembl:ENSG00000140465;HGNC:HGNC:2595;MIM:108330;Vega:OTTHUMG00000142812;protein_accession:AAA52139.1;protein_accession:AAA52152.1;protein_accession:AAD10199.1;protein_accession:AAH23019.1;protein_accession:AAK25727.1;protein_accession:AAQ76692.1;protein_accession:AAX62803.1;protein_accession:ABK41999.1;protein_accession:ABM82441.1;protein…
33216098	Cardiovascular Diseases -- TGFB1	association	Pubmed 2005:15910294;Pubmed central 2013:3734151;	Besides the well-known factors, <b>TGF-beta1</b> gene polymorphisms might play a role in <b>CVD</b> in RTR even at early stages of asymptomatic atherosclerosis.[Pubmed 2005:15910294];As an activator of TGF-ÃŽÂ²1, TSP-1 modulates the functions of <b>TGF-ÃŽÂ²1</b> in <b>cardiovascular diseases</b>, atherosclerosis, and obesity.[Pubmed central 2013:3734151];As an activator of TGF-?1, TSP-1 modulates…	433	Disease	Cardiovascular Diseases	Cardiovascular Diseases;cardiovascular system disease;disease of subdivision of hemolymphoid system;cardiovascular disease system;cardiovascular diseases--an;cardiovascular system the disease;disease of cardiovascular system;disease of the cardiovascular system;diseases -- cardiovascular;diseases cardiovascular;diseases of cardiovascular;diseases of the cardiovascular;diseases--cardiovascular;dis…	Mesh_UI:D002318;Mesh_MN:C14;DOID:1287;NCI:C2931;ICD9CM:429.2;UMLS_CUI:C0007222;SNOMEDCT_US_2016_03_01:155263000;SNOMEDCT_US_2016_03_01:194707003;SNOMEDCT_US_2016_03_01:195139006;SNOMEDCT_US_2016_03_01:195594006;SNOMEDCT_US_2016_03_01:266275004;SNOMEDCT_US_2016_03_01:266336005;SNOMEDCT_US_2016_03_01:49601007;	484813	Protein	TGFB1	TGF-beta-1;TGFB;TGFB1;Transforming growth factor beta-1;CED;DPD1;LAP;lap-type;tgf -beta 1;tgf -beta1;tgf b 1;tgf b-1;tgf beta 1;tgf beta i;tgf beta type 1;tgf beta type i;tgf beta-1;tgf beta-type 1;tgf beta1;tgf- b 1;tgf- beta 1;tgf- beta1;tgf-b 1;tgf-beta 1;tgf-beta i;tgf-beta isoform 1;tgf-beta type 1;tgf-beta type i;tgf-beta type-i;tgf-beta's 1;tgf-beta-i;tgf-beta1;tgf-beta1-type;tgf-betai;tgf…	SWISSPROT_AC:P01137;SWISSPROT_ID:TGFB1_HUMAN;EMBL:AK291907;EMBL:BC000125;EMBL:BC001180;EMBL:BC022242;EMBL:BT007245;EMBL:CH471126;EMBL:M38449;EMBL:X02812;EMBL:X05839;EMBL:X05840;EMBL:X05843;EMBL:X05844;EMBL:X05849;EMBL:X05850;RefSeq:NP_000651.3;ProteinModelPortal:P01137;STRING:9606.ENSP00000221930;SWISSPROT_AC_OLD:A8K792;SWISSPROT_AC_OLD:Q9UCG4;SMR:P01137;GeneID:7040;KEGG:hsa:7040;PIR:A27513;eggNO…
33253079	Cardiovascular Diseases -- WRN	association	Pubmed 2005:16007276;	Some specific <b>WRN</b> polymorphic variants were associated with increased risk for <b>cardiovascular diseases</b>.[Pubmed 2005:16007276];	433	Disease	Cardiovascular Diseases	Cardiovascular Diseases;cardiovascular system disease;disease of subdivision of hemolymphoid system;cardiovascular disease system;cardiovascular diseases--an;cardiovascular system the disease;disease of cardiovascular system;disease of the cardiovascular system;diseases -- cardiovascular;diseases cardiovascular;diseases of cardiovascular;diseases of the cardiovascular;diseases--cardiovascular;dis…	Mesh_UI:D002318;Mesh_MN:C14;DOID:1287;NCI:C2931;ICD9CM:429.2;UMLS_CUI:C0007222;SNOMEDCT_US_2016_03_01:155263000;SNOMEDCT_US_2016_03_01:194707003;SNOMEDCT_US_2016_03_01:195139006;SNOMEDCT_US_2016_03_01:195594006;SNOMEDCT_US_2016_03_01:266275004;SNOMEDCT_US_2016_03_01:266336005;SNOMEDCT_US_2016_03_01:49601007;	527560	Protein	WRN	DNA helicase, RecQ-like type 3;EC 3.1.-.-;EC 3.6.4.12;Exonuclease WRN;RecQ protein-like 2;RECQ3;RECQL2;Werner syndrome ATP-dependent helicase;WRN;RECQL3;Werner syndrome RecQ like helicase;	SWISSPROT_AC:Q14191;SWISSPROT_ID:WRN_HUMAN;EMBL:AC084736;EMBL:AF091214;EMBL:AF181896;EMBL:AF181897;EMBL:AY442327;EMBL:AY818673;EMBL:L76937;RefSeq:NP_000544.2;ProteinModelPortal:Q14191;STRING:9606.ENSP00000298139;SWISSPROT_AC_OLD:A1KYY9;SMR:Q14191;GeneID:7486;KEGG:hsa:7486;eggNOG:COG0514;eggNOG:KOG0351;eggNOG:KOG4373;UniGene:Hs.632050;GO:GO:0000287;GO:GO:0000403;GO:GO:0000405;GO:GO:0000722;GO:GO:0…
33253131	Cardiovascular Diseases -- WRN	association	Pubmed 2005:16007276;	Some specific <b>WRN</b> polymorphic variants were associated with increased risk for <b>cardiovascular diseases</b>.[Pubmed 2005:16007276];	433	Disease	Cardiovascular Diseases	Cardiovascular Diseases;cardiovascular system disease;disease of subdivision of hemolymphoid system;cardiovascular disease system;cardiovascular diseases--an;cardiovascular system the disease;disease of cardiovascular system;disease of the cardiovascular system;diseases -- cardiovascular;diseases cardiovascular;diseases of cardiovascular;diseases of the cardiovascular;diseases--cardiovascular;dis…	Mesh_UI:D002318;Mesh_MN:C14;DOID:1287;NCI:C2931;ICD9CM:429.2;UMLS_CUI:C0007222;SNOMEDCT_US_2016_03_01:155263000;SNOMEDCT_US_2016_03_01:194707003;SNOMEDCT_US_2016_03_01:195139006;SNOMEDCT_US_2016_03_01:195594006;SNOMEDCT_US_2016_03_01:266275004;SNOMEDCT_US_2016_03_01:266336005;SNOMEDCT_US_2016_03_01:49601007;	4345906	Gene	WRN	RECQ3;RECQL2;RECQL3;Werner syndrome RecQ like helicase;WRN;DNA helicase, RecQ-like type 3;EC 3.1.-.-;EC 3.6.4.12;Exonuclease WRN;RecQ protein-like 2;Werner syndrome ATP-dependent helicase;	SWISSPROT_AC:Q14191;SWISSPROT_ID:WRN_HUMAN;GeneID:7486;Ensembl:ENSG00000165392;HGNC:HGNC:12791;MIM:604611;Vega:OTTHUMG00000163894;protein_accession:AAC41981.1;protein_accession:AAC63361.1;protein_accession:AAF06162.1;protein_accession:AAR05448.1;protein_accession:AAX21098.1;protein_accession:BAD92889.1;protein_accession:EAW63424.1;protein_accession:EAW63425.1;protein_accession:EAW63426.1;protein_…
33305075	Cardiovascular Diseases -- NPPB	association	Pubmed 2008:18838565;Pubmed 2009:19386989;Pubmed 2005:16061734;	These findings advance the concept that orally administered chronic <b>BNP</b> is a potential therapeutic strategy for <b>cardiovascular diseases</b> such as hypertension.[Pubmed 2008:18838565];Meprin A inhibition may be a potential strategy to increase the bioactivity of endogenous and exogenous <b>BNP</b> 1-32 in <b>cardiovascular diseases</b>.[Pubmed 2009:19386989];These data advance a new con…	433	Disease	Cardiovascular Diseases	Cardiovascular Diseases;cardiovascular system disease;disease of subdivision of hemolymphoid system;cardiovascular disease system;cardiovascular diseases--an;cardiovascular system the disease;disease of cardiovascular system;disease of the cardiovascular system;diseases -- cardiovascular;diseases cardiovascular;diseases of cardiovascular;diseases of the cardiovascular;diseases--cardiovascular;dis…	Mesh_UI:D002318;Mesh_MN:C14;DOID:1287;NCI:C2931;ICD9CM:429.2;UMLS_CUI:C0007222;SNOMEDCT_US_2016_03_01:155263000;SNOMEDCT_US_2016_03_01:194707003;SNOMEDCT_US_2016_03_01:195139006;SNOMEDCT_US_2016_03_01:195594006;SNOMEDCT_US_2016_03_01:266275004;SNOMEDCT_US_2016_03_01:266336005;SNOMEDCT_US_2016_03_01:49601007;	17200	Protein	NPPB	ANFB;Gamma-brain natriuretic peptide;Natriuretic peptides B;NPPB;anf-b;BNP;natriuretic peptide B;natriuretic peptide b-type;natriuretic peptide type-b;natriuretic peptide-b;natriuretic peptides b-type;natriuretic peptides--b-type;nppb-type;nppbeta;peptide b-type natriuretic;peptide of b-type natriuretic;peptides b-type natriuretic;peptides--b-type natriuretic;	SWISSPROT_AC:P16860;SWISSPROT_ID:ANFB_HUMAN;EMBL:AB037521;EMBL:AL021155;EMBL:BC025785;EMBL:CH471130;EMBL:CR541976;EMBL:CR542003;EMBL:EU326309;EMBL:M25296;EMBL:M31776;RefSeq:NP_002512.1;ProteinModelPortal:P16860;STRING:9606.ENSP00000365651;SWISSPROT_AC_OLD:B0ZBE9;SWISSPROT_AC_OLD:Q6FGY0;SWISSPROT_AC_OLD:Q9P2Q7;SMR:P16860;GeneID:4879;KEGG:hsa:4879;PIR:A36736;eggNOG:ENOG410J2F8;eggNOG:ENOG410ZE1B;Un…
33305079	NPPB -<> Cardiovascular Diseases	treatment	Pubmed 2005:16061734;	These data advance a new concept of orally administered chronic <b>BNP</b> therapy for <b>cardiovascular diseases</b>.[Pubmed 2005:16061734];	17200	Protein	NPPB	ANFB;Gamma-brain natriuretic peptide;Natriuretic peptides B;NPPB;anf-b;BNP;natriuretic peptide B;natriuretic peptide b-type;natriuretic peptide type-b;natriuretic peptide-b;natriuretic peptides b-type;natriuretic peptides--b-type;nppb-type;nppbeta;peptide b-type natriuretic;peptide of b-type natriuretic;peptides b-type natriuretic;peptides--b-type natriuretic;	SWISSPROT_AC:P16860;SWISSPROT_ID:ANFB_HUMAN;EMBL:AB037521;EMBL:AL021155;EMBL:BC025785;EMBL:CH471130;EMBL:CR541976;EMBL:CR542003;EMBL:EU326309;EMBL:M25296;EMBL:M31776;RefSeq:NP_002512.1;ProteinModelPortal:P16860;STRING:9606.ENSP00000365651;SWISSPROT_AC_OLD:B0ZBE9;SWISSPROT_AC_OLD:Q6FGY0;SWISSPROT_AC_OLD:Q9P2Q7;SMR:P16860;GeneID:4879;KEGG:hsa:4879;PIR:A36736;eggNOG:ENOG410J2F8;eggNOG:ENOG410ZE1B;Un…	433	Disease	Cardiovascular Diseases	Cardiovascular Diseases;cardiovascular system disease;disease of subdivision of hemolymphoid system;cardiovascular disease system;cardiovascular diseases--an;cardiovascular system the disease;disease of cardiovascular system;disease of the cardiovascular system;diseases -- cardiovascular;diseases cardiovascular;diseases of cardiovascular;diseases of the cardiovascular;diseases--cardiovascular;dis…	Mesh_UI:D002318;Mesh_MN:C14;DOID:1287;NCI:C2931;ICD9CM:429.2;UMLS_CUI:C0007222;SNOMEDCT_US_2016_03_01:155263000;SNOMEDCT_US_2016_03_01:194707003;SNOMEDCT_US_2016_03_01:195139006;SNOMEDCT_US_2016_03_01:195594006;SNOMEDCT_US_2016_03_01:266275004;SNOMEDCT_US_2016_03_01:266336005;SNOMEDCT_US_2016_03_01:49601007;
33305135	Cardiovascular Diseases -- NPPB	association	Pubmed 2008:18838565;Pubmed 2009:19386989;Pubmed 2005:16061734;	These findings advance the concept that orally administered chronic <b>BNP</b> is a potential therapeutic strategy for <b>cardiovascular diseases</b> such as hypertension.[Pubmed 2008:18838565];Meprin A inhibition may be a potential strategy to increase the bioactivity of endogenous and exogenous <b>BNP</b> 1-32 in <b>cardiovascular diseases</b>.[Pubmed 2009:19386989];These data advance a new con…	433	Disease	Cardiovascular Diseases	Cardiovascular Diseases;cardiovascular system disease;disease of subdivision of hemolymphoid system;cardiovascular disease system;cardiovascular diseases--an;cardiovascular system the disease;disease of cardiovascular system;disease of the cardiovascular system;diseases -- cardiovascular;diseases cardiovascular;diseases of cardiovascular;diseases of the cardiovascular;diseases--cardiovascular;dis…	Mesh_UI:D002318;Mesh_MN:C14;DOID:1287;NCI:C2931;ICD9CM:429.2;UMLS_CUI:C0007222;SNOMEDCT_US_2016_03_01:155263000;SNOMEDCT_US_2016_03_01:194707003;SNOMEDCT_US_2016_03_01:195139006;SNOMEDCT_US_2016_03_01:195594006;SNOMEDCT_US_2016_03_01:266275004;SNOMEDCT_US_2016_03_01:266336005;SNOMEDCT_US_2016_03_01:49601007;	4343715	Gene	NPPB	BNP;natriuretic peptide B;NPPB;anf-b;ANFB;Gamma-brain natriuretic peptide;natriuretic peptide b-type;natriuretic peptide type-b;natriuretic peptide-b;Natriuretic peptides B;natriuretic peptides b-type;natriuretic peptides--b-type;nppb-type;nppbeta;peptide b-type natriuretic;peptide of b-type natriuretic;peptides b-type natriuretic;peptides--b-type natriuretic;	SWISSPROT_AC:P16860;SWISSPROT_ID:ANFB_HUMAN;GeneID:4879;Ensembl:ENSG00000120937;HGNC:HGNC:7940;MIM:600295;Vega:OTTHUMG00000002389;protein_accession:AAA35603.1;protein_accession:AAA36355.1;protein_accession:AAH25785.1;protein_accession:ACA05917.1;protein_accession:BAA04067.1;protein_accession:BAA90441.1;protein_accession:BAD06457.1;protein_accession:BAF64842.1;protein_accession:CAG46774.1;protein_…
33603273	Cardiovascular Diseases -- PPAR	association	Pubmed 2006:16424352;Pubmed 2006:18221086;Pubmed central 2015:4300051;Pubmed central 2016:4985297;	Modulation of hepatic inflammatory risk markers of <b>cardiovascular diseases</b> by <b>PPAR-alpha</b> activators: clinical and experimental evidence.[Pubmed 2006:16424352];Role of <b>PPAR</b> in <b>cardiovascular diseases</b>.[Pubmed 2006:18221086];moreover, <b>PPAR</b> subtypes function in <b>cardiovascular diseases</b> and may also influence lesion development.[Pubmed central 2015:4300051];Art…	433	Disease	Cardiovascular Diseases	Cardiovascular Diseases;cardiovascular system disease;disease of subdivision of hemolymphoid system;cardiovascular disease system;cardiovascular diseases--an;cardiovascular system the disease;disease of cardiovascular system;disease of the cardiovascular system;diseases -- cardiovascular;diseases cardiovascular;diseases of cardiovascular;diseases of the cardiovascular;diseases--cardiovascular;dis…	Mesh_UI:D002318;Mesh_MN:C14;DOID:1287;NCI:C2931;ICD9CM:429.2;UMLS_CUI:C0007222;SNOMEDCT_US_2016_03_01:155263000;SNOMEDCT_US_2016_03_01:194707003;SNOMEDCT_US_2016_03_01:195139006;SNOMEDCT_US_2016_03_01:195594006;SNOMEDCT_US_2016_03_01:266275004;SNOMEDCT_US_2016_03_01:266336005;SNOMEDCT_US_2016_03_01:49601007;	325633	Protein	PPAR	NR1C1;Nuclear receptor subfamily 1 group C member 1;Peroxisome proliferator-activated receptor alpha;PPAR;PPAR-alpha;PPARA;hPPAR;peroxisome proliferator activated receptor a;peroxisome proliferator activated receptor alpha;peroxisome proliferator activated receptor-alpha;peroxisome proliferator activated-receptor alpha;peroxisome proliferator- activated receptor alpha;peroxisome proliferator- act…	SWISSPROT_AC:Q07869;SWISSPROT_ID:PPARA_HUMAN;EMBL:AB307690;EMBL:AK289821;EMBL:AL049856;EMBL:AL078611;EMBL:AY206718;EMBL:CH471138;EMBL:CR456547;EMBL:CR457435;EMBL:EU395809;EMBL:EU650667;EMBL:L02932;EMBL:S74349;EMBL:Y07619;EMBL:Z94161;RefSeq:NP_001001928.1;RefSeq:NP_005027.2;RefSeq:XP_005261712.1;RefSeq:XP_005261713.1;RefSeq:XP_006724332.1;RefSeq:XP_006724333.1;RefSeq:XP_011528541.1;RefSeq:XP_01152…
33603315	Cardiovascular Diseases -- PPARA	association	Pubmed 2006:16424352;Pubmed 2006:18221086;Pubmed central 2015:4300051;Pubmed central 2016:4985297;	Modulation of hepatic inflammatory risk markers of <b>cardiovascular diseases</b> by <b>PPAR-alpha</b> activators: clinical and experimental evidence.[Pubmed 2006:16424352];Role of <b>PPAR</b> in <b>cardiovascular diseases</b>.[Pubmed 2006:18221086];moreover, <b>PPAR</b> subtypes function in <b>cardiovascular diseases</b> and may also influence lesion development.[Pubmed central 2015:4300051];Art…	433	Disease	Cardiovascular Diseases	Cardiovascular Diseases;cardiovascular system disease;disease of subdivision of hemolymphoid system;cardiovascular disease system;cardiovascular diseases--an;cardiovascular system the disease;disease of cardiovascular system;disease of the cardiovascular system;diseases -- cardiovascular;diseases cardiovascular;diseases of cardiovascular;diseases of the cardiovascular;diseases--cardiovascular;dis…	Mesh_UI:D002318;Mesh_MN:C14;DOID:1287;NCI:C2931;ICD9CM:429.2;UMLS_CUI:C0007222;SNOMEDCT_US_2016_03_01:155263000;SNOMEDCT_US_2016_03_01:194707003;SNOMEDCT_US_2016_03_01:195139006;SNOMEDCT_US_2016_03_01:195594006;SNOMEDCT_US_2016_03_01:266275004;SNOMEDCT_US_2016_03_01:266336005;SNOMEDCT_US_2016_03_01:49601007;	4344188	Gene	PPARA	hPPAR;NR1C1;peroxisome proliferator activated receptor alpha;PPAR;PPARA;PPARalpha;Nuclear receptor subfamily 1 group C member 1;peroxisome proliferator activated receptor a;peroxisome proliferator activated receptor-alpha;peroxisome proliferator activated-receptor alpha;peroxisome proliferator- activated receptor alpha;peroxisome proliferator- activated receptor-alpha;peroxisome proliferator--act…	SWISSPROT_AC:Q07869;SWISSPROT_ID:PPARA_HUMAN;GeneID:5465;Ensembl:ENSG00000186951;HGNC:HGNC:9232;MIM:170998;Vega:OTTHUMG00000150443;protein_accession:AAA36468.1;protein_accession:AAB32649.1;protein_accession:AAO13489.1;protein_accession:AAO89521.1;protein_accession:AAO89522.1;protein_accession:AAO89523.1;protein_accession:AAO89524.1;protein_accession:AAO89525.1;protein_accession:AAO89526.1;protein…
33618755	Cardiovascular Diseases -- Angiotensinogen	association	Pubmed 2006:16387306;Pubmed central 2015:4911901;	The roles of angiotensin converting enzyme (ACE) insertion-deletion (I/D) and <b>angiotensinogen</b> (AGT) m235t polymorphisms in <b>cardiovascular diseases</b> have been investigated extensively during the past decade but results have been inconsistent.[Pubmed 2006:16387306];From our study, it was observed that CRP, VEGFA, HIF1A, and <b>AGT</b> are involved in <b>CVDs</b>, T2D, and obesity.[Pubm…	433	Disease	Cardiovascular Diseases	Cardiovascular Diseases;cardiovascular system disease;disease of subdivision of hemolymphoid system;cardiovascular disease system;cardiovascular diseases--an;cardiovascular system the disease;disease of cardiovascular system;disease of the cardiovascular system;diseases -- cardiovascular;diseases cardiovascular;diseases of cardiovascular;diseases of the cardiovascular;diseases--cardiovascular;dis…	Mesh_UI:D002318;Mesh_MN:C14;DOID:1287;NCI:C2931;ICD9CM:429.2;UMLS_CUI:C0007222;SNOMEDCT_US_2016_03_01:155263000;SNOMEDCT_US_2016_03_01:194707003;SNOMEDCT_US_2016_03_01:195139006;SNOMEDCT_US_2016_03_01:195594006;SNOMEDCT_US_2016_03_01:266275004;SNOMEDCT_US_2016_03_01:266336005;SNOMEDCT_US_2016_03_01:49601007;	17469	Protein	Angiotensinogen	AGT;Angiotensinogen;ANGT;Serpin A8;SERPINA8;ANHU;chain-angiotensinogen;	SWISSPROT_AC:P01019;SWISSPROT_ID:ANGT_HUMAN;EMBL:BC011519;EMBL:K02215;EMBL:M24686;EMBL:M24687;EMBL:M24688;EMBL:M24689;EMBL:M69110;EMBL:S78529;EMBL:S78530;EMBL:X15324;EMBL:X15325;EMBL:X15326;EMBL:X15327;RefSeq:NP_000020.1;ProteinModelPortal:P01019;STRING:9606.ENSP00000355627;SWISSPROT_AC_OLD:Q16358;SWISSPROT_AC_OLD:Q16359;SWISSPROT_AC_OLD:Q96F91;SMR:P01019;GeneID:183;KEGG:hsa:183;PIR:A35203;eggNOG…
33618773	Cardiovascular Diseases -- AGT	association	Pubmed 2006:16387306;Pubmed central 2015:4911901;	The roles of angiotensin converting enzyme (ACE) insertion-deletion (I/D) and <b>angiotensinogen</b> (AGT) m235t polymorphisms in <b>cardiovascular diseases</b> have been investigated extensively during the past decade but results have been inconsistent.[Pubmed 2006:16387306];From our study, it was observed that CRP, VEGFA, HIF1A, and <b>AGT</b> are involved in <b>CVDs</b>, T2D, and obesity.[Pubm…	433	Disease	Cardiovascular Diseases	Cardiovascular Diseases;cardiovascular system disease;disease of subdivision of hemolymphoid system;cardiovascular disease system;cardiovascular diseases--an;cardiovascular system the disease;disease of cardiovascular system;disease of the cardiovascular system;diseases -- cardiovascular;diseases cardiovascular;diseases of cardiovascular;diseases of the cardiovascular;diseases--cardiovascular;dis…	Mesh_UI:D002318;Mesh_MN:C14;DOID:1287;NCI:C2931;ICD9CM:429.2;UMLS_CUI:C0007222;SNOMEDCT_US_2016_03_01:155263000;SNOMEDCT_US_2016_03_01:194707003;SNOMEDCT_US_2016_03_01:195139006;SNOMEDCT_US_2016_03_01:195594006;SNOMEDCT_US_2016_03_01:266275004;SNOMEDCT_US_2016_03_01:266336005;SNOMEDCT_US_2016_03_01:49601007;	4339955	Gene	AGT	AGT;angiotensinogen;ANHU;SERPINA8;ANGT;chain-angiotensinogen;Serpin A8;	SWISSPROT_AC:P01019;SWISSPROT_ID:ANGT_HUMAN;GeneID:183;Ensembl:ENSG00000135744;HGNC:HGNC:333;MIM:106150;Vega:OTTHUMG00000037757;protein_accession:AAA51679.1;protein_accession:AAA51731.1;protein_accession:AAA52282.1;protein_accession:AAD14287.1;protein_accession:AAD14288.1;protein_accession:AAH11519.1;protein_accession:AAP35497.1;protein_accession:AAR03501.1;protein_accession:ABM81942.1;protein_ac…
33669020	Cardiovascular Diseases -- Tissue factor	association	Pubmed 2006:16461845;Pubmed 2015:26497351;Pubmed 2011:21310849;Pubmed central 2015:4758285;	<b>Tissue factor</b> in <b>cardiovascular diseases</b>: molecular mechanisms and clinical implications.[Pubmed 2006:16461845];Inhibition of <b>TF</b> action appears to be an attractive target for the treatment of <b>cardiovascular diseases</b>.[Pubmed 2006:16461845];Targeting <b>TF</b> is an attractive therapeutic strategy for <b>cardiovascular diseases</b>.[Pubmed 2015:26497351];These findings s…	433	Disease	Cardiovascular Diseases	Cardiovascular Diseases;cardiovascular system disease;disease of subdivision of hemolymphoid system;cardiovascular disease system;cardiovascular diseases--an;cardiovascular system the disease;disease of cardiovascular system;disease of the cardiovascular system;diseases -- cardiovascular;diseases cardiovascular;diseases of cardiovascular;diseases of the cardiovascular;diseases--cardiovascular;dis…	Mesh_UI:D002318;Mesh_MN:C14;DOID:1287;NCI:C2931;ICD9CM:429.2;UMLS_CUI:C0007222;SNOMEDCT_US_2016_03_01:155263000;SNOMEDCT_US_2016_03_01:194707003;SNOMEDCT_US_2016_03_01:195139006;SNOMEDCT_US_2016_03_01:195594006;SNOMEDCT_US_2016_03_01:266275004;SNOMEDCT_US_2016_03_01:266336005;SNOMEDCT_US_2016_03_01:49601007;	484648	Protein	Tissue factor	CD142 antigen;Coagulation factor III;F3;TF;Thromboplastin;Tissue factor;CD142;coagulation factor 3;coagulation factor III, tissue factor;factor of the tissue;factor of tissue;factor tissue;factor--tissue;factor-tissue;TFA;tissue-factor;	SWISSPROT_AC:P13726;SWISSPROT_ID:TF_HUMAN;EMBL:AC093117;EMBL:AF487337;EMBL:AF540377;EMBL:BC011029;EMBL:BT019808;EMBL:CH471097;EMBL:CR541792;EMBL:J02846;EMBL:J02931;EMBL:M16553;EMBL:M27436;RefSeq:NP_001171567.1;RefSeq:NP_001984.1;ProteinModelPortal:P13726;STRING:9606.ENSP00000334145;SWISSPROT_AC_OLD:D3DT47;SWISSPROT_AC_OLD:Q6FHG2;SWISSPROT_AC_OLD:Q86WH4;SMR:P13726;GeneID:2152;KEGG:hsa:2152;PIR:A43…
33669044	Cardiovascular Diseases -- F3	association	Pubmed 2006:16461845;Pubmed 2015:26497351;Pubmed 2011:21310849;Pubmed central 2015:4758285;Pubmed central 2017:5603045;Pubmed central 2013:3572653;	<b>Tissue factor</b> in <b>cardiovascular diseases</b>: molecular mechanisms and clinical implications.[Pubmed 2006:16461845];Inhibition of <b>TF</b> action appears to be an attractive target for the treatment of <b>cardiovascular diseases</b>.[Pubmed 2006:16461845];Targeting <b>TF</b> is an attractive therapeutic strategy for <b>cardiovascular diseases</b>.[Pubmed 2015:26497351];These findings s…	433	Disease	Cardiovascular Diseases	Cardiovascular Diseases;cardiovascular system disease;disease of subdivision of hemolymphoid system;cardiovascular disease system;cardiovascular diseases--an;cardiovascular system the disease;disease of cardiovascular system;disease of the cardiovascular system;diseases -- cardiovascular;diseases cardiovascular;diseases of cardiovascular;diseases of the cardiovascular;diseases--cardiovascular;dis…	Mesh_UI:D002318;Mesh_MN:C14;DOID:1287;NCI:C2931;ICD9CM:429.2;UMLS_CUI:C0007222;SNOMEDCT_US_2016_03_01:155263000;SNOMEDCT_US_2016_03_01:194707003;SNOMEDCT_US_2016_03_01:195139006;SNOMEDCT_US_2016_03_01:195594006;SNOMEDCT_US_2016_03_01:266275004;SNOMEDCT_US_2016_03_01:266336005;SNOMEDCT_US_2016_03_01:49601007;	4341533	Gene	F3	CD142;coagulation factor III, tissue factor;F3;TF;TFA;CD142 antigen;coagulation factor 3;Coagulation factor III;factor of the tissue;factor of tissue;factor tissue;factor--tissue;factor-tissue;Thromboplastin;Tissue factor;tissue-factor;	SWISSPROT_AC:P13726;SWISSPROT_ID:TF_HUMAN;GeneID:2152;Ensembl:ENSG00000117525;HGNC:HGNC:3541;MIM:134390;Vega:OTTHUMG00000010716;protein_accession:AAA36734.1;protein_accession:AAA61150.1;protein_accession:AAA61151.1;protein_accession:AAA61152.1;protein_accession:AAH11029.1;protein_accession:AAN01236.1;protein_accession:AAO61150.1;protein_accession:AAO61151.1;protein_accession:AAO61152.1;protein_ac…
33671765	Cardiovascular Diseases -- Thrombomodulin	association	Pubmed 2006:16456088;Pubmed 2007:17677000;Pubmed central 2017:5590058;Pubmed central 2007:1934395;	To address the potential role of allelic variants of <b>thrombomodulin</b> gene in the pathogenesis of <b>cardiovascular diseases</b>, we analyzed in a prospective follow-up study 8 single-nucleotide polymorphisms (SNPs) across the thrombomodulin locus, covering all common (>5%) haplotypes.[Pubmed 2006:16456088];We investigated the role of four thrombosis genes: coagulation factor V (F5), interce…	433	Disease	Cardiovascular Diseases	Cardiovascular Diseases;cardiovascular system disease;disease of subdivision of hemolymphoid system;cardiovascular disease system;cardiovascular diseases--an;cardiovascular system the disease;disease of cardiovascular system;disease of the cardiovascular system;diseases -- cardiovascular;diseases cardiovascular;diseases of cardiovascular;diseases of the cardiovascular;diseases--cardiovascular;dis…	Mesh_UI:D002318;Mesh_MN:C14;DOID:1287;NCI:C2931;ICD9CM:429.2;UMLS_CUI:C0007222;SNOMEDCT_US_2016_03_01:155263000;SNOMEDCT_US_2016_03_01:194707003;SNOMEDCT_US_2016_03_01:195139006;SNOMEDCT_US_2016_03_01:195594006;SNOMEDCT_US_2016_03_01:266275004;SNOMEDCT_US_2016_03_01:266336005;SNOMEDCT_US_2016_03_01:49601007;	495604	Protein	Thrombomodulin	CD141 antigen;Fetomodulin;THBD;THRM;Thrombomodulin;TM;TRBM;AHUS6;BDCA3;cd 141;CD141;THPH12;tm chain-chain;tm-an;tm-type;	SWISSPROT_AC:P07204;SWISSPROT_ID:TRBM_HUMAN;EMBL:AF495471;EMBL:AL049651;EMBL:BC035602;EMBL:BC053357;EMBL:D00210;EMBL:J02973;EMBL:M16552;EMBL:X05495;RefSeq:NP_000352.1;ProteinModelPortal:P07204;STRING:9606.ENSP00000366307;SWISSPROT_AC_OLD:Q8IV29;SWISSPROT_AC_OLD:Q9UC32;SMR:P07204;GeneID:7056;KEGG:hsa:7056;PIR:A41442;eggNOG:ENOG410IF0T;eggNOG:ENOG410Y5JS;UniGene:Hs.2030;GO:GO:0004872;GO:GO:0004888;…
33709027	Cardiovascular Diseases -- ADRB2	association	Pubmed 2006:16573811;Pubmed central 2006:1481543;	The role of the <b>Beta2-adrenoceptor</b> (beta2-AR) Gln27Glu polymorphism in the manifestation of <b>cardiovascular diseases</b> is still unclear.[Pubmed 2006:16573811];The role of the <b>Beta2-adrenoceptor</b> (beta2-AR) Gln27Glu polymorphism in the manifestation of <b>cardiovascular diseases</b> is still unclear.[Pubmed central 2006:1481543];	433	Disease	Cardiovascular Diseases	Cardiovascular Diseases;cardiovascular system disease;disease of subdivision of hemolymphoid system;cardiovascular disease system;cardiovascular diseases--an;cardiovascular system the disease;disease of cardiovascular system;disease of the cardiovascular system;diseases -- cardiovascular;diseases cardiovascular;diseases of cardiovascular;diseases of the cardiovascular;diseases--cardiovascular;dis…	Mesh_UI:D002318;Mesh_MN:C14;DOID:1287;NCI:C2931;ICD9CM:429.2;UMLS_CUI:C0007222;SNOMEDCT_US_2016_03_01:155263000;SNOMEDCT_US_2016_03_01:194707003;SNOMEDCT_US_2016_03_01:195139006;SNOMEDCT_US_2016_03_01:195594006;SNOMEDCT_US_2016_03_01:266275004;SNOMEDCT_US_2016_03_01:266336005;SNOMEDCT_US_2016_03_01:49601007;	11451	Protein	ADRB2	ADRB2;ADRB2R;B2AR;Beta-2 adrenergic receptor;Beta-2 adrenoceptor;Beta-2 adrenoreceptor;ADRBR;adrenoceptor beta 2;b-2 adrenergic receptor;b-2-adrenergic receptor;b2 adrenergic receptor;b2 adrenoceptor;b2 adrenoreceptor;b2-adrenergic receptor;b2-adrenoceptor;b2-adrenoreceptor;BAR;beta -2 adrenergic receptor;beta 2 -adrenergic receptor;beta 2 -adrenoceptor;beta 2 adrenergic receptor;beta 2 adrenocep…	SWISSPROT_AC:P07550;SWISSPROT_ID:ADRB2_HUMAN;EMBL:AF022953;EMBL:AF022954;EMBL:AF022955;EMBL:AF022956;EMBL:AF169225;EMBL:AF202305;EMBL:AF203386;EMBL:AK223025;EMBL:AK313151;EMBL:AY136741;EMBL:BC012481;EMBL:BC063486;EMBL:BC073856;EMBL:CH471062;EMBL:DQ094845;EMBL:EU332834;EMBL:J02960;EMBL:M15169;EMBL:X04827;EMBL:Y00106;RefSeq:NP_000015.1;ProteinModelPortal:P07550;STRING:9606.ENSP00000305372;SWISSPROT…
33709060	Cardiovascular Diseases -- ADRB2	association	Pubmed 2006:16573811;Pubmed central 2006:1481543;	The role of the <b>Beta2-adrenoceptor</b> (beta2-AR) Gln27Glu polymorphism in the manifestation of <b>cardiovascular diseases</b> is still unclear.[Pubmed 2006:16573811];The role of the <b>Beta2-adrenoceptor</b> (beta2-AR) Gln27Glu polymorphism in the manifestation of <b>cardiovascular diseases</b> is still unclear.[Pubmed central 2006:1481543];	433	Disease	Cardiovascular Diseases	Cardiovascular Diseases;cardiovascular system disease;disease of subdivision of hemolymphoid system;cardiovascular disease system;cardiovascular diseases--an;cardiovascular system the disease;disease of cardiovascular system;disease of the cardiovascular system;diseases -- cardiovascular;diseases cardiovascular;diseases of cardiovascular;diseases of the cardiovascular;diseases--cardiovascular;dis…	Mesh_UI:D002318;Mesh_MN:C14;DOID:1287;NCI:C2931;ICD9CM:429.2;UMLS_CUI:C0007222;SNOMEDCT_US_2016_03_01:155263000;SNOMEDCT_US_2016_03_01:194707003;SNOMEDCT_US_2016_03_01:195139006;SNOMEDCT_US_2016_03_01:195594006;SNOMEDCT_US_2016_03_01:266275004;SNOMEDCT_US_2016_03_01:266336005;SNOMEDCT_US_2016_03_01:49601007;	4339928	Gene	ADRB2	ADRB2;ADRB2R;ADRBR;adrenoceptor beta 2;B2AR;BAR;BETA2AR;b-2 adrenergic receptor;b-2-adrenergic receptor;b2 adrenergic receptor;b2 adrenoceptor;b2 adrenoreceptor;b2-adrenergic receptor;b2-adrenoceptor;b2-adrenoreceptor;beta -2 adrenergic receptor;beta 2 -adrenergic receptor;beta 2 -adrenoceptor;beta 2 adrenergic receptor;beta 2 adrenoceptor;beta 2 adrenoreceptor;beta 2- adrenergic receptor;beta 2-…	SWISSPROT_AC:P07550;SWISSPROT_ID:ADRB2_HUMAN;GeneID:154;Ensembl:ENSG00000169252;HGNC:HGNC:286;MIM:109690;Vega:OTTHUMG00000129933;protein_accession:AAA88014.1;protein_accession:AAA88015.1;protein_accession:AAA88017.1;protein_accession:AAB82148.1;protein_accession:AAB82149.1;protein_accession:AAB82150.1;protein_accession:AAB82151.1;protein_accession:AAD48036.1;protein_accession:AAF17569.1;protein_a…
33927931	Cardiovascular Diseases -- Klotho	association	Pubmed:16957409;Pubmed 2013:23431388;Pubmed 2015:24867139;Pubmed 2016:27781061;Pubmed central 2014:3943406;Pubmed central 2017:5390438;Pubmed central 2016:5067432;	Recently, <b>klotho</b> has been proposed as a link between <b>cardiovascular diseases</b> and premature aging, but the relationship between KLOTHO genes and cardiovascular risk factors, especially glucose metabolism, in humans is unclear.[Pubmed:16957409];In humans, low serum <b>Klotho</b> levels are related to the prevalence of <b>cardiovascular diseases</b> in community-dwelling adults.[Pubmed…	433	Disease	Cardiovascular Diseases	Cardiovascular Diseases;cardiovascular system disease;disease of subdivision of hemolymphoid system;cardiovascular disease system;cardiovascular diseases--an;cardiovascular system the disease;disease of cardiovascular system;disease of the cardiovascular system;diseases -- cardiovascular;diseases cardiovascular;diseases of cardiovascular;diseases of the cardiovascular;diseases--cardiovascular;dis…	Mesh_UI:D002318;Mesh_MN:C14;DOID:1287;NCI:C2931;ICD9CM:429.2;UMLS_CUI:C0007222;SNOMEDCT_US_2016_03_01:155263000;SNOMEDCT_US_2016_03_01:194707003;SNOMEDCT_US_2016_03_01:195139006;SNOMEDCT_US_2016_03_01:195594006;SNOMEDCT_US_2016_03_01:266275004;SNOMEDCT_US_2016_03_01:266336005;SNOMEDCT_US_2016_03_01:49601007;	213877	Protein	Klotho	EC 3.2.1.31;KL;KLOT;Klotho;	SWISSPROT_AC:Q9UEF7;SWISSPROT_ID:KLOT_HUMAN;EMBL:AB005142;EMBL:AB009667;EMBL:AL161898;EMBL:Z84483;EMBL:Z92540;RefSeq:NP_004786.2;ProteinModelPortal:Q9UEF7;STRING:9606.ENSP00000369442;SWISSPROT_AC_OLD:Q5VZ95;SWISSPROT_AC_OLD:Q96KV5;SWISSPROT_AC_OLD:Q96KW5;SWISSPROT_AC_OLD:Q9UEI9;SWISSPROT_AC_OLD:Q9Y4F0;SMR:Q9UEF7;GeneID:9365;KEGG:hsa:9365;PIR:JC5925;PIR:JC5926;eggNOG:COG2723;eggNOG:KOG0626;UniGene…
33996535	Cardiovascular Diseases -- Urotensin II	association	Pubmed 2006:16919371;Pubmed central 2017:5374664;Pubmed central 2011:3084835;Pubmed central 2013:3596952;Pubmed central 2018:5783511;	It is now well established that <b>urotensin-II</b> (UII) levels are increased in several <b>cardiovascular diseases</b>.[Pubmed 2006:16919371];Initial evidence suggested that <b>UII</b> contributes to the development of <b>cardiovascular diseases</b> as well as renal dysfunction, however in the last decade many studies have shown a possible cardioprotective role of high UII levels in patients wi…	433	Disease	Cardiovascular Diseases	Cardiovascular Diseases;cardiovascular system disease;disease of subdivision of hemolymphoid system;cardiovascular disease system;cardiovascular diseases--an;cardiovascular system the disease;disease of cardiovascular system;disease of the cardiovascular system;diseases -- cardiovascular;diseases cardiovascular;diseases of cardiovascular;diseases of the cardiovascular;diseases--cardiovascular;dis…	Mesh_UI:D002318;Mesh_MN:C14;DOID:1287;NCI:C2931;ICD9CM:429.2;UMLS_CUI:C0007222;SNOMEDCT_US_2016_03_01:155263000;SNOMEDCT_US_2016_03_01:194707003;SNOMEDCT_US_2016_03_01:195139006;SNOMEDCT_US_2016_03_01:195594006;SNOMEDCT_US_2016_03_01:266275004;SNOMEDCT_US_2016_03_01:266336005;SNOMEDCT_US_2016_03_01:49601007;	516594	Protein	Urotensin II	U-II;UII;Urotensin II;Urotensin-2;UTS2;PRO1068;u ii;u subtype ii;u type 2;u-type ii;u2-type;UCN2;urotensin 2;urotensin-ii;uts-ii;	SWISSPROT_AC:O95399;SWISSPROT_ID:UTS2_HUMAN;EMBL:AF104118;EMBL:AF140630;EMBL:AY358375;EMBL:Z98884;RefSeq:NP_006777.1;RefSeq:NP_068835.1;RefSeq:XP_011538839.1;RefSeq:XP_011538840.1;ProteinModelPortal:O95399;SWISSPROT_AC_OLD:Q5H8X7;SWISSPROT_AC_OLD:Q6UXF6;SWISSPROT_AC_OLD:Q9UKP7;GeneID:10911;KEGG:hsa:10911;UniGene:Hs.715862;GO:GO:0001666;GO:GO:0003105;GO:GO:0005102;GO:GO:0005179;GO:GO:0005576;GO:GO…
33996647	Cardiovascular Diseases -- UTS2	association	Pubmed 2006:16919371;Pubmed central 2017:5374664;Pubmed central 2011:3084835;Pubmed central 2013:3596952;Pubmed central 2018:5783511;	It is now well established that <b>urotensin-II</b> (UII) levels are increased in several <b>cardiovascular diseases</b>.[Pubmed 2006:16919371];Initial evidence suggested that <b>UII</b> contributes to the development of <b>cardiovascular diseases</b> as well as renal dysfunction, however in the last decade many studies have shown a possible cardioprotective role of high UII levels in patients wi…	433	Disease	Cardiovascular Diseases	Cardiovascular Diseases;cardiovascular system disease;disease of subdivision of hemolymphoid system;cardiovascular disease system;cardiovascular diseases--an;cardiovascular system the disease;disease of cardiovascular system;disease of the cardiovascular system;diseases -- cardiovascular;diseases cardiovascular;diseases of cardiovascular;diseases of the cardiovascular;diseases--cardiovascular;dis…	Mesh_UI:D002318;Mesh_MN:C14;DOID:1287;NCI:C2931;ICD9CM:429.2;UMLS_CUI:C0007222;SNOMEDCT_US_2016_03_01:155263000;SNOMEDCT_US_2016_03_01:194707003;SNOMEDCT_US_2016_03_01:195139006;SNOMEDCT_US_2016_03_01:195594006;SNOMEDCT_US_2016_03_01:266275004;SNOMEDCT_US_2016_03_01:266336005;SNOMEDCT_US_2016_03_01:49601007;	4348492	Gene	UTS2	PRO1068;U-II;UCN2;UII;urotensin 2;UTS2;u ii;u subtype ii;u type 2;u-type ii;u2-type;Urotensin II;Urotensin-2;urotensin-ii;uts-ii;	SWISSPROT_AC:O95399;SWISSPROT_ID:UTS2_HUMAN;GeneID:10911;Ensembl:ENSG00000049247;HGNC:HGNC:12636;MIM:604097;Vega:OTTHUMG00000001218;protein_accession:AAD13070.1;protein_accession:AAD55577.1;protein_accession:AAI26444.1;protein_accession:AAQ88741.1;protein_accession:CAY56005.1;protein_accession:CAY56006.1;protein_accession:EAW71587.1;protein_accession:EAW71588.1;protein_accession:EAW71589.1;protei…
34033802	IL-6 -<> Cardiovascular Diseases	regulation	Pubmed 2006:17194638;	<b>IL6</b> gene promoter polymorphisms may influence the outcome of <b>cardiovascular diseases</b>.[Pubmed 2006:17194638];	197638	Protein	IL-6	B-cell stimulatory factor 2;BSF-2;CDF;CTL differentiation factor;Hybridoma growth factor;IFN-beta-2;IFNB2;IL-6;IL6;Interferon beta-2;Interleukin-6;b cell stimulatory factor 2;b cell stimulatory factor-2;b-cell stimulatory factor-2;bsf- 2;BSF2;HGF;HSF;hsf-type;ifn beta 2;ifn-beta 2;ifn-beta2;il - 6;il -- 6;il -6;il 6;il- 6;il--6;il-6-type;il-vi;il6-type;interferon beta 2;interferon beta2;interfero…	SWISSPROT_AC:P05231;SWISSPROT_ID:IL6_HUMAN;EMBL:AF372214;EMBL:BC015511;EMBL:M14584;EMBL:M18403;EMBL:M29150;EMBL:M54894;EMBL:S56892;EMBL:X04402;EMBL:X04403;EMBL:X04430;EMBL:X04602;EMBL:Y00081;RefSeq:NP_000591.1;RefSeq:XP_011513692.1;ProteinModelPortal:P05231;STRING:9606.ENSP00000258743;SWISSPROT_AC_OLD:Q9UCU2;SWISSPROT_AC_OLD:Q9UCU3;SWISSPROT_AC_OLD:Q9UCU4;SMR:P05231;GeneID:3569;KEGG:hsa:3569;PIR:…	433	Disease	Cardiovascular Diseases	Cardiovascular Diseases;cardiovascular system disease;disease of subdivision of hemolymphoid system;cardiovascular disease system;cardiovascular diseases--an;cardiovascular system the disease;disease of cardiovascular system;disease of the cardiovascular system;diseases -- cardiovascular;diseases cardiovascular;diseases of cardiovascular;diseases of the cardiovascular;diseases--cardiovascular;dis…	Mesh_UI:D002318;Mesh_MN:C14;DOID:1287;NCI:C2931;ICD9CM:429.2;UMLS_CUI:C0007222;SNOMEDCT_US_2016_03_01:155263000;SNOMEDCT_US_2016_03_01:194707003;SNOMEDCT_US_2016_03_01:195139006;SNOMEDCT_US_2016_03_01:195594006;SNOMEDCT_US_2016_03_01:266275004;SNOMEDCT_US_2016_03_01:266336005;SNOMEDCT_US_2016_03_01:49601007;
34033811	Cardiovascular Diseases -- IL6	association	Pubmed 2006:17194638;	<b>IL6</b> gene promoter polymorphisms may influence the outcome of <b>cardiovascular diseases</b>.[Pubmed 2006:17194638];	433	Disease	Cardiovascular Diseases	Cardiovascular Diseases;cardiovascular system disease;disease of subdivision of hemolymphoid system;cardiovascular disease system;cardiovascular diseases--an;cardiovascular system the disease;disease of cardiovascular system;disease of the cardiovascular system;diseases -- cardiovascular;diseases cardiovascular;diseases of cardiovascular;diseases of the cardiovascular;diseases--cardiovascular;dis…	Mesh_UI:D002318;Mesh_MN:C14;DOID:1287;NCI:C2931;ICD9CM:429.2;UMLS_CUI:C0007222;SNOMEDCT_US_2016_03_01:155263000;SNOMEDCT_US_2016_03_01:194707003;SNOMEDCT_US_2016_03_01:195139006;SNOMEDCT_US_2016_03_01:195594006;SNOMEDCT_US_2016_03_01:266275004;SNOMEDCT_US_2016_03_01:266336005;SNOMEDCT_US_2016_03_01:49601007;	4342721	Gene	IL6	BSF-2;BSF2;CDF;HGF;HSF;IFN-beta-2;IFNB2;IL-6;IL6;interleukin 6;b cell stimulatory factor 2;b cell stimulatory factor-2;B-cell stimulatory factor 2;b-cell stimulatory factor-2;bsf- 2;CTL differentiation factor;hsf-type;Hybridoma growth factor;ifn beta 2;ifn-beta 2;ifn-beta2;il - 6;il -- 6;il -6;il 6;il- 6;il--6;il-6-type;il-vi;il6-type;interferon beta 2;Interferon beta-2;interferon beta2;interfero…	SWISSPROT_AC:P05231;SWISSPROT_ID:IL6_HUMAN;GeneID:3569;Ensembl:ENSG00000136244;HGNC:HGNC:6018;MIM:147620;Vega:OTTHUMG00000023178;protein_accession:AAA52728.1;protein_accession:AAA52729.1;protein_accession:AAA59154.1;protein_accession:AAC05673.1;protein_accession:AAC41704.1;protein_accession:AAD13886.1;protein_accession:AAH15511.1;protein_accession:AAK48987.1;protein_accession:AAN75009.1;protein_a…
34040330	Cardiovascular Diseases -- AAT	association	Pubmed 2007:17048073;Pubmed central 2017:5536304;	The role of <b>AAT</b> in <b>CVD</b> has not been definitively assessed and its effect on longevity has not yet fully been studied.[Pubmed 2007:17048073];This is an interesting finding as previous studies have assessed the relationship between <b>alpha-1-antitrypsin</b> and various <b>cardiovascular diseases</b> with conflicting results [36, 37].[Pubmed central 2017:5536304];	433	Disease	Cardiovascular Diseases	Cardiovascular Diseases;cardiovascular system disease;disease of subdivision of hemolymphoid system;cardiovascular disease system;cardiovascular diseases--an;cardiovascular system the disease;disease of cardiovascular system;disease of the cardiovascular system;diseases -- cardiovascular;diseases cardiovascular;diseases of cardiovascular;diseases of the cardiovascular;diseases--cardiovascular;dis…	Mesh_UI:D002318;Mesh_MN:C14;DOID:1287;NCI:C2931;ICD9CM:429.2;UMLS_CUI:C0007222;SNOMEDCT_US_2016_03_01:155263000;SNOMEDCT_US_2016_03_01:194707003;SNOMEDCT_US_2016_03_01:195139006;SNOMEDCT_US_2016_03_01:195594006;SNOMEDCT_US_2016_03_01:266275004;SNOMEDCT_US_2016_03_01:266336005;SNOMEDCT_US_2016_03_01:49601007;	2842	Protein	AAT	A1AT;AAT;Alpha-1 protease inhibitor;Alpha-1-antiproteinase;Alpha-1-antitrypsin;PI;Serpin A1;SERPINA1;a-1 antitrypsin;a-1-antitrypsin;a-1at;a-i antitrypsin;a1 antitrypsin;a1- antitrypsin;a1-antitrypsin;a1-protease inhibitor;A1A;alpha - 1 antitrypsin;alpha 1 -antitrypsin;alpha 1 -protease inhibitor;alpha 1 antiproteinase;alpha 1 antitrypsin;alpha 1 inhibitor of protease;alpha 1 protease inhibitor;a…	SWISSPROT_AC:P01009;SWISSPROT_ID:A1AT_HUMAN;EMBL:AF113676;EMBL:AF130068;EMBL:AK315637;EMBL:AM048838;EMBL:BC011991;EMBL:BC015642;EMBL:BT019455;EMBL:BX161449;EMBL:BX247968;EMBL:BX248002;EMBL:BX248257;EMBL:DQ682455;EMBL:J00064;EMBL:J00065;EMBL:J00066;EMBL:J00067;EMBL:J02619;EMBL:K01396;EMBL:K02212;EMBL:M11465;EMBL:M26123;EMBL:V00496;EMBL:X01683;EMBL:X02920;RefSeq:NP_000286.3;RefSeq:NP_001002235.1;Re…
34040362	Cardiovascular Diseases -- SERPINA1	association	Pubmed 2007:17048073;Pubmed central 2017:5536304;	The role of <b>AAT</b> in <b>CVD</b> has not been definitively assessed and its effect on longevity has not yet fully been studied.[Pubmed 2007:17048073];This is an interesting finding as previous studies have assessed the relationship between <b>alpha-1-antitrypsin</b> and various <b>cardiovascular diseases</b> with conflicting results [36, 37].[Pubmed central 2017:5536304];	433	Disease	Cardiovascular Diseases	Cardiovascular Diseases;cardiovascular system disease;disease of subdivision of hemolymphoid system;cardiovascular disease system;cardiovascular diseases--an;cardiovascular system the disease;disease of cardiovascular system;disease of the cardiovascular system;diseases -- cardiovascular;diseases cardiovascular;diseases of cardiovascular;diseases of the cardiovascular;diseases--cardiovascular;dis…	Mesh_UI:D002318;Mesh_MN:C14;DOID:1287;NCI:C2931;ICD9CM:429.2;UMLS_CUI:C0007222;SNOMEDCT_US_2016_03_01:155263000;SNOMEDCT_US_2016_03_01:194707003;SNOMEDCT_US_2016_03_01:195139006;SNOMEDCT_US_2016_03_01:195594006;SNOMEDCT_US_2016_03_01:266275004;SNOMEDCT_US_2016_03_01:266336005;SNOMEDCT_US_2016_03_01:49601007;	4344025	Gene	SERPINA1	A1A;A1AT;AAT;alpha1AT;PI;PI1;PRO2275;serpin family A member 1;SERPINA1;a-1 antitrypsin;a-1-antitrypsin;a-1at;a-i antitrypsin;a1 antitrypsin;a1- antitrypsin;a1-antitrypsin;a1-protease inhibitor;alpha - 1 antitrypsin;alpha 1 -antitrypsin;alpha 1 -protease inhibitor;alpha 1 antiproteinase;alpha 1 antitrypsin;alpha 1 inhibitor of protease;alpha 1 protease inhibitor;alpha 1- antitrypsin;alpha 1--antit…	SWISSPROT_AC:P01009;SWISSPROT_ID:A1AT_HUMAN;GeneID:5265;Ensembl:ENSG00000197249;HGNC:HGNC:8941;MIM:107400;Vega:OTTHUMG00000150355;protein_accession:AAA51545.1;protein_accession:AAA51546.1;protein_accession:AAA51547.1;protein_accession:AAB59369.1;protein_accession:AAB59370.1;protein_accession:AAB59371.1;protein_accession:AAB59375.1;protein_accession:AAB59495.1;protein_accession:AAF15128.1;protein_…
34104496	Cardiovascular Diseases -- SOCS2	association	Pubmed 2006:17070092;	Consistent with the role of cytokines in human physiology, any <b>SOCS2</b> imbalance could result in a broad range of pathologies such as <b>cardiovascular diseases</b>, insulin resistance, cancer, and severe infections, among others.[Pubmed 2006:17070092];	433	Disease	Cardiovascular Diseases	Cardiovascular Diseases;cardiovascular system disease;disease of subdivision of hemolymphoid system;cardiovascular disease system;cardiovascular diseases--an;cardiovascular system the disease;disease of cardiovascular system;disease of the cardiovascular system;diseases -- cardiovascular;diseases cardiovascular;diseases of cardiovascular;diseases of the cardiovascular;diseases--cardiovascular;dis…	Mesh_UI:D002318;Mesh_MN:C14;DOID:1287;NCI:C2931;ICD9CM:429.2;UMLS_CUI:C0007222;SNOMEDCT_US_2016_03_01:155263000;SNOMEDCT_US_2016_03_01:194707003;SNOMEDCT_US_2016_03_01:195139006;SNOMEDCT_US_2016_03_01:195594006;SNOMEDCT_US_2016_03_01:266275004;SNOMEDCT_US_2016_03_01:266336005;SNOMEDCT_US_2016_03_01:49601007;	454059	Protein	SOCS2	CIS-2;CIS2;Cytokine-inducible SH2 protein 2;SOCS-2;SOCS2;SSI-2;SSI2;STAT-induced STAT inhibitor 2;STATI2;Suppressor of cytokine signaling 2;cis 2;cis ii;cis of type 2;Cish2;socs 2;socs2-type;ssi 2;ssi ii;suppressor of cytokine signaling -2;suppressor of cytokine signaling-2;	SWISSPROT_AC:O14508;SWISSPROT_ID:SOCS2_HUMAN;EMBL:AB004903;EMBL:AB006966;EMBL:AF020590;EMBL:AF037989;EMBL:AF132441;EMBL:AK290546;EMBL:AK313165;EMBL:BC010399;EMBL:CH471054;RefSeq:NP_001257396.1;RefSeq:NP_001257397.1;RefSeq:NP_001257398.1;RefSeq:NP_001257399.1;RefSeq:NP_001257400.1;RefSeq:NP_003868.1;RefSeq:XP_016875645.1;ProteinModelPortal:O14508;STRING:9606.ENSP00000339428;SWISSPROT_AC_OLD:A8K3D1…
34104558	Cardiovascular Diseases -- SOCS2	association	Pubmed 2006:17070092;	Consistent with the role of cytokines in human physiology, any <b>SOCS2</b> imbalance could result in a broad range of pathologies such as <b>cardiovascular diseases</b>, insulin resistance, cancer, and severe infections, among others.[Pubmed 2006:17070092];	433	Disease	Cardiovascular Diseases	Cardiovascular Diseases;cardiovascular system disease;disease of subdivision of hemolymphoid system;cardiovascular disease system;cardiovascular diseases--an;cardiovascular system the disease;disease of cardiovascular system;disease of the cardiovascular system;diseases -- cardiovascular;diseases cardiovascular;diseases of cardiovascular;diseases of the cardiovascular;diseases--cardiovascular;dis…	Mesh_UI:D002318;Mesh_MN:C14;DOID:1287;NCI:C2931;ICD9CM:429.2;UMLS_CUI:C0007222;SNOMEDCT_US_2016_03_01:155263000;SNOMEDCT_US_2016_03_01:194707003;SNOMEDCT_US_2016_03_01:195139006;SNOMEDCT_US_2016_03_01:195594006;SNOMEDCT_US_2016_03_01:266275004;SNOMEDCT_US_2016_03_01:266336005;SNOMEDCT_US_2016_03_01:49601007;	4346794	Gene	SOCS2	CIS2;Cish2;SOCS-2;SOCS2;SSI-2;SSI2;STATI2;suppressor of cytokine signaling 2;cis 2;cis ii;cis of type 2;CIS-2;Cytokine-inducible SH2 protein 2;socs 2;socs2-type;ssi 2;ssi ii;STAT-induced STAT inhibitor 2;suppressor of cytokine signaling -2;suppressor of cytokine signaling-2;	SWISSPROT_AC:O14508;SWISSPROT_ID:SOCS2_HUMAN;GeneID:8835;Ensembl:ENSG00000120833;HGNC:HGNC:19382;MIM:605117;Vega:OTTHUMG00000170160;protein_accession:AAC34745.1;protein_accession:AAC98896.1;protein_accession:AAD27710.1;protein_accession:AAH10399.1;protein_accession:BAA22429.1;protein_accession:BAA22536.1;protein_accession:BAF83235.1;protein_accession:BAG35983.1;protein_accession:BAG60027.1;protei…
34110090	Cardiovascular Diseases -- COL11A2	association	Pubmed 2006:17055069;Pubmed 2007:17919258;	Pharmacological inhibitors of <b>PARP</b> have entered clinical testing as cytoprotective agents in <b>cardiovascular diseases</b> and as adjunct antitumor therapeutics.[Pubmed 2006:17055069];Role of poly(ADP-ribose) polymerase 1 (PARP-1) in <b>cardiovascular diseases</b>: the therapeutic potential of <b>PARP</b> inhibitors.[Pubmed 2007:17919258];	433	Disease	Cardiovascular Diseases	Cardiovascular Diseases;cardiovascular system disease;disease of subdivision of hemolymphoid system;cardiovascular disease system;cardiovascular diseases--an;cardiovascular system the disease;disease of cardiovascular system;disease of the cardiovascular system;diseases -- cardiovascular;diseases cardiovascular;diseases of cardiovascular;diseases of the cardiovascular;diseases--cardiovascular;dis…	Mesh_UI:D002318;Mesh_MN:C14;DOID:1287;NCI:C2931;ICD9CM:429.2;UMLS_CUI:C0007222;SNOMEDCT_US_2016_03_01:155263000;SNOMEDCT_US_2016_03_01:194707003;SNOMEDCT_US_2016_03_01:195139006;SNOMEDCT_US_2016_03_01:195594006;SNOMEDCT_US_2016_03_01:266275004;SNOMEDCT_US_2016_03_01:266336005;SNOMEDCT_US_2016_03_01:49601007;	74165	Protein	COL11A2	COBA2;COL11A2;Collagen alpha-2(XI) chain;col11a-2;col11alpha2;collagen alpha 2(xi);collagen alpha-2(xi);collagen alpha2(xi);collagen type XI alpha 2 chain;collagen type xi alpha-2;collagen type xi alpha2;dfna 13;DFNA13;DFNB53;FBCG2;HKE5;PARP;parp-type;stl 3;stl-3;STL3;	SWISSPROT_AC:P13942;SWISSPROT_ID:COBA2_HUMAN;EMBL:AL031228;EMBL:AL645940;EMBL:AL662824;EMBL:AL844527;EMBL:AL845446;EMBL:BC053886;EMBL:CH471081;EMBL:CR759733;EMBL:CR936877;EMBL:J04974;EMBL:L18987;EMBL:U32169;EMBL:U41065;EMBL:U41066;EMBL:U41067;EMBL:U41069;RefSeq:NP_001157243.1;RefSeq:NP_542411.2;RefSeq:NP_542412.2;RefSeq:XP_016865739.1;ProteinModelPortal:P13942;SWISSPROT_AC_OLD:A6NLX2;SWISSPROT_AC…
34110135	Cardiovascular Diseases -- PARP-1	association	Pubmed 2006:17055069;Pubmed 2007:17919258;Pubmed central 2017:5667784;	Pharmacological inhibitors of <b>PARP</b> have entered clinical testing as cytoprotective agents in <b>cardiovascular diseases</b> and as adjunct antitumor therapeutics.[Pubmed 2006:17055069];Role of <b>poly(ADP-ribose) polymerase 1</b> (PARP-1) in <b>cardiovascular diseases</b>: the therapeutic potential of PARP inhibitors.[Pubmed 2007:17919258];Role of poly(ADP-ribose) polymerase 1 (PARP-1) in …	433	Disease	Cardiovascular Diseases	Cardiovascular Diseases;cardiovascular system disease;disease of subdivision of hemolymphoid system;cardiovascular disease system;cardiovascular diseases--an;cardiovascular system the disease;disease of cardiovascular system;disease of the cardiovascular system;diseases -- cardiovascular;diseases cardiovascular;diseases of cardiovascular;diseases of the cardiovascular;diseases--cardiovascular;dis…	Mesh_UI:D002318;Mesh_MN:C14;DOID:1287;NCI:C2931;ICD9CM:429.2;UMLS_CUI:C0007222;SNOMEDCT_US_2016_03_01:155263000;SNOMEDCT_US_2016_03_01:194707003;SNOMEDCT_US_2016_03_01:195139006;SNOMEDCT_US_2016_03_01:195594006;SNOMEDCT_US_2016_03_01:266275004;SNOMEDCT_US_2016_03_01:266336005;SNOMEDCT_US_2016_03_01:49601007;	301963	Protein	PARP-1	ADP-ribosyltransferase diphtheria toxin-like 1;ADPRT;ADPRT 1;ARTD1;EC 2.4.2.30;NAD(+) ADP-ribosyltransferase 1;PARP-1;PARP1;Poly [ADP-ribose] polymerase 1;Poly[ADP-ribose] synthase 1;PPOL;ADPRT1;artd-1;pADPRT-1;PARP;parp 1;parp i;parp-i;parp-type;poly [adp ribose] polymerase 1;poly [adp-ribose] polymerase-1;poly [adp-ribose] polymerase1;poly(adp ribose) polymerase 1;poly(adp ribose) polymerase-1;…	SWISSPROT_AC:P09874;SWISSPROT_ID:PARP1_HUMAN;EMBL:AF524947;EMBL:AL359704;EMBL:AL359742;EMBL:BC037545;EMBL:CH471098;EMBL:J03473;EMBL:M17081;EMBL:M18112;EMBL:M29544;EMBL:M29545;EMBL:M29766;EMBL:M29767;EMBL:M29768;EMBL:M29769;EMBL:M29770;EMBL:M29771;EMBL:M29772;EMBL:M29773;EMBL:M29774;EMBL:M29775;EMBL:M29776;EMBL:M29777;EMBL:M29778;EMBL:M29779;EMBL:M29780;EMBL:M29781;EMBL:M29782;EMBL:M29783;EMBL:M29…
34110165	Cardiovascular Diseases -- PARP1	association	Pubmed 2006:17055069;Pubmed 2007:17919258;Pubmed central 2017:5667784;	Pharmacological inhibitors of <b>PARP</b> have entered clinical testing as cytoprotective agents in <b>cardiovascular diseases</b> and as adjunct antitumor therapeutics.[Pubmed 2006:17055069];Role of <b>poly(ADP-ribose) polymerase 1</b> (PARP-1) in <b>cardiovascular diseases</b>: the therapeutic potential of PARP inhibitors.[Pubmed 2007:17919258];Role of poly(ADP-ribose) polymerase 1 (PARP-1) in …	433	Disease	Cardiovascular Diseases	Cardiovascular Diseases;cardiovascular system disease;disease of subdivision of hemolymphoid system;cardiovascular disease system;cardiovascular diseases--an;cardiovascular system the disease;disease of cardiovascular system;disease of the cardiovascular system;diseases -- cardiovascular;diseases cardiovascular;diseases of cardiovascular;diseases of the cardiovascular;diseases--cardiovascular;dis…	Mesh_UI:D002318;Mesh_MN:C14;DOID:1287;NCI:C2931;ICD9CM:429.2;UMLS_CUI:C0007222;SNOMEDCT_US_2016_03_01:155263000;SNOMEDCT_US_2016_03_01:194707003;SNOMEDCT_US_2016_03_01:195139006;SNOMEDCT_US_2016_03_01:195594006;SNOMEDCT_US_2016_03_01:266275004;SNOMEDCT_US_2016_03_01:266336005;SNOMEDCT_US_2016_03_01:49601007;	4339917	Gene	PARP1	ADPRT;ADPRT 1;ADPRT1;ARTD1;pADPRT-1;PARP;PARP-1;PARP1;poly(ADP-ribose) polymerase 1;PPOL;ADP-ribosyltransferase diphtheria toxin-like 1;artd-1;EC 2.4.2.30;NAD(+) ADP-ribosyltransferase 1;parp 1;parp i;parp-i;parp-type;poly [adp ribose] polymerase 1;Poly [ADP-ribose] polymerase 1;poly [adp-ribose] polymerase-1;poly [adp-ribose] polymerase1;poly(adp ribose) polymerase 1;poly(adp ribose) polymerase-…	SWISSPROT_AC:P09874;SWISSPROT_ID:PARP1_HUMAN;GeneID:142;Ensembl:ENSG00000143799;HGNC:HGNC:270;MIM:173870;Vega:OTTHUMG00000037556;protein_accession:AAA51599.1;protein_accession:AAA51663.1;protein_accession:AAA60000.1;protein_accession:AAA60137.1;protein_accession:AAA60155.1;protein_accession:AAB59447.1;protein_accession:AAH14206.1;protein_accession:AAH18620.1;protein_accession:AAH37545.1;protein_a…
34110202	Cardiovascular Diseases -- COL11A2	association	Pubmed 2006:17055069;Pubmed 2007:17919258;	Pharmacological inhibitors of <b>PARP</b> have entered clinical testing as cytoprotective agents in <b>cardiovascular diseases</b> and as adjunct antitumor therapeutics.[Pubmed 2006:17055069];Role of poly(ADP-ribose) polymerase 1 (PARP-1) in <b>cardiovascular diseases</b>: the therapeutic potential of <b>PARP</b> inhibitors.[Pubmed 2007:17919258];	433	Disease	Cardiovascular Diseases	Cardiovascular Diseases;cardiovascular system disease;disease of subdivision of hemolymphoid system;cardiovascular disease system;cardiovascular diseases--an;cardiovascular system the disease;disease of cardiovascular system;disease of the cardiovascular system;diseases -- cardiovascular;diseases cardiovascular;diseases of cardiovascular;diseases of the cardiovascular;diseases--cardiovascular;dis…	Mesh_UI:D002318;Mesh_MN:C14;DOID:1287;NCI:C2931;ICD9CM:429.2;UMLS_CUI:C0007222;SNOMEDCT_US_2016_03_01:155263000;SNOMEDCT_US_2016_03_01:194707003;SNOMEDCT_US_2016_03_01:195139006;SNOMEDCT_US_2016_03_01:195594006;SNOMEDCT_US_2016_03_01:266275004;SNOMEDCT_US_2016_03_01:266336005;SNOMEDCT_US_2016_03_01:49601007;	4340865	Gene	COL11A2	COL11A2;collagen type XI alpha 2 chain;DFNA13;DFNB53;FBCG2;HKE5;PARP;STL3;COBA2;col11a-2;col11alpha2;collagen alpha 2(xi);collagen alpha-2(xi);Collagen alpha-2(XI) chain;collagen alpha2(xi);collagen type xi alpha-2;collagen type xi alpha2;dfna 13;parp-type;stl 3;stl-3;	SWISSPROT_AC:P13942;SWISSPROT_ID:COBA2_HUMAN;GeneID:1302;Ensembl:ENSG00000204248;HGNC:HGNC:2187;MIM:120290;Vega:OTTHUMG00000031036;protein_accession:AAA35498.1;protein_accession:AAA52034.1;protein_accession:AAC17464.1;protein_accession:AAC17465.1;protein_accession:AAC50213.1;protein_accession:AAC50214.1;protein_accession:AAC50215.1;protein_accession:AAH53886.1;protein_accession:BAC85467.1;protein…
34153991	Cardiovascular Diseases -- Cystatin-C	association	Pubmed 2012:22559802;Pubmed 2007:17234172;Pubmed central 2015:4404983;Pubmed central 2015:4612445;Pubmed central 2014:3896450;Pubmed central 2017:5731859;	The importance of NGAL and <b>cystatin C</b> biomarkers in <b>cardiovascular diseases</b>.[Pubmed 2012:22559802];Further limitations are the effect of thyroid dysfunction, of high glucocorticoid doses and potentially the presence of <b>cardiovascular diseases</b> on <b>cystatin C</b> levels.[Pubmed 2007:17234172];The results of Ã¢Â€Â˜Ã¢Â€Â™The Heart and Soul StudyÃ¢Â€Â™Ã¢Â€Â™ have indicated that …	433	Disease	Cardiovascular Diseases	Cardiovascular Diseases;cardiovascular system disease;disease of subdivision of hemolymphoid system;cardiovascular disease system;cardiovascular diseases--an;cardiovascular system the disease;disease of cardiovascular system;disease of the cardiovascular system;diseases -- cardiovascular;diseases cardiovascular;diseases of cardiovascular;diseases of the cardiovascular;diseases--cardiovascular;dis…	Mesh_UI:D002318;Mesh_MN:C14;DOID:1287;NCI:C2931;ICD9CM:429.2;UMLS_CUI:C0007222;SNOMEDCT_US_2016_03_01:155263000;SNOMEDCT_US_2016_03_01:194707003;SNOMEDCT_US_2016_03_01:195139006;SNOMEDCT_US_2016_03_01:195594006;SNOMEDCT_US_2016_03_01:266275004;SNOMEDCT_US_2016_03_01:266336005;SNOMEDCT_US_2016_03_01:49601007;	90894	Protein	Cystatin-C	CST3;Cystatin-3;Cystatin-C;CYTC;Gamma-trace;Neuroendocrine basic polypeptide;Post-gamma-globulin;ARMD11;c cystatin;cystatin C;cystatin c--an;cystatin c-type;g-trace;gamma trace;HEL-S-2;post-gamma globulin;	SWISSPROT_AC:P01034;SWISSPROT_ID:CYTC_HUMAN;EMBL:AK312213;EMBL:AL121894;EMBL:BC013083;EMBL:BC110305;EMBL:BT006839;EMBL:CH471133;EMBL:CR541988;EMBL:CR542018;EMBL:M27889;EMBL:M27890;EMBL:M27891;EMBL:X05607;EMBL:X52255;EMBL:X61681;EMBL:X61682;EMBL:X61683;RefSeq:NP_000090.1;RefSeq:NP_001275543.1;ProteinModelPortal:P01034;STRING:9606.ENSP00000366124;SWISSPROT_AC_OLD:B2R5J9;SWISSPROT_AC_OLD:D3DW42;SWIS…
34227016	Cardiovascular Diseases -- TXNIP	association	Pubmed 2007:17172268;	Thioredoxin activity is regulated by the endogenous inhibitor thioredoxin-binding protein 2 (TBP-2), indicating an important role of the balance between thioredoxin and <b>TBP-2</b> levels in <b>cardiovascular diseases</b>.[Pubmed 2007:17172268];	433	Disease	Cardiovascular Diseases	Cardiovascular Diseases;cardiovascular system disease;disease of subdivision of hemolymphoid system;cardiovascular disease system;cardiovascular diseases--an;cardiovascular system the disease;disease of cardiovascular system;disease of the cardiovascular system;diseases -- cardiovascular;diseases cardiovascular;diseases of cardiovascular;diseases of the cardiovascular;diseases--cardiovascular;dis…	Mesh_UI:D002318;Mesh_MN:C14;DOID:1287;NCI:C2931;ICD9CM:429.2;UMLS_CUI:C0007222;SNOMEDCT_US_2016_03_01:155263000;SNOMEDCT_US_2016_03_01:194707003;SNOMEDCT_US_2016_03_01:195139006;SNOMEDCT_US_2016_03_01:195594006;SNOMEDCT_US_2016_03_01:266275004;SNOMEDCT_US_2016_03_01:266336005;SNOMEDCT_US_2016_03_01:49601007;	506352	Protein	TXNIP	Thioredoxin-binding protein 2;Thioredoxin-interacting protein;TXNIP;VDUP1;Vitamin D3 up-regulated protein 1;ARRDC6;EST01027;HHCPA78;protein thioredoxin-interacting;THIF;thioredoxin interacting protein;thioredoxin-interacting-protein;vdup-1;vitamin d3 up-regulated protein-1;vitamin d3-up-regulated protein 1;	SWISSPROT_AC:Q9H3M7;SWISSPROT_ID:TXNIP_HUMAN;EMBL:AB051901;EMBL:AF333001;EMBL:AK304670;EMBL:AL138842;EMBL:AL160282;EMBL:AY594328;EMBL:BC093702;EMBL:BC093704;EMBL:S73591;RefSeq:NP_001300901.1;RefSeq:NP_006463.3;ProteinModelPortal:Q9H3M7;STRING:9606.ENSP00000358323;SWISSPROT_AC_OLD:B4E3D3;SWISSPROT_AC_OLD:Q16226;SWISSPROT_AC_OLD:Q6PML0;SWISSPROT_AC_OLD:Q9BXG9;SMR:Q9H3M7;GeneID:10628;KEGG:hsa:10628;…
34227033	Cardiovascular Diseases -- TXNIP	association	Pubmed 2007:17172268;	Thioredoxin activity is regulated by the endogenous inhibitor thioredoxin-binding protein 2 (TBP-2), indicating an important role of the balance between thioredoxin and <b>TBP-2</b> levels in <b>cardiovascular diseases</b>.[Pubmed 2007:17172268];	433	Disease	Cardiovascular Diseases	Cardiovascular Diseases;cardiovascular system disease;disease of subdivision of hemolymphoid system;cardiovascular disease system;cardiovascular diseases--an;cardiovascular system the disease;disease of cardiovascular system;disease of the cardiovascular system;diseases -- cardiovascular;diseases cardiovascular;diseases of cardiovascular;diseases of the cardiovascular;diseases--cardiovascular;dis…	Mesh_UI:D002318;Mesh_MN:C14;DOID:1287;NCI:C2931;ICD9CM:429.2;UMLS_CUI:C0007222;SNOMEDCT_US_2016_03_01:155263000;SNOMEDCT_US_2016_03_01:194707003;SNOMEDCT_US_2016_03_01:195139006;SNOMEDCT_US_2016_03_01:195594006;SNOMEDCT_US_2016_03_01:266275004;SNOMEDCT_US_2016_03_01:266336005;SNOMEDCT_US_2016_03_01:49601007;	4348263	Gene	TXNIP	ARRDC6;EST01027;HHCPA78;THIF;thioredoxin interacting protein;TXNIP;VDUP1;protein thioredoxin-interacting;Thioredoxin-binding protein 2;Thioredoxin-interacting protein;thioredoxin-interacting-protein;vdup-1;Vitamin D3 up-regulated protein 1;vitamin d3 up-regulated protein-1;vitamin d3-up-regulated protein 1;	SWISSPROT_AC:Q9H3M7;SWISSPROT_ID:TXNIP_HUMAN;GeneID:10628;Ensembl:ENSG00000265972;HGNC:HGNC:16952;MIM:606599;Vega:OTTHUMG00000013755;protein_accession:AAB31977.2;protein_accession:AAH93702.1;protein_accession:AAH93704.1;protein_accession:AAK37514.1;protein_accession:AAT01927.2;protein_accession:BAB18859.1;protein_accession:BAG62739.1;protein_accession:BAG62780.1;protein_accession:BAG65445.1;prote…
34237079	Cardiovascular Diseases -- AGTR1	association	Pubmed 2007:17146658;Pubmed central 2016:4926367;	The <b>angiotensin II type 1 receptor</b> (AT1R) 1166A/C polymorphism is reported to be implicated in <b>cardiovascular diseases</b>.[Pubmed 2007:17146658];Genetic polymorphisms of <b>AGTR1</b> have been found to be closely related to <b>cardiovascular diseases</b>, metabolic disorders and even longevity in previous studies [18,19,20,21,22].[Pubmed central 2016:4926367];	433	Disease	Cardiovascular Diseases	Cardiovascular Diseases;cardiovascular system disease;disease of subdivision of hemolymphoid system;cardiovascular disease system;cardiovascular diseases--an;cardiovascular system the disease;disease of cardiovascular system;disease of the cardiovascular system;diseases -- cardiovascular;diseases cardiovascular;diseases of cardiovascular;diseases of the cardiovascular;diseases--cardiovascular;dis…	Mesh_UI:D002318;Mesh_MN:C14;DOID:1287;NCI:C2931;ICD9CM:429.2;UMLS_CUI:C0007222;SNOMEDCT_US_2016_03_01:155263000;SNOMEDCT_US_2016_03_01:194707003;SNOMEDCT_US_2016_03_01:195139006;SNOMEDCT_US_2016_03_01:195594006;SNOMEDCT_US_2016_03_01:266275004;SNOMEDCT_US_2016_03_01:266336005;SNOMEDCT_US_2016_03_01:49601007;	12586	Protein	AGTR1	AGTR1;AGTR1A;AGTR1B;Angiotensin II type-1 receptor;AT1;AT1AR;AT1BR;AT2R1;AT2R1B;Type-1 angiotensin II receptor;1 angiotensin ii receptor;1 angiotensin ii-receptor;1 angiotensin-2 receptor;1 angiotensin-ii receptor;1 angiotensin-ii-receptor;1 receptor of angiotensin ii;1 receptor of the angiotensin ii;1-angiotensin type 2 receptor;AG2S;agtr-1;angiotensin 2 receptor type 1;angiotensin 2 type 1 rece…	SWISSPROT_AC:P30556;SWISSPROT_ID:AGTR1_HUMAN;EMBL:AF245699;EMBL:AY221090;EMBL:BC022447;EMBL:D13814;EMBL:M87290;EMBL:M91464;EMBL:M93394;EMBL:S77410;EMBL:X65699;EMBL:Z11162;RefSeq:NP_000676.1;RefSeq:NP_004826.5;RefSeq:NP_033611.1;ProteinModelPortal:P30556;STRING:9606.ENSP00000273430;SWISSPROT_AC_OLD:Q13725;SWISSPROT_AC_OLD:Q8TBK4;SMR:P30556;GeneID:185;KEGG:hsa:185;PIR:I39418;PIR:JC1104;eggNOG:ENOG4…
34237141	Cardiovascular Diseases -- AGTR1	association	Pubmed 2007:17146658;Pubmed central 2016:4926367;	The <b>angiotensin II type 1 receptor</b> (AT1R) 1166A/C polymorphism is reported to be implicated in <b>cardiovascular diseases</b>.[Pubmed 2007:17146658];Genetic polymorphisms of <b>AGTR1</b> have been found to be closely related to <b>cardiovascular diseases</b>, metabolic disorders and even longevity in previous studies [18,19,20,21,22].[Pubmed central 2016:4926367];	433	Disease	Cardiovascular Diseases	Cardiovascular Diseases;cardiovascular system disease;disease of subdivision of hemolymphoid system;cardiovascular disease system;cardiovascular diseases--an;cardiovascular system the disease;disease of cardiovascular system;disease of the cardiovascular system;diseases -- cardiovascular;diseases cardiovascular;diseases of cardiovascular;diseases of the cardiovascular;diseases--cardiovascular;dis…	Mesh_UI:D002318;Mesh_MN:C14;DOID:1287;NCI:C2931;ICD9CM:429.2;UMLS_CUI:C0007222;SNOMEDCT_US_2016_03_01:155263000;SNOMEDCT_US_2016_03_01:194707003;SNOMEDCT_US_2016_03_01:195139006;SNOMEDCT_US_2016_03_01:195594006;SNOMEDCT_US_2016_03_01:266275004;SNOMEDCT_US_2016_03_01:266336005;SNOMEDCT_US_2016_03_01:49601007;	4339956	Gene	AGTR1	AG2S;AGTR1;AGTR1B;angiotensin II receptor type 1;AT1;AT1AR;AT1B;AT1BR;AT1R;AT2R1;HAT1R;1 angiotensin ii receptor;1 angiotensin ii-receptor;1 angiotensin-2 receptor;1 angiotensin-ii receptor;1 angiotensin-ii-receptor;1 receptor of angiotensin ii;1 receptor of the angiotensin ii;1-angiotensin type 2 receptor;agtr-1;AGTR1A;angiotensin 2 receptor type 1;angiotensin 2 type 1 receptor;angiotensin ii -r…	SWISSPROT_AC:P30556;SWISSPROT_ID:AGTR1_HUMAN;GeneID:185;Ensembl:ENSG00000144891;HGNC:HGNC:336;MIM:106165;Vega:OTTHUMG00000159503;protein_accession:AAA35535.1;protein_accession:AAA35569.1;protein_accession:AAA58370.1;protein_accession:AAB34644.1;protein_accession:AAB35647.1;protein_accession:AAF70464.1;protein_accession:AAH22447.1;protein_accession:AAH68494.1;protein_accession:AAO65968.1;protein_a…
34266693	Cardiovascular Diseases -- PTS	association	Pubmed 2007:18268930;Pubmed central 2015:4756974;Pubmed central 2007:2699968;	80,840 <b>pts</b> (64.4%) were treated for <b>cardiovascular diseases</b>, 17,091 subjects for diabetes (12.4%) and 10,292 for depression (8%).[Pubmed 2007:18268930];Table-2 summarizes the patientsÃ¢Â€Â™ organic co-morbidities: <b>cardiovascular diseases</b> in 7 <b>pts</b> (22%), hypertension in 18 pts (58%), diabetes in 12 pts (38%) and abnormal total serum cholesterol in 13 pts (41%).[Pubmed c…	433	Disease	Cardiovascular Diseases	Cardiovascular Diseases;cardiovascular system disease;disease of subdivision of hemolymphoid system;cardiovascular disease system;cardiovascular diseases--an;cardiovascular system the disease;disease of cardiovascular system;disease of the cardiovascular system;diseases -- cardiovascular;diseases cardiovascular;diseases of cardiovascular;diseases of the cardiovascular;diseases--cardiovascular;dis…	Mesh_UI:D002318;Mesh_MN:C14;DOID:1287;NCI:C2931;ICD9CM:429.2;UMLS_CUI:C0007222;SNOMEDCT_US_2016_03_01:155263000;SNOMEDCT_US_2016_03_01:194707003;SNOMEDCT_US_2016_03_01:195139006;SNOMEDCT_US_2016_03_01:195594006;SNOMEDCT_US_2016_03_01:266275004;SNOMEDCT_US_2016_03_01:266336005;SNOMEDCT_US_2016_03_01:49601007;	340276	Protein	PTS	6-pyruvoyl tetrahydrobiopterin synthase;EC 4.2.3.12;PTP synthase;PTPS;PTS;6- pyruvoyltetrahydropterin synthase;6-pyruvoyl- tetrahydrobiopterin synthase;6-pyruvoyl-tetrahydrobiopterin synthase;6-pyruvoyltetrahydropterin synthase;pts-type;	SWISSPROT_AC:Q03393;SWISSPROT_ID:PTPS_HUMAN;EMBL:AB042297;EMBL:BC009686;EMBL:BC018029;EMBL:CH471065;EMBL:D17400;EMBL:D25234;EMBL:EF445018;EMBL:L76259;EMBL:M97655;EMBL:U63380;EMBL:U63381;EMBL:U63382;EMBL:U63383;RefSeq:NP_000308.1;ProteinModelPortal:Q03393;STRING:9606.ENSP00000280362;SWISSPROT_AC_OLD:B0YJ87;SWISSPROT_AC_OLD:Q8WVG8;SMR:Q03393;GeneID:5805;KEGG:hsa:5805;PIR:JC1405;eggNOG:COG0720;eggNO…
34266740	Cardiovascular Diseases -- PTS	association	Pubmed 2007:18268930;Pubmed central 2015:4756974;Pubmed central 2007:2699968;	80,840 <b>pts</b> (64.4%) were treated for <b>cardiovascular diseases</b>, 17,091 subjects for diabetes (12.4%) and 10,292 for depression (8%).[Pubmed 2007:18268930];Table-2 summarizes the patientsÃ¢Â€Â™ organic co-morbidities: <b>cardiovascular diseases</b> in 7 <b>pts</b> (22%), hypertension in 18 pts (58%), diabetes in 12 pts (38%) and abnormal total serum cholesterol in 13 pts (41%).[Pubmed c…	433	Disease	Cardiovascular Diseases	Cardiovascular Diseases;cardiovascular system disease;disease of subdivision of hemolymphoid system;cardiovascular disease system;cardiovascular diseases--an;cardiovascular system the disease;disease of cardiovascular system;disease of the cardiovascular system;diseases -- cardiovascular;diseases cardiovascular;diseases of cardiovascular;diseases of the cardiovascular;diseases--cardiovascular;dis…	Mesh_UI:D002318;Mesh_MN:C14;DOID:1287;NCI:C2931;ICD9CM:429.2;UMLS_CUI:C0007222;SNOMEDCT_US_2016_03_01:155263000;SNOMEDCT_US_2016_03_01:194707003;SNOMEDCT_US_2016_03_01:195139006;SNOMEDCT_US_2016_03_01:195594006;SNOMEDCT_US_2016_03_01:266275004;SNOMEDCT_US_2016_03_01:266336005;SNOMEDCT_US_2016_03_01:49601007;	4344476	Gene	PTS	6-pyruvoyltetrahydropterin synthase;PTPS;PTS;6- pyruvoyltetrahydropterin synthase;6-pyruvoyl tetrahydrobiopterin synthase;6-pyruvoyl- tetrahydrobiopterin synthase;6-pyruvoyl-tetrahydrobiopterin synthase;EC 4.2.3.12;PTP synthase;pts-type;	SWISSPROT_AC:Q03393;SWISSPROT_ID:PTPS_HUMAN;GeneID:5805;Ensembl:ENSG00000150787;HGNC:HGNC:9689;MIM:612719;Vega:OTTHUMG00000167167;protein_accession:AAA51541.1;protein_accession:AAB64229.1;protein_accession:AAC16970.1;protein_accession:AAH09686.1;protein_accession:AAH18029.1;protein_accession:ABM81887.1;protein_accession:ABM85059.1;protein_accession:ACA06065.1;protein_accession:BAA04224.1;protein_…
34443919	GSTT1 -<> Cardiovascular Diseases	regulation	Pubmed 2007:17448506;	The influence of other factors were evaluated using a unconditional logistic regression that confirmed a significant association of <b>GSTT1</b> positive genotype with an increased OR for <b>CVD</b> (OR=6.29, 95% CI 1.32-29.95) beside a significant effect of age (OR=1.13, 95% CI 1.03-1.26 year(-1)).[Pubmed 2007:17448506];	168951	Protein	GSTT1	EC 2.5.1.18;Glutathione S-transferase theta-1;Glutathione transferase T1-1;GST class-theta-1;GSTT1;glutathione s transferase theta 1;glutathione s transferase theta1;glutathione S-transferase theta 1;glutathione s-transferase theta1;glutathione-s transferase theta 1;glutathione-s-transferase theta 1;glutathione-s-transferase theta-1;gstt 1;gstt-1;	SWISSPROT_AC:P30711;SWISSPROT_ID:GSTT1_HUMAN;EMBL:AB057594;EMBL:AF240786;EMBL:AF435971;EMBL:AP000351;EMBL:BC007065;EMBL:BT019951;EMBL:CR456499;EMBL:X79389;EMBL:Z84718;RefSeq:NP_000844.2;RefSeq:NP_001280736.1;RefSeq:NP_001280737.1;RefSeq:NP_001280738.1;RefSeq:NP_001280739.1;RefSeq:NP_001280740.1;RefSeq:NP_001280741.1;ProteinModelPortal:P30711;STRING:9606.ENSP00000248935;SWISSPROT_AC_OLD:O00226;SWI…	433	Disease	Cardiovascular Diseases	Cardiovascular Diseases;cardiovascular system disease;disease of subdivision of hemolymphoid system;cardiovascular disease system;cardiovascular diseases--an;cardiovascular system the disease;disease of cardiovascular system;disease of the cardiovascular system;diseases -- cardiovascular;diseases cardiovascular;diseases of cardiovascular;diseases of the cardiovascular;diseases--cardiovascular;dis…	Mesh_UI:D002318;Mesh_MN:C14;DOID:1287;NCI:C2931;ICD9CM:429.2;UMLS_CUI:C0007222;SNOMEDCT_US_2016_03_01:155263000;SNOMEDCT_US_2016_03_01:194707003;SNOMEDCT_US_2016_03_01:195139006;SNOMEDCT_US_2016_03_01:195594006;SNOMEDCT_US_2016_03_01:266275004;SNOMEDCT_US_2016_03_01:266336005;SNOMEDCT_US_2016_03_01:49601007;
34443923	Cardiovascular Diseases -- GSTT1	association	Pubmed 2007:17448506;	The influence of other factors were evaluated using a unconditional logistic regression that confirmed a significant association of <b>GSTT1</b> positive genotype with an increased OR for <b>CVD</b> (OR=6.29, 95% CI 1.32-29.95) beside a significant effect of age (OR=1.13, 95% CI 1.03-1.26 year(-1)).[Pubmed 2007:17448506];	433	Disease	Cardiovascular Diseases	Cardiovascular Diseases;cardiovascular system disease;disease of subdivision of hemolymphoid system;cardiovascular disease system;cardiovascular diseases--an;cardiovascular system the disease;disease of cardiovascular system;disease of the cardiovascular system;diseases -- cardiovascular;diseases cardiovascular;diseases of cardiovascular;diseases of the cardiovascular;diseases--cardiovascular;dis…	Mesh_UI:D002318;Mesh_MN:C14;DOID:1287;NCI:C2931;ICD9CM:429.2;UMLS_CUI:C0007222;SNOMEDCT_US_2016_03_01:155263000;SNOMEDCT_US_2016_03_01:194707003;SNOMEDCT_US_2016_03_01:195139006;SNOMEDCT_US_2016_03_01:195594006;SNOMEDCT_US_2016_03_01:266275004;SNOMEDCT_US_2016_03_01:266336005;SNOMEDCT_US_2016_03_01:49601007;	168951	Protein	GSTT1	EC 2.5.1.18;Glutathione S-transferase theta-1;Glutathione transferase T1-1;GST class-theta-1;GSTT1;glutathione s transferase theta 1;glutathione s transferase theta1;glutathione S-transferase theta 1;glutathione s-transferase theta1;glutathione-s transferase theta 1;glutathione-s-transferase theta 1;glutathione-s-transferase theta-1;gstt 1;gstt-1;	SWISSPROT_AC:P30711;SWISSPROT_ID:GSTT1_HUMAN;EMBL:AB057594;EMBL:AF240786;EMBL:AF435971;EMBL:AP000351;EMBL:BC007065;EMBL:BT019951;EMBL:CR456499;EMBL:X79389;EMBL:Z84718;RefSeq:NP_000844.2;RefSeq:NP_001280736.1;RefSeq:NP_001280737.1;RefSeq:NP_001280738.1;RefSeq:NP_001280739.1;RefSeq:NP_001280740.1;RefSeq:NP_001280741.1;ProteinModelPortal:P30711;STRING:9606.ENSP00000248935;SWISSPROT_AC_OLD:O00226;SWI…
34443944	Cardiovascular Diseases -- GSTT1	association	Pubmed 2007:17448506;	The influence of other factors were evaluated using a unconditional logistic regression that confirmed a significant association of <b>GSTT1</b> positive genotype with an increased OR for <b>CVD</b> (OR=6.29, 95% CI 1.32-29.95) beside a significant effect of age (OR=1.13, 95% CI 1.03-1.26 year(-1)).[Pubmed 2007:17448506];	433	Disease	Cardiovascular Diseases	Cardiovascular Diseases;cardiovascular system disease;disease of subdivision of hemolymphoid system;cardiovascular disease system;cardiovascular diseases--an;cardiovascular system the disease;disease of cardiovascular system;disease of the cardiovascular system;diseases -- cardiovascular;diseases cardiovascular;diseases of cardiovascular;diseases of the cardiovascular;diseases--cardiovascular;dis…	Mesh_UI:D002318;Mesh_MN:C14;DOID:1287;NCI:C2931;ICD9CM:429.2;UMLS_CUI:C0007222;SNOMEDCT_US_2016_03_01:155263000;SNOMEDCT_US_2016_03_01:194707003;SNOMEDCT_US_2016_03_01:195139006;SNOMEDCT_US_2016_03_01:195594006;SNOMEDCT_US_2016_03_01:266275004;SNOMEDCT_US_2016_03_01:266336005;SNOMEDCT_US_2016_03_01:49601007;	4342222	Gene	GSTT1	glutathione S-transferase theta 1;GSTT1;EC 2.5.1.18;glutathione s transferase theta 1;glutathione s transferase theta1;Glutathione S-transferase theta-1;glutathione s-transferase theta1;Glutathione transferase T1-1;glutathione-s transferase theta 1;glutathione-s-transferase theta 1;glutathione-s-transferase theta-1;GST class-theta-1;gstt 1;gstt-1;	SWISSPROT_AC:P30711;SWISSPROT_ID:GSTT1_HUMAN;GeneID:2952;HGNC:HGNC:4641;MIM:600436;protein_accession:AAG02374.1;protein_accession:AAH07065.1;protein_accession:AAL31549.1;protein_accession:AAV38754.1;protein_accession:ABM84406.1;protein_accession:ABM87756.1;protein_accession:BAB39498.1;protein_accession:CAA55935.1;protein_accession:CAG30385.1;protein_accession:CAI30331.1;protein_accession:CAI30332…
34628728	Cardiovascular Diseases -- AVP	association	Pubmed 2007:17657988;	This review briefly describes recent clinical studies which evaluated the significance of <b>AVP</b> in <b>cardiovascular diseases</b>.[Pubmed 2007:17657988];	433	Disease	Cardiovascular Diseases	Cardiovascular Diseases;cardiovascular system disease;disease of subdivision of hemolymphoid system;cardiovascular disease system;cardiovascular diseases--an;cardiovascular system the disease;disease of cardiovascular system;disease of the cardiovascular system;diseases -- cardiovascular;diseases cardiovascular;diseases of cardiovascular;diseases of the cardiovascular;diseases--cardiovascular;dis…	Mesh_UI:D002318;Mesh_MN:C14;DOID:1287;NCI:C2931;ICD9CM:429.2;UMLS_CUI:C0007222;SNOMEDCT_US_2016_03_01:155263000;SNOMEDCT_US_2016_03_01:194707003;SNOMEDCT_US_2016_03_01:195139006;SNOMEDCT_US_2016_03_01:195594006;SNOMEDCT_US_2016_03_01:266275004;SNOMEDCT_US_2016_03_01:266336005;SNOMEDCT_US_2016_03_01:49601007;	274912	Protein	AVP	ARVP;AVP;AVP-NPII;NEU2;Vasopressin-neurophysin 2-copeptin;VP;ADH;adh-type;arginine vasopressin;AVRP;neu-2;vasopressin arginine;vasopressin-arginine;vasopressin-neurophysin ii-copeptin;	SWISSPROT_AC:P01185;SWISSPROT_ID:NEU2_HUMAN;EMBL:AF031476;EMBL:AL160414;EMBL:BC126196;EMBL:BC126224;EMBL:M11166;EMBL:M25647;EMBL:X03172;EMBL:X62890;EMBL:X62891;RefSeq:NP_000481.2;RefSeq:XP_011527569.1;ProteinModelPortal:P01185;STRING:9606.ENSP00000369647;SWISSPROT_AC_OLD:A0AV35;SWISSPROT_AC_OLD:O14935;SMR:P01185;GeneID:551;KEGG:hsa:551;PIR:A39269;PIR:B94676;eggNOG:ENOG410IXM5;eggNOG:ENOG4111S8B;U…
34648786	Cardiovascular Diseases -- LCAT	association	Pubmed 2007:17564735;	Cholesterol removal from tissues into HDL depends on the activity of lecithin-cholesterol acyltransferase (<b>LCAT</b>; E.C. 2.3.1.43) that is associated with lower <b>cardiovascular diseases</b> risk.[Pubmed 2007:17564735];	433	Disease	Cardiovascular Diseases	Cardiovascular Diseases;cardiovascular system disease;disease of subdivision of hemolymphoid system;cardiovascular disease system;cardiovascular diseases--an;cardiovascular system the disease;disease of cardiovascular system;disease of the cardiovascular system;diseases -- cardiovascular;diseases cardiovascular;diseases of cardiovascular;diseases of the cardiovascular;diseases--cardiovascular;dis…	Mesh_UI:D002318;Mesh_MN:C14;DOID:1287;NCI:C2931;ICD9CM:429.2;UMLS_CUI:C0007222;SNOMEDCT_US_2016_03_01:155263000;SNOMEDCT_US_2016_03_01:194707003;SNOMEDCT_US_2016_03_01:195139006;SNOMEDCT_US_2016_03_01:195594006;SNOMEDCT_US_2016_03_01:266275004;SNOMEDCT_US_2016_03_01:266336005;SNOMEDCT_US_2016_03_01:49601007;	217830	Protein	LCAT	EC 2.3.1.43;LCAT;Lecithin-cholesterol acyltransferase;Phosphatidylcholine-sterol acyltransferase;Phospholipid-cholesterol acyltransferase;phospholipid cholesterol acyltransferase;	SWISSPROT_AC:P04180;SWISSPROT_ID:LCAT_HUMAN;EMBL:AC040162;EMBL:AY422210;EMBL:BC014781;EMBL:BT009748;EMBL:CH471092;EMBL:M12625;EMBL:M17959;EMBL:M26268;EMBL:X04981;EMBL:X06537;RefSeq:NP_000220.1;ProteinModelPortal:P04180;STRING:9606.ENSP00000264005;SWISSPROT_AC_OLD:Q53XQ3;SMR:P04180;GeneID:3931;KEGG:hsa:3931;PIR:A00571;eggNOG:ENOG410Y9CF;eggNOG:KOG2369;UniGene:Hs.387239;GO:GO:0004607;GO:GO:0005576;…
34648856	Cardiovascular Diseases -- LCAT	association	Pubmed 2007:17564735;	Cholesterol removal from tissues into HDL depends on the activity of lecithin-cholesterol acyltransferase (<b>LCAT</b>; E.C. 2.3.1.43) that is associated with lower <b>cardiovascular diseases</b> risk.[Pubmed 2007:17564735];	433	Disease	Cardiovascular Diseases	Cardiovascular Diseases;cardiovascular system disease;disease of subdivision of hemolymphoid system;cardiovascular disease system;cardiovascular diseases--an;cardiovascular system the disease;disease of cardiovascular system;disease of the cardiovascular system;diseases -- cardiovascular;diseases cardiovascular;diseases of cardiovascular;diseases of the cardiovascular;diseases--cardiovascular;dis…	Mesh_UI:D002318;Mesh_MN:C14;DOID:1287;NCI:C2931;ICD9CM:429.2;UMLS_CUI:C0007222;SNOMEDCT_US_2016_03_01:155263000;SNOMEDCT_US_2016_03_01:194707003;SNOMEDCT_US_2016_03_01:195139006;SNOMEDCT_US_2016_03_01:195594006;SNOMEDCT_US_2016_03_01:266275004;SNOMEDCT_US_2016_03_01:266336005;SNOMEDCT_US_2016_03_01:49601007;	4343016	Gene	LCAT	LCAT;lecithin-cholesterol acyltransferase;EC 2.3.1.43;Phosphatidylcholine-sterol acyltransferase;phospholipid cholesterol acyltransferase;Phospholipid-cholesterol acyltransferase;	SWISSPROT_AC:P04180;SWISSPROT_ID:LCAT_HUMAN;GeneID:3931;Ensembl:ENSG00000213398;HGNC:HGNC:6522;MIM:606967;Vega:OTTHUMG00000137551;protein_accession:AAA59498.1;protein_accession:AAA59499.1;protein_accession:AAA59500.1;protein_accession:AAB20750.1;protein_accession:AAD28484.1;protein_accession:AAH14781.1;protein_accession:AAP88750.1;protein_accession:AAR03499.1;protein_accession:AEE61161.1;protein_…
34909547	Cardiovascular Diseases -- MTHFR	association	Pubmed 2008:17917766;Pubmed central 2012:3485977;Pubmed central 2017:5414710;Pubmed central 2016:5175499;Pubmed central 2004:1074713;	Mutation of the <b>MTHFR</b> gene is associated with the risk for premature <b>cardiovascular diseases</b>.[Pubmed 2008:17917766];Overall, findings for MTHFR have therefore been varied and may represent differing MTHFR allele frequencies between ethnic groups, low power of small studies to detect modest effect sizes on CVD and EH risk, or a true lack of association between <b>MTHFR</b> variants a…	433	Disease	Cardiovascular Diseases	Cardiovascular Diseases;cardiovascular system disease;disease of subdivision of hemolymphoid system;cardiovascular disease system;cardiovascular diseases--an;cardiovascular system the disease;disease of cardiovascular system;disease of the cardiovascular system;diseases -- cardiovascular;diseases cardiovascular;diseases of cardiovascular;diseases of the cardiovascular;diseases--cardiovascular;dis…	Mesh_UI:D002318;Mesh_MN:C14;DOID:1287;NCI:C2931;ICD9CM:429.2;UMLS_CUI:C0007222;SNOMEDCT_US_2016_03_01:155263000;SNOMEDCT_US_2016_03_01:194707003;SNOMEDCT_US_2016_03_01:195139006;SNOMEDCT_US_2016_03_01:195594006;SNOMEDCT_US_2016_03_01:266275004;SNOMEDCT_US_2016_03_01:266336005;SNOMEDCT_US_2016_03_01:49601007;	258081	Protein	MTHFR	EC 1.5.1.20;Methylenetetrahydrofolate reductase;MTHFR;MTHR;methylenetetrahydrofolate-reductase;	SWISSPROT_AC:P42898;SWISSPROT_ID:MTHR_HUMAN;EMBL:AF105977;EMBL:AF105978;EMBL:AF105979;EMBL:AF105980;EMBL:AF105981;EMBL:AF105982;EMBL:AF105983;EMBL:AF105984;EMBL:AF105985;EMBL:AF105986;EMBL:AF105987;EMBL:AF398930;EMBL:AJ237672;EMBL:AK312907;EMBL:AL953897;EMBL:AY046562;EMBL:AY338232;EMBL:BC053509;EMBL:CH471130;EMBL:U09806;RefSeq:NP_001317287.1;RefSeq:NP_005948.3;RefSeq:XP_005263517.1;RefSeq:XP_0052…
35012942	Cardiovascular Diseases -- PRB1	association	Pubmed 2008:18691154;Pubmed 2007:18180537;Pubmed central 2015:4710598;Pubmed central 2017:5676767;Pubmed central 2013:3663826;	Nevertheless, studies from across the world have consistently shown that both short- and long-term exposures to <b>PM</b> are associated with a host of <b>cardiovascular diseases</b>, including myocardial ischaemia and infarctions, heart failure, arrhythmias, strokes and increased cardiovascular mortality.[Pubmed 2008:18691154];Considering the results of present study it can be stated that the in…	433	Disease	Cardiovascular Diseases	Cardiovascular Diseases;cardiovascular system disease;disease of subdivision of hemolymphoid system;cardiovascular disease system;cardiovascular diseases--an;cardiovascular system the disease;disease of cardiovascular system;disease of the cardiovascular system;diseases -- cardiovascular;diseases cardiovascular;diseases of cardiovascular;diseases of the cardiovascular;diseases--cardiovascular;dis…	Mesh_UI:D002318;Mesh_MN:C14;DOID:1287;NCI:C2931;ICD9CM:429.2;UMLS_CUI:C0007222;SNOMEDCT_US_2016_03_01:155263000;SNOMEDCT_US_2016_03_01:194707003;SNOMEDCT_US_2016_03_01:195139006;SNOMEDCT_US_2016_03_01:195594006;SNOMEDCT_US_2016_03_01:266275004;SNOMEDCT_US_2016_03_01:266336005;SNOMEDCT_US_2016_03_01:49601007;	330447	Protein	PRB1	Basic salivary proline-rich protein 1;PRB1;PRP1;Salivary proline-rich protein;an-pm;PM;pm-type;PMF;PMS;pms-type;prb 1;prb-1;PRB1L;PRB1M;proline rich protein BstNI subfamily 1;proline-rich salivary protein;	SWISSPROT_AC:P04280;SWISSPROT_ID:PRP1_HUMAN;EMBL:K02575;EMBL:K02576;EMBL:K03204;EMBL:K03205;EMBL:K03206;EMBL:M97220;EMBL:S52986;EMBL:S62928;EMBL:S62941;EMBL:X07516;EMBL:X07517;RefSeq:NP_005030.2;RefSeq:NP_955385.1;RefSeq:NP_955386.1;ProteinModelPortal:P04280;SWISSPROT_AC_OLD:Q08805;SWISSPROT_AC_OLD:Q15186;SWISSPROT_AC_OLD:Q15187;SWISSPROT_AC_OLD:Q15214;SWISSPROT_AC_OLD:Q15215;SWISSPROT_AC_OLD:Q16…
35012980	Cardiovascular Diseases -- PRB1	association	Pubmed 2008:18691154;Pubmed 2007:18180537;Pubmed central 2015:4710598;Pubmed central 2017:5676767;Pubmed central 2013:3663826;	Nevertheless, studies from across the world have consistently shown that both short- and long-term exposures to <b>PM</b> are associated with a host of <b>cardiovascular diseases</b>, including myocardial ischaemia and infarctions, heart failure, arrhythmias, strokes and increased cardiovascular mortality.[Pubmed 2008:18691154];Considering the results of present study it can be stated that the in…	433	Disease	Cardiovascular Diseases	Cardiovascular Diseases;cardiovascular system disease;disease of subdivision of hemolymphoid system;cardiovascular disease system;cardiovascular diseases--an;cardiovascular system the disease;disease of cardiovascular system;disease of the cardiovascular system;diseases -- cardiovascular;diseases cardiovascular;diseases of cardiovascular;diseases of the cardiovascular;diseases--cardiovascular;dis…	Mesh_UI:D002318;Mesh_MN:C14;DOID:1287;NCI:C2931;ICD9CM:429.2;UMLS_CUI:C0007222;SNOMEDCT_US_2016_03_01:155263000;SNOMEDCT_US_2016_03_01:194707003;SNOMEDCT_US_2016_03_01:195139006;SNOMEDCT_US_2016_03_01:195594006;SNOMEDCT_US_2016_03_01:266275004;SNOMEDCT_US_2016_03_01:266336005;SNOMEDCT_US_2016_03_01:49601007;	4344254	Gene	PRB1	PM;PMF;PMS;PRB1;PRB1L;PRB1M;proline rich protein BstNI subfamily 1;an-pm;Basic salivary proline-rich protein 1;pm-type;pms-type;prb 1;prb-1;proline-rich salivary protein;PRP1;Salivary proline-rich protein;	SWISSPROT_AC:P04280;SWISSPROT_ID:PRP1_HUMAN;GeneID:5542;Ensembl:ENSG00000251655;HGNC:HGNC:9337;MIM:180989;Vega:OTTHUMG00000157263;protein_accession:AAA13341.2;protein_accession:AAA36502.1;protein_accession:AAA60185.1;protein_accession:AAA60186.1;protein_accession:AAA60187.1;protein_accession:AAB05816.1;protein_accession:AAB27288.2;protein_accession:AAB27289.1;protein_accession:AAH44827.1;protein_…
35015385	Cardiovascular Diseases -- SCN5A	association	Pubmed 2008:18163998;	The importance of the worldwide continuing monitoring of children born after <b>IVF</b> to investigate potential long-term consequences including the development of <b>cardiovascular diseases</b> is therefore highlighted.[Pubmed 2008:18163998];	433	Disease	Cardiovascular Diseases	Cardiovascular Diseases;cardiovascular system disease;disease of subdivision of hemolymphoid system;cardiovascular disease system;cardiovascular diseases--an;cardiovascular system the disease;disease of cardiovascular system;disease of the cardiovascular system;diseases -- cardiovascular;diseases cardiovascular;diseases of cardiovascular;diseases of the cardiovascular;diseases--cardiovascular;dis…	Mesh_UI:D002318;Mesh_MN:C14;DOID:1287;NCI:C2931;ICD9CM:429.2;UMLS_CUI:C0007222;SNOMEDCT_US_2016_03_01:155263000;SNOMEDCT_US_2016_03_01:194707003;SNOMEDCT_US_2016_03_01:195139006;SNOMEDCT_US_2016_03_01:195594006;SNOMEDCT_US_2016_03_01:266275004;SNOMEDCT_US_2016_03_01:266336005;SNOMEDCT_US_2016_03_01:49601007;	443519	Protein	SCN5A	HH1;SCN5A;Sodium channel protein cardiac muscle subunit alpha;Sodium channel protein type 5 subunit alpha;Sodium channel protein type V subunit alpha;Voltage-gated sodium channel subunit alpha Nav1.5;CDCD2;CMD1E;cmpd ii;CMPD2;HB1;HB2;HBBD;ICCD;IVF;lqt 3;lqt iii;lqt-3;LQT3;nav 1.5;nav 1.5-type;nav1 .5;Nav1.5;pfhb type i;pfhb-i;PFHB1;sodium voltage-gated channel alpha subunit 5;SSS1;vf 1;vf-1;vf-i;…	SWISSPROT_AC:Q14524;SWISSPROT_ID:SCN5A_HUMAN;EMBL:AB158469;EMBL:AB158470;EMBL:AB208866;EMBL:AF482988;EMBL:AP006241;EMBL:AY038064;EMBL:AY148488;EMBL:BC140813;EMBL:BC144621;EMBL:DQ784809;EMBL:EF179185;EMBL:EF629346;EMBL:EF629347;EMBL:M77235;RefSeq:NP_000326.2;RefSeq:NP_001092874.1;RefSeq:NP_001092875.1;RefSeq:NP_001153632.1;RefSeq:NP_001153633.1;RefSeq:NP_932173.1;ProteinModelPortal:Q14524;STRING:9…
35071308	Cardiovascular Diseases -- Parathyroid hormone	association	Pubmed 2013:23408568;Pubmed 2013:23928672;Pubmed 2008:19075646;Pubmed central 2010:2866532;	Higher <b>PTH</b> concentrations have been associated with fatal <b>cardiovascular diseases</b> (CVDs), but data in the general population are scarce.[Pubmed 2013:23408568];Because CVD poses an important health risk, further elucidation of the role of serum <b>PTH</b> in <b>CVD</b> and arteriosclerosis is relevant.[Pubmed 2013:23928672];However, little is known about the relation between serum <b…	433	Disease	Cardiovascular Diseases	Cardiovascular Diseases;cardiovascular system disease;disease of subdivision of hemolymphoid system;cardiovascular disease system;cardiovascular diseases--an;cardiovascular system the disease;disease of cardiovascular system;disease of the cardiovascular system;diseases -- cardiovascular;diseases cardiovascular;diseases of cardiovascular;diseases of the cardiovascular;diseases--cardiovascular;dis…	Mesh_UI:D002318;Mesh_MN:C14;DOID:1287;NCI:C2931;ICD9CM:429.2;UMLS_CUI:C0007222;SNOMEDCT_US_2016_03_01:155263000;SNOMEDCT_US_2016_03_01:194707003;SNOMEDCT_US_2016_03_01:195139006;SNOMEDCT_US_2016_03_01:195594006;SNOMEDCT_US_2016_03_01:266275004;SNOMEDCT_US_2016_03_01:266336005;SNOMEDCT_US_2016_03_01:49601007;	339035	Protein	Parathyroid hormone	Parathormone;Parathyrin;Parathyroid hormone;PTH;PTHY;hormone parathyroid;hormone-parathyroid;parathyroid hormone--an;parathyroid-hormone;parathyroid-hormone-type;PTH1;	SWISSPROT_AC:P01270;SWISSPROT_ID:PTHY_HUMAN;EMBL:BC096142;EMBL:BC096143;EMBL:BC096144;EMBL:BC096145;EMBL:J00301;EMBL:V00597;RefSeq:NP_000306.1;ProteinModelPortal:P01270;STRING:9606.ENSP00000282091;SWISSPROT_AC_OLD:Q4VB48;SWISSPROT_AC_OLD:Q9UD38;SMR:P01270;GeneID:5741;KEGG:hsa:5741;PIR:A19339;eggNOG:ENOG410J02X;eggNOG:ENOG410ZH2H;UniGene:Hs.37045;GO:GO:0000122;GO:GO:0001501;GO:GO:0003705;GO:GO:000…
35115533	PPARG -<> Cardiovascular Diseases	treatment	Pubmed 2008:18288288;	Transcriptional Control of Vascular Smooth Muscle Cell Proliferation by <b>Peroxisome Proliferator-Activated Receptor-gamma</b>: Therapeutic Implications for <b>Cardiovascular Diseases</b>.[Pubmed 2008:18288288];	325645	Protein	PPARG	NR1C3;Nuclear receptor subfamily 1 group C member 3;Peroxisome proliferator-activated receptor gamma;PPAR-gamma;PPARG;cimt-1;cimt-i;CIMT1;glm-1;GLM1;peroxisome proliferator -activated receptor gamma;peroxisome proliferator activated receptor g;peroxisome proliferator activated receptor gamma;peroxisome proliferator activated receptor type gamma;peroxisome proliferator activated receptor- gamma;pe…	SWISSPROT_AC:P37231;SWISSPROT_ID:PPARG_HUMAN;EMBL:AB005526;EMBL:AB451337;EMBL:AB451486;EMBL:AC090947;EMBL:AC091492;EMBL:AC093174;EMBL:AK290581;EMBL:AY157024;EMBL:BC006811;EMBL:BT007281;EMBL:CH471055;EMBL:D83233;EMBL:DQ356894;EMBL:L40904;EMBL:U63415;EMBL:U79012;EMBL:X90563;RefSeq:NP_005028.4;RefSeq:NP_056953.2;RefSeq:NP_619725.2;RefSeq:NP_619726.2;RefSeq:XP_011532143.1;ProteinModelPortal:P37231;ST…	433	Disease	Cardiovascular Diseases	Cardiovascular Diseases;cardiovascular system disease;disease of subdivision of hemolymphoid system;cardiovascular disease system;cardiovascular diseases--an;cardiovascular system the disease;disease of cardiovascular system;disease of the cardiovascular system;diseases -- cardiovascular;diseases cardiovascular;diseases of cardiovascular;diseases of the cardiovascular;diseases--cardiovascular;dis…	Mesh_UI:D002318;Mesh_MN:C14;DOID:1287;NCI:C2931;ICD9CM:429.2;UMLS_CUI:C0007222;SNOMEDCT_US_2016_03_01:155263000;SNOMEDCT_US_2016_03_01:194707003;SNOMEDCT_US_2016_03_01:195139006;SNOMEDCT_US_2016_03_01:195594006;SNOMEDCT_US_2016_03_01:266275004;SNOMEDCT_US_2016_03_01:266336005;SNOMEDCT_US_2016_03_01:49601007;
35115589	Cardiovascular Diseases -- CETP	association	Pubmed 2008:18287799;Pubmed 2014:27896098;Pubmed central 2014:5121302;Pubmed central 2012:3257282;Pubmed central 2016:4955243;Pubmed central 2011:3125351;	<b>Cholesteryl ester transfer protein</b> B1B1 genotype is associated with a parental history of <b>cardiovascular diseases</b> in Taiwanese people.[Pubmed 2008:18287799];<b>CETP</b> deficiency was associated with <b>cardiovascular diseases</b> and strokes in the HAL population, particularly in female.[Pubmed 2014:27896098];<b>CETP</b> deficiency was associated with <b>cardiovascular diseases</b>…	433	Disease	Cardiovascular Diseases	Cardiovascular Diseases;cardiovascular system disease;disease of subdivision of hemolymphoid system;cardiovascular disease system;cardiovascular diseases--an;cardiovascular system the disease;disease of cardiovascular system;disease of the cardiovascular system;diseases -- cardiovascular;diseases cardiovascular;diseases of cardiovascular;diseases of the cardiovascular;diseases--cardiovascular;dis…	Mesh_UI:D002318;Mesh_MN:C14;DOID:1287;NCI:C2931;ICD9CM:429.2;UMLS_CUI:C0007222;SNOMEDCT_US_2016_03_01:155263000;SNOMEDCT_US_2016_03_01:194707003;SNOMEDCT_US_2016_03_01:195139006;SNOMEDCT_US_2016_03_01:195594006;SNOMEDCT_US_2016_03_01:266275004;SNOMEDCT_US_2016_03_01:266336005;SNOMEDCT_US_2016_03_01:49601007;	61520	Protein	CETP	CETP;Cholesteryl ester transfer protein;Lipid transfer protein I;BPIFF;cholesteryl ester transfer-protein;cholesteryl ester-transfer protein;cholesteryl transfer ester protein;cholesteryl-ester transfer protein;cholesteryl-ester-transfer protein;cholesteryl-ester-transfer-protein;HDLCQ10;	SWISSPROT_AC:P11597;SWISSPROT_ID:CETP_HUMAN;EMBL:AF027656;EMBL:AY422211;EMBL:BC025739;EMBL:M30185;EMBL:M32992;EMBL:M32993;EMBL:M32994;EMBL:M32995;EMBL:M32996;EMBL:M32997;EMBL:M32998;EMBL:M83573;EMBL:U71187;RefSeq:NP_000069.2;ProteinModelPortal:P11597;STRING:9606.ENSP00000200676;SWISSPROT_AC_OLD:Q13987;SWISSPROT_AC_OLD:Q13988;SWISSPROT_AC_OLD:Q53YZ1;SMR:P11597;GeneID:1071;KEGG:hsa:1071;PIR:A26941;…
35115620	Cardiovascular Diseases -- CETP	association	Pubmed 2008:18287799;Pubmed 2014:27896098;Pubmed central 2014:5121302;Pubmed central 2012:3257282;Pubmed central 2016:4955243;Pubmed central 2011:3125351;	<b>Cholesteryl ester transfer protein</b> B1B1 genotype is associated with a parental history of <b>cardiovascular diseases</b> in Taiwanese people.[Pubmed 2008:18287799];<b>CETP</b> deficiency was associated with <b>cardiovascular diseases</b> and strokes in the HAL population, particularly in female.[Pubmed 2014:27896098];<b>CETP</b> deficiency was associated with <b>cardiovascular diseases</b>…	433	Disease	Cardiovascular Diseases	Cardiovascular Diseases;cardiovascular system disease;disease of subdivision of hemolymphoid system;cardiovascular disease system;cardiovascular diseases--an;cardiovascular system the disease;disease of cardiovascular system;disease of the cardiovascular system;diseases -- cardiovascular;diseases cardiovascular;diseases of cardiovascular;diseases of the cardiovascular;diseases--cardiovascular;dis…	Mesh_UI:D002318;Mesh_MN:C14;DOID:1287;NCI:C2931;ICD9CM:429.2;UMLS_CUI:C0007222;SNOMEDCT_US_2016_03_01:155263000;SNOMEDCT_US_2016_03_01:194707003;SNOMEDCT_US_2016_03_01:195139006;SNOMEDCT_US_2016_03_01:195594006;SNOMEDCT_US_2016_03_01:266275004;SNOMEDCT_US_2016_03_01:266336005;SNOMEDCT_US_2016_03_01:49601007;	4340686	Gene	CETP	BPIFF;CETP;cholesteryl ester transfer protein;HDLCQ10;cholesteryl ester transfer-protein;cholesteryl ester-transfer protein;cholesteryl transfer ester protein;cholesteryl-ester transfer protein;cholesteryl-ester-transfer protein;cholesteryl-ester-transfer-protein;Lipid transfer protein I;	SWISSPROT_AC:P11597;SWISSPROT_ID:CETP_HUMAN;GeneID:1071;Ensembl:ENSG00000087237;HGNC:HGNC:1869;MIM:118470;Vega:OTTHUMG00000133279;protein_accession:AAA51977.1;protein_accession:AAA51978.1;protein_accession:AAB59388.1;protein_accession:AAB86604.1;protein_accession:AAC63617.1;protein_accession:AAD14876.1;protein_accession:AAD14877.1;protein_accession:AAG21822.1;protein_accession:AAH25739.1;protein_…
35465730	Cardiovascular Diseases -- COX5A	association	Pubmed 2013:23548674;Pubmed 2012:22424625;Pubmed 2015:26064595;Pubmed 2008:18716361;Pubmed 2016:27598908;Pubmed central 2015:4448804;Pubmed central 2015:4478660;Pubmed central 2017:5406615;Pubmed central 2016:5012694;	A multivariate <b>Cox</b> proportional hazard model showed interaction between presence of <b>cardiovascular diseases</b> and NT-proBNP levels above the median.[Pubmed 2013:23548674];Furthermore, the multivariate <b>Cox</b> regression revealed that the risk to <b>CVD</b> incidence was independently related to increased waist circumference in the middle-aged group (HR=2.23, P<0.01) and to elevated…	433	Disease	Cardiovascular Diseases	Cardiovascular Diseases;cardiovascular system disease;disease of subdivision of hemolymphoid system;cardiovascular disease system;cardiovascular diseases--an;cardiovascular system the disease;disease of cardiovascular system;disease of the cardiovascular system;diseases -- cardiovascular;diseases cardiovascular;diseases of cardiovascular;diseases of the cardiovascular;diseases--cardiovascular;dis…	Mesh_UI:D002318;Mesh_MN:C14;DOID:1287;NCI:C2931;ICD9CM:429.2;UMLS_CUI:C0007222;SNOMEDCT_US_2016_03_01:155263000;SNOMEDCT_US_2016_03_01:194707003;SNOMEDCT_US_2016_03_01:195139006;SNOMEDCT_US_2016_03_01:195594006;SNOMEDCT_US_2016_03_01:266275004;SNOMEDCT_US_2016_03_01:266336005;SNOMEDCT_US_2016_03_01:49601007;	78056	Protein	COX5A	COX5A;Cytochrome c oxidase polypeptide Va;Cytochrome c oxidase subunit 5A, mitochondrial;COX;cox va;cox-isoform;cox-type;COX-VA;cytochrome c oxidase subunit 5A;subunit 5a of cytochrome c oxidase;VA;	SWISSPROT_AC:P20674;SWISSPROT_ID:COX5A_HUMAN;EMBL:AC125435;EMBL:BC024240;EMBL:CH471136;EMBL:CR407649;EMBL:DQ987236;EMBL:DQ987237;EMBL:M22760;RefSeq:NP_004246.2;ProteinModelPortal:P20674;STRING:9606.ENSP00000317780;SWISSPROT_AC_OLD:P30045;SWISSPROT_AC_OLD:Q8TB65;SMR:P20674;GeneID:9377;KEGG:hsa:9377;PIR:JT0342;eggNOG:ENOG4111MPD;eggNOG:KOG4077;UniGene:Hs.401903;GO:GO:0004129;GO:GO:0005743;GO:GO:000…
35465762	Cardiovascular Diseases -- COX8	association	Pubmed 2013:23548674;Pubmed 2012:22424625;Pubmed 2015:26064595;Pubmed 2008:18716361;Pubmed 2016:27598908;Pubmed central 2015:4448804;Pubmed central 2015:4478660;Pubmed central 2017:5406615;Pubmed central 2016:5012694;	A multivariate <b>Cox</b> proportional hazard model showed interaction between presence of <b>cardiovascular diseases</b> and NT-proBNP levels above the median.[Pubmed 2013:23548674];Furthermore, the multivariate <b>Cox</b> regression revealed that the risk to <b>CVD</b> incidence was independently related to increased waist circumference in the middle-aged group (HR=2.23, P<0.01) and to elevated…	433	Disease	Cardiovascular Diseases	Cardiovascular Diseases;cardiovascular system disease;disease of subdivision of hemolymphoid system;cardiovascular disease system;cardiovascular diseases--an;cardiovascular system the disease;disease of cardiovascular system;disease of the cardiovascular system;diseases -- cardiovascular;diseases cardiovascular;diseases of cardiovascular;diseases of the cardiovascular;diseases--cardiovascular;dis…	Mesh_UI:D002318;Mesh_MN:C14;DOID:1287;NCI:C2931;ICD9CM:429.2;UMLS_CUI:C0007222;SNOMEDCT_US_2016_03_01:155263000;SNOMEDCT_US_2016_03_01:194707003;SNOMEDCT_US_2016_03_01:195139006;SNOMEDCT_US_2016_03_01:195594006;SNOMEDCT_US_2016_03_01:266275004;SNOMEDCT_US_2016_03_01:266336005;SNOMEDCT_US_2016_03_01:49601007;	78154	Protein	COX8	COX8;COX8A;COX8L;Cytochrome c oxidase polypeptide VIII-liver/heart;Cytochrome c oxidase subunit 8-2;Cytochrome c oxidase subunit 8A, mitochondrial;8 l-type;8--l;COX;cox viii;cox-8;cox-isoform;cox-type;COX8-2;cytochrome c oxidase subunit 8A;VIII;viii l;VIII-L;	SWISSPROT_AC:P10176;SWISSPROT_ID:COX8A_HUMAN;EMBL:BC063025;EMBL:J04823;RefSeq:NP_004065.1;ProteinModelPortal:P10176;STRING:9606.ENSP00000321260;SWISSPROT_AC_OLD:P15955;SMR:P10176;GeneID:1351;KEGG:hsa:1351;PIR:A34103;eggNOG:ENOG410J4WR;eggNOG:ENOG410ZEYR;UniGene:Hs.743989;GO:GO:0004129;GO:GO:0005743;GO:GO:0005751;GO:GO:0006091;GO:GO:0006123;GO:GO:0016021;HOGENOM:HOG000230478;OrthoDB:EOG091G11UL;CT…
35465793	Cardiovascular Diseases -- COX	association	Pubmed 2013:23548674;Pubmed 2012:22424625;Pubmed 2015:26064595;Pubmed 2008:18716361;Pubmed 2016:27598908;Pubmed central 2015:4448804;Pubmed central 2015:4478660;Pubmed central 2017:5406615;Pubmed central 2016:5012694;	A multivariate <b>Cox</b> proportional hazard model showed interaction between presence of <b>cardiovascular diseases</b> and NT-proBNP levels above the median.[Pubmed 2013:23548674];Furthermore, the multivariate <b>Cox</b> regression revealed that the risk to <b>CVD</b> incidence was independently related to increased waist circumference in the middle-aged group (HR=2.23, P<0.01) and to elevated…	433	Disease	Cardiovascular Diseases	Cardiovascular Diseases;cardiovascular system disease;disease of subdivision of hemolymphoid system;cardiovascular disease system;cardiovascular diseases--an;cardiovascular system the disease;disease of cardiovascular system;disease of the cardiovascular system;diseases -- cardiovascular;diseases cardiovascular;diseases of cardiovascular;diseases of the cardiovascular;diseases--cardiovascular;dis…	Mesh_UI:D002318;Mesh_MN:C14;DOID:1287;NCI:C2931;ICD9CM:429.2;UMLS_CUI:C0007222;SNOMEDCT_US_2016_03_01:155263000;SNOMEDCT_US_2016_03_01:194707003;SNOMEDCT_US_2016_03_01:195139006;SNOMEDCT_US_2016_03_01:195594006;SNOMEDCT_US_2016_03_01:266275004;SNOMEDCT_US_2016_03_01:266336005;SNOMEDCT_US_2016_03_01:49601007;	176161	Protein	COX	Coprogen oxidase;Coproporphyrinogenase;COX;CPO;CPOX;CPX;EC 1.3.3.3;HEM6;Oxygen-dependent coproporphyrinogen-III oxidase, mitochondrial;coproporphyrinogen oxidase;coproporphyrinogen-oxidase;cox-isoform;cox-type;cpx-type;HCP;hcp-type;	SWISSPROT_AC:P36551;SWISSPROT_ID:HEM6_HUMAN;EMBL:AK223481;EMBL:AK290140;EMBL:AK299692;EMBL:BC017210;EMBL:BC023551;EMBL:BC023554;EMBL:CH471052;EMBL:D16611;EMBL:Z28409;EMBL:Z34531;EMBL:Z34803;EMBL:Z34804;EMBL:Z34805;EMBL:Z34806;EMBL:Z34807;EMBL:Z34808;RefSeq:NP_000088.3;ProteinModelPortal:P36551;STRING:9606.ENSP00000264193;SWISSPROT_AC_OLD:A8K275;SWISSPROT_AC_OLD:B4DSD5;SWISSPROT_AC_OLD:Q14060;SWIS…
35560068	Cardiovascular Diseases -- IL-18	association	Pubmed 2008:18628791;Pubmed central 2009:2692850;	In conclusion, using the concerted effort of several European prospective CVD cohorts, we are able to show that one <b>IL-18</b> tag SNP interacts with smoking to modulate the risk of developing <b>CVD</b>.[Pubmed 2008:18628791];The hypothesized mechanism by which <b>IL-18</b> may be linked to <b>CVD</b> risk is related to atherosclerosis and its complication [2-9].[Pubmed central 2009:2692850];	433	Disease	Cardiovascular Diseases	Cardiovascular Diseases;cardiovascular system disease;disease of subdivision of hemolymphoid system;cardiovascular disease system;cardiovascular diseases--an;cardiovascular system the disease;disease of cardiovascular system;disease of the cardiovascular system;diseases -- cardiovascular;diseases cardiovascular;diseases of cardiovascular;diseases of the cardiovascular;diseases--cardiovascular;dis…	Mesh_UI:D002318;Mesh_MN:C14;DOID:1287;NCI:C2931;ICD9CM:429.2;UMLS_CUI:C0007222;SNOMEDCT_US_2016_03_01:155263000;SNOMEDCT_US_2016_03_01:194707003;SNOMEDCT_US_2016_03_01:195139006;SNOMEDCT_US_2016_03_01:195594006;SNOMEDCT_US_2016_03_01:266275004;SNOMEDCT_US_2016_03_01:266336005;SNOMEDCT_US_2016_03_01:49601007;	197348	Protein	IL-18	Iboctadekin;IFN-gamma-inducing factor;IGIF;IL-1 gamma;IL-18;IL18;IL1F4;Interferon gamma-inducing factor;Interleukin-1 gamma;Interleukin-18;factor inducing interferon gamma;ifn gamma-inducing factor;ifn-g inducing factor;ifn-gamma inducing factor;ifngamma-inducing factor;il -18;il 18;il- 18;IL-1g;il-1gamma;interferon gamma inducing factor;interferon- gamma-inducing factor;interferon-gamma inducing…	SWISSPROT_AC:Q14116;SWISSPROT_ID:IL18_HUMAN;EMBL:AF077611;EMBL:AP002007;EMBL:AP002884;EMBL:AY044641;EMBL:AY266351;EMBL:BC007007;EMBL:BC007461;EMBL:CH471065;EMBL:CR541973;EMBL:CR542001;EMBL:D49950;EMBL:U90434;RefSeq:NP_001230140.1;RefSeq:NP_001553.1;RefSeq:XP_011541107.1;RefSeq:XP_011541108.1;ProteinModelPortal:Q14116;STRING:9606.ENSP00000280357;SWISSPROT_AC_OLD:O75599;SWISSPROT_AC_OLD:Q6FGY3;SWIS…
35560093	Cardiovascular Diseases -- IL18	association	Pubmed 2008:18628791;Pubmed central 2009:2692850;	In conclusion, using the concerted effort of several European prospective CVD cohorts, we are able to show that one <b>IL-18</b> tag SNP interacts with smoking to modulate the risk of developing <b>CVD</b>.[Pubmed 2008:18628791];The hypothesized mechanism by which <b>IL-18</b> may be linked to <b>CVD</b> risk is related to atherosclerosis and its complication [2-9].[Pubmed central 2009:2692850];	433	Disease	Cardiovascular Diseases	Cardiovascular Diseases;cardiovascular system disease;disease of subdivision of hemolymphoid system;cardiovascular disease system;cardiovascular diseases--an;cardiovascular system the disease;disease of cardiovascular system;disease of the cardiovascular system;diseases -- cardiovascular;diseases cardiovascular;diseases of cardiovascular;diseases of the cardiovascular;diseases--cardiovascular;dis…	Mesh_UI:D002318;Mesh_MN:C14;DOID:1287;NCI:C2931;ICD9CM:429.2;UMLS_CUI:C0007222;SNOMEDCT_US_2016_03_01:155263000;SNOMEDCT_US_2016_03_01:194707003;SNOMEDCT_US_2016_03_01:195139006;SNOMEDCT_US_2016_03_01:195594006;SNOMEDCT_US_2016_03_01:266275004;SNOMEDCT_US_2016_03_01:266336005;SNOMEDCT_US_2016_03_01:49601007;	4342753	Gene	IL18	IGIF;IL-18;IL-1g;IL18;IL1F4;interleukin 18;factor inducing interferon gamma;Iboctadekin;ifn gamma-inducing factor;ifn-g inducing factor;ifn-gamma inducing factor;IFN-gamma-inducing factor;ifngamma-inducing factor;il -18;il 18;il- 18;IL-1 gamma;il-1gamma;interferon gamma inducing factor;Interferon gamma-inducing factor;interferon- gamma-inducing factor;interferon-gamma inducing factor;interferon-g…	SWISSPROT_AC:Q14116;SWISSPROT_ID:IL18_HUMAN;GeneID:3606;Ensembl:ENSG00000150782;HGNC:HGNC:5986;MIM:600953;Vega:OTTHUMG00000167006;protein_accession:AAB50010.1;protein_accession:AAC27787.1;protein_accession:AAH07007.1;protein_accession:AAH07461.1;protein_accession:AAK57024.1;protein_accession:AAK95950.1;protein_accession:AAP92112.1;protein_accession:ACA06006.1;protein_accession:BAA08706.1;protein_…
35708115	Cardiovascular Diseases -- G6PD	association	Pubmed 2008:18729006;	<b>Glucose-6-phosphate dehydrogenase</b>: a novel therapeutic target in <b>cardiovascular diseases</b>.[Pubmed 2008:18729006];	433	Disease	Cardiovascular Diseases	Cardiovascular Diseases;cardiovascular system disease;disease of subdivision of hemolymphoid system;cardiovascular disease system;cardiovascular diseases--an;cardiovascular system the disease;disease of cardiovascular system;disease of the cardiovascular system;diseases -- cardiovascular;diseases cardiovascular;diseases of cardiovascular;diseases of the cardiovascular;diseases--cardiovascular;dis…	Mesh_UI:D002318;Mesh_MN:C14;DOID:1287;NCI:C2931;ICD9CM:429.2;UMLS_CUI:C0007222;SNOMEDCT_US_2016_03_01:155263000;SNOMEDCT_US_2016_03_01:194707003;SNOMEDCT_US_2016_03_01:195139006;SNOMEDCT_US_2016_03_01:195594006;SNOMEDCT_US_2016_03_01:266275004;SNOMEDCT_US_2016_03_01:266336005;SNOMEDCT_US_2016_03_01:49601007;	145712	Protein	G6PD	EC 1.1.1.49;G6PD;Glucose-6-phosphate 1-dehydrogenase;dehydrogenase glucose-6-phosphate;ec-1.1.1.49;g6pd--an;G6PD1;glucose -6 phosphate dehydrogenase;glucose -6-phosphate dehydrogenase;glucose 6 phosphate dehydrogenase;glucose 6- phosphate dehydrogenase;glucose 6--phosphate dehydrogenase;glucose 6-phosphate dehydrogenase;glucose 6-phosphate-dehydrogenase;glucose- 6-phosphate dehydrogenase;glucose-…	SWISSPROT_AC:P11413;SWISSPROT_ID:G6PD_HUMAN;EMBL:AF277315;EMBL:AY158096;EMBL:AY158097;EMBL:AY158098;EMBL:AY158099;EMBL:AY158100;EMBL:AY158101;EMBL:AY158102;EMBL:AY158103;EMBL:AY158104;EMBL:AY158105;EMBL:AY158106;EMBL:AY158107;EMBL:AY158108;EMBL:AY158109;EMBL:AY158110;EMBL:AY158111;EMBL:AY158112;EMBL:AY158113;EMBL:AY158114;EMBL:AY158115;EMBL:AY158116;EMBL:AY158117;EMBL:AY158118;EMBL:AY158119;EMBL:…
35708132	Cardiovascular Diseases -- G6PD	association	Pubmed 2008:18729006;	<b>Glucose-6-phosphate dehydrogenase</b>: a novel therapeutic target in <b>cardiovascular diseases</b>.[Pubmed 2008:18729006];	433	Disease	Cardiovascular Diseases	Cardiovascular Diseases;cardiovascular system disease;disease of subdivision of hemolymphoid system;cardiovascular disease system;cardiovascular diseases--an;cardiovascular system the disease;disease of cardiovascular system;disease of the cardiovascular system;diseases -- cardiovascular;diseases cardiovascular;diseases of cardiovascular;diseases of the cardiovascular;diseases--cardiovascular;dis…	Mesh_UI:D002318;Mesh_MN:C14;DOID:1287;NCI:C2931;ICD9CM:429.2;UMLS_CUI:C0007222;SNOMEDCT_US_2016_03_01:155263000;SNOMEDCT_US_2016_03_01:194707003;SNOMEDCT_US_2016_03_01:195139006;SNOMEDCT_US_2016_03_01:195594006;SNOMEDCT_US_2016_03_01:266275004;SNOMEDCT_US_2016_03_01:266336005;SNOMEDCT_US_2016_03_01:49601007;	4341874	Gene	G6PD	G6PD;G6PD1;glucose-6-phosphate dehydrogenase;dehydrogenase glucose-6-phosphate;EC 1.1.1.49;ec-1.1.1.49;g6pd--an;glucose -6 phosphate dehydrogenase;glucose -6-phosphate dehydrogenase;glucose 6 phosphate dehydrogenase;glucose 6- phosphate dehydrogenase;glucose 6--phosphate dehydrogenase;glucose 6-phosphate dehydrogenase;glucose 6-phosphate-dehydrogenase;glucose- 6-phosphate dehydrogenase;glucose-6 …	SWISSPROT_AC:P11413;SWISSPROT_ID:G6PD_HUMAN;GeneID:2539;Ensembl:ENSG00000160211;HGNC:HGNC:4057;MIM:305900;Vega:OTTHUMG00000024237;protein_accession:AAA52500.1;protein_accession:AAA52501.1;protein_accession:AAA52504.1;protein_accession:AAA92653.1;protein_accession:AAB20299.1;protein_accession:AAB26169.1;protein_accession:AAB59390.1;protein_accession:AAH00337.1;protein_accession:AAL27011.1;protein_…
35797205	Cardiovascular Diseases -- HO-1	association	Pubmed:20184791;Pubmed 2008:18576916;Pubmed 2016:27033195;Pubmed 2017:27033195;Pubmed central 2015:4463969;Pubmed central 2014:4114553;Pubmed central 2014:4151001;Pubmed central 2008:2494663;Pubmed central 2013:3640395;	<b>Heme oxygenase-1</b> in <b>cardiovascular diseases</b>: molecular mechanisms and clinical perspectives.[Pubmed:20184791];Recent data provide powerful evidence for the involvement of <b>HO-1</b> in the therapeutic effect of drugs used in <b>cardiovascular diseases</b>.[Pubmed 2008:18576916];The role of statins in <b>heme oxygenase-1</b> activation in <b>cardiovascular diseases</b>.[Pubmed 2016:…	433	Disease	Cardiovascular Diseases	Cardiovascular Diseases;cardiovascular system disease;disease of subdivision of hemolymphoid system;cardiovascular disease system;cardiovascular diseases--an;cardiovascular system the disease;disease of cardiovascular system;disease of the cardiovascular system;diseases -- cardiovascular;diseases cardiovascular;diseases of cardiovascular;diseases of the cardiovascular;diseases--cardiovascular;dis…	Mesh_UI:D002318;Mesh_MN:C14;DOID:1287;NCI:C2931;ICD9CM:429.2;UMLS_CUI:C0007222;SNOMEDCT_US_2016_03_01:155263000;SNOMEDCT_US_2016_03_01:194707003;SNOMEDCT_US_2016_03_01:195139006;SNOMEDCT_US_2016_03_01:195594006;SNOMEDCT_US_2016_03_01:266275004;SNOMEDCT_US_2016_03_01:266336005;SNOMEDCT_US_2016_03_01:49601007;	184299	Protein	HO-1	EC 1.14.14.18;Heme oxygenase 1;HMOX1;HO;HO-1;HO1;bK286B10;heme oxygenase - 1;heme oxygenase -1;heme oxygenase i;heme oxygenase isoform 1;heme oxygenase isoform-1;heme oxygenase type 1;heme oxygenase type i;heme oxygenase type-1;heme oxygenase- 1;heme oxygenase--1;heme oxygenase-1;heme oxygenase1;heme-oxygenase 1;heme-oxygenase i;heme-oxygenase isoform 1;heme-oxygenase- 1;heme-oxygenase-1;heme-oxy…	SWISSPROT_AC:P09601;SWISSPROT_ID:HMOX1_HUMAN;EMBL:AY460337;EMBL:CR456505;EMBL:M23041;EMBL:X06985;EMBL:X14782;EMBL:Z82244;RefSeq:NP_002124.1;ProteinModelPortal:P09601;STRING:9606.ENSP00000216117;SMR:P09601;GeneID:3162;KEGG:hsa:3162;PIR:S00325;eggNOG:COG5398;eggNOG:KOG4480;UniGene:Hs.517581;UniGene:Hs.727017;GO:GO:0001525;GO:GO:0001935;GO:GO:0002246;GO:GO:0002686;GO:GO:0004392;GO:GO:0004630;GO:GO:0…
35797336	Cardiovascular Diseases -- HMOX1	association	Pubmed 2008:18576916;Pubmed central 2014:4114553;Pubmed central 2014:4151001;Pubmed central 2008:2494663;	Recent data provide powerful evidence for the involvement of <b>HO-1</b> in the therapeutic effect of drugs used in <b>cardiovascular diseases</b>.[Pubmed 2008:18576916];Recent studies have demonstrated that <b>HO-1</b> functions as a novel therapeutic target for <b>cardiovascular diseases</b> [9].[Pubmed central 2014:4114553];A number of studies have examined the association between <b>cardiovas…	433	Disease	Cardiovascular Diseases	Cardiovascular Diseases;cardiovascular system disease;disease of subdivision of hemolymphoid system;cardiovascular disease system;cardiovascular diseases--an;cardiovascular system the disease;disease of cardiovascular system;disease of the cardiovascular system;diseases -- cardiovascular;diseases cardiovascular;diseases of cardiovascular;diseases of the cardiovascular;diseases--cardiovascular;dis…	Mesh_UI:D002318;Mesh_MN:C14;DOID:1287;NCI:C2931;ICD9CM:429.2;UMLS_CUI:C0007222;SNOMEDCT_US_2016_03_01:155263000;SNOMEDCT_US_2016_03_01:194707003;SNOMEDCT_US_2016_03_01:195139006;SNOMEDCT_US_2016_03_01:195594006;SNOMEDCT_US_2016_03_01:266275004;SNOMEDCT_US_2016_03_01:266336005;SNOMEDCT_US_2016_03_01:49601007;	4342405	Gene	HMOX1	bK286B10;heme oxygenase 1;HMOX1;HMOX1D;HO-1;HSP32;EC 1.14.14.18;heme oxygenase - 1;heme oxygenase -1;heme oxygenase i;heme oxygenase isoform 1;heme oxygenase isoform-1;heme oxygenase type 1;heme oxygenase type i;heme oxygenase type-1;heme oxygenase- 1;heme oxygenase--1;heme oxygenase-1;heme oxygenase1;heme-oxygenase 1;heme-oxygenase i;heme-oxygenase isoform 1;heme-oxygenase- 1;heme-oxygenase-1;he…	SWISSPROT_AC:P09601;SWISSPROT_ID:HMOX1_HUMAN;GeneID:3162;Ensembl:ENSG00000100292;HGNC:HGNC:5013;MIM:141250;Vega:OTTHUMG00000150960;protein_accession:AAA50403.1;protein_accession:AAH01491.1;protein_accession:AAR23262.1;protein_accession:AAV38588.1;protein_accession:ABM83236.1;protein_accession:ABM86436.1;protein_accession:ACZ72606.1;protein_accession:ACZ72607.1;protein_accession:ADZ76424.1;protein…
35815487	Cardiovascular Diseases -- Cardiotrophin-1	association	Pubmed 2015:26334851;Pubmed 2011:21675823;Pubmed 2009:19059413;Pubmed central 2015:4463672;Pubmed central 2012:3560678;Pubmed central 2017:5630684;Pubmed central 2013:3649684;	<b>Cardiotrophin-1</b> (CT-1) is closely associated with many <b>cardiovascular diseases</b>, such as hypertension, myocardial infarction (MI), and heart failure, and exhibits a cardioprotective effect in ischemia-reperfusion injury.[Pubmed 2015:26334851];<b>Cardiotrophin-1</b> (CT-1) is closely linked to many <b>cardiovascular diseases</b>, such as myocardial infarction and heart failure, and ex…	433	Disease	Cardiovascular Diseases	Cardiovascular Diseases;cardiovascular system disease;disease of subdivision of hemolymphoid system;cardiovascular disease system;cardiovascular diseases--an;cardiovascular system the disease;disease of cardiovascular system;disease of the cardiovascular system;diseases -- cardiovascular;diseases cardiovascular;diseases of cardiovascular;diseases of the cardiovascular;diseases--cardiovascular;dis…	Mesh_UI:D002318;Mesh_MN:C14;DOID:1287;NCI:C2931;ICD9CM:429.2;UMLS_CUI:C0007222;SNOMEDCT_US_2016_03_01:155263000;SNOMEDCT_US_2016_03_01:194707003;SNOMEDCT_US_2016_03_01:195139006;SNOMEDCT_US_2016_03_01:195594006;SNOMEDCT_US_2016_03_01:266275004;SNOMEDCT_US_2016_03_01:266336005;SNOMEDCT_US_2016_03_01:49601007;	84026	Protein	Cardiotrophin-1	Cardiotrophin-1;CT-1;CTF1;cardiotrophin 1;cardiotrophin i;cardiotrophin- 1;cardiotrophin1;ct 1;ct i;ct type i;CT1;ctf-1;ctf-i;	SWISSPROT_AC:Q16619;SWISSPROT_ID:CTF1_HUMAN;EMBL:AC135048;EMBL:BC036787;EMBL:BC064416;EMBL:U43030;EMBL:U43031;EMBL:U43032;EMBL:U43033;RefSeq:NP_001136016.1;RefSeq:NP_001321.1;ProteinModelPortal:Q16619;STRING:9606.ENSP00000279804;SWISSPROT_AC_OLD:A8MVX4;SWISSPROT_AC_OLD:Q5U5Y7;SMR:Q16619;GeneID:1489;KEGG:hsa:1489;PIR:G02312;eggNOG:ENOG410IWMK;eggNOG:ENOG41119TK;UniGene:Hs.483811;GO:GO:0005125;GO:G…
35815572	Cardiovascular Diseases -- CTF1	association	Pubmed 2015:26334851;Pubmed 2011:21675823;Pubmed 2009:19059413;Pubmed central 2015:4463672;Pubmed central 2012:3560678;Pubmed central 2017:5630684;Pubmed central 2013:3649684;	<b>Cardiotrophin-1</b> (CT-1) is closely associated with many <b>cardiovascular diseases</b>, such as hypertension, myocardial infarction (MI), and heart failure, and exhibits a cardioprotective effect in ischemia-reperfusion injury.[Pubmed 2015:26334851];<b>Cardiotrophin-1</b> (CT-1) is closely linked to many <b>cardiovascular diseases</b>, such as myocardial infarction and heart failure, and ex…	433	Disease	Cardiovascular Diseases	Cardiovascular Diseases;cardiovascular system disease;disease of subdivision of hemolymphoid system;cardiovascular disease system;cardiovascular diseases--an;cardiovascular system the disease;disease of cardiovascular system;disease of the cardiovascular system;diseases -- cardiovascular;diseases cardiovascular;diseases of cardiovascular;diseases of the cardiovascular;diseases--cardiovascular;dis…	Mesh_UI:D002318;Mesh_MN:C14;DOID:1287;NCI:C2931;ICD9CM:429.2;UMLS_CUI:C0007222;SNOMEDCT_US_2016_03_01:155263000;SNOMEDCT_US_2016_03_01:194707003;SNOMEDCT_US_2016_03_01:195139006;SNOMEDCT_US_2016_03_01:195594006;SNOMEDCT_US_2016_03_01:266275004;SNOMEDCT_US_2016_03_01:266336005;SNOMEDCT_US_2016_03_01:49601007;	4341022	Gene	CTF1	cardiotrophin 1;CT-1;CT1;CTF1;cardiotrophin i;cardiotrophin- 1;Cardiotrophin-1;cardiotrophin1;ct 1;ct i;ct type i;ctf-1;ctf-i;	SWISSPROT_AC:Q16619;SWISSPROT_ID:CTF1_HUMAN;GeneID:1489;Ensembl:ENSG00000150281;HGNC:HGNC:2499;MIM:600435;Vega:OTTHUMG00000132413;protein_accession:AAA85229.1;protein_accession:AAD12173.1;protein_accession:AAH36787.1;protein_accession:AAH64416.1;protein_accession:EAW52192.1;protein_accession:NP_001136016.1;protein_accession:NP_001321.1;protein_accession:Q16619.1;protein_accession:XP_011544061.1;p…
35818311	Cardiovascular Diseases -- EGFR	association	Pubmed 2015:26817333;Pubmed 2009:19041887;Pubmed central 2016:4894635;Pubmed central 2016:5263857;Pubmed central 2018:5779678;	Patients with <b>cardiovascular diseases</b> had significaintly lower <b>eGFR</b> values as compare with patients without such complications, respectively: atrial fibrillation, arterial hypertension, chronic heart failure, ischaemic heart disease (p < 0.01), and myocardial infarction (p < 0.04).[Pubmed 2015:26817333];It highlights the association of <b>eGFR</b> with history of <b>cardiovascular d…	433	Disease	Cardiovascular Diseases	Cardiovascular Diseases;cardiovascular system disease;disease of subdivision of hemolymphoid system;cardiovascular disease system;cardiovascular diseases--an;cardiovascular system the disease;disease of cardiovascular system;disease of the cardiovascular system;diseases -- cardiovascular;diseases cardiovascular;diseases of cardiovascular;diseases of the cardiovascular;diseases--cardiovascular;dis…	Mesh_UI:D002318;Mesh_MN:C14;DOID:1287;NCI:C2931;ICD9CM:429.2;UMLS_CUI:C0007222;SNOMEDCT_US_2016_03_01:155263000;SNOMEDCT_US_2016_03_01:194707003;SNOMEDCT_US_2016_03_01:195139006;SNOMEDCT_US_2016_03_01:195594006;SNOMEDCT_US_2016_03_01:266275004;SNOMEDCT_US_2016_03_01:266336005;SNOMEDCT_US_2016_03_01:49601007;	118933	Protein	EGFR	EC 2.7.10.1;EGFR;Epidermal growth factor receptor;ERBB;ERBB1;HER1;Proto-oncogene c-ErbB-1;Receptor tyrosine-protein kinase erbB-1;c-erb-b-1 proto-oncogene;c-erbb1 proto-oncogene;egfr-type;epidermal growth factor - receptor;epidermal growth factor -receptor;epidermal growth factor receptor-type;epidermal growth factor's receptor;epidermal growth factor-receptor;epidermal growth receptor factor;epi…	SWISSPROT_AC:P00533;SWISSPROT_ID:EGFR_HUMAN;EMBL:AF125253;EMBL:AF125538;EMBL:AF125539;EMBL:AF277897;EMBL:AF288738;EMBL:AY588246;EMBL:AY698024;EMBL:M11234;EMBL:M38425;EMBL:U48722;EMBL:U48723;EMBL:U48724;EMBL:U48725;EMBL:U48726;EMBL:U48727;EMBL:U48728;EMBL:U48729;EMBL:U95089;EMBL:X00588;EMBL:X00663;EMBL:X06370;RefSeq:NP_005219.2;RefSeq:NP_958439.1;RefSeq:NP_958440.1;RefSeq:NP_958441.1;ProteinModelP…
35875337	Cardiovascular Diseases -- BDNF	association	Pubmed 2009:19281964;Pubmed central 2015:4684138;Pubmed central 2008:3614700;Pubmed central 2017:5299653;Pubmed central 2016:5089118;	Recently, it has been shown that <b>BDNF</b> played a role in the etiology of some <b>cardiovascular diseases</b>: induction of angiogenesis in ischemic issues.[Pubmed 2009:19281964];Positive effects of high concentrations of <b>BDNF</b> have been reported to limit the extent of ischemic lesions in the white matter of the brain in subjects with risk factors for <b>cardiovascular diseases</b> [3,2…	433	Disease	Cardiovascular Diseases	Cardiovascular Diseases;cardiovascular system disease;disease of subdivision of hemolymphoid system;cardiovascular disease system;cardiovascular diseases--an;cardiovascular system the disease;disease of cardiovascular system;disease of the cardiovascular system;diseases -- cardiovascular;diseases cardiovascular;diseases of cardiovascular;diseases of the cardiovascular;diseases--cardiovascular;dis…	Mesh_UI:D002318;Mesh_MN:C14;DOID:1287;NCI:C2931;ICD9CM:429.2;UMLS_CUI:C0007222;SNOMEDCT_US_2016_03_01:155263000;SNOMEDCT_US_2016_03_01:194707003;SNOMEDCT_US_2016_03_01:195139006;SNOMEDCT_US_2016_03_01:195594006;SNOMEDCT_US_2016_03_01:266275004;SNOMEDCT_US_2016_03_01:266336005;SNOMEDCT_US_2016_03_01:49601007;	43557	Protein	BDNF	Abrineurin;BDNF;Brain-derived neurotrophic factor;ANON2;brain derived neurotrophic factor;brain derived neurotrophic-factor;brain derived- neurotrophic factor;brain derived-neurotrophic factor;brain neurotrophic derived factor;brain- derived neurotrophic factor;brain--derived neurotrophic factor;brain-derived neurotrophic-factor;brain-derived-neurotrophic factor;brain-derived-neurotrophic-factor;…	SWISSPROT_AC:P23560;SWISSPROT_ID:BDNF_HUMAN;EMBL:AC104563;EMBL:AF400438;EMBL:AF411339;EMBL:AK289763;EMBL:AK289853;EMBL:AY011481;EMBL:AY054392;EMBL:AY054393;EMBL:AY054394;EMBL:AY054395;EMBL:AY054396;EMBL:AY054397;EMBL:AY054398;EMBL:AY054399;EMBL:AY054400;EMBL:AY656701;EMBL:BC029795;EMBL:CH471064;EMBL:EF674517;EMBL:EF674518;EMBL:EF674519;EMBL:EF674520;EMBL:EF674521;EMBL:EF689009;EMBL:EF689010;EMBL:…
35875588	Erythropoietin -<> Cardiovascular Diseases	treatment	Pubmed 2008:19263796;	These findings suggest that <b>EPO</b> could provide potential therapeutic benefits in the management of <b>cardiovascular diseases</b> beyond anaemia correction.[Pubmed 2008:19263796];	123955	Protein	Erythropoietin	EPO;Epoetin;Erythropoietin;an-epo;EP;epo-type;epoetin--an;erythropoietin--an;erythropoietin-type;MVCD2;	SWISSPROT_AC:P01588;SWISSPROT_ID:EPO_HUMAN;EMBL:AC009488;EMBL:AF053356;EMBL:AF202306;EMBL:AF202307;EMBL:AF202308;EMBL:AF202311;EMBL:AF202312;EMBL:AF202313;EMBL:AF202314;EMBL:AH009004;EMBL:BC093628;EMBL:BC111937;EMBL:M11319;EMBL:S65458;EMBL:X02157;EMBL:X02158;RefSeq:NP_000790.2;ProteinModelPortal:P01588;STRING:9606.ENSP00000252723;SWISSPROT_AC_OLD:Q2M2L6;SWISSPROT_AC_OLD:Q549U2;SWISSPROT_AC_OLD:Q9…	433	Disease	Cardiovascular Diseases	Cardiovascular Diseases;cardiovascular system disease;disease of subdivision of hemolymphoid system;cardiovascular disease system;cardiovascular diseases--an;cardiovascular system the disease;disease of cardiovascular system;disease of the cardiovascular system;diseases -- cardiovascular;diseases cardiovascular;diseases of cardiovascular;diseases of the cardiovascular;diseases--cardiovascular;dis…	Mesh_UI:D002318;Mesh_MN:C14;DOID:1287;NCI:C2931;ICD9CM:429.2;UMLS_CUI:C0007222;SNOMEDCT_US_2016_03_01:155263000;SNOMEDCT_US_2016_03_01:194707003;SNOMEDCT_US_2016_03_01:195139006;SNOMEDCT_US_2016_03_01:195594006;SNOMEDCT_US_2016_03_01:266275004;SNOMEDCT_US_2016_03_01:266336005;SNOMEDCT_US_2016_03_01:49601007;
35875608	EPO -<> Cardiovascular Diseases	treatment	Pubmed 2008:19263796;	These findings suggest that <b>EPO</b> could provide potential therapeutic benefits in the management of <b>cardiovascular diseases</b> beyond anaemia correction.[Pubmed 2008:19263796];	308156	Protein	EPO	EC 1.11.1.7;Eosinophil peroxidase;EPER;EPO;EPP;EPX;PERE;an-epo;epo-type;EPX-PEN;EPXD;peroxidase eosinophil;peroxidase the eosinophil;	SWISSPROT_AC:P11678;SWISSPROT_ID:PERE_HUMAN;EMBL:DQ054598;EMBL:M29904;EMBL:M29905;EMBL:M29906;EMBL:M29907;EMBL:M29908;EMBL:M29909;EMBL:M29910;EMBL:M29911;EMBL:M29912;EMBL:M29913;EMBL:X14346;RefSeq:NP_000493.1;ProteinModelPortal:P11678;STRING:9606.ENSP00000225371;SWISSPROT_AC_OLD:Q4TVP3;SMR:P11678;GeneID:8288;KEGG:hsa:8288;PIR:A34408;eggNOG:ENOG410XPZ3;eggNOG:KOG2408;UniGene:Hs.279259;GO:GO:000221…	433	Disease	Cardiovascular Diseases	Cardiovascular Diseases;cardiovascular system disease;disease of subdivision of hemolymphoid system;cardiovascular disease system;cardiovascular diseases--an;cardiovascular system the disease;disease of cardiovascular system;disease of the cardiovascular system;diseases -- cardiovascular;diseases cardiovascular;diseases of cardiovascular;diseases of the cardiovascular;diseases--cardiovascular;dis…	Mesh_UI:D002318;Mesh_MN:C14;DOID:1287;NCI:C2931;ICD9CM:429.2;UMLS_CUI:C0007222;SNOMEDCT_US_2016_03_01:155263000;SNOMEDCT_US_2016_03_01:194707003;SNOMEDCT_US_2016_03_01:195139006;SNOMEDCT_US_2016_03_01:195594006;SNOMEDCT_US_2016_03_01:266275004;SNOMEDCT_US_2016_03_01:266336005;SNOMEDCT_US_2016_03_01:49601007;
35875624	Cardiovascular Diseases -- EPO	association	Pubmed 2008:19263796;	These findings suggest that <b>EPO</b> could provide potential therapeutic benefits in the management of <b>cardiovascular diseases</b> beyond anaemia correction.[Pubmed 2008:19263796];	433	Disease	Cardiovascular Diseases	Cardiovascular Diseases;cardiovascular system disease;disease of subdivision of hemolymphoid system;cardiovascular disease system;cardiovascular diseases--an;cardiovascular system the disease;disease of cardiovascular system;disease of the cardiovascular system;diseases -- cardiovascular;diseases cardiovascular;diseases of cardiovascular;diseases of the cardiovascular;diseases--cardiovascular;dis…	Mesh_UI:D002318;Mesh_MN:C14;DOID:1287;NCI:C2931;ICD9CM:429.2;UMLS_CUI:C0007222;SNOMEDCT_US_2016_03_01:155263000;SNOMEDCT_US_2016_03_01:194707003;SNOMEDCT_US_2016_03_01:195139006;SNOMEDCT_US_2016_03_01:195594006;SNOMEDCT_US_2016_03_01:266275004;SNOMEDCT_US_2016_03_01:266336005;SNOMEDCT_US_2016_03_01:49601007;	308156	Protein	EPO	EC 1.11.1.7;Eosinophil peroxidase;EPER;EPO;EPP;EPX;PERE;an-epo;epo-type;EPX-PEN;EPXD;peroxidase eosinophil;peroxidase the eosinophil;	SWISSPROT_AC:P11678;SWISSPROT_ID:PERE_HUMAN;EMBL:DQ054598;EMBL:M29904;EMBL:M29905;EMBL:M29906;EMBL:M29907;EMBL:M29908;EMBL:M29909;EMBL:M29910;EMBL:M29911;EMBL:M29912;EMBL:M29913;EMBL:X14346;RefSeq:NP_000493.1;ProteinModelPortal:P11678;STRING:9606.ENSP00000225371;SWISSPROT_AC_OLD:Q4TVP3;SMR:P11678;GeneID:8288;KEGG:hsa:8288;PIR:A34408;eggNOG:ENOG410XPZ3;eggNOG:KOG2408;UniGene:Hs.279259;GO:GO:000221…
35875638	EPA -<> Cardiovascular Diseases	treatment	Pubmed 2008:19263796;	These findings suggest that <b>EPO</b> could provide potential therapeutic benefits in the management of <b>cardiovascular diseases</b> beyond anaemia correction.[Pubmed 2008:19263796];	489894	Protein	EPA	CLGI;Collagenase inhibitor;EPA;Erythroid-potentiating activity;Fibroblast collagenase inhibitor;Metalloproteinase inhibitor 1;TIMP;TIMP-1;TIMP1;Tissue inhibitor of metalloproteinases 1;an-epo;collagenase-inhibitor;epa-type;EPO;epo-type;erythroid potentiating activity;HCI;inhibitor of collagenase;inhibitor of the collagenase;inhibitor-1 of metalloproteinase;metalloproteinase inhibitor type 1;metal…	SWISSPROT_AC:P01033;SWISSPROT_ID:TIMP1_HUMAN;EMBL:BC000866;EMBL:D11139;EMBL:L47361;EMBL:M12670;EMBL:M59906;EMBL:S68252;EMBL:X02598;EMBL:X03124;RefSeq:NP_003245.1;ProteinModelPortal:P01033;STRING:9606.ENSP00000218388;SWISSPROT_AC_OLD:Q14252;SWISSPROT_AC_OLD:Q9UCU1;SMR:P01033;GeneID:7076;KEGG:hsa:7076;PIR:A93372;eggNOG:ENOG41103NU;eggNOG:KOG4745;UniGene:Hs.522632;GO:GO:0001775;GO:GO:0002020;GO:GO:0…	433	Disease	Cardiovascular Diseases	Cardiovascular Diseases;cardiovascular system disease;disease of subdivision of hemolymphoid system;cardiovascular disease system;cardiovascular diseases--an;cardiovascular system the disease;disease of cardiovascular system;disease of the cardiovascular system;diseases -- cardiovascular;diseases cardiovascular;diseases of cardiovascular;diseases of the cardiovascular;diseases--cardiovascular;dis…	Mesh_UI:D002318;Mesh_MN:C14;DOID:1287;NCI:C2931;ICD9CM:429.2;UMLS_CUI:C0007222;SNOMEDCT_US_2016_03_01:155263000;SNOMEDCT_US_2016_03_01:194707003;SNOMEDCT_US_2016_03_01:195139006;SNOMEDCT_US_2016_03_01:195594006;SNOMEDCT_US_2016_03_01:266275004;SNOMEDCT_US_2016_03_01:266336005;SNOMEDCT_US_2016_03_01:49601007;
35875650	Cardiovascular Diseases -- EPA	association	Pubmed 2008:19263796;	These findings suggest that <b>EPO</b> could provide potential therapeutic benefits in the management of <b>cardiovascular diseases</b> beyond anaemia correction.[Pubmed 2008:19263796];	433	Disease	Cardiovascular Diseases	Cardiovascular Diseases;cardiovascular system disease;disease of subdivision of hemolymphoid system;cardiovascular disease system;cardiovascular diseases--an;cardiovascular system the disease;disease of cardiovascular system;disease of the cardiovascular system;diseases -- cardiovascular;diseases cardiovascular;diseases of cardiovascular;diseases of the cardiovascular;diseases--cardiovascular;dis…	Mesh_UI:D002318;Mesh_MN:C14;DOID:1287;NCI:C2931;ICD9CM:429.2;UMLS_CUI:C0007222;SNOMEDCT_US_2016_03_01:155263000;SNOMEDCT_US_2016_03_01:194707003;SNOMEDCT_US_2016_03_01:195139006;SNOMEDCT_US_2016_03_01:195594006;SNOMEDCT_US_2016_03_01:266275004;SNOMEDCT_US_2016_03_01:266336005;SNOMEDCT_US_2016_03_01:49601007;	489894	Protein	EPA	CLGI;Collagenase inhibitor;EPA;Erythroid-potentiating activity;Fibroblast collagenase inhibitor;Metalloproteinase inhibitor 1;TIMP;TIMP-1;TIMP1;Tissue inhibitor of metalloproteinases 1;an-epo;collagenase-inhibitor;epa-type;EPO;epo-type;erythroid potentiating activity;HCI;inhibitor of collagenase;inhibitor of the collagenase;inhibitor-1 of metalloproteinase;metalloproteinase inhibitor type 1;metal…	SWISSPROT_AC:P01033;SWISSPROT_ID:TIMP1_HUMAN;EMBL:BC000866;EMBL:D11139;EMBL:L47361;EMBL:M12670;EMBL:M59906;EMBL:S68252;EMBL:X02598;EMBL:X03124;RefSeq:NP_003245.1;ProteinModelPortal:P01033;STRING:9606.ENSP00000218388;SWISSPROT_AC_OLD:Q14252;SWISSPROT_AC_OLD:Q9UCU1;SMR:P01033;GeneID:7076;KEGG:hsa:7076;PIR:A93372;eggNOG:ENOG41103NU;eggNOG:KOG4745;UniGene:Hs.522632;GO:GO:0001775;GO:GO:0002020;GO:GO:0…
35875712	Cardiovascular Diseases -- EPO	association	Pubmed 2008:19263796;	These findings suggest that <b>EPO</b> could provide potential therapeutic benefits in the management of <b>cardiovascular diseases</b> beyond anaemia correction.[Pubmed 2008:19263796];	433	Disease	Cardiovascular Diseases	Cardiovascular Diseases;cardiovascular system disease;disease of subdivision of hemolymphoid system;cardiovascular disease system;cardiovascular diseases--an;cardiovascular system the disease;disease of cardiovascular system;disease of the cardiovascular system;diseases -- cardiovascular;diseases cardiovascular;diseases of cardiovascular;diseases of the cardiovascular;diseases--cardiovascular;dis…	Mesh_UI:D002318;Mesh_MN:C14;DOID:1287;NCI:C2931;ICD9CM:429.2;UMLS_CUI:C0007222;SNOMEDCT_US_2016_03_01:155263000;SNOMEDCT_US_2016_03_01:194707003;SNOMEDCT_US_2016_03_01:195139006;SNOMEDCT_US_2016_03_01:195594006;SNOMEDCT_US_2016_03_01:266275004;SNOMEDCT_US_2016_03_01:266336005;SNOMEDCT_US_2016_03_01:49601007;	4341468	Gene	EPO	EP;EPO;erythropoietin;MVCD2;an-epo;epo-type;Epoetin;epoetin--an;erythropoietin--an;erythropoietin-type;	SWISSPROT_AC:P01588;SWISSPROT_ID:EPO_HUMAN;GeneID:2056;Ensembl:ENSG00000130427;HGNC:HGNC:3415;MIM:133170;Vega:OTTHUMG00000152121;protein_accession:AAA52400.1;protein_accession:AAD13964.1;protein_accession:AAF17572.1;protein_accession:AAF23132.1;protein_accession:AAF23133.1;protein_accession:AAF23134.1;protein_accession:AAH93628.1;protein_accession:AAI11938.1;protein_accession:AAI43226.1;protein_a…
35875737	Cardiovascular Diseases -- TIMP1	association	Pubmed 2008:19263796;	These findings suggest that <b>EPO</b> could provide potential therapeutic benefits in the management of <b>cardiovascular diseases</b> beyond anaemia correction.[Pubmed 2008:19263796];	433	Disease	Cardiovascular Diseases	Cardiovascular Diseases;cardiovascular system disease;disease of subdivision of hemolymphoid system;cardiovascular disease system;cardiovascular diseases--an;cardiovascular system the disease;disease of cardiovascular system;disease of the cardiovascular system;diseases -- cardiovascular;diseases cardiovascular;diseases of cardiovascular;diseases of the cardiovascular;diseases--cardiovascular;dis…	Mesh_UI:D002318;Mesh_MN:C14;DOID:1287;NCI:C2931;ICD9CM:429.2;UMLS_CUI:C0007222;SNOMEDCT_US_2016_03_01:155263000;SNOMEDCT_US_2016_03_01:194707003;SNOMEDCT_US_2016_03_01:195139006;SNOMEDCT_US_2016_03_01:195594006;SNOMEDCT_US_2016_03_01:266275004;SNOMEDCT_US_2016_03_01:266336005;SNOMEDCT_US_2016_03_01:49601007;	4345557	Gene	TIMP1	CLGI;EPA;EPO;HCI;TIMP;TIMP metallopeptidase inhibitor 1;TIMP-1;TIMP1;an-epo;Collagenase inhibitor;collagenase-inhibitor;epa-type;epo-type;erythroid potentiating activity;Erythroid-potentiating activity;Fibroblast collagenase inhibitor;inhibitor of collagenase;inhibitor of the collagenase;inhibitor-1 of metalloproteinase;Metalloproteinase inhibitor 1;metalloproteinase inhibitor type 1;metalloprote…	SWISSPROT_AC:P01033;SWISSPROT_ID:TIMP1_HUMAN;GeneID:7076;Ensembl:ENSG00000102265;HGNC:HGNC:11820;MIM:305370;Vega:OTTHUMG00000021447;protein_accession:AAA52436.1;protein_accession:AAA63234.1;protein_accession:AAA75558.1;protein_accession:AAD14009.1;protein_accession:AAH00866.1;protein_accession:AAX47478.1;protein_accession:ABM82048.1;protein_accession:ABM85227.1;protein_accession:BAA01913.1;protei…
35875801	Cardiovascular Diseases -- EPX	association	Pubmed 2008:19263796;	These findings suggest that <b>EPO</b> could provide potential therapeutic benefits in the management of <b>cardiovascular diseases</b> beyond anaemia correction.[Pubmed 2008:19263796];	433	Disease	Cardiovascular Diseases	Cardiovascular Diseases;cardiovascular system disease;disease of subdivision of hemolymphoid system;cardiovascular disease system;cardiovascular diseases--an;cardiovascular system the disease;disease of cardiovascular system;disease of the cardiovascular system;diseases -- cardiovascular;diseases cardiovascular;diseases of cardiovascular;diseases of the cardiovascular;diseases--cardiovascular;dis…	Mesh_UI:D002318;Mesh_MN:C14;DOID:1287;NCI:C2931;ICD9CM:429.2;UMLS_CUI:C0007222;SNOMEDCT_US_2016_03_01:155263000;SNOMEDCT_US_2016_03_01:194707003;SNOMEDCT_US_2016_03_01:195139006;SNOMEDCT_US_2016_03_01:195594006;SNOMEDCT_US_2016_03_01:266275004;SNOMEDCT_US_2016_03_01:266336005;SNOMEDCT_US_2016_03_01:49601007;	4346344	Gene	EPX	eosinophil peroxidase;EPO;EPP;EPX;EPX-PEN;EPXD;an-epo;EC 1.11.1.7;EPER;epo-type;PERE;peroxidase eosinophil;peroxidase the eosinophil;	SWISSPROT_AC:P11678;SWISSPROT_ID:PERE_HUMAN;GeneID:8288;Ensembl:ENSG00000121053;HGNC:HGNC:3423;MIM:131399;Vega:OTTHUMG00000178802;protein_accession:AAA58458.1;protein_accession:AAI11603.1;protein_accession:AAY43126.1;protein_accession:CAA32530.1;protein_accession:EAW94479.1;protein_accession:EAW94480.1;protein_accession:NP_000493.1;protein_accession:P11678.2;protein_gi:119614885;protein_gi:119614…
36077754	Cardiovascular Diseases -- ZMYND10	association	Pubmed 2009:19369137;Pubmed central 2015:4500297;	To evaluate the impact in the coverage of the <b>cardiovascular diseases</b> prevention service (PECV) after modifying the <b>flu</b> vaccination campaign (VAG) strategy. to assess how this strategy affected the vaccine coverage against the flu and pneumococcus (VAN).[Pubmed 2009:19369137];Standard 2.5.4.- <b>CVD</b> patientÃ¢Â€Â™s percentage in files registered <b>flu</b> vaccination recommendat…	433	Disease	Cardiovascular Diseases	Cardiovascular Diseases;cardiovascular system disease;disease of subdivision of hemolymphoid system;cardiovascular disease system;cardiovascular diseases--an;cardiovascular system the disease;disease of cardiovascular system;disease of the cardiovascular system;diseases -- cardiovascular;diseases cardiovascular;diseases of cardiovascular;diseases of the cardiovascular;diseases--cardiovascular;dis…	Mesh_UI:D002318;Mesh_MN:C14;DOID:1287;NCI:C2931;ICD9CM:429.2;UMLS_CUI:C0007222;SNOMEDCT_US_2016_03_01:155263000;SNOMEDCT_US_2016_03_01:194707003;SNOMEDCT_US_2016_03_01:195139006;SNOMEDCT_US_2016_03_01:195594006;SNOMEDCT_US_2016_03_01:266275004;SNOMEDCT_US_2016_03_01:266336005;SNOMEDCT_US_2016_03_01:49601007;	4351686	Gene	ZMYND10	BLU;CILD22;FLU;zinc finger MYND-type containing 10;ZMYND10;blu protein;flu--an;flu-type;Protein BLu;Zinc finger MYND domain-containing protein 10;ZMY10;	SWISSPROT_AC:O75800;SWISSPROT_ID:ZMY10_HUMAN;GeneID:51364;Ensembl:ENSG00000004838;HGNC:HGNC:19412;MIM:607070;Vega:OTTHUMG00000156874;protein_accession:AAB67311.1;protein_accession:AAC24726.1;protein_accession:AAC24728.1;protein_accession:AAH33732.1;protein_accession:BAD92858.1;protein_accession:BAD97063.1;protein_accession:BAG53316.1;protein_accession:CAD38688.1;protein_accession:CAL37695.1;prote…
36164802	Cardiovascular Diseases -- AE1	association	Pubmed 2009:19303678;	Association between micronuclei frequency in pollen mother cells of Tradescantia and mortality due to cancer and <b>cardiovascular diseases</b>: a preliminary study in <b>Sao</b> JosÃƒÂ© dos Campos, Brazil.[Pubmed 2009:19303678];Association between micronuclei frequency in pollen mother cells of Tradescantia and mortality due to cancer and <b>cardiovascular diseases</b>: a preliminary study in <b…	433	Disease	Cardiovascular Diseases	Cardiovascular Diseases;cardiovascular system disease;disease of subdivision of hemolymphoid system;cardiovascular disease system;cardiovascular diseases--an;cardiovascular system the disease;disease of cardiovascular system;disease of the cardiovascular system;diseases -- cardiovascular;diseases cardiovascular;diseases of cardiovascular;diseases of the cardiovascular;diseases--cardiovascular;dis…	Mesh_UI:D002318;Mesh_MN:C14;DOID:1287;NCI:C2931;ICD9CM:429.2;UMLS_CUI:C0007222;SNOMEDCT_US_2016_03_01:155263000;SNOMEDCT_US_2016_03_01:194707003;SNOMEDCT_US_2016_03_01:195139006;SNOMEDCT_US_2016_03_01:195594006;SNOMEDCT_US_2016_03_01:266275004;SNOMEDCT_US_2016_03_01:266336005;SNOMEDCT_US_2016_03_01:49601007;	41994	Protein	AE1	AE 1;AE1;Anion exchange protein 1;Anion exchanger 1;B3AT;Band 3 anion transport protein;CD233 antigen;DI;EPB3;SLC4A1;Solute carrier family 4 member 1;ae i;ae type i;ae-1;anion exchanger isoform i;anion exchanger type 1;anion exchanger1;anion transport protein band 3;anion-exchange protein 1;anion-exchanger isoform 1;band 3 protein anion transport;BND3;CD233;CHC;EMPB3;FR;fr-type;RTA1A;SAO;solute c…	SWISSPROT_AC:P02730;SWISSPROT_ID:B3AT_HUMAN;EMBL:BC096106;EMBL:BC096107;EMBL:BC099628;EMBL:BC099629;EMBL:BC101570;EMBL:BC101574;EMBL:CH471178;EMBL:DQ072115;EMBL:DQ419529;EMBL:GQ981383;EMBL:GQ981384;EMBL:M27819;EMBL:S68680;EMBL:X12609;RefSeq:NP_000333.1;RefSeq:XP_005257650.1;ProteinModelPortal:P02730;STRING:9606.ENSP00000262418;SWISSPROT_AC_OLD:G4V2I6;SWISSPROT_AC_OLD:P78487;SWISSPROT_AC_OLD:Q1ZZ4…
36164831	Cardiovascular Diseases -- SLC4A1	association	Pubmed 2009:19303678;	Association between micronuclei frequency in pollen mother cells of Tradescantia and mortality due to cancer and <b>cardiovascular diseases</b>: a preliminary study in <b>Sao</b> JosÃƒÂ© dos Campos, Brazil.[Pubmed 2009:19303678];Association between micronuclei frequency in pollen mother cells of Tradescantia and mortality due to cancer and <b>cardiovascular diseases</b>: a preliminary study in <b…	433	Disease	Cardiovascular Diseases	Cardiovascular Diseases;cardiovascular system disease;disease of subdivision of hemolymphoid system;cardiovascular disease system;cardiovascular diseases--an;cardiovascular system the disease;disease of cardiovascular system;disease of the cardiovascular system;diseases -- cardiovascular;diseases cardiovascular;diseases of cardiovascular;diseases of the cardiovascular;diseases--cardiovascular;dis…	Mesh_UI:D002318;Mesh_MN:C14;DOID:1287;NCI:C2931;ICD9CM:429.2;UMLS_CUI:C0007222;SNOMEDCT_US_2016_03_01:155263000;SNOMEDCT_US_2016_03_01:194707003;SNOMEDCT_US_2016_03_01:195139006;SNOMEDCT_US_2016_03_01:195594006;SNOMEDCT_US_2016_03_01:266275004;SNOMEDCT_US_2016_03_01:266336005;SNOMEDCT_US_2016_03_01:49601007;	4345061	Gene	SLC4A1	AE1;BND3;CD233;CHC;DI;EMPB3;EPB3;FR;RTA1A;SAO;SLC4A1;solute carrier family 4 member 1 (Diego blood group);SPH4;SW;WD;WD1;WR;AE 1;ae i;ae type i;ae-1;Anion exchange protein 1;Anion exchanger 1;anion exchanger isoform i;anion exchanger type 1;anion exchanger1;anion transport protein band 3;anion-exchange protein 1;anion-exchanger isoform 1;B3AT;Band 3 anion transport protein;band 3 protein anion tr…	SWISSPROT_AC:P02730;SWISSPROT_ID:B3AT_HUMAN;GeneID:6521;Ensembl:ENSG00000004939;HGNC:HGNC:11027;MIM:109270;Vega:OTTHUMG00000156843;protein_accession:AAA35514.1;protein_accession:AAA51670.1;protein_accession:AAA51671.1;protein_accession:AAC60608.2;protein_accession:AAH96106.1;protein_accession:AAH96107.1;protein_accession:AAH99628.1;protein_accession:AAH99629.1;protein_accession:AAI01571.1;protein…
36309212	Cardiovascular Diseases -- MPO	association	Pubmed 2012:23086900;Pubmed 2009:19463803;Pubmed 2016:27420626;Pubmed central 2014:5588196;Pubmed central 2016:5059509;	The <b>MPO</b> concentration in serum or plasma has been shown to be linked to the risk for <b>cardiovascular diseases</b>, and MPO is considered to be a high potential diagnostic biomarker.[Pubmed 2012:23086900];The increased demand in clinical chemistry laboratories for determination of <b>myeloperoxidase</b> (MPO) as a potential marker for <b>cardiovascular diseases</b> has led to the developm…	433	Disease	Cardiovascular Diseases	Cardiovascular Diseases;cardiovascular system disease;disease of subdivision of hemolymphoid system;cardiovascular disease system;cardiovascular diseases--an;cardiovascular system the disease;disease of cardiovascular system;disease of the cardiovascular system;diseases -- cardiovascular;diseases cardiovascular;diseases of cardiovascular;diseases of the cardiovascular;diseases--cardiovascular;dis…	Mesh_UI:D002318;Mesh_MN:C14;DOID:1287;NCI:C2931;ICD9CM:429.2;UMLS_CUI:C0007222;SNOMEDCT_US_2016_03_01:155263000;SNOMEDCT_US_2016_03_01:194707003;SNOMEDCT_US_2016_03_01:195139006;SNOMEDCT_US_2016_03_01:195594006;SNOMEDCT_US_2016_03_01:266275004;SNOMEDCT_US_2016_03_01:266336005;SNOMEDCT_US_2016_03_01:49601007;	308194	Protein	MPO	EC 1.11.2.2;MPO;Myeloperoxidase;PERM;myeloperoxidase--an;myeloperoxidase-type;	SWISSPROT_AC:P05164;SWISSPROT_ID:PERM_HUMAN;EMBL:BC130476;EMBL:CH471109;EMBL:D14466;EMBL:DQ088846;EMBL:J02694;EMBL:M17170;EMBL:M17171;EMBL:M17172;EMBL:M17173;EMBL:M17174;EMBL:M17175;EMBL:M17176;EMBL:M19507;EMBL:M19508;EMBL:S56200;EMBL:X04876;EMBL:X15377;RefSeq:NP_000241.1;ProteinModelPortal:P05164;STRING:9606.ENSP00000225275;SWISSPROT_AC_OLD:A1L4B8;SWISSPROT_AC_OLD:Q14862;SWISSPROT_AC_OLD:Q4PJH5;…
36309274	Cardiovascular Diseases -- Myeloperoxidase	association	Pubmed 2012:23086900;Pubmed 2009:19463803;Pubmed 2016:27420626;Pubmed central 2014:5588196;	The <b>MPO</b> concentration in serum or plasma has been shown to be linked to the risk for <b>cardiovascular diseases</b>, and MPO is considered to be a high potential diagnostic biomarker.[Pubmed 2012:23086900];The increased demand in clinical chemistry laboratories for determination of <b>myeloperoxidase</b> (MPO) as a potential marker for <b>cardiovascular diseases</b> has led to the developm…	433	Disease	Cardiovascular Diseases	Cardiovascular Diseases;cardiovascular system disease;disease of subdivision of hemolymphoid system;cardiovascular disease system;cardiovascular diseases--an;cardiovascular system the disease;disease of cardiovascular system;disease of the cardiovascular system;diseases -- cardiovascular;diseases cardiovascular;diseases of cardiovascular;diseases of the cardiovascular;diseases--cardiovascular;dis…	Mesh_UI:D002318;Mesh_MN:C14;DOID:1287;NCI:C2931;ICD9CM:429.2;UMLS_CUI:C0007222;SNOMEDCT_US_2016_03_01:155263000;SNOMEDCT_US_2016_03_01:194707003;SNOMEDCT_US_2016_03_01:195139006;SNOMEDCT_US_2016_03_01:195594006;SNOMEDCT_US_2016_03_01:266275004;SNOMEDCT_US_2016_03_01:266336005;SNOMEDCT_US_2016_03_01:49601007;	308195	Protein	Myeloperoxidase	Myeloperoxidase;myeloperoxidase--an;myeloperoxidase-type;	TMP_SWISSPROT_AC:P05164_Myeloperoxidase;PARENT_SWISSPROT_AC:P05164;PARENT_SWISSPROT_ID:PERM_HUMAN;
36478097	Cardiovascular Diseases -- CCL2	association	Pubmed 2009:19566488;	MCP-1 (<b>monocyte chemotactic protein-1</b>) plays a critical role in the development of <b>cardiovascular diseases</b>.[Pubmed 2009:19566488];	433	Disease	Cardiovascular Diseases	Cardiovascular Diseases;cardiovascular system disease;disease of subdivision of hemolymphoid system;cardiovascular disease system;cardiovascular diseases--an;cardiovascular system the disease;disease of cardiovascular system;disease of the cardiovascular system;diseases -- cardiovascular;diseases cardiovascular;diseases of cardiovascular;diseases of the cardiovascular;diseases--cardiovascular;dis…	Mesh_UI:D002318;Mesh_MN:C14;DOID:1287;NCI:C2931;ICD9CM:429.2;UMLS_CUI:C0007222;SNOMEDCT_US_2016_03_01:155263000;SNOMEDCT_US_2016_03_01:194707003;SNOMEDCT_US_2016_03_01:195139006;SNOMEDCT_US_2016_03_01:195594006;SNOMEDCT_US_2016_03_01:266275004;SNOMEDCT_US_2016_03_01:266336005;SNOMEDCT_US_2016_03_01:49601007;	4344914	Gene	CCL2	C-C motif chemokine ligand 2;CCL2;GDCF-2;HC11;HSMCR30;MCAF;MCP-1;MCP1;SCYA2;SMC-CF;c-c chemokine motif ligand 2;C-C motif chemokine 2;c-c motif chemokine ligand-2;c-c motif ligand 2 chemokine;chemokine c-c motif ligand 2;chemokine c-c motif ligand-2;hc 11;hc-11;mcp -1;mcp 1;mcp i;mcp- 1;mcp- i;mcp--1;monocyte chemoattractant protein -1;Monocyte chemoattractant protein 1;monocyte chemoattractant p…	SWISSPROT_AC:P13500;SWISSPROT_ID:CCL2_HUMAN;GeneID:6347;Ensembl:ENSG00000108691;HGNC:HGNC:10618;MIM:158105;Vega:OTTHUMG00000132887;protein_accession:AAA18102.1;protein_accession:AAA18164.1;protein_accession:AAA36330.1;protein_accession:AAA60308.1;protein_accession:AAA60309.1;protein_accession:AAA96708.1;protein_accession:AAB20651.1;protein_accession:AAB29926.1;protein_accession:AAH09716.1;protein…
36556967	Cardiovascular Diseases -- PON1	association	Pubmed:24364225;Pubmed 2014:24903163;Pubmed 2009:19550323;Pubmed central 2015:4571988;Pubmed central 2014:4055568;Pubmed central 2014:4217237;Pubmed central 2017:5424176;Pubmed central 2017:5713284;Pubmed central 2016:4734699;Pubmed central 2011:3237359;	A larger study is required in order to establish possible contribution of <b>pon1</b> variants to atherosclerosis-related <b>cardiovascular diseases</b>.[Pubmed:24364225];Animal studies show a critical role for PON enzymes, especially <b>PON1</b> in protecting against <b>cardiovascular diseases</b> and related disorders, including diabetes and metabolic syndrome.[Pubmed 2014:24903163];There is in…	433	Disease	Cardiovascular Diseases	Cardiovascular Diseases;cardiovascular system disease;disease of subdivision of hemolymphoid system;cardiovascular disease system;cardiovascular diseases--an;cardiovascular system the disease;disease of cardiovascular system;disease of the cardiovascular system;diseases -- cardiovascular;diseases cardiovascular;diseases of cardiovascular;diseases of the cardiovascular;diseases--cardiovascular;dis…	Mesh_UI:D002318;Mesh_MN:C14;DOID:1287;NCI:C2931;ICD9CM:429.2;UMLS_CUI:C0007222;SNOMEDCT_US_2016_03_01:155263000;SNOMEDCT_US_2016_03_01:194707003;SNOMEDCT_US_2016_03_01:195139006;SNOMEDCT_US_2016_03_01:195594006;SNOMEDCT_US_2016_03_01:266275004;SNOMEDCT_US_2016_03_01:266336005;SNOMEDCT_US_2016_03_01:49601007;	324295	Protein	PON1	A-esterase 1;Aromatic esterase 1;EC 3.1.1.2;EC 3.1.1.81;EC 3.1.8.1;K-45;PON;PON 1;PON1;Serum aryldialkylphosphatase 1;Serum paraoxonase/arylesterase 1;es a;es-a;ESA;MVCD5;paraoxonase -1;paraoxonase 1;paraoxonase i;paraoxonase type 1;paraoxonase type-1;paraoxonase-1;paraoxonase-i;paraoxonase1;pon i;pon-1;pon-i;serum paraoxonase /arylesterase 1;serum paraoxonase/arylesterase-1;	SWISSPROT_AC:P27169;SWISSPROT_ID:PON1_HUMAN;EMBL:AC004022;EMBL:AF539592;EMBL:AK314027;EMBL:BC074719;EMBL:CH236949;EMBL:CH471091;EMBL:D84371;EMBL:M63012;EMBL:M63013;EMBL:M63014;EMBL:S56546;EMBL:S56548;EMBL:S56555;EMBL:S64615;EMBL:S64696;EMBL:U53784;EMBL:U55877;EMBL:U55878;EMBL:U55879;EMBL:U55880;EMBL:U55881;EMBL:U55882;EMBL:U55883;EMBL:U55885;EMBL:Z70723;RefSeq:NP_000437.3;ProteinModelPortal:P2716…
36556996	Cardiovascular Diseases -- PON1	association	Pubmed:24364225;Pubmed 2014:24903163;Pubmed 2009:19550323;Pubmed central 2015:4571988;Pubmed central 2014:4055568;Pubmed central 2014:4217237;Pubmed central 2017:5424176;Pubmed central 2017:5713284;Pubmed central 2016:4734699;Pubmed central 2011:3237359;	A larger study is required in order to establish possible contribution of <b>pon1</b> variants to atherosclerosis-related <b>cardiovascular diseases</b>.[Pubmed:24364225];Animal studies show a critical role for PON enzymes, especially <b>PON1</b> in protecting against <b>cardiovascular diseases</b> and related disorders, including diabetes and metabolic syndrome.[Pubmed 2014:24903163];There is in…	433	Disease	Cardiovascular Diseases	Cardiovascular Diseases;cardiovascular system disease;disease of subdivision of hemolymphoid system;cardiovascular disease system;cardiovascular diseases--an;cardiovascular system the disease;disease of cardiovascular system;disease of the cardiovascular system;diseases -- cardiovascular;diseases cardiovascular;diseases of cardiovascular;diseases of the cardiovascular;diseases--cardiovascular;dis…	Mesh_UI:D002318;Mesh_MN:C14;DOID:1287;NCI:C2931;ICD9CM:429.2;UMLS_CUI:C0007222;SNOMEDCT_US_2016_03_01:155263000;SNOMEDCT_US_2016_03_01:194707003;SNOMEDCT_US_2016_03_01:195139006;SNOMEDCT_US_2016_03_01:195594006;SNOMEDCT_US_2016_03_01:266275004;SNOMEDCT_US_2016_03_01:266336005;SNOMEDCT_US_2016_03_01:49601007;	4344170	Gene	PON1	ESA;MVCD5;paraoxonase 1;PON;PON1;A-esterase 1;Aromatic esterase 1;EC 3.1.1.2;EC 3.1.1.81;EC 3.1.8.1;es a;es-a;K-45;paraoxonase -1;paraoxonase i;paraoxonase type 1;paraoxonase type-1;paraoxonase-1;paraoxonase-i;paraoxonase1;PON 1;pon i;pon-1;pon-i;Serum aryldialkylphosphatase 1;serum paraoxonase /arylesterase 1;Serum paraoxonase/arylesterase 1;serum paraoxonase/arylesterase-1;	SWISSPROT_AC:P27169;SWISSPROT_ID:PON1_HUMAN;GeneID:5444;Ensembl:ENSG00000005421;HGNC:HGNC:9204;MIM:168820;Vega:OTTHUMG00000153894;protein_accession:AAA60142.1;protein_accession:AAA60143.1;protein_accession:AAA97957.1;protein_accession:AAB25717.1;protein_accession:AAB27714.2;protein_accession:AAB27899.1;protein_accession:AAB41835.1;protein_accession:AAB59538.1;protein_accession:AAC35293.1;protein_…
36557042	PON1 -<> Cardiovascular Diseases	regulation	Pubmed 2009:19550323;	There is increasing evidence from both animal and human studies linking low <b>PON1</b> activity to an increased likelihood of <b>cardiovascular diseases</b>.[Pubmed 2009:19550323];	324295	Protein	PON1	A-esterase 1;Aromatic esterase 1;EC 3.1.1.2;EC 3.1.1.81;EC 3.1.8.1;K-45;PON;PON 1;PON1;Serum aryldialkylphosphatase 1;Serum paraoxonase/arylesterase 1;es a;es-a;ESA;MVCD5;paraoxonase -1;paraoxonase 1;paraoxonase i;paraoxonase type 1;paraoxonase type-1;paraoxonase-1;paraoxonase-i;paraoxonase1;pon i;pon-1;pon-i;serum paraoxonase /arylesterase 1;serum paraoxonase/arylesterase-1;	SWISSPROT_AC:P27169;SWISSPROT_ID:PON1_HUMAN;EMBL:AC004022;EMBL:AF539592;EMBL:AK314027;EMBL:BC074719;EMBL:CH236949;EMBL:CH471091;EMBL:D84371;EMBL:M63012;EMBL:M63013;EMBL:M63014;EMBL:S56546;EMBL:S56548;EMBL:S56555;EMBL:S64615;EMBL:S64696;EMBL:U53784;EMBL:U55877;EMBL:U55878;EMBL:U55879;EMBL:U55880;EMBL:U55881;EMBL:U55882;EMBL:U55883;EMBL:U55885;EMBL:Z70723;RefSeq:NP_000437.3;ProteinModelPortal:P2716…	433	Disease	Cardiovascular Diseases	Cardiovascular Diseases;cardiovascular system disease;disease of subdivision of hemolymphoid system;cardiovascular disease system;cardiovascular diseases--an;cardiovascular system the disease;disease of cardiovascular system;disease of the cardiovascular system;diseases -- cardiovascular;diseases cardiovascular;diseases of cardiovascular;diseases of the cardiovascular;diseases--cardiovascular;dis…	Mesh_UI:D002318;Mesh_MN:C14;DOID:1287;NCI:C2931;ICD9CM:429.2;UMLS_CUI:C0007222;SNOMEDCT_US_2016_03_01:155263000;SNOMEDCT_US_2016_03_01:194707003;SNOMEDCT_US_2016_03_01:195139006;SNOMEDCT_US_2016_03_01:195594006;SNOMEDCT_US_2016_03_01:266275004;SNOMEDCT_US_2016_03_01:266336005;SNOMEDCT_US_2016_03_01:49601007;
36738366	Cardiovascular Diseases -- FGG	association	Pubmed 2009:19965709;	Elevated <b>fibrinogen gamma</b>' ratio is associated with <b>cardiovascular diseases</b> and acute phase reaction but not with clinical outcome.[Pubmed 2009:19965709];	433	Disease	Cardiovascular Diseases	Cardiovascular Diseases;cardiovascular system disease;disease of subdivision of hemolymphoid system;cardiovascular disease system;cardiovascular diseases--an;cardiovascular system the disease;disease of cardiovascular system;disease of the cardiovascular system;diseases -- cardiovascular;diseases cardiovascular;diseases of cardiovascular;diseases of the cardiovascular;diseases--cardiovascular;dis…	Mesh_UI:D002318;Mesh_MN:C14;DOID:1287;NCI:C2931;ICD9CM:429.2;UMLS_CUI:C0007222;SNOMEDCT_US_2016_03_01:155263000;SNOMEDCT_US_2016_03_01:194707003;SNOMEDCT_US_2016_03_01:195139006;SNOMEDCT_US_2016_03_01:195594006;SNOMEDCT_US_2016_03_01:266275004;SNOMEDCT_US_2016_03_01:266336005;SNOMEDCT_US_2016_03_01:49601007;	136253	Protein	FGG	FGG;FIBG;Fibrinogen gamma chain;fg g;fg gamma;fg gamma-chain;fg-g;fg-gamma;fg-gamma-chain;fibrinogen g;fibrinogen gamma;fibrinogen gamma -chain;fibrinogen gamma-chain;fibrinogen--gamma;fibrinogen-gamma;	SWISSPROT_AC:P02679;SWISSPROT_ID:FIBG_HUMAN;EMBL:AF118092;EMBL:AF350254;EMBL:AK289422;EMBL:AK290824;EMBL:BC007044;EMBL:BC021674;EMBL:BT007081;EMBL:CH471056;EMBL:K02569;EMBL:M10014;EMBL:X00086;EMBL:X51473;RefSeq:NP_000500.2;RefSeq:NP_068656.2;ProteinModelPortal:P02679;STRING:9606.ENSP00000336829;SWISSPROT_AC_OLD:A8K057;SWISSPROT_AC_OLD:P04469;SWISSPROT_AC_OLD:P04470;SWISSPROT_AC_OLD:Q53Y18;SWISSPR…
36738396	Cardiovascular Diseases -- FGG	association	Pubmed 2009:19965709;	Elevated <b>fibrinogen gamma</b>' ratio is associated with <b>cardiovascular diseases</b> and acute phase reaction but not with clinical outcome.[Pubmed 2009:19965709];	433	Disease	Cardiovascular Diseases	Cardiovascular Diseases;cardiovascular system disease;disease of subdivision of hemolymphoid system;cardiovascular disease system;cardiovascular diseases--an;cardiovascular system the disease;disease of cardiovascular system;disease of the cardiovascular system;diseases -- cardiovascular;diseases cardiovascular;diseases of cardiovascular;diseases of the cardiovascular;diseases--cardiovascular;dis…	Mesh_UI:D002318;Mesh_MN:C14;DOID:1287;NCI:C2931;ICD9CM:429.2;UMLS_CUI:C0007222;SNOMEDCT_US_2016_03_01:155263000;SNOMEDCT_US_2016_03_01:194707003;SNOMEDCT_US_2016_03_01:195139006;SNOMEDCT_US_2016_03_01:195594006;SNOMEDCT_US_2016_03_01:266275004;SNOMEDCT_US_2016_03_01:266336005;SNOMEDCT_US_2016_03_01:49601007;	4341635	Gene	FGG	FGG;fibrinogen gamma chain;fg g;fg gamma;fg gamma-chain;fg-g;fg-gamma;fg-gamma-chain;FIBG;fibrinogen g;fibrinogen gamma;fibrinogen gamma -chain;fibrinogen gamma-chain;fibrinogen--gamma;fibrinogen-gamma;	SWISSPROT_AC:P02679;SWISSPROT_ID:FIBG_HUMAN;GeneID:2266;Ensembl:ENSG00000171557;HGNC:HGNC:3694;MIM:134850;Vega:OTTHUMG00000150329;protein_accession:AAA52430.1;protein_accession:AAA52431.1;protein_accession:AAB59530.1;protein_accession:AAB59531.1;protein_accession:AAH07044.1;protein_accession:AAH21674.1;protein_accession:AAK19751.2;protein_accession:AAK19752.2;protein_accession:AAP35744.1;protein_…
36886258	Adiponectin -<> Cardiovascular Diseases	regulation	Pubmed 2010:20964833;Pubmed central 2015:5368470;Pubmed central 2010:2991034;	The increase of <b>adiponectin</b> may partially explain the reduced frequency of <b>cardiovascular diseases</b> found when disease activity is reduced in RA.[Pubmed 2010:20964833];Laboratory studies have demonstrated that lower <b>adiponectin</b> levels can result in an increase in the inflammatory processes in <b>CVDs</b> (17, 22).[Pubmed central 2015:5368470];The increase of <b>adiponectin</b>…	11281	Protein	Adiponectin	30 kDa adipocyte complement-related protein;ACDC;ACRP30;ADIPO;Adipocyte complement-related 30 kDa protein;Adipocyte, C1q and collagen domain-containing protein;Adiponectin;ADIPOQ;Adipose most abundant gene transcript 1 protein;apM-1;APM1;GBP28;Gelatin-binding protein;30-kda adipocyte complement-related protein;acrp 30;acrp-30;adiponectin, C1Q and collagen domain containing;adiponectin--an;adipone…	SWISSPROT_AC:Q15848;SWISSPROT_ID:ADIPO_HUMAN;EMBL:AB012165;EMBL:AJ131460;EMBL:AJ131461;EMBL:BC054496;EMBL:BC096308;EMBL:BC096309;EMBL:BC096310;EMBL:BC096311;EMBL:D45371;RefSeq:NP_001171271.1;RefSeq:NP_004788.1;ProteinModelPortal:Q15848;STRING:9606.ENSP00000320709;SWISSPROT_AC_OLD:Q58EX9;SMR:Q15848;GeneID:9370;KEGG:hsa:9370;PIR:JC4708;eggNOG:ENOG410IHSJ;eggNOG:ENOG4111F5K;UniGene:Hs.80485;GO:GO:00…	433	Disease	Cardiovascular Diseases	Cardiovascular Diseases;cardiovascular system disease;disease of subdivision of hemolymphoid system;cardiovascular disease system;cardiovascular diseases--an;cardiovascular system the disease;disease of cardiovascular system;disease of the cardiovascular system;diseases -- cardiovascular;diseases cardiovascular;diseases of cardiovascular;diseases of the cardiovascular;diseases--cardiovascular;dis…	Mesh_UI:D002318;Mesh_MN:C14;DOID:1287;NCI:C2931;ICD9CM:429.2;UMLS_CUI:C0007222;SNOMEDCT_US_2016_03_01:155263000;SNOMEDCT_US_2016_03_01:194707003;SNOMEDCT_US_2016_03_01:195139006;SNOMEDCT_US_2016_03_01:195594006;SNOMEDCT_US_2016_03_01:266275004;SNOMEDCT_US_2016_03_01:266336005;SNOMEDCT_US_2016_03_01:49601007;
36886276	Cardiovascular Diseases -- Adiponectin	association	Pubmed 2012:22040602;Pubmed 2014:24843760;Pubmed 2010:20812050;Pubmed 2010:20964833;Pubmed central 2015:4397001;Pubmed central 2015:4586551;Pubmed central 2015:4630286;Pubmed central 2015:5368470;Pubmed central 2014:3968949;Pubmed central 2014:3997236;Pubmed central 2014:4109424;Pubmed central 2008:2635644;Pubmed central 2008:2664724;Pubmed central 2012:3492043;Pubmed central 2017:5485929;Pubmed …	It could be presumed that the <b>ADIPOQ</b> rs1501299 (+276G>T) be a potential cause of susceptibility to <b>CVDs</b> in persons with T2D, and it gives a new opportunity to investigate the mechanisms of CVDs susceptibility in T2D patients.[Pubmed 2012:22040602];Recessive protective effect of <b>ADIPOQ</b> rs1501299 on <b>cardiovascular diseases</b> with type 2 diabetes: a meta-analysis.[Pubmed 20…	433	Disease	Cardiovascular Diseases	Cardiovascular Diseases;cardiovascular system disease;disease of subdivision of hemolymphoid system;cardiovascular disease system;cardiovascular diseases--an;cardiovascular system the disease;disease of cardiovascular system;disease of the cardiovascular system;diseases -- cardiovascular;diseases cardiovascular;diseases of cardiovascular;diseases of the cardiovascular;diseases--cardiovascular;dis…	Mesh_UI:D002318;Mesh_MN:C14;DOID:1287;NCI:C2931;ICD9CM:429.2;UMLS_CUI:C0007222;SNOMEDCT_US_2016_03_01:155263000;SNOMEDCT_US_2016_03_01:194707003;SNOMEDCT_US_2016_03_01:195139006;SNOMEDCT_US_2016_03_01:195594006;SNOMEDCT_US_2016_03_01:266275004;SNOMEDCT_US_2016_03_01:266336005;SNOMEDCT_US_2016_03_01:49601007;	11281	Protein	Adiponectin	30 kDa adipocyte complement-related protein;ACDC;ACRP30;ADIPO;Adipocyte complement-related 30 kDa protein;Adipocyte, C1q and collagen domain-containing protein;Adiponectin;ADIPOQ;Adipose most abundant gene transcript 1 protein;apM-1;APM1;GBP28;Gelatin-binding protein;30-kda adipocyte complement-related protein;acrp 30;acrp-30;adiponectin, C1Q and collagen domain containing;adiponectin--an;adipone…	SWISSPROT_AC:Q15848;SWISSPROT_ID:ADIPO_HUMAN;EMBL:AB012165;EMBL:AJ131460;EMBL:AJ131461;EMBL:BC054496;EMBL:BC096308;EMBL:BC096309;EMBL:BC096310;EMBL:BC096311;EMBL:D45371;RefSeq:NP_001171271.1;RefSeq:NP_004788.1;ProteinModelPortal:Q15848;STRING:9606.ENSP00000320709;SWISSPROT_AC_OLD:Q58EX9;SMR:Q15848;GeneID:9370;KEGG:hsa:9370;PIR:JC4708;eggNOG:ENOG410IHSJ;eggNOG:ENOG4111F5K;UniGene:Hs.80485;GO:GO:00…
36905532	Cardiovascular Diseases -- TNFRSF4	association	Pubmed 2010:20510730;	In addition, recent genome-wide association studies have identified single-nucleotide polymorphisms of the OX40L and <b>OX40</b> genes that are related to <b>cardiovascular diseases</b> and SLE, providing direct evidence for the involvement of the OX40-OX40L interaction in human diseases.[Pubmed 2010:20510730];	433	Disease	Cardiovascular Diseases	Cardiovascular Diseases;cardiovascular system disease;disease of subdivision of hemolymphoid system;cardiovascular disease system;cardiovascular diseases--an;cardiovascular system the disease;disease of cardiovascular system;disease of the cardiovascular system;diseases -- cardiovascular;diseases cardiovascular;diseases of cardiovascular;diseases of the cardiovascular;diseases--cardiovascular;dis…	Mesh_UI:D002318;Mesh_MN:C14;DOID:1287;NCI:C2931;ICD9CM:429.2;UMLS_CUI:C0007222;SNOMEDCT_US_2016_03_01:155263000;SNOMEDCT_US_2016_03_01:194707003;SNOMEDCT_US_2016_03_01:195139006;SNOMEDCT_US_2016_03_01:195594006;SNOMEDCT_US_2016_03_01:266275004;SNOMEDCT_US_2016_03_01:266336005;SNOMEDCT_US_2016_03_01:49601007;	492540	Protein	TNFRSF4	ACT35 antigen;CD134 antigen;OX40L receptor;TAX transcriptionally-activated glycoprotein 1 receptor;TNFRSF4;TNR4;Tumor necrosis factor receptor superfamily member 4;TXGP1L;act 35;ACT35;antigen cd134;cd 134;CD134;IMD16;ox 40;ox-40;OX40;TNF receptor superfamily member 4;tnfrsf-4;	SWISSPROT_AC:P43489;SWISSPROT_ID:TNR4_HUMAN;EMBL:AJ277151;EMBL:AL162741;EMBL:BC105070;EMBL:BC105072;EMBL:DQ118974;EMBL:S76792;EMBL:X75962;RefSeq:NP_003318.1;RefSeq:XP_016857721.1;ProteinModelPortal:P43489;STRING:9606.ENSP00000368538;SWISSPROT_AC_OLD:Q13663;SWISSPROT_AC_OLD:Q2M312;SWISSPROT_AC_OLD:Q5T7M0;SMR:P43489;GeneID:7293;KEGG:hsa:7293;PIR:I37552;eggNOG:ENOG410J0US;eggNOG:ENOG4111DUJ;UniGene:…
36905568	Cardiovascular Diseases -- TNFRSF4	association	Pubmed 2010:20510730;	In addition, recent genome-wide association studies have identified single-nucleotide polymorphisms of the OX40L and <b>OX40</b> genes that are related to <b>cardiovascular diseases</b> and SLE, providing direct evidence for the involvement of the OX40-OX40L interaction in human diseases.[Pubmed 2010:20510730];	433	Disease	Cardiovascular Diseases	Cardiovascular Diseases;cardiovascular system disease;disease of subdivision of hemolymphoid system;cardiovascular disease system;cardiovascular diseases--an;cardiovascular system the disease;disease of cardiovascular system;disease of the cardiovascular system;diseases -- cardiovascular;diseases cardiovascular;diseases of cardiovascular;diseases of the cardiovascular;diseases--cardiovascular;dis…	Mesh_UI:D002318;Mesh_MN:C14;DOID:1287;NCI:C2931;ICD9CM:429.2;UMLS_CUI:C0007222;SNOMEDCT_US_2016_03_01:155263000;SNOMEDCT_US_2016_03_01:194707003;SNOMEDCT_US_2016_03_01:195139006;SNOMEDCT_US_2016_03_01:195594006;SNOMEDCT_US_2016_03_01:266275004;SNOMEDCT_US_2016_03_01:266336005;SNOMEDCT_US_2016_03_01:49601007;	4345749	Gene	TNFRSF4	ACT35;CD134;IMD16;OX40;TNF receptor superfamily member 4;TNFRSF4;TXGP1L;act 35;ACT35 antigen;antigen cd134;cd 134;CD134 antigen;ox 40;ox-40;OX40L receptor;TAX transcriptionally-activated glycoprotein 1 receptor;tnfrsf-4;TNR4;Tumor necrosis factor receptor superfamily member 4;	SWISSPROT_AC:P43489;SWISSPROT_ID:TNR4_HUMAN;GeneID:7293;Ensembl:ENSG00000186827;HGNC:HGNC:11918;MIM:600315;Vega:OTTHUMG00000001415;protein_accession:AAB33944.1;protein_accession:AAI05071.1;protein_accession:AAI05073.1;protein_accession:AAZ15374.1;protein_accession:CAB96543.1;protein_accession:CAD87421.1;protein_accession:CAE11757.1;protein_accession:EAW56278.1;protein_accession:EAW56279.1;protein…
36918423	Cardiovascular Diseases -- COPD	association	Pubmed 2014:24687708;Pubmed 2011:21208876;Pubmed 2010:20306422;Pubmed 2016:27507177;Pubmed central 2017:5546179;Pubmed central 2017:5584777;Pubmed central 2016:4751898;Pubmed central 2011:3064422;	A close connection exists between <b>COPD</b> and <b>cardiovascular diseases</b>.[Pubmed 2014:24687708];Although certain comorbidities like <b>cardiovascular diseases</b> share some risk factors with <b>COPD</b>, such as cigarette smoking, other frequently observed comorbidities, including musculoskeletal wasting, metabolic syndrome, and depression, cannot be easily attributed to smoking.[Pubmed …	433	Disease	Cardiovascular Diseases	Cardiovascular Diseases;cardiovascular system disease;disease of subdivision of hemolymphoid system;cardiovascular disease system;cardiovascular diseases--an;cardiovascular system the disease;disease of cardiovascular system;disease of the cardiovascular system;diseases -- cardiovascular;diseases cardiovascular;diseases of cardiovascular;diseases of the cardiovascular;diseases--cardiovascular;dis…	Mesh_UI:D002318;Mesh_MN:C14;DOID:1287;NCI:C2931;ICD9CM:429.2;UMLS_CUI:C0007222;SNOMEDCT_US_2016_03_01:155263000;SNOMEDCT_US_2016_03_01:194707003;SNOMEDCT_US_2016_03_01:195139006;SNOMEDCT_US_2016_03_01:195594006;SNOMEDCT_US_2016_03_01:266275004;SNOMEDCT_US_2016_03_01:266336005;SNOMEDCT_US_2016_03_01:49601007;	76441	Protein	COPD	Archain;ARCN1;Coatomer subunit delta;COPD;Delta-coat protein;Delta-COP;archain 1;copd--an;copd-type;SRMMD;	SWISSPROT_AC:P48444;SWISSPROT_ID:COPD_HUMAN;EMBL:AK304019;EMBL:AP000941;EMBL:BC093636;EMBL:BC093638;EMBL:X81197;EMBL:X81198;RefSeq:NP_001135753.1;RefSeq:NP_001646.2;ProteinModelPortal:P48444;STRING:9606.ENSP00000264028;SWISSPROT_AC_OLD:B4E1X2;SWISSPROT_AC_OLD:E9PEU4;SWISSPROT_AC_OLD:Q52M80;GeneID:372;KEGG:hsa:372;PIR:A56750;eggNOG:ENOG410XRH2;eggNOG:KOG2635;UniGene:Hs.33642;GO:GO:0000139;GO:GO:00…
36973234	Cardiovascular Diseases -- RGS2	association	Pubmed 2010:20036967;	Deregulation of <b>RGS2</b> in <b>cardiovascular diseases</b>.[Pubmed 2010:20036967];These findings indicate that deregulation of <b>RGS2</b> plays a crucial role in the pathogenesis of <b>cardiovascular diseases</b>, marking RGS2 as a potential therapeutic target or biomarker of hypertension or hypertensive heart diseases.[Pubmed 2010:20036967];	433	Disease	Cardiovascular Diseases	Cardiovascular Diseases;cardiovascular system disease;disease of subdivision of hemolymphoid system;cardiovascular disease system;cardiovascular diseases--an;cardiovascular system the disease;disease of cardiovascular system;disease of the cardiovascular system;diseases -- cardiovascular;diseases cardiovascular;diseases of cardiovascular;diseases of the cardiovascular;diseases--cardiovascular;dis…	Mesh_UI:D002318;Mesh_MN:C14;DOID:1287;NCI:C2931;ICD9CM:429.2;UMLS_CUI:C0007222;SNOMEDCT_US_2016_03_01:155263000;SNOMEDCT_US_2016_03_01:194707003;SNOMEDCT_US_2016_03_01:195139006;SNOMEDCT_US_2016_03_01:195594006;SNOMEDCT_US_2016_03_01:266275004;SNOMEDCT_US_2016_03_01:266336005;SNOMEDCT_US_2016_03_01:49601007;	363658	Protein	RGS2	Cell growth-inhibiting gene 31 protein;G0/G1 switch regulatory protein 8;G0S8;Regulator of G-protein signaling 2;RGS2;regulator of g protein signaling 2;regulator of g protein signaling-2;regulator of g protein-signaling 2;regulator of g-protein signaling-2;	SWISSPROT_AC:P41220;SWISSPROT_ID:RGS2_HUMAN;EMBL:AF493926;EMBL:AK313668;EMBL:AL035407;EMBL:AY971351;EMBL:BC007049;EMBL:BT007065;EMBL:CH471067;EMBL:CR457410;EMBL:L13391;EMBL:L13463;RefSeq:NP_002914.1;ProteinModelPortal:P41220;STRING:9606.ENSP00000235382;SWISSPROT_AC_OLD:Q6I9U5;SMR:P41220;GeneID:5997;KEGG:hsa:5997;PIR:I53020;eggNOG:ENOG410YMJD;eggNOG:KOG3589;UniGene:Hs.78944;GO:GO:0001965;GO:GO:000…
36973385	Cardiovascular Diseases -- RGS2	association	Pubmed 2010:20036967;	Deregulation of <b>RGS2</b> in <b>cardiovascular diseases</b>.[Pubmed 2010:20036967];These findings indicate that deregulation of <b>RGS2</b> plays a crucial role in the pathogenesis of <b>cardiovascular diseases</b>, marking RGS2 as a potential therapeutic target or biomarker of hypertension or hypertensive heart diseases.[Pubmed 2010:20036967];	433	Disease	Cardiovascular Diseases	Cardiovascular Diseases;cardiovascular system disease;disease of subdivision of hemolymphoid system;cardiovascular disease system;cardiovascular diseases--an;cardiovascular system the disease;disease of cardiovascular system;disease of the cardiovascular system;diseases -- cardiovascular;diseases cardiovascular;diseases of cardiovascular;diseases of the cardiovascular;diseases--cardiovascular;dis…	Mesh_UI:D002318;Mesh_MN:C14;DOID:1287;NCI:C2931;ICD9CM:429.2;UMLS_CUI:C0007222;SNOMEDCT_US_2016_03_01:155263000;SNOMEDCT_US_2016_03_01:194707003;SNOMEDCT_US_2016_03_01:195139006;SNOMEDCT_US_2016_03_01:195594006;SNOMEDCT_US_2016_03_01:266275004;SNOMEDCT_US_2016_03_01:266336005;SNOMEDCT_US_2016_03_01:49601007;	4344628	Gene	RGS2	G0S8;regulator of G-protein signaling 2;RGS2;Cell growth-inhibiting gene 31 protein;G0/G1 switch regulatory protein 8;regulator of g protein signaling 2;regulator of g protein signaling-2;regulator of g protein-signaling 2;regulator of g-protein signaling-2;	SWISSPROT_AC:P41220;SWISSPROT_ID:RGS2_HUMAN;GeneID:5997;Ensembl:ENSG00000116741;HGNC:HGNC:9998;MIM:600861;Vega:OTTHUMG00000035600;protein_accession:AAA20680.1;protein_accession:AAC37587.1;protein_accession:AAH07049.1;protein_accession:AAH42755.1;protein_accession:AAM12640.1;protein_accession:AAP35728.1;protein_accession:AAY40361.1;protein_accession:ABM84104.1;protein_accession:ABM87477.1;protein_…
36973413	Cardiovascular Diseases -- RIEG2	association	Pubmed 2010:20036967;	Deregulation of <b>RGS2</b> in <b>cardiovascular diseases</b>.[Pubmed 2010:20036967];These findings indicate that deregulation of <b>RGS2</b> plays a crucial role in the pathogenesis of <b>cardiovascular diseases</b>, marking RGS2 as a potential therapeutic target or biomarker of hypertension or hypertensive heart diseases.[Pubmed 2010:20036967];	433	Disease	Cardiovascular Diseases	Cardiovascular Diseases;cardiovascular system disease;disease of subdivision of hemolymphoid system;cardiovascular disease system;cardiovascular diseases--an;cardiovascular system the disease;disease of cardiovascular system;disease of the cardiovascular system;diseases -- cardiovascular;diseases cardiovascular;diseases of cardiovascular;diseases of the cardiovascular;diseases--cardiovascular;dis…	Mesh_UI:D002318;Mesh_MN:C14;DOID:1287;NCI:C2931;ICD9CM:429.2;UMLS_CUI:C0007222;SNOMEDCT_US_2016_03_01:155263000;SNOMEDCT_US_2016_03_01:194707003;SNOMEDCT_US_2016_03_01:195139006;SNOMEDCT_US_2016_03_01:195594006;SNOMEDCT_US_2016_03_01:266275004;SNOMEDCT_US_2016_03_01:266336005;SNOMEDCT_US_2016_03_01:49601007;	4344646	Gene	RIEG2	ARS;RGS2;RIEG2;Rieger syndrome 2;ars-type;	GeneID:6012;HGNC:HGNC:10015;MIM:601499;
37043724	Cardiovascular Diseases -- GRK2	association	Pubmed 2010:20128603;Pubmed central 2016:5138235;	<b>G protein-coupled receptor kinase 2</b> (GRK2) is a pharmaceutical target for the treatment of <b>cardiovascular diseases</b> such as congestive heart failure, myocardial infarction, and hypertension.[Pubmed 2010:20128603];This evidence suggests that this physiological mechanism of inhibition of <b>GRK2</b> could be useful for the treatment of <b>CVD</b>.[Pubmed central 2016:5138235];	433	Disease	Cardiovascular Diseases	Cardiovascular Diseases;cardiovascular system disease;disease of subdivision of hemolymphoid system;cardiovascular disease system;cardiovascular diseases--an;cardiovascular system the disease;disease of cardiovascular system;disease of the cardiovascular system;diseases -- cardiovascular;diseases cardiovascular;diseases of cardiovascular;diseases of the cardiovascular;diseases--cardiovascular;dis…	Mesh_UI:D002318;Mesh_MN:C14;DOID:1287;NCI:C2931;ICD9CM:429.2;UMLS_CUI:C0007222;SNOMEDCT_US_2016_03_01:155263000;SNOMEDCT_US_2016_03_01:194707003;SNOMEDCT_US_2016_03_01:195139006;SNOMEDCT_US_2016_03_01:195594006;SNOMEDCT_US_2016_03_01:266275004;SNOMEDCT_US_2016_03_01:266336005;SNOMEDCT_US_2016_03_01:49601007;	21301	Protein	GRK2	ADRBK1;ARBK1;BARK;BARK1;Beta-adrenergic receptor kinase 1;Beta-ARK-1;EC 2.7.11.15;G-protein coupled receptor kinase 2;GRK2;beta adrenergic receptor kinase 1;beta-adrenergic receptor kinase i;beta-adrenergic receptor kinase-1;beta-adrenergic receptor kinase1;beta-adrenergic-receptor kinase-1;BETA-ARK1;g protein coupled receptor kinase 2;g protein coupled receptor kinase type 2;g protein coupled re…	SWISSPROT_AC:P25098;SWISSPROT_ID:ARBK1_HUMAN;EMBL:BC037963;EMBL:BC090863;EMBL:EU326303;EMBL:M80776;EMBL:U08435;EMBL:U08436;EMBL:U08437;EMBL:U08438;EMBL:X61157;RefSeq:NP_001610.2;ProteinModelPortal:P25098;STRING:9606.ENSP00000312262;SWISSPROT_AC_OLD:B0ZBE1;SWISSPROT_AC_OLD:Q13837;SWISSPROT_AC_OLD:Q6GTT3;SMR:P25098;GeneID:156;KEGG:hsa:156;PIR:A53791;eggNOG:ENOG410YRQZ;eggNOG:KOG0986;UniGene:Hs.8363…
37043760	Cardiovascular Diseases -- GRK2	association	Pubmed 2010:20128603;Pubmed central 2016:5138235;	<b>G protein-coupled receptor kinase 2</b> (GRK2) is a pharmaceutical target for the treatment of <b>cardiovascular diseases</b> such as congestive heart failure, myocardial infarction, and hypertension.[Pubmed 2010:20128603];This evidence suggests that this physiological mechanism of inhibition of <b>GRK2</b> could be useful for the treatment of <b>CVD</b>.[Pubmed central 2016:5138235];	433	Disease	Cardiovascular Diseases	Cardiovascular Diseases;cardiovascular system disease;disease of subdivision of hemolymphoid system;cardiovascular disease system;cardiovascular diseases--an;cardiovascular system the disease;disease of cardiovascular system;disease of the cardiovascular system;diseases -- cardiovascular;diseases cardiovascular;diseases of cardiovascular;diseases of the cardiovascular;diseases--cardiovascular;dis…	Mesh_UI:D002318;Mesh_MN:C14;DOID:1287;NCI:C2931;ICD9CM:429.2;UMLS_CUI:C0007222;SNOMEDCT_US_2016_03_01:155263000;SNOMEDCT_US_2016_03_01:194707003;SNOMEDCT_US_2016_03_01:195139006;SNOMEDCT_US_2016_03_01:195594006;SNOMEDCT_US_2016_03_01:266275004;SNOMEDCT_US_2016_03_01:266336005;SNOMEDCT_US_2016_03_01:49601007;	4339930	Gene	GRK2	ADRBK1;BARK1;BETA-ARK1;G protein-coupled receptor kinase 2;GRK2;ARBK1;BARK;beta adrenergic receptor kinase 1;Beta-adrenergic receptor kinase 1;beta-adrenergic receptor kinase i;beta-adrenergic receptor kinase-1;beta-adrenergic receptor kinase1;beta-adrenergic-receptor kinase-1;Beta-ARK-1;EC 2.7.11.15;g protein coupled receptor kinase 2;g protein coupled receptor kinase type 2;g protein coupled re…	SWISSPROT_AC:P25098;SWISSPROT_ID:ARBK1_HUMAN;GeneID:156;Ensembl:ENSG00000173020;HGNC:HGNC:289;MIM:109635;Vega:OTTHUMG00000167104;protein_accession:AAA58391.1;protein_accession:AAB60689.1;protein_accession:AAH37963.1;protein_accession:AAH90863.1;protein_accession:ABM82074.1;protein_accession:ABM85254.1;protein_accession:ACA05909.1;protein_accession:ALQ33354.1;protein_accession:ALQ33355.1;protein_a…
37194357	Cardiovascular Diseases -- DCTD	association	Pubmed 2010:20396352;	The prognosis of <b>dCTD</b> patients complicated with <b>cardiovascular diseases</b> is poor.[Pubmed 2010:20396352];	433	Disease	Cardiovascular Diseases	Cardiovascular Diseases;cardiovascular system disease;disease of subdivision of hemolymphoid system;cardiovascular disease system;cardiovascular diseases--an;cardiovascular system the disease;disease of cardiovascular system;disease of the cardiovascular system;diseases -- cardiovascular;diseases cardiovascular;diseases of cardiovascular;diseases of the cardiovascular;diseases--cardiovascular;dis…	Mesh_UI:D002318;Mesh_MN:C14;DOID:1287;NCI:C2931;ICD9CM:429.2;UMLS_CUI:C0007222;SNOMEDCT_US_2016_03_01:155263000;SNOMEDCT_US_2016_03_01:194707003;SNOMEDCT_US_2016_03_01:195139006;SNOMEDCT_US_2016_03_01:195594006;SNOMEDCT_US_2016_03_01:266275004;SNOMEDCT_US_2016_03_01:266336005;SNOMEDCT_US_2016_03_01:49601007;	96115	Protein	DCTD	dCMP deaminase;DCTD;Deoxycytidylate deaminase;EC 3.5.4.12;dcmp-deaminase;	SWISSPROT_AC:P32321;SWISSPROT_ID:DCTD_HUMAN;EMBL:AC079766;EMBL:AK313221;EMBL:BC001286;EMBL:BC088357;EMBL:CH471056;EMBL:L12136;EMBL:L39874;RefSeq:NP_001012750.1;RefSeq:NP_001912.2;RefSeq:XP_005262836.1;RefSeq:XP_005262837.1;RefSeq:XP_011529976.1;RefSeq:XP_016863305.1;RefSeq:XP_016863306.1;RefSeq:XP_016863307.1;RefSeq:XP_016863308.1;RefSeq:XP_016863309.1;RefSeq:XP_016863310.1;RefSeq:XP_016863311.1;…
37194405	Cardiovascular Diseases -- DCTD	association	Pubmed 2010:20396352;	The prognosis of <b>dCTD</b> patients complicated with <b>cardiovascular diseases</b> is poor.[Pubmed 2010:20396352];	433	Disease	Cardiovascular Diseases	Cardiovascular Diseases;cardiovascular system disease;disease of subdivision of hemolymphoid system;cardiovascular disease system;cardiovascular diseases--an;cardiovascular system the disease;disease of cardiovascular system;disease of the cardiovascular system;diseases -- cardiovascular;diseases cardiovascular;diseases of cardiovascular;diseases of the cardiovascular;diseases--cardiovascular;dis…	Mesh_UI:D002318;Mesh_MN:C14;DOID:1287;NCI:C2931;ICD9CM:429.2;UMLS_CUI:C0007222;SNOMEDCT_US_2016_03_01:155263000;SNOMEDCT_US_2016_03_01:194707003;SNOMEDCT_US_2016_03_01:195139006;SNOMEDCT_US_2016_03_01:195594006;SNOMEDCT_US_2016_03_01:266275004;SNOMEDCT_US_2016_03_01:266336005;SNOMEDCT_US_2016_03_01:49601007;	4341137	Gene	DCTD	dCMP deaminase;DCTD;dcmp-deaminase;Deoxycytidylate deaminase;EC 3.5.4.12;	SWISSPROT_AC:P32321;SWISSPROT_ID:DCTD_HUMAN;GeneID:1635;Ensembl:ENSG00000129187;HGNC:HGNC:2710;MIM:607638;Vega:OTTHUMG00000160685;protein_accession:AAA35755.1;protein_accession:AAC37579.1;protein_accession:AAH01286.1;protein_accession:AAH88357.2;protein_accession:BAG36033.1;protein_accession:BAG56683.1;protein_accession:EAX04697.1;protein_accession:EAX04698.1;protein_accession:EAX04699.1;protein_…
37367730	Cardiovascular Diseases -- KCNA5	association	Pubmed 2010:20500153;	Thus, <b>Kv1.5</b> is a pharmacological target for <b>cardiovascular diseases</b>.[Pubmed 2010:20500153];	433	Disease	Cardiovascular Diseases	Cardiovascular Diseases;cardiovascular system disease;disease of subdivision of hemolymphoid system;cardiovascular disease system;cardiovascular diseases--an;cardiovascular system the disease;disease of cardiovascular system;disease of the cardiovascular system;diseases -- cardiovascular;diseases cardiovascular;diseases of cardiovascular;diseases of the cardiovascular;diseases--cardiovascular;dis…	Mesh_UI:D002318;Mesh_MN:C14;DOID:1287;NCI:C2931;ICD9CM:429.2;UMLS_CUI:C0007222;SNOMEDCT_US_2016_03_01:155263000;SNOMEDCT_US_2016_03_01:194707003;SNOMEDCT_US_2016_03_01:195139006;SNOMEDCT_US_2016_03_01:195594006;SNOMEDCT_US_2016_03_01:266275004;SNOMEDCT_US_2016_03_01:266336005;SNOMEDCT_US_2016_03_01:49601007;	209048	Protein	KCNA5	HPCN1;KCNA5;Potassium voltage-gated channel subfamily A member 5;Voltage-gated potassium channel HK2;Voltage-gated potassium channel subunit Kv1.5;ATFB7;hck-1;HCK1;HK2;kv 1.5;kv-1.5;KV1.5;kv1.5-type;PCN1;	SWISSPROT_AC:P22460;SWISSPROT_ID:KCNA5_HUMAN;EMBL:BC096357;EMBL:BC096358;EMBL:BC099665;EMBL:BC099666;EMBL:M55513;EMBL:M60451;EMBL:M83254;RefSeq:NP_002225.2;ProteinModelPortal:P22460;STRING:9606.ENSP00000252321;SWISSPROT_AC_OLD:Q4KKT8;SWISSPROT_AC_OLD:Q4VAJ1;SWISSPROT_AC_OLD:Q4VAJ2;SWISSPROT_AC_OLD:Q9UDA4;SMR:P22460;GeneID:3741;KEGG:hsa:3741;PIR:A56031;eggNOG:COG1226;eggNOG:KOG1545;UniGene:Hs.1502…
37367849	Cardiovascular Diseases -- KCNA5	association	Pubmed 2010:20500153;	Thus, <b>Kv1.5</b> is a pharmacological target for <b>cardiovascular diseases</b>.[Pubmed 2010:20500153];	433	Disease	Cardiovascular Diseases	Cardiovascular Diseases;cardiovascular system disease;disease of subdivision of hemolymphoid system;cardiovascular disease system;cardiovascular diseases--an;cardiovascular system the disease;disease of cardiovascular system;disease of the cardiovascular system;diseases -- cardiovascular;diseases cardiovascular;diseases of cardiovascular;diseases of the cardiovascular;diseases--cardiovascular;dis…	Mesh_UI:D002318;Mesh_MN:C14;DOID:1287;NCI:C2931;ICD9CM:429.2;UMLS_CUI:C0007222;SNOMEDCT_US_2016_03_01:155263000;SNOMEDCT_US_2016_03_01:194707003;SNOMEDCT_US_2016_03_01:195139006;SNOMEDCT_US_2016_03_01:195594006;SNOMEDCT_US_2016_03_01:266275004;SNOMEDCT_US_2016_03_01:266336005;SNOMEDCT_US_2016_03_01:49601007;	4342860	Gene	KCNA5	ATFB7;HCK1;HK2;HPCN1;KCNA5;KV1.5;PCN1;potassium voltage-gated channel subfamily A member 5;hck-1;kv 1.5;kv-1.5;kv1.5-type;Voltage-gated potassium channel HK2;Voltage-gated potassium channel subunit Kv1.5;	SWISSPROT_AC:P22460;SWISSPROT_ID:KCNA5_HUMAN;GeneID:3741;Ensembl:ENSG00000130037;HGNC:HGNC:6224;MIM:176267;Vega:OTTHUMG00000168232;protein_accession:AAA36422.1;protein_accession:AAA60146.1;protein_accession:AAA61276.1;protein_accession:AAH96357.1;protein_accession:AAH96358.3;protein_accession:AAH99665.3;protein_accession:AAH99666.3;protein_accession:EAW88830.1;protein_accession:NP_002225.2;protei…
37591977	Cardiovascular Diseases -- CHRDL1	association	Pubmed 2010:20843724;	<b>Chl</b> treatment can result in <b>cardiovascular diseases</b>.[Pubmed 2010:20843724];Investigation of the transcriptome in the heart after repeated <b>Chl</b> administration will aid in elucidating the patho-physiology of Chl-related <b>cardiovascular diseases</b>.[Pubmed 2010:20843724];	433	Disease	Cardiovascular Diseases	Cardiovascular Diseases;cardiovascular system disease;disease of subdivision of hemolymphoid system;cardiovascular disease system;cardiovascular diseases--an;cardiovascular system the disease;disease of cardiovascular system;disease of the cardiovascular system;diseases -- cardiovascular;diseases cardiovascular;diseases of cardiovascular;diseases of the cardiovascular;diseases--cardiovascular;dis…	Mesh_UI:D002318;Mesh_MN:C14;DOID:1287;NCI:C2931;ICD9CM:429.2;UMLS_CUI:C0007222;SNOMEDCT_US_2016_03_01:155263000;SNOMEDCT_US_2016_03_01:194707003;SNOMEDCT_US_2016_03_01:195139006;SNOMEDCT_US_2016_03_01:195594006;SNOMEDCT_US_2016_03_01:266275004;SNOMEDCT_US_2016_03_01:266336005;SNOMEDCT_US_2016_03_01:49601007;	80825	Protein	CHRDL1	Chordin-like protein 1;CHRDL1;CRDL1;Neuralin-1;Neurogenesin-1;NRLN1;Ventroptin;CHL;chl-type;chordin like 1;chordin-like-1;chrdl-1;dA141H5.1;mgc 1;mgc-1;mgc-i;MGC1;MGCN;neurogenesin 1;VOPT;	SWISSPROT_AC:Q9BU40;SWISSPROT_ID:CRDL1_HUMAN;EMBL:AK293106;EMBL:AK297563;EMBL:AK312270;EMBL:AL049176;EMBL:AL591489;EMBL:AY608914;EMBL:BC002909;EMBL:CH471120;RefSeq:NP_001137453.1;RefSeq:NP_001137454.1;RefSeq:NP_001137455.2;RefSeq:NP_660277.2;RefSeq:XP_005262278.1;RefSeq:XP_005262279.1;ProteinModelPortal:Q9BU40;STRING:9606.ENSP00000361112;SWISSPROT_AC_OLD:B1AKD0;SWISSPROT_AC_OLD:B4DMP3;SWISSPROT_A…
37592063	Cardiovascular Diseases -- KLHDC8B	association	Pubmed 2010:20843724;	<b>Chl</b> treatment can result in <b>cardiovascular diseases</b>.[Pubmed 2010:20843724];Investigation of the transcriptome in the heart after repeated <b>Chl</b> administration will aid in elucidating the patho-physiology of Chl-related <b>cardiovascular diseases</b>.[Pubmed 2010:20843724];	433	Disease	Cardiovascular Diseases	Cardiovascular Diseases;cardiovascular system disease;disease of subdivision of hemolymphoid system;cardiovascular disease system;cardiovascular diseases--an;cardiovascular system the disease;disease of cardiovascular system;disease of the cardiovascular system;diseases -- cardiovascular;diseases cardiovascular;diseases of cardiovascular;diseases of the cardiovascular;diseases--cardiovascular;dis…	Mesh_UI:D002318;Mesh_MN:C14;DOID:1287;NCI:C2931;ICD9CM:429.2;UMLS_CUI:C0007222;SNOMEDCT_US_2016_03_01:155263000;SNOMEDCT_US_2016_03_01:194707003;SNOMEDCT_US_2016_03_01:195139006;SNOMEDCT_US_2016_03_01:195594006;SNOMEDCT_US_2016_03_01:266275004;SNOMEDCT_US_2016_03_01:266336005;SNOMEDCT_US_2016_03_01:49601007;	213603	Protein	KLHDC8B	Kelch domain-containing protein 8B;KLD8B;KLHDC8B;CHL;chl-type;kelch domain containing 8B;	SWISSPROT_AC:Q8IXV7;SWISSPROT_ID:KLD8B_HUMAN;EMBL:AY129011;EMBL:BC039083;RefSeq:NP_775817.1;ProteinModelPortal:Q8IXV7;STRING:9606.ENSP00000327468;SMR:Q8IXV7;GeneID:200942;KEGG:hsa:200942;eggNOG:ENOG4110X8D;eggNOG:KOG1072;UniGene:Hs.13781;GO:GO:0005737;HOGENOM:HOG000065733;OrthoDB:EOG091G08A7;CTD:200942;BioGrid:128359;PaxDb:Q8IXV7;OMA:WTRYPSI;HOVERGEN:HBG055245;InterPro:IPR006652;InterPro:IPR01591…
37592100	Cardiovascular Diseases -- CHRDL1	association	Pubmed 2010:20843724;	<b>Chl</b> treatment can result in <b>cardiovascular diseases</b>.[Pubmed 2010:20843724];Investigation of the transcriptome in the heart after repeated <b>Chl</b> administration will aid in elucidating the patho-physiology of Chl-related <b>cardiovascular diseases</b>.[Pubmed 2010:20843724];	433	Disease	Cardiovascular Diseases	Cardiovascular Diseases;cardiovascular system disease;disease of subdivision of hemolymphoid system;cardiovascular disease system;cardiovascular diseases--an;cardiovascular system the disease;disease of cardiovascular system;disease of the cardiovascular system;diseases -- cardiovascular;diseases cardiovascular;diseases of cardiovascular;diseases of the cardiovascular;diseases--cardiovascular;dis…	Mesh_UI:D002318;Mesh_MN:C14;DOID:1287;NCI:C2931;ICD9CM:429.2;UMLS_CUI:C0007222;SNOMEDCT_US_2016_03_01:155263000;SNOMEDCT_US_2016_03_01:194707003;SNOMEDCT_US_2016_03_01:195139006;SNOMEDCT_US_2016_03_01:195594006;SNOMEDCT_US_2016_03_01:266275004;SNOMEDCT_US_2016_03_01:266336005;SNOMEDCT_US_2016_03_01:49601007;	4356688	Gene	CHRDL1	CHL;chordin like 1;CHRDL1;dA141H5.1;MGC1;MGCN;NRLN1;VOPT;chl-type;Chordin-like protein 1;chordin-like-1;chrdl-1;CRDL1;mgc 1;mgc-1;mgc-i;Neuralin-1;neurogenesin 1;Neurogenesin-1;Ventroptin;	SWISSPROT_AC:Q9BU40;SWISSPROT_ID:CRDL1_HUMAN;GeneID:91851;Ensembl:ENSG00000101938;HGNC:HGNC:29861;MIM:300350;Vega:OTTHUMG00000022199;protein_accession:AAH02909.2;protein_accession:AAU25841.1;protein_accession:BAD92785.1;protein_accession:BAF85795.1;protein_accession:BAG52508.1;protein_accession:BAG59955.1;protein_accession:EAX02655.1;protein_accession:EAX02656.1;protein_accession:EAX02657.1;prote…
37592153	Cardiovascular Diseases -- KLHDC8B	association	Pubmed 2010:20843724;	<b>Chl</b> treatment can result in <b>cardiovascular diseases</b>.[Pubmed 2010:20843724];Investigation of the transcriptome in the heart after repeated <b>Chl</b> administration will aid in elucidating the patho-physiology of Chl-related <b>cardiovascular diseases</b>.[Pubmed 2010:20843724];	433	Disease	Cardiovascular Diseases	Cardiovascular Diseases;cardiovascular system disease;disease of subdivision of hemolymphoid system;cardiovascular disease system;cardiovascular diseases--an;cardiovascular system the disease;disease of cardiovascular system;disease of the cardiovascular system;diseases -- cardiovascular;diseases cardiovascular;diseases of cardiovascular;diseases of the cardiovascular;diseases--cardiovascular;dis…	Mesh_UI:D002318;Mesh_MN:C14;DOID:1287;NCI:C2931;ICD9CM:429.2;UMLS_CUI:C0007222;SNOMEDCT_US_2016_03_01:155263000;SNOMEDCT_US_2016_03_01:194707003;SNOMEDCT_US_2016_03_01:195139006;SNOMEDCT_US_2016_03_01:195594006;SNOMEDCT_US_2016_03_01:266275004;SNOMEDCT_US_2016_03_01:266336005;SNOMEDCT_US_2016_03_01:49601007;	4359737	Gene	KLHDC8B	CHL;kelch domain containing 8B;KLHDC8B;chl-type;Kelch domain-containing protein 8B;KLD8B;	SWISSPROT_AC:Q8IXV7;SWISSPROT_ID:KLD8B_HUMAN;GeneID:200942;Ensembl:ENSG00000185909;HGNC:HGNC:28557;MIM:613169;Vega:OTTHUMG00000156814;protein_accession:AAH13110.2;protein_accession:AAH39083.1;protein_accession:AAM98754.1;protein_accession:BAG57483.1;protein_accession:CAI93565.1;protein_accession:EAW64961.1;protein_accession:EAW64962.1;protein_accession:EAW64963.1;protein_accession:NP_775817.1;pro…
37793458	Cardiovascular Diseases -- CALCOCO1	association	Pubmed 2013:23637065;Pubmed 2010:20736821;Pubmed central 2015:4663303;Pubmed central 2012:3488419;Pubmed central 2009:2735623;Pubmed central 2013:3652819;	Likewise, the identification of endogenous markers could lead to new hypotheses to unravel the relationship between <b>cocoa</b> intake and <b>cardiovascular diseases</b>.[Pubmed 2013:23637065];There is strong epidemiological evidence that the consumption of flavanol-rich <b>cocoa</b> products contributes to the prevention of <b>cardiovascular diseases</b> mediated partly by their strong antioxid…	433	Disease	Cardiovascular Diseases	Cardiovascular Diseases;cardiovascular system disease;disease of subdivision of hemolymphoid system;cardiovascular disease system;cardiovascular diseases--an;cardiovascular system the disease;disease of cardiovascular system;disease of the cardiovascular system;diseases -- cardiovascular;diseases cardiovascular;diseases of cardiovascular;diseases of the cardiovascular;diseases--cardiovascular;dis…	Mesh_UI:D002318;Mesh_MN:C14;DOID:1287;NCI:C2931;ICD9CM:429.2;UMLS_CUI:C0007222;SNOMEDCT_US_2016_03_01:155263000;SNOMEDCT_US_2016_03_01:194707003;SNOMEDCT_US_2016_03_01:195139006;SNOMEDCT_US_2016_03_01:195594006;SNOMEDCT_US_2016_03_01:266275004;SNOMEDCT_US_2016_03_01:266336005;SNOMEDCT_US_2016_03_01:49601007;	4353743	Gene	CALCOCO1	calcium binding and coiled-coil domain 1;CALCOCO1;calphoglin;Cocoa;PP13275;CACO1;Calcium-binding and coiled-coil domain-containing protein 1;Coiled-coil coactivator protein;KIAA1536;protein coiled-coil coactivator;Sarcoma antigen NY-SAR-3;	SWISSPROT_AC:Q9P1Z2;SWISSPROT_ID:CACO1_HUMAN;GeneID:57658;Ensembl:ENSG00000012822;HGNC:HGNC:29306;Vega:OTTHUMG00000170095;protein_accession:AAH03177.1;protein_accession:AAO65163.1;protein_accession:AAQ15251.1;protein_accession:AAQ88763.1;protein_accession:AAT68474.1;protein_accession:BAA96060.1;protein_accession:BAB55428.1;protein_accession:BAG52609.1;protein_accession:BAG53720.1;protein_accessio…
37837792	Cardiovascular Diseases -- Granzyme B	association	Pubmed 2011:21168312;Pubmed central 2015:4653301;Pubmed central 2013:3811993;	In this review we demonstrate recent findings of <b>granzyme B</b> in <b>cardiovascular diseases</b> and possible therapeutic applications of inhibiting the granzyme B/perforin system.[Pubmed 2011:21168312];A role for <b>granzyme B</b> in diverse <b>cardiovascular diseases</b> including myocarditis and atherosclerosis has been discussed (Saito et al., 2011), however, no link to ROCK2 has so far b…	433	Disease	Cardiovascular Diseases	Cardiovascular Diseases;cardiovascular system disease;disease of subdivision of hemolymphoid system;cardiovascular disease system;cardiovascular diseases--an;cardiovascular system the disease;disease of cardiovascular system;disease of the cardiovascular system;diseases -- cardiovascular;diseases cardiovascular;diseases of cardiovascular;diseases of the cardiovascular;diseases--cardiovascular;dis…	Mesh_UI:D002318;Mesh_MN:C14;DOID:1287;NCI:C2931;ICD9CM:429.2;UMLS_CUI:C0007222;SNOMEDCT_US_2016_03_01:155263000;SNOMEDCT_US_2016_03_01:194707003;SNOMEDCT_US_2016_03_01:195139006;SNOMEDCT_US_2016_03_01:195594006;SNOMEDCT_US_2016_03_01:266275004;SNOMEDCT_US_2016_03_01:266336005;SNOMEDCT_US_2016_03_01:49601007;	165756	Protein	Granzyme B	C11;Cathepsin G-like 1;CGL1;CSPB;CTLA-1;CTLA1;CTSGL1;Cytotoxic T-lymphocyte proteinase 2;EC 3.4.21.79;Fragmentin-2;GRAB;Granzyme B;Granzyme-2;GRB;GZMB;HLP;Human lymphocyte protein;Lymphocyte protease;SECT;T-cell serine protease 1-3E;CCPI;cgl type 1;CGL-1;csp b;CSP-B;cspbeta;ctla i;gr b;gr beta;gr beta-isoform;gr- beta;gr-b;gr-beta;grab-type;granzyme 2;granzyme beta;granzyme-b;granzymeb;grbeta;gzm…	SWISSPROT_AC:P10144;SWISSPROT_ID:GRAB_HUMAN;EMBL:AL136018;EMBL:BC030195;EMBL:J03072;EMBL:J03189;EMBL:J04071;EMBL:M17016;EMBL:M28879;EMBL:M38193;RefSeq:NP_004122.2;ProteinModelPortal:P10144;STRING:9606.ENSP00000216341;SWISSPROT_AC_OLD:Q8N1D2;SWISSPROT_AC_OLD:Q9UCC1;SMR:P10144;GeneID:3002;KEGG:hsa:3002;PIR:A61021;eggNOG:COG5640;eggNOG:KOG3627;UniGene:Hs.1051;GO:GO:0001772;GO:GO:0004252;GO:GO:000563…
37837848	Cardiovascular Diseases -- GZMB	association	Pubmed 2011:21168312;Pubmed central 2015:4653301;Pubmed central 2013:3811993;	In this review we demonstrate recent findings of <b>granzyme B</b> in <b>cardiovascular diseases</b> and possible therapeutic applications of inhibiting the granzyme B/perforin system.[Pubmed 2011:21168312];A role for <b>granzyme B</b> in diverse <b>cardiovascular diseases</b> including myocarditis and atherosclerosis has been discussed (Saito et al., 2011), however, no link to ROCK2 has so far b…	433	Disease	Cardiovascular Diseases	Cardiovascular Diseases;cardiovascular system disease;disease of subdivision of hemolymphoid system;cardiovascular disease system;cardiovascular diseases--an;cardiovascular system the disease;disease of cardiovascular system;disease of the cardiovascular system;diseases -- cardiovascular;diseases cardiovascular;diseases of cardiovascular;diseases of the cardiovascular;diseases--cardiovascular;dis…	Mesh_UI:D002318;Mesh_MN:C14;DOID:1287;NCI:C2931;ICD9CM:429.2;UMLS_CUI:C0007222;SNOMEDCT_US_2016_03_01:155263000;SNOMEDCT_US_2016_03_01:194707003;SNOMEDCT_US_2016_03_01:195139006;SNOMEDCT_US_2016_03_01:195594006;SNOMEDCT_US_2016_03_01:266275004;SNOMEDCT_US_2016_03_01:266336005;SNOMEDCT_US_2016_03_01:49601007;	4342270	Gene	GZMB	C11;CCPI;CGL-1;CGL1;CSP-B;CSPB;CTLA1;CTSGL1;granzyme B;GZMB;HLP;SECT;Cathepsin G-like 1;cgl type 1;csp b;cspbeta;ctla i;CTLA-1;Cytotoxic T-lymphocyte proteinase 2;EC 3.4.21.79;Fragmentin-2;gr b;gr beta;gr beta-isoform;gr- beta;gr-b;gr-beta;GRAB;grab-type;granzyme 2;granzyme beta;Granzyme-2;granzyme-b;granzymeb;GRB;grbeta;gzm b;gzm-b;Human lymphocyte protein;Lymphocyte protease;T-cell serine prote…	SWISSPROT_AC:P10144;SWISSPROT_ID:GRAB_HUMAN;GeneID:3002;Ensembl:ENSG00000100453;HGNC:HGNC:4709;MIM:123910;Vega:OTTHUMG00000029369;protein_accession:AAA36603.1;protein_accession:AAA36627.1;protein_accession:AAA52118.1;protein_accession:AAA67124.1;protein_accession:AAA75490.1;protein_accession:AAB59528.1;protein_accession:AAH30195.1;protein_accession:AAP70244.1;protein_accession:AAP70245.1;protein_…
37905422	Cardiovascular Diseases -- Apelin	association	Pubmed 2012:22655211;Pubmed 2011:22125210;Pubmed central 2014:4121352;Pubmed central 2012:3359660;Pubmed central 2017:5701982;	The serum level of <b>apelin</b> in <b>cardiovascular diseases</b> tends to be decreased.[Pubmed 2012:22655211];The role of <b>apelin</b> in pathogenesis of <b>cardiovascular diseases</b> and metabolic disorders.[Pubmed 2011:22125210];It is known that <b>apelin</b> has definite protective effects on various <b>cardiovascular diseases</b>;[Pubmed central 2014:4121352];Previous studies, performed o…	433	Disease	Cardiovascular Diseases	Cardiovascular Diseases;cardiovascular system disease;disease of subdivision of hemolymphoid system;cardiovascular disease system;cardiovascular diseases--an;cardiovascular system the disease;disease of cardiovascular system;disease of the cardiovascular system;diseases -- cardiovascular;diseases cardiovascular;diseases of cardiovascular;diseases of the cardiovascular;diseases--cardiovascular;dis…	Mesh_UI:D002318;Mesh_MN:C14;DOID:1287;NCI:C2931;ICD9CM:429.2;UMLS_CUI:C0007222;SNOMEDCT_US_2016_03_01:155263000;SNOMEDCT_US_2016_03_01:194707003;SNOMEDCT_US_2016_03_01:195139006;SNOMEDCT_US_2016_03_01:195594006;SNOMEDCT_US_2016_03_01:266275004;SNOMEDCT_US_2016_03_01:266336005;SNOMEDCT_US_2016_03_01:49601007;	19361	Protein	Apelin	APEL;Apelin;APJ endogenous ligand;APLN;endogenous ligand of apj;endogenous ligand of the apj;XNPEP2;	SWISSPROT_AC:Q9ULZ1;SWISSPROT_ID:APEL_HUMAN;EMBL:AB023493;EMBL:AF179680;EMBL:AL022162;EMBL:BC021104;RefSeq:NP_059109.3;ProteinModelPortal:Q9ULZ1;STRING:9606.ENSP00000305464;SWISSPROT_AC_OLD:Q4VY08;SWISSPROT_AC_OLD:Q8WU89;SMR:Q9ULZ1;GeneID:8862;KEGG:hsa:8862;eggNOG:ENOG410J5ST;eggNOG:ENOG410ZHPP;UniGene:Hs.303084;GO:GO:0001664;GO:GO:0002026;GO:GO:0005102;GO:GO:0005576;GO:GO:0005615;GO:GO:0006955;G…
37905468	Cardiovascular Diseases -- APLN	association	Pubmed 2012:22655211;Pubmed 2011:22125210;Pubmed central 2014:4121352;Pubmed central 2012:3359660;Pubmed central 2017:5701982;	The serum level of <b>apelin</b> in <b>cardiovascular diseases</b> tends to be decreased.[Pubmed 2012:22655211];The role of <b>apelin</b> in pathogenesis of <b>cardiovascular diseases</b> and metabolic disorders.[Pubmed 2011:22125210];It is known that <b>apelin</b> has definite protective effects on various <b>cardiovascular diseases</b>;[Pubmed central 2014:4121352];Previous studies, performed o…	433	Disease	Cardiovascular Diseases	Cardiovascular Diseases;cardiovascular system disease;disease of subdivision of hemolymphoid system;cardiovascular disease system;cardiovascular diseases--an;cardiovascular system the disease;disease of cardiovascular system;disease of the cardiovascular system;diseases -- cardiovascular;diseases cardiovascular;diseases of cardiovascular;diseases of the cardiovascular;diseases--cardiovascular;dis…	Mesh_UI:D002318;Mesh_MN:C14;DOID:1287;NCI:C2931;ICD9CM:429.2;UMLS_CUI:C0007222;SNOMEDCT_US_2016_03_01:155263000;SNOMEDCT_US_2016_03_01:194707003;SNOMEDCT_US_2016_03_01:195139006;SNOMEDCT_US_2016_03_01:195594006;SNOMEDCT_US_2016_03_01:266275004;SNOMEDCT_US_2016_03_01:266336005;SNOMEDCT_US_2016_03_01:49601007;	4346817	Gene	APLN	APEL;apelin;APLN;XNPEP2;APJ endogenous ligand;endogenous ligand of apj;endogenous ligand of the apj;	SWISSPROT_AC:Q9ULZ1;SWISSPROT_ID:APEL_HUMAN;GeneID:8862;Ensembl:ENSG00000171388;HGNC:HGNC:16665;MIM:300297;Vega:OTTHUMG00000022371;protein_accession:AAF25815.1;protein_accession:AAH21104.2;protein_accession:AAQ89020.1;protein_accession:ABM83051.1;protein_accession:ABM86244.1;protein_accession:BAA84975.1;protein_accession:BAG34997.1;protein_accession:EAX11828.1;protein_accession:EAX11829.1;protein…
37911468	Ang II -<> Cardiovascular Diseases	regulation	Pubmed 2011:22145389;	Development and introduction into practice of medicines reducing activity of the renin-angiotensin-aldosteron system the key element of which is <b>angiotensin II</b> (ATII) resulted in a significant improvement of efficacy of <b>cardiovascular diseases</b> treatment.[Pubmed 2011:22145389];	17470	Protein	Ang II	Ang II;Angiotensin 1-8;Angiotensin II;Angiotensin-2;ang -2;ang 2;ang ii-type;ang type 2;ang type-2;ang- 2;ang- ii;ang-ii;	TMP_SWISSPROT_AC:P01019_Ang II;PARENT_SWISSPROT_AC:P01019;PARENT_SWISSPROT_ID:ANGT_HUMAN;	433	Disease	Cardiovascular Diseases	Cardiovascular Diseases;cardiovascular system disease;disease of subdivision of hemolymphoid system;cardiovascular disease system;cardiovascular diseases--an;cardiovascular system the disease;disease of cardiovascular system;disease of the cardiovascular system;diseases -- cardiovascular;diseases cardiovascular;diseases of cardiovascular;diseases of the cardiovascular;diseases--cardiovascular;dis…	Mesh_UI:D002318;Mesh_MN:C14;DOID:1287;NCI:C2931;ICD9CM:429.2;UMLS_CUI:C0007222;SNOMEDCT_US_2016_03_01:155263000;SNOMEDCT_US_2016_03_01:194707003;SNOMEDCT_US_2016_03_01:195139006;SNOMEDCT_US_2016_03_01:195594006;SNOMEDCT_US_2016_03_01:266275004;SNOMEDCT_US_2016_03_01:266336005;SNOMEDCT_US_2016_03_01:49601007;
37915516	Cardiovascular Diseases -- ANKRD1	association	Pubmed 2011:22101876;	The effect of the consumption of <b>carp</b> meat on <b>CVD</b> risk factors has not yet been examined in detail.[Pubmed 2011:22101876];	433	Disease	Cardiovascular Diseases	Cardiovascular Diseases;cardiovascular system disease;disease of subdivision of hemolymphoid system;cardiovascular disease system;cardiovascular diseases--an;cardiovascular system the disease;disease of cardiovascular system;disease of the cardiovascular system;diseases -- cardiovascular;diseases cardiovascular;diseases of cardiovascular;diseases of the cardiovascular;diseases--cardiovascular;dis…	Mesh_UI:D002318;Mesh_MN:C14;DOID:1287;NCI:C2931;ICD9CM:429.2;UMLS_CUI:C0007222;SNOMEDCT_US_2016_03_01:155263000;SNOMEDCT_US_2016_03_01:194707003;SNOMEDCT_US_2016_03_01:195139006;SNOMEDCT_US_2016_03_01:195594006;SNOMEDCT_US_2016_03_01:266275004;SNOMEDCT_US_2016_03_01:266336005;SNOMEDCT_US_2016_03_01:49601007;	17563	Protein	ANKRD1	ANKR1;ANKRD1;Ankyrin repeat domain-containing protein 1;C193;Cardiac ankyrin repeat protein;CARP;Cytokine-inducible gene C-193 protein;Cytokine-inducible nuclear protein;HA1A2;ALRP;ankrd-1;ankyrin repeat domain 1;ankyrin repeat domain-1;bA320F15.2;c-19 3;C-193;cardiac ankyrin-repeat protein;carp-an;CVARP;MCARP;	SWISSPROT_AC:Q15327;SWISSPROT_ID:ANKR1_HUMAN;EMBL:AL590622;EMBL:AY903446;EMBL:BC018667;EMBL:X83703;RefSeq:NP_055206.2;ProteinModelPortal:Q15327;STRING:9606.ENSP00000360762;SWISSPROT_AC_OLD:Q96LE7;SMR:Q15327;GeneID:27063;KEGG:hsa:27063;PIR:A57291;eggNOG:COG0666;eggNOG:KOG0504;UniGene:Hs.448589;GO:GO:0001085;GO:GO:0001105;GO:GO:0002039;GO:GO:0003677;GO:GO:0003714;GO:GO:0005634;GO:GO:0005654;GO:GO:0…
37915558	Cardiovascular Diseases -- CALS	association	Pubmed 2011:22101876;	The effect of the consumption of <b>carp</b> meat on <b>CVD</b> risk factors has not yet been examined in detail.[Pubmed 2011:22101876];	433	Disease	Cardiovascular Diseases	Cardiovascular Diseases;cardiovascular system disease;disease of subdivision of hemolymphoid system;cardiovascular disease system;cardiovascular diseases--an;cardiovascular system the disease;disease of cardiovascular system;disease of the cardiovascular system;diseases -- cardiovascular;diseases cardiovascular;diseases of cardiovascular;diseases of the cardiovascular;diseases--cardiovascular;dis…	Mesh_UI:D002318;Mesh_MN:C14;DOID:1287;NCI:C2931;ICD9CM:429.2;UMLS_CUI:C0007222;SNOMEDCT_US_2016_03_01:155263000;SNOMEDCT_US_2016_03_01:194707003;SNOMEDCT_US_2016_03_01:195139006;SNOMEDCT_US_2016_03_01:195594006;SNOMEDCT_US_2016_03_01:266275004;SNOMEDCT_US_2016_03_01:266336005;SNOMEDCT_US_2016_03_01:49601007;	51330	Protein	CALS	CA-VIII;CA8;CAH8;CALS;Carbonic anhydrase VIII;Carbonic anhydrase-related protein;CARP;ca 8;ca rp;ca viii;CA-RP;cah 8;calpha8;CAMRQ3;carbonic anhydrase 8;carbonic anhydrase related protein;carbonic anhydrase related-protein;carbonic anhydrase type 8;carbonic anhydrase-8;carp-an;	SWISSPROT_AC:P35219;SWISSPROT_ID:CAH8_HUMAN;EMBL:AK090655;EMBL:AK289470;EMBL:AK314538;EMBL:AY075022;EMBL:BC069744;EMBL:BC069794;EMBL:BC108929;EMBL:CH471068;EMBL:L04656;RefSeq:NP_001308766.1;RefSeq:NP_001308767.1;RefSeq:NP_001308768.1;RefSeq:NP_004047.3;ProteinModelPortal:P35219;STRING:9606.ENSP00000314407;SWISSPROT_AC_OLD:A8K0A5;SWISSPROT_AC_OLD:B3KQZ7;SWISSPROT_AC_OLD:Q32MY2;SMR:P35219;GeneID:76…
37915590	Cardiovascular Diseases -- C10orf97	association	Pubmed 2011:22101876;	The effect of the consumption of <b>carp</b> meat on <b>CVD</b> risk factors has not yet been examined in detail.[Pubmed 2011:22101876];	433	Disease	Cardiovascular Diseases	Cardiovascular Diseases;cardiovascular system disease;disease of subdivision of hemolymphoid system;cardiovascular disease system;cardiovascular diseases--an;cardiovascular system the disease;disease of cardiovascular system;disease of the cardiovascular system;diseases -- cardiovascular;diseases cardiovascular;diseases of cardiovascular;diseases of the cardiovascular;diseases--cardiovascular;dis…	Mesh_UI:D002318;Mesh_MN:C14;DOID:1287;NCI:C2931;ICD9CM:429.2;UMLS_CUI:C0007222;SNOMEDCT_US_2016_03_01:155263000;SNOMEDCT_US_2016_03_01:194707003;SNOMEDCT_US_2016_03_01:195139006;SNOMEDCT_US_2016_03_01:195594006;SNOMEDCT_US_2016_03_01:266275004;SNOMEDCT_US_2016_03_01:266336005;SNOMEDCT_US_2016_03_01:49601007;	129065	Protein	C10orf97	C10orf97;CARP;Dermal papilla-derived protein 5;DERP5;EC 3.4.19.12;F188A;FAM188A;Protein CARP;Ubiquitin carboxyl-terminal hydrolase FAM188A;carp protein;carp-an;derp 5;family with sequence similarity 188 member A;MST126;MSTP126;my042;protein of carp;	SWISSPROT_AC:Q9H8M7;SWISSPROT_ID:F188A_HUMAN;EMBL:AB014761;EMBL:AF063600;EMBL:AF176916;EMBL:AK023459;EMBL:AL590439;EMBL:AL833873;EMBL:BC020605;EMBL:BC061585;EMBL:BC067799;EMBL:CH471072;EMBL:CR457315;RefSeq:NP_001305259.1;RefSeq:NP_079224.1;RefSeq:XP_005252657.1;RefSeq:XP_005252659.1;RefSeq:XP_011517996.1;RefSeq:XP_016872162.1;ProteinModelPortal:Q9H8M7;STRING:9606.ENSP00000277632;SWISSPROT_AC_OLD:…
37915621	Cardiovascular Diseases -- CA8	association	Pubmed 2011:22101876;	The effect of the consumption of <b>carp</b> meat on <b>CVD</b> risk factors has not yet been examined in detail.[Pubmed 2011:22101876];	433	Disease	Cardiovascular Diseases	Cardiovascular Diseases;cardiovascular system disease;disease of subdivision of hemolymphoid system;cardiovascular disease system;cardiovascular diseases--an;cardiovascular system the disease;disease of cardiovascular system;disease of the cardiovascular system;diseases -- cardiovascular;diseases cardiovascular;diseases of cardiovascular;diseases of the cardiovascular;diseases--cardiovascular;dis…	Mesh_UI:D002318;Mesh_MN:C14;DOID:1287;NCI:C2931;ICD9CM:429.2;UMLS_CUI:C0007222;SNOMEDCT_US_2016_03_01:155263000;SNOMEDCT_US_2016_03_01:194707003;SNOMEDCT_US_2016_03_01:195139006;SNOMEDCT_US_2016_03_01:195594006;SNOMEDCT_US_2016_03_01:266275004;SNOMEDCT_US_2016_03_01:266336005;SNOMEDCT_US_2016_03_01:49601007;	4340426	Gene	CA8	CA-RP;CA-VIII;CA8;CALS;CAMRQ3;carbonic anhydrase 8;CARP;ca 8;ca rp;ca viii;cah 8;CAH8;calpha8;carbonic anhydrase related protein;carbonic anhydrase related-protein;carbonic anhydrase type 8;Carbonic anhydrase VIII;carbonic anhydrase-8;Carbonic anhydrase-related protein;carp-an;	SWISSPROT_AC:P35219;SWISSPROT_ID:CAH8_HUMAN;GeneID:767;Ensembl:ENSG00000178538;HGNC:HGNC:1382;MIM:114815;Vega:OTTHUMG00000165325;protein_accession:AAA35653.2;protein_accession:AAH69744.1;protein_accession:AAH69794.1;protein_accession:AAI08930.1;protein_accession:AAL78170.1;protein_accession:ADQ32952.1;protein_accession:BAF82159.1;protein_accession:BAG37128.1;protein_accession:BAG52209.1;protein_a…
37915684	Cardiovascular Diseases -- ANKRD1	association	Pubmed 2011:22101876;	The effect of the consumption of <b>carp</b> meat on <b>CVD</b> risk factors has not yet been examined in detail.[Pubmed 2011:22101876];	433	Disease	Cardiovascular Diseases	Cardiovascular Diseases;cardiovascular system disease;disease of subdivision of hemolymphoid system;cardiovascular disease system;cardiovascular diseases--an;cardiovascular system the disease;disease of cardiovascular system;disease of the cardiovascular system;diseases -- cardiovascular;diseases cardiovascular;diseases of cardiovascular;diseases of the cardiovascular;diseases--cardiovascular;dis…	Mesh_UI:D002318;Mesh_MN:C14;DOID:1287;NCI:C2931;ICD9CM:429.2;UMLS_CUI:C0007222;SNOMEDCT_US_2016_03_01:155263000;SNOMEDCT_US_2016_03_01:194707003;SNOMEDCT_US_2016_03_01:195139006;SNOMEDCT_US_2016_03_01:195594006;SNOMEDCT_US_2016_03_01:266275004;SNOMEDCT_US_2016_03_01:266336005;SNOMEDCT_US_2016_03_01:49601007;	4350248	Gene	ANKRD1	ALRP;ANKRD1;ankyrin repeat domain 1;bA320F15.2;C-193;CARP;CVARP;MCARP;ANKR1;ankrd-1;ankyrin repeat domain-1;Ankyrin repeat domain-containing protein 1;c-19 3;C193;Cardiac ankyrin repeat protein;cardiac ankyrin-repeat protein;carp-an;Cytokine-inducible gene C-193 protein;Cytokine-inducible nuclear protein;HA1A2;	SWISSPROT_AC:Q15327;SWISSPROT_ID:ANKR1_HUMAN;GeneID:27063;Ensembl:ENSG00000148677;HGNC:HGNC:15819;MIM:609599;Vega:OTTHUMG00000018734;protein_accession:AAH05191.1;protein_accession:AAH18667.1;protein_accession:AAX23581.1;protein_accession:ABM83778.1;protein_accession:ABM87098.1;protein_accession:BAF83649.1;protein_accession:CAA58676.1;protein_accession:EAW50116.1;protein_accession:NP_055206.2;prot…
37915718	Cardiovascular Diseases -- FAM188A	association	Pubmed 2011:22101876;	The effect of the consumption of <b>carp</b> meat on <b>CVD</b> risk factors has not yet been examined in detail.[Pubmed 2011:22101876];	433	Disease	Cardiovascular Diseases	Cardiovascular Diseases;cardiovascular system disease;disease of subdivision of hemolymphoid system;cardiovascular disease system;cardiovascular diseases--an;cardiovascular system the disease;disease of cardiovascular system;disease of the cardiovascular system;diseases -- cardiovascular;diseases cardiovascular;diseases of cardiovascular;diseases of the cardiovascular;diseases--cardiovascular;dis…	Mesh_UI:D002318;Mesh_MN:C14;DOID:1287;NCI:C2931;ICD9CM:429.2;UMLS_CUI:C0007222;SNOMEDCT_US_2016_03_01:155263000;SNOMEDCT_US_2016_03_01:194707003;SNOMEDCT_US_2016_03_01:195139006;SNOMEDCT_US_2016_03_01:195594006;SNOMEDCT_US_2016_03_01:266275004;SNOMEDCT_US_2016_03_01:266336005;SNOMEDCT_US_2016_03_01:49601007;	4355020	Gene	FAM188A	C10orf97;CARP;DERP5;FAM188A;family with sequence similarity 188 member A;MST126;MSTP126;my042;carp protein;carp-an;Dermal papilla-derived protein 5;derp 5;EC 3.4.19.12;F188A;Protein CARP;protein of carp;Ubiquitin carboxyl-terminal hydrolase FAM188A;	SWISSPROT_AC:Q9H8M7;SWISSPROT_ID:F188A_HUMAN;GeneID:80013;Ensembl:ENSG00000148481;HGNC:HGNC:23578;MIM:611649;Vega:OTTHUMG00000017734;protein_accession:AAG43159.1;protein_accession:AAH20605.1;protein_accession:AAH61585.1;protein_accession:AAH67799.1;protein_accession:AAQ13660.1;protein_accession:ADQ32077.1;protein_accession:BAB14582.1;protein_accession:BAB87802.1;protein_accession:CAD38730.1;prote…
37952162	Cardiovascular Diseases -- PAI-1	association	Pubmed 2011:21683250;Pubmed central 2015:4431854;Pubmed central 2015:4724477;Pubmed central 2014:4214104;Pubmed central 2017:5578041;Pubmed central 2017:5587522;Pubmed central 2017:5755944;Pubmed central 2011:3064636;Pubmed central 2011:3138745;Pubmed central 2013:3615996;Pubmed central 2013:3746783;Pubmed central 2013:3818272;Pubmed central 1998:3301265;	<b>PAI-1</b> is involved in a variety of <b>cardiovascular diseases</b> (mainly through inhibition of t-PA) as well as in cell migration and tumor development (mainly through inhibition of u-PA and interaction with vitronectin).[Pubmed 2011:21683250];Extending from the impact of ACE and <b>PAI-1</b> gene polymorphisms in <b>CVDs</b>, we hypothesized that double mutations of ACE and PAI-1 might in…	433	Disease	Cardiovascular Diseases	Cardiovascular Diseases;cardiovascular system disease;disease of subdivision of hemolymphoid system;cardiovascular disease system;cardiovascular diseases--an;cardiovascular system the disease;disease of cardiovascular system;disease of the cardiovascular system;diseases -- cardiovascular;diseases cardiovascular;diseases of cardiovascular;diseases of the cardiovascular;diseases--cardiovascular;dis…	Mesh_UI:D002318;Mesh_MN:C14;DOID:1287;NCI:C2931;ICD9CM:429.2;UMLS_CUI:C0007222;SNOMEDCT_US_2016_03_01:155263000;SNOMEDCT_US_2016_03_01:194707003;SNOMEDCT_US_2016_03_01:195139006;SNOMEDCT_US_2016_03_01:195594006;SNOMEDCT_US_2016_03_01:266275004;SNOMEDCT_US_2016_03_01:266336005;SNOMEDCT_US_2016_03_01:49601007;	298674	Protein	PAI-1	Endothelial plasminogen activator inhibitor;PAI;PAI-1;PAI1;PLANH1;Plasminogen activator inhibitor 1;Serpin E1;SERPINE1;activator inhibitor type-1-plasminogen;activator plasminogen inhibitor-1;endothelial type of plasminogen activator inhibitor;endothelial type plasminogen activator inhibitor;endothelial-type plasminogen activator inhibitor;inhibitor of type 1 plasminogen activator;inhibitor type …	SWISSPROT_AC:P05121;SWISSPROT_ID:PAI1_HUMAN;EMBL:AC004876;EMBL:AF386492;EMBL:AK297728;EMBL:BC010860;EMBL:J03764;EMBL:M14083;EMBL:M16006;EMBL:M22314;EMBL:M22315;EMBL:M22316;EMBL:M22317;EMBL:M22318;EMBL:M22319;EMBL:M22320;EMBL:M22321;EMBL:X04429;EMBL:X04729;EMBL:X04731;EMBL:X04744;EMBL:X12701;EMBL:X13323;EMBL:X13338;EMBL:X13339;EMBL:X13340;EMBL:X13341;EMBL:X13342;EMBL:X13343;EMBL:X13344;EMBL:X13345…
38352311	Cardiovascular Diseases -- Ghrelin	association	Pubmed 2012:22178336;Pubmed 2015:27275256;Pubmed 2011:21617846;Pubmed central 2015:4877825;Pubmed central 2014:4114710;Pubmed central 2014:4178518;Pubmed central 2017:5426386;Pubmed central 2013:3712227;	In addition, the beneficial effects of <b>ghrelin</b> in <b>cardiovascular diseases</b> have been recently suggested.[Pubmed 2012:22178336];Thus, administration of <b>ghrelin</b> might become a unique new therapy for <b>cardiovascular diseases</b>.[Pubmed 2012:22178336];Fetuin-A and <b>ghrelin</b> have been implicated in <b>cardiovascular diseases</b> and mortality among end stage renal disease p…	433	Disease	Cardiovascular Diseases	Cardiovascular Diseases;cardiovascular system disease;disease of subdivision of hemolymphoid system;cardiovascular disease system;cardiovascular diseases--an;cardiovascular system the disease;disease of cardiovascular system;disease of the cardiovascular system;diseases -- cardiovascular;diseases cardiovascular;diseases of cardiovascular;diseases of the cardiovascular;diseases--cardiovascular;dis…	Mesh_UI:D002318;Mesh_MN:C14;DOID:1287;NCI:C2931;ICD9CM:429.2;UMLS_CUI:C0007222;SNOMEDCT_US_2016_03_01:155263000;SNOMEDCT_US_2016_03_01:194707003;SNOMEDCT_US_2016_03_01:195139006;SNOMEDCT_US_2016_03_01:195594006;SNOMEDCT_US_2016_03_01:266275004;SNOMEDCT_US_2016_03_01:266336005;SNOMEDCT_US_2016_03_01:49601007;	154543	Protein	Ghrelin	Ghrelin;Ghrelin-28;ghrelin--an;	TMP_SWISSPROT_AC:Q9UBU3_Ghrelin;PARENT_SWISSPROT_AC:Q9UBU3;PARENT_SWISSPROT_ID:GHRL_HUMAN;
38451003	Cardiovascular Diseases -- CPZ	association	Pubmed 2011:21683644;	Patients on <b>CPZ</b> therapy exhibit various <b>cardiovascular diseases</b>, such as arrhythmia and cardiomyopathy.[Pubmed 2011:21683644];	433	Disease	Cardiovascular Diseases	Cardiovascular Diseases;cardiovascular system disease;disease of subdivision of hemolymphoid system;cardiovascular disease system;cardiovascular diseases--an;cardiovascular system the disease;disease of cardiovascular system;disease of the cardiovascular system;diseases -- cardiovascular;diseases cardiovascular;diseases of cardiovascular;diseases of the cardiovascular;diseases--cardiovascular;dis…	Mesh_UI:D002318;Mesh_MN:C14;DOID:1287;NCI:C2931;ICD9CM:429.2;UMLS_CUI:C0007222;SNOMEDCT_US_2016_03_01:155263000;SNOMEDCT_US_2016_03_01:194707003;SNOMEDCT_US_2016_03_01:195139006;SNOMEDCT_US_2016_03_01:195594006;SNOMEDCT_US_2016_03_01:266275004;SNOMEDCT_US_2016_03_01:266336005;SNOMEDCT_US_2016_03_01:49601007;	4346542	Gene	CPZ	carboxypeptidase Z;CPZ;CBPZ;EC 3.4.17.-;	SWISSPROT_AC:Q66K79;SWISSPROT_ID:CBPZ_HUMAN;GeneID:8532;Ensembl:ENSG00000109625;HGNC:HGNC:2333;MIM:603105;Vega:OTTHUMG00000090513;protein_accession:AAB58911.1;protein_accession:AAH80539.1;protein_accession:BAB71147.1;protein_accession:BAG54585.1;protein_accession:EAW82332.1;protein_accession:EAW82333.1;protein_accession:EAW82334.1;protein_accession:EAW82335.1;protein_accession:NP_001014447.1;prot…
38515300	Cardiovascular Diseases -- IL-17	association	Pubmed:22570926;Pubmed 2012:22331486;Pubmed 2015:26115945;Pubmed central 2015:4304820;Pubmed central 2014:4065277;Pubmed central 2016:4980561;Pubmed central 2009:2643002;	In this study we investigated the role of <b>IL-17</b> in <b>cardiovascular diseases</b> and in atherosclerosis associated with pathological aging.[Pubmed:22570926];Recently there is accumulating evidence that stipulates the involvement of <b>IL-17</b> in the pathogenesis of <b>cardiovascular diseases</b> via amplifying the inflammation induced by other cytokines in synergistic interactions.[Pubm…	433	Disease	Cardiovascular Diseases	Cardiovascular Diseases;cardiovascular system disease;disease of subdivision of hemolymphoid system;cardiovascular disease system;cardiovascular diseases--an;cardiovascular system the disease;disease of cardiovascular system;disease of the cardiovascular system;diseases -- cardiovascular;diseases cardiovascular;diseases of cardiovascular;diseases of the cardiovascular;diseases--cardiovascular;dis…	Mesh_UI:D002318;Mesh_MN:C14;DOID:1287;NCI:C2931;ICD9CM:429.2;UMLS_CUI:C0007222;SNOMEDCT_US_2016_03_01:155263000;SNOMEDCT_US_2016_03_01:194707003;SNOMEDCT_US_2016_03_01:195139006;SNOMEDCT_US_2016_03_01:195594006;SNOMEDCT_US_2016_03_01:266275004;SNOMEDCT_US_2016_03_01:266336005;SNOMEDCT_US_2016_03_01:49601007;	197333	Protein	IL-17	CTLA-8;CTLA8;Cytotoxic T-lymphocyte-associated antigen 8;IL-17;IL-17A;IL17;IL17A;Interleukin-17A;cytotoxic t lymphocyte-associated antigen-8;il -17;il 17;il 17a;il- 17;il- 17a;il-17 a;il-17-type;il-17alpha;il17 a;il17-a;il17alpha;interleukin 17-a;interleukin 17A;interleukin- 17a;interleukin-17 a;interleukin-17--a;interleukin-17alpha;	SWISSPROT_AC:Q16552;SWISSPROT_ID:IL17_HUMAN;EMBL:AL391221;EMBL:AY460616;EMBL:BC066251;EMBL:BC066252;EMBL:BC067503;EMBL:BC067504;EMBL:BC067505;EMBL:CH471081;EMBL:U32659;EMBL:Z58820;RefSeq:NP_002181.1;ProteinModelPortal:Q16552;STRING:9606.ENSP00000344192;SWISSPROT_AC_OLD:Q5T2P0;SMR:Q16552;GeneID:3605;KEGG:hsa:3605;eggNOG:ENOG410J12P;eggNOG:ENOG410YS4N;UniGene:Hs.41724;GO:GO:0005125;GO:GO:0005126;GO…
38538193	Cardiovascular Diseases -- Intermedin	association	Pubmed 2011:21786034;Pubmed central 2014:4271361;	Administration of exogenous <b>IMD</b> showed beneficial effects in <b>cardiovascular diseases</b>.[Pubmed 2011:21786034];Increased expression of <b>IMD</b> in animal models of <b>cardiovascular diseases</b> such as myocardial hypertrophy, chronic hypoxia-induced pulmonary hypertension, ischemia-reperfusion injury, hypertension and heart failure suggested a key role of IMD in cardiac pathophysiol…	433	Disease	Cardiovascular Diseases	Cardiovascular Diseases;cardiovascular system disease;disease of subdivision of hemolymphoid system;cardiovascular disease system;cardiovascular diseases--an;cardiovascular system the disease;disease of cardiovascular system;disease of the cardiovascular system;diseases -- cardiovascular;diseases cardiovascular;diseases of cardiovascular;diseases of the cardiovascular;diseases--cardiovascular;dis…	Mesh_UI:D002318;Mesh_MN:C14;DOID:1287;NCI:C2931;ICD9CM:429.2;UMLS_CUI:C0007222;SNOMEDCT_US_2016_03_01:155263000;SNOMEDCT_US_2016_03_01:194707003;SNOMEDCT_US_2016_03_01:195139006;SNOMEDCT_US_2016_03_01:195594006;SNOMEDCT_US_2016_03_01:266275004;SNOMEDCT_US_2016_03_01:266336005;SNOMEDCT_US_2016_03_01:49601007;	11307	Protein	Intermedin	ADM2;AM2;Intermedin;adrenomedullin 2;adrenomedullin2;am 2;am ii;am-2;am-ii;dJ579N16.4;	SWISSPROT_AC:Q7Z4H4;SWISSPROT_ID:ADM2_HUMAN;EMBL:AB121034;EMBL:AB236970;EMBL:AF529213;EMBL:AL096767;RefSeq:NP_001240774.1;RefSeq:XP_016884429.1;ProteinModelPortal:Q7Z4H4;STRING:9606.ENSP00000379086;SWISSPROT_AC_OLD:Q3LFQ0;SMR:Q7Z4H4;GeneID:79924;KEGG:hsa:79924;eggNOG:ENOG410J3UK;eggNOG:ENOG410Z5UT;UniGene:Hs.449099;UniGene:Hs.743540;GO:GO:0001525;GO:GO:0005576;GO:GO:0006468;GO:GO:0007189;GO:GO:00…
38538256	Cardiovascular Diseases -- ADM2	association	Pubmed 2011:21786034;Pubmed central 2014:4271361;	Administration of exogenous <b>IMD</b> showed beneficial effects in <b>cardiovascular diseases</b>.[Pubmed 2011:21786034];Increased expression of <b>IMD</b> in animal models of <b>cardiovascular diseases</b> such as myocardial hypertrophy, chronic hypoxia-induced pulmonary hypertension, ischemia-reperfusion injury, hypertension and heart failure suggested a key role of IMD in cardiac pathophysiol…	433	Disease	Cardiovascular Diseases	Cardiovascular Diseases;cardiovascular system disease;disease of subdivision of hemolymphoid system;cardiovascular disease system;cardiovascular diseases--an;cardiovascular system the disease;disease of cardiovascular system;disease of the cardiovascular system;diseases -- cardiovascular;diseases cardiovascular;diseases of cardiovascular;diseases of the cardiovascular;diseases--cardiovascular;dis…	Mesh_UI:D002318;Mesh_MN:C14;DOID:1287;NCI:C2931;ICD9CM:429.2;UMLS_CUI:C0007222;SNOMEDCT_US_2016_03_01:155263000;SNOMEDCT_US_2016_03_01:194707003;SNOMEDCT_US_2016_03_01:195139006;SNOMEDCT_US_2016_03_01:195594006;SNOMEDCT_US_2016_03_01:266275004;SNOMEDCT_US_2016_03_01:266336005;SNOMEDCT_US_2016_03_01:49601007;	4354958	Gene	ADM2	ADM2;adrenomedullin 2;AM2;dJ579N16.4;adrenomedullin2;am 2;am ii;am-2;am-ii;Intermedin;	SWISSPROT_AC:Q7Z4H4;SWISSPROT_ID:ADM2_HUMAN;GeneID:79924;Ensembl:ENSG00000128165;HGNC:HGNC:28898;MIM:608682;Vega:OTTHUMG00000150202;protein_accession:AAI41535.1;protein_accession:AAI46570.1;protein_accession:AAQ09100.1;protein_accession:BAB15004.1;protein_accession:BAD07411.1;protein_accession:BAE46395.1;protein_accession:CAG30365.1;protein_accession:CAK54460.1;protein_accession:CAK54759.1;protei…
38565695	Cardiovascular Diseases -- GDF15	association	Pubmed 2013:23557570;Pubmed 2015:26273671;Pubmed 2014:24903195;Pubmed 2011:21718220;Pubmed central 2015:4530250;	Stress-induced <b>growth-differentiation factor 15</b> plays an intriguing role in <b>cardiovascular diseases</b>.[Pubmed 2013:23557570];Increased <b>GDF-15</b> levels are associated with <b>cardiovascular diseases</b> such as hypertrophy, heart failure, atherosclerosis, endothelial dysfunction, obesity, insulin resistance, diabetes, and chronic kidney diseases in diabetes.[Pubmed 2015:26273671];…	433	Disease	Cardiovascular Diseases	Cardiovascular Diseases;cardiovascular system disease;disease of subdivision of hemolymphoid system;cardiovascular disease system;cardiovascular diseases--an;cardiovascular system the disease;disease of cardiovascular system;disease of the cardiovascular system;diseases -- cardiovascular;diseases cardiovascular;diseases of cardiovascular;diseases of the cardiovascular;diseases--cardiovascular;dis…	Mesh_UI:D002318;Mesh_MN:C14;DOID:1287;NCI:C2931;ICD9CM:429.2;UMLS_CUI:C0007222;SNOMEDCT_US_2016_03_01:155263000;SNOMEDCT_US_2016_03_01:194707003;SNOMEDCT_US_2016_03_01:195139006;SNOMEDCT_US_2016_03_01:195594006;SNOMEDCT_US_2016_03_01:266275004;SNOMEDCT_US_2016_03_01:266336005;SNOMEDCT_US_2016_03_01:49601007;	153139	Protein	GDF15	GDF-15;GDF15;Growth/differentiation factor 15;Macrophage inhibitory cytokine 1;MIC-1;MIC1;NAG-1;NRG-1;NSAID-activated gene 1 protein;NSAID-regulated gene 1 protein;PDF;PLAB;Placental bone morphogenetic protein;Placental TGF-beta;Prostate differentiation factor;PTGFB;gdf 15;growth differentiation factor 15;growth differentiation factor 15--an;growth differentiation factor-15;growth-differentiation…	SWISSPROT_AC:Q99988;SWISSPROT_ID:GDF15_HUMAN;EMBL:AB000584;EMBL:AC008397;EMBL:AF003934;EMBL:AF008303;EMBL:AF019770;EMBL:AF173860;EMBL:AK291530;EMBL:BC000529;EMBL:BC008962;EMBL:BT019465;EMBL:CH471106;EMBL:U88323;RefSeq:NP_004855.2;ProteinModelPortal:Q99988;STRING:9606.ENSP00000252809;SWISSPROT_AC_OLD:O14629;SWISSPROT_AC_OLD:P78360;SWISSPROT_AC_OLD:Q9BWA0;SWISSPROT_AC_OLD:Q9NRT0;GeneID:9518;KEGG:hs…
38565742	Cardiovascular Diseases -- GDF15	association	Pubmed 2013:23557570;Pubmed 2015:26273671;Pubmed 2014:24903195;Pubmed 2011:21718220;Pubmed central 2015:4530250;	Stress-induced <b>growth-differentiation factor 15</b> plays an intriguing role in <b>cardiovascular diseases</b>.[Pubmed 2013:23557570];Increased <b>GDF-15</b> levels are associated with <b>cardiovascular diseases</b> such as hypertrophy, heart failure, atherosclerosis, endothelial dysfunction, obesity, insulin resistance, diabetes, and chronic kidney diseases in diabetes.[Pubmed 2015:26273671];…	433	Disease	Cardiovascular Diseases	Cardiovascular Diseases;cardiovascular system disease;disease of subdivision of hemolymphoid system;cardiovascular disease system;cardiovascular diseases--an;cardiovascular system the disease;disease of cardiovascular system;disease of the cardiovascular system;diseases -- cardiovascular;diseases cardiovascular;diseases of cardiovascular;diseases of the cardiovascular;diseases--cardiovascular;dis…	Mesh_UI:D002318;Mesh_MN:C14;DOID:1287;NCI:C2931;ICD9CM:429.2;UMLS_CUI:C0007222;SNOMEDCT_US_2016_03_01:155263000;SNOMEDCT_US_2016_03_01:194707003;SNOMEDCT_US_2016_03_01:195139006;SNOMEDCT_US_2016_03_01:195594006;SNOMEDCT_US_2016_03_01:266275004;SNOMEDCT_US_2016_03_01:266336005;SNOMEDCT_US_2016_03_01:49601007;	4347309	Gene	GDF15	GDF-15;GDF15;growth differentiation factor 15;MIC-1;MIC1;NAG-1;PDF;PLAB;PTGFB;gdf 15;growth differentiation factor 15--an;growth differentiation factor-15;growth-differentiation factor 15;growth-differentiation factor-15;Growth/differentiation factor 15;growth/differentiation factor-15;Macrophage inhibitory cytokine 1;macrophage inhibitory cytokine- 1;macrophage inhibitory cytokine-1;macrophage-i…	SWISSPROT_AC:Q99988;SWISSPROT_ID:GDF15_HUMAN;GeneID:9518;Ensembl:ENSG00000130513;HGNC:HGNC:30142;MIM:605312;Vega:OTTHUMG00000183360;protein_accession:AAB88673.1;protein_accession:AAB88913.1;protein_accession:AAC24456.1;protein_accession:AAC39537.1;protein_accession:AAF89834.1;protein_accession:AAH00529.1;protein_accession:AAH08962.1;protein_accession:AAV38272.1;protein_accession:BAA19151.1;protei…
38849419	Cardiovascular Diseases -- LOX-1	association	Pubmed 2011:21826406;Pubmed central 2017:5453683;Pubmed central 2017:5535933;	<b>LOX-1</b>: a new target for therapy for <b>cardiovascular diseases</b>.[Pubmed 2011:21826406];Emerging studies recently focused on the role of the <b>LOX-1</b> gene polymorphism in <b>cardiovascular diseases</b>.[Pubmed central 2017:5453683];Several studies have established a critical role for <b>LOX-1</b> in <b>cardiovascular diseases</b>, but, together with other risk factors, it could influ…	433	Disease	Cardiovascular Diseases	Cardiovascular Diseases;cardiovascular system disease;disease of subdivision of hemolymphoid system;cardiovascular disease system;cardiovascular diseases--an;cardiovascular system the disease;disease of cardiovascular system;disease of the cardiovascular system;diseases -- cardiovascular;diseases cardiovascular;diseases of cardiovascular;diseases of the cardiovascular;diseases--cardiovascular;dis…	Mesh_UI:D002318;Mesh_MN:C14;DOID:1287;NCI:C2931;ICD9CM:429.2;UMLS_CUI:C0007222;SNOMEDCT_US_2016_03_01:155263000;SNOMEDCT_US_2016_03_01:194707003;SNOMEDCT_US_2016_03_01:195139006;SNOMEDCT_US_2016_03_01:195594006;SNOMEDCT_US_2016_03_01:266275004;SNOMEDCT_US_2016_03_01:266336005;SNOMEDCT_US_2016_03_01:49601007;	293152	Protein	LOX-1	C-type lectin domain family 8 member A;CLEC8A;hLOX-1;Lectin-like oxidized LDL receptor 1;Lectin-like oxLDL receptor 1;Lectin-type oxidized LDL receptor 1;LOX-1;LOX1;OLR1;Ox-LDL receptor 1;Oxidized low-density lipoprotein receptor 1;lectin-like oxidized ldl receptor-1;lectin-like oxidized-ldl receptor-1;lectin-like oxldl receptor-1;lectin-like oxldl receptor-i;lectin-like-oxidized ldl receptor-1;l…	SWISSPROT_AC:P78380;SWISSPROT_ID:OLR1_HUMAN;EMBL:AB010710;EMBL:AB102861;EMBL:AC024224;EMBL:AF035776;EMBL:AF079164;EMBL:AF079165;EMBL:AF079166;EMBL:AF079167;EMBL:AJ131757;EMBL:AK292124;EMBL:AK295409;EMBL:BC022295;EMBL:BX344276;EMBL:CH471094;EMBL:DQ314885;RefSeq:NP_001166103.1;RefSeq:NP_001166104.1;RefSeq:NP_002534.1;ProteinModelPortal:P78380;STRING:9606.ENSP00000309124;SWISSPROT_AC_OLD:A8K7V9;SWIS…
38849463	Cardiovascular Diseases -- OLR1	association	Pubmed 2011:21826406;Pubmed central 2017:5453683;Pubmed central 2017:5535933;	<b>LOX-1</b>: a new target for therapy for <b>cardiovascular diseases</b>.[Pubmed 2011:21826406];Emerging studies recently focused on the role of the <b>LOX-1</b> gene polymorphism in <b>cardiovascular diseases</b>.[Pubmed central 2017:5453683];Several studies have established a critical role for <b>LOX-1</b> in <b>cardiovascular diseases</b>, but, together with other risk factors, it could influ…	433	Disease	Cardiovascular Diseases	Cardiovascular Diseases;cardiovascular system disease;disease of subdivision of hemolymphoid system;cardiovascular disease system;cardiovascular diseases--an;cardiovascular system the disease;disease of cardiovascular system;disease of the cardiovascular system;diseases -- cardiovascular;diseases cardiovascular;diseases of cardiovascular;diseases of the cardiovascular;diseases--cardiovascular;dis…	Mesh_UI:D002318;Mesh_MN:C14;DOID:1287;NCI:C2931;ICD9CM:429.2;UMLS_CUI:C0007222;SNOMEDCT_US_2016_03_01:155263000;SNOMEDCT_US_2016_03_01:194707003;SNOMEDCT_US_2016_03_01:195139006;SNOMEDCT_US_2016_03_01:195594006;SNOMEDCT_US_2016_03_01:266275004;SNOMEDCT_US_2016_03_01:266336005;SNOMEDCT_US_2016_03_01:49601007;	4343790	Gene	OLR1	CLEC8A;LOX1;LOXIN;OLR1;oxidized low density lipoprotein receptor 1;SCARE1;SLOX1;C-type lectin domain family 8 member A;hLOX-1;Lectin-like oxidized LDL receptor 1;lectin-like oxidized ldl receptor-1;lectin-like oxidized-ldl receptor-1;Lectin-like oxLDL receptor 1;lectin-like oxldl receptor-1;lectin-like oxldl receptor-i;lectin-like-oxidized ldl receptor-1;lectin-like-oxldl-receptor-1;Lectin-type o…	SWISSPROT_AC:P78380;SWISSPROT_ID:OLR1_HUMAN;GeneID:4973;Ensembl:ENSG00000173391;HGNC:HGNC:8133;MIM:602601;Vega:OTTHUMG00000168527;protein_accession:AAC82329.1;protein_accession:AAC97927.1;protein_accession:AAH22295.1;protein_accession:ABC40744.1;protein_accession:ABM82335.1;protein_accession:ABM85511.1;protein_accession:BAA24580.1;protein_accession:BAC81565.1;protein_accession:BAF84813.1;protein_…
38884308	Cardiovascular Diseases -- NGAL	association	Pubmed 2012:22169111;Pubmed 2014:25029806;Pubmed 2014:25189569;Pubmed central 2015:4600865;Pubmed central 2014:4055358;Pubmed central 2012:3485358;	<b>Neutrophil gelatinase-associated lipocalin</b> (NGAL) plasma concentrations have been associated with <b>cardiovascular diseases</b>.[Pubmed 2012:22169111];Recent reports have revealed increased concentration of <b>neutrophil gelatinase-associated lipocalin</b> (NGAL) in <b>cardiovascular diseases</b> and after episodes of hypoxia.[Pubmed 2014:25029806];<b>LCN2</b> remained significantly assoc…	433	Disease	Cardiovascular Diseases	Cardiovascular Diseases;cardiovascular system disease;disease of subdivision of hemolymphoid system;cardiovascular disease system;cardiovascular diseases--an;cardiovascular system the disease;disease of cardiovascular system;disease of the cardiovascular system;diseases -- cardiovascular;diseases cardiovascular;diseases of cardiovascular;diseases of the cardiovascular;diseases--cardiovascular;dis…	Mesh_UI:D002318;Mesh_MN:C14;DOID:1287;NCI:C2931;ICD9CM:429.2;UMLS_CUI:C0007222;SNOMEDCT_US_2016_03_01:155263000;SNOMEDCT_US_2016_03_01:194707003;SNOMEDCT_US_2016_03_01:195139006;SNOMEDCT_US_2016_03_01:195594006;SNOMEDCT_US_2016_03_01:266275004;SNOMEDCT_US_2016_03_01:266336005;SNOMEDCT_US_2016_03_01:49601007;	275729	Protein	NGAL	25 kDa alpha-2-microglobulin-related subunit of MMP-9;HNL;LCN2;Lipocalin-2;Neutrophil gelatinase-associated lipocalin;NGAL;Oncogene 24p3;p25;Siderocalin LCN2;lcn 2;lcn-2;lipocalin 2;lipocalin neutrophil gelatinase-associated;lipocalin2;MSFI;neutrophil gelatinase associated lipocalin;neutrophil gelatinase associated-lipocalin;neutrophil gelatinase- associated lipocalin;neutrophil gelatinase--assoc…	SWISSPROT_AC:P80188;SWISSPROT_ID:NGAL_HUMAN;EMBL:AK301694;EMBL:AK316217;EMBL:AL590708;EMBL:BC033089;EMBL:CH471090;EMBL:CR542092;EMBL:S75256;EMBL:X83006;EMBL:X99133;RefSeq:NP_005555.2;ProteinModelPortal:P80188;STRING:9606.ENSP00000277480;SWISSPROT_AC_OLD:A6NII8;SWISSPROT_AC_OLD:B4DWV4;SWISSPROT_AC_OLD:B7ZAA2;SWISSPROT_AC_OLD:P30150;SWISSPROT_AC_OLD:Q5SYV9;SWISSPROT_AC_OLD:Q5SYW0;SWISSPROT_AC_OLD:Q…
[truncated: 872 more rows]

## Sheet: List of 47 CVD&hypoglycem genes
GeneID	Symbol	Aliases	description
1636	ACE	ACE1, CD143, DCP, DCP1	angiotensin I converting enzyme
9370	ADIPOQ	ACDC, ACRP30, ADIPQTL1, ADPN, APM-1, APM1, GBP28	adiponectin, C1Q and collagen domain containing
154	ADRB2	ADRB2R, ADRBR, B2AR, BAR, BETA2AR	adrenoceptor beta 2
186	AGTR2	AT2, ATGR2, MRX88	angiotensin II receptor type 2
213	ALB	FDAHT, HSA, PRO0883, PRO0903, PRO1341	albumin
551	AVP	ADH, ARVP-NPII, AVRP, VP, AVP	arginine vasopressin
6347	CCL2	GDCF-2, HC11, HSMCR30, MCAF, MCP-1, MCP1, SCYA2, SMC-CF	C-C motif chemokine ligand 2
948	CD36	BDPLT10, CHDS7, FAT, GP3B, GP4, GPIV, PASIV, SCARB3	CD36 molecule
1113	CHGA	CGA	chromogranin A
1401	CRP	PTX1	C-reactive protein
1440	CSF3	C17orf33OS, GCSF, CSF3	colony stimulating factor 3
1649	DDIT3	AltDDIT3, C/EBPzeta, CEBPZ, CHOP, CHOP-10, CHOP10, GADD153	DNA damage inducible transcript 3
1803	DPP4	ADABP, ADCP2, CD26, DPPIV, TP103	dipeptidyl peptidase 4
[truncated: 34 more rows]
