# Supplementary material for: Hypoglycemia, Vascular Disease and Cognitive Dysfunction in Diabetes: Insights from Text Mining-Based Reconstruction and Bioinformatics Analysis of the Gene Networks
Source: Int J Mol Sci. 2021 Nov 17;22(22):12419. doi: 10.3390/ijms222212419 (PMC8620086; doi:10.3390/ijms222212419)
Supplement: Supplementary file 1 [file ijms-22-12419-s001.zip › Supplementary materials_after review round 1/Table S7.xlsx]

## Sheet: D. Retinopathy_genes_associatio
IntId	IntSchema	IntType	IntLinks	Sentences	ObjId1	ObjType1	ObjName1	ObjSymonyms1	ObjLinks1	ObjId2	ObjType2	ObjName2	ObjSymonyms2	ObjLinks2
30226890	Occludin -<> Diabetic Retinopathy	regulation	Pubmed 1998:9836530;	Our findings suggest that the elevated VEGF in the vitreous of patients with <b>diabetic retinopathy</b> increases vascular permeability by downregulating <b>occludin</b> content.[Pubmed 1998:9836530];	292270	Protein	Occludin	Occludin;OCLN;BLCPMG;PPP1R115;	SWISSPROT_AC:Q16625;SWISSPROT_ID:OCLN_HUMAN;EMBL:AB451306;EMBL:AB451437;EMBL:AC145146;EMBL:AC147575;EMBL:AF400623;EMBL:AF400624;EMBL:AF400625;EMBL:AF400626;EMBL:AF400627;EMBL:AF400628;EMBL:AF400629;EMBL:AF400630;EMBL:BC029886;EMBL:BK001650;EMBL:FJ786083;EMBL:FJ786084;EMBL:GQ225096;EMBL:GQ225097;EMBL:GQ225098;EMBL:GQ402517;EMBL:U49184;EMBL:U53823;RefSeq:NP_001192183.1;RefSeq:NP_001192184.1;RefSeq:…	699	Disease	Diabetic Retinopathy	Diabetic Retinopathy;Retinal abnormality - diabetes-related;diabetic retinopathy--an;diabetic-retinopathy;retinopathy diabetic;retinopathy of diabetic;	Mesh_UI:D003930;Mesh_MN:C11.768.257;Mesh_MN:C14.907.320.382;Mesh_MN:C19.246.099.500.382;DOID:8947;NCI:C34538;ICD9CM:362.0;UMLS_CUI:C0011884;SNOMEDCT_US_2016_03_01:141196007;SNOMEDCT_US_2016_03_01:154678005;SNOMEDCT_US_2016_03_01:155107006;SNOMEDCT_US_2016_03_01:163997001;SNOMEDCT_US_2016_03_01:193353002;SNOMEDCT_US_2016_03_01:267471001;SNOMEDCT_US_2016_03_01:309595004;SNOMEDCT_US_2016_03_01:48550…
31295839	PEDF -<> Diabetic Retinopathy	treatment	Pubmed 2001:11530051;Pubmed 2013:23638428;Pubmed 2015:26902068;Pubmed 2003:12627328;Pubmed central 2010:2825554;Pubmed central 2007:2776541;	Using enzyme-linked immunosorbent assay, we measured the levels of <b>pigment epithelium-derived factor</b> in the vitreous of 34 eyes of 33 patients who underwent vitrectomy for the treatment of <b>diabetic retinopathy</b> (17 eyes of 16 patients), rhegmatogenous retinal detachment (10 eyes), and idiopathic macular hole (seven eyes).[Pubmed 2001:11530051];In this review, we addressed the functio…	307000	Protein	PEDF	Cell proliferation-inducing gene 35 protein;EPC-1;PEDF;Pigment epithelium-derived factor;Serpin F1;SERPINF1;factor of pigment epithelium-derived;factor pigment epithelium-derived;factor-pigment epithelium derived;factor-pigment epithelium-derived;oi 6;oi type vi;oi-vi;OI12;OI6;PIG35;pigment epithelium derived factor;pigment epithelium derived factor--the;pigment epithelium- derived factor;pigment…	SWISSPROT_AC:P36955;SWISSPROT_ID:PEDF_HUMAN;EMBL:AB593011;EMBL:AB593012;EMBL:AB593013;EMBL:AC130343;EMBL:AC130689;EMBL:AF400442;EMBL:AH004879;EMBL:AY513280;EMBL:BC000522;EMBL:BC013984;EMBL:BT007222;EMBL:CH471108;EMBL:M76979;EMBL:M90439;EMBL:U29953;RefSeq:NP_001316832.1;RefSeq:NP_002606.3;ProteinModelPortal:P36955;STRING:9606.ENSP00000254722;SWISSPROT_AC_OLD:F1T092;SWISSPROT_AC_OLD:Q13236;SWISSPRO…	699	Disease	Diabetic Retinopathy	Diabetic Retinopathy;Retinal abnormality - diabetes-related;diabetic retinopathy--an;diabetic-retinopathy;retinopathy diabetic;retinopathy of diabetic;	Mesh_UI:D003930;Mesh_MN:C11.768.257;Mesh_MN:C14.907.320.382;Mesh_MN:C19.246.099.500.382;DOID:8947;NCI:C34538;ICD9CM:362.0;UMLS_CUI:C0011884;SNOMEDCT_US_2016_03_01:141196007;SNOMEDCT_US_2016_03_01:154678005;SNOMEDCT_US_2016_03_01:155107006;SNOMEDCT_US_2016_03_01:163997001;SNOMEDCT_US_2016_03_01:193353002;SNOMEDCT_US_2016_03_01:267471001;SNOMEDCT_US_2016_03_01:309595004;SNOMEDCT_US_2016_03_01:48550…
31295892	ATGL -<> Diabetic Retinopathy	treatment	Pubmed 2001:11530051;Pubmed 2013:23638428;Pubmed 2015:26902068;Pubmed 2003:12627328;Pubmed central 2010:2825554;Pubmed central 2007:2776541;	Using enzyme-linked immunosorbent assay, we measured the levels of <b>pigment epithelium-derived factor</b> in the vitreous of 34 eyes of 33 patients who underwent vitrectomy for the treatment of <b>diabetic retinopathy</b> (17 eyes of 16 patients), rhegmatogenous retinal detachment (10 eyes), and idiopathic macular hole (seven eyes).[Pubmed 2001:11530051];In this review, we addressed the functio…	315607	Protein	ATGL	Adipose triglyceride lipase;ATGL;Calcium-independent phospholipase A2;Desnutrin;EC 3.1.1.3;IPLA2-zeta;Patatin-like phospholipase domain-containing protein 2;Pigment epithelium-derived factor;PLPL2;PNPLA2;Transport-secretion protein 2;TTS2;TTS2.2;1110001C14Rik;adipose-triglyceride lipase;calcium independent phospholipase a2;calcium-independent subtype of phospholipase a2;ec3.1.1.3;factor of pigmen…	SWISSPROT_AC:Q96AD5;SWISSPROT_ID:PLPL2_HUMAN;EMBL:AF055000;EMBL:AJ278475;EMBL:AJ278476;EMBL:AY203925;EMBL:AY894804;EMBL:BC011958;EMBL:BC017280;RefSeq:NP_065109.1;RefSeq:XP_016873517.1;ProteinModelPortal:Q96AD5;STRING:9606.ENSP00000337701;SWISSPROT_AC_OLD:O60643;SWISSPROT_AC_OLD:Q5EFF5;SWISSPROT_AC_OLD:Q6XYE5;SWISSPROT_AC_OLD:Q96ET6;SWISSPROT_AC_OLD:Q9NQ61;SWISSPROT_AC_OLD:Q9NQ62;SMR:Q96AD5;GeneID…	699	Disease	Diabetic Retinopathy	Diabetic Retinopathy;Retinal abnormality - diabetes-related;diabetic retinopathy--an;diabetic-retinopathy;retinopathy diabetic;retinopathy of diabetic;	Mesh_UI:D003930;Mesh_MN:C11.768.257;Mesh_MN:C14.907.320.382;Mesh_MN:C19.246.099.500.382;DOID:8947;NCI:C34538;ICD9CM:362.0;UMLS_CUI:C0011884;SNOMEDCT_US_2016_03_01:141196007;SNOMEDCT_US_2016_03_01:154678005;SNOMEDCT_US_2016_03_01:155107006;SNOMEDCT_US_2016_03_01:163997001;SNOMEDCT_US_2016_03_01:193353002;SNOMEDCT_US_2016_03_01:267471001;SNOMEDCT_US_2016_03_01:309595004;SNOMEDCT_US_2016_03_01:48550…
32909683	PEDF -<> Diabetic Retinopathy	regulation	Pubmed 2015:25562624;Pubmed 2008:18523656;Pubmed 2005:16440585;Pubmed central 2008:2405814;Pubmed central 2012:3335847;	Furthermore, interest in <b>PEDF</b> regulation during <b>DR</b> has been expanded to include NOX system.[Pubmed 2015:25562624];The levels of plasma <b>PEDF</b> increases with advances in both <b>diabetic retinopathy</b> and nephropathy.[Pubmed 2008:18523656];Pigment epithelium-derived factor is a pericyte mitogen secreted by microvascular endothelial cells: possible participation of angiotensin …	307000	Protein	PEDF	Cell proliferation-inducing gene 35 protein;EPC-1;PEDF;Pigment epithelium-derived factor;Serpin F1;SERPINF1;factor of pigment epithelium-derived;factor pigment epithelium-derived;factor-pigment epithelium derived;factor-pigment epithelium-derived;oi 6;oi type vi;oi-vi;OI12;OI6;PIG35;pigment epithelium derived factor;pigment epithelium derived factor--the;pigment epithelium- derived factor;pigment…	SWISSPROT_AC:P36955;SWISSPROT_ID:PEDF_HUMAN;EMBL:AB593011;EMBL:AB593012;EMBL:AB593013;EMBL:AC130343;EMBL:AC130689;EMBL:AF400442;EMBL:AH004879;EMBL:AY513280;EMBL:BC000522;EMBL:BC013984;EMBL:BT007222;EMBL:CH471108;EMBL:M76979;EMBL:M90439;EMBL:U29953;RefSeq:NP_001316832.1;RefSeq:NP_002606.3;ProteinModelPortal:P36955;STRING:9606.ENSP00000254722;SWISSPROT_AC_OLD:F1T092;SWISSPROT_AC_OLD:Q13236;SWISSPRO…	699	Disease	Diabetic Retinopathy	Diabetic Retinopathy;Retinal abnormality - diabetes-related;diabetic retinopathy--an;diabetic-retinopathy;retinopathy diabetic;retinopathy of diabetic;	Mesh_UI:D003930;Mesh_MN:C11.768.257;Mesh_MN:C14.907.320.382;Mesh_MN:C19.246.099.500.382;DOID:8947;NCI:C34538;ICD9CM:362.0;UMLS_CUI:C0011884;SNOMEDCT_US_2016_03_01:141196007;SNOMEDCT_US_2016_03_01:154678005;SNOMEDCT_US_2016_03_01:155107006;SNOMEDCT_US_2016_03_01:163997001;SNOMEDCT_US_2016_03_01:193353002;SNOMEDCT_US_2016_03_01:267471001;SNOMEDCT_US_2016_03_01:309595004;SNOMEDCT_US_2016_03_01:48550…
32909724	ATGL -<> Diabetic Retinopathy	regulation	Pubmed 2015:25562624;Pubmed 2008:18523656;Pubmed 2005:16440585;Pubmed central 2008:2405814;Pubmed central 2012:3335847;	Furthermore, interest in <b>PEDF</b> regulation during <b>DR</b> has been expanded to include NOX system.[Pubmed 2015:25562624];The levels of plasma <b>PEDF</b> increases with advances in both <b>diabetic retinopathy</b> and nephropathy.[Pubmed 2008:18523656];Pigment epithelium-derived factor is a pericyte mitogen secreted by microvascular endothelial cells: possible participation of angiotensin …	315607	Protein	ATGL	Adipose triglyceride lipase;ATGL;Calcium-independent phospholipase A2;Desnutrin;EC 3.1.1.3;IPLA2-zeta;Patatin-like phospholipase domain-containing protein 2;Pigment epithelium-derived factor;PLPL2;PNPLA2;Transport-secretion protein 2;TTS2;TTS2.2;1110001C14Rik;adipose-triglyceride lipase;calcium independent phospholipase a2;calcium-independent subtype of phospholipase a2;ec3.1.1.3;factor of pigmen…	SWISSPROT_AC:Q96AD5;SWISSPROT_ID:PLPL2_HUMAN;EMBL:AF055000;EMBL:AJ278475;EMBL:AJ278476;EMBL:AY203925;EMBL:AY894804;EMBL:BC011958;EMBL:BC017280;RefSeq:NP_065109.1;RefSeq:XP_016873517.1;ProteinModelPortal:Q96AD5;STRING:9606.ENSP00000337701;SWISSPROT_AC_OLD:O60643;SWISSPROT_AC_OLD:Q5EFF5;SWISSPROT_AC_OLD:Q6XYE5;SWISSPROT_AC_OLD:Q96ET6;SWISSPROT_AC_OLD:Q9NQ61;SWISSPROT_AC_OLD:Q9NQ62;SMR:Q96AD5;GeneID…	699	Disease	Diabetic Retinopathy	Diabetic Retinopathy;Retinal abnormality - diabetes-related;diabetic retinopathy--an;diabetic-retinopathy;retinopathy diabetic;retinopathy of diabetic;	Mesh_UI:D003930;Mesh_MN:C11.768.257;Mesh_MN:C14.907.320.382;Mesh_MN:C19.246.099.500.382;DOID:8947;NCI:C34538;ICD9CM:362.0;UMLS_CUI:C0011884;SNOMEDCT_US_2016_03_01:141196007;SNOMEDCT_US_2016_03_01:154678005;SNOMEDCT_US_2016_03_01:155107006;SNOMEDCT_US_2016_03_01:163997001;SNOMEDCT_US_2016_03_01:193353002;SNOMEDCT_US_2016_03_01:267471001;SNOMEDCT_US_2016_03_01:309595004;SNOMEDCT_US_2016_03_01:48550…
32927139	Catalase -<> Diabetic Retinopathy	regulation	Pubmed 2005:16080381;	MDA concentrations rose while SOD and <b>CAT</b> activities fell with increasing severity of <b>diabetic retinopathy</b>, altough there was no significant difference in comprasion of the parameters mentioned above between the diabetic patients with and without retinopathy.[Pubmed 2005:16080381];	54707	Protein	Catalase	CAT;CATA;Catalase;EC 1.11.1.6;cat--an;cat-type;catalase-type;chain-cat;	SWISSPROT_AC:P04040;SWISSPROT_ID:CATA_HUMAN;EMBL:AK291585;EMBL:AK315350;EMBL:AL035079;EMBL:AY028632;EMBL:AY545477;EMBL:BC110398;EMBL:BC112217;EMBL:BC112219;EMBL:CH471064;EMBL:K02400;EMBL:L13609;EMBL:X04076;EMBL:X04085;EMBL:X04086;EMBL:X04087;EMBL:X04088;EMBL:X04089;EMBL:X04090;EMBL:X04091;EMBL:X04092;EMBL:X04093;EMBL:X04094;EMBL:X04095;EMBL:X04096;RefSeq:NP_001743.1;ProteinModelPortal:P04040;STRI…	699	Disease	Diabetic Retinopathy	Diabetic Retinopathy;Retinal abnormality - diabetes-related;diabetic retinopathy--an;diabetic-retinopathy;retinopathy diabetic;retinopathy of diabetic;	Mesh_UI:D003930;Mesh_MN:C11.768.257;Mesh_MN:C14.907.320.382;Mesh_MN:C19.246.099.500.382;DOID:8947;NCI:C34538;ICD9CM:362.0;UMLS_CUI:C0011884;SNOMEDCT_US_2016_03_01:141196007;SNOMEDCT_US_2016_03_01:154678005;SNOMEDCT_US_2016_03_01:155107006;SNOMEDCT_US_2016_03_01:163997001;SNOMEDCT_US_2016_03_01:193353002;SNOMEDCT_US_2016_03_01:267471001;SNOMEDCT_US_2016_03_01:309595004;SNOMEDCT_US_2016_03_01:48550…
33128445	Somatostatin -<> Diabetic Retinopathy	treatment	Pubmed 2005:15736065;Pubmed central 2008:2292474;Pubmed central 2013:3712066;	Indeed, encouraging results are being obtained in clinical investigations focused on the use of <b>SRIF</b> analogs to treat <b>diabetic retinopathy</b>, a retinal disease with high social impact and originating as a complication of diabetes.[Pubmed 2005:15736065];Nevertheless, the efficacy of synthetic <b>somatostatin</b> in the treatment of advanced <b>diabetic retinopathy</b> was investigated …	453271	Protein	Somatostatin	Growth hormone release-inhibiting factor;SMS;Somatostatin;SST;growth hormone release inhibiting factor;sms-type;SMST;somatostatin-type;sst-subtype;	SWISSPROT_AC:P61278;SWISSPROT_ID:SMS_HUMAN;EMBL:AK312177;EMBL:BC032625;EMBL:CH471052;EMBL:J00306;RefSeq:NP_001039.1;ProteinModelPortal:P61278;STRING:9606.ENSP00000287641;SWISSPROT_AC_OLD:B2R5G3;SWISSPROT_AC_OLD:P01166;SMR:P61278;GeneID:6750;KEGG:hsa:6750;PIR:A43614;eggNOG:ENOG410IXQ5;eggNOG:ENOG4111WUI;UniGene:Hs.12409;GO:GO:0005179;GO:GO:0005576;GO:GO:0005615;GO:GO:0006972;GO:GO:0007166;GO:GO:00…	699	Disease	Diabetic Retinopathy	Diabetic Retinopathy;Retinal abnormality - diabetes-related;diabetic retinopathy--an;diabetic-retinopathy;retinopathy diabetic;retinopathy of diabetic;	Mesh_UI:D003930;Mesh_MN:C11.768.257;Mesh_MN:C14.907.320.382;Mesh_MN:C19.246.099.500.382;DOID:8947;NCI:C34538;ICD9CM:362.0;UMLS_CUI:C0011884;SNOMEDCT_US_2016_03_01:141196007;SNOMEDCT_US_2016_03_01:154678005;SNOMEDCT_US_2016_03_01:155107006;SNOMEDCT_US_2016_03_01:163997001;SNOMEDCT_US_2016_03_01:193353002;SNOMEDCT_US_2016_03_01:267471001;SNOMEDCT_US_2016_03_01:309595004;SNOMEDCT_US_2016_03_01:48550…
34288708	TNF -<> Diabetic Retinopathy	treatment	Pubmed 2007:17641733;	The early introduction of the TNF-alpha antagonists to the treatment of young patients with DM type 1 who show high serum activity of the <b>TNF-alpha</b> may prevent them from development of <b>diabetic retinopathy</b>.[Pubmed 2007:17641733];	492131	Protein	TNF	Cachectin;TNF;TNF-a;TNF-alpha;TNFA;TNFSF2;Tumor necrosis factor;Tumor necrosis factor ligand superfamily member 2;chain-tnf;DIF;dif-type;factor - tumor necrosis;factor of the tumor necrosis;factor of the tumor-necrosis;factor of tumor necrosis;factor tumor necrosis;factor-tumor necrosis;necrosis factor-tumor;necrosis tumor factor;tnf - a;tnf - alpha;tnf -a;tnf -alpha;tnf a;tnf alpha;tnf- a;tnf- a…	SWISSPROT_AC:P01375;SWISSPROT_ID:TNFA_HUMAN;EMBL:AB088112;EMBL:AF043342;EMBL:AF098751;EMBL:AF129756;EMBL:AY066019;EMBL:AY214167;EMBL:BA000025;EMBL:BC028148;EMBL:M10988;EMBL:M16441;EMBL:M26331;EMBL:X01394;EMBL:X02910;EMBL:Y14768;EMBL:Z15026;RefSeq:NP_000585.2;ProteinModelPortal:P01375;STRING:9606.ENSP00000398698;SWISSPROT_AC_OLD:O43647;SWISSPROT_AC_OLD:Q9P1Q2;SWISSPROT_AC_OLD:Q9UIV3;SMR:P01375;Gen…	699	Disease	Diabetic Retinopathy	Diabetic Retinopathy;Retinal abnormality - diabetes-related;diabetic retinopathy--an;diabetic-retinopathy;retinopathy diabetic;retinopathy of diabetic;	Mesh_UI:D003930;Mesh_MN:C11.768.257;Mesh_MN:C14.907.320.382;Mesh_MN:C19.246.099.500.382;DOID:8947;NCI:C34538;ICD9CM:362.0;UMLS_CUI:C0011884;SNOMEDCT_US_2016_03_01:141196007;SNOMEDCT_US_2016_03_01:154678005;SNOMEDCT_US_2016_03_01:155107006;SNOMEDCT_US_2016_03_01:163997001;SNOMEDCT_US_2016_03_01:193353002;SNOMEDCT_US_2016_03_01:267471001;SNOMEDCT_US_2016_03_01:309595004;SNOMEDCT_US_2016_03_01:48550…
34329125	PKC-beta -<> Diabetic Retinopathy	treatment	Pubmed 2007:17245085;Pubmed 2009:19380207;	Treatment of <b>diabetic retinopathy</b> with <b>protein kinase C subtype Beta</b> inhibitor.[Pubmed 2007:17245085];Additional clinical trials that enroll patients with earlier stages of diabetic retinopathy and/or utilizing more sensitive surrogate outcomes over a longer follow-up would likely show clinical success of <b>PKC-beta</b> inhibition for the treatment of the <b>diabetic retinopathy</b…	214325	Protein	PKC-beta	EC 2.7.11.13;KPCB;PKC-B;PKC-beta;PKCB;PRKCB;PRKCB1;Protein kinase C beta type;c beta of protein kinase;c-beta-protein kinase;cbeta of protein kinase;cbeta-protein kinase;kpc beta;pkc beta;pkc beta-isoform;pkc isoform beta;pkc type beta;pkc-beta-isoform;prkc beta;prkc-beta;PRKCB2;protein kinase c b;protein kinase C beta;protein kinase c beta-isoform;protein kinase c beta-subtype;protein kinase c i…	SWISSPROT_AC:P05771;SWISSPROT_ID:KPCB_HUMAN;EMBL:AC002299;EMBL:AC130454;EMBL:AJ002799;EMBL:AJ002800;EMBL:BC036472;EMBL:CH471145;EMBL:D10022;EMBL:FJ907246;EMBL:M13975;EMBL:M18254;EMBL:M18255;EMBL:S47311;EMBL:X05971;EMBL:X05972;EMBL:X06318;EMBL:X07109;EMBL:X62532;RefSeq:NP_002729.2;RefSeq:NP_997700.1;ProteinModelPortal:P05771;STRING:9606.ENSP00000305355;SWISSPROT_AC_OLD:C5IFJ8;SWISSPROT_AC_OLD:D3DW…	699	Disease	Diabetic Retinopathy	Diabetic Retinopathy;Retinal abnormality - diabetes-related;diabetic retinopathy--an;diabetic-retinopathy;retinopathy diabetic;retinopathy of diabetic;	Mesh_UI:D003930;Mesh_MN:C11.768.257;Mesh_MN:C14.907.320.382;Mesh_MN:C19.246.099.500.382;DOID:8947;NCI:C34538;ICD9CM:362.0;UMLS_CUI:C0011884;SNOMEDCT_US_2016_03_01:141196007;SNOMEDCT_US_2016_03_01:154678005;SNOMEDCT_US_2016_03_01:155107006;SNOMEDCT_US_2016_03_01:163997001;SNOMEDCT_US_2016_03_01:193353002;SNOMEDCT_US_2016_03_01:267471001;SNOMEDCT_US_2016_03_01:309595004;SNOMEDCT_US_2016_03_01:48550…
34360410	FLT-1 -<> Diabetic Retinopathy	treatment	Pubmed 2007:17143550;	Prevention of <b>diabetic retinopathy</b> by intraocular soluble <b>flt-1</b> gene transfer in a spontaneously diabetic rat model.[Pubmed 2007:17143550];	521317	Protein	FLT-1	EC 2.7.10.1;FLT;FLT-1;FLT1;Fms-like tyrosine kinase 1;FRT;Tyrosine-protein kinase FRT;Tyrosine-protein kinase receptor FLT;Vascular endothelial growth factor receptor 1;Vascular permeability factor receptor;VEGFR-1;VEGFR1;VGFR1;flt - 1;flt -1;flt 1;flt- 1;flt- i;flt-i;fms like tyrosine kinase 1;fms like tyrosine kinase-1;fms related tyrosine kinase 1;fms-like tyrosine kinase i;fms-like tyrosine k…	SWISSPROT_AC:P17948;SWISSPROT_ID:VGFR1_HUMAN;EMBL:AF063657;EMBL:AK292936;EMBL:AK300392;EMBL:AL138712;EMBL:AL139005;EMBL:BC039007;EMBL:CH471075;EMBL:D00133;EMBL:DQ836394;EMBL:DQ836395;EMBL:DQ836396;EMBL:EF491868;EMBL:EF491869;EMBL:EF491870;EMBL:EU332841;EMBL:EU360600;EMBL:EU368830;EMBL:EU826561;EMBL:U01134;EMBL:X51602;RefSeq:NP_001153392.1;RefSeq:NP_001153502.1;RefSeq:NP_001153503.1;RefSeq:NP_0020…	699	Disease	Diabetic Retinopathy	Diabetic Retinopathy;Retinal abnormality - diabetes-related;diabetic retinopathy--an;diabetic-retinopathy;retinopathy diabetic;retinopathy of diabetic;	Mesh_UI:D003930;Mesh_MN:C11.768.257;Mesh_MN:C14.907.320.382;Mesh_MN:C19.246.099.500.382;DOID:8947;NCI:C34538;ICD9CM:362.0;UMLS_CUI:C0011884;SNOMEDCT_US_2016_03_01:141196007;SNOMEDCT_US_2016_03_01:154678005;SNOMEDCT_US_2016_03_01:155107006;SNOMEDCT_US_2016_03_01:163997001;SNOMEDCT_US_2016_03_01:193353002;SNOMEDCT_US_2016_03_01:267471001;SNOMEDCT_US_2016_03_01:309595004;SNOMEDCT_US_2016_03_01:48550…
34434983	HP-2 -<> Diabetic Retinopathy	regulation	Pubmed 2007:16742000;	These data provide important support for association studies done in humans showing an increased prevalence of <b>diabetic retinopathy</b> in individuals with the <b>Hp 2</b> genotype.[Pubmed 2007:16742000];	97947	Protein	HP-2	HNP-2;HP-2;HP2;Neutrophil defensin 2;hnp 2;hnp2;hp 2;hp ii;hp ii-type;hp type ii;hp-ii;	TMP_SWISSPROT_AC:P59665_HP2;TMP_SWISSPROT_AC:P59666_HP2;PARENT_SWISSPROT_AC:P59665;PARENT_SWISSPROT_AC:P59666;PARENT_SWISSPROT_ID:DEF1_HUMAN;PARENT_SWISSPROT_ID:DEF3_HUMAN;	699	Disease	Diabetic Retinopathy	Diabetic Retinopathy;Retinal abnormality - diabetes-related;diabetic retinopathy--an;diabetic-retinopathy;retinopathy diabetic;retinopathy of diabetic;	Mesh_UI:D003930;Mesh_MN:C11.768.257;Mesh_MN:C14.907.320.382;Mesh_MN:C19.246.099.500.382;DOID:8947;NCI:C34538;ICD9CM:362.0;UMLS_CUI:C0011884;SNOMEDCT_US_2016_03_01:141196007;SNOMEDCT_US_2016_03_01:154678005;SNOMEDCT_US_2016_03_01:155107006;SNOMEDCT_US_2016_03_01:163997001;SNOMEDCT_US_2016_03_01:193353002;SNOMEDCT_US_2016_03_01:267471001;SNOMEDCT_US_2016_03_01:309595004;SNOMEDCT_US_2016_03_01:48550…
34750486	IGF-I -<> Diabetic Retinopathy	regulation	Pubmed 2007:18220671;Pubmed central 2016:4821124;	<b>IGF-I</b> in maternal serum increases concomitantly with progression of <b>diabetic retinopathy</b> despite good glycemic control in pregnancy.[Pubmed 2007:18220671];Intensive glycemic control can at times have adverse effects, including worsening of DR, possibly attributable to a rapid reduction of plasma glucose levels.[17] Early worsening of <b>DR</b> has been attributed to up-regulation of…	196367	Protein	IGF-I	IBP1;IGF-I;IGF1;Insulin-like growth factor I;Mechano growth factor;MGF;Somatomedin-C;factor 1-insulin-like growth;factor i-insulin-like growth;factor-1-insulin-like growth;growth factor 1-insulin-like;growth factor i-insulin-like;growth factor-1-insulin-like;IGFI;insulin - like growth factor 1;insulin growth like factor 1;insulin growth like factor-i;insulin growth-like factor 1;insulin like grow…	SWISSPROT_AC:P05019;SWISSPROT_ID:IGF1_HUMAN;EMBL:AC010202;EMBL:AC068648;EMBL:AY260957;EMBL:BC148266;EMBL:CH471054;EMBL:M11568;EMBL:M12659;EMBL:M14153;EMBL:M14154;EMBL:M14155;EMBL:M14156;EMBL:M27544;EMBL:M37484;EMBL:X00173;EMBL:X03420;EMBL:X03421;EMBL:X03422;EMBL:X03563;EMBL:X56773;EMBL:X56774;EMBL:X57025;RefSeq:NP_000609.1;RefSeq:NP_001104754.1;RefSeq:NP_001104755.1;ProteinModelPortal:P05019;STRI…	699	Disease	Diabetic Retinopathy	Diabetic Retinopathy;Retinal abnormality - diabetes-related;diabetic retinopathy--an;diabetic-retinopathy;retinopathy diabetic;retinopathy of diabetic;	Mesh_UI:D003930;Mesh_MN:C11.768.257;Mesh_MN:C14.907.320.382;Mesh_MN:C19.246.099.500.382;DOID:8947;NCI:C34538;ICD9CM:362.0;UMLS_CUI:C0011884;SNOMEDCT_US_2016_03_01:141196007;SNOMEDCT_US_2016_03_01:154678005;SNOMEDCT_US_2016_03_01:155107006;SNOMEDCT_US_2016_03_01:163997001;SNOMEDCT_US_2016_03_01:193353002;SNOMEDCT_US_2016_03_01:267471001;SNOMEDCT_US_2016_03_01:309595004;SNOMEDCT_US_2016_03_01:48550…
34888243	Adiponectin -<> Diabetic Retinopathy	regulation	Pubmed 2008:17970779;	Serum total <b>adiponectin</b> was found to have increased in the advanced stages of <b>diabetic retinopathy</b> (mean +/- SE, none, 6.9 +/- 0.3; simple, 8.3 +/- 1.0; preproliferative, 8.4 +/- 0.8; proliferative, 12 +/- 1.1 mg/l; anovaP = 0.0004) and nephropathy (stage I, 7.0 +/- 0.3; II, 7.7 +/- 0.5; III, 9.5 +/- 0.9; IV, 16 +/- 4.5 mg/l, P &lt; 0.0001).[Pubmed 2008:17970779];	11281	Protein	Adiponectin	30 kDa adipocyte complement-related protein;ACDC;ACRP30;ADIPO;Adipocyte complement-related 30 kDa protein;Adipocyte, C1q and collagen domain-containing protein;Adiponectin;ADIPOQ;Adipose most abundant gene transcript 1 protein;apM-1;APM1;GBP28;Gelatin-binding protein;30-kda adipocyte complement-related protein;acrp 30;acrp-30;adiponectin, C1Q and collagen domain containing;adiponectin--an;adipone…	SWISSPROT_AC:Q15848;SWISSPROT_ID:ADIPO_HUMAN;EMBL:AB012165;EMBL:AJ131460;EMBL:AJ131461;EMBL:BC054496;EMBL:BC096308;EMBL:BC096309;EMBL:BC096310;EMBL:BC096311;EMBL:D45371;RefSeq:NP_001171271.1;RefSeq:NP_004788.1;ProteinModelPortal:Q15848;STRING:9606.ENSP00000320709;SWISSPROT_AC_OLD:Q58EX9;SMR:Q15848;GeneID:9370;KEGG:hsa:9370;PIR:JC4708;eggNOG:ENOG410IHSJ;eggNOG:ENOG4111F5K;UniGene:Hs.80485;GO:GO:00…	699	Disease	Diabetic Retinopathy	Diabetic Retinopathy;Retinal abnormality - diabetes-related;diabetic retinopathy--an;diabetic-retinopathy;retinopathy diabetic;retinopathy of diabetic;	Mesh_UI:D003930;Mesh_MN:C11.768.257;Mesh_MN:C14.907.320.382;Mesh_MN:C19.246.099.500.382;DOID:8947;NCI:C34538;ICD9CM:362.0;UMLS_CUI:C0011884;SNOMEDCT_US_2016_03_01:141196007;SNOMEDCT_US_2016_03_01:154678005;SNOMEDCT_US_2016_03_01:155107006;SNOMEDCT_US_2016_03_01:163997001;SNOMEDCT_US_2016_03_01:193353002;SNOMEDCT_US_2016_03_01:267471001;SNOMEDCT_US_2016_03_01:309595004;SNOMEDCT_US_2016_03_01:48550…
34905900	SUMO4 -<> Diabetic Retinopathy	regulation	Pubmed 2008:17926234;	No effect of the polymorphism on diabetic neuropathy or diabetic nephropathy was found, but heterozygous or homozygous patients for the M55V polymorphism in the <b>SUMO4</b> gene had a markedly reduced prevalence of <b>diabetic retinopathy</b> (odds ratio 0.37, 95%-confidence interval (CI) [0.32;0.43];[Pubmed 2008:17926234];	463997	Protein	SUMO4	Small ubiquitin-like protein 4;Small ubiquitin-related modifier 4;SMT3H4;SUMO-4;SUMO4;dJ281H8.4;iddm 5;iddm v;iddm-5;IDDM5;small ubiquitin-like modifier 4;sumo 4;	SWISSPROT_AC:Q6EEV6;SWISSPROT_ID:SUMO4_HUMAN;EMBL:AB205057;EMBL:AL031133;EMBL:AY340238;EMBL:BC130305;EMBL:CH471051;RefSeq:NP_001002255.1;ProteinModelPortal:Q6EEV6;STRING:9606.ENSP00000318635;SWISSPROT_AC_OLD:A1L3W5;SMR:Q6EEV6;GeneID:387082;KEGG:hsa:387082;eggNOG:COG5227;eggNOG:KOG1769;UniGene:Hs.657168;GO:GO:0005634;GO:GO:0016925;GO:GO:0031386;HOGENOM:HOG000207495;OrthoDB:EOG091G10ZQ;CTD:387082;B…	699	Disease	Diabetic Retinopathy	Diabetic Retinopathy;Retinal abnormality - diabetes-related;diabetic retinopathy--an;diabetic-retinopathy;retinopathy diabetic;retinopathy of diabetic;	Mesh_UI:D003930;Mesh_MN:C11.768.257;Mesh_MN:C14.907.320.382;Mesh_MN:C19.246.099.500.382;DOID:8947;NCI:C34538;ICD9CM:362.0;UMLS_CUI:C0011884;SNOMEDCT_US_2016_03_01:141196007;SNOMEDCT_US_2016_03_01:154678005;SNOMEDCT_US_2016_03_01:155107006;SNOMEDCT_US_2016_03_01:163997001;SNOMEDCT_US_2016_03_01:193353002;SNOMEDCT_US_2016_03_01:267471001;SNOMEDCT_US_2016_03_01:309595004;SNOMEDCT_US_2016_03_01:48550…
35267523	STAT3 -<> Diabetic Retinopathy	treatment	Pubmed 2008:18378570;	Role of NADPH oxidase and <b>Stat3</b> in statin-mediated protection against <b>diabetic retinopathy</b>.[Pubmed 2008:18378570];	461696	Protein	STAT3	Acute-phase response factor;APRF;Signal transducer and activator of transcription 3;STAT3;acute phase response factor;acute-phase response of factor;ADMIO;ADMIO1;HIES;stat 3;stat-3;	SWISSPROT_AC:P40763;SWISSPROT_ID:STAT3_HUMAN;EMBL:AC087691;EMBL:AF029311;EMBL:AJ012463;EMBL:AK291933;EMBL:AY572796;EMBL:BC000627;EMBL:BC014482;EMBL:CH471152;EMBL:JB252046;EMBL:L29277;RefSeq:NP_003141.2;RefSeq:NP_644805.1;RefSeq:NP_998827.1;RefSeq:XP_005257673.2;RefSeq:XP_005257674.2;RefSeq:XP_011523447.1;RefSeq:XP_011523448.1;RefSeq:XP_016880461.1;RefSeq:XP_016880464.1;ProteinModelPortal:P40763;S…	699	Disease	Diabetic Retinopathy	Diabetic Retinopathy;Retinal abnormality - diabetes-related;diabetic retinopathy--an;diabetic-retinopathy;retinopathy diabetic;retinopathy of diabetic;	Mesh_UI:D003930;Mesh_MN:C11.768.257;Mesh_MN:C14.907.320.382;Mesh_MN:C19.246.099.500.382;DOID:8947;NCI:C34538;ICD9CM:362.0;UMLS_CUI:C0011884;SNOMEDCT_US_2016_03_01:141196007;SNOMEDCT_US_2016_03_01:154678005;SNOMEDCT_US_2016_03_01:155107006;SNOMEDCT_US_2016_03_01:163997001;SNOMEDCT_US_2016_03_01:193353002;SNOMEDCT_US_2016_03_01:267471001;SNOMEDCT_US_2016_03_01:309595004;SNOMEDCT_US_2016_03_01:48550…
35273484	APOB -<> Diabetic Retinopathy	regulation	Pubmed 2008:18362112;	Intraretinal immunofluorescence of <b>ApoB100</b> increased with the severity of <b>DR</b>.[Pubmed 2008:18362112];	19835	Protein	APOB	Apo B-100;APOB;Apolipoprotein B-100;apo b;apo b 100;apo b- 100;apo beta;apo-b;apo-b 100;apo-b-100;apo-beta;apo-beta-chain;apob 100;apob- 100;apoB-100;apob-100-type;apoB-48;apob100;apobeta;apolipoprotein B;apolipoprotein b 100;apolipoprotein b- 100;apolipoprotein beta;apolipoprotein-b;apolipoprotein-b 100;apolipoprotein-b-100;apolipoprotein-beta;apolipoproteinb;apolipoproteinb 100;apolipoproteinb-…	SWISSPROT_AC:P04114;SWISSPROT_ID:APOB_HUMAN;EMBL:AC010872;EMBL:AC115619;EMBL:AY324608;EMBL:J02610;EMBL:K03175;EMBL:M10374;EMBL:M12413;EMBL:M12480;EMBL:M12681;EMBL:M14081;EMBL:M14162;EMBL:M15053;EMBL:M15421;EMBL:M17367;EMBL:M17779;EMBL:M18471;EMBL:M19734;EMBL:M19808;EMBL:M19809;EMBL:M19810;EMBL:M19811;EMBL:M19812;EMBL:M19813;EMBL:M19815;EMBL:M19816;EMBL:M19818;EMBL:M19820;EMBL:M19821;EMBL:M19823;E…	699	Disease	Diabetic Retinopathy	Diabetic Retinopathy;Retinal abnormality - diabetes-related;diabetic retinopathy--an;diabetic-retinopathy;retinopathy diabetic;retinopathy of diabetic;	Mesh_UI:D003930;Mesh_MN:C11.768.257;Mesh_MN:C14.907.320.382;Mesh_MN:C19.246.099.500.382;DOID:8947;NCI:C34538;ICD9CM:362.0;UMLS_CUI:C0011884;SNOMEDCT_US_2016_03_01:141196007;SNOMEDCT_US_2016_03_01:154678005;SNOMEDCT_US_2016_03_01:155107006;SNOMEDCT_US_2016_03_01:163997001;SNOMEDCT_US_2016_03_01:193353002;SNOMEDCT_US_2016_03_01:267471001;SNOMEDCT_US_2016_03_01:309595004;SNOMEDCT_US_2016_03_01:48550…
35979893	NTF2 -<> Diabetic Retinopathy	treatment	Pubmed 2009:19404486;Pubmed central 2009:2674309;	Overexpression of <b>nuclear transport factor 2</b> may protect against <b>diabetic retinopathy</b>.[Pubmed 2009:19404486];Given that lower VEGF expression is thought to be associated with DR resistance [27], it is plausible that <b>NTF2</b> may offer protection from <b>DR</b> by depressing VEGF expression.[Pubmed central 2009:2674309];Overexpression of <b>nuclear transport factor 2</b> may prote…	283569	Protein	NTF2	NTF-2;NTF2;Nuclear transport factor 2;NUTF2;Placental protein 15;PP15;ntf 2;nuclear-transport factor-2;pp-15;	SWISSPROT_AC:P61970;SWISSPROT_ID:NTF2_HUMAN;EMBL:AK311822;EMBL:BC002348;EMBL:CH471092;EMBL:CR456937;EMBL:U43939;EMBL:X07315;RefSeq:NP_001308967.1;RefSeq:NP_001308968.1;RefSeq:NP_001308969.1;RefSeq:NP_001308970.1;RefSeq:NP_005787.1;ProteinModelPortal:P61970;STRING:9606.ENSP00000219169;SWISSPROT_AC_OLD:B2R4G7;SWISSPROT_AC_OLD:P13662;SWISSPROT_AC_OLD:Q6IB67;SMR:P61970;GeneID:10204;KEGG:hsa:10204;PIR…	699	Disease	Diabetic Retinopathy	Diabetic Retinopathy;Retinal abnormality - diabetes-related;diabetic retinopathy--an;diabetic-retinopathy;retinopathy diabetic;retinopathy of diabetic;	Mesh_UI:D003930;Mesh_MN:C11.768.257;Mesh_MN:C14.907.320.382;Mesh_MN:C19.246.099.500.382;DOID:8947;NCI:C34538;ICD9CM:362.0;UMLS_CUI:C0011884;SNOMEDCT_US_2016_03_01:141196007;SNOMEDCT_US_2016_03_01:154678005;SNOMEDCT_US_2016_03_01:155107006;SNOMEDCT_US_2016_03_01:163997001;SNOMEDCT_US_2016_03_01:193353002;SNOMEDCT_US_2016_03_01:267471001;SNOMEDCT_US_2016_03_01:309595004;SNOMEDCT_US_2016_03_01:48550…
36966581	MMP-2 -<> Diabetic Retinopathy	regulation	Pubmed 2010:22553537;	We found that subjects with the <b>MMP-2</b> C-1306T genotype had an overall 2-fold increase in the risk of developing <b>DR</b> [adjusted odds ratio (OR)=2.446;[Pubmed 2010:22553537];	247814	Protein	MMP-2	72 kDa gelatinase;72 kDa type IV collagenase;CLG4A;EC 3.4.24.24;Gelatinase A;Matrix metalloproteinase-2;MMP-2;MMP2;TBE-1;72 kda gelatinase-type;72 kda type gelatinase;72 kda-gelatinase;72 kda-type iv collagenase;72-kda gelatinase;72-kda type iv collagenase;72-kda type iv-collagenase;72-kda type-iv collagenase;clg 4;clg-4;CLG4;gelatinase type a;gelatinase-a;matrix metallopeptidase 2;matrix metallo…	SWISSPROT_AC:P08253;SWISSPROT_ID:MMP2_HUMAN;EMBL:AC007336;EMBL:AC092722;EMBL:AK301536;EMBL:AK310314;EMBL:AK312711;EMBL:AY738117;EMBL:BC002576;EMBL:J03210;EMBL:M33789;EMBL:M55582;EMBL:M55583;EMBL:M55584;EMBL:M55585;EMBL:M55586;EMBL:M55587;EMBL:M55588;EMBL:M55589;EMBL:M55590;EMBL:M55591;EMBL:M55592;EMBL:M55593;EMBL:M58552;RefSeq:NP_001121363.1;RefSeq:NP_001289437.1;RefSeq:NP_001289438.1;RefSeq:NP_0…	699	Disease	Diabetic Retinopathy	Diabetic Retinopathy;Retinal abnormality - diabetes-related;diabetic retinopathy--an;diabetic-retinopathy;retinopathy diabetic;retinopathy of diabetic;	Mesh_UI:D003930;Mesh_MN:C11.768.257;Mesh_MN:C14.907.320.382;Mesh_MN:C19.246.099.500.382;DOID:8947;NCI:C34538;ICD9CM:362.0;UMLS_CUI:C0011884;SNOMEDCT_US_2016_03_01:141196007;SNOMEDCT_US_2016_03_01:154678005;SNOMEDCT_US_2016_03_01:155107006;SNOMEDCT_US_2016_03_01:163997001;SNOMEDCT_US_2016_03_01:193353002;SNOMEDCT_US_2016_03_01:267471001;SNOMEDCT_US_2016_03_01:309595004;SNOMEDCT_US_2016_03_01:48550…
37601446	Prolactin -<> Diabetic Retinopathy	treatment	Pubmed 2010:20823101;Pubmed central 2010:2992782;	High levels of serum <b>prolactin</b> protect against <b>diabetic retinopathy</b> by increasing ocular vasoinhibins.[Pubmed 2010:20823101];High Levels of Serum <b>Prolactin</b> Protect Against <b>Diabetic Retinopathy</b> by Increasing Ocular Vasoinhibins.[Pubmed central 2010:2992782];	328109	Protein	Prolactin	PRL;Prolactin;gha-1;GHA1;prl-type;prolactin--an;prolactin-type;	SWISSPROT_AC:P01236;SWISSPROT_ID:PRL_HUMAN;EMBL:BC015850;EMBL:D00411;EMBL:M29386;EMBL:U75583;EMBL:V00566;EMBL:X00540;EMBL:X00541;EMBL:X00543;EMBL:X00544;EMBL:X54393;RefSeq:NP_000939.1;RefSeq:NP_001157030.1;ProteinModelPortal:P01236;STRING:9606.ENSP00000302150;SWISSPROT_AC_OLD:Q15199;SWISSPROT_AC_OLD:Q92996;SMR:P01236;GeneID:5617;KEGG:hsa:5617;PIR:A61402;PIR:A90998;eggNOG:ENOG410II74;eggNOG:ENOG41…	699	Disease	Diabetic Retinopathy	Diabetic Retinopathy;Retinal abnormality - diabetes-related;diabetic retinopathy--an;diabetic-retinopathy;retinopathy diabetic;retinopathy of diabetic;	Mesh_UI:D003930;Mesh_MN:C11.768.257;Mesh_MN:C14.907.320.382;Mesh_MN:C19.246.099.500.382;DOID:8947;NCI:C34538;ICD9CM:362.0;UMLS_CUI:C0011884;SNOMEDCT_US_2016_03_01:141196007;SNOMEDCT_US_2016_03_01:154678005;SNOMEDCT_US_2016_03_01:155107006;SNOMEDCT_US_2016_03_01:163997001;SNOMEDCT_US_2016_03_01:193353002;SNOMEDCT_US_2016_03_01:267471001;SNOMEDCT_US_2016_03_01:309595004;SNOMEDCT_US_2016_03_01:48550…
37655300	Insulin -<> Diabetic Retinopathy	regulation	Pubmed 2014:24972631;Pubmed 2011:21053068;Pubmed 2016:27867947;Pubmed central 2015:4384512;Pubmed central 2014:4207897;Pubmed central 2014:4227060;Pubmed central 2017:5326762;	The underlying mechanism by which <b>insulin</b> use increases <b>DR</b> risk should be explored in future in vitro and in vivo studies.[Pubmed 2014:24972631];Based on previous studies demonstrating an interaction between ÃŽÂ²-adrenergic receptors and insulin signaling in hyperglycemic conditions, we hypothesized that ÃŽÂ²-adrenergic receptor stimulation and <b>insulin</b> stimulation would act s…	200308	Protein	Insulin	INS;Insulin;an-ins;IDDM;iddm 1;iddm 2;iddm type 1;iddm-1;iddm-2;iddm-type;IDDM1;IDDM2;ILPR;ins-type;insulin--an;insulin-chain;insulin-type;IRDN;mody-x;MODY10;type-insulin;	SWISSPROT_AC:P01308;SWISSPROT_ID:INS_HUMAN;EMBL:AJ009655;EMBL:AY138590;EMBL:AY899304;EMBL:BC005255;EMBL:BT006808;EMBL:CH471158;EMBL:J00265;EMBL:L15440;EMBL:M10039;EMBL:V00565;EMBL:X70508;RefSeq:NP_000198.1;RefSeq:NP_001172026.1;RefSeq:NP_001172027.1;RefSeq:NP_001278826.1;ProteinModelPortal:P01308;STRING:9606.ENSP00000250971;SWISSPROT_AC_OLD:Q5EEX2;SMR:P01308;GeneID:3630;KEGG:hsa:3630;PIR:A93222;e…	699	Disease	Diabetic Retinopathy	Diabetic Retinopathy;Retinal abnormality - diabetes-related;diabetic retinopathy--an;diabetic-retinopathy;retinopathy diabetic;retinopathy of diabetic;	Mesh_UI:D003930;Mesh_MN:C11.768.257;Mesh_MN:C14.907.320.382;Mesh_MN:C19.246.099.500.382;DOID:8947;NCI:C34538;ICD9CM:362.0;UMLS_CUI:C0011884;SNOMEDCT_US_2016_03_01:141196007;SNOMEDCT_US_2016_03_01:154678005;SNOMEDCT_US_2016_03_01:155107006;SNOMEDCT_US_2016_03_01:163997001;SNOMEDCT_US_2016_03_01:193353002;SNOMEDCT_US_2016_03_01:267471001;SNOMEDCT_US_2016_03_01:309595004;SNOMEDCT_US_2016_03_01:48550…
37867726	TNF -<> Diabetic Retinopathy	regulation	Pubmed 2010:21067489;	We previously reported the association of the Z-2 allele of the promoter dinucleotide repeat in the Aldose reductase (ALR2) gene, the (CCTTT)Ã¢Â‚Â?Ã¢Â‚Â… allele in the promoter of inductible nitric oxide synthase (iNOS) gene, and the (GT)Ã¢Â‚Â?Ã¢Â‚Âƒ promoter polymorphism in the <b>tumor necrosis factor</b> ÃŽÂ² (TNFB) gene with an increased risk for <b>diabetic retinopathy</b> (DR), and the Gly8…	492131	Protein	TNF	Cachectin;TNF;TNF-a;TNF-alpha;TNFA;TNFSF2;Tumor necrosis factor;Tumor necrosis factor ligand superfamily member 2;chain-tnf;DIF;dif-type;factor - tumor necrosis;factor of the tumor necrosis;factor of the tumor-necrosis;factor of tumor necrosis;factor tumor necrosis;factor-tumor necrosis;necrosis factor-tumor;necrosis tumor factor;tnf - a;tnf - alpha;tnf -a;tnf -alpha;tnf a;tnf alpha;tnf- a;tnf- a…	SWISSPROT_AC:P01375;SWISSPROT_ID:TNFA_HUMAN;EMBL:AB088112;EMBL:AF043342;EMBL:AF098751;EMBL:AF129756;EMBL:AY066019;EMBL:AY214167;EMBL:BA000025;EMBL:BC028148;EMBL:M10988;EMBL:M16441;EMBL:M26331;EMBL:X01394;EMBL:X02910;EMBL:Y14768;EMBL:Z15026;RefSeq:NP_000585.2;ProteinModelPortal:P01375;STRING:9606.ENSP00000398698;SWISSPROT_AC_OLD:O43647;SWISSPROT_AC_OLD:Q9P1Q2;SWISSPROT_AC_OLD:Q9UIV3;SMR:P01375;Gen…	699	Disease	Diabetic Retinopathy	Diabetic Retinopathy;Retinal abnormality - diabetes-related;diabetic retinopathy--an;diabetic-retinopathy;retinopathy diabetic;retinopathy of diabetic;	Mesh_UI:D003930;Mesh_MN:C11.768.257;Mesh_MN:C14.907.320.382;Mesh_MN:C19.246.099.500.382;DOID:8947;NCI:C34538;ICD9CM:362.0;UMLS_CUI:C0011884;SNOMEDCT_US_2016_03_01:141196007;SNOMEDCT_US_2016_03_01:154678005;SNOMEDCT_US_2016_03_01:155107006;SNOMEDCT_US_2016_03_01:163997001;SNOMEDCT_US_2016_03_01:193353002;SNOMEDCT_US_2016_03_01:267471001;SNOMEDCT_US_2016_03_01:309595004;SNOMEDCT_US_2016_03_01:48550…
37981861	Insulin -<> Diabetic Retinopathy	treatment	Pubmed 2011:21293735;Pubmed 2017:29062603;Pubmed central 2015:4440508;Pubmed central 2015:4508982;Pubmed central 2014:4244048;Pubmed central 2014:4296704;Pubmed central 2014:5685021;Pubmed central 2017:5650726;Pubmed central 2016:4991171;Pubmed central 2011:3032276;	There is also evidence to suggest that exogenously administered <b>insulin</b> may have a role in the treatment of <b>DR</b>.[Pubmed 2011:21293735];The subgroup of LADA patients with <b>diabetic retinopathy</b> (DR) who were treated with <b>insulin</b> had a lower ADDQoL average weighted impact score than the other diabetic groups.[Pubmed 2017:29062603];Being under insulin treatment was the stron…	200308	Protein	Insulin	INS;Insulin;an-ins;IDDM;iddm 1;iddm 2;iddm type 1;iddm-1;iddm-2;iddm-type;IDDM1;IDDM2;ILPR;ins-type;insulin--an;insulin-chain;insulin-type;IRDN;mody-x;MODY10;type-insulin;	SWISSPROT_AC:P01308;SWISSPROT_ID:INS_HUMAN;EMBL:AJ009655;EMBL:AY138590;EMBL:AY899304;EMBL:BC005255;EMBL:BT006808;EMBL:CH471158;EMBL:J00265;EMBL:L15440;EMBL:M10039;EMBL:V00565;EMBL:X70508;RefSeq:NP_000198.1;RefSeq:NP_001172026.1;RefSeq:NP_001172027.1;RefSeq:NP_001278826.1;ProteinModelPortal:P01308;STRING:9606.ENSP00000250971;SWISSPROT_AC_OLD:Q5EEX2;SMR:P01308;GeneID:3630;KEGG:hsa:3630;PIR:A93222;e…	699	Disease	Diabetic Retinopathy	Diabetic Retinopathy;Retinal abnormality - diabetes-related;diabetic retinopathy--an;diabetic-retinopathy;retinopathy diabetic;retinopathy of diabetic;	Mesh_UI:D003930;Mesh_MN:C11.768.257;Mesh_MN:C14.907.320.382;Mesh_MN:C19.246.099.500.382;DOID:8947;NCI:C34538;ICD9CM:362.0;UMLS_CUI:C0011884;SNOMEDCT_US_2016_03_01:141196007;SNOMEDCT_US_2016_03_01:154678005;SNOMEDCT_US_2016_03_01:155107006;SNOMEDCT_US_2016_03_01:163997001;SNOMEDCT_US_2016_03_01:193353002;SNOMEDCT_US_2016_03_01:267471001;SNOMEDCT_US_2016_03_01:309595004;SNOMEDCT_US_2016_03_01:48550…
38248576	VEGF -<> Diabetic Retinopathy	regulation	Pubmed:21797106;Pubmed central 2010:2927953;	Serum inflammatory cytokines IL-1beta, IL-6, TNF-alpha and <b>VEGF</b> have influence on the development of <b>diabetic retinopathy</b>.[Pubmed:21797106];Although there was no detectable difference in the overall level of NF-ÃŽÂºB p65 subunit between diabetic conditional VEGF KO and control mice, loss of MÃƒÂ¼ller cell-derived VEGF resulted in a twofold decrease in phosphorylated NF-ÃŽÂºB p65 in …	520242	Protein	VEGF	Vascular endothelial growth factor A;Vascular permeability factor;VEGF;VEGF-A;VEGFA;VPF;endothelial growth factor-a-vascular;endothelial vascular growth factor-a;factor of vascular permeability;factor vascular permeability;factor-a-vascular endothelial growth;growth factor-a-vascular endothelial;MVCD1;permeability factor vascular;permeability factor-vascular;vascular endothelial growth factor - a…	SWISSPROT_AC:P15692;SWISSPROT_ID:VEGFA_HUMAN;EMBL:AB021221;EMBL:AB451322;EMBL:AB451451;EMBL:AF022375;EMBL:AF062645;EMBL:AF091352;EMBL:AF214570;EMBL:AF430806;EMBL:AF437895;EMBL:AF486837;EMBL:AH006909;EMBL:AJ010438;EMBL:AL136131;EMBL:AY047581;EMBL:AY766116;EMBL:BC065522;EMBL:CH471081;EMBL:DQ229900;EMBL:M27281;EMBL:M32977;EMBL:M63971;EMBL:M63972;EMBL:M63973;EMBL:M63974;EMBL:M63975;EMBL:M63976;EMBL:M…	699	Disease	Diabetic Retinopathy	Diabetic Retinopathy;Retinal abnormality - diabetes-related;diabetic retinopathy--an;diabetic-retinopathy;retinopathy diabetic;retinopathy of diabetic;	Mesh_UI:D003930;Mesh_MN:C11.768.257;Mesh_MN:C14.907.320.382;Mesh_MN:C19.246.099.500.382;DOID:8947;NCI:C34538;ICD9CM:362.0;UMLS_CUI:C0011884;SNOMEDCT_US_2016_03_01:141196007;SNOMEDCT_US_2016_03_01:154678005;SNOMEDCT_US_2016_03_01:155107006;SNOMEDCT_US_2016_03_01:163997001;SNOMEDCT_US_2016_03_01:193353002;SNOMEDCT_US_2016_03_01:267471001;SNOMEDCT_US_2016_03_01:309595004;SNOMEDCT_US_2016_03_01:48550…
39491511	eNOS -<> Diabetic Retinopathy	regulation	Pubmed 2012:22506535;Pubmed central 2011:3144626;	A significant association of the intron 4a allele in the <b>NOS3</b> 4b/a polymorphism with reduced risk of <b>DR</b> was found in dominant (OR 0.778, 95% CI 0.654-0.926) and additive (OR 0.809, 95% CI 0.698-0.937) models.[Pubmed 2012:22506535];NO from eNOS maintains blood flow and prevents platelet aggregation and leukostasis.[72] In fact, deleting eNOS results in elevated expression of inducibl…	279380	Protein	eNOS	cNOS;Constitutive NOS;EC 1.14.13.39;EC-NOS;Endothelial NOS;eNOS;Nitric oxide synthase, endothelial;NOS type III;NOS3;NOSIII;constitutive isoform of nos;constitutive type of nos;constitutive-nos;constitutive-type nos;ec nos;ECNOS;endothelial isoform of nos;endothelial nos-isoform;endothelial type nos;endothelial-nos;endothelial-type nos;nitric oxide synthase 3;nitric oxide synthase iii;nitric oxid…	SWISSPROT_AC:P29474;SWISSPROT_ID:NOS3_HUMAN;EMBL:AC010973;EMBL:AF400594;EMBL:AF519768;EMBL:AK223636;EMBL:AK292928;EMBL:AK315213;EMBL:BC063294;EMBL:BC069465;EMBL:CH471173;EMBL:D26607;EMBL:DQ256130;EMBL:DQ256131;EMBL:EU332855;EMBL:L10693;EMBL:L10694;EMBL:L10695;EMBL:L10696;EMBL:L10697;EMBL:L10698;EMBL:L10699;EMBL:L10700;EMBL:L10701;EMBL:L10702;EMBL:L10703;EMBL:L10704;EMBL:L10705;EMBL:L10706;EMBL:L1…	699	Disease	Diabetic Retinopathy	Diabetic Retinopathy;Retinal abnormality - diabetes-related;diabetic retinopathy--an;diabetic-retinopathy;retinopathy diabetic;retinopathy of diabetic;	Mesh_UI:D003930;Mesh_MN:C11.768.257;Mesh_MN:C14.907.320.382;Mesh_MN:C19.246.099.500.382;DOID:8947;NCI:C34538;ICD9CM:362.0;UMLS_CUI:C0011884;SNOMEDCT_US_2016_03_01:141196007;SNOMEDCT_US_2016_03_01:154678005;SNOMEDCT_US_2016_03_01:155107006;SNOMEDCT_US_2016_03_01:163997001;SNOMEDCT_US_2016_03_01:193353002;SNOMEDCT_US_2016_03_01:267471001;SNOMEDCT_US_2016_03_01:309595004;SNOMEDCT_US_2016_03_01:48550…
40508844	PAI-1 -<> Diabetic Retinopathy	regulation	Pubmed 2013:23281898;Pubmed central 2014:4227060;	The present meta-analysis suggested that 4G/5G polymorphism in the <b>PAI-1</b> gene potentially increased the risk of <b>diabetic retinopathy</b> in type 2 diabetes and showed a discrepancy in different ethnicities.[Pubmed 2013:23281898];Zhang et al. reported that in a meta-analysis including nine studies with 1, 217 cases and 1, 459 controls, 4G/5G polymorphism in the <b>PAI-1</b> gene potentia…	298674	Protein	PAI-1	Endothelial plasminogen activator inhibitor;PAI;PAI-1;PAI1;PLANH1;Plasminogen activator inhibitor 1;Serpin E1;SERPINE1;activator inhibitor type-1-plasminogen;activator plasminogen inhibitor-1;endothelial type of plasminogen activator inhibitor;endothelial type plasminogen activator inhibitor;endothelial-type plasminogen activator inhibitor;inhibitor of type 1 plasminogen activator;inhibitor type …	SWISSPROT_AC:P05121;SWISSPROT_ID:PAI1_HUMAN;EMBL:AC004876;EMBL:AF386492;EMBL:AK297728;EMBL:BC010860;EMBL:J03764;EMBL:M14083;EMBL:M16006;EMBL:M22314;EMBL:M22315;EMBL:M22316;EMBL:M22317;EMBL:M22318;EMBL:M22319;EMBL:M22320;EMBL:M22321;EMBL:X04429;EMBL:X04729;EMBL:X04731;EMBL:X04744;EMBL:X12701;EMBL:X13323;EMBL:X13338;EMBL:X13339;EMBL:X13340;EMBL:X13341;EMBL:X13342;EMBL:X13343;EMBL:X13344;EMBL:X13345…	699	Disease	Diabetic Retinopathy	Diabetic Retinopathy;Retinal abnormality - diabetes-related;diabetic retinopathy--an;diabetic-retinopathy;retinopathy diabetic;retinopathy of diabetic;	Mesh_UI:D003930;Mesh_MN:C11.768.257;Mesh_MN:C14.907.320.382;Mesh_MN:C19.246.099.500.382;DOID:8947;NCI:C34538;ICD9CM:362.0;UMLS_CUI:C0011884;SNOMEDCT_US_2016_03_01:141196007;SNOMEDCT_US_2016_03_01:154678005;SNOMEDCT_US_2016_03_01:155107006;SNOMEDCT_US_2016_03_01:163997001;SNOMEDCT_US_2016_03_01:193353002;SNOMEDCT_US_2016_03_01:267471001;SNOMEDCT_US_2016_03_01:309595004;SNOMEDCT_US_2016_03_01:48550…
41400045	VEGF -<> Diabetic Retinopathy	treatment	Pubmed:24630762;Pubmed central 2014:4047870;Pubmed central 2016:4837288;	The identification of supplementary or synergistic therapeutic candidates to anti <b>VEGF</b> in the treatment of <b>DR</b> may aid in the development of future treatment trials.[Pubmed:24630762];For example, suppression of cellular aging, reduction of HIF-1ÃŽÂ± and <b>VEGF</b> may prevent <b>diabetic retinopathy</b>.[Pubmed central 2014:4047870];For example, suppression of cellular aging, reduct…	520242	Protein	VEGF	Vascular endothelial growth factor A;Vascular permeability factor;VEGF;VEGF-A;VEGFA;VPF;endothelial growth factor-a-vascular;endothelial vascular growth factor-a;factor of vascular permeability;factor vascular permeability;factor-a-vascular endothelial growth;growth factor-a-vascular endothelial;MVCD1;permeability factor vascular;permeability factor-vascular;vascular endothelial growth factor - a…	SWISSPROT_AC:P15692;SWISSPROT_ID:VEGFA_HUMAN;EMBL:AB021221;EMBL:AB451322;EMBL:AB451451;EMBL:AF022375;EMBL:AF062645;EMBL:AF091352;EMBL:AF214570;EMBL:AF430806;EMBL:AF437895;EMBL:AF486837;EMBL:AH006909;EMBL:AJ010438;EMBL:AL136131;EMBL:AY047581;EMBL:AY766116;EMBL:BC065522;EMBL:CH471081;EMBL:DQ229900;EMBL:M27281;EMBL:M32977;EMBL:M63971;EMBL:M63972;EMBL:M63973;EMBL:M63974;EMBL:M63975;EMBL:M63976;EMBL:M…	699	Disease	Diabetic Retinopathy	Diabetic Retinopathy;Retinal abnormality - diabetes-related;diabetic retinopathy--an;diabetic-retinopathy;retinopathy diabetic;retinopathy of diabetic;	Mesh_UI:D003930;Mesh_MN:C11.768.257;Mesh_MN:C14.907.320.382;Mesh_MN:C19.246.099.500.382;DOID:8947;NCI:C34538;ICD9CM:362.0;UMLS_CUI:C0011884;SNOMEDCT_US_2016_03_01:141196007;SNOMEDCT_US_2016_03_01:154678005;SNOMEDCT_US_2016_03_01:155107006;SNOMEDCT_US_2016_03_01:163997001;SNOMEDCT_US_2016_03_01:193353002;SNOMEDCT_US_2016_03_01:267471001;SNOMEDCT_US_2016_03_01:309595004;SNOMEDCT_US_2016_03_01:48550…
41451090	NDR -<> Diabetic Retinopathy	regulation	Pubmed 2013:24114546;	A trend of increasing retinal oxygen saturation was found from controls to <b>NDR</b> group to increasing levels of <b>diabetic retinopathy</b>, though significance was only reached for the comparison of controls to severe-NPDR, PDR, and all-DR groups.[Pubmed 2013:24114546];	177004	Protein	NDR	EDAG;EDAG-1;Erythroid differentiation-associated gene protein;HEMGN;Hemogen;Hemopoietic gene protein;NDR;Negative differentiation regulator protein;CT155;	SWISSPROT_AC:Q9BXL5;SWISSPROT_ID:HEMGN_HUMAN;EMBL:AF116617;EMBL:AF130060;EMBL:AF228713;EMBL:AF322875;EMBL:AL499604;EMBL:AY244805;EMBL:AY255672;EMBL:BC048324;RefSeq:NP_060907.2;RefSeq:NP_932095.1;RefSeq:XP_005252143.1;RefSeq:XP_011517147.1;RefSeq:XP_011517148.1;ProteinModelPortal:Q9BXL5;STRING:9606.ENSP00000259456;SWISSPROT_AC_OLD:Q6XAR3;SWISSPROT_AC_OLD:Q86XY5;SWISSPROT_AC_OLD:Q9NPC0;SMR:Q9BXL5;G…	699	Disease	Diabetic Retinopathy	Diabetic Retinopathy;Retinal abnormality - diabetes-related;diabetic retinopathy--an;diabetic-retinopathy;retinopathy diabetic;retinopathy of diabetic;	Mesh_UI:D003930;Mesh_MN:C11.768.257;Mesh_MN:C14.907.320.382;Mesh_MN:C19.246.099.500.382;DOID:8947;NCI:C34538;ICD9CM:362.0;UMLS_CUI:C0011884;SNOMEDCT_US_2016_03_01:141196007;SNOMEDCT_US_2016_03_01:154678005;SNOMEDCT_US_2016_03_01:155107006;SNOMEDCT_US_2016_03_01:163997001;SNOMEDCT_US_2016_03_01:193353002;SNOMEDCT_US_2016_03_01:267471001;SNOMEDCT_US_2016_03_01:309595004;SNOMEDCT_US_2016_03_01:48550…
41451137	NDR1 -<> Diabetic Retinopathy	regulation	Pubmed 2013:24114546;	A trend of increasing retinal oxygen saturation was found from controls to <b>NDR</b> group to increasing levels of <b>diabetic retinopathy</b>, though significance was only reached for the comparison of controls to severe-NPDR, PDR, and all-DR groups.[Pubmed 2013:24114546];	462082	Protein	NDR1	EC 2.7.11.1;NDR1;NDR1 protein kinase;Nuclear Dbf2-related kinase 1;Serine/threonine-protein kinase 38;STK38;NDR;protein kinase ndr1;protein serine/threonine kinase 38;serine/threonine kinase 38;	SWISSPROT_AC:Q15208;SWISSPROT_ID:STK38_HUMAN;EMBL:BC012085;EMBL:BC095413;EMBL:Z35102;EMBL:Z85986;RefSeq:NP_001292031.1;RefSeq:NP_009202.1;RefSeq:XP_006715051.1;RefSeq:XP_006715052.1;ProteinModelPortal:Q15208;STRING:9606.ENSP00000229812;SWISSPROT_AC_OLD:Q503A1;SMR:Q15208;GeneID:11329;KEGG:hsa:11329;PIR:I38133;eggNOG:ENOG410XQC0;eggNOG:KOG0605;UniGene:Hs.409578;GO:GO:0000287;GO:GO:0004674;GO:GO:000…	699	Disease	Diabetic Retinopathy	Diabetic Retinopathy;Retinal abnormality - diabetes-related;diabetic retinopathy--an;diabetic-retinopathy;retinopathy diabetic;retinopathy of diabetic;	Mesh_UI:D003930;Mesh_MN:C11.768.257;Mesh_MN:C14.907.320.382;Mesh_MN:C19.246.099.500.382;DOID:8947;NCI:C34538;ICD9CM:362.0;UMLS_CUI:C0011884;SNOMEDCT_US_2016_03_01:141196007;SNOMEDCT_US_2016_03_01:154678005;SNOMEDCT_US_2016_03_01:155107006;SNOMEDCT_US_2016_03_01:163997001;SNOMEDCT_US_2016_03_01:193353002;SNOMEDCT_US_2016_03_01:267471001;SNOMEDCT_US_2016_03_01:309595004;SNOMEDCT_US_2016_03_01:48550…
42173291	Erythropoietin -<> Diabetic Retinopathy	treatment	Pubmed 2014:24508793;Pubmed central 2014:4179113;	We studied and developed a gene-based intraocular <b>erythropoietin</b> (EPO) therapy for <b>diabetic retinopathy</b> (DR), by which the applicability of neuroprotective therapy with favorable safety profile is attempted.[Pubmed 2014:24508793];They hypothesized that because of its protective role in retinal pericytes, <b>EPO</b> may have potential as a novel therapeutic agent for the treatment of…	123955	Protein	Erythropoietin	EPO;Epoetin;Erythropoietin;an-epo;EP;epo-type;epoetin--an;erythropoietin--an;erythropoietin-type;MVCD2;	SWISSPROT_AC:P01588;SWISSPROT_ID:EPO_HUMAN;EMBL:AC009488;EMBL:AF053356;EMBL:AF202306;EMBL:AF202307;EMBL:AF202308;EMBL:AF202311;EMBL:AF202312;EMBL:AF202313;EMBL:AF202314;EMBL:AH009004;EMBL:BC093628;EMBL:BC111937;EMBL:M11319;EMBL:S65458;EMBL:X02157;EMBL:X02158;RefSeq:NP_000790.2;ProteinModelPortal:P01588;STRING:9606.ENSP00000252723;SWISSPROT_AC_OLD:Q2M2L6;SWISSPROT_AC_OLD:Q549U2;SWISSPROT_AC_OLD:Q9…	699	Disease	Diabetic Retinopathy	Diabetic Retinopathy;Retinal abnormality - diabetes-related;diabetic retinopathy--an;diabetic-retinopathy;retinopathy diabetic;retinopathy of diabetic;	Mesh_UI:D003930;Mesh_MN:C11.768.257;Mesh_MN:C14.907.320.382;Mesh_MN:C19.246.099.500.382;DOID:8947;NCI:C34538;ICD9CM:362.0;UMLS_CUI:C0011884;SNOMEDCT_US_2016_03_01:141196007;SNOMEDCT_US_2016_03_01:154678005;SNOMEDCT_US_2016_03_01:155107006;SNOMEDCT_US_2016_03_01:163997001;SNOMEDCT_US_2016_03_01:193353002;SNOMEDCT_US_2016_03_01:267471001;SNOMEDCT_US_2016_03_01:309595004;SNOMEDCT_US_2016_03_01:48550…
43353428	EGFR -<> Diabetic Retinopathy	regulation	Pubmed 2015:25866672;	Through stratified analysis and saturation effect analysis, our data suggests that <b>eGFR</b> of 99.4Ã¢Â€Â‰mL/min or lower might imply the early stage of <b>DR</b> in diabetic patients.[Pubmed 2015:25866672];Through stratified analysis and saturation effect analysis, our data suggests that <b>eGFR</b> of 99.4ÃƒÂ¢Ã‚Â€Ã‚Â‰mL/min or lower might imply the early stage of <b>DR</b> in diabetic patient…	118933	Protein	EGFR	EC 2.7.10.1;EGFR;Epidermal growth factor receptor;ERBB;ERBB1;HER1;Proto-oncogene c-ErbB-1;Receptor tyrosine-protein kinase erbB-1;c-erb-b-1 proto-oncogene;c-erbb1 proto-oncogene;egfr-type;epidermal growth factor - receptor;epidermal growth factor -receptor;epidermal growth factor receptor-type;epidermal growth factor's receptor;epidermal growth factor-receptor;epidermal growth receptor factor;epi…	SWISSPROT_AC:P00533;SWISSPROT_ID:EGFR_HUMAN;EMBL:AF125253;EMBL:AF125538;EMBL:AF125539;EMBL:AF277897;EMBL:AF288738;EMBL:AY588246;EMBL:AY698024;EMBL:M11234;EMBL:M38425;EMBL:U48722;EMBL:U48723;EMBL:U48724;EMBL:U48725;EMBL:U48726;EMBL:U48727;EMBL:U48728;EMBL:U48729;EMBL:U95089;EMBL:X00588;EMBL:X00663;EMBL:X06370;RefSeq:NP_005219.2;RefSeq:NP_958439.1;RefSeq:NP_958440.1;RefSeq:NP_958441.1;ProteinModelP…	699	Disease	Diabetic Retinopathy	Diabetic Retinopathy;Retinal abnormality - diabetes-related;diabetic retinopathy--an;diabetic-retinopathy;retinopathy diabetic;retinopathy of diabetic;	Mesh_UI:D003930;Mesh_MN:C11.768.257;Mesh_MN:C14.907.320.382;Mesh_MN:C19.246.099.500.382;DOID:8947;NCI:C34538;ICD9CM:362.0;UMLS_CUI:C0011884;SNOMEDCT_US_2016_03_01:141196007;SNOMEDCT_US_2016_03_01:154678005;SNOMEDCT_US_2016_03_01:155107006;SNOMEDCT_US_2016_03_01:163997001;SNOMEDCT_US_2016_03_01:193353002;SNOMEDCT_US_2016_03_01:267471001;SNOMEDCT_US_2016_03_01:309595004;SNOMEDCT_US_2016_03_01:48550…
43928681	Catalase -<> Diabetic Retinopathy	treatment	Pubmed 2015:25813998;	<b>Catalase</b> therapy corrects oxidative stress-induced pathophysiology in incipient <b>diabetic retinopathy</b>.[Pubmed 2015:25813998];	54707	Protein	Catalase	CAT;CATA;Catalase;EC 1.11.1.6;cat--an;cat-type;catalase-type;chain-cat;	SWISSPROT_AC:P04040;SWISSPROT_ID:CATA_HUMAN;EMBL:AK291585;EMBL:AK315350;EMBL:AL035079;EMBL:AY028632;EMBL:AY545477;EMBL:BC110398;EMBL:BC112217;EMBL:BC112219;EMBL:CH471064;EMBL:K02400;EMBL:L13609;EMBL:X04076;EMBL:X04085;EMBL:X04086;EMBL:X04087;EMBL:X04088;EMBL:X04089;EMBL:X04090;EMBL:X04091;EMBL:X04092;EMBL:X04093;EMBL:X04094;EMBL:X04095;EMBL:X04096;RefSeq:NP_001743.1;ProteinModelPortal:P04040;STRI…	699	Disease	Diabetic Retinopathy	Diabetic Retinopathy;Retinal abnormality - diabetes-related;diabetic retinopathy--an;diabetic-retinopathy;retinopathy diabetic;retinopathy of diabetic;	Mesh_UI:D003930;Mesh_MN:C11.768.257;Mesh_MN:C14.907.320.382;Mesh_MN:C19.246.099.500.382;DOID:8947;NCI:C34538;ICD9CM:362.0;UMLS_CUI:C0011884;SNOMEDCT_US_2016_03_01:141196007;SNOMEDCT_US_2016_03_01:154678005;SNOMEDCT_US_2016_03_01:155107006;SNOMEDCT_US_2016_03_01:163997001;SNOMEDCT_US_2016_03_01:193353002;SNOMEDCT_US_2016_03_01:267471001;SNOMEDCT_US_2016_03_01:309595004;SNOMEDCT_US_2016_03_01:48550…
44148304	Endostatin -<> Diabetic Retinopathy	treatment	Pubmed 2015:26141993;	Possible role of <b>endostatin</b> in the antiangiogenic therapy of <b>diabetic retinopathy</b>.[Pubmed 2015:26141993];	75665	Protein	Endostatin	Endostatin;endostatin--an;	TMP_SWISSPROT_AC:P39060_Endostatin;PARENT_SWISSPROT_AC:P39060;PARENT_SWISSPROT_ID:COIA1_HUMAN;	699	Disease	Diabetic Retinopathy	Diabetic Retinopathy;Retinal abnormality - diabetes-related;diabetic retinopathy--an;diabetic-retinopathy;retinopathy diabetic;retinopathy of diabetic;	Mesh_UI:D003930;Mesh_MN:C11.768.257;Mesh_MN:C14.907.320.382;Mesh_MN:C19.246.099.500.382;DOID:8947;NCI:C34538;ICD9CM:362.0;UMLS_CUI:C0011884;SNOMEDCT_US_2016_03_01:141196007;SNOMEDCT_US_2016_03_01:154678005;SNOMEDCT_US_2016_03_01:155107006;SNOMEDCT_US_2016_03_01:163997001;SNOMEDCT_US_2016_03_01:193353002;SNOMEDCT_US_2016_03_01:267471001;SNOMEDCT_US_2016_03_01:309595004;SNOMEDCT_US_2016_03_01:48550…
44258224	CATH -<> Diabetic Retinopathy	regulation	Pubmed 2015:26245339;	Polymorphisms in the <b>CTSH</b> gene may influence the progression of <b>diabetic retinopathy</b>: a candidate-gene study in the Danish Cohort of Pediatric Diabetes 1987 (DCPD1987).[Pubmed 2015:26245339];	54895	Protein	CATH	CATH;CPSB;CTSH;Pro-cathepsin H;acc 4;acc 5;ACC-4;ACC-5;ACC4;ACC5;cathepsin H;cathepsin-h;cps b;cps-b;h-cathepsin;	SWISSPROT_AC:P09668;SWISSPROT_ID:CATH_HUMAN;EMBL:AC011944;EMBL:AF426247;EMBL:AK314698;EMBL:BC002479;EMBL:X07549;EMBL:X16832;RefSeq:NP_004381.2;ProteinModelPortal:P09668;STRING:9606.ENSP00000220166;SWISSPROT_AC_OLD:B2RBK0;SWISSPROT_AC_OLD:Q96NY6;SWISSPROT_AC_OLD:Q9BUM7;SMR:P09668;GeneID:1512;KEGG:hsa:1512;PIR:S12486;eggNOG:COG4870;eggNOG:KOG1543;UniGene:Hs.148641;GO:GO:0001656;GO:GO:0001913;GO:GO:…	699	Disease	Diabetic Retinopathy	Diabetic Retinopathy;Retinal abnormality - diabetes-related;diabetic retinopathy--an;diabetic-retinopathy;retinopathy diabetic;retinopathy of diabetic;	Mesh_UI:D003930;Mesh_MN:C11.768.257;Mesh_MN:C14.907.320.382;Mesh_MN:C19.246.099.500.382;DOID:8947;NCI:C34538;ICD9CM:362.0;UMLS_CUI:C0011884;SNOMEDCT_US_2016_03_01:141196007;SNOMEDCT_US_2016_03_01:154678005;SNOMEDCT_US_2016_03_01:155107006;SNOMEDCT_US_2016_03_01:163997001;SNOMEDCT_US_2016_03_01:193353002;SNOMEDCT_US_2016_03_01:267471001;SNOMEDCT_US_2016_03_01:309595004;SNOMEDCT_US_2016_03_01:48550…
44573515	SIRT1 -<> Diabetic Retinopathy	regulation	Pubmed 2015:26599598;Pubmed 2016:26599598;	Thus, in diabetes, due to Sirt1 inhibition, AP-1 is hyperacetylated, which increases its binding at MMP-9 promoter, and hence, activation of <b>Sirt1</b> could inhibit the development of <b>diabetic retinopathy</b> by impeding MMP-9-mediated mitochondrial damage.[Pubmed 2015:26599598];Thus, in diabetes, due to Sirt1 inhibition, AP-1 is hyperacetylated, which increases its binding at MMP-9 promote…	450862	Protein	SIRT1	EC 3.5.1.-;hSIR2;hSIRT1;NAD-dependent protein deacetylase sirtuin-1;Regulatory protein SIR2 homolog 1;SIR1;SIR2-like protein 1;SIR2L1;SIRT1;nad-dependent deacetylase sirtuin-1 protein;nad-dependent protein deacetylase sirtuin 1;SIR2;SIR2alpha;sirt 1;sirt-1;sirtuin 1;sirtuin i;sirtuin type 1;sirtuin-i;	SWISSPROT_AC:Q96EB6;SWISSPROT_ID:SIR1_HUMAN;EMBL:AF083106;EMBL:AF235040;EMBL:AL133551;EMBL:BC012499;EMBL:DQ278604;RefSeq:NP_001135970.1;RefSeq:NP_001300978.1;RefSeq:NP_036370.2;ProteinModelPortal:Q96EB6;STRING:9606.ENSP00000212015;SWISSPROT_AC_OLD:Q2XNF6;SWISSPROT_AC_OLD:Q5JVQ0;SWISSPROT_AC_OLD:Q9GZR9;SWISSPROT_AC_OLD:Q9Y6F0;SMR:Q96EB6;GeneID:23411;KEGG:hsa:23411;eggNOG:COG0846;eggNOG:KOG2684;Uni…	699	Disease	Diabetic Retinopathy	Diabetic Retinopathy;Retinal abnormality - diabetes-related;diabetic retinopathy--an;diabetic-retinopathy;retinopathy diabetic;retinopathy of diabetic;	Mesh_UI:D003930;Mesh_MN:C11.768.257;Mesh_MN:C14.907.320.382;Mesh_MN:C19.246.099.500.382;DOID:8947;NCI:C34538;ICD9CM:362.0;UMLS_CUI:C0011884;SNOMEDCT_US_2016_03_01:141196007;SNOMEDCT_US_2016_03_01:154678005;SNOMEDCT_US_2016_03_01:155107006;SNOMEDCT_US_2016_03_01:163997001;SNOMEDCT_US_2016_03_01:193353002;SNOMEDCT_US_2016_03_01:267471001;SNOMEDCT_US_2016_03_01:309595004;SNOMEDCT_US_2016_03_01:48550…
44583598	Aldose reductase -<> Diabetic Retinopathy	regulation	Pubmed 2015:26580232;Pubmed 2016:26580232;	Our meta-analysis showed that <b>ALR</b> C-106T variants appear to influence the risk for <b>DR</b> in Chinese Han persons.[Pubmed 2015:26580232];Our meta-analysis showed that <b>ALR</b> C-106T variants appear to influence the risk for <b>DR</b> in Chinese Han persons.[Pubmed 2016:26580232];	14189	Protein	Aldose reductase	AKR1B1;Aldehyde reductase;Aldo-keto reductase family 1 member B1;Aldose reductase;ALDR;ALDR1;AR;EC 1.1.1.21;ADR;adr-type;aldehyde-reductase;aldo-keto reductase family 1 member B;aldose reductase-an;aldose-reductase;ALR2;ar-subtype;ar-type;type-ar;	SWISSPROT_AC:P15121;SWISSPROT_ID:ALDR_HUMAN;EMBL:AF032455;EMBL:AF328729;EMBL:AK313439;EMBL:BC000260;EMBL:BC005387;EMBL:BC010391;EMBL:BT019859;EMBL:CH236950;EMBL:CH471070;EMBL:CR450351;EMBL:CR542203;EMBL:J04795;EMBL:J05017;EMBL:J05474;EMBL:M34720;EMBL:M34721;EMBL:M59783;EMBL:M59856;EMBL:X15414;RefSeq:NP_001619.1;ProteinModelPortal:P15121;STRING:9606.ENSP00000285930;SWISSPROT_AC_OLD:B2R8N3;SWISSPRO…	699	Disease	Diabetic Retinopathy	Diabetic Retinopathy;Retinal abnormality - diabetes-related;diabetic retinopathy--an;diabetic-retinopathy;retinopathy diabetic;retinopathy of diabetic;	Mesh_UI:D003930;Mesh_MN:C11.768.257;Mesh_MN:C14.907.320.382;Mesh_MN:C19.246.099.500.382;DOID:8947;NCI:C34538;ICD9CM:362.0;UMLS_CUI:C0011884;SNOMEDCT_US_2016_03_01:141196007;SNOMEDCT_US_2016_03_01:154678005;SNOMEDCT_US_2016_03_01:155107006;SNOMEDCT_US_2016_03_01:163997001;SNOMEDCT_US_2016_03_01:193353002;SNOMEDCT_US_2016_03_01:267471001;SNOMEDCT_US_2016_03_01:309595004;SNOMEDCT_US_2016_03_01:48550…
93933411	ATM -<> Diabetic Retinopathy	treatment	Pubmed 2016:26502796;	In conclusion, our study highlights using rodent models and human subjects, the critical role of <b>ATM</b> in microvascular repair in <b>DR</b>.[Pubmed 2016:26502796];	33736	Protein	ATM	A-T mutated;Ataxia telangiectasia mutated;ATM;EC 2.7.11.1;Serine-protein kinase ATM;a-t-mutated;AT1;ATA;atalpha;ataxia telangiectasia-mutated;ataxia- telangiectasia mutated;ataxia-telangiectasia-mutated;ATC;atc-type;ATD;ATDC;ATE;ate-type;ATM serine/threonine kinase;mutated ataxia telangiectasia;mutated ataxia-telangiectasia;serine/threonine kinase atm;TEL1;telo-i;TELO1;	SWISSPROT_AC:Q13315;SWISSPROT_ID:ATM_HUMAN;EMBL:AP001925;EMBL:AP005718;EMBL:AY220758;EMBL:BC137169;EMBL:CH471065;EMBL:KF455499;EMBL:U26455;EMBL:U33841;EMBL:U55704;EMBL:U55705;EMBL:U55707;EMBL:U55708;EMBL:U55709;EMBL:U55710;EMBL:U55711;EMBL:U55712;EMBL:U55713;EMBL:U55714;EMBL:U55715;EMBL:U55716;EMBL:U55717;EMBL:U55718;EMBL:U55719;EMBL:U55720;EMBL:U55721;EMBL:U55722;EMBL:U55723;EMBL:U55724;EMBL:U55…	699	Disease	Diabetic Retinopathy	Diabetic Retinopathy;Retinal abnormality - diabetes-related;diabetic retinopathy--an;diabetic-retinopathy;retinopathy diabetic;retinopathy of diabetic;	Mesh_UI:D003930;Mesh_MN:C11.768.257;Mesh_MN:C14.907.320.382;Mesh_MN:C19.246.099.500.382;DOID:8947;NCI:C34538;ICD9CM:362.0;UMLS_CUI:C0011884;SNOMEDCT_US_2016_03_01:141196007;SNOMEDCT_US_2016_03_01:154678005;SNOMEDCT_US_2016_03_01:155107006;SNOMEDCT_US_2016_03_01:163997001;SNOMEDCT_US_2016_03_01:193353002;SNOMEDCT_US_2016_03_01:267471001;SNOMEDCT_US_2016_03_01:309595004;SNOMEDCT_US_2016_03_01:48550…
94536749	FNDC5 -<> Diabetic Retinopathy	treatment	Pubmed 2016:26940815;	These findings suggest that IL-17A is an independent risk factor of NPDR, and <b>irisin</b> could protect against <b>DR</b> through potential anti-IL-17A effects.[Pubmed 2016:26940815];	139999	Protein	FNDC5	Fibronectin type III domain-containing protein 5;Fibronectin type III repeat-containing protein 2;FNDC5;FRCP2;fibronectin type III domain containing 5;fibronectin type iii domain containing protein 5;fibronectin type iii domain-containing 5;fndc-5;irisin;	SWISSPROT_AC:Q8NAU1;SWISSPROT_ID:FNDC5_HUMAN;EMBL:AC114493;EMBL:AK092102;EMBL:BC062297;EMBL:BF221649;EMBL:BX537781;EMBL:CH471059;RefSeq:NP_001165411.2;RefSeq:NP_001165412.1;RefSeq:NP_715637.2;ProteinModelPortal:Q8NAU1;STRING:9606.ENSP00000362570;SWISSPROT_AC_OLD:A6NMC9;SWISSPROT_AC_OLD:D3DPQ6;SWISSPROT_AC_OLD:Q6P6D9;SWISSPROT_AC_OLD:Q7Z676;SMR:Q8NAU1;GeneID:252995;KEGG:hsa:252995;eggNOG:ENOG410IE…	699	Disease	Diabetic Retinopathy	Diabetic Retinopathy;Retinal abnormality - diabetes-related;diabetic retinopathy--an;diabetic-retinopathy;retinopathy diabetic;retinopathy of diabetic;	Mesh_UI:D003930;Mesh_MN:C11.768.257;Mesh_MN:C14.907.320.382;Mesh_MN:C19.246.099.500.382;DOID:8947;NCI:C34538;ICD9CM:362.0;UMLS_CUI:C0011884;SNOMEDCT_US_2016_03_01:141196007;SNOMEDCT_US_2016_03_01:154678005;SNOMEDCT_US_2016_03_01:155107006;SNOMEDCT_US_2016_03_01:163997001;SNOMEDCT_US_2016_03_01:193353002;SNOMEDCT_US_2016_03_01:267471001;SNOMEDCT_US_2016_03_01:309595004;SNOMEDCT_US_2016_03_01:48550…
94536796	Irisin -<> Diabetic Retinopathy	treatment	Pubmed 2016:26940815;	These findings suggest that IL-17A is an independent risk factor of NPDR, and <b>irisin</b> could protect against <b>DR</b> through potential anti-IL-17A effects.[Pubmed 2016:26940815];	140000	Protein	Irisin	Irisin;	TMP_SWISSPROT_AC:Q8NAU1_Irisin;PARENT_SWISSPROT_AC:Q8NAU1;PARENT_SWISSPROT_ID:FNDC5_HUMAN;	699	Disease	Diabetic Retinopathy	Diabetic Retinopathy;Retinal abnormality - diabetes-related;diabetic retinopathy--an;diabetic-retinopathy;retinopathy diabetic;retinopathy of diabetic;	Mesh_UI:D003930;Mesh_MN:C11.768.257;Mesh_MN:C14.907.320.382;Mesh_MN:C19.246.099.500.382;DOID:8947;NCI:C34538;ICD9CM:362.0;UMLS_CUI:C0011884;SNOMEDCT_US_2016_03_01:141196007;SNOMEDCT_US_2016_03_01:154678005;SNOMEDCT_US_2016_03_01:155107006;SNOMEDCT_US_2016_03_01:163997001;SNOMEDCT_US_2016_03_01:193353002;SNOMEDCT_US_2016_03_01:267471001;SNOMEDCT_US_2016_03_01:309595004;SNOMEDCT_US_2016_03_01:48550…
94605509	Erythropoietin -<> Diabetic Retinopathy	regulation	Pubmed 2016:27190272;Pubmed central 2017:5762540;	In conclusion, our results support an important association of rs507392, rs1617640 and rs551238 minor allele of <b>erythropoietin</b> with increased <b>diabetic retinopathy</b> risk, and additional interaction among three single nucleotide polymorphisms.[Pubmed 2016:27190272];Fan, et al. suggested that <b>erythropoietin</b> polymorphisms increased <b>diabetic retinopathy</b> risk [14].[Pubmed cen…	123955	Protein	Erythropoietin	EPO;Epoetin;Erythropoietin;an-epo;EP;epo-type;epoetin--an;erythropoietin--an;erythropoietin-type;MVCD2;	SWISSPROT_AC:P01588;SWISSPROT_ID:EPO_HUMAN;EMBL:AC009488;EMBL:AF053356;EMBL:AF202306;EMBL:AF202307;EMBL:AF202308;EMBL:AF202311;EMBL:AF202312;EMBL:AF202313;EMBL:AF202314;EMBL:AH009004;EMBL:BC093628;EMBL:BC111937;EMBL:M11319;EMBL:S65458;EMBL:X02157;EMBL:X02158;RefSeq:NP_000790.2;ProteinModelPortal:P01588;STRING:9606.ENSP00000252723;SWISSPROT_AC_OLD:Q2M2L6;SWISSPROT_AC_OLD:Q549U2;SWISSPROT_AC_OLD:Q9…	699	Disease	Diabetic Retinopathy	Diabetic Retinopathy;Retinal abnormality - diabetes-related;diabetic retinopathy--an;diabetic-retinopathy;retinopathy diabetic;retinopathy of diabetic;	Mesh_UI:D003930;Mesh_MN:C11.768.257;Mesh_MN:C14.907.320.382;Mesh_MN:C19.246.099.500.382;DOID:8947;NCI:C34538;ICD9CM:362.0;UMLS_CUI:C0011884;SNOMEDCT_US_2016_03_01:141196007;SNOMEDCT_US_2016_03_01:154678005;SNOMEDCT_US_2016_03_01:155107006;SNOMEDCT_US_2016_03_01:163997001;SNOMEDCT_US_2016_03_01:193353002;SNOMEDCT_US_2016_03_01:267471001;SNOMEDCT_US_2016_03_01:309595004;SNOMEDCT_US_2016_03_01:48550…
95661064	TIE2 -<> Diabetic Retinopathy	treatment	Pubmed 2016:27778249;	Targeting <b>Tie2</b> for Treatment of <b>Diabetic Retinopathy</b> and Diabetic Macular Edema.[Pubmed 2016:27778249];	488509	Protein	TIE2	Angiopoietin-1 receptor;CD202b antigen;EC 2.7.10.1;Endothelial tyrosine kinase;hTIE2;p140 TEK;TEK;TIE2;Tunica interna endothelial cell kinase;Tyrosine kinase with Ig and EGF homology domains-2;Tyrosine-protein kinase receptor TEK;Tyrosine-protein kinase receptor TIE-2;VMCM;VMCM1;CD202B;endothelial tyrosine-kinase;receptor protein tyrosine kinase tie2;receptor tyrosine kinase tek;TEK receptor tyro…	SWISSPROT_AC:Q02763;SWISSPROT_ID:TIE2_HUMAN;EMBL:AK291775;EMBL:AK294887;EMBL:AK295043;EMBL:AL133411;EMBL:AL355432;EMBL:AL355433;EMBL:BC035514;EMBL:CH471071;EMBL:L06139;RefSeq:NP_000450.2;RefSeq:NP_001277006.1;RefSeq:NP_001277007.1;ProteinModelPortal:Q02763;STRING:9606.ENSP00000369375;SWISSPROT_AC_OLD:A8K6W0;SWISSPROT_AC_OLD:B4DH20;SWISSPROT_AC_OLD:B4DHD3;SWISSPROT_AC_OLD:D3DRK5;SWISSPROT_AC_OLD:E…	699	Disease	Diabetic Retinopathy	Diabetic Retinopathy;Retinal abnormality - diabetes-related;diabetic retinopathy--an;diabetic-retinopathy;retinopathy diabetic;retinopathy of diabetic;	Mesh_UI:D003930;Mesh_MN:C11.768.257;Mesh_MN:C14.907.320.382;Mesh_MN:C19.246.099.500.382;DOID:8947;NCI:C34538;ICD9CM:362.0;UMLS_CUI:C0011884;SNOMEDCT_US_2016_03_01:141196007;SNOMEDCT_US_2016_03_01:154678005;SNOMEDCT_US_2016_03_01:155107006;SNOMEDCT_US_2016_03_01:163997001;SNOMEDCT_US_2016_03_01:193353002;SNOMEDCT_US_2016_03_01:267471001;SNOMEDCT_US_2016_03_01:309595004;SNOMEDCT_US_2016_03_01:48550…
269286800	CTRP3 -<> Diabetic Retinopathy	treatment	Pubmed 2017:28632765;Pubmed central 2017:5478095;	<b>CTRP3</b> may represent a future novel therapeutic against <b>DR</b>, a common ocular complication of diabetes.[Pubmed 2017:28632765];<b>CTRP3</b> may represent a future novel therapeutic against <b>DR</b>, a common ocular complication of diabetes.[Pubmed central 2017:5478095];Furthermore, CTRP3 inhibits HGHL-induced VCAM-1 expression in an AMPK-dependent manner in HRMECs, suggesting the novel…	49624	Protein	CTRP3	C1QT3;C1QTNF3;Collagenous repeat-containing sequence 26 kDa protein;Complement C1q tumor necrosis factor-related protein 3;CORS26;CTRP3;Secretory protein CORS26;C1ATNF3;C1q and tumor necrosis factor related protein 3;collagenous repeat containing sequence of 26-kda protein;collagenous repeat-containing sequence of 26 kda protein;CORCS;CORS;CORS-26;ctrp-3;	SWISSPROT_AC:Q9BXJ4;SWISSPROT_ID:C1QT3_HUMAN;EMBL:AC139783;EMBL:AC139792;EMBL:AF173888;EMBL:AF326976;EMBL:AF329837;EMBL:AK075533;EMBL:AK295968;EMBL:AK315921;EMBL:AY358388;EMBL:BC112925;EMBL:BC120990;EMBL:BX640995;EMBL:CH471118;EMBL:EU399231;EMBL:EU399232;RefSeq:NP_112207.1;RefSeq:NP_852100.3;ProteinModelPortal:Q9BXJ4;STRING:9606.ENSP00000371497;SWISSPROT_AC_OLD:Q0VAN4;SWISSPROT_AC_OLD:Q542Y2;SWIS…	699	Disease	Diabetic Retinopathy	Diabetic Retinopathy;Retinal abnormality - diabetes-related;diabetic retinopathy--an;diabetic-retinopathy;retinopathy diabetic;retinopathy of diabetic;	Mesh_UI:D003930;Mesh_MN:C11.768.257;Mesh_MN:C14.907.320.382;Mesh_MN:C19.246.099.500.382;DOID:8947;NCI:C34538;ICD9CM:362.0;UMLS_CUI:C0011884;SNOMEDCT_US_2016_03_01:141196007;SNOMEDCT_US_2016_03_01:154678005;SNOMEDCT_US_2016_03_01:155107006;SNOMEDCT_US_2016_03_01:163997001;SNOMEDCT_US_2016_03_01:193353002;SNOMEDCT_US_2016_03_01:267471001;SNOMEDCT_US_2016_03_01:309595004;SNOMEDCT_US_2016_03_01:48550…
269980396	TLR9 -<> Diabetic Retinopathy	treatment	Pubmed 2017:28647749;Pubmed central 2017:5498128;	Blockage of HMGB1 and/or <b>TLR9</b> may represent a novel approach to treating <b>diabetic retinopathy</b> and diabetic optic neuropathy.[Pubmed 2017:28647749];Blockage of HMGB1 and/or <b>TLR9</b> may represent a novel approach to treating <b>diabetic retinopathy</b> and diabetic optic neuropathy.[Pubmed central 2017:5498128];	490629	Protein	TLR9	CD289 antigen;TLR9;Toll-like receptor 9;CD289;tlr -9;tlr 9;tlr-9;toll like receptor -9;toll like receptor 9;toll like receptor-9;toll like receptor9;toll- like receptor 9;toll-like receptor-9;toll-like receptor9;toll-like-receptor 9;toll-like-receptor-9;	SWISSPROT_AC:Q9NR96;SWISSPROT_ID:TLR9_HUMAN;EMBL:AB045180;EMBL:AB445673;EMBL:AF245704;EMBL:AF246972;EMBL:AF246973;EMBL:AF246974;EMBL:AF259262;EMBL:AF259263;EMBL:AY359085;EMBL:BC032713;EMBL:CH471055;EMBL:DQ019992;EMBL:DQ019993;EMBL:DQ019994;EMBL:DQ019995;EMBL:DQ019996;EMBL:DQ019999;EMBL:EU170540;EMBL:EU170541;EMBL:EU170542;EMBL:EU170543;RefSeq:NP_059138.1;ProteinModelPortal:Q9NR96;STRING:9606.ENSP…	699	Disease	Diabetic Retinopathy	Diabetic Retinopathy;Retinal abnormality - diabetes-related;diabetic retinopathy--an;diabetic-retinopathy;retinopathy diabetic;retinopathy of diabetic;	Mesh_UI:D003930;Mesh_MN:C11.768.257;Mesh_MN:C14.907.320.382;Mesh_MN:C19.246.099.500.382;DOID:8947;NCI:C34538;ICD9CM:362.0;UMLS_CUI:C0011884;SNOMEDCT_US_2016_03_01:141196007;SNOMEDCT_US_2016_03_01:154678005;SNOMEDCT_US_2016_03_01:155107006;SNOMEDCT_US_2016_03_01:163997001;SNOMEDCT_US_2016_03_01:193353002;SNOMEDCT_US_2016_03_01:267471001;SNOMEDCT_US_2016_03_01:309595004;SNOMEDCT_US_2016_03_01:48550…
270118674	ATF4 -<> Diabetic Retinopathy	regulation	Pubmed 2017:28724746;	TPL2 (Therapeutic Targeting Tumor Progression Locus-2)/ATF4 (<b>Activating Transcription Factor-4</b>)/SDF1ÃŽÂ± (Chemokine Stromal Cell-Derived Factor-ÃŽÂ±) Axis Suppresses <b>Diabetic Retinopathy</b>.[Pubmed 2017:28724746];TPL2 (Therapeutic Targeting Tumor Progression Locus-2)/ATF4 (<b>Activating Transcription Factor-4</b>)/SDF1? (Chemokine Stromal Cell-Derived Factor-?) Axis Suppresses <b>Diabe…	32793	Protein	ATF4	Activating transcription factor 4;ATF4;cAMP-dependent transcription factor ATF-4;cAMP-responsive element-binding protein 2;CREB-2;CREB2;Cyclic AMP-dependent transcription factor ATF-4;Cyclic AMP-responsive element-binding protein 2;DNA-binding protein TAXREB67;Tax-responsive enhancer element-binding protein 67;TaxREB67;TXREB;activating transcription factor-4;activating transcription factor4;cre-b…	SWISSPROT_AC:P18848;SWISSPROT_ID:ATF4_HUMAN;EMBL:AL022312;EMBL:BC008090;EMBL:BC011994;EMBL:BC024775;EMBL:BC073990;EMBL:D90209;EMBL:M86842;RefSeq:NP_001666.2;RefSeq:NP_877962.1;RefSeq:XP_016884296.1;ProteinModelPortal:P18848;STRING:9606.ENSP00000336790;SWISSPROT_AC_OLD:Q9UH31;SMR:P18848;GeneID:468;KEGG:hsa:468;PIR:A45377;eggNOG:ENOG4111ZXT;eggNOG:KOG4571;UniGene:Hs.496487;GO:GO:0000977;GO:GO:00009…	699	Disease	Diabetic Retinopathy	Diabetic Retinopathy;Retinal abnormality - diabetes-related;diabetic retinopathy--an;diabetic-retinopathy;retinopathy diabetic;retinopathy of diabetic;	Mesh_UI:D003930;Mesh_MN:C11.768.257;Mesh_MN:C14.907.320.382;Mesh_MN:C19.246.099.500.382;DOID:8947;NCI:C34538;ICD9CM:362.0;UMLS_CUI:C0011884;SNOMEDCT_US_2016_03_01:141196007;SNOMEDCT_US_2016_03_01:154678005;SNOMEDCT_US_2016_03_01:155107006;SNOMEDCT_US_2016_03_01:163997001;SNOMEDCT_US_2016_03_01:193353002;SNOMEDCT_US_2016_03_01:267471001;SNOMEDCT_US_2016_03_01:309595004;SNOMEDCT_US_2016_03_01:48550…
270344461	HMGB1 -<> Diabetic Retinopathy	treatment	Pubmed 2017:28970183;Pubmed central 2014:3964896;Pubmed central 2017:5359008;	Conversely, blockades of intraocular <b>HMGB1</b> bioavailability or signal activation may prevent angiofibrogenesis in development of <b>diabetic retinopathy</b>.[Pubmed 2017:28970183];Therefore, GA and other agents targeted to <b>HMGB1</b> may provide novel therapeutic options for <b>diabetic retinopathy</b>.[Pubmed central 2014:3964896];However, <b>HMGB1</b> silencing to treat or prevent <b>DR…	184172	Protein	HMGB1	High mobility group protein 1;High mobility group protein B1;HMG-1;HMG1;HMGB1;high mobility group b1 protein;high mobility group box -1;high mobility group box 1;high mobility group box i;high mobility group box-1;high mobility group box1;high mobility group protein-1;high mobility group protein-b1;high mobility group protein-i;high mobility group-box 1;high mobility group-box1;high mobility of g…	SWISSPROT_AC:P09429;SWISSPROT_ID:HMGB1_HUMAN;EMBL:AK122825;EMBL:AK291494;EMBL:AL353648;EMBL:AY377859;EMBL:BC003378;EMBL:BC030981;EMBL:BC066889;EMBL:BC067732;EMBL:BC141844;EMBL:BT006940;EMBL:BT020159;EMBL:CH471075;EMBL:CR456863;EMBL:CR749614;EMBL:D63874;EMBL:EF157968;EMBL:EU012027;EMBL:U51677;EMBL:X12597;RefSeq:NP_001300821.1;RefSeq:NP_001300822.1;RefSeq:NP_002119.1;ProteinModelPortal:P09429;STRIN…	699	Disease	Diabetic Retinopathy	Diabetic Retinopathy;Retinal abnormality - diabetes-related;diabetic retinopathy--an;diabetic-retinopathy;retinopathy diabetic;retinopathy of diabetic;	Mesh_UI:D003930;Mesh_MN:C11.768.257;Mesh_MN:C14.907.320.382;Mesh_MN:C19.246.099.500.382;DOID:8947;NCI:C34538;ICD9CM:362.0;UMLS_CUI:C0011884;SNOMEDCT_US_2016_03_01:141196007;SNOMEDCT_US_2016_03_01:154678005;SNOMEDCT_US_2016_03_01:155107006;SNOMEDCT_US_2016_03_01:163997001;SNOMEDCT_US_2016_03_01:193353002;SNOMEDCT_US_2016_03_01:267471001;SNOMEDCT_US_2016_03_01:309595004;SNOMEDCT_US_2016_03_01:48550…
270346381	PGF -<> Diabetic Retinopathy	treatment	Pubmed 2017:28965804;Pubmed central 2015:4274802;Pubmed central 2016:4736804;	Neutralization of <b>placental growth factor</b> as a novel treatment option in <b>diabetic retinopathy</b>.[Pubmed 2017:28965804];This study was designed to investigate inhibition of <b>placental growth factor</b> (PlGF) as a possible alternative therapy for <b>DR</b>.[Pubmed 2017:28965804];Deletion of <b>Placental Growth Factor</b> Prevents <b>Diabetic Retinopathy</b> and Is Associated With Akt…	315356	Protein	PGF	PGF;PGFL;Placenta growth factor;PLGF;D12S1900;factor - placental growth;factor placenta growth;factor placental growth;growth factor of placental;growth factor placenta;PIGF;placenta-growth factor;placental growth factor;placental growth-factor;PlGF-2;plgf-ii;plgf2;SHGC-10760;	SWISSPROT_AC:P49763;SWISSPROT_ID:PLGF_HUMAN;EMBL:AC006530;EMBL:BC001422;EMBL:BC007255;EMBL:BC007789;EMBL:S57152;EMBL:S72960;EMBL:X54936;RefSeq:NP_001193941.1;RefSeq:NP_002623.2;ProteinModelPortal:P49763;STRING:9606.ENSP00000451040;SWISSPROT_AC_OLD:Q07101;SWISSPROT_AC_OLD:Q9BV78;SWISSPROT_AC_OLD:Q9Y6S8;SMR:P49763;GeneID:5228;KEGG:hsa:5228;PIR:A41236;eggNOG:ENOG410IY55;eggNOG:ENOG410YNR0;UniGene:Hs…	699	Disease	Diabetic Retinopathy	Diabetic Retinopathy;Retinal abnormality - diabetes-related;diabetic retinopathy--an;diabetic-retinopathy;retinopathy diabetic;retinopathy of diabetic;	Mesh_UI:D003930;Mesh_MN:C11.768.257;Mesh_MN:C14.907.320.382;Mesh_MN:C19.246.099.500.382;DOID:8947;NCI:C34538;ICD9CM:362.0;UMLS_CUI:C0011884;SNOMEDCT_US_2016_03_01:141196007;SNOMEDCT_US_2016_03_01:154678005;SNOMEDCT_US_2016_03_01:155107006;SNOMEDCT_US_2016_03_01:163997001;SNOMEDCT_US_2016_03_01:193353002;SNOMEDCT_US_2016_03_01:267471001;SNOMEDCT_US_2016_03_01:309595004;SNOMEDCT_US_2016_03_01:48550…
270481855	Fetuin-A -<> Diabetic Retinopathy	regulation	Pubmed 2017:29071522;	The mean serum <b>fetuin-A</b> levels increased with the stage of <b>DR</b>, and the highest levels were found in patients with proliferative DR.[Pubmed 2017:29071522];	135591	Protein	Fetuin-A	AHSG;Alpha-2-HS-glycoprotein;Alpha-2-Z-globulin;Ba-alpha-2-glycoprotein;FETUA;Fetuin-A;A2HS;AHS;alpha 2 hs glycoprotein;alpha 2 hs-glycoprotein;alpha 2-hs - glycoprotein;alpha 2-HS glycoprotein;alpha 2-hs-glycoprotein;alpha- 2-hs-glycoprotein;alpha-2 hs glycoprotein;alpha-2 hs-glycoprotein;alpha-2-hs glycoprotein;alpha2 hs glycoprotein;alpha2 hs-glycoprotein;alpha2-hs glycoprotein;alpha2-hs-glyco…	SWISSPROT_AC:P02765;SWISSPROT_ID:FETUA_HUMAN;EMBL:AB038689;EMBL:AC068631;EMBL:AF119895;EMBL:AK292751;EMBL:AK312969;EMBL:BC048198;EMBL:BC052590;EMBL:CH471052;EMBL:D67012;EMBL:D67013;EMBL:M16961;RefSeq:NP_001613.2;ProteinModelPortal:P02765;STRING:9606.ENSP00000393887;SWISSPROT_AC_OLD:A8K9N6;SWISSPROT_AC_OLD:B2R7G1;SWISSPROT_AC_OLD:O14961;SWISSPROT_AC_OLD:O14962;SWISSPROT_AC_OLD:Q9P152;SMR:P02765;Ge…	699	Disease	Diabetic Retinopathy	Diabetic Retinopathy;Retinal abnormality - diabetes-related;diabetic retinopathy--an;diabetic-retinopathy;retinopathy diabetic;retinopathy of diabetic;	Mesh_UI:D003930;Mesh_MN:C11.768.257;Mesh_MN:C14.907.320.382;Mesh_MN:C19.246.099.500.382;DOID:8947;NCI:C34538;ICD9CM:362.0;UMLS_CUI:C0011884;SNOMEDCT_US_2016_03_01:141196007;SNOMEDCT_US_2016_03_01:154678005;SNOMEDCT_US_2016_03_01:155107006;SNOMEDCT_US_2016_03_01:163997001;SNOMEDCT_US_2016_03_01:193353002;SNOMEDCT_US_2016_03_01:267471001;SNOMEDCT_US_2016_03_01:309595004;SNOMEDCT_US_2016_03_01:48550…
270523177	IL-6 -<> Diabetic Retinopathy	regulation	Pubmed 2017:28969616;Pubmed central 2017:5625688;	The <b>IL-6</b> levels increased as the severity of <b>DR</b> increased.[Pubmed 2017:28969616];The <b>IL-6</b> levels increased as the severity of <b>DR</b> increased.[Pubmed central 2017:5625688];	197638	Protein	IL-6	B-cell stimulatory factor 2;BSF-2;CDF;CTL differentiation factor;Hybridoma growth factor;IFN-beta-2;IFNB2;IL-6;IL6;Interferon beta-2;Interleukin-6;b cell stimulatory factor 2;b cell stimulatory factor-2;b-cell stimulatory factor-2;bsf- 2;BSF2;HGF;HSF;hsf-type;ifn beta 2;ifn-beta 2;ifn-beta2;il - 6;il -- 6;il -6;il 6;il- 6;il--6;il-6-type;il-vi;il6-type;interferon beta 2;interferon beta2;interfero…	SWISSPROT_AC:P05231;SWISSPROT_ID:IL6_HUMAN;EMBL:AF372214;EMBL:BC015511;EMBL:M14584;EMBL:M18403;EMBL:M29150;EMBL:M54894;EMBL:S56892;EMBL:X04402;EMBL:X04403;EMBL:X04430;EMBL:X04602;EMBL:Y00081;RefSeq:NP_000591.1;RefSeq:XP_011513692.1;ProteinModelPortal:P05231;STRING:9606.ENSP00000258743;SWISSPROT_AC_OLD:Q9UCU2;SWISSPROT_AC_OLD:Q9UCU3;SWISSPROT_AC_OLD:Q9UCU4;SMR:P05231;GeneID:3569;KEGG:hsa:3569;PIR:…	699	Disease	Diabetic Retinopathy	Diabetic Retinopathy;Retinal abnormality - diabetes-related;diabetic retinopathy--an;diabetic-retinopathy;retinopathy diabetic;retinopathy of diabetic;	Mesh_UI:D003930;Mesh_MN:C11.768.257;Mesh_MN:C14.907.320.382;Mesh_MN:C19.246.099.500.382;DOID:8947;NCI:C34538;ICD9CM:362.0;UMLS_CUI:C0011884;SNOMEDCT_US_2016_03_01:141196007;SNOMEDCT_US_2016_03_01:154678005;SNOMEDCT_US_2016_03_01:155107006;SNOMEDCT_US_2016_03_01:163997001;SNOMEDCT_US_2016_03_01:193353002;SNOMEDCT_US_2016_03_01:267471001;SNOMEDCT_US_2016_03_01:309595004;SNOMEDCT_US_2016_03_01:48550…
272071260	AAT -<> Diabetic Retinopathy	regulation	Pubmed central 2014:4335423;	<b>AAT</b> could inhibit several pathophysiological changes that occur during <b>DR</b>.[Pubmed central 2014:4335423];	2842	Protein	AAT	A1AT;AAT;Alpha-1 protease inhibitor;Alpha-1-antiproteinase;Alpha-1-antitrypsin;PI;Serpin A1;SERPINA1;a-1 antitrypsin;a-1-antitrypsin;a-1at;a-i antitrypsin;a1 antitrypsin;a1- antitrypsin;a1-antitrypsin;a1-protease inhibitor;A1A;alpha - 1 antitrypsin;alpha 1 -antitrypsin;alpha 1 -protease inhibitor;alpha 1 antiproteinase;alpha 1 antitrypsin;alpha 1 inhibitor of protease;alpha 1 protease inhibitor;a…	SWISSPROT_AC:P01009;SWISSPROT_ID:A1AT_HUMAN;EMBL:AF113676;EMBL:AF130068;EMBL:AK315637;EMBL:AM048838;EMBL:BC011991;EMBL:BC015642;EMBL:BT019455;EMBL:BX161449;EMBL:BX247968;EMBL:BX248002;EMBL:BX248257;EMBL:DQ682455;EMBL:J00064;EMBL:J00065;EMBL:J00066;EMBL:J00067;EMBL:J02619;EMBL:K01396;EMBL:K02212;EMBL:M11465;EMBL:M26123;EMBL:V00496;EMBL:X01683;EMBL:X02920;RefSeq:NP_000286.3;RefSeq:NP_001002235.1;Re…	699	Disease	Diabetic Retinopathy	Diabetic Retinopathy;Retinal abnormality - diabetes-related;diabetic retinopathy--an;diabetic-retinopathy;retinopathy diabetic;retinopathy of diabetic;	Mesh_UI:D003930;Mesh_MN:C11.768.257;Mesh_MN:C14.907.320.382;Mesh_MN:C19.246.099.500.382;DOID:8947;NCI:C34538;ICD9CM:362.0;UMLS_CUI:C0011884;SNOMEDCT_US_2016_03_01:141196007;SNOMEDCT_US_2016_03_01:154678005;SNOMEDCT_US_2016_03_01:155107006;SNOMEDCT_US_2016_03_01:163997001;SNOMEDCT_US_2016_03_01:193353002;SNOMEDCT_US_2016_03_01:267471001;SNOMEDCT_US_2016_03_01:309595004;SNOMEDCT_US_2016_03_01:48550…
273765788	ACE2 -<> Diabetic Retinopathy	regulation	Pubmed central 2015:4661027;	Thus, in this present study, we hypothesized that activation of endogenous <b>ACE2</b> might lead to improvements in the early stages of <b>DR</b>.[Pubmed central 2015:4661027];	6378	Protein	ACE2	ACE-related carboxypeptidase;ACE2;ACEH;Angiotensin-converting enzyme 2;Angiotensin-converting enzyme homolog;EC 3.4.17.23;Metalloprotease MPROT15;angiotensin -converting enzyme 2;angiotensin 1 converting enzyme 2;angiotensin 1-converting enzyme 2;angiotensin converting enzyme 2;angiotensin converting enzyme ii;angiotensin converting enzyme type 2;angiotensin converting enzyme-2;angiotensin conver…	SWISSPROT_AC:Q9BYF1;SWISSPROT_ID:ACE2_HUMAN;EMBL:AB046569;EMBL:AB193259;EMBL:AB193260;EMBL:AF241254;EMBL:AF291820;EMBL:AL110224;EMBL:AY217547;EMBL:AY358714;EMBL:AY623811;EMBL:BC039902;EMBL:BC048094;EMBL:CH471074;EMBL:E39033;EMBL:GQ262784;RefSeq:NP_068576.1;ProteinModelPortal:Q9BYF1;STRING:9606.ENSP00000252519;SWISSPROT_AC_OLD:C7ECU1;SWISSPROT_AC_OLD:Q6UWP0;SWISSPROT_AC_OLD:Q86WT0;SWISSPROT_AC_OLD…	699	Disease	Diabetic Retinopathy	Diabetic Retinopathy;Retinal abnormality - diabetes-related;diabetic retinopathy--an;diabetic-retinopathy;retinopathy diabetic;retinopathy of diabetic;	Mesh_UI:D003930;Mesh_MN:C11.768.257;Mesh_MN:C14.907.320.382;Mesh_MN:C19.246.099.500.382;DOID:8947;NCI:C34538;ICD9CM:362.0;UMLS_CUI:C0011884;SNOMEDCT_US_2016_03_01:141196007;SNOMEDCT_US_2016_03_01:154678005;SNOMEDCT_US_2016_03_01:155107006;SNOMEDCT_US_2016_03_01:163997001;SNOMEDCT_US_2016_03_01:193353002;SNOMEDCT_US_2016_03_01:267471001;SNOMEDCT_US_2016_03_01:309595004;SNOMEDCT_US_2016_03_01:48550…
273769800	GABPA -<> Diabetic Retinopathy	treatment	Pubmed central 2017:5378449;	A further study suggests that polyphenols with anti-oxidative properties may target <b>Nrf2</b> as a therapeutic strategy for <b>diabetic retinopathy</b> (19).[Pubmed central 2017:5378449];	146487	Protein	GABPA	E4TF1A;GA-binding protein alpha chain;GABP subunit alpha;GABPA;Nuclear respiratory factor 2 subunit alpha;Transcription factor E4TF1-60;E4TF1-60;e4tf1-60 transcription factor;GA binding protein transcription factor alpha subunit;ga-binding protein a;ga-binding protein alpha;ga-binding protein-alpha;gabp alpha;gabp-alpha;NFT2;NRF2;nrf2 a;nrf2--a;nrf2-a;NRF2A;nrf2alpha;RCH04A07;	SWISSPROT_AC:Q06546;SWISSPROT_ID:GABPA_HUMAN;EMBL:D13318;EMBL:U13044;RefSeq:NP_001184226.1;RefSeq:NP_002031.2;RefSeq:XP_005260995.1;RefSeq:XP_011527822.1;RefSeq:XP_011527823.1;RefSeq:XP_016883802.1;ProteinModelPortal:Q06546;STRING:9606.ENSP00000346886;SWISSPROT_AC_OLD:Q12939;SMR:Q06546;GeneID:2551;KEGG:hsa:2551;PIR:A48146;PIR:I38739;eggNOG:ENOG410Z0ZF;eggNOG:KOG3806;UniGene:Hs.473470;GO:GO:000012…	699	Disease	Diabetic Retinopathy	Diabetic Retinopathy;Retinal abnormality - diabetes-related;diabetic retinopathy--an;diabetic-retinopathy;retinopathy diabetic;retinopathy of diabetic;	Mesh_UI:D003930;Mesh_MN:C11.768.257;Mesh_MN:C14.907.320.382;Mesh_MN:C19.246.099.500.382;DOID:8947;NCI:C34538;ICD9CM:362.0;UMLS_CUI:C0011884;SNOMEDCT_US_2016_03_01:141196007;SNOMEDCT_US_2016_03_01:154678005;SNOMEDCT_US_2016_03_01:155107006;SNOMEDCT_US_2016_03_01:163997001;SNOMEDCT_US_2016_03_01:193353002;SNOMEDCT_US_2016_03_01:267471001;SNOMEDCT_US_2016_03_01:309595004;SNOMEDCT_US_2016_03_01:48550…
273769872	NRF2 -<> Diabetic Retinopathy	treatment	Pubmed central 2017:5378449;	A further study suggests that polyphenols with anti-oxidative properties may target <b>Nrf2</b> as a therapeutic strategy for <b>diabetic retinopathy</b> (19).[Pubmed central 2017:5378449];	275155	Protein	NRF2	HEBP1;NF-E2-related factor 2;NF2L2;NFE2-related factor 2;NFE2L2;NRF2;Nuclear factor erythroid 2-related factor 2;Nuclear factor, erythroid derived 2, like 2;erythroid 2-related factor 2 nuclear factor;factor erythroid 2-related factor 2 nuclear;factor nuclear erythroid 2-related factor 2;factor nuclear erythroid-2-related factor-2;nf e2 related factor 2;nf e2-related factor 2;nf-e2 related factor…	SWISSPROT_AC:Q16236;SWISSPROT_ID:NF2L2_HUMAN;EMBL:AB208786;EMBL:AC019080;EMBL:AC079305;EMBL:AK304555;EMBL:AK314816;EMBL:AL135266;EMBL:BC011558;EMBL:CH471058;EMBL:S74017;RefSeq:NP_001138884.1;RefSeq:NP_001138885.1;RefSeq:NP_001300829.1;RefSeq:NP_001300830.1;RefSeq:NP_006155.2;ProteinModelPortal:Q16236;STRING:9606.ENSP00000380252;SWISSPROT_AC_OLD:B2RBU2;SWISSPROT_AC_OLD:B4E338;SWISSPROT_AC_OLD:E9PG…	699	Disease	Diabetic Retinopathy	Diabetic Retinopathy;Retinal abnormality - diabetes-related;diabetic retinopathy--an;diabetic-retinopathy;retinopathy diabetic;retinopathy of diabetic;	Mesh_UI:D003930;Mesh_MN:C11.768.257;Mesh_MN:C14.907.320.382;Mesh_MN:C19.246.099.500.382;DOID:8947;NCI:C34538;ICD9CM:362.0;UMLS_CUI:C0011884;SNOMEDCT_US_2016_03_01:141196007;SNOMEDCT_US_2016_03_01:154678005;SNOMEDCT_US_2016_03_01:155107006;SNOMEDCT_US_2016_03_01:163997001;SNOMEDCT_US_2016_03_01:193353002;SNOMEDCT_US_2016_03_01:267471001;SNOMEDCT_US_2016_03_01:309595004;SNOMEDCT_US_2016_03_01:48550…
274700648	TXNIP -<> Diabetic Retinopathy	regulation	Pubmed central 2014:4137538;Pubmed central 2010:3032527;	TXNIP-induced epigenetic modifications play a key role in DR, since inhibition of <b>TXNIP</b> expression blocks <b>DR</b> progression [17].[Pubmed central 2014:4137538];Inhibition of <b>TXNIP</b> expression in vivo blocks early pathologies of <b>diabetic retinopathy</b>.[Pubmed central 2010:3032527];	506352	Protein	TXNIP	Thioredoxin-binding protein 2;Thioredoxin-interacting protein;TXNIP;VDUP1;Vitamin D3 up-regulated protein 1;ARRDC6;EST01027;HHCPA78;protein thioredoxin-interacting;THIF;thioredoxin interacting protein;thioredoxin-interacting-protein;vdup-1;vitamin d3 up-regulated protein-1;vitamin d3-up-regulated protein 1;	SWISSPROT_AC:Q9H3M7;SWISSPROT_ID:TXNIP_HUMAN;EMBL:AB051901;EMBL:AF333001;EMBL:AK304670;EMBL:AL138842;EMBL:AL160282;EMBL:AY594328;EMBL:BC093702;EMBL:BC093704;EMBL:S73591;RefSeq:NP_001300901.1;RefSeq:NP_006463.3;ProteinModelPortal:Q9H3M7;STRING:9606.ENSP00000358323;SWISSPROT_AC_OLD:B4E3D3;SWISSPROT_AC_OLD:Q16226;SWISSPROT_AC_OLD:Q6PML0;SWISSPROT_AC_OLD:Q9BXG9;SMR:Q9H3M7;GeneID:10628;KEGG:hsa:10628;…	699	Disease	Diabetic Retinopathy	Diabetic Retinopathy;Retinal abnormality - diabetes-related;diabetic retinopathy--an;diabetic-retinopathy;retinopathy diabetic;retinopathy of diabetic;	Mesh_UI:D003930;Mesh_MN:C11.768.257;Mesh_MN:C14.907.320.382;Mesh_MN:C19.246.099.500.382;DOID:8947;NCI:C34538;ICD9CM:362.0;UMLS_CUI:C0011884;SNOMEDCT_US_2016_03_01:141196007;SNOMEDCT_US_2016_03_01:154678005;SNOMEDCT_US_2016_03_01:155107006;SNOMEDCT_US_2016_03_01:163997001;SNOMEDCT_US_2016_03_01:193353002;SNOMEDCT_US_2016_03_01:267471001;SNOMEDCT_US_2016_03_01:309595004;SNOMEDCT_US_2016_03_01:48550…
274966424	LIF -<> Diabetic Retinopathy	treatment	Pubmed central 2017:5754962;	To the best of our knowledge, this was a rare study that intravitreal <b>LIF</b> treatment in a <b>DR</b> animal model was investigated.[Pubmed central 2017:5754962];	223691	Protein	LIF	D factor;Differentiation-stimulating factor;Emfilermin;HILDA;Leukemia inhibitory factor;LIF;Melanoma-derived LPL inhibitor;MLPLI;CDF;d's factor;d-factor;di a;di- alpha;di-a;di-alpha;di-alpha-chain;DIA;dia-type;differentiation stimulating factor;factor d-chain;factor leukemia inhibitory;factor type d;factor- d;factor-d;factor-leukemia inhibitory;leukemia inhibitory-factor;leukemia- inhibitory fact…	SWISSPROT_AC:P15018;SWISSPROT_ID:LIF_HUMAN;EMBL:AC004264;EMBL:AK315310;EMBL:BC069540;EMBL:BC093733;EMBL:BC093735;EMBL:CH471095;EMBL:CN409468;EMBL:J03261;EMBL:M27052;EMBL:M27053;EMBL:M63420;EMBL:X13967;RefSeq:NP_001244064.1;RefSeq:NP_002300.1;ProteinModelPortal:P15018;STRING:9606.ENSP00000249075;SWISSPROT_AC_OLD:B2RCW7;SWISSPROT_AC_OLD:B5MC23;SWISSPROT_AC_OLD:Q52LZ2;SMR:P15018;GeneID:3976;KEGG:hsa…	699	Disease	Diabetic Retinopathy	Diabetic Retinopathy;Retinal abnormality - diabetes-related;diabetic retinopathy--an;diabetic-retinopathy;retinopathy diabetic;retinopathy of diabetic;	Mesh_UI:D003930;Mesh_MN:C11.768.257;Mesh_MN:C14.907.320.382;Mesh_MN:C19.246.099.500.382;DOID:8947;NCI:C34538;ICD9CM:362.0;UMLS_CUI:C0011884;SNOMEDCT_US_2016_03_01:141196007;SNOMEDCT_US_2016_03_01:154678005;SNOMEDCT_US_2016_03_01:155107006;SNOMEDCT_US_2016_03_01:163997001;SNOMEDCT_US_2016_03_01:193353002;SNOMEDCT_US_2016_03_01:267471001;SNOMEDCT_US_2016_03_01:309595004;SNOMEDCT_US_2016_03_01:48550…
275259995	NGF -<> Diabetic Retinopathy	treatment	Pubmed central 2010:2909889;	Recent work is investigating a potential role for <b>NGF</b> in therapies for <b>diabetic retinopathy</b> through direct actions or through actions using stem cells for prevention of retinal ischemia (CD34+ positive cells).[Pubmed central 2010:2909889];	275808	Protein	NGF	Beta-nerve growth factor;Beta-NGF;NGF;NGFB;b ngf;b-ngf;beta nerve growth factor;beta ngf;betanerve growth factor;betangf;factor nerve growth;factor--nerve growth;factor-nerve growth;growth factor nerve;growth factor-nerve;HSAN5;nerve growth factor;nerve growth factor--an;nerve growth-factor;nerve-growth factor;nerve-growth-factor;ngf beta;ngf- beta;ngf-b;ngf-beta;ngf-type;ngfbeta;	SWISSPROT_AC:P01138;SWISSPROT_ID:NGF_HUMAN;EMBL:AB037517;EMBL:AF150960;EMBL:AF411526;EMBL:AL049825;EMBL:BC032517;EMBL:BC126148;EMBL:BC126150;EMBL:BT019733;EMBL:CH471122;EMBL:CR541855;EMBL:M21062;EMBL:V01511;EMBL:X52599;RefSeq:NP_002497.2;RefSeq:XP_006710726.1;ProteinModelPortal:P01138;STRING:9606.ENSP00000358525;SWISSPROT_AC_OLD:A1A4E5;SWISSPROT_AC_OLD:Q6FHA0;SWISSPROT_AC_OLD:Q96P60;SWISSPROT_AC_…	699	Disease	Diabetic Retinopathy	Diabetic Retinopathy;Retinal abnormality - diabetes-related;diabetic retinopathy--an;diabetic-retinopathy;retinopathy diabetic;retinopathy of diabetic;	Mesh_UI:D003930;Mesh_MN:C11.768.257;Mesh_MN:C14.907.320.382;Mesh_MN:C19.246.099.500.382;DOID:8947;NCI:C34538;ICD9CM:362.0;UMLS_CUI:C0011884;SNOMEDCT_US_2016_03_01:141196007;SNOMEDCT_US_2016_03_01:154678005;SNOMEDCT_US_2016_03_01:155107006;SNOMEDCT_US_2016_03_01:163997001;SNOMEDCT_US_2016_03_01:193353002;SNOMEDCT_US_2016_03_01:267471001;SNOMEDCT_US_2016_03_01:309595004;SNOMEDCT_US_2016_03_01:48550…
275787959	GSTM1 -<> Diabetic Retinopathy	regulation	Pubmed central 2017:5633780;Pubmed central 2009:2782987;	Hederagenin and lupeol interacted with <b>GSTM1</b> to decrease the risk of <b>diabetic retinopathy</b> and nephropathy (Datta et al., 2010; Sun et al., 2015).[Pubmed central 2017:5633780];Additionally, a combination of both MnSOD Val/Val and <b>GSTM1-1</b> genotypes further increased the risk for <b>diabetic retinopathy</b>.[Pubmed central 2009:2782987];	168882	Protein	GSTM1	EC 2.5.1.18;Glutathione S-transferase Mu 1;GST class-mu 1;GST HB subunit 4;GST1;GSTM1;GSTM1-1;GSTM1a-1a;GSTM1b-1b;GTH4;glutathione s transferase mu1;glutathione s-transferase isoform mu1;glutathione s-transferase mu type 1;glutathione s-transferase mu-1;glutathione s-transferase mu1;glutathione-s transferase mu 1;glutathione-s-transferase mu 1;glutathione-s-transferase mu-1;glutathione-s-transfer…	SWISSPROT_AC:P09488;SWISSPROT_ID:GSTM1_HUMAN;EMBL:AY510272;EMBL:AY532926;EMBL:AY532927;EMBL:BC024005;EMBL:CR541868;EMBL:J03817;EMBL:X08020;EMBL:X51451;EMBL:X68676;RefSeq:NP_000552.2;RefSeq:NP_666533.1;ProteinModelPortal:P09488;STRING:9606.ENSP00000311469;SWISSPROT_AC_OLD:Q5GHG0;SWISSPROT_AC_OLD:Q6FH88;SWISSPROT_AC_OLD:Q8TC98;SWISSPROT_AC_OLD:Q9UC96;SMR:P09488;GeneID:2944;KEGG:hsa:2944;PIR:S01719;…	699	Disease	Diabetic Retinopathy	Diabetic Retinopathy;Retinal abnormality - diabetes-related;diabetic retinopathy--an;diabetic-retinopathy;retinopathy diabetic;retinopathy of diabetic;	Mesh_UI:D003930;Mesh_MN:C11.768.257;Mesh_MN:C14.907.320.382;Mesh_MN:C19.246.099.500.382;DOID:8947;NCI:C34538;ICD9CM:362.0;UMLS_CUI:C0011884;SNOMEDCT_US_2016_03_01:141196007;SNOMEDCT_US_2016_03_01:154678005;SNOMEDCT_US_2016_03_01:155107006;SNOMEDCT_US_2016_03_01:163997001;SNOMEDCT_US_2016_03_01:193353002;SNOMEDCT_US_2016_03_01:267471001;SNOMEDCT_US_2016_03_01:309595004;SNOMEDCT_US_2016_03_01:48550…
275837303	AGTR1 -<> Diabetic Retinopathy	treatment	Pubmed central 2008:2494692;	CONCLUSIONSÃ¢Â€Â”These data indicate the first molecular evidence of the RAS-induced synaptophysin degradation and neuronal dysfunction in the diabetic retina, suggesting the possibility of the <b>AT1R</b> blockade as a novel neuroprotective treatment for <b>diabetic retinopathy</b>.[Pubmed central 2008:2494692];CONCLUSIONS—These data indicate the first molecular evidence of the RAS-induced synap…	12586	Protein	AGTR1	AGTR1;AGTR1A;AGTR1B;Angiotensin II type-1 receptor;AT1;AT1AR;AT1BR;AT2R1;AT2R1B;Type-1 angiotensin II receptor;1 angiotensin ii receptor;1 angiotensin ii-receptor;1 angiotensin-2 receptor;1 angiotensin-ii receptor;1 angiotensin-ii-receptor;1 receptor of angiotensin ii;1 receptor of the angiotensin ii;1-angiotensin type 2 receptor;AG2S;agtr-1;angiotensin 2 receptor type 1;angiotensin 2 type 1 rece…	SWISSPROT_AC:P30556;SWISSPROT_ID:AGTR1_HUMAN;EMBL:AF245699;EMBL:AY221090;EMBL:BC022447;EMBL:D13814;EMBL:M87290;EMBL:M91464;EMBL:M93394;EMBL:S77410;EMBL:X65699;EMBL:Z11162;RefSeq:NP_000676.1;RefSeq:NP_004826.5;RefSeq:NP_033611.1;ProteinModelPortal:P30556;STRING:9606.ENSP00000273430;SWISSPROT_AC_OLD:Q13725;SWISSPROT_AC_OLD:Q8TBK4;SMR:P30556;GeneID:185;KEGG:hsa:185;PIR:I39418;PIR:JC1104;eggNOG:ENOG4…	699	Disease	Diabetic Retinopathy	Diabetic Retinopathy;Retinal abnormality - diabetes-related;diabetic retinopathy--an;diabetic-retinopathy;retinopathy diabetic;retinopathy of diabetic;	Mesh_UI:D003930;Mesh_MN:C11.768.257;Mesh_MN:C14.907.320.382;Mesh_MN:C19.246.099.500.382;DOID:8947;NCI:C34538;ICD9CM:362.0;UMLS_CUI:C0011884;SNOMEDCT_US_2016_03_01:141196007;SNOMEDCT_US_2016_03_01:154678005;SNOMEDCT_US_2016_03_01:155107006;SNOMEDCT_US_2016_03_01:163997001;SNOMEDCT_US_2016_03_01:193353002;SNOMEDCT_US_2016_03_01:267471001;SNOMEDCT_US_2016_03_01:309595004;SNOMEDCT_US_2016_03_01:48550…
275848417	Angiopoietin-1 -<> Diabetic Retinopathy	regulation	Pubmed central 2017:5614288;Pubmed central 2009:2699857;	It was suggested that serum <b>Ang-1</b> levels increase early in <b>diabetic retinopathy</b> as a compensatory mechanism to help cellular repair and preserve the integrity of the endothelial cell (25).[Pubmed central 2017:5614288];Administration of <b>angiopoietin-1</b> has been shown to suppress <b>diabetic retinopathy</b> by preventing leukocyte adhesion, endothelial cell injury, and blood-ret…	17405	Protein	Angiopoietin-1	ANG-1;Angiopoietin-1;ANGP1;ANGPT1;KIAA0003;AGP1;AGPT;ANG1;angiopoietin 1;angiopoietin i;angiopoietin- i;angiopoietin-i;angiopoietin1;angpt-1;	SWISSPROT_AC:Q15389;SWISSPROT_ID:ANGP1_HUMAN;EMBL:AB084454;EMBL:AC091010;EMBL:AP000428;EMBL:AP003480;EMBL:AY121504;EMBL:AY124380;EMBL:BC152411;EMBL:BC152419;EMBL:BX648814;EMBL:CH471060;EMBL:D13628;EMBL:U83508;RefSeq:NP_001137.2;RefSeq:NP_001186788.1;RefSeq:NP_001300980.1;ProteinModelPortal:Q15389;STRING:9606.ENSP00000428340;SWISSPROT_AC_OLD:Q5HYA0;SMR:Q15389;GeneID:284;KEGG:hsa:284;eggNOG:ENOG410…	699	Disease	Diabetic Retinopathy	Diabetic Retinopathy;Retinal abnormality - diabetes-related;diabetic retinopathy--an;diabetic-retinopathy;retinopathy diabetic;retinopathy of diabetic;	Mesh_UI:D003930;Mesh_MN:C11.768.257;Mesh_MN:C14.907.320.382;Mesh_MN:C19.246.099.500.382;DOID:8947;NCI:C34538;ICD9CM:362.0;UMLS_CUI:C0011884;SNOMEDCT_US_2016_03_01:141196007;SNOMEDCT_US_2016_03_01:154678005;SNOMEDCT_US_2016_03_01:155107006;SNOMEDCT_US_2016_03_01:163997001;SNOMEDCT_US_2016_03_01:193353002;SNOMEDCT_US_2016_03_01:267471001;SNOMEDCT_US_2016_03_01:309595004;SNOMEDCT_US_2016_03_01:48550…
275906285	Kallistatin -<> Diabetic Retinopathy	regulation	Pubmed central 2013:3837048;	This finding suggests that endogenous expression of <b>kallistatin</b> can inhibit Wnt/ÃŽÂ²-catenin activation in the retina during <b>DR</b>.[Pubmed central 2013:3837048];This finding suggests that endogenous expression of <b>kallistatin</b> can inhibit Wnt/?-catenin activation in the retina during <b>DR</b>.[Pubmed central 2013:3837048];	207904	Protein	Kallistatin	KAIN;Kallikrein inhibitor;Kallistatin;KST;Peptidase inhibitor 4;PI-4;PI4;Serpin A4;SERPINA4;inhibitor of kallikrein;KAL;kallikrein-inhibitor;KLST;pi 4;serpin family A member 4;	SWISSPROT_AC:P29622;SWISSPROT_ID:KAIN_HUMAN;EMBL:BC014992;EMBL:BX248009;EMBL:BX248760;EMBL:L19684;EMBL:L28101;RefSeq:NP_001275961.1;RefSeq:NP_001275962.1;RefSeq:NP_006206.2;ProteinModelPortal:P29622;STRING:9606.ENSP00000298841;SWISSPROT_AC_OLD:Q53XB5;SWISSPROT_AC_OLD:Q86TR9;SWISSPROT_AC_OLD:Q96BZ5;SMR:P29622;GeneID:5267;KEGG:hsa:5267;PIR:A49518;eggNOG:COG4826;eggNOG:KOG2392;UniGene:Hs.719893;GO:G…	699	Disease	Diabetic Retinopathy	Diabetic Retinopathy;Retinal abnormality - diabetes-related;diabetic retinopathy--an;diabetic-retinopathy;retinopathy diabetic;retinopathy of diabetic;	Mesh_UI:D003930;Mesh_MN:C11.768.257;Mesh_MN:C14.907.320.382;Mesh_MN:C19.246.099.500.382;DOID:8947;NCI:C34538;ICD9CM:362.0;UMLS_CUI:C0011884;SNOMEDCT_US_2016_03_01:141196007;SNOMEDCT_US_2016_03_01:154678005;SNOMEDCT_US_2016_03_01:155107006;SNOMEDCT_US_2016_03_01:163997001;SNOMEDCT_US_2016_03_01:193353002;SNOMEDCT_US_2016_03_01:267471001;SNOMEDCT_US_2016_03_01:309595004;SNOMEDCT_US_2016_03_01:48550…
275921144	CRY2 -<> Diabetic Retinopathy	treatment	Pubmed central 2015:4876760;	We also observed a profound increase in clock genes Bmal (Arntl), Per1, Per2, Cry1, and <b>Cry2</b> in individuals protected from <b>DR</b> (Supplementary Fig. 3B).[Pubmed central 2015:4876760];	81784	Protein	CRY2	CRY2;Cryptochrome-2;KIAA0658;cry 2;cry ii;cry-2;cry2-type;cryptochrome circadian clock 2;HCRY2;PHLL2;	SWISSPROT_AC:Q49AN0;SWISSPROT_ID:CRY2_HUMAN;EMBL:AB014558;EMBL:AC068385;EMBL:AK294904;EMBL:AK302865;EMBL:BC035161;EMBL:BC041814;EMBL:KF455380;RefSeq:NP_001120929.1;RefSeq:NP_066940.2;ProteinModelPortal:Q49AN0;STRING:9606.ENSP00000406751;SWISSPROT_AC_OLD:B4DH32;SWISSPROT_AC_OLD:B4DZD6;SWISSPROT_AC_OLD:O75148;SWISSPROT_AC_OLD:Q8IV71;SMR:Q49AN0;GeneID:1408;KEGG:hsa:1408;eggNOG:COG0415;eggNOG:KOG0133…	699	Disease	Diabetic Retinopathy	Diabetic Retinopathy;Retinal abnormality - diabetes-related;diabetic retinopathy--an;diabetic-retinopathy;retinopathy diabetic;retinopathy of diabetic;	Mesh_UI:D003930;Mesh_MN:C11.768.257;Mesh_MN:C14.907.320.382;Mesh_MN:C19.246.099.500.382;DOID:8947;NCI:C34538;ICD9CM:362.0;UMLS_CUI:C0011884;SNOMEDCT_US_2016_03_01:141196007;SNOMEDCT_US_2016_03_01:154678005;SNOMEDCT_US_2016_03_01:155107006;SNOMEDCT_US_2016_03_01:163997001;SNOMEDCT_US_2016_03_01:193353002;SNOMEDCT_US_2016_03_01:267471001;SNOMEDCT_US_2016_03_01:309595004;SNOMEDCT_US_2016_03_01:48550…
276079198	GSTM1 -<> Diabetic Retinopathy	treatment	Pubmed central 2015:4578743;	Dadbinpour et al. reported no significant relationship between GSTT1 genotype and the presence of DR in T2DM (p = 0.187) but reported a significant association between GSTM1 genotype and DR (p = 0.04), results in contradiction with a study highlighting that <b>GSTM1</b> null genotype might confer protection against <b>DR</b> in Caucasians with T2DM [36].[Pubmed central 2015:4578743];	168882	Protein	GSTM1	EC 2.5.1.18;Glutathione S-transferase Mu 1;GST class-mu 1;GST HB subunit 4;GST1;GSTM1;GSTM1-1;GSTM1a-1a;GSTM1b-1b;GTH4;glutathione s transferase mu1;glutathione s-transferase isoform mu1;glutathione s-transferase mu type 1;glutathione s-transferase mu-1;glutathione s-transferase mu1;glutathione-s transferase mu 1;glutathione-s-transferase mu 1;glutathione-s-transferase mu-1;glutathione-s-transfer…	SWISSPROT_AC:P09488;SWISSPROT_ID:GSTM1_HUMAN;EMBL:AY510272;EMBL:AY532926;EMBL:AY532927;EMBL:BC024005;EMBL:CR541868;EMBL:J03817;EMBL:X08020;EMBL:X51451;EMBL:X68676;RefSeq:NP_000552.2;RefSeq:NP_666533.1;ProteinModelPortal:P09488;STRING:9606.ENSP00000311469;SWISSPROT_AC_OLD:Q5GHG0;SWISSPROT_AC_OLD:Q6FH88;SWISSPROT_AC_OLD:Q8TC98;SWISSPROT_AC_OLD:Q9UC96;SMR:P09488;GeneID:2944;KEGG:hsa:2944;PIR:S01719;…	699	Disease	Diabetic Retinopathy	Diabetic Retinopathy;Retinal abnormality - diabetes-related;diabetic retinopathy--an;diabetic-retinopathy;retinopathy diabetic;retinopathy of diabetic;	Mesh_UI:D003930;Mesh_MN:C11.768.257;Mesh_MN:C14.907.320.382;Mesh_MN:C19.246.099.500.382;DOID:8947;NCI:C34538;ICD9CM:362.0;UMLS_CUI:C0011884;SNOMEDCT_US_2016_03_01:141196007;SNOMEDCT_US_2016_03_01:154678005;SNOMEDCT_US_2016_03_01:155107006;SNOMEDCT_US_2016_03_01:163997001;SNOMEDCT_US_2016_03_01:193353002;SNOMEDCT_US_2016_03_01:267471001;SNOMEDCT_US_2016_03_01:309595004;SNOMEDCT_US_2016_03_01:48550…
276704332	FBS1 -<> Diabetic Retinopathy	regulation	Pubmed central 2017:5735335;	In the multivariate model analysis, it was found that after adjustment for systolic blood pressure and FBS, the level of FGF21 was not associated with DR while each unit increase in <b>FBS</b> increased the likelihood to develop <b>DR</b> by 1.9 percent, and FBS was the only significant variable in the multivariate model.[Pubmed central 2017:5735335];	133540	Protein	FBS1	FBRS;FBS;FBS1;Probable fibrosin-1;fbs 1;fibrosin;	SWISSPROT_AC:Q9HAH7;SWISSPROT_ID:FBRS_HUMAN;EMBL:AC093249;EMBL:AK021680;EMBL:AK022551;EMBL:AK298229;RefSeq:NP_001098549.2;ProteinModelPortal:Q9HAH7;STRING:9606.ENSP00000348489;SWISSPROT_AC_OLD:B4DP86;SWISSPROT_AC_OLD:Q96CI9;SWISSPROT_AC_OLD:Q9H9X4;SMR:Q9HAH7;GeneID:64319;KEGG:hsa:64319;eggNOG:ENOG410IK36;eggNOG:ENOG4111ADK;UniGene:Hs.247186;UniGene:Hs.728926;GO:GO:0005615;GO:GO:0048146;HOGENOM:HO…	699	Disease	Diabetic Retinopathy	Diabetic Retinopathy;Retinal abnormality - diabetes-related;diabetic retinopathy--an;diabetic-retinopathy;retinopathy diabetic;retinopathy of diabetic;	Mesh_UI:D003930;Mesh_MN:C11.768.257;Mesh_MN:C14.907.320.382;Mesh_MN:C19.246.099.500.382;DOID:8947;NCI:C34538;ICD9CM:362.0;UMLS_CUI:C0011884;SNOMEDCT_US_2016_03_01:141196007;SNOMEDCT_US_2016_03_01:154678005;SNOMEDCT_US_2016_03_01:155107006;SNOMEDCT_US_2016_03_01:163997001;SNOMEDCT_US_2016_03_01:193353002;SNOMEDCT_US_2016_03_01:267471001;SNOMEDCT_US_2016_03_01:309595004;SNOMEDCT_US_2016_03_01:48550…
276704391	FBX8 -<> Diabetic Retinopathy	regulation	Pubmed central 2017:5735335;	In the multivariate model analysis, it was found that after adjustment for systolic blood pressure and FBS, the level of FGF21 was not associated with DR while each unit increase in <b>FBS</b> increased the likelihood to develop <b>DR</b> by 1.9 percent, and FBS was the only significant variable in the multivariate model.[Pubmed central 2017:5735335];	133736	Protein	FBX8	F-box only protein 8;F-box/SEC7 protein FBS;FBS;FBX8;FBXO8;dc 10;dc-10;DC10;f box only protein 8;F-box protein 8;	SWISSPROT_AC:Q9NRD0;SWISSPROT_ID:FBX8_HUMAN;EMBL:AC097653;EMBL:AF174596;EMBL:AF201932;EMBL:AF233224;EMBL:AK314483;EMBL:AY358721;EMBL:BC014679;EMBL:BC040456;EMBL:CH471056;RefSeq:NP_036312.2;ProteinModelPortal:Q9NRD0;STRING:9606.ENSP00000377280;SWISSPROT_AC_OLD:B2RB40;SWISSPROT_AC_OLD:D3DP41;SWISSPROT_AC_OLD:G5E9Z0;SWISSPROT_AC_OLD:Q6UWN4;SWISSPROT_AC_OLD:Q8IWE1;SWISSPROT_AC_OLD:Q9NRP5;SWISSPROT_AC…	699	Disease	Diabetic Retinopathy	Diabetic Retinopathy;Retinal abnormality - diabetes-related;diabetic retinopathy--an;diabetic-retinopathy;retinopathy diabetic;retinopathy of diabetic;	Mesh_UI:D003930;Mesh_MN:C11.768.257;Mesh_MN:C14.907.320.382;Mesh_MN:C19.246.099.500.382;DOID:8947;NCI:C34538;ICD9CM:362.0;UMLS_CUI:C0011884;SNOMEDCT_US_2016_03_01:141196007;SNOMEDCT_US_2016_03_01:154678005;SNOMEDCT_US_2016_03_01:155107006;SNOMEDCT_US_2016_03_01:163997001;SNOMEDCT_US_2016_03_01:193353002;SNOMEDCT_US_2016_03_01:267471001;SNOMEDCT_US_2016_03_01:309595004;SNOMEDCT_US_2016_03_01:48550…
276712107	Galectin-3 -<> Diabetic Retinopathy	treatment	Pubmed central 2007:1880865;	Prevention of AGE formation or genetic deletion of <b>Gal-3</b> can effectively prevent these acute <b>diabetic retinopathy</b> changes.[Pubmed central 2007:1880865];	219089	Protein	Galectin-3	35 kDa lectin;Carbohydrate-binding protein 35;CBP 35;Gal-3;Galactose-specific lectin 3;Galactoside-binding protein;GALBP;Galectin-3;IgE-binding protein;L-31;Laminin-binding protein;Lectin L-29;LEG3;LGALS3;Mac-2 antigen;MAC2;antigen mac-2;binding protein of laminin;carbohydrate binding protein 35;cbp-35;CBP35;GAL3;galactoside binding protein;galectin -3;galectin 3;galectin- 3;galectin3;GALIG;ige b…	SWISSPROT_AC:P17931;SWISSPROT_ID:LEG3_HUMAN;EMBL:AB006780;EMBL:AF031422;EMBL:AF031423;EMBL:AF031424;EMBL:AF031425;EMBL:AK314929;EMBL:AL139316;EMBL:BC001120;EMBL:BC053667;EMBL:CH471061;EMBL:CR456897;EMBL:M35368;EMBL:M36682;EMBL:M57710;EMBL:M64303;EMBL:S59012;RefSeq:NP_002297.2;ProteinModelPortal:P17931;STRING:9606.ENSP00000254301;SWISSPROT_AC_OLD:B2RC38;SWISSPROT_AC_OLD:Q16005;SWISSPROT_AC_OLD:Q6I…	699	Disease	Diabetic Retinopathy	Diabetic Retinopathy;Retinal abnormality - diabetes-related;diabetic retinopathy--an;diabetic-retinopathy;retinopathy diabetic;retinopathy of diabetic;	Mesh_UI:D003930;Mesh_MN:C11.768.257;Mesh_MN:C14.907.320.382;Mesh_MN:C19.246.099.500.382;DOID:8947;NCI:C34538;ICD9CM:362.0;UMLS_CUI:C0011884;SNOMEDCT_US_2016_03_01:141196007;SNOMEDCT_US_2016_03_01:154678005;SNOMEDCT_US_2016_03_01:155107006;SNOMEDCT_US_2016_03_01:163997001;SNOMEDCT_US_2016_03_01:193353002;SNOMEDCT_US_2016_03_01:267471001;SNOMEDCT_US_2016_03_01:309595004;SNOMEDCT_US_2016_03_01:48550…
276813935	Trypsin-2 -<> Diabetic Retinopathy	regulation	Pubmed central 2017:5609221;	Thus, the present study suggests that the downregulation of <b>MASP2</b> may stimulate the progression of <b>DR</b> and promote the appearance of other symptoms associated with DR.[Pubmed central 2017:5609221];	502799	Protein	Trypsin-2	Anionic trypsinogen;EC 3.4.21.4;PRSS2;Serine protease 2;TRY2;TRYP2;Trypsin II;Trypsin-2;protease, serine 2;prss 2;serine protease ii;serine protease isoform 2;serine protease type 2;serine protease type ii;serine protease-2;serine protease2;serine-protease-2;try 2;try-2;try-ii;TRY8;trypsin 2;trypsin type ii;trypsin-ii;trypsin-type ii;trypsin2;	SWISSPROT_AC:P07478;SWISSPROT_ID:TRY2_HUMAN;EMBL:M27602;RefSeq:NP_002761.1;ProteinModelPortal:P07478;SMR:P07478;GeneID:5645;KEGG:hsa:5645;PIR:B25852;UniGene:Hs.449281;UniGene:Hs.726742;UniGene:Hs.728780;GO:GO:0004252;GO:GO:0005509;GO:GO:0005576;GO:GO:0005615;GO:GO:0006508;GO:GO:0007586;GO:GO:0008236;GO:GO:0022617;GO:GO:0030307;GO:GO:0030574;GO:GO:0031012;GO:GO:0045785;BindingDB:P07478;HOGENOM:HOG…	699	Disease	Diabetic Retinopathy	Diabetic Retinopathy;Retinal abnormality - diabetes-related;diabetic retinopathy--an;diabetic-retinopathy;retinopathy diabetic;retinopathy of diabetic;	Mesh_UI:D003930;Mesh_MN:C11.768.257;Mesh_MN:C14.907.320.382;Mesh_MN:C19.246.099.500.382;DOID:8947;NCI:C34538;ICD9CM:362.0;UMLS_CUI:C0011884;SNOMEDCT_US_2016_03_01:141196007;SNOMEDCT_US_2016_03_01:154678005;SNOMEDCT_US_2016_03_01:155107006;SNOMEDCT_US_2016_03_01:163997001;SNOMEDCT_US_2016_03_01:193353002;SNOMEDCT_US_2016_03_01:267471001;SNOMEDCT_US_2016_03_01:309595004;SNOMEDCT_US_2016_03_01:48550…
278619178	Prolactin -<> Diabetic Retinopathy	regulation	Pubmed central 2014:4241584;	Circulating <b>PRL</b> influences the progression of <b>diabetic retinopathy</b> after its intraocular conversion to vasoinhibins.[Pubmed central 2014:4241584];	328109	Protein	Prolactin	PRL;Prolactin;gha-1;GHA1;prl-type;prolactin--an;prolactin-type;	SWISSPROT_AC:P01236;SWISSPROT_ID:PRL_HUMAN;EMBL:BC015850;EMBL:D00411;EMBL:M29386;EMBL:U75583;EMBL:V00566;EMBL:X00540;EMBL:X00541;EMBL:X00543;EMBL:X00544;EMBL:X54393;RefSeq:NP_000939.1;RefSeq:NP_001157030.1;ProteinModelPortal:P01236;STRING:9606.ENSP00000302150;SWISSPROT_AC_OLD:Q15199;SWISSPROT_AC_OLD:Q92996;SMR:P01236;GeneID:5617;KEGG:hsa:5617;PIR:A61402;PIR:A90998;eggNOG:ENOG410II74;eggNOG:ENOG41…	699	Disease	Diabetic Retinopathy	Diabetic Retinopathy;Retinal abnormality - diabetes-related;diabetic retinopathy--an;diabetic-retinopathy;retinopathy diabetic;retinopathy of diabetic;	Mesh_UI:D003930;Mesh_MN:C11.768.257;Mesh_MN:C14.907.320.382;Mesh_MN:C19.246.099.500.382;DOID:8947;NCI:C34538;ICD9CM:362.0;UMLS_CUI:C0011884;SNOMEDCT_US_2016_03_01:141196007;SNOMEDCT_US_2016_03_01:154678005;SNOMEDCT_US_2016_03_01:155107006;SNOMEDCT_US_2016_03_01:163997001;SNOMEDCT_US_2016_03_01:193353002;SNOMEDCT_US_2016_03_01:267471001;SNOMEDCT_US_2016_03_01:309595004;SNOMEDCT_US_2016_03_01:48550…
278623551	Pituitary adenylate cyclase-activating polypeptide -<> Diabetic Retinopathy	treatment	Pubmed central 2015:4446501;	<b>PACAP</b> Protection in <b>Diabetic Retinopathy</b>.[Pubmed central 2015:4446501];	298227	Protein	Pituitary adenylate cyclase-activating polypeptide	ADCYAP1;PACA;PACAP;Pituitary adenylate cyclase-activating polypeptide;adcyap 1;adenylate cyclase activating polypeptide 1;adenylate cyclase activating polypeptide type 1;adenylate cyclase activating polypeptide type i;adenylate cyclase-activating polypeptide 1;adenylate cyclase-activating polypeptide i;adenylate cyclase-activating polypeptide type 1;adenylate cyclase-activating polypeptide type i…	SWISSPROT_AC:P18509;SWISSPROT_ID:PACA_HUMAN;EMBL:AK313050;EMBL:BC093837;EMBL:BC101803;EMBL:S83513;EMBL:X60435;RefSeq:NP_001093203.1;RefSeq:NP_001108.2;ProteinModelPortal:P18509;STRING:9606.ENSP00000411658;SWISSPROT_AC_OLD:B2R7N4;SWISSPROT_AC_OLD:Q52LQ0;SMR:P18509;GeneID:116;KEGG:hsa:116;PIR:I84638;eggNOG:ENOG410IWIZ;eggNOG:ENOG4111FZG;UniGene:Hs.531719;UniGene:Hs.727476;GO:GO:0001541;GO:GO:000166…	699	Disease	Diabetic Retinopathy	Diabetic Retinopathy;Retinal abnormality - diabetes-related;diabetic retinopathy--an;diabetic-retinopathy;retinopathy diabetic;retinopathy of diabetic;	Mesh_UI:D003930;Mesh_MN:C11.768.257;Mesh_MN:C14.907.320.382;Mesh_MN:C19.246.099.500.382;DOID:8947;NCI:C34538;ICD9CM:362.0;UMLS_CUI:C0011884;SNOMEDCT_US_2016_03_01:141196007;SNOMEDCT_US_2016_03_01:154678005;SNOMEDCT_US_2016_03_01:155107006;SNOMEDCT_US_2016_03_01:163997001;SNOMEDCT_US_2016_03_01:193353002;SNOMEDCT_US_2016_03_01:267471001;SNOMEDCT_US_2016_03_01:309595004;SNOMEDCT_US_2016_03_01:48550…
278707404	SOCS3 -<> Diabetic Retinopathy	treatment	Pubmed central 2017:5727685;	Since the SOCS3-STAT3 pathway plays a fundamental role in the pathogenesis of DR, it is necessary to explore new type of drugs for the treatment of <b>DR</b> by targeting <b>SOCS3</b> or STAT3.[Pubmed central 2017:5727685];	454066	Protein	SOCS3	CIS-3;CIS3;Cytokine-inducible SH2 protein 3;SOCS-3;SOCS3;SSI-3;SSI3;STAT-induced STAT inhibitor 3;Suppressor of cytokine signaling 3;ATOD4;cis 3;cish-3;Cish3;cytokine-inducible sh2 protein-3;cytokine-inducible sh2-protein 3;socs 3;ssi 3;suppressor of cytokine signaling -3;suppressor of cytokine signaling-3;suppressor of cytokine signaling3;suppressor of the cytokine signaling 3;suppressor of the …	SWISSPROT_AC:O14543;SWISSPROT_ID:SOCS3_HUMAN;EMBL:AB004904;EMBL:AB006967;EMBL:AF159854;EMBL:BC060858;RefSeq:NP_003946.3;ProteinModelPortal:O14543;STRING:9606.ENSP00000330341;SWISSPROT_AC_OLD:O14509;GeneID:9021;KEGG:hsa:9021;PIR:JC5627;PIR:JC5761;eggNOG:ENOG4111V4J;eggNOG:KOG4566;UniGene:Hs.527973;UniGene:Hs.703620;GO:GO:0004860;GO:GO:0005737;GO:GO:0005829;GO:GO:0007259;GO:GO:0016567;GO:GO:0019221…	699	Disease	Diabetic Retinopathy	Diabetic Retinopathy;Retinal abnormality - diabetes-related;diabetic retinopathy--an;diabetic-retinopathy;retinopathy diabetic;retinopathy of diabetic;	Mesh_UI:D003930;Mesh_MN:C11.768.257;Mesh_MN:C14.907.320.382;Mesh_MN:C19.246.099.500.382;DOID:8947;NCI:C34538;ICD9CM:362.0;UMLS_CUI:C0011884;SNOMEDCT_US_2016_03_01:141196007;SNOMEDCT_US_2016_03_01:154678005;SNOMEDCT_US_2016_03_01:155107006;SNOMEDCT_US_2016_03_01:163997001;SNOMEDCT_US_2016_03_01:193353002;SNOMEDCT_US_2016_03_01:267471001;SNOMEDCT_US_2016_03_01:309595004;SNOMEDCT_US_2016_03_01:48550…
279711044	Somatostatin -<> Diabetic Retinopathy	regulation	Pubmed central 2010:2825554;	In <b>DR</b> there is a downregulation of <b>SST</b> that is associated with retinal neurodegeneration [137].[Pubmed central 2010:2825554];Therefore, the neuroretinal damage that occurs in <b>DR</b> might be the reason for the decreased <b>SST</b> levels detected in the vitreous fluid of these patients.[Pubmed central 2010:2825554];	453271	Protein	Somatostatin	Growth hormone release-inhibiting factor;SMS;Somatostatin;SST;growth hormone release inhibiting factor;sms-type;SMST;somatostatin-type;sst-subtype;	SWISSPROT_AC:P61278;SWISSPROT_ID:SMS_HUMAN;EMBL:AK312177;EMBL:BC032625;EMBL:CH471052;EMBL:J00306;RefSeq:NP_001039.1;ProteinModelPortal:P61278;STRING:9606.ENSP00000287641;SWISSPROT_AC_OLD:B2R5G3;SWISSPROT_AC_OLD:P01166;SMR:P61278;GeneID:6750;KEGG:hsa:6750;PIR:A43614;eggNOG:ENOG410IXQ5;eggNOG:ENOG4111WUI;UniGene:Hs.12409;GO:GO:0005179;GO:GO:0005576;GO:GO:0005615;GO:GO:0006972;GO:GO:0007166;GO:GO:00…	699	Disease	Diabetic Retinopathy	Diabetic Retinopathy;Retinal abnormality - diabetes-related;diabetic retinopathy--an;diabetic-retinopathy;retinopathy diabetic;retinopathy of diabetic;	Mesh_UI:D003930;Mesh_MN:C11.768.257;Mesh_MN:C14.907.320.382;Mesh_MN:C19.246.099.500.382;DOID:8947;NCI:C34538;ICD9CM:362.0;UMLS_CUI:C0011884;SNOMEDCT_US_2016_03_01:141196007;SNOMEDCT_US_2016_03_01:154678005;SNOMEDCT_US_2016_03_01:155107006;SNOMEDCT_US_2016_03_01:163997001;SNOMEDCT_US_2016_03_01:193353002;SNOMEDCT_US_2016_03_01:267471001;SNOMEDCT_US_2016_03_01:309595004;SNOMEDCT_US_2016_03_01:48550…
280087897	EC-SOD -<> Diabetic Retinopathy	treatment	Pubmed central 2017:5525008;	therefore, the maintenance of <b>SOD3</b> expression at high levels is important for the prevention of <b>DR</b>.[Pubmed central 2017:5525008];	454263	Protein	EC-SOD	EC 1.15.1.1;EC-SOD;Extracellular superoxide dismutase [Cu-Zn];SOD3;SODE;ec sod;ec- sod;sod - ec;sod ec;superoxide dismutase 3, extracellular;	SWISSPROT_AC:P08294;SWISSPROT_ID:SODE_HUMAN;EMBL:AY787834;EMBL:BC014418;EMBL:CR541853;EMBL:J02947;EMBL:U10116;RefSeq:NP_003093.2;ProteinModelPortal:P08294;STRING:9606.ENSP00000371554;SWISSPROT_AC_OLD:Q5U781;SWISSPROT_AC_OLD:Q6FHA2;SMR:P08294;GeneID:6649;KEGG:hsa:6649;PIR:A28301;eggNOG:COG2032;eggNOG:KOG0441;UniGene:Hs.2420;GO:GO:0000302;GO:GO:0001666;GO:GO:0004784;GO:GO:0005507;GO:GO:0005576;GO:G…	699	Disease	Diabetic Retinopathy	Diabetic Retinopathy;Retinal abnormality - diabetes-related;diabetic retinopathy--an;diabetic-retinopathy;retinopathy diabetic;retinopathy of diabetic;	Mesh_UI:D003930;Mesh_MN:C11.768.257;Mesh_MN:C14.907.320.382;Mesh_MN:C19.246.099.500.382;DOID:8947;NCI:C34538;ICD9CM:362.0;UMLS_CUI:C0011884;SNOMEDCT_US_2016_03_01:141196007;SNOMEDCT_US_2016_03_01:154678005;SNOMEDCT_US_2016_03_01:155107006;SNOMEDCT_US_2016_03_01:163997001;SNOMEDCT_US_2016_03_01:193353002;SNOMEDCT_US_2016_03_01:267471001;SNOMEDCT_US_2016_03_01:309595004;SNOMEDCT_US_2016_03_01:48550…
280263306	Cystatin-C -<> Diabetic Retinopathy	regulation	Pubmed central 2015:4630396;	If confirmed by future prospective studies and in other populations, a triple marker approach may have implications on changing clinical practice to incorporate <b>cystatin C</b> to improve risk stratification of <b>DR</b> in persons with CKD.[Pubmed central 2015:4630396];	90894	Protein	Cystatin-C	CST3;Cystatin-3;Cystatin-C;CYTC;Gamma-trace;Neuroendocrine basic polypeptide;Post-gamma-globulin;ARMD11;c cystatin;cystatin C;cystatin c--an;cystatin c-type;g-trace;gamma trace;HEL-S-2;post-gamma globulin;	SWISSPROT_AC:P01034;SWISSPROT_ID:CYTC_HUMAN;EMBL:AK312213;EMBL:AL121894;EMBL:BC013083;EMBL:BC110305;EMBL:BT006839;EMBL:CH471133;EMBL:CR541988;EMBL:CR542018;EMBL:M27889;EMBL:M27890;EMBL:M27891;EMBL:X05607;EMBL:X52255;EMBL:X61681;EMBL:X61682;EMBL:X61683;RefSeq:NP_000090.1;RefSeq:NP_001275543.1;ProteinModelPortal:P01034;STRING:9606.ENSP00000366124;SWISSPROT_AC_OLD:B2R5J9;SWISSPROT_AC_OLD:D3DW42;SWIS…	699	Disease	Diabetic Retinopathy	Diabetic Retinopathy;Retinal abnormality - diabetes-related;diabetic retinopathy--an;diabetic-retinopathy;retinopathy diabetic;retinopathy of diabetic;	Mesh_UI:D003930;Mesh_MN:C11.768.257;Mesh_MN:C14.907.320.382;Mesh_MN:C19.246.099.500.382;DOID:8947;NCI:C34538;ICD9CM:362.0;UMLS_CUI:C0011884;SNOMEDCT_US_2016_03_01:141196007;SNOMEDCT_US_2016_03_01:154678005;SNOMEDCT_US_2016_03_01:155107006;SNOMEDCT_US_2016_03_01:163997001;SNOMEDCT_US_2016_03_01:193353002;SNOMEDCT_US_2016_03_01:267471001;SNOMEDCT_US_2016_03_01:309595004;SNOMEDCT_US_2016_03_01:48550…
280270443	RPE65 -<> Diabetic Retinopathy	regulation	Pubmed central 2016:4916280;	Shalchi et al. have demonstrated that circulating <b>RPE65</b> mRNA increases with <b>DR</b> severity while plasma mRNA levels from retinoschisin decrease [193].[Pubmed central 2016:4916280];	406851	Protein	RPE65	All-trans-retinyl-palmitate hydrolase;EC 3.1.1.64;Retinal pigment epithelium-specific 65 kDa protein;Retinoid isomerohydrolase;Retinol isomerase;RPE65;BCO3;lc alpha 2;lc alpha-2;lc alpha2;lca ii;lca type ii;LCA2;mRPE65;rd 12;rd-12;rd12;retinal pigment epithelium specific 65 kda protein;retinal pigment epithelium-specific 65-kda protein;rp -20;rp 20;RP20;rpe 65;rpe-65;RPE65, retinoid isomerohydrol…	SWISSPROT_AC:Q16518;SWISSPROT_ID:RPE65_HUMAN;EMBL:AF039855;EMBL:AF039856;EMBL:AF039857;EMBL:AF039858;EMBL:AF039859;EMBL:AF039860;EMBL:AF039861;EMBL:AF039862;EMBL:AF039863;EMBL:AF039864;EMBL:AF039865;EMBL:AF039866;EMBL:AF039867;EMBL:AF039868;EMBL:AK289925;EMBL:AL139413;EMBL:BC075035;EMBL:BC075036;EMBL:CH471059;EMBL:U18991;EMBL:U20476;EMBL:U20477;EMBL:U20478;EMBL:U20479;EMBL:U20481;EMBL:U20482;EMBL…	699	Disease	Diabetic Retinopathy	Diabetic Retinopathy;Retinal abnormality - diabetes-related;diabetic retinopathy--an;diabetic-retinopathy;retinopathy diabetic;retinopathy of diabetic;	Mesh_UI:D003930;Mesh_MN:C11.768.257;Mesh_MN:C14.907.320.382;Mesh_MN:C19.246.099.500.382;DOID:8947;NCI:C34538;ICD9CM:362.0;UMLS_CUI:C0011884;SNOMEDCT_US_2016_03_01:141196007;SNOMEDCT_US_2016_03_01:154678005;SNOMEDCT_US_2016_03_01:155107006;SNOMEDCT_US_2016_03_01:163997001;SNOMEDCT_US_2016_03_01:193353002;SNOMEDCT_US_2016_03_01:267471001;SNOMEDCT_US_2016_03_01:309595004;SNOMEDCT_US_2016_03_01:48550…
280270452	RS1 -<> Diabetic Retinopathy	regulation	Pubmed central 2016:4916280;	The authors of these studies suggest that the possible mechanisms by which circulating mRNA levels of RPE65 and <b>retinoschisin</b> increase with the severity of <b>DR</b> are release from dead and dying retinal cells and possible upregulation of their transcription and/or controlled secretion of their mRNA [190, 193].[Pubmed central 2016:4916280];	528635	Protein	RS1	Retinoschisin;RS1;X-linked juvenile retinoschisis protein;XLRS1;retinoschisin 1;RS;rs 1;rs i;rs type i;rs-1;rs-i;rs1-type;xlrs 1;	SWISSPROT_AC:O15537;SWISSPROT_ID:XLRS1_HUMAN;EMBL:AF014459;EMBL:AF018958;EMBL:AF018959;EMBL:AF018960;EMBL:AF018961;EMBL:AF018962;EMBL:AF018963;EMBL:DQ426892;EMBL:Z92542;EMBL:Z94056;RefSeq:NP_000321.1;ProteinModelPortal:O15537;STRING:9606.ENSP00000369320;SWISSPROT_AC_OLD:Q0QD39;SMR:O15537;GeneID:6247;KEGG:hsa:6247;eggNOG:ENOG410IIHQ;eggNOG:ENOG410YGW6;UniGene:Hs.715725;GO:GO:0001786;GO:GO:0005546;…	699	Disease	Diabetic Retinopathy	Diabetic Retinopathy;Retinal abnormality - diabetes-related;diabetic retinopathy--an;diabetic-retinopathy;retinopathy diabetic;retinopathy of diabetic;	Mesh_UI:D003930;Mesh_MN:C11.768.257;Mesh_MN:C14.907.320.382;Mesh_MN:C19.246.099.500.382;DOID:8947;NCI:C34538;ICD9CM:362.0;UMLS_CUI:C0011884;SNOMEDCT_US_2016_03_01:141196007;SNOMEDCT_US_2016_03_01:154678005;SNOMEDCT_US_2016_03_01:155107006;SNOMEDCT_US_2016_03_01:163997001;SNOMEDCT_US_2016_03_01:193353002;SNOMEDCT_US_2016_03_01:267471001;SNOMEDCT_US_2016_03_01:309595004;SNOMEDCT_US_2016_03_01:48550…
281244800	TXNIP -<> Diabetic Retinopathy	treatment	Pubmed central 2014:4137538;Pubmed central 2016:4915319;	<b>TXNIP</b> silencing in vivo using this technique completely prevents early molecular abnormalities of <b>DR</b>, which include retinal inflammation, capillary basement membrane thickening, gliosis, and ganglion cell death [17].[Pubmed central 2014:4137538];TXNIP plays a central role in promoting neurovascular dysfunction in DR and the epigenetic silencing of <b>TXNIP</b> prevents <b>DR</b> pro…	506352	Protein	TXNIP	Thioredoxin-binding protein 2;Thioredoxin-interacting protein;TXNIP;VDUP1;Vitamin D3 up-regulated protein 1;ARRDC6;EST01027;HHCPA78;protein thioredoxin-interacting;THIF;thioredoxin interacting protein;thioredoxin-interacting-protein;vdup-1;vitamin d3 up-regulated protein-1;vitamin d3-up-regulated protein 1;	SWISSPROT_AC:Q9H3M7;SWISSPROT_ID:TXNIP_HUMAN;EMBL:AB051901;EMBL:AF333001;EMBL:AK304670;EMBL:AL138842;EMBL:AL160282;EMBL:AY594328;EMBL:BC093702;EMBL:BC093704;EMBL:S73591;RefSeq:NP_001300901.1;RefSeq:NP_006463.3;ProteinModelPortal:Q9H3M7;STRING:9606.ENSP00000358323;SWISSPROT_AC_OLD:B4E3D3;SWISSPROT_AC_OLD:Q16226;SWISSPROT_AC_OLD:Q6PML0;SWISSPROT_AC_OLD:Q9BXG9;SMR:Q9H3M7;GeneID:10628;KEGG:hsa:10628;…	699	Disease	Diabetic Retinopathy	Diabetic Retinopathy;Retinal abnormality - diabetes-related;diabetic retinopathy--an;diabetic-retinopathy;retinopathy diabetic;retinopathy of diabetic;	Mesh_UI:D003930;Mesh_MN:C11.768.257;Mesh_MN:C14.907.320.382;Mesh_MN:C19.246.099.500.382;DOID:8947;NCI:C34538;ICD9CM:362.0;UMLS_CUI:C0011884;SNOMEDCT_US_2016_03_01:141196007;SNOMEDCT_US_2016_03_01:154678005;SNOMEDCT_US_2016_03_01:155107006;SNOMEDCT_US_2016_03_01:163997001;SNOMEDCT_US_2016_03_01:193353002;SNOMEDCT_US_2016_03_01:267471001;SNOMEDCT_US_2016_03_01:309595004;SNOMEDCT_US_2016_03_01:48550…
281246886	ICAM-1 -<> Diabetic Retinopathy	regulation	Pubmed central 2015:4363713;	VEGFR1 Blockade Inhibits <b>ICAM-1</b> Upregulation in <b>DR</b>.[Pubmed central 2015:4363713];	192760	Protein	ICAM-1	CD54 antigen;ICAM-1;ICAM1;Intercellular adhesion molecule 1;Major group rhinovirus receptor;b beta 2;bb-2;BB2;bbeta2;beta chain beta 2;beta chain of the beta 2;beta chain of the beta2;beta-chain beta 2;beta-chain of beta 2;cd 54;cd-54;CD54;icam - 1;icam -1;icam 1;icam i;icam- 1;icam- i;icam-i;intercellular adhesion molecule -1;intercellular adhesion molecule i;intercellular adhesion molecule type…	SWISSPROT_AC:P05362;SWISSPROT_ID:ICAM1_HUMAN;EMBL:AF340039;EMBL:AK312636;EMBL:AY225514;EMBL:BC015969;EMBL:BT006854;EMBL:CH471106;EMBL:J03132;EMBL:M24283;EMBL:X06990;EMBL:X57151;EMBL:X59286;EMBL:X59287;EMBL:X59288;RefSeq:NP_000192.2;ProteinModelPortal:P05362;STRING:9606.ENSP00000264832;SWISSPROT_AC_OLD:B2R6M3;SWISSPROT_AC_OLD:Q5NKV7;SWISSPROT_AC_OLD:Q96B50;SMR:P05362;GeneID:3383;KEGG:hsa:3383;PIR:…	699	Disease	Diabetic Retinopathy	Diabetic Retinopathy;Retinal abnormality - diabetes-related;diabetic retinopathy--an;diabetic-retinopathy;retinopathy diabetic;retinopathy of diabetic;	Mesh_UI:D003930;Mesh_MN:C11.768.257;Mesh_MN:C14.907.320.382;Mesh_MN:C19.246.099.500.382;DOID:8947;NCI:C34538;ICD9CM:362.0;UMLS_CUI:C0011884;SNOMEDCT_US_2016_03_01:141196007;SNOMEDCT_US_2016_03_01:154678005;SNOMEDCT_US_2016_03_01:155107006;SNOMEDCT_US_2016_03_01:163997001;SNOMEDCT_US_2016_03_01:193353002;SNOMEDCT_US_2016_03_01:267471001;SNOMEDCT_US_2016_03_01:309595004;SNOMEDCT_US_2016_03_01:48550…
281246893	FLT-1 -<> Diabetic Retinopathy	regulation	Pubmed central 2015:4363713;	<b>VEGFR1</b> Blockade Inhibits Vascular Leakage in <b>DR</b>.[Pubmed central 2015:4363713];	521317	Protein	FLT-1	EC 2.7.10.1;FLT;FLT-1;FLT1;Fms-like tyrosine kinase 1;FRT;Tyrosine-protein kinase FRT;Tyrosine-protein kinase receptor FLT;Vascular endothelial growth factor receptor 1;Vascular permeability factor receptor;VEGFR-1;VEGFR1;VGFR1;flt - 1;flt -1;flt 1;flt- 1;flt- i;flt-i;fms like tyrosine kinase 1;fms like tyrosine kinase-1;fms related tyrosine kinase 1;fms-like tyrosine kinase i;fms-like tyrosine k…	SWISSPROT_AC:P17948;SWISSPROT_ID:VGFR1_HUMAN;EMBL:AF063657;EMBL:AK292936;EMBL:AK300392;EMBL:AL138712;EMBL:AL139005;EMBL:BC039007;EMBL:CH471075;EMBL:D00133;EMBL:DQ836394;EMBL:DQ836395;EMBL:DQ836396;EMBL:EF491868;EMBL:EF491869;EMBL:EF491870;EMBL:EU332841;EMBL:EU360600;EMBL:EU368830;EMBL:EU826561;EMBL:U01134;EMBL:X51602;RefSeq:NP_001153392.1;RefSeq:NP_001153502.1;RefSeq:NP_001153503.1;RefSeq:NP_0020…	699	Disease	Diabetic Retinopathy	Diabetic Retinopathy;Retinal abnormality - diabetes-related;diabetic retinopathy--an;diabetic-retinopathy;retinopathy diabetic;retinopathy of diabetic;	Mesh_UI:D003930;Mesh_MN:C11.768.257;Mesh_MN:C14.907.320.382;Mesh_MN:C19.246.099.500.382;DOID:8947;NCI:C34538;ICD9CM:362.0;UMLS_CUI:C0011884;SNOMEDCT_US_2016_03_01:141196007;SNOMEDCT_US_2016_03_01:154678005;SNOMEDCT_US_2016_03_01:155107006;SNOMEDCT_US_2016_03_01:163997001;SNOMEDCT_US_2016_03_01:193353002;SNOMEDCT_US_2016_03_01:267471001;SNOMEDCT_US_2016_03_01:309595004;SNOMEDCT_US_2016_03_01:48550…
281258545	IL-2 -<> Diabetic Retinopathy	regulation	Pubmed central 2017:5478856;	Although some studies have suggested the antiangiogenetic and protective effects of IL-2, we found that the concentration of <b>IL-2</b> increased with the progression of <b>DR</b> in our study [9, 18].[Pubmed central 2017:5478856];	197509	Protein	IL-2	Aldesleukin;IL-2;IL2;Interleukin-2;T-cell growth factor;TCGF;chain-il-2;growth factor t-cell;il - 2;il -2;il 2;il ii;il- 2;il-2-type;il-ii;interleukin -2;interleukin 2;interleukin ii;interleukin- 2;interleukin2;lymphokine;t cell growth factor;t cell-growth factor;t-cell growth-factor;t-cell-growth-factor;	SWISSPROT_AC:P60568;SWISSPROT_ID:IL2_HUMAN;EMBL:AF359939;EMBL:BC066255;EMBL:BC066257;EMBL:BC070338;EMBL:J00264;EMBL:K02056;EMBL:M13879;EMBL:M22005;EMBL:M33199;EMBL:S77834;EMBL:S82692;EMBL:V00564;EMBL:X00695;EMBL:X01586;RefSeq:NP_000577.2;ProteinModelPortal:P60568;STRING:9606.ENSP00000226730;SWISSPROT_AC_OLD:P01585;SMR:P60568;GeneID:3558;KEGG:hsa:3558;PIR:A01849;eggNOG:ENOG410J049;eggNOG:ENOG41119…	699	Disease	Diabetic Retinopathy	Diabetic Retinopathy;Retinal abnormality - diabetes-related;diabetic retinopathy--an;diabetic-retinopathy;retinopathy diabetic;retinopathy of diabetic;	Mesh_UI:D003930;Mesh_MN:C11.768.257;Mesh_MN:C14.907.320.382;Mesh_MN:C19.246.099.500.382;DOID:8947;NCI:C34538;ICD9CM:362.0;UMLS_CUI:C0011884;SNOMEDCT_US_2016_03_01:141196007;SNOMEDCT_US_2016_03_01:154678005;SNOMEDCT_US_2016_03_01:155107006;SNOMEDCT_US_2016_03_01:163997001;SNOMEDCT_US_2016_03_01:193353002;SNOMEDCT_US_2016_03_01:267471001;SNOMEDCT_US_2016_03_01:309595004;SNOMEDCT_US_2016_03_01:48550…
281258557	IL-10 -<> Diabetic Retinopathy	regulation	Pubmed central 2015:4622225;Pubmed central 2017:5478856;	As a result, low serum IL-10 expression in the DR group suggests that <b>IL-10</b> may reduce diabetes incidence in <b>DR</b> rats, and it may improve DR prognosis.[Pubmed central 2015:4622225];The concentrations of IL-6 and <b>IL-10</b> increased gradually with the degree of <b>DR</b> in our study.[Pubmed central 2017:5478856];	197216	Protein	IL-10	CSIF;Cytokine synthesis inhibitory factor;IL-10;IL10;Interleukin-10;cytokine synthesis-inhibitory factor;GVHDS;il -10;il 10;il- 10;il--10;il-1 0;il-10-type;il-x;il10 a;IL10A;interleukin - 10;interleukin -10;interleukin 10;interleukin- 10;interleukin--10;interleukin-x;interleukin10;TGIF;	SWISSPROT_AC:P22301;SWISSPROT_ID:IL10_HUMAN;EMBL:AF418271;EMBL:AY029171;EMBL:M57627;EMBL:U16720;RefSeq:NP_000563.1;ProteinModelPortal:P22301;STRING:9606.ENSP00000412237;SMR:P22301;GeneID:3586;KEGG:hsa:3586;PIR:A38580;eggNOG:ENOG410IYFW;eggNOG:ENOG4111PXC;UniGene:Hs.193717;GO:GO:0002237;GO:GO:0002740;GO:GO:0002875;GO:GO:0002904;GO:GO:0005125;GO:GO:0005141;GO:GO:0005615;GO:GO:0005737;GO:GO:0006954;…	699	Disease	Diabetic Retinopathy	Diabetic Retinopathy;Retinal abnormality - diabetes-related;diabetic retinopathy--an;diabetic-retinopathy;retinopathy diabetic;retinopathy of diabetic;	Mesh_UI:D003930;Mesh_MN:C11.768.257;Mesh_MN:C14.907.320.382;Mesh_MN:C19.246.099.500.382;DOID:8947;NCI:C34538;ICD9CM:362.0;UMLS_CUI:C0011884;SNOMEDCT_US_2016_03_01:141196007;SNOMEDCT_US_2016_03_01:154678005;SNOMEDCT_US_2016_03_01:155107006;SNOMEDCT_US_2016_03_01:163997001;SNOMEDCT_US_2016_03_01:193353002;SNOMEDCT_US_2016_03_01:267471001;SNOMEDCT_US_2016_03_01:309595004;SNOMEDCT_US_2016_03_01:48550…
281795502	EPO -<> Diabetic Retinopathy	treatment	Pubmed central 2014:4179113;	They hypothesized that because of its protective role in retinal pericytes, <b>EPO</b> may have potential as a novel therapeutic agent for the treatment of early <b>DR</b>.[Pubmed central 2014:4179113];	308156	Protein	EPO	EC 1.11.1.7;Eosinophil peroxidase;EPER;EPO;EPP;EPX;PERE;an-epo;epo-type;EPX-PEN;EPXD;peroxidase eosinophil;peroxidase the eosinophil;	SWISSPROT_AC:P11678;SWISSPROT_ID:PERE_HUMAN;EMBL:DQ054598;EMBL:M29904;EMBL:M29905;EMBL:M29906;EMBL:M29907;EMBL:M29908;EMBL:M29909;EMBL:M29910;EMBL:M29911;EMBL:M29912;EMBL:M29913;EMBL:X14346;RefSeq:NP_000493.1;ProteinModelPortal:P11678;STRING:9606.ENSP00000225371;SWISSPROT_AC_OLD:Q4TVP3;SMR:P11678;GeneID:8288;KEGG:hsa:8288;PIR:A34408;eggNOG:ENOG410XPZ3;eggNOG:KOG2408;UniGene:Hs.279259;GO:GO:000221…	699	Disease	Diabetic Retinopathy	Diabetic Retinopathy;Retinal abnormality - diabetes-related;diabetic retinopathy--an;diabetic-retinopathy;retinopathy diabetic;retinopathy of diabetic;	Mesh_UI:D003930;Mesh_MN:C11.768.257;Mesh_MN:C14.907.320.382;Mesh_MN:C19.246.099.500.382;DOID:8947;NCI:C34538;ICD9CM:362.0;UMLS_CUI:C0011884;SNOMEDCT_US_2016_03_01:141196007;SNOMEDCT_US_2016_03_01:154678005;SNOMEDCT_US_2016_03_01:155107006;SNOMEDCT_US_2016_03_01:163997001;SNOMEDCT_US_2016_03_01:193353002;SNOMEDCT_US_2016_03_01:267471001;SNOMEDCT_US_2016_03_01:309595004;SNOMEDCT_US_2016_03_01:48550…
281795576	EPA -<> Diabetic Retinopathy	treatment	Pubmed central 2014:4179113;	They hypothesized that because of its protective role in retinal pericytes, <b>EPO</b> may have potential as a novel therapeutic agent for the treatment of early <b>DR</b>.[Pubmed central 2014:4179113];	489894	Protein	EPA	CLGI;Collagenase inhibitor;EPA;Erythroid-potentiating activity;Fibroblast collagenase inhibitor;Metalloproteinase inhibitor 1;TIMP;TIMP-1;TIMP1;Tissue inhibitor of metalloproteinases 1;an-epo;collagenase-inhibitor;epa-type;EPO;epo-type;erythroid potentiating activity;HCI;inhibitor of collagenase;inhibitor of the collagenase;inhibitor-1 of metalloproteinase;metalloproteinase inhibitor type 1;metal…	SWISSPROT_AC:P01033;SWISSPROT_ID:TIMP1_HUMAN;EMBL:BC000866;EMBL:D11139;EMBL:L47361;EMBL:M12670;EMBL:M59906;EMBL:S68252;EMBL:X02598;EMBL:X03124;RefSeq:NP_003245.1;ProteinModelPortal:P01033;STRING:9606.ENSP00000218388;SWISSPROT_AC_OLD:Q14252;SWISSPROT_AC_OLD:Q9UCU1;SMR:P01033;GeneID:7076;KEGG:hsa:7076;PIR:A93372;eggNOG:ENOG41103NU;eggNOG:KOG4745;UniGene:Hs.522632;GO:GO:0001775;GO:GO:0002020;GO:GO:0…	699	Disease	Diabetic Retinopathy	Diabetic Retinopathy;Retinal abnormality - diabetes-related;diabetic retinopathy--an;diabetic-retinopathy;retinopathy diabetic;retinopathy of diabetic;	Mesh_UI:D003930;Mesh_MN:C11.768.257;Mesh_MN:C14.907.320.382;Mesh_MN:C19.246.099.500.382;DOID:8947;NCI:C34538;ICD9CM:362.0;UMLS_CUI:C0011884;SNOMEDCT_US_2016_03_01:141196007;SNOMEDCT_US_2016_03_01:154678005;SNOMEDCT_US_2016_03_01:155107006;SNOMEDCT_US_2016_03_01:163997001;SNOMEDCT_US_2016_03_01:193353002;SNOMEDCT_US_2016_03_01:267471001;SNOMEDCT_US_2016_03_01:309595004;SNOMEDCT_US_2016_03_01:48550…
282108744	MCP-1 -<> Diabetic Retinopathy	treatment	Pubmed central 2012:3457631;	Further research is needed to establish the relevance of inhibitors of <b>MCP-1</b> for preventing <b>DR</b>.[Pubmed central 2012:3457631];	57718	Protein	MCP-1	C-C motif chemokine 2;CCL2;HC11;MCAF;MCP-1;MCP1;Monocyte chemoattractant protein 1;Monocyte chemotactic and activating factor;Monocyte chemotactic protein 1;Monocyte secretory protein JE;SCYA2;Small-inducible cytokine A2;c-c chemokine motif ligand 2;C-C motif chemokine ligand 2;c-c motif chemokine ligand-2;c-c motif ligand 2 chemokine;chemokine c-c motif ligand 2;chemokine c-c motif ligand-2;GDCF…	SWISSPROT_AC:P13500;SWISSPROT_ID:CCL2_HUMAN;EMBL:A17786;EMBL:AF519531;EMBL:AK311960;EMBL:BC009716;EMBL:BT007329;EMBL:CH471147;EMBL:M24545;EMBL:M28223;EMBL:M28224;EMBL:M28225;EMBL:M28226;EMBL:M30816;EMBL:M31625;EMBL:M31626;EMBL:M37719;EMBL:S69738;EMBL:S71513;EMBL:X14768;EMBL:Y18933;RefSeq:NP_002973.1;ProteinModelPortal:P13500;STRING:9606.ENSP00000225831;SWISSPROT_AC_OLD:B2R4V3;SWISSPROT_AC_OLD:Q9U…	699	Disease	Diabetic Retinopathy	Diabetic Retinopathy;Retinal abnormality - diabetes-related;diabetic retinopathy--an;diabetic-retinopathy;retinopathy diabetic;retinopathy of diabetic;	Mesh_UI:D003930;Mesh_MN:C11.768.257;Mesh_MN:C14.907.320.382;Mesh_MN:C19.246.099.500.382;DOID:8947;NCI:C34538;ICD9CM:362.0;UMLS_CUI:C0011884;SNOMEDCT_US_2016_03_01:141196007;SNOMEDCT_US_2016_03_01:154678005;SNOMEDCT_US_2016_03_01:155107006;SNOMEDCT_US_2016_03_01:163997001;SNOMEDCT_US_2016_03_01:193353002;SNOMEDCT_US_2016_03_01:267471001;SNOMEDCT_US_2016_03_01:309595004;SNOMEDCT_US_2016_03_01:48550…
282108779	ICAM-1 -<> Diabetic Retinopathy	treatment	Pubmed central 2012:3457666;	Recently, Hirano et al. described a novel therapeutic option for the treatment of <b>DR</b> by targeting <b>ICAM-1</b>.[Pubmed central 2012:3457666];	192760	Protein	ICAM-1	CD54 antigen;ICAM-1;ICAM1;Intercellular adhesion molecule 1;Major group rhinovirus receptor;b beta 2;bb-2;BB2;bbeta2;beta chain beta 2;beta chain of the beta 2;beta chain of the beta2;beta-chain beta 2;beta-chain of beta 2;cd 54;cd-54;CD54;icam - 1;icam -1;icam 1;icam i;icam- 1;icam- i;icam-i;intercellular adhesion molecule -1;intercellular adhesion molecule i;intercellular adhesion molecule type…	SWISSPROT_AC:P05362;SWISSPROT_ID:ICAM1_HUMAN;EMBL:AF340039;EMBL:AK312636;EMBL:AY225514;EMBL:BC015969;EMBL:BT006854;EMBL:CH471106;EMBL:J03132;EMBL:M24283;EMBL:X06990;EMBL:X57151;EMBL:X59286;EMBL:X59287;EMBL:X59288;RefSeq:NP_000192.2;ProteinModelPortal:P05362;STRING:9606.ENSP00000264832;SWISSPROT_AC_OLD:B2R6M3;SWISSPROT_AC_OLD:Q5NKV7;SWISSPROT_AC_OLD:Q96B50;SMR:P05362;GeneID:3383;KEGG:hsa:3383;PIR:…	699	Disease	Diabetic Retinopathy	Diabetic Retinopathy;Retinal abnormality - diabetes-related;diabetic retinopathy--an;diabetic-retinopathy;retinopathy diabetic;retinopathy of diabetic;	Mesh_UI:D003930;Mesh_MN:C11.768.257;Mesh_MN:C14.907.320.382;Mesh_MN:C19.246.099.500.382;DOID:8947;NCI:C34538;ICD9CM:362.0;UMLS_CUI:C0011884;SNOMEDCT_US_2016_03_01:141196007;SNOMEDCT_US_2016_03_01:154678005;SNOMEDCT_US_2016_03_01:155107006;SNOMEDCT_US_2016_03_01:163997001;SNOMEDCT_US_2016_03_01:193353002;SNOMEDCT_US_2016_03_01:267471001;SNOMEDCT_US_2016_03_01:309595004;SNOMEDCT_US_2016_03_01:48550…
282120314	CFB -<> Diabetic Retinopathy	regulation	Pubmed central 2013:3707223;	A joint effect between CFH rs800292 and <b>CFB</b> rs1048709 conferring a significantly increased risk for <b>DR</b> was also identified.[Pubmed central 2013:3707223];	61718	Protein	CFB	BF;BFD;C3/C5 convertase;CFAB;CFB;Complement factor B;EC 3.4.21.47;GBG;Glycine-rich beta glycoprotein;PBF2;Properdin factor B;AHUS4;ARMD14;c3/c5-convertase;c5/c3 convertase;cf b;cfb-type;CFBD;complement factor-b;convertase c3/c5;factor b complement;factor b of the complement;FB;FBI12;H2-Bf;	SWISSPROT_AC:P00751;SWISSPROT_ID:CFAB_HUMAN;EMBL:AF019413;EMBL:AF349679;EMBL:AF551848;EMBL:AK223400;EMBL:AL645922;EMBL:AL662849;EMBL:AL844853;EMBL:BC004143;EMBL:BC007990;EMBL:BX005143;EMBL:CH471081;EMBL:CR388219;EMBL:CR759782;EMBL:J00125;EMBL:J00126;EMBL:J00185;EMBL:J00186;EMBL:K01566;EMBL:L15702;EMBL:M15082;EMBL:S67310;EMBL:X00284;EMBL:X72875;RefSeq:NP_001701.2;ProteinModelPortal:P00751;STRING:9…	699	Disease	Diabetic Retinopathy	Diabetic Retinopathy;Retinal abnormality - diabetes-related;diabetic retinopathy--an;diabetic-retinopathy;retinopathy diabetic;retinopathy of diabetic;	Mesh_UI:D003930;Mesh_MN:C11.768.257;Mesh_MN:C14.907.320.382;Mesh_MN:C19.246.099.500.382;DOID:8947;NCI:C34538;ICD9CM:362.0;UMLS_CUI:C0011884;SNOMEDCT_US_2016_03_01:141196007;SNOMEDCT_US_2016_03_01:154678005;SNOMEDCT_US_2016_03_01:155107006;SNOMEDCT_US_2016_03_01:163997001;SNOMEDCT_US_2016_03_01:193353002;SNOMEDCT_US_2016_03_01:267471001;SNOMEDCT_US_2016_03_01:309595004;SNOMEDCT_US_2016_03_01:48550…
282427415	VEGF-B -<> Diabetic Retinopathy	regulation	Pubmed central 2017:5635802;	<b>VEGF-B</b> was found significantly increased in <b>DR</b> patients, and this increase is significantly higher as the DR is at a more advanced stage.[Pubmed central 2017:5635802];In addition, we found a positive correlation between VEGF-B vitreous levels and the CRT or MV measured by OCT, suggesting that overexpression of <b>VEGF-B</b> may influence these quantitative parameters in <b>DR</b> pa…	520251	Protein	VEGF-B	Vascular endothelial growth factor B;VEGF-B;VEGF-related factor;VEGFB;VRF;factor beta-vascular endothelial growth;growth factor beta-vascular endothelial;vascular endothelial growth factor beta;vascular endothelial growth factor type b;vascular endothelial growth factor-b;vascular endothelial growth factor-beta;vegf b;vegf related factor;vegf-beta;vegfbeta;VEGFL;	SWISSPROT_AC:P49765;SWISSPROT_ID:VEGFB_HUMAN;EMBL:BC008818;EMBL:U43368;EMBL:U43369;EMBL:U48801;EMBL:U52819;RefSeq:NP_001230662.1;RefSeq:NP_003368.1;ProteinModelPortal:P49765;STRING:9606.ENSP00000311127;SWISSPROT_AC_OLD:Q16528;SMR:P49765;GeneID:7423;KEGG:hsa:7423;eggNOG:ENOG410II0A;eggNOG:ENOG410ZN1X;UniGene:Hs.732095;GO:GO:0001525;GO:GO:0001666;GO:GO:0001938;GO:GO:0002576;GO:GO:0005576;GO:GO:0005…	699	Disease	Diabetic Retinopathy	Diabetic Retinopathy;Retinal abnormality - diabetes-related;diabetic retinopathy--an;diabetic-retinopathy;retinopathy diabetic;retinopathy of diabetic;	Mesh_UI:D003930;Mesh_MN:C11.768.257;Mesh_MN:C14.907.320.382;Mesh_MN:C19.246.099.500.382;DOID:8947;NCI:C34538;ICD9CM:362.0;UMLS_CUI:C0011884;SNOMEDCT_US_2016_03_01:141196007;SNOMEDCT_US_2016_03_01:154678005;SNOMEDCT_US_2016_03_01:155107006;SNOMEDCT_US_2016_03_01:163997001;SNOMEDCT_US_2016_03_01:193353002;SNOMEDCT_US_2016_03_01:267471001;SNOMEDCT_US_2016_03_01:309595004;SNOMEDCT_US_2016_03_01:48550…
282464884	HMGB1 -<> Diabetic Retinopathy	regulation	Pubmed central 2015:4604733;	It was found that <b>HMGB-1</b> expression increased significantly in <b>DR</b> patients, which can promote angiogenesis and inducing inflammation.[Pubmed central 2015:4604733];	184172	Protein	HMGB1	High mobility group protein 1;High mobility group protein B1;HMG-1;HMG1;HMGB1;high mobility group b1 protein;high mobility group box -1;high mobility group box 1;high mobility group box i;high mobility group box-1;high mobility group box1;high mobility group protein-1;high mobility group protein-b1;high mobility group protein-i;high mobility group-box 1;high mobility group-box1;high mobility of g…	SWISSPROT_AC:P09429;SWISSPROT_ID:HMGB1_HUMAN;EMBL:AK122825;EMBL:AK291494;EMBL:AL353648;EMBL:AY377859;EMBL:BC003378;EMBL:BC030981;EMBL:BC066889;EMBL:BC067732;EMBL:BC141844;EMBL:BT006940;EMBL:BT020159;EMBL:CH471075;EMBL:CR456863;EMBL:CR749614;EMBL:D63874;EMBL:EF157968;EMBL:EU012027;EMBL:U51677;EMBL:X12597;RefSeq:NP_001300821.1;RefSeq:NP_001300822.1;RefSeq:NP_002119.1;ProteinModelPortal:P09429;STRIN…	699	Disease	Diabetic Retinopathy	Diabetic Retinopathy;Retinal abnormality - diabetes-related;diabetic retinopathy--an;diabetic-retinopathy;retinopathy diabetic;retinopathy of diabetic;	Mesh_UI:D003930;Mesh_MN:C11.768.257;Mesh_MN:C14.907.320.382;Mesh_MN:C19.246.099.500.382;DOID:8947;NCI:C34538;ICD9CM:362.0;UMLS_CUI:C0011884;SNOMEDCT_US_2016_03_01:141196007;SNOMEDCT_US_2016_03_01:154678005;SNOMEDCT_US_2016_03_01:155107006;SNOMEDCT_US_2016_03_01:163997001;SNOMEDCT_US_2016_03_01:193353002;SNOMEDCT_US_2016_03_01:267471001;SNOMEDCT_US_2016_03_01:309595004;SNOMEDCT_US_2016_03_01:48550…
282818701	NOX1 -<> Diabetic Retinopathy	regulation	Pubmed central 2018:5780112;	A rat model was established to assess the roles of SUMO1, UBC9 and <b>Nox1</b> in the regulation of <b>DR</b>.[Pubmed central 2018:5780112];	279546	Protein	NOX1	EC 1.-.-.-;Mitogenic oxidase 1;MOX-1;MOX1;NADH/NADPH mitogenic oxidase subunit P65-MOX;NADPH oxidase 1;NOH-1;NOH1;NOX-1;NOX1;GP91-2;mitogenic oxidase-1;nadph oxidase isoform 1;nadph oxidase type 1;nadph oxidase-1;nadph oxidase1;nadph-oxidase 1;nadph-oxidase-1;noh-i;nox 1;nox-i;	SWISSPROT_AC:Q9Y5S8;SWISSPROT_ID:NOX1_HUMAN;EMBL:AF127763;EMBL:AF166326;EMBL:AF166327;EMBL:AF166328;EMBL:AK292201;EMBL:BC075014;EMBL:BC075015;EMBL:CH471115;EMBL:DQ314883;EMBL:Z83819;RefSeq:NP_001258744.1;RefSeq:NP_008983.2;RefSeq:NP_039249.1;ProteinModelPortal:Q9Y5S8;STRING:9606.ENSP00000362057;SWISSPROT_AC_OLD:A8K836;SWISSPROT_AC_OLD:O95691;SWISSPROT_AC_OLD:Q2PP02;GeneID:27035;KEGG:hsa:27035;egg…	699	Disease	Diabetic Retinopathy	Diabetic Retinopathy;Retinal abnormality - diabetes-related;diabetic retinopathy--an;diabetic-retinopathy;retinopathy diabetic;retinopathy of diabetic;	Mesh_UI:D003930;Mesh_MN:C11.768.257;Mesh_MN:C14.907.320.382;Mesh_MN:C19.246.099.500.382;DOID:8947;NCI:C34538;ICD9CM:362.0;UMLS_CUI:C0011884;SNOMEDCT_US_2016_03_01:141196007;SNOMEDCT_US_2016_03_01:154678005;SNOMEDCT_US_2016_03_01:155107006;SNOMEDCT_US_2016_03_01:163997001;SNOMEDCT_US_2016_03_01:193353002;SNOMEDCT_US_2016_03_01:267471001;SNOMEDCT_US_2016_03_01:309595004;SNOMEDCT_US_2016_03_01:48550…
282945697	NTF2 -<> Diabetic Retinopathy	regulation	Pubmed central 2009:2674309;	Certainly, <b>NTF2</b> may influence other mediators of <b>DR</b> aside from VEGF.[Pubmed central 2009:2674309];	283569	Protein	NTF2	NTF-2;NTF2;Nuclear transport factor 2;NUTF2;Placental protein 15;PP15;ntf 2;nuclear-transport factor-2;pp-15;	SWISSPROT_AC:P61970;SWISSPROT_ID:NTF2_HUMAN;EMBL:AK311822;EMBL:BC002348;EMBL:CH471092;EMBL:CR456937;EMBL:U43939;EMBL:X07315;RefSeq:NP_001308967.1;RefSeq:NP_001308968.1;RefSeq:NP_001308969.1;RefSeq:NP_001308970.1;RefSeq:NP_005787.1;ProteinModelPortal:P61970;STRING:9606.ENSP00000219169;SWISSPROT_AC_OLD:B2R4G7;SWISSPROT_AC_OLD:P13662;SWISSPROT_AC_OLD:Q6IB67;SMR:P61970;GeneID:10204;KEGG:hsa:10204;PIR…	699	Disease	Diabetic Retinopathy	Diabetic Retinopathy;Retinal abnormality - diabetes-related;diabetic retinopathy--an;diabetic-retinopathy;retinopathy diabetic;retinopathy of diabetic;	Mesh_UI:D003930;Mesh_MN:C11.768.257;Mesh_MN:C14.907.320.382;Mesh_MN:C19.246.099.500.382;DOID:8947;NCI:C34538;ICD9CM:362.0;UMLS_CUI:C0011884;SNOMEDCT_US_2016_03_01:141196007;SNOMEDCT_US_2016_03_01:154678005;SNOMEDCT_US_2016_03_01:155107006;SNOMEDCT_US_2016_03_01:163997001;SNOMEDCT_US_2016_03_01:193353002;SNOMEDCT_US_2016_03_01:267471001;SNOMEDCT_US_2016_03_01:309595004;SNOMEDCT_US_2016_03_01:48550…
282977090	PPARG -<> Diabetic Retinopathy	treatment	Pubmed central 2013:3611930;	This finding highlights the anti-inflammatory actions of <b>PPARÃŽÂ³</b>, which could perhaps provide protection against <b>DR</b>.[Pubmed central 2013:3611930];This finding highlights the anti-inflammatory actions of <b>PPAR?</b>, which could perhaps provide protection against <b>DR</b>.[Pubmed central 2013:3611930];	325645	Protein	PPARG	NR1C3;Nuclear receptor subfamily 1 group C member 3;Peroxisome proliferator-activated receptor gamma;PPAR-gamma;PPARG;cimt-1;cimt-i;CIMT1;glm-1;GLM1;peroxisome proliferator -activated receptor gamma;peroxisome proliferator activated receptor g;peroxisome proliferator activated receptor gamma;peroxisome proliferator activated receptor type gamma;peroxisome proliferator activated receptor- gamma;pe…	SWISSPROT_AC:P37231;SWISSPROT_ID:PPARG_HUMAN;EMBL:AB005526;EMBL:AB451337;EMBL:AB451486;EMBL:AC090947;EMBL:AC091492;EMBL:AC093174;EMBL:AK290581;EMBL:AY157024;EMBL:BC006811;EMBL:BT007281;EMBL:CH471055;EMBL:D83233;EMBL:DQ356894;EMBL:L40904;EMBL:U63415;EMBL:U79012;EMBL:X90563;RefSeq:NP_005028.4;RefSeq:NP_056953.2;RefSeq:NP_619725.2;RefSeq:NP_619726.2;RefSeq:XP_011532143.1;ProteinModelPortal:P37231;ST…	699	Disease	Diabetic Retinopathy	Diabetic Retinopathy;Retinal abnormality - diabetes-related;diabetic retinopathy--an;diabetic-retinopathy;retinopathy diabetic;retinopathy of diabetic;	Mesh_UI:D003930;Mesh_MN:C11.768.257;Mesh_MN:C14.907.320.382;Mesh_MN:C19.246.099.500.382;DOID:8947;NCI:C34538;ICD9CM:362.0;UMLS_CUI:C0011884;SNOMEDCT_US_2016_03_01:141196007;SNOMEDCT_US_2016_03_01:154678005;SNOMEDCT_US_2016_03_01:155107006;SNOMEDCT_US_2016_03_01:163997001;SNOMEDCT_US_2016_03_01:193353002;SNOMEDCT_US_2016_03_01:267471001;SNOMEDCT_US_2016_03_01:309595004;SNOMEDCT_US_2016_03_01:48550…
282980178	IP-10 -<> Diabetic Retinopathy	regulation	Pubmed central 2013:3733907;	The aqueous humor levels of IL-1ÃŽÂ², IL-6, IL-8, MCP-1, and <b>IP-10</b> increased as <b>DR</b> increased;[Pubmed central 2013:3733907];The aqueous humor levels of IL-1?, IL-6, IL-8, MCP-1, and <b>IP-10</b> increased as <b>DR</b> increased;[Pubmed central 2013:3733907];	86038	Protein	IP-10	10 kDa interferon gamma-induced protein;C-X-C motif chemokine 10;CXCL10;CXL10;Gamma-IP10;INP10;IP-10;SCYB10;Small-inducible cytokine B10;10-kda interferon gamma-induced protein;C-X-C motif chemokine ligand 10;c-x-c motif ligand 10 chemokine;c-x-c-motif chemokine 10;C7;chemokine c-x-c motif ligand 10;chemokine c-x-c-motif ligand 10;crg-2;cxcl 10;cxcl-10;gamma ip-10;gamma-ip-10;gammaip-10;gIP-10;IF…	SWISSPROT_AC:P02778;SWISSPROT_ID:CXL10_HUMAN;EMBL:BC010954;EMBL:X02530;RefSeq:NP_001556.2;ProteinModelPortal:P02778;STRING:9606.ENSP00000305651;SWISSPROT_AC_OLD:Q96QJ5;SMR:P02778;GeneID:3627;KEGG:hsa:3627;PIR:A03243;eggNOG:ENOG410J1VC;eggNOG:ENOG410ZTJK;UniGene:Hs.632586;GO:GO:0005102;GO:GO:0005576;GO:GO:0005615;GO:GO:0006935;GO:GO:0006954;GO:GO:0006955;GO:GO:0007165;GO:GO:0007166;GO:GO:0007186;G…	699	Disease	Diabetic Retinopathy	Diabetic Retinopathy;Retinal abnormality - diabetes-related;diabetic retinopathy--an;diabetic-retinopathy;retinopathy diabetic;retinopathy of diabetic;	Mesh_UI:D003930;Mesh_MN:C11.768.257;Mesh_MN:C14.907.320.382;Mesh_MN:C19.246.099.500.382;DOID:8947;NCI:C34538;ICD9CM:362.0;UMLS_CUI:C0011884;SNOMEDCT_US_2016_03_01:141196007;SNOMEDCT_US_2016_03_01:154678005;SNOMEDCT_US_2016_03_01:155107006;SNOMEDCT_US_2016_03_01:163997001;SNOMEDCT_US_2016_03_01:193353002;SNOMEDCT_US_2016_03_01:267471001;SNOMEDCT_US_2016_03_01:309595004;SNOMEDCT_US_2016_03_01:48550…
282988538	IGFBP-3 -<> Diabetic Retinopathy	treatment	Pubmed central 2015:4443585;Pubmed central 2013:3557269;	Future studies detecting the regulation of <b>IGFBP-3</b> systems will be important for creating effective treatments for <b>diabetic retinopathy</b>.[Pubmed central 2015:4443585];IGFBP-3 overexpression in the retinal endothelium has also been shown to restore vascular integrity, suggesting that <b>IGFBP-3</b> may represent treatment of <b>diabetic retinopathy</b> [9].[Pubmed central 2013:3557269…	192552	Protein	IGFBP-3	IBP-3;IBP3;IGF-binding protein 3;IGFBP-3;IGFBP3;Insulin-like growth factor-binding protein 3;binding protein 3-igf;binding protein-3-igf;bp -53;BP-53;igf binding protein -3;igf binding protein 3;igf binding protein iii;igf binding protein-3;igf binding-protein 3;igf binding-protein-3;igf- binding protein 3;igf-binding protein -3;igf-binding protein-3;igf-binding protein3;igf-binding-protein-3;igf…	SWISSPROT_AC:P17936;SWISSPROT_ID:IBP3_HUMAN;EMBL:AC091524;EMBL:BC000013;EMBL:BC018962;EMBL:BC064987;EMBL:CH236958;EMBL:CH471128;EMBL:DQ301819;EMBL:M31159;EMBL:M35878;EMBL:X64875;RefSeq:NP_000589.2;RefSeq:NP_001013416.1;RefSeq:XP_016867641.1;ProteinModelPortal:P17936;STRING:9606.ENSP00000370473;SWISSPROT_AC_OLD:A4D2F5;SWISSPROT_AC_OLD:D3DVM0;SWISSPROT_AC_OLD:Q2V509;SWISSPROT_AC_OLD:Q6P1M6;SWISSPRO…	699	Disease	Diabetic Retinopathy	Diabetic Retinopathy;Retinal abnormality - diabetes-related;diabetic retinopathy--an;diabetic-retinopathy;retinopathy diabetic;retinopathy of diabetic;	Mesh_UI:D003930;Mesh_MN:C11.768.257;Mesh_MN:C14.907.320.382;Mesh_MN:C19.246.099.500.382;DOID:8947;NCI:C34538;ICD9CM:362.0;UMLS_CUI:C0011884;SNOMEDCT_US_2016_03_01:141196007;SNOMEDCT_US_2016_03_01:154678005;SNOMEDCT_US_2016_03_01:155107006;SNOMEDCT_US_2016_03_01:163997001;SNOMEDCT_US_2016_03_01:193353002;SNOMEDCT_US_2016_03_01:267471001;SNOMEDCT_US_2016_03_01:309595004;SNOMEDCT_US_2016_03_01:48550…
282992495	TTR -<> Diabetic Retinopathy	regulation	Pubmed central 2016:5063089;	Therefore, by regulating several key genes in the Tie2 pathway, <b>TTR</b> could have inhibitory functions under hyperglycemic conditions from the early stage of <b>DR</b>.[Pubmed central 2016:5063089];	504792	Protein	TTR	ATTR;PALB;Prealbumin;TBPA;Transthyretin;TTHY;TTR;CTS;cts-type;CTS1;HEL111;HsT2651;pal-b;transthyretin--an;transthyretin-isoform;transthyretin-type;ttr-type;	SWISSPROT_AC:P02766;SWISSPROT_ID:TTHY_HUMAN;EMBL:AF162690;EMBL:AK312051;EMBL:BC005310;EMBL:BC020791;EMBL:BT007189;EMBL:CH471088;EMBL:CR456908;EMBL:D00096;EMBL:K02091;EMBL:M10605;EMBL:M11518;EMBL:M11714;EMBL:M11844;EMBL:M15515;EMBL:M15516;EMBL:M15517;EMBL:M63285;EMBL:S63185;EMBL:S72385;EMBL:U19780;EMBL:X59498;RefSeq:NP_000362.1;ProteinModelPortal:P02766;STRING:9606.ENSP00000237014;SWISSPROT_AC_OLD…	699	Disease	Diabetic Retinopathy	Diabetic Retinopathy;Retinal abnormality - diabetes-related;diabetic retinopathy--an;diabetic-retinopathy;retinopathy diabetic;retinopathy of diabetic;	Mesh_UI:D003930;Mesh_MN:C11.768.257;Mesh_MN:C14.907.320.382;Mesh_MN:C19.246.099.500.382;DOID:8947;NCI:C34538;ICD9CM:362.0;UMLS_CUI:C0011884;SNOMEDCT_US_2016_03_01:141196007;SNOMEDCT_US_2016_03_01:154678005;SNOMEDCT_US_2016_03_01:155107006;SNOMEDCT_US_2016_03_01:163997001;SNOMEDCT_US_2016_03_01:193353002;SNOMEDCT_US_2016_03_01:267471001;SNOMEDCT_US_2016_03_01:309595004;SNOMEDCT_US_2016_03_01:48550…
284892217	ERK5 -<> Diabetic Retinopathy	regulation	Pubmed central 2018:5787433;	In order to evaluate the role of <b>ERK5</b> activation in the development of <b>DR</b>, we did intraperitoneal injections of a specific inhibitor of ERK5 phosphorylation, BIX02189, in a twice-per-week frequency, into the STZ-treated mice for 12 weeks (STZ+BIX).[Pubmed central 2018:5787433];	246976	Protein	ERK5	Big MAP kinase 1;BMK-1;BMK1;EC 2.7.11.24;ERK-5;ERK5;Extracellular signal-regulated kinase 5;MAP kinase 7;MAPK 7;MAPK7;Mitogen-activated protein kinase 7;MK07;PRKM7;erk 5;ERK4;extracellular signal regulated kinase 5;extracellular signal-regulated kinase-5;extracellular-signal regulated kinase 5;extracellular-signal-regulated kinase 5;extracellular-signal-regulated kinase-5;mitogen activated protei…	SWISSPROT_AC:Q13164;SWISSPROT_ID:MK07_HUMAN;EMBL:AB209611;EMBL:AY534741;EMBL:BC007404;EMBL:BC007992;EMBL:BC009963;EMBL:BC030134;EMBL:CH471212;EMBL:U25278;EMBL:U29725;EMBL:U29726;EMBL:U29727;RefSeq:NP_002740.2;RefSeq:NP_620601.1;RefSeq:NP_620602.2;RefSeq:NP_620603.2;RefSeq:XP_011522259.1;ProteinModelPortal:Q13164;STRING:9606.ENSP00000311005;SWISSPROT_AC_OLD:Q16634;SWISSPROT_AC_OLD:Q59F50;SWISSPROT…	699	Disease	Diabetic Retinopathy	Diabetic Retinopathy;Retinal abnormality - diabetes-related;diabetic retinopathy--an;diabetic-retinopathy;retinopathy diabetic;retinopathy of diabetic;	Mesh_UI:D003930;Mesh_MN:C11.768.257;Mesh_MN:C14.907.320.382;Mesh_MN:C19.246.099.500.382;DOID:8947;NCI:C34538;ICD9CM:362.0;UMLS_CUI:C0011884;SNOMEDCT_US_2016_03_01:141196007;SNOMEDCT_US_2016_03_01:154678005;SNOMEDCT_US_2016_03_01:155107006;SNOMEDCT_US_2016_03_01:163997001;SNOMEDCT_US_2016_03_01:193353002;SNOMEDCT_US_2016_03_01:267471001;SNOMEDCT_US_2016_03_01:309595004;SNOMEDCT_US_2016_03_01:48550…
285088910	RAN -<> Diabetic Retinopathy	regulation	Pubmed central 2017:5449302;	<b>RAN</b> patients had significant improvement in <b>diabetic retinopathy</b> severity scoresAt 36Ã‚Â months:Ã‚Â 1.[Pubmed central 2017:5449302];<b>RAN</b> patients had significant improvement in <b>diabetic retinopathy</b> severity scoresAt 36 months: 1.[Pubmed central 2017:5449302];	353591	Protein	RAN	Androgen receptor-associated protein 24;ARA24;GTP-binding nuclear protein Ran;GTPase Ran;RAN;Ras-like protein TC4;Ras-related nuclear protein;ara 24;ara-24;Gsp1;gtpase of ran;gtpase-ran;nuclear gtp binding protein ran;nuclear gtp-binding protein ran;nuclear ras-related protein;ran gtp-binding nuclear protein;ran gtpase;ran's gtpase;RAN, member RAS oncogene family;ran--an;ran-gtpase;ran-type;ras r…	SWISSPROT_AC:P62826;SWISSPROT_ID:RAN_HUMAN;EMBL:AB062399;EMBL:AF052578;EMBL:AF054183;EMBL:AF501887;EMBL:AK290763;EMBL:AK312466;EMBL:BC004272;EMBL:BC014518;EMBL:BC014901;EMBL:BC016654;EMBL:BC051908;EMBL:BC072000;EMBL:BT007271;EMBL:CH471054;EMBL:CR450347;EMBL:M31469;RefSeq:NP_001287725.1;RefSeq:NP_001287726.1;RefSeq:NP_006316.1;ProteinModelPortal:P62826;STRING:9606.ENSP00000376176;SWISSPROT_AC_OLD:…	699	Disease	Diabetic Retinopathy	Diabetic Retinopathy;Retinal abnormality - diabetes-related;diabetic retinopathy--an;diabetic-retinopathy;retinopathy diabetic;retinopathy of diabetic;	Mesh_UI:D003930;Mesh_MN:C11.768.257;Mesh_MN:C14.907.320.382;Mesh_MN:C19.246.099.500.382;DOID:8947;NCI:C34538;ICD9CM:362.0;UMLS_CUI:C0011884;SNOMEDCT_US_2016_03_01:141196007;SNOMEDCT_US_2016_03_01:154678005;SNOMEDCT_US_2016_03_01:155107006;SNOMEDCT_US_2016_03_01:163997001;SNOMEDCT_US_2016_03_01:193353002;SNOMEDCT_US_2016_03_01:267471001;SNOMEDCT_US_2016_03_01:309595004;SNOMEDCT_US_2016_03_01:48550…
285188588	GABPA -<> Diabetic Retinopathy	regulation	Pubmed central 2016:4837288;	Previous studies reported that the transcriptional activity of <b>Nrf2</b> decreased in models of <b>diabetic retinopathy</b>.[Pubmed central 2016:4837288];	146487	Protein	GABPA	E4TF1A;GA-binding protein alpha chain;GABP subunit alpha;GABPA;Nuclear respiratory factor 2 subunit alpha;Transcription factor E4TF1-60;E4TF1-60;e4tf1-60 transcription factor;GA binding protein transcription factor alpha subunit;ga-binding protein a;ga-binding protein alpha;ga-binding protein-alpha;gabp alpha;gabp-alpha;NFT2;NRF2;nrf2 a;nrf2--a;nrf2-a;NRF2A;nrf2alpha;RCH04A07;	SWISSPROT_AC:Q06546;SWISSPROT_ID:GABPA_HUMAN;EMBL:D13318;EMBL:U13044;RefSeq:NP_001184226.1;RefSeq:NP_002031.2;RefSeq:XP_005260995.1;RefSeq:XP_011527822.1;RefSeq:XP_011527823.1;RefSeq:XP_016883802.1;ProteinModelPortal:Q06546;STRING:9606.ENSP00000346886;SWISSPROT_AC_OLD:Q12939;SMR:Q06546;GeneID:2551;KEGG:hsa:2551;PIR:A48146;PIR:I38739;eggNOG:ENOG410Z0ZF;eggNOG:KOG3806;UniGene:Hs.473470;GO:GO:000012…	699	Disease	Diabetic Retinopathy	Diabetic Retinopathy;Retinal abnormality - diabetes-related;diabetic retinopathy--an;diabetic-retinopathy;retinopathy diabetic;retinopathy of diabetic;	Mesh_UI:D003930;Mesh_MN:C11.768.257;Mesh_MN:C14.907.320.382;Mesh_MN:C19.246.099.500.382;DOID:8947;NCI:C34538;ICD9CM:362.0;UMLS_CUI:C0011884;SNOMEDCT_US_2016_03_01:141196007;SNOMEDCT_US_2016_03_01:154678005;SNOMEDCT_US_2016_03_01:155107006;SNOMEDCT_US_2016_03_01:163997001;SNOMEDCT_US_2016_03_01:193353002;SNOMEDCT_US_2016_03_01:267471001;SNOMEDCT_US_2016_03_01:309595004;SNOMEDCT_US_2016_03_01:48550…
285188642	NRF2 -<> Diabetic Retinopathy	regulation	Pubmed central 2016:4837288;	Previous studies reported that the transcriptional activity of <b>Nrf2</b> decreased in models of <b>diabetic retinopathy</b>.[Pubmed central 2016:4837288];	275155	Protein	NRF2	HEBP1;NF-E2-related factor 2;NF2L2;NFE2-related factor 2;NFE2L2;NRF2;Nuclear factor erythroid 2-related factor 2;Nuclear factor, erythroid derived 2, like 2;erythroid 2-related factor 2 nuclear factor;factor erythroid 2-related factor 2 nuclear;factor nuclear erythroid 2-related factor 2;factor nuclear erythroid-2-related factor-2;nf e2 related factor 2;nf e2-related factor 2;nf-e2 related factor…	SWISSPROT_AC:Q16236;SWISSPROT_ID:NF2L2_HUMAN;EMBL:AB208786;EMBL:AC019080;EMBL:AC079305;EMBL:AK304555;EMBL:AK314816;EMBL:AL135266;EMBL:BC011558;EMBL:CH471058;EMBL:S74017;RefSeq:NP_001138884.1;RefSeq:NP_001138885.1;RefSeq:NP_001300829.1;RefSeq:NP_001300830.1;RefSeq:NP_006155.2;ProteinModelPortal:Q16236;STRING:9606.ENSP00000380252;SWISSPROT_AC_OLD:B2RBU2;SWISSPROT_AC_OLD:B4E338;SWISSPROT_AC_OLD:E9PG…	699	Disease	Diabetic Retinopathy	Diabetic Retinopathy;Retinal abnormality - diabetes-related;diabetic retinopathy--an;diabetic-retinopathy;retinopathy diabetic;retinopathy of diabetic;	Mesh_UI:D003930;Mesh_MN:C11.768.257;Mesh_MN:C14.907.320.382;Mesh_MN:C19.246.099.500.382;DOID:8947;NCI:C34538;ICD9CM:362.0;UMLS_CUI:C0011884;SNOMEDCT_US_2016_03_01:141196007;SNOMEDCT_US_2016_03_01:154678005;SNOMEDCT_US_2016_03_01:155107006;SNOMEDCT_US_2016_03_01:163997001;SNOMEDCT_US_2016_03_01:193353002;SNOMEDCT_US_2016_03_01:267471001;SNOMEDCT_US_2016_03_01:309595004;SNOMEDCT_US_2016_03_01:48550…
285398248	EPA -<> Diabetic Retinopathy	regulation	Pubmed central 2016:4893325;	Thus, our results suggest that <b>metalloproteinase inhibitor 1</b> may influence the development of <b>diabetic retinopathy</b> and combined with high levels of MMP-9 may drive the progression towards the proliferative phase.[Pubmed central 2016:4893325];	489894	Protein	EPA	CLGI;Collagenase inhibitor;EPA;Erythroid-potentiating activity;Fibroblast collagenase inhibitor;Metalloproteinase inhibitor 1;TIMP;TIMP-1;TIMP1;Tissue inhibitor of metalloproteinases 1;an-epo;collagenase-inhibitor;epa-type;EPO;epo-type;erythroid potentiating activity;HCI;inhibitor of collagenase;inhibitor of the collagenase;inhibitor-1 of metalloproteinase;metalloproteinase inhibitor type 1;metal…	SWISSPROT_AC:P01033;SWISSPROT_ID:TIMP1_HUMAN;EMBL:BC000866;EMBL:D11139;EMBL:L47361;EMBL:M12670;EMBL:M59906;EMBL:S68252;EMBL:X02598;EMBL:X03124;RefSeq:NP_003245.1;ProteinModelPortal:P01033;STRING:9606.ENSP00000218388;SWISSPROT_AC_OLD:Q14252;SWISSPROT_AC_OLD:Q9UCU1;SMR:P01033;GeneID:7076;KEGG:hsa:7076;PIR:A93372;eggNOG:ENOG41103NU;eggNOG:KOG4745;UniGene:Hs.522632;GO:GO:0001775;GO:GO:0002020;GO:GO:0…	699	Disease	Diabetic Retinopathy	Diabetic Retinopathy;Retinal abnormality - diabetes-related;diabetic retinopathy--an;diabetic-retinopathy;retinopathy diabetic;retinopathy of diabetic;	Mesh_UI:D003930;Mesh_MN:C11.768.257;Mesh_MN:C14.907.320.382;Mesh_MN:C19.246.099.500.382;DOID:8947;NCI:C34538;ICD9CM:362.0;UMLS_CUI:C0011884;SNOMEDCT_US_2016_03_01:141196007;SNOMEDCT_US_2016_03_01:154678005;SNOMEDCT_US_2016_03_01:155107006;SNOMEDCT_US_2016_03_01:163997001;SNOMEDCT_US_2016_03_01:193353002;SNOMEDCT_US_2016_03_01:267471001;SNOMEDCT_US_2016_03_01:309595004;SNOMEDCT_US_2016_03_01:48550…
286375221	ASM -<> Diabetic Retinopathy	regulation	Pubmed central 2013:3558503;	In this study of type 2 diabetes, we propose that n-3 PUFA-mediated <b>ASM</b> downregulation improves <b>diabetic retinopathy</b> outcomes through inhibition of retinal vascular damage and enhanced EPC function leading to retinal vascular repair.[Pubmed central 2013:3558503];	30344	Protein	ASM	Acid sphingomyelinase;ASM;aSMase;EC 3.1.4.12;SMPD1;Sphingomyelin phosphodiesterase;acid-sphingomyelinase;asm-type;NPD;smpd-1;sphingomyelin phosphodiesterase 1;sphingomyelin phosphodiesterase-1;sphingomyelin-phosphodiesterase-1;	SWISSPROT_AC:P17405;SWISSPROT_ID:ASM_HUMAN;EMBL:AC068733;EMBL:AK292388;EMBL:M59916;EMBL:M59917;EMBL:M81780;EMBL:X52678;EMBL:X52679;EMBL:X59960;EMBL:X63600;RefSeq:NP_000534.3;RefSeq:NP_001007594.2;RefSeq:NP_001305016.1;RefSeq:NP_001305017.1;ProteinModelPortal:P17405;STRING:9606.ENSP00000340409;SWISSPROT_AC_OLD:A8K8M3;SWISSPROT_AC_OLD:E9PKS3;SWISSPROT_AC_OLD:P17406;SWISSPROT_AC_OLD:Q13811;SWISSPROT…	699	Disease	Diabetic Retinopathy	Diabetic Retinopathy;Retinal abnormality - diabetes-related;diabetic retinopathy--an;diabetic-retinopathy;retinopathy diabetic;retinopathy of diabetic;	Mesh_UI:D003930;Mesh_MN:C11.768.257;Mesh_MN:C14.907.320.382;Mesh_MN:C19.246.099.500.382;DOID:8947;NCI:C34538;ICD9CM:362.0;UMLS_CUI:C0011884;SNOMEDCT_US_2016_03_01:141196007;SNOMEDCT_US_2016_03_01:154678005;SNOMEDCT_US_2016_03_01:155107006;SNOMEDCT_US_2016_03_01:163997001;SNOMEDCT_US_2016_03_01:193353002;SNOMEDCT_US_2016_03_01:267471001;SNOMEDCT_US_2016_03_01:309595004;SNOMEDCT_US_2016_03_01:48550…
286758166	NOX2 -<> Diabetic Retinopathy	regulation	Pubmed central 2013:3866146;	However, we found that diabetes-induced increases in retinal ROS production and signs of <b>diabetic retinopathy</b> were significantly inhibited by deletion of the <b>NOX2</b> gene in either bone marrow or retina.[Pubmed central 2013:3866146];	86133	Protein	NOX2	CGD91-phox;CY24B;CYBB;Cytochrome b(558) subunit beta;Cytochrome b-245 heavy chain;Cytochrome b558 subunit beta;EC 1.-.-.-;gp91-1;gp91-phox;Heme-binding membrane glycoprotein gp91phox;NADPH oxidase 2;Neutrophil cytochrome b 91 kDa polypeptide;NOX2;p22 phagocyte B-cytochrome;Superoxide-generating NADPH oxidase heavy chain subunit;AMCBX2;CGD;cytochrome b-245 beta;cytochrome b-245 beta chain;cytochro…	SWISSPROT_AC:P04839;SWISSPROT_ID:CY24B_HUMAN;EMBL:AB013904;EMBL:AF469757;EMBL:AF469758;EMBL:AF469759;EMBL:AF469760;EMBL:AF469761;EMBL:AF469762;EMBL:AF469763;EMBL:AF469764;EMBL:AF469765;EMBL:AF469766;EMBL:AF469767;EMBL:AF469768;EMBL:AF469769;EMBL:AK289753;EMBL:BC032720;EMBL:CH471141;EMBL:DQ314869;EMBL:X04011;EMBL:X05895;RefSeq:NP_000388.2;ProteinModelPortal:P04839;STRING:9606.ENSP00000367851;SWISS…	699	Disease	Diabetic Retinopathy	Diabetic Retinopathy;Retinal abnormality - diabetes-related;diabetic retinopathy--an;diabetic-retinopathy;retinopathy diabetic;retinopathy of diabetic;	Mesh_UI:D003930;Mesh_MN:C11.768.257;Mesh_MN:C14.907.320.382;Mesh_MN:C19.246.099.500.382;DOID:8947;NCI:C34538;ICD9CM:362.0;UMLS_CUI:C0011884;SNOMEDCT_US_2016_03_01:141196007;SNOMEDCT_US_2016_03_01:154678005;SNOMEDCT_US_2016_03_01:155107006;SNOMEDCT_US_2016_03_01:163997001;SNOMEDCT_US_2016_03_01:193353002;SNOMEDCT_US_2016_03_01:267471001;SNOMEDCT_US_2016_03_01:309595004;SNOMEDCT_US_2016_03_01:48550…
287130435	UCP2 -<> Diabetic Retinopathy	regulation	Pubmed central 2014:4232517;	Although the genetic association between UCP2 and DM has already been investigated, how <b>UCP2</b> polymorphsms influence the onset of <b>DR</b> still requires more evidences based on case-control genetic study.[Pubmed central 2014:4232517];	510327	Protein	UCP2	Mitochondrial uncoupling protein 2;SLC25A8;Solute carrier family 25 member 8;UCP 2;UCP2;UCPH;BMIQ4;mitochondrial uncoupling protein-2;ucp- 2;ucp-2;uncoupling of protein-2;uncoupling protein - 2;uncoupling protein 2;uncoupling protein type 2;uncoupling protein-2;uncoupling protein2;uncoupling-protein 2;	SWISSPROT_AC:P55851;SWISSPROT_ID:UCP2_HUMAN;EMBL:AF019409;EMBL:AF096289;EMBL:AJ223477;EMBL:AJ223478;EMBL:AJ223479;EMBL:AK222540;EMBL:AK222557;EMBL:BC011737;EMBL:DQ087219;EMBL:U76367;EMBL:U82819;EMBL:U94592;RefSeq:NP_003346.2;ProteinModelPortal:P55851;STRING:9606.ENSP00000312029;SWISSPROT_AC_OLD:Q4PJH8;SWISSPROT_AC_OLD:Q53HM3;GeneID:7351;KEGG:hsa:7351;eggNOG:ENOG410XRV1;eggNOG:KOG0753;UniGene:Hs.8…	699	Disease	Diabetic Retinopathy	Diabetic Retinopathy;Retinal abnormality - diabetes-related;diabetic retinopathy--an;diabetic-retinopathy;retinopathy diabetic;retinopathy of diabetic;	Mesh_UI:D003930;Mesh_MN:C11.768.257;Mesh_MN:C14.907.320.382;Mesh_MN:C19.246.099.500.382;DOID:8947;NCI:C34538;ICD9CM:362.0;UMLS_CUI:C0011884;SNOMEDCT_US_2016_03_01:141196007;SNOMEDCT_US_2016_03_01:154678005;SNOMEDCT_US_2016_03_01:155107006;SNOMEDCT_US_2016_03_01:163997001;SNOMEDCT_US_2016_03_01:193353002;SNOMEDCT_US_2016_03_01:267471001;SNOMEDCT_US_2016_03_01:309595004;SNOMEDCT_US_2016_03_01:48550…
287350497	MBL -<> Diabetic Retinopathy	regulation	Pubmed central 2015:4489651;	Interestingly, <b>MBL</b> improved the ability of diabetes duration to diagnose <b>DR</b> (AUC of the combined model, 0.88; 95% CI, 0.82Ã¢Â€Â“0.96; P<0.01).[Pubmed central 2015:4489651];Interestingly, <b>MBL</b> improved the ability of diabetes duration to diagnose <b>DR</b> (AUC of the combined model, 0.88; 95% CI, 0.82–0.96; P<0.01).[Pubmed central 2015:4489651];	236495	Protein	MBL	COLEC1;Collectin-1;Mannan-binding protein;Mannose-binding lectin;Mannose-binding protein C;MBL;MBL2;MBP-C;MBP1;c-type mannose-binding protein;collectin 1;HSMBPC;mannan binding protein;mannan-binding-protein;mannose binding lectin 2;mannose- binding protein c;mannose-binding lectin2;mannose-binding protein-c;mannose-binding-lectin 2;mannose-binding-lectin-2;mbl-2;mbl-ii;mbl-type;MBL2D;MBP;mbp c;MB…	SWISSPROT_AC:P11226;SWISSPROT_ID:MBL2_HUMAN;EMBL:AF080508;EMBL:AF080509;EMBL:AF080510;EMBL:AF360991;EMBL:AF482699;EMBL:AF482700;EMBL:AY826184;EMBL:BC069338;EMBL:BC096179;EMBL:BC096180;EMBL:BC096181;EMBL:BC096182;EMBL:CH471083;EMBL:DQ217939;EMBL:EU596574;EMBL:X15422;EMBL:X15954;EMBL:X15955;EMBL:X15956;EMBL:X15957;EMBL:Y16576;EMBL:Y16577;EMBL:Y16578;EMBL:Y16579;EMBL:Y16580;EMBL:Y16581;EMBL:Y16582;R…	699	Disease	Diabetic Retinopathy	Diabetic Retinopathy;Retinal abnormality - diabetes-related;diabetic retinopathy--an;diabetic-retinopathy;retinopathy diabetic;retinopathy of diabetic;	Mesh_UI:D003930;Mesh_MN:C11.768.257;Mesh_MN:C14.907.320.382;Mesh_MN:C19.246.099.500.382;DOID:8947;NCI:C34538;ICD9CM:362.0;UMLS_CUI:C0011884;SNOMEDCT_US_2016_03_01:141196007;SNOMEDCT_US_2016_03_01:154678005;SNOMEDCT_US_2016_03_01:155107006;SNOMEDCT_US_2016_03_01:163997001;SNOMEDCT_US_2016_03_01:193353002;SNOMEDCT_US_2016_03_01:267471001;SNOMEDCT_US_2016_03_01:309595004;SNOMEDCT_US_2016_03_01:48550…
287376128	Ang II -<> Diabetic Retinopathy	regulation	Pubmed central 2015:4519240;	This notion was confirmed in our previous studies where both angiotensin II and ÃŽÂ²-adrenergic receptor inhibition reduced hypertension in the Ren-2 rat, but only <b>angiotensin II</b> blockade improved <b>DR</b> [26, 27].[Pubmed central 2015:4519240];This notion was confirmed in our previous studies where both angiotensin II and ?-adrenergic receptor inhibition reduced hypertension in the Ren-2…	17470	Protein	Ang II	Ang II;Angiotensin 1-8;Angiotensin II;Angiotensin-2;ang -2;ang 2;ang ii-type;ang type 2;ang type-2;ang- 2;ang- ii;ang-ii;	TMP_SWISSPROT_AC:P01019_Ang II;PARENT_SWISSPROT_AC:P01019;PARENT_SWISSPROT_ID:ANGT_HUMAN;	699	Disease	Diabetic Retinopathy	Diabetic Retinopathy;Retinal abnormality - diabetes-related;diabetic retinopathy--an;diabetic-retinopathy;retinopathy diabetic;retinopathy of diabetic;	Mesh_UI:D003930;Mesh_MN:C11.768.257;Mesh_MN:C14.907.320.382;Mesh_MN:C19.246.099.500.382;DOID:8947;NCI:C34538;ICD9CM:362.0;UMLS_CUI:C0011884;SNOMEDCT_US_2016_03_01:141196007;SNOMEDCT_US_2016_03_01:154678005;SNOMEDCT_US_2016_03_01:155107006;SNOMEDCT_US_2016_03_01:163997001;SNOMEDCT_US_2016_03_01:193353002;SNOMEDCT_US_2016_03_01:267471001;SNOMEDCT_US_2016_03_01:309595004;SNOMEDCT_US_2016_03_01:48550…
287820754	IL-8 -<> Diabetic Retinopathy	regulation	Pubmed central 2017:5367773;	It was reported that IL-8 is increased in the vitreous fluid in retinal artery occlusion and proliferative diabetic retinopathy [8], and aqueous concentration of <b>IL-8</b> have been shown to increase with progression of <b>diabetic retinopathy</b> from mild to severe non-proliferative diabetic retinopathy [27].[Pubmed central 2017:5367773];	197678	Protein	IL-8	C-X-C motif chemokine 8;Chemokine (C-X-C motif) ligand 8;CXCL8;Emoctakin;GCP-1;Granulocyte chemotactic protein 1;IL-8;IL8;Interleukin-8;MDNCF;MONAP;Monocyte-derived neutrophil chemotactic factor;Monocyte-derived neutrophil-activating peptide;NAP-1;Neutrophil-activating protein 1;Protein 3-10C;T-cell chemotactic factor;C-X-C motif chemokine ligand 8;chemokine (c-x-c) motif ligand 8;chemokine c-x-c…	SWISSPROT_AC:P10145;SWISSPROT_ID:IL8_HUMAN;EMBL:AF043337;EMBL:AF385628;EMBL:AK311874;EMBL:BC013615;EMBL:BT007067;EMBL:CH471057;EMBL:CR542151;EMBL:D14283;EMBL:M17017;EMBL:M26383;EMBL:M28130;EMBL:Y00787;EMBL:Z11686;RefSeq:NP_000575.1;ProteinModelPortal:P10145;STRING:9606.ENSP00000306512;SWISSPROT_AC_OLD:B2R4L8;SWISSPROT_AC_OLD:Q6FGF6;SWISSPROT_AC_OLD:Q6LAE6;SWISSPROT_AC_OLD:Q96RG6;SWISSPROT_AC_OLD:…	699	Disease	Diabetic Retinopathy	Diabetic Retinopathy;Retinal abnormality - diabetes-related;diabetic retinopathy--an;diabetic-retinopathy;retinopathy diabetic;retinopathy of diabetic;	Mesh_UI:D003930;Mesh_MN:C11.768.257;Mesh_MN:C14.907.320.382;Mesh_MN:C19.246.099.500.382;DOID:8947;NCI:C34538;ICD9CM:362.0;UMLS_CUI:C0011884;SNOMEDCT_US_2016_03_01:141196007;SNOMEDCT_US_2016_03_01:154678005;SNOMEDCT_US_2016_03_01:155107006;SNOMEDCT_US_2016_03_01:163997001;SNOMEDCT_US_2016_03_01:193353002;SNOMEDCT_US_2016_03_01:267471001;SNOMEDCT_US_2016_03_01:309595004;SNOMEDCT_US_2016_03_01:48550…
288014875	Transcriptional regulator ERG -<> Diabetic Retinopathy	regulation	Pubmed central 2018:5805270;	For instance, it was shown that the onset of the proliferative phase of <b>diabetic retinopathy</b> was better predicted with the selective amplitude reduction of the oscillatory potentials of the <b>ERG</b> than with the vascular lesions seen in fundus photographs [19, 20].[Pubmed central 2018:5805270];	124820	Protein	Transcriptional regulator ERG	ERG;Transcriptional regulator ERG;Transforming protein ERG;erg 3;erg, an ets transcription factor;ERG, ETS transcription factor;erg-3;erg-type;isoform-erg;p55;transcription factor erg, an ets;	SWISSPROT_AC:P11308;SWISSPROT_ID:ERG_HUMAN;EMBL:AK300395;EMBL:AK303518;EMBL:AY204741;EMBL:AY204742;EMBL:BC040168;EMBL:M17254;EMBL:M21535;EMBL:S68130;RefSeq:NP_001129626.1;RefSeq:NP_001129627.1;RefSeq:NP_001230357.1;RefSeq:NP_001230358.1;RefSeq:NP_001230361.1;RefSeq:NP_001278320.1;RefSeq:NP_004440.1;RefSeq:NP_891548.1;ProteinModelPortal:P11308;STRING:9606.ENSP00000381891;SWISSPROT_AC_OLD:B4DTW5;SW…	699	Disease	Diabetic Retinopathy	Diabetic Retinopathy;Retinal abnormality - diabetes-related;diabetic retinopathy--an;diabetic-retinopathy;retinopathy diabetic;retinopathy of diabetic;	Mesh_UI:D003930;Mesh_MN:C11.768.257;Mesh_MN:C14.907.320.382;Mesh_MN:C19.246.099.500.382;DOID:8947;NCI:C34538;ICD9CM:362.0;UMLS_CUI:C0011884;SNOMEDCT_US_2016_03_01:141196007;SNOMEDCT_US_2016_03_01:154678005;SNOMEDCT_US_2016_03_01:155107006;SNOMEDCT_US_2016_03_01:163997001;SNOMEDCT_US_2016_03_01:193353002;SNOMEDCT_US_2016_03_01:267471001;SNOMEDCT_US_2016_03_01:309595004;SNOMEDCT_US_2016_03_01:48550…
288015045	HERG -<> Diabetic Retinopathy	regulation	Pubmed central 2018:5805270;	For instance, it was shown that the onset of the proliferative phase of <b>diabetic retinopathy</b> was better predicted with the selective amplitude reduction of the oscillatory potentials of the <b>ERG</b> than with the vascular lesions seen in fundus photographs [19, 20].[Pubmed central 2018:5805270];	209139	Protein	HERG	Eag homolog;Eag-related protein 1;ERG;ERG-1;ERG1;Ether-a-go-go-related gene potassium channel 1;Ether-a-go-go-related protein 1;H-ERG;HERG;hERG-1;hERG1;KCNH2;Potassium voltage-gated channel subfamily H member 2;Voltage-gated potassium channel subunit Kv11.1;erg 1;erg isoform 1;erg's 1;erg-type;her gamma;herg 1;herg-type;isoform-erg;kcnh-2;kv 11.1;Kv11.1;lqt 2;lqt type 2;lqt-2;LQT2;SQT1;	SWISSPROT_AC:Q12809;SWISSPROT_ID:KCNH2_HUMAN;EMBL:AB009071;EMBL:AB044806;EMBL:AC006343;EMBL:AC011234;EMBL:AF052728;EMBL:AF363636;EMBL:AJ010538;EMBL:AJ010539;EMBL:AJ010540;EMBL:AJ010541;EMBL:AJ010542;EMBL:AJ010543;EMBL:AJ010544;EMBL:AJ010545;EMBL:AJ010546;EMBL:AJ010547;EMBL:AJ010548;EMBL:AJ010549;EMBL:AJ010550;EMBL:AJ010551;EMBL:AJ512214;EMBL:AJ609614;EMBL:BC001914;EMBL:BC004311;EMBL:CH471173;EMBL…	699	Disease	Diabetic Retinopathy	Diabetic Retinopathy;Retinal abnormality - diabetes-related;diabetic retinopathy--an;diabetic-retinopathy;retinopathy diabetic;retinopathy of diabetic;	Mesh_UI:D003930;Mesh_MN:C11.768.257;Mesh_MN:C14.907.320.382;Mesh_MN:C19.246.099.500.382;DOID:8947;NCI:C34538;ICD9CM:362.0;UMLS_CUI:C0011884;SNOMEDCT_US_2016_03_01:141196007;SNOMEDCT_US_2016_03_01:154678005;SNOMEDCT_US_2016_03_01:155107006;SNOMEDCT_US_2016_03_01:163997001;SNOMEDCT_US_2016_03_01:193353002;SNOMEDCT_US_2016_03_01:267471001;SNOMEDCT_US_2016_03_01:309595004;SNOMEDCT_US_2016_03_01:48550…
288143984	ATM -<> Diabetic Retinopathy	regulation	Pubmed central 2015:4721427;	In conclusion, we did not observe independent associations of physical activity and healthy eating on diabetic retinopathy, but a combined/additive effect was observed in that those who were active and <b>ate</b> a healthy diet had a reduced odds of <b>diabetic retinopathy</b>.[Pubmed central 2015:4721427];	33736	Protein	ATM	A-T mutated;Ataxia telangiectasia mutated;ATM;EC 2.7.11.1;Serine-protein kinase ATM;a-t-mutated;AT1;ATA;atalpha;ataxia telangiectasia-mutated;ataxia- telangiectasia mutated;ataxia-telangiectasia-mutated;ATC;atc-type;ATD;ATDC;ATE;ate-type;ATM serine/threonine kinase;mutated ataxia telangiectasia;mutated ataxia-telangiectasia;serine/threonine kinase atm;TEL1;telo-i;TELO1;	SWISSPROT_AC:Q13315;SWISSPROT_ID:ATM_HUMAN;EMBL:AP001925;EMBL:AP005718;EMBL:AY220758;EMBL:BC137169;EMBL:CH471065;EMBL:KF455499;EMBL:U26455;EMBL:U33841;EMBL:U55704;EMBL:U55705;EMBL:U55707;EMBL:U55708;EMBL:U55709;EMBL:U55710;EMBL:U55711;EMBL:U55712;EMBL:U55713;EMBL:U55714;EMBL:U55715;EMBL:U55716;EMBL:U55717;EMBL:U55718;EMBL:U55719;EMBL:U55720;EMBL:U55721;EMBL:U55722;EMBL:U55723;EMBL:U55724;EMBL:U55…	699	Disease	Diabetic Retinopathy	Diabetic Retinopathy;Retinal abnormality - diabetes-related;diabetic retinopathy--an;diabetic-retinopathy;retinopathy diabetic;retinopathy of diabetic;	Mesh_UI:D003930;Mesh_MN:C11.768.257;Mesh_MN:C14.907.320.382;Mesh_MN:C19.246.099.500.382;DOID:8947;NCI:C34538;ICD9CM:362.0;UMLS_CUI:C0011884;SNOMEDCT_US_2016_03_01:141196007;SNOMEDCT_US_2016_03_01:154678005;SNOMEDCT_US_2016_03_01:155107006;SNOMEDCT_US_2016_03_01:163997001;SNOMEDCT_US_2016_03_01:193353002;SNOMEDCT_US_2016_03_01:267471001;SNOMEDCT_US_2016_03_01:309595004;SNOMEDCT_US_2016_03_01:48550…
288648164	MMP-9 -<> Diabetic Retinopathy	regulation	Pubmed central 2015:4462147;	Activation of matrix metalloproteinase 2 (MMP-2) and <b>MMP-9</b> can enhance the development of <b>diabetic retinopathy</b> due to their pro-apoptotic actions2425.[Pubmed central 2015:4462147];	247838	Protein	MMP-9	92 kDa gelatinase;92 kDa type IV collagenase;CLG4B;EC 3.4.24.35;Gelatinase B;GELB;Matrix metalloproteinase-9;MMP-9;MMP9;9 2 kda type iv collagenase;92 kda isoform type iv collagenase;92 kda type gelatinase;92 kda-gelatinase;92-kda gelatinase;92-kda type iv collagenase;92-kda type-iv collagenase;gelatinase-b;MANDP2;matrix metallopeptidase 9;matrix metallopeptidase- 9;matrix metallopeptidase-9;matr…	SWISSPROT_AC:P14780;SWISSPROT_ID:MMP9_HUMAN;EMBL:AF538844;EMBL:AK313137;EMBL:AL162458;EMBL:BC006093;EMBL:D10051;EMBL:DQ194553;EMBL:J05070;EMBL:M68343;EMBL:M68344;EMBL:M68345;EMBL:M68346;EMBL:M68347;EMBL:M68348;EMBL:M68349;EMBL:M68350;EMBL:M68351;EMBL:M68352;EMBL:M68353;EMBL:M68354;EMBL:M68355;RefSeq:NP_004985.2;ProteinModelPortal:P14780;STRING:9606.ENSP00000361405;SWISSPROT_AC_OLD:B2R7V9;SWISSPRO…	699	Disease	Diabetic Retinopathy	Diabetic Retinopathy;Retinal abnormality - diabetes-related;diabetic retinopathy--an;diabetic-retinopathy;retinopathy diabetic;retinopathy of diabetic;	Mesh_UI:D003930;Mesh_MN:C11.768.257;Mesh_MN:C14.907.320.382;Mesh_MN:C19.246.099.500.382;DOID:8947;NCI:C34538;ICD9CM:362.0;UMLS_CUI:C0011884;SNOMEDCT_US_2016_03_01:141196007;SNOMEDCT_US_2016_03_01:154678005;SNOMEDCT_US_2016_03_01:155107006;SNOMEDCT_US_2016_03_01:163997001;SNOMEDCT_US_2016_03_01:193353002;SNOMEDCT_US_2016_03_01:267471001;SNOMEDCT_US_2016_03_01:309595004;SNOMEDCT_US_2016_03_01:48550…
288883069	KDR -<> Diabetic Retinopathy	regulation	Pubmed central 2016:5137162;	In addition, the resistance to anti-VEGF therapy in <b>DR</b> can be attributed in part to the ligand-independent activation of <b>VEGFR-2</b>, a receptor for VEGF29.[Pubmed central 2016:5137162];	521322	Protein	KDR	CD309 antigen;EC 2.7.10.1;Fetal liver kinase 1;FLK-1;FLK1;KDR;Kinase insert domain receptor;Protein-tyrosine kinase receptor flk-1;Vascular endothelial growth factor receptor 2;VEGFR-2;VEGFR2;VGFR2;cd-309;CD309;fetal liver kinase-1;flk 1;flk i;flk- 1;kdr -type;kdr-type;kinase domain insert receptor;kinase insert-domain receptor;kinase-insert domain receptor;receptor 2 of vascular endothelial grow…	SWISSPROT_AC:P35968;SWISSPROT_ID:VGFR2_HUMAN;EMBL:AC021220;EMBL:AC111194;EMBL:AF035121;EMBL:AF063658;EMBL:BC131822;EMBL:EU826563;EMBL:FJ899739;EMBL:L04947;EMBL:X61656;EMBL:X89776;RefSeq:NP_002244.1;ProteinModelPortal:P35968;STRING:9606.ENSP00000263923;SWISSPROT_AC_OLD:A2RRS0;SWISSPROT_AC_OLD:B5A925;SWISSPROT_AC_OLD:C5IFA0;SWISSPROT_AC_OLD:O60723;SWISSPROT_AC_OLD:Q14178;SMR:P35968;GeneID:3791;KEGG…	699	Disease	Diabetic Retinopathy	Diabetic Retinopathy;Retinal abnormality - diabetes-related;diabetic retinopathy--an;diabetic-retinopathy;retinopathy diabetic;retinopathy of diabetic;	Mesh_UI:D003930;Mesh_MN:C11.768.257;Mesh_MN:C14.907.320.382;Mesh_MN:C19.246.099.500.382;DOID:8947;NCI:C34538;ICD9CM:362.0;UMLS_CUI:C0011884;SNOMEDCT_US_2016_03_01:141196007;SNOMEDCT_US_2016_03_01:154678005;SNOMEDCT_US_2016_03_01:155107006;SNOMEDCT_US_2016_03_01:163997001;SNOMEDCT_US_2016_03_01:193353002;SNOMEDCT_US_2016_03_01:267471001;SNOMEDCT_US_2016_03_01:309595004;SNOMEDCT_US_2016_03_01:48550…
289143403	Galectin-1 -<> Diabetic Retinopathy	regulation	Pubmed central 2017:5700925;	Intracameral levels of <b>galectin-1</b> protein were shown to increase in <b>DR</b> patients concurrently with the aggravation of clinical stages, but not in patients with other non-diabetic retinal vaso-occlusive diseases (Fig.Ã‚Â 1).[Pubmed central 2017:5700925];Intracameral levels of <b>galectin-1</b> protein were shown to increase in <b>DR</b> patients concurrently with the aggravation of cl…	219073	Protein	Galectin-1	14 kDa laminin-binding protein;14 kDa lectin;Beta-galactoside-binding lectin L-14-I;Gal-1;Galaptin;Galectin-1;HBL;HLBP14;HPL;Lactose-binding lectin 1;Lectin galactoside-binding soluble 1;LEG1;LGALS1;Putative MAPK-activating protein PM12;S-Lac lectin 1;14-kda laminin binding protein;14-kda lectin;14-kda-type lectin;GAL1;galectin -1;galectin 1;galectin- 1;galectin-i;GBP;lectin-galactoside-binding s…	SWISSPROT_AC:P09382;SWISSPROT_ID:LEG1_HUMAN;EMBL:AB097036;EMBL:AK312161;EMBL:BC001693;EMBL:BC020675;EMBL:BT006775;EMBL:CH471095;EMBL:CR456511;EMBL:EU363770;EMBL:J04456;EMBL:M57678;EMBL:X14829;EMBL:X15256;EMBL:Z83844;RefSeq:NP_002296.1;ProteinModelPortal:P09382;STRING:9606.ENSP00000215909;SWISSPROT_AC_OLD:B2R5E8;SWISSPROT_AC_OLD:Q9UDK5;SMR:P09382;GeneID:3956;KEGG:hsa:3956;PIR:A37134;eggNOG:ENOG411…	699	Disease	Diabetic Retinopathy	Diabetic Retinopathy;Retinal abnormality - diabetes-related;diabetic retinopathy--an;diabetic-retinopathy;retinopathy diabetic;retinopathy of diabetic;	Mesh_UI:D003930;Mesh_MN:C11.768.257;Mesh_MN:C14.907.320.382;Mesh_MN:C19.246.099.500.382;DOID:8947;NCI:C34538;ICD9CM:362.0;UMLS_CUI:C0011884;SNOMEDCT_US_2016_03_01:141196007;SNOMEDCT_US_2016_03_01:154678005;SNOMEDCT_US_2016_03_01:155107006;SNOMEDCT_US_2016_03_01:163997001;SNOMEDCT_US_2016_03_01:193353002;SNOMEDCT_US_2016_03_01:267471001;SNOMEDCT_US_2016_03_01:309595004;SNOMEDCT_US_2016_03_01:48550…
289703016	Haptoglobin -<> Diabetic Retinopathy	treatment	Pubmed central 2005:1993923;	This demonstrated that Hp1-1 diabetics are provided with increased protection against the development of <b>DR</b> compared with the other <b>Hp</b> phenotypes (Nakhoul et al 2000).[Pubmed central 2005:1993923];	186066	Protein	Haptoglobin	Haptoglobin;HP;HPT;Zonulin;BP;haptoglobin--an;haptoglobin-type;HP2ALPHA2;HPA1S;hpt-type;	SWISSPROT_AC:P00738;SWISSPROT_ID:HPT_HUMAN;EMBL:AC004682;EMBL:AC009087;EMBL:AK314700;EMBL:BC107587;EMBL:BC121124;EMBL:BC121125;EMBL:DQ314870;EMBL:K00422;EMBL:K01763;EMBL:L29394;EMBL:M10935;EMBL:M13192;EMBL:M69197;EMBL:X00606;EMBL:X00637;EMBL:X01786;EMBL:X01789;EMBL:X01791;EMBL:X01793;EMBL:X02206;RefSeq:NP_001119574.1;RefSeq:NP_001305067.1;RefSeq:NP_005134.1;ProteinModelPortal:P00738;STRING:9606.E…	699	Disease	Diabetic Retinopathy	Diabetic Retinopathy;Retinal abnormality - diabetes-related;diabetic retinopathy--an;diabetic-retinopathy;retinopathy diabetic;retinopathy of diabetic;	Mesh_UI:D003930;Mesh_MN:C11.768.257;Mesh_MN:C14.907.320.382;Mesh_MN:C19.246.099.500.382;DOID:8947;NCI:C34538;ICD9CM:362.0;UMLS_CUI:C0011884;SNOMEDCT_US_2016_03_01:141196007;SNOMEDCT_US_2016_03_01:154678005;SNOMEDCT_US_2016_03_01:155107006;SNOMEDCT_US_2016_03_01:163997001;SNOMEDCT_US_2016_03_01:193353002;SNOMEDCT_US_2016_03_01:267471001;SNOMEDCT_US_2016_03_01:309595004;SNOMEDCT_US_2016_03_01:48550…
27571667	SUMO4 -<> Diabetic Retinopathy	regulation	Pubmed 2008:17926234;	No effect of the polymorphism on diabetic neuropathy or diabetic nephropathy was found, but heterozygous or homozygous patients for the M55V polymorphism in the <b>SUMO4</b> gene had a markedly reduced prevalence of <b>diabetic retinopathy</b> (odds ratio 0.37, 95%-confidence interval (CI) [0.32;0.43];[Pubmed 2008:17926234];	4362824	Gene	SUMO4	dJ281H8.4;IDDM5;small ubiquitin-like modifier 4;SMT3H4;SUMO-4;SUMO4;iddm 5;iddm v;iddm-5;Small ubiquitin-like protein 4;Small ubiquitin-related modifier 4;sumo 4;	SWISSPROT_AC:Q6EEV6;SWISSPROT_ID:SUMO4_HUMAN;GeneID:387082;Ensembl:ENSG00000177688;HGNC:HGNC:21181;MIM:608829;Vega:OTTHUMG00000015785;protein_accession:AAI30306.1;protein_accession:AAR04484.1;protein_accession:ADR82794.1;protein_accession:BAH05006.1;protein_accession:EAW47808.1;protein_accession:NP_001002255.1;protein_accession:Q6EEV6.2;protein_gi:119568193;protein_gi:120660320;protein_gi:2195669…	699	Disease	Diabetic Retinopathy	Diabetic Retinopathy;Retinal abnormality - diabetes-related;diabetic retinopathy--an;diabetic-retinopathy;retinopathy diabetic;retinopathy of diabetic;	Mesh_UI:D003930;Mesh_MN:C11.768.257;Mesh_MN:C14.907.320.382;Mesh_MN:C19.246.099.500.382;DOID:8947;NCI:C34538;ICD9CM:362.0;UMLS_CUI:C0011884;SNOMEDCT_US_2016_03_01:141196007;SNOMEDCT_US_2016_03_01:154678005;SNOMEDCT_US_2016_03_01:155107006;SNOMEDCT_US_2016_03_01:163997001;SNOMEDCT_US_2016_03_01:193353002;SNOMEDCT_US_2016_03_01:267471001;SNOMEDCT_US_2016_03_01:309595004;SNOMEDCT_US_2016_03_01:48550…
27639310	CTSH -<> Diabetic Retinopathy	regulation	Pubmed 2015:26245339;	Polymorphisms in the <b>CTSH</b> gene may influence the progression of <b>diabetic retinopathy</b>: a candidate-gene study in the Danish Cohort of Pediatric Diabetes 1987 (DCPD1987).[Pubmed 2015:26245339];	4341039	Gene	CTSH	ACC-4;ACC-5;ACC4;ACC5;cathepsin H;CPSB;CTSH;acc 4;acc 5;CATH;cathepsin-h;cps b;cps-b;h-cathepsin;Pro-cathepsin H;	SWISSPROT_AC:P09668;SWISSPROT_ID:CATH_HUMAN;GeneID:1512;Ensembl:ENSG00000103811;HGNC:HGNC:2535;MIM:116820;Vega:OTTHUMG00000144171;protein_accession:AAH02479.1;protein_accession:AAL23961.1;protein_accession:AAL23962.1;protein_accession:ABM81609.1;protein_accession:ABM84698.1;protein_accession:BAA05802.1;protein_accession:BAG37247.1;protein_accession:BAH12114.1;protein_accession:CAA30428.1;protein_…	699	Disease	Diabetic Retinopathy	Diabetic Retinopathy;Retinal abnormality - diabetes-related;diabetic retinopathy--an;diabetic-retinopathy;retinopathy diabetic;retinopathy of diabetic;	Mesh_UI:D003930;Mesh_MN:C11.768.257;Mesh_MN:C14.907.320.382;Mesh_MN:C19.246.099.500.382;DOID:8947;NCI:C34538;ICD9CM:362.0;UMLS_CUI:C0011884;SNOMEDCT_US_2016_03_01:141196007;SNOMEDCT_US_2016_03_01:154678005;SNOMEDCT_US_2016_03_01:155107006;SNOMEDCT_US_2016_03_01:163997001;SNOMEDCT_US_2016_03_01:193353002;SNOMEDCT_US_2016_03_01:267471001;SNOMEDCT_US_2016_03_01:309595004;SNOMEDCT_US_2016_03_01:48550…
250302870	SERPINE1 -<> Diabetic Retinopathy	regulation	Pubmed central 2014:4227060;	Zhang et al. reported that in a meta-analysis including nine studies with 1, 217 cases and 1, 459 controls, 4G/5G polymorphism in the <b>PAI-1</b> gene potentially increased the risk of <b>DR</b> in type 2 diabetes and showed a discrepancy between different ethnicities [20].[Pubmed central 2014:4227060];	4343854	Gene	SERPINE1	PAI;PAI-1;PAI1;PLANH1;serpin family E member 1;SERPINE1;activator inhibitor type-1-plasminogen;activator plasminogen inhibitor-1;Endothelial plasminogen activator inhibitor;endothelial type of plasminogen activator inhibitor;endothelial type plasminogen activator inhibitor;endothelial-type plasminogen activator inhibitor;inhibitor of type 1 plasminogen activator;inhibitor type 1 plasminogen activ…	SWISSPROT_AC:P05121;SWISSPROT_ID:PAI1_HUMAN;GeneID:5054;Ensembl:ENSG00000106366;HGNC:HGNC:8583;MIM:173360;Vega:OTTHUMG00000157107;protein_accession:AAA60003.1;protein_accession:AAA60007.1;protein_accession:AAA60008.1;protein_accession:AAA60009.1;protein_accession:AAD45828.1;protein_accession:AAH10860.1;protein_accession:AAK60338.1;protein_accession:ABM81620.1;protein_accession:ABM84803.1;protein_…	699	Disease	Diabetic Retinopathy	Diabetic Retinopathy;Retinal abnormality - diabetes-related;diabetic retinopathy--an;diabetic-retinopathy;retinopathy diabetic;retinopathy of diabetic;	Mesh_UI:D003930;Mesh_MN:C11.768.257;Mesh_MN:C14.907.320.382;Mesh_MN:C19.246.099.500.382;DOID:8947;NCI:C34538;ICD9CM:362.0;UMLS_CUI:C0011884;SNOMEDCT_US_2016_03_01:141196007;SNOMEDCT_US_2016_03_01:154678005;SNOMEDCT_US_2016_03_01:155107006;SNOMEDCT_US_2016_03_01:163997001;SNOMEDCT_US_2016_03_01:193353002;SNOMEDCT_US_2016_03_01:267471001;SNOMEDCT_US_2016_03_01:309595004;SNOMEDCT_US_2016_03_01:48550…
250336779	RPE65 -<> Diabetic Retinopathy	regulation	Pubmed central 2016:4916280;	Shalchi et al. have demonstrated that circulating <b>RPE65</b> mRNA increases with <b>DR</b> severity while plasma mRNA levels from retinoschisin decrease [193].[Pubmed central 2016:4916280];	4344726	Gene	RPE65	BCO3;LCA2;mRPE65;rd12;RP20;RPE65;RPE65, retinoid isomerohydrolase;sRPE65;All-trans-retinyl-palmitate hydrolase;EC 3.1.1.64;lc alpha 2;lc alpha-2;lc alpha2;lca ii;lca type ii;rd 12;rd-12;retinal pigment epithelium specific 65 kda protein;Retinal pigment epithelium-specific 65 kDa protein;retinal pigment epithelium-specific 65-kda protein;Retinoid isomerohydrolase;Retinol isomerase;rp -20;rp 20;rpe…	SWISSPROT_AC:Q16518;SWISSPROT_ID:RPE65_HUMAN;GeneID:6121;Ensembl:ENSG00000116745;HGNC:HGNC:10294;MIM:180069;Vega:OTTHUMG00000009208;protein_accession:AAA99012.1;protein_accession:AAC14586.1;protein_accession:AAC39660.1;protein_accession:AAH75035.1;protein_accession:AAH75036.1;protein_accession:ABD37636.1;protein_accession:ACT83679.1;protein_accession:AFF57192.1;protein_accession:BAF82614.1;protei…	699	Disease	Diabetic Retinopathy	Diabetic Retinopathy;Retinal abnormality - diabetes-related;diabetic retinopathy--an;diabetic-retinopathy;retinopathy diabetic;retinopathy of diabetic;	Mesh_UI:D003930;Mesh_MN:C11.768.257;Mesh_MN:C14.907.320.382;Mesh_MN:C19.246.099.500.382;DOID:8947;NCI:C34538;ICD9CM:362.0;UMLS_CUI:C0011884;SNOMEDCT_US_2016_03_01:141196007;SNOMEDCT_US_2016_03_01:154678005;SNOMEDCT_US_2016_03_01:155107006;SNOMEDCT_US_2016_03_01:163997001;SNOMEDCT_US_2016_03_01:193353002;SNOMEDCT_US_2016_03_01:267471001;SNOMEDCT_US_2016_03_01:309595004;SNOMEDCT_US_2016_03_01:48550…
250397710	CYBB -<> Diabetic Retinopathy	regulation	Pubmed central 2013:3866146;	However, we found that diabetes-induced increases in retinal ROS production and signs of <b>diabetic retinopathy</b> were significantly inhibited by deletion of the <b>NOX2</b> gene in either bone marrow or retina.[Pubmed central 2013:3866146];	4341060	Gene	CYBB	AMCBX2;CGD;CYBB;cytochrome b-245 beta chain;GP91-1;GP91-PHOX;GP91PHOX;IMD34;NOX2;p91-PHOX;CGD91-phox;CY24B;Cytochrome b(558) subunit beta;cytochrome b-245 beta;cytochrome b-245 heavy;Cytochrome b-245 heavy chain;Cytochrome b558 subunit beta;EC 1.-.-.-;gp 91 phox;gp 91-phox;gp 911;gp-911;gp91 phox;gp91- phox;Heme-binding membrane glycoprotein gp91phox;NADPH oxidase 2;nadph oxidase isoform 2;nadph …	SWISSPROT_AC:P04839;SWISSPROT_ID:CY24B_HUMAN;GeneID:1536;Ensembl:ENSG00000165168;HGNC:HGNC:2578;MIM:300481;Vega:OTTHUMG00000033175;protein_accession:AAB29151.1;protein_accession:AAH32720.1;protein_accession:AAL76082.1;protein_accession:ABC40728.1;protein_accession:ABM81804.1;protein_accession:ABM84958.1;protein_accession:ABY87073.1;protein_accession:ADQ73898.1;protein_accession:ALQ33467.1;protein…	699	Disease	Diabetic Retinopathy	Diabetic Retinopathy;Retinal abnormality - diabetes-related;diabetic retinopathy--an;diabetic-retinopathy;retinopathy diabetic;retinopathy of diabetic;	Mesh_UI:D003930;Mesh_MN:C11.768.257;Mesh_MN:C14.907.320.382;Mesh_MN:C19.246.099.500.382;DOID:8947;NCI:C34538;ICD9CM:362.0;UMLS_CUI:C0011884;SNOMEDCT_US_2016_03_01:141196007;SNOMEDCT_US_2016_03_01:154678005;SNOMEDCT_US_2016_03_01:155107006;SNOMEDCT_US_2016_03_01:163997001;SNOMEDCT_US_2016_03_01:193353002;SNOMEDCT_US_2016_03_01:267471001;SNOMEDCT_US_2016_03_01:309595004;SNOMEDCT_US_2016_03_01:48550…
27536760	Diabetic Retinopathy -- ACE	association	Pubmed 1999:11938734;Pubmed central 2009:2731535;	There is no association between <b>ACE</b> gene I/D polymorphism and the prognosis of <b>diabetic retinopathy</b> in Type II diabetic patients.[Pubmed 1999:11938734];These results do not support the hypothesis that the DD genotype of the <b>ACE</b> gene would be a clinically useful genetic marker for predicting the development of <b>diabetic retinopathy</b> in Type II diabetic patients.[Pubmed 19…	699	Disease	Diabetic Retinopathy	Diabetic Retinopathy;Retinal abnormality - diabetes-related;diabetic retinopathy--an;diabetic-retinopathy;retinopathy diabetic;retinopathy of diabetic;	Mesh_UI:D003930;Mesh_MN:C11.768.257;Mesh_MN:C14.907.320.382;Mesh_MN:C19.246.099.500.382;DOID:8947;NCI:C34538;ICD9CM:362.0;UMLS_CUI:C0011884;SNOMEDCT_US_2016_03_01:141196007;SNOMEDCT_US_2016_03_01:154678005;SNOMEDCT_US_2016_03_01:155107006;SNOMEDCT_US_2016_03_01:163997001;SNOMEDCT_US_2016_03_01:193353002;SNOMEDCT_US_2016_03_01:267471001;SNOMEDCT_US_2016_03_01:309595004;SNOMEDCT_US_2016_03_01:48550…	4341139	Gene	ACE	ACE;ACE1;angiotensin I converting enzyme;CD143;DCP;DCP1;ace--an;Angiotensin-converting enzyme;cd 143;CD143 antigen;dipeptidyl carboxypeptidase 1;Dipeptidyl carboxypeptidase I;dipeptidyl carboxypeptidase-1;dipeptidyl carboxypeptidase-i;dipeptidyl-carboxypeptidase i;EC 3.2.1.-;EC 3.4.15.1;kininase 2;Kininase II;kininase ii-type;kininase type ii;kininase-ii;	SWISSPROT_AC:P12821;SWISSPROT_ID:ACE_HUMAN;GeneID:1636;Ensembl:ENSG00000159640;Ensembl:ENSG00000264813;HGNC:HGNC:2707;MIM:106180;Vega:OTTHUMG00000154927;Vega:OTTHUMG00000178900;protein_accession:AAA51684.1;protein_accession:AAA60611.1;protein_accession:AAD14360.1;protein_accession:AAD28560.1;protein_accession:AAD28561.1;protein_accession:AAP03651.1;protein_accession:AAP13243.1;protein_accession:A…
27538679	Diabetic Retinopathy -- AKR1B1	association	Pubmed:15745835;Pubmed 2006:16545977;Pubmed 2006:17003340;Pubmed 2001:11449315;Pubmed 2013:23850972;Pubmed 1994:7851219;Pubmed 2015:25722213;Pubmed 2015:26580232;Pubmed 2008:18385795;Pubmed 2000:11095596;Pubmed 2014:24370601;Pubmed 2014:24698671;Pubmed 2011:20939801;Pubmed 2011:21420193;Pubmed 2010:20424224;Pubmed 1999:10510950;Pubmed 1999:10656235;Pubmed 2005:15973199;Pubmed 2005:16176189;Pubmed…	In the association study, a relationship between the <b>aldose reductase</b> (AC)n gene polymorphism and the development of <b>diabetic retinopathy</b> in patients with Type 2 diabetes were studied.[Pubmed:15745835];Thus, our results show that the -106CC genotype (-106C&gt;T polymorphism) in the <b>AR</b> gene is related to the progression of <b>diabetic retinopathy</b> in Caucasian-Brazilians wi…	699	Disease	Diabetic Retinopathy	Diabetic Retinopathy;Retinal abnormality - diabetes-related;diabetic retinopathy--an;diabetic-retinopathy;retinopathy diabetic;retinopathy of diabetic;	Mesh_UI:D003930;Mesh_MN:C11.768.257;Mesh_MN:C14.907.320.382;Mesh_MN:C19.246.099.500.382;DOID:8947;NCI:C34538;ICD9CM:362.0;UMLS_CUI:C0011884;SNOMEDCT_US_2016_03_01:141196007;SNOMEDCT_US_2016_03_01:154678005;SNOMEDCT_US_2016_03_01:155107006;SNOMEDCT_US_2016_03_01:163997001;SNOMEDCT_US_2016_03_01:193353002;SNOMEDCT_US_2016_03_01:267471001;SNOMEDCT_US_2016_03_01:309595004;SNOMEDCT_US_2016_03_01:48550…	4339994	Gene	AKR1B1	ADR;AKR1B1;aldo-keto reductase family 1 member B;ALDR1;ALR2;AR;adr-type;Aldehyde reductase;aldehyde-reductase;Aldo-keto reductase family 1 member B1;Aldose reductase;aldose reductase-an;aldose-reductase;ALDR;ar-subtype;ar-type;EC 1.1.1.21;type-ar;	SWISSPROT_AC:P15121;SWISSPROT_ID:ALDR_HUMAN;GeneID:231;Ensembl:ENSG00000085662;HGNC:HGNC:381;MIM:103880;Vega:OTTHUMG00000155322;protein_accession:AAA35560.1;protein_accession:AAA35561.1;protein_accession:AAA51712.1;protein_accession:AAA51713.1;protein_accession:AAA51714.1;protein_accession:AAA51715.1;protein_accession:AAB61992.1;protein_accession:AAB88851.1;protein_accession:AAH00260.1;protein_ac…
27544323	Diabetic Retinopathy -- SERPINF1	association	Pubmed 2001:11530051;Pubmed 2013:23638428;Pubmed 2002:12837042;Pubmed 2012:22570532;Pubmed 2015:25562624;Pubmed 2015:26902068;Pubmed 2008:18455830;Pubmed 2008:18523656;Pubmed 2008:18586837;Pubmed 2007:17213275;Pubmed 2007:17389742;Pubmed 2007:17658465;Pubmed 2014:24928938;Pubmed 2010:20141354;Pubmed 2003:12627328;Pubmed 2005:15616035;Pubmed 2005:15797260;Pubmed 2005:15898347;Pubmed 2005:16440585;…	Additionally, the <b>pigment epithelium-derived factor</b> level in active <b>diabetic retinopathy</b> (0.70 +/- 0.22 microg/ml) was significantly lower than the level in inactive diabetic retinopathy (1.79 +/- 0.35 microg/ml; P =.018).[Pubmed 2001:11530051];Using enzyme-linked immunosorbent assay, we measured the levels of <b>pigment epithelium-derived factor</b> in the vitreous of 34 eyes of 33…	699	Disease	Diabetic Retinopathy	Diabetic Retinopathy;Retinal abnormality - diabetes-related;diabetic retinopathy--an;diabetic-retinopathy;retinopathy diabetic;retinopathy of diabetic;	Mesh_UI:D003930;Mesh_MN:C11.768.257;Mesh_MN:C14.907.320.382;Mesh_MN:C19.246.099.500.382;DOID:8947;NCI:C34538;ICD9CM:362.0;UMLS_CUI:C0011884;SNOMEDCT_US_2016_03_01:141196007;SNOMEDCT_US_2016_03_01:154678005;SNOMEDCT_US_2016_03_01:155107006;SNOMEDCT_US_2016_03_01:163997001;SNOMEDCT_US_2016_03_01:193353002;SNOMEDCT_US_2016_03_01:267471001;SNOMEDCT_US_2016_03_01:309595004;SNOMEDCT_US_2016_03_01:48550…	4343956	Gene	SERPINF1	EPC-1;OI12;OI6;PEDF;PIG35;serpin family F member 1;SERPINF1;Cell proliferation-inducing gene 35 protein;factor of pigment epithelium-derived;factor pigment epithelium-derived;factor-pigment epithelium derived;factor-pigment epithelium-derived;oi 6;oi type vi;oi-vi;pigment epithelium derived factor;pigment epithelium derived factor--the;pigment epithelium- derived factor;pigment epithelium--derive…	SWISSPROT_AC:P36955;SWISSPROT_ID:PEDF_HUMAN;GeneID:5176;Ensembl:ENSG00000132386;HGNC:HGNC:8824;MIM:172860;Vega:OTTHUMG00000090571;protein_accession:AAA60058.1;protein_accession:AAA84914.1;protein_accession:AAA93524.1;protein_accession:AAB38685.1;protein_accession:AAH00522.1;protein_accession:AAH13984.1;protein_accession:AAK92491.1;protein_accession:AAP35886.1;protein_accession:AAT08033.1;protein_…
27544348	Diabetic Retinopathy -- PNPLA2	association	Pubmed 2001:11530051;Pubmed 2013:23638428;Pubmed 2002:12837042;Pubmed 2012:22570532;Pubmed 2015:25562624;Pubmed 2015:26902068;Pubmed 2008:18455830;Pubmed 2008:18523656;Pubmed 2008:18586837;Pubmed 2007:17213275;Pubmed 2007:17389742;Pubmed 2007:17658465;Pubmed 2014:24928938;Pubmed 2010:20141354;Pubmed 2003:12627328;Pubmed 2005:15616035;Pubmed 2005:15797260;Pubmed 2005:15898347;Pubmed 2005:16440585;…	Additionally, the <b>pigment epithelium-derived factor</b> level in active <b>diabetic retinopathy</b> (0.70 +/- 0.22 microg/ml) was significantly lower than the level in inactive diabetic retinopathy (1.79 +/- 0.35 microg/ml; P =.018).[Pubmed 2001:11530051];Using enzyme-linked immunosorbent assay, we measured the levels of <b>pigment epithelium-derived factor</b> in the vitreous of 34 eyes of 33…	699	Disease	Diabetic Retinopathy	Diabetic Retinopathy;Retinal abnormality - diabetes-related;diabetic retinopathy--an;diabetic-retinopathy;retinopathy diabetic;retinopathy of diabetic;	Mesh_UI:D003930;Mesh_MN:C11.768.257;Mesh_MN:C14.907.320.382;Mesh_MN:C19.246.099.500.382;DOID:8947;NCI:C34538;ICD9CM:362.0;UMLS_CUI:C0011884;SNOMEDCT_US_2016_03_01:141196007;SNOMEDCT_US_2016_03_01:154678005;SNOMEDCT_US_2016_03_01:155107006;SNOMEDCT_US_2016_03_01:163997001;SNOMEDCT_US_2016_03_01:193353002;SNOMEDCT_US_2016_03_01:267471001;SNOMEDCT_US_2016_03_01:309595004;SNOMEDCT_US_2016_03_01:48550…	4353437	Gene	PNPLA2	1110001C14Rik;ATGL;FP17548;iPLA2zeta;patatin like phospholipase domain containing 2;PEDF-R;PNPLA2;TTS-2.2;TTS2;Adipose triglyceride lipase;adipose-triglyceride lipase;calcium independent phospholipase a2;Calcium-independent phospholipase A2;calcium-independent subtype of phospholipase a2;Desnutrin;EC 3.1.1.3;ec3.1.1.3;factor of pigment epithelium-derived;factor pigment epithelium-derived;factor-p…	SWISSPROT_AC:Q96AD5;SWISSPROT_ID:PLPL2_HUMAN;GeneID:57104;Ensembl:ENSG00000177666;HGNC:HGNC:30802;MIM:609059;Vega:OTTHUMG00000133309;protein_accession:AAC09354.1;protein_accession:AAH11958.1;protein_accession:AAH17280.1;protein_accession:AAP34448.1;protein_accession:AAW81962.1;protein_accession:ADU85972.1;protein_accession:AEZ01596.1;protein_accession:AIB55759.1;protein_accession:AIS72443.1;prote…
27549419	Diabetic Retinopathy -- MTHFR	association	Pubmed:18280442;Pubmed 2014:25324196;Pubmed 2003:12766148;Pubmed central 2016:4997492;Pubmed central 2009:2731535;	To support our suggestion, we examined in detail the association of <b>MTHFR</b> polymorphism with <b>diabetic retinopathy</b> and nephropathy in Japanese type 2 diabetic patients.[Pubmed:18280442];Genetic variants in ICAM1, PPARGC1A and <b>MTHFR</b> are potentially associated with different phenotypes of <b>diabetic retinopathy</b>.[Pubmed 2014:25324196];No association between the <b>MTHFR</b> g…	699	Disease	Diabetic Retinopathy	Diabetic Retinopathy;Retinal abnormality - diabetes-related;diabetic retinopathy--an;diabetic-retinopathy;retinopathy diabetic;retinopathy of diabetic;	Mesh_UI:D003930;Mesh_MN:C11.768.257;Mesh_MN:C14.907.320.382;Mesh_MN:C19.246.099.500.382;DOID:8947;NCI:C34538;ICD9CM:362.0;UMLS_CUI:C0011884;SNOMEDCT_US_2016_03_01:141196007;SNOMEDCT_US_2016_03_01:154678005;SNOMEDCT_US_2016_03_01:155107006;SNOMEDCT_US_2016_03_01:163997001;SNOMEDCT_US_2016_03_01:193353002;SNOMEDCT_US_2016_03_01:267471001;SNOMEDCT_US_2016_03_01:309595004;SNOMEDCT_US_2016_03_01:48550…	4343431	Gene	MTHFR	methylenetetrahydrofolate reductase;MTHFR;EC 1.5.1.20;methylenetetrahydrofolate-reductase;MTHR;	SWISSPROT_AC:P42898;SWISSPROT_ID:MTHR_HUMAN;GeneID:4524;Ensembl:ENSG00000177000;HGNC:HGNC:7436;MIM:607093;Vega:OTTHUMG00000002277;protein_accession:AAA74440.2;protein_accession:AAD17965.1;protein_accession:AAG33979.1;protein_accession:AAH53509.1;protein_accession:AAL17646.1;protein_accession:AAL17647.1;protein_accession:AAL17648.1;protein_accession:AAL17649.1;protein_accession:AAL17650.1;protein_…
27557444	Diabetic Retinopathy -- AGER	association	Pubmed 2010:21067572;Pubmed 2005:15942086;Pubmed 2016:27033231;Pubmed central 2016:5037569;Pubmed central 2016:5536713;	This study confirms significant association of one polymorphism only (rs2070600 in <b>RAGE</b>) with <b>DR</b> in an Indian population which had T2DM.[Pubmed 2010:21067572];To clarify whether polymorphisms G1704T and G82S of the <b>rage</b> gene were related to <b>diabetic retinopathy</b>, we performed a case-control study in Japanese type 2 diabetic patients.[Pubmed 2005:15942086];To assess the …	699	Disease	Diabetic Retinopathy	Diabetic Retinopathy;Retinal abnormality - diabetes-related;diabetic retinopathy--an;diabetic-retinopathy;retinopathy diabetic;retinopathy of diabetic;	Mesh_UI:D003930;Mesh_MN:C11.768.257;Mesh_MN:C14.907.320.382;Mesh_MN:C19.246.099.500.382;DOID:8947;NCI:C34538;ICD9CM:362.0;UMLS_CUI:C0011884;SNOMEDCT_US_2016_03_01:141196007;SNOMEDCT_US_2016_03_01:154678005;SNOMEDCT_US_2016_03_01:155107006;SNOMEDCT_US_2016_03_01:163997001;SNOMEDCT_US_2016_03_01:193353002;SNOMEDCT_US_2016_03_01:267471001;SNOMEDCT_US_2016_03_01:309595004;SNOMEDCT_US_2016_03_01:48550…	4339950	Gene	AGER	advanced glycosylation end-product specific receptor;AGER;RAGE;SCARJ1;Advanced glycosylation end product-specific receptor;rage-type;Receptor for advanced glycosylation end products;	SWISSPROT_AC:Q15109;SWISSPROT_ID:RAGE_HUMAN;GeneID:177;Ensembl:ENSG00000204305;HGNC:HGNC:320;MIM:600214;Vega:OTTHUMG00000031120;protein_accession:AAA03574.1;protein_accession:AAB47491.1;protein_accession:AAD15888.1;protein_accession:AAD15889.1;protein_accession:AAG35728.1;protein_accession:AAH20669.1;protein_accession:AAQ10685.1;protein_accession:AAQ10686.1;protein_accession:AAQ10782.1;protein_ac…
27557490	Diabetic Retinopathy -- MOK	association	Pubmed 2010:21067572;Pubmed 2005:15942086;Pubmed central 2016:5037569;	This study confirms significant association of one polymorphism only (rs2070600 in <b>RAGE</b>) with <b>DR</b> in an Indian population which had T2DM.[Pubmed 2010:21067572];To clarify whether polymorphisms G1704T and G82S of the <b>rage</b> gene were related to <b>diabetic retinopathy</b>, we performed a case-control study in Japanese type 2 diabetic patients.[Pubmed 2005:15942086];Therefore, acc…	699	Disease	Diabetic Retinopathy	Diabetic Retinopathy;Retinal abnormality - diabetes-related;diabetic retinopathy--an;diabetic-retinopathy;retinopathy diabetic;retinopathy of diabetic;	Mesh_UI:D003930;Mesh_MN:C11.768.257;Mesh_MN:C14.907.320.382;Mesh_MN:C19.246.099.500.382;DOID:8947;NCI:C34538;ICD9CM:362.0;UMLS_CUI:C0011884;SNOMEDCT_US_2016_03_01:141196007;SNOMEDCT_US_2016_03_01:154678005;SNOMEDCT_US_2016_03_01:155107006;SNOMEDCT_US_2016_03_01:163997001;SNOMEDCT_US_2016_03_01:193353002;SNOMEDCT_US_2016_03_01:267471001;SNOMEDCT_US_2016_03_01:309595004;SNOMEDCT_US_2016_03_01:48550…	4344532	Gene	MOK	MOK;MOK protein kinase;RAGE;RAGE-1;RAGE1;STK30;EC 2.7.11.22;MAPK/MAK/MRK overlapping kinase;rage i;rage-i;rage-type;Renal tumor antigen 1;	SWISSPROT_AC:Q9UQ07;SWISSPROT_ID:MOK_HUMAN;GeneID:5891;Ensembl:ENSG00000080823;HGNC:HGNC:9833;MIM:605762;Vega:OTTHUMG00000164896;protein_accession:AAB38077.1;protein_accession:AAB38079.1;protein_accession:AAB38080.1;protein_accession:AAB38081.1;protein_accession:AAB38082.1;protein_accession:AAB38083.1;protein_accession:AAB38084.1;protein_accession:AAB38085.1;protein_accession:AAB38087.1;protein_a…
27557517	Diabetic Retinopathy -- LINC00914	association	Pubmed 2010:21067572;Pubmed 2005:15942086;Pubmed central 2016:5037569;	This study confirms significant association of one polymorphism only (rs2070600 in <b>RAGE</b>) with <b>DR</b> in an Indian population which had T2DM.[Pubmed 2010:21067572];To clarify whether polymorphisms G1704T and G82S of the <b>rage</b> gene were related to <b>diabetic retinopathy</b>, we performed a case-control study in Japanese type 2 diabetic patients.[Pubmed 2005:15942086];Therefore, acc…	699	Disease	Diabetic Retinopathy	Diabetic Retinopathy;Retinal abnormality - diabetes-related;diabetic retinopathy--an;diabetic-retinopathy;retinopathy diabetic;retinopathy of diabetic;	Mesh_UI:D003930;Mesh_MN:C11.768.257;Mesh_MN:C14.907.320.382;Mesh_MN:C19.246.099.500.382;DOID:8947;NCI:C34538;ICD9CM:362.0;UMLS_CUI:C0011884;SNOMEDCT_US_2016_03_01:141196007;SNOMEDCT_US_2016_03_01:154678005;SNOMEDCT_US_2016_03_01:155107006;SNOMEDCT_US_2016_03_01:163997001;SNOMEDCT_US_2016_03_01:193353002;SNOMEDCT_US_2016_03_01:267471001;SNOMEDCT_US_2016_03_01:309595004;SNOMEDCT_US_2016_03_01:48550…	4380616	Gene	LINC00914	LINC00914;long intergenic non-protein coding RNA 914;RAGE;rage-type;	GeneID:101669765;HGNC:HGNC:48604;RNA_nucleotide_accession:HF678991.1;RNA_nucleotide_gi:452722274;
27563093	Diabetic Retinopathy -- ICAM1	association	Pubmed 2006:16759306;Pubmed central 2016:5265886;	The <b>ICAM-1</b> gene K469E polymorphism is associated with <b>diabetic retinopathy</b> in Chinese patients with Type 2 diabetes.[Pubmed 2006:16759306];To investigate the relationship of the K469E and G241R polymorphisms of the <b>intercellular adhesion molecule 1</b> (ICAM-1) gene with <b>diabetic retinopathy</b> in Chinese patients with Type 2 diabetes mellitus.[Pubmed 2006:16759306];An early …	699	Disease	Diabetic Retinopathy	Diabetic Retinopathy;Retinal abnormality - diabetes-related;diabetic retinopathy--an;diabetic-retinopathy;retinopathy diabetic;retinopathy of diabetic;	Mesh_UI:D003930;Mesh_MN:C11.768.257;Mesh_MN:C14.907.320.382;Mesh_MN:C19.246.099.500.382;DOID:8947;NCI:C34538;ICD9CM:362.0;UMLS_CUI:C0011884;SNOMEDCT_US_2016_03_01:141196007;SNOMEDCT_US_2016_03_01:154678005;SNOMEDCT_US_2016_03_01:155107006;SNOMEDCT_US_2016_03_01:163997001;SNOMEDCT_US_2016_03_01:193353002;SNOMEDCT_US_2016_03_01:267471001;SNOMEDCT_US_2016_03_01:309595004;SNOMEDCT_US_2016_03_01:48550…	4342578	Gene	ICAM1	BB2;CD54;ICAM1;intercellular adhesion molecule 1;P3.58;b beta 2;bb-2;bbeta2;beta chain beta 2;beta chain of the beta 2;beta chain of the beta2;beta-chain beta 2;beta-chain of beta 2;cd 54;cd-54;CD54 antigen;icam - 1;icam -1;icam 1;icam i;icam- 1;icam- i;ICAM-1;icam-i;intercellular adhesion molecule -1;intercellular adhesion molecule i;intercellular adhesion molecule type 1;intercellular adhesion …	SWISSPROT_AC:P05362;SWISSPROT_ID:ICAM1_HUMAN;GeneID:3383;Ensembl:ENSG00000090339;HGNC:HGNC:5344;MIM:147840;Vega:OTTHUMG00000180403;protein_accession:AAA52708.1;protein_accession:AAA52709.1;protein_accession:AAA52710.1;protein_accession:AAA60392.1;protein_accession:AAA60393.1;protein_accession:AAB46863.1;protein_accession:AAB51145.1;protein_accession:AAH15969.1;protein_accession:AAO30128.1;protein…
27566858	Diabetic Retinopathy -- FLT1	association	Pubmed 2015:25821590;Pubmed 2007:17143550;Pubmed 1999:10434875;Pubmed central 2015:4363713;	The objective of this study is to investigate the effects of <b>vascular endothelial growth factor receptor 1</b> (VEGFR1) blockade on the complications of <b>DR</b>.[Pubmed 2015:25821590];These results suggest that <b>VEGFR1</b> mediates complications of <b>DR</b> and targeting this signaling pathway represents a potential therapeutic strategy for the prevention and treatment of DR.[Pubmed 2015:…	699	Disease	Diabetic Retinopathy	Diabetic Retinopathy;Retinal abnormality - diabetes-related;diabetic retinopathy--an;diabetic-retinopathy;retinopathy diabetic;retinopathy of diabetic;	Mesh_UI:D003930;Mesh_MN:C11.768.257;Mesh_MN:C14.907.320.382;Mesh_MN:C19.246.099.500.382;DOID:8947;NCI:C34538;ICD9CM:362.0;UMLS_CUI:C0011884;SNOMEDCT_US_2016_03_01:141196007;SNOMEDCT_US_2016_03_01:154678005;SNOMEDCT_US_2016_03_01:155107006;SNOMEDCT_US_2016_03_01:163997001;SNOMEDCT_US_2016_03_01:193353002;SNOMEDCT_US_2016_03_01:267471001;SNOMEDCT_US_2016_03_01:309595004;SNOMEDCT_US_2016_03_01:48550…	4341684	Gene	FLT1	FLT;FLT-1;FLT1;fms related tyrosine kinase 1;VEGFR-1;VEGFR1;EC 2.7.10.1;flt - 1;flt -1;flt 1;flt- 1;flt- i;flt-i;fms like tyrosine kinase 1;fms like tyrosine kinase-1;Fms-like tyrosine kinase 1;fms-like tyrosine kinase i;fms-like tyrosine kinase-1;fms-like tyrosine kinase1;fms-like tyrosine-kinase 1;fms-like tyrosine-kinase-1;fms-like-tyrosine kinase-1;fms-related tyrosine kinase-1;FRT;receptor-1…	SWISSPROT_AC:P17948;SWISSPROT_ID:VGFR1_HUMAN;GeneID:2321;Ensembl:ENSG00000102755;HGNC:HGNC:3763;MIM:165070;Vega:OTTHUMG00000016648;protein_accession:AAB34001.1;protein_accession:AAB34002.1;protein_accession:AAC16449.2;protein_accession:AAC50060.1;protein_accession:AAH39007.1;protein_accession:ABI53803.1;protein_accession:ABI53804.1;protein_accession:ABI53805.1;protein_accession:ABS32268.1;protein…
27571662	Diabetic Retinopathy -- SUMO4	association	Pubmed 2008:17926234;	A M55V polymorphism in the <b>SUMO4</b> gene is associated with a reduced prevalence of <b>diabetic retinopathy</b> in patients with Type 1 diabetes.[Pubmed 2008:17926234];No effect of the polymorphism on diabetic neuropathy or diabetic nephropathy was found, but heterozygous or homozygous patients for the M55V polymorphism in the <b>SUMO4</b> gene had a markedly reduced prevalence of <b>diabetic…	699	Disease	Diabetic Retinopathy	Diabetic Retinopathy;Retinal abnormality - diabetes-related;diabetic retinopathy--an;diabetic-retinopathy;retinopathy diabetic;retinopathy of diabetic;	Mesh_UI:D003930;Mesh_MN:C11.768.257;Mesh_MN:C14.907.320.382;Mesh_MN:C19.246.099.500.382;DOID:8947;NCI:C34538;ICD9CM:362.0;UMLS_CUI:C0011884;SNOMEDCT_US_2016_03_01:141196007;SNOMEDCT_US_2016_03_01:154678005;SNOMEDCT_US_2016_03_01:155107006;SNOMEDCT_US_2016_03_01:163997001;SNOMEDCT_US_2016_03_01:193353002;SNOMEDCT_US_2016_03_01:267471001;SNOMEDCT_US_2016_03_01:309595004;SNOMEDCT_US_2016_03_01:48550…	4362824	Gene	SUMO4	dJ281H8.4;IDDM5;small ubiquitin-like modifier 4;SMT3H4;SUMO-4;SUMO4;iddm 5;iddm v;iddm-5;Small ubiquitin-like protein 4;Small ubiquitin-related modifier 4;sumo 4;	SWISSPROT_AC:Q6EEV6;SWISSPROT_ID:SUMO4_HUMAN;GeneID:387082;Ensembl:ENSG00000177688;HGNC:HGNC:21181;MIM:608829;Vega:OTTHUMG00000015785;protein_accession:AAI30306.1;protein_accession:AAR04484.1;protein_accession:ADR82794.1;protein_accession:BAH05006.1;protein_accession:EAW47808.1;protein_accession:NP_001002255.1;protein_accession:Q6EEV6.2;protein_gi:119568193;protein_gi:120660320;protein_gi:2195669…
27573130	Diabetic Retinopathy -- SORD	association	Pubmed 2013:23850972;Pubmed 2008:18289528;Pubmed central 2013:3914226;	However, only two studies have analyzed the relationship between polymorphisms in the gene encoding <b>SDH</b> (SORD) and <b>DR</b>.[Pubmed 2013:23850972];In this case-control study, we investigated whether the -888GÃƒÂ‚Ã‚Â &gt;ÃƒÂ‚Ã‚Â C polymorphism (rs3759890) in the <b>SORD</b> gene is associated with the presence or severity of <b>DR</b> in 446 Caucasian-Brazilians with type 2 diabetes (241 s…	699	Disease	Diabetic Retinopathy	Diabetic Retinopathy;Retinal abnormality - diabetes-related;diabetic retinopathy--an;diabetic-retinopathy;retinopathy diabetic;retinopathy of diabetic;	Mesh_UI:D003930;Mesh_MN:C11.768.257;Mesh_MN:C14.907.320.382;Mesh_MN:C19.246.099.500.382;DOID:8947;NCI:C34538;ICD9CM:362.0;UMLS_CUI:C0011884;SNOMEDCT_US_2016_03_01:141196007;SNOMEDCT_US_2016_03_01:154678005;SNOMEDCT_US_2016_03_01:155107006;SNOMEDCT_US_2016_03_01:163997001;SNOMEDCT_US_2016_03_01:193353002;SNOMEDCT_US_2016_03_01:267471001;SNOMEDCT_US_2016_03_01:309595004;SNOMEDCT_US_2016_03_01:48550…	4345181	Gene	SORD	HEL-S-95n;sorbitol dehydrogenase;SORD;SORD1;DHSO;EC 1.1.1.14;l-iditol 2- dehydrogenase;L-iditol 2-dehydrogenase;sorbitol-dehydrogenase;	SWISSPROT_AC:Q00796;SWISSPROT_ID:DHSO_HUMAN;GeneID:6652;Ensembl:ENSG00000140263;HGNC:HGNC:11184;MIM:182500;Vega:OTTHUMG00000131265;protein_accession:AAA66064.1;protein_accession:AAA80565.1;protein_accession:AAA80566.1;protein_accession:AAB61898.1;protein_accession:AAH21085.1;protein_accession:AAH25295.1;protein_accession:ABM83695.1;protein_accession:ABM87015.1;protein_accession:ACI46008.1;protein…
27577454	Diabetic Retinopathy -- RS1	association	Pubmed 2008:18837956;Pubmed central 2016:4916280;	In contrast, levels of <b>retinoschisin</b> mRNA were lower in background <b>DR</b> (34%; P= 0.033), preproliferative DR (43%; P= 0.026), and proliferative DR (47%; P= 0.038) compared to that in diabetics without retinopathy.[Pubmed 2008:18837956];The authors of these studies suggest that the possible mechanisms by which circulating mRNA levels of RPE65 and <b>retinoschisin</b> increase with the …	699	Disease	Diabetic Retinopathy	Diabetic Retinopathy;Retinal abnormality - diabetes-related;diabetic retinopathy--an;diabetic-retinopathy;retinopathy diabetic;retinopathy of diabetic;	Mesh_UI:D003930;Mesh_MN:C11.768.257;Mesh_MN:C14.907.320.382;Mesh_MN:C19.246.099.500.382;DOID:8947;NCI:C34538;ICD9CM:362.0;UMLS_CUI:C0011884;SNOMEDCT_US_2016_03_01:141196007;SNOMEDCT_US_2016_03_01:154678005;SNOMEDCT_US_2016_03_01:155107006;SNOMEDCT_US_2016_03_01:163997001;SNOMEDCT_US_2016_03_01:193353002;SNOMEDCT_US_2016_03_01:267471001;SNOMEDCT_US_2016_03_01:309595004;SNOMEDCT_US_2016_03_01:48550…	4344830	Gene	RS1	retinoschisin 1;RS;RS1;XLRS1;Retinoschisin;rs 1;rs i;rs type i;rs-1;rs-i;rs1-type;X-linked juvenile retinoschisis protein;xlrs 1;	SWISSPROT_AC:O15537;SWISSPROT_ID:XLRS1_HUMAN;GeneID:6247;Ensembl:ENSG00000102104;HGNC:HGNC:10457;MIM:300839;Vega:OTTHUMG00000021216;protein_accession:AAC17928.1;protein_accession:AAC18405.1;protein_accession:AAI40344.1;protein_accession:AAI41639.1;protein_accession:ABD90543.1;protein_accession:ABK40506.1;protein_accession:EAW98942.1;protein_accession:NP_000321.1;protein_accession:O15537.2;protein…
27583784	Diabetic Retinopathy -- VEGFA	association	Pubmed 2015:26770371;Pubmed 2009:19553626;Pubmed 2009:19646547;Pubmed 2016:27648002;Pubmed 2017:28122882;Pubmed 2017:29030794;Pubmed central 2015:4445774;Pubmed central 2015:4657578;Pubmed central 2014:3977943;Pubmed central 2012:3327441;Pubmed central 2012:3460880;Pubmed central 2012:3478549;Pubmed central 2017:5484021;Pubmed central 2017:5494571;Pubmed central 2017:5535911;Pubmed central 2016:5…	In the present study, we examined the serum level of HMGB1 and <b>VEGFA</b> in the <b>DR</b> patients.[Pubmed 2015:26770371];In this study, we demonstrated that HMGB1 and <b>VEGFA</b> expressions were upregulated in serum samples of <b>DR</b> patients.[Pubmed 2015:26770371];Multiple tag SNPs in the <b>VEGFA</b> gene were associated with blinding <b>DR</b>.[Pubmed 2009:19553626];Sequence variation…	699	Disease	Diabetic Retinopathy	Diabetic Retinopathy;Retinal abnormality - diabetes-related;diabetic retinopathy--an;diabetic-retinopathy;retinopathy diabetic;retinopathy of diabetic;	Mesh_UI:D003930;Mesh_MN:C11.768.257;Mesh_MN:C14.907.320.382;Mesh_MN:C19.246.099.500.382;DOID:8947;NCI:C34538;ICD9CM:362.0;UMLS_CUI:C0011884;SNOMEDCT_US_2016_03_01:141196007;SNOMEDCT_US_2016_03_01:154678005;SNOMEDCT_US_2016_03_01:155107006;SNOMEDCT_US_2016_03_01:163997001;SNOMEDCT_US_2016_03_01:193353002;SNOMEDCT_US_2016_03_01:267471001;SNOMEDCT_US_2016_03_01:309595004;SNOMEDCT_US_2016_03_01:48550…	4345852	Gene	VEGFA	MVCD1;vascular endothelial growth factor A;VEGF;VEGFA;VPF;endothelial growth factor-a-vascular;endothelial vascular growth factor-a;factor of vascular permeability;factor vascular permeability;factor-a-vascular endothelial growth;growth factor-a-vascular endothelial;permeability factor vascular;permeability factor-vascular;vascular endothelial growth factor - a;vascular endothelial growth factor …	SWISSPROT_AC:P15692;SWISSPROT_ID:VEGFA_HUMAN;GeneID:7422;Ensembl:ENSG00000112715;HGNC:HGNC:12680;MIM:192240;Vega:OTTHUMG00000014745;protein_accession:AAA35789.1;protein_accession:AAA36804.1;protein_accession:AAA36807.1;protein_accession:AAC16730.1;protein_accession:AAC63101.1;protein_accession:AAC63102.1;protein_accession:AAC63143.1;protein_accession:AAD04918.1;protein_accession:AAD55345.1;protei…
27602561	Diabetic Retinopathy -- UCP2	association	Pubmed 2012:22134120;Pubmed 2014:25396419;Pubmed central 2014:4232517;	Recently, our group reported that the -866A/55Val/Ins haplotype (-866G/A, Ala55Val and Ins/Del polymorphisms) of the <b>UCP2</b> gene was associated with increased risk for <b>DR</b> in patients with DM.[Pubmed 2012:22134120];We conducted a single nucleotide polymorphism-based and haplotype-based case-control study between the variants of UCP2 and DM and between the variants of <b>UCP2</b> and <b…	699	Disease	Diabetic Retinopathy	Diabetic Retinopathy;Retinal abnormality - diabetes-related;diabetic retinopathy--an;diabetic-retinopathy;retinopathy diabetic;retinopathy of diabetic;	Mesh_UI:D003930;Mesh_MN:C11.768.257;Mesh_MN:C14.907.320.382;Mesh_MN:C19.246.099.500.382;DOID:8947;NCI:C34538;ICD9CM:362.0;UMLS_CUI:C0011884;SNOMEDCT_US_2016_03_01:141196007;SNOMEDCT_US_2016_03_01:154678005;SNOMEDCT_US_2016_03_01:155107006;SNOMEDCT_US_2016_03_01:163997001;SNOMEDCT_US_2016_03_01:193353002;SNOMEDCT_US_2016_03_01:267471001;SNOMEDCT_US_2016_03_01:309595004;SNOMEDCT_US_2016_03_01:48550…	4345796	Gene	UCP2	BMIQ4;SLC25A8;UCP2;UCPH;uncoupling protein 2;Mitochondrial uncoupling protein 2;mitochondrial uncoupling protein-2;Solute carrier family 25 member 8;UCP 2;ucp- 2;ucp-2;uncoupling of protein-2;uncoupling protein - 2;uncoupling protein type 2;uncoupling protein-2;uncoupling protein2;uncoupling-protein 2;	SWISSPROT_AC:P55851;SWISSPROT_ID:UCP2_HUMAN;GeneID:7351;Ensembl:ENSG00000175567;HGNC:HGNC:12518;MIM:601693;Vega:OTTHUMG00000168095;protein_accession:AAB48411.1;protein_accession:AAB53091.1;protein_accession:AAC39690.1;protein_accession:AAC51336.1;protein_accession:AAD21151.1;protein_accession:AAH11737.1;protein_accession:AAY68217.1;protein_accession:ABM84224.1;protein_accession:ABM87735.1;protein…
27605367	Diabetic Retinopathy -- PPARG	association	Pubmed 2012:21501146;Pubmed central 2013:3611930;	Is <b>PPARG</b> the key gene in <b>diabetic retinopathy</b>?[Pubmed 2012:21501146];In a streptozotocin-induced diabetic mouse model, the authors observed 2.1 times raised levels of retinal leukostasis and 1.9 times greater retinal leakage in PPARÃŽÂ³+/Ã¢ÂˆÂ’ mice compared to wild-type, thus demonstrating possible evidence of some intrinsic role being played by <b>PPARÃŽÂ³</b> in <b>DR</b>.[Pubmed…	699	Disease	Diabetic Retinopathy	Diabetic Retinopathy;Retinal abnormality - diabetes-related;diabetic retinopathy--an;diabetic-retinopathy;retinopathy diabetic;retinopathy of diabetic;	Mesh_UI:D003930;Mesh_MN:C11.768.257;Mesh_MN:C14.907.320.382;Mesh_MN:C19.246.099.500.382;DOID:8947;NCI:C34538;ICD9CM:362.0;UMLS_CUI:C0011884;SNOMEDCT_US_2016_03_01:141196007;SNOMEDCT_US_2016_03_01:154678005;SNOMEDCT_US_2016_03_01:155107006;SNOMEDCT_US_2016_03_01:163997001;SNOMEDCT_US_2016_03_01:193353002;SNOMEDCT_US_2016_03_01:267471001;SNOMEDCT_US_2016_03_01:309595004;SNOMEDCT_US_2016_03_01:48550…	4344191	Gene	PPARG	CIMT1;GLM1;NR1C3;peroxisome proliferator activated receptor gamma;PPARG;PPARG1;PPARG2;PPARgamma;cimt-1;cimt-i;glm-1;Nuclear receptor subfamily 1 group C member 3;peroxisome proliferator -activated receptor gamma;peroxisome proliferator activated receptor g;peroxisome proliferator activated receptor type gamma;peroxisome proliferator activated receptor- gamma;peroxisome proliferator activated rece…	SWISSPROT_AC:P37231;SWISSPROT_ID:PPARG_HUMAN;GeneID:5468;Ensembl:ENSG00000132170;HGNC:HGNC:9236;MIM:601487;Vega:OTTHUMG00000129764;protein_accession:AAB04028.1;protein_accession:AAC51248.1;protein_accession:AAH06811.1;protein_accession:AAK17925.1;protein_accession:AAN38992.2;protein_accession:AAP35945.1;protein_accession:ABC97372.1;protein_accession:ABM82034.1;protein_accession:ABM85215.1;protein…
27626530	Diabetic Retinopathy -- LIPG	association	Pubmed 2014:24852509;Pubmed 2011:21145773;	The present work was conducted to see if this specific variant of the <b>EL</b> gene was more specifically linked to the severity of <b>DR</b>.[Pubmed 2014:24852509];The c.584C&gt;T <b>EL</b> polymorphism is associated with a higher risk of <b>diabetic retinopathy</b> that could be linked to modifications in HDL-cholesterol metabolism and blood pressure levels.[Pubmed 2011:21145773];	699	Disease	Diabetic Retinopathy	Diabetic Retinopathy;Retinal abnormality - diabetes-related;diabetic retinopathy--an;diabetic-retinopathy;retinopathy diabetic;retinopathy of diabetic;	Mesh_UI:D003930;Mesh_MN:C11.768.257;Mesh_MN:C14.907.320.382;Mesh_MN:C19.246.099.500.382;DOID:8947;NCI:C34538;ICD9CM:362.0;UMLS_CUI:C0011884;SNOMEDCT_US_2016_03_01:141196007;SNOMEDCT_US_2016_03_01:154678005;SNOMEDCT_US_2016_03_01:155107006;SNOMEDCT_US_2016_03_01:163997001;SNOMEDCT_US_2016_03_01:193353002;SNOMEDCT_US_2016_03_01:267471001;SNOMEDCT_US_2016_03_01:309595004;SNOMEDCT_US_2016_03_01:48550…	4347204	Gene	LIPG	EDL;EL;lipase G, endothelial type;LIPG;PRO719;EC 3.1.1.3;ec3.1.1.3;Endothelial cell-derived lipase;Endothelial lipase;lip gamma;lipase of endothelial;LIPE;	SWISSPROT_AC:Q9Y5X9;SWISSPROT_ID:LIPE_HUMAN;GeneID:9388;Ensembl:ENSG00000101670;HGNC:HGNC:6623;MIM:603684;Vega:OTTHUMG00000179658;protein_accession:AAD30434.1;protein_accession:AAH60825.1;protein_accession:AAQ89287.1;protein_accession:ABY87545.1;protein_accession:ADQ32526.1;protein_accession:BAF84488.1;protein_accession:BAG37674.1;protein_accession:BAG62080.1;protein_accession:EAW62947.1;protein_…
27635295	Diabetic Retinopathy -- ROMO1	association	Pubmed 2015:25824963;Pubmed central 2017:5776499;	The aim of this study was to examine the role of the rs6060566 polymorphism of the <b>reactive oxygen species modulator 1</b> (Romo-1) gene in the development of <b>diabetic retinopathy</b> (DR) in Caucasians with type 2 diabetes (T2DM).[Pubmed 2015:25824963];The rs6060566 polymorphism of <b>Romo-1</b> gene is linked with <b>DR</b> development [33].[Pubmed central 2017:5776499];	699	Disease	Diabetic Retinopathy	Diabetic Retinopathy;Retinal abnormality - diabetes-related;diabetic retinopathy--an;diabetic-retinopathy;retinopathy diabetic;retinopathy of diabetic;	Mesh_UI:D003930;Mesh_MN:C11.768.257;Mesh_MN:C14.907.320.382;Mesh_MN:C19.246.099.500.382;DOID:8947;NCI:C34538;ICD9CM:362.0;UMLS_CUI:C0011884;SNOMEDCT_US_2016_03_01:141196007;SNOMEDCT_US_2016_03_01:154678005;SNOMEDCT_US_2016_03_01:155107006;SNOMEDCT_US_2016_03_01:163997001;SNOMEDCT_US_2016_03_01:193353002;SNOMEDCT_US_2016_03_01:267471001;SNOMEDCT_US_2016_03_01:309595004;SNOMEDCT_US_2016_03_01:48550…	4358342	Gene	ROMO1	bA353C18.2;C20orf52;MTGM;MTGMP;reactive oxygen species modulator 1;ROMO1;Epididymis tissue protein Li 175;Glyrichin;Mitochondrial targeting GxxxG motif protein;Protein MGR2 homolog;reactive oxygen species modulator-1;romo i;romo-1;ROS modulator 1;	SWISSPROT_AC:P60602;SWISSPROT_ID:ROMO1_HUMAN;GeneID:140823;Ensembl:ENSG00000125995;HGNC:HGNC:16185;Vega:OTTHUMG00000032360;protein_accession:AAH08488.1;protein_accession:AAI05282.1;protein_accession:ADU87627.1;protein_accession:ADZ15662.1;protein_accession:CAL37002.1;protein_accession:CAL37003.1;protein_accession:CAL37004.1;protein_accession:EAW76168.1;protein_accession:EAW76169.1;protein_accessi…
27637901	Diabetic Retinopathy -- VEGFC	association	Pubmed 2015:26072347;Pubmed central 2012:3482173;Pubmed central 2017:5537262;	Common Sequence Variation in the <b>VEGFC</b> Gene Is Associated with <b>Diabetic Retinopathy</b> and Diabetic Macular Edema.[Pubmed 2015:26072347];Furthermore, overexpression of <b>VEGF-C</b> in <b>DR</b> protects vascular endothelial cells from apoptosis and consequently promotes choroidal neoangiogenesis [12].[Pubmed central 2012:3482173];(2015) investigated the association between SNP in <b>V…	699	Disease	Diabetic Retinopathy	Diabetic Retinopathy;Retinal abnormality - diabetes-related;diabetic retinopathy--an;diabetic-retinopathy;retinopathy diabetic;retinopathy of diabetic;	Mesh_UI:D003930;Mesh_MN:C11.768.257;Mesh_MN:C14.907.320.382;Mesh_MN:C19.246.099.500.382;DOID:8947;NCI:C34538;ICD9CM:362.0;UMLS_CUI:C0011884;SNOMEDCT_US_2016_03_01:141196007;SNOMEDCT_US_2016_03_01:154678005;SNOMEDCT_US_2016_03_01:155107006;SNOMEDCT_US_2016_03_01:163997001;SNOMEDCT_US_2016_03_01:193353002;SNOMEDCT_US_2016_03_01:267471001;SNOMEDCT_US_2016_03_01:309595004;SNOMEDCT_US_2016_03_01:48550…	4345854	Gene	VEGFC	Flt4-L;LMPH1D;vascular endothelial growth factor C;VEGFC;VRP;c-vegf;Flt4 ligand;ligand of flt4;vascular endothelial growth factor related protein;vascular endothelial growth factor type c;vascular endothelial growth factor-c;Vascular endothelial growth factor-related protein;vegf c;vegf type c;vegf- c;VEGF-C;	SWISSPROT_AC:P49767;SWISSPROT_ID:VEGFC_HUMAN;GeneID:7424;Ensembl:ENSG00000150630;HGNC:HGNC:12682;MIM:601528;Vega:OTTHUMG00000160734;protein_accession:AAA85214.1;protein_accession:AAB02909.1;protein_accession:AAB82540.1;protein_accession:AAH35212.1;protein_accession:AAH63685.1;protein_accession:ABM82088.1;protein_accession:ABM84271.1;protein_accession:ABM85407.1;protein_accession:ABM87665.1;protei…
27639311	Diabetic Retinopathy -- CTSH	association	Pubmed 2015:26245339;	Polymorphisms in the <b>CTSH</b> gene may influence the progression of <b>diabetic retinopathy</b>: a candidate-gene study in the Danish Cohort of Pediatric Diabetes 1987 (DCPD1987).[Pubmed 2015:26245339];	699	Disease	Diabetic Retinopathy	Diabetic Retinopathy;Retinal abnormality - diabetes-related;diabetic retinopathy--an;diabetic-retinopathy;retinopathy diabetic;retinopathy of diabetic;	Mesh_UI:D003930;Mesh_MN:C11.768.257;Mesh_MN:C14.907.320.382;Mesh_MN:C19.246.099.500.382;DOID:8947;NCI:C34538;ICD9CM:362.0;UMLS_CUI:C0011884;SNOMEDCT_US_2016_03_01:141196007;SNOMEDCT_US_2016_03_01:154678005;SNOMEDCT_US_2016_03_01:155107006;SNOMEDCT_US_2016_03_01:163997001;SNOMEDCT_US_2016_03_01:193353002;SNOMEDCT_US_2016_03_01:267471001;SNOMEDCT_US_2016_03_01:309595004;SNOMEDCT_US_2016_03_01:48550…	4341039	Gene	CTSH	ACC-4;ACC-5;ACC4;ACC5;cathepsin H;CPSB;CTSH;acc 4;acc 5;CATH;cathepsin-h;cps b;cps-b;h-cathepsin;Pro-cathepsin H;	SWISSPROT_AC:P09668;SWISSPROT_ID:CATH_HUMAN;GeneID:1512;Ensembl:ENSG00000103811;HGNC:HGNC:2535;MIM:116820;Vega:OTTHUMG00000144171;protein_accession:AAH02479.1;protein_accession:AAL23961.1;protein_accession:AAL23962.1;protein_accession:ABM81609.1;protein_accession:ABM84698.1;protein_accession:BAA05802.1;protein_accession:BAG37247.1;protein_accession:BAH12114.1;protein_accession:CAA30428.1;protein_…
27689896	Diabetic Retinopathy -- Transcriptional regulator ERG	association	Pubmed 1990:2095471;Pubmed central 2017:5433802;Pubmed central 2018:5805270;	The paper describes a new method for diagnosing initial stages of <b>diabetic retinopathy</b> in the presence of cataract--analysis of amplitude parameters of averaged <b>ERG</b>.[Pubmed 1990:2095471];The rhythmic <b>ERG</b> in the diagnosis of <b>diabetic retinopathy</b> in cataract patients.[Pubmed 1990:2095471];Our study demonstrates that the RETeval portable <b>ERG</b> device may provide effe…	699	Disease	Diabetic Retinopathy	Diabetic Retinopathy;Retinal abnormality - diabetes-related;diabetic retinopathy--an;diabetic-retinopathy;retinopathy diabetic;retinopathy of diabetic;	Mesh_UI:D003930;Mesh_MN:C11.768.257;Mesh_MN:C14.907.320.382;Mesh_MN:C19.246.099.500.382;DOID:8947;NCI:C34538;ICD9CM:362.0;UMLS_CUI:C0011884;SNOMEDCT_US_2016_03_01:141196007;SNOMEDCT_US_2016_03_01:154678005;SNOMEDCT_US_2016_03_01:155107006;SNOMEDCT_US_2016_03_01:163997001;SNOMEDCT_US_2016_03_01:193353002;SNOMEDCT_US_2016_03_01:267471001;SNOMEDCT_US_2016_03_01:309595004;SNOMEDCT_US_2016_03_01:48550…	124820	Protein	Transcriptional regulator ERG	ERG;Transcriptional regulator ERG;Transforming protein ERG;erg 3;erg, an ets transcription factor;ERG, ETS transcription factor;erg-3;erg-type;isoform-erg;p55;transcription factor erg, an ets;	SWISSPROT_AC:P11308;SWISSPROT_ID:ERG_HUMAN;EMBL:AK300395;EMBL:AK303518;EMBL:AY204741;EMBL:AY204742;EMBL:BC040168;EMBL:M17254;EMBL:M21535;EMBL:S68130;RefSeq:NP_001129626.1;RefSeq:NP_001129627.1;RefSeq:NP_001230357.1;RefSeq:NP_001230358.1;RefSeq:NP_001230361.1;RefSeq:NP_001278320.1;RefSeq:NP_004440.1;RefSeq:NP_891548.1;ProteinModelPortal:P11308;STRING:9606.ENSP00000381891;SWISSPROT_AC_OLD:B4DTW5;SW…
27689919	Diabetic Retinopathy -- HERG	association	Pubmed 1990:2095471;Pubmed central 2017:5433802;Pubmed central 2018:5805270;	The paper describes a new method for diagnosing initial stages of <b>diabetic retinopathy</b> in the presence of cataract--analysis of amplitude parameters of averaged <b>ERG</b>.[Pubmed 1990:2095471];The rhythmic <b>ERG</b> in the diagnosis of <b>diabetic retinopathy</b> in cataract patients.[Pubmed 1990:2095471];Our study demonstrates that the RETeval portable <b>ERG</b> device may provide effe…	699	Disease	Diabetic Retinopathy	Diabetic Retinopathy;Retinal abnormality - diabetes-related;diabetic retinopathy--an;diabetic-retinopathy;retinopathy diabetic;retinopathy of diabetic;	Mesh_UI:D003930;Mesh_MN:C11.768.257;Mesh_MN:C14.907.320.382;Mesh_MN:C19.246.099.500.382;DOID:8947;NCI:C34538;ICD9CM:362.0;UMLS_CUI:C0011884;SNOMEDCT_US_2016_03_01:141196007;SNOMEDCT_US_2016_03_01:154678005;SNOMEDCT_US_2016_03_01:155107006;SNOMEDCT_US_2016_03_01:163997001;SNOMEDCT_US_2016_03_01:193353002;SNOMEDCT_US_2016_03_01:267471001;SNOMEDCT_US_2016_03_01:309595004;SNOMEDCT_US_2016_03_01:48550…	209139	Protein	HERG	Eag homolog;Eag-related protein 1;ERG;ERG-1;ERG1;Ether-a-go-go-related gene potassium channel 1;Ether-a-go-go-related protein 1;H-ERG;HERG;hERG-1;hERG1;KCNH2;Potassium voltage-gated channel subfamily H member 2;Voltage-gated potassium channel subunit Kv11.1;erg 1;erg isoform 1;erg's 1;erg-type;her gamma;herg 1;herg-type;isoform-erg;kcnh-2;kv 11.1;Kv11.1;lqt 2;lqt type 2;lqt-2;LQT2;SQT1;	SWISSPROT_AC:Q12809;SWISSPROT_ID:KCNH2_HUMAN;EMBL:AB009071;EMBL:AB044806;EMBL:AC006343;EMBL:AC011234;EMBL:AF052728;EMBL:AF363636;EMBL:AJ010538;EMBL:AJ010539;EMBL:AJ010540;EMBL:AJ010541;EMBL:AJ010542;EMBL:AJ010543;EMBL:AJ010544;EMBL:AJ010545;EMBL:AJ010546;EMBL:AJ010547;EMBL:AJ010548;EMBL:AJ010549;EMBL:AJ010550;EMBL:AJ010551;EMBL:AJ512214;EMBL:AJ609614;EMBL:BC001914;EMBL:BC004311;EMBL:CH471173;EMBL…
27689948	Diabetic Retinopathy -- ERG	association	Pubmed 1990:2095471;Pubmed central 2017:5433802;Pubmed central 2018:5805270;	The paper describes a new method for diagnosing initial stages of <b>diabetic retinopathy</b> in the presence of cataract--analysis of amplitude parameters of averaged <b>ERG</b>.[Pubmed 1990:2095471];The rhythmic <b>ERG</b> in the diagnosis of <b>diabetic retinopathy</b> in cataract patients.[Pubmed 1990:2095471];Our study demonstrates that the RETeval portable <b>ERG</b> device may provide effe…	699	Disease	Diabetic Retinopathy	Diabetic Retinopathy;Retinal abnormality - diabetes-related;diabetic retinopathy--an;diabetic-retinopathy;retinopathy diabetic;retinopathy of diabetic;	Mesh_UI:D003930;Mesh_MN:C11.768.257;Mesh_MN:C14.907.320.382;Mesh_MN:C19.246.099.500.382;DOID:8947;NCI:C34538;ICD9CM:362.0;UMLS_CUI:C0011884;SNOMEDCT_US_2016_03_01:141196007;SNOMEDCT_US_2016_03_01:154678005;SNOMEDCT_US_2016_03_01:155107006;SNOMEDCT_US_2016_03_01:163997001;SNOMEDCT_US_2016_03_01:193353002;SNOMEDCT_US_2016_03_01:267471001;SNOMEDCT_US_2016_03_01:309595004;SNOMEDCT_US_2016_03_01:48550…	4341487	Gene	ERG	ERG;ERG, ETS transcription factor;erg-3;p55;erg 3;erg, an ets transcription factor;erg-type;isoform-erg;transcription factor erg, an ets;Transcriptional regulator ERG;Transforming protein ERG;	SWISSPROT_AC:P11308;SWISSPROT_ID:ERG_HUMAN;GeneID:2078;Ensembl:ENSG00000157554;HGNC:HGNC:3446;MIM:165080;Vega:OTTHUMG00000090767;protein_accession:AAA35811.1;protein_accession:AAA52398.1;protein_accession:AAB29724.1;protein_accession:AAB37717.1;protein_accession:AAB65762.1;protein_accession:AAB65763.1;protein_accession:AAH40168.1;protein_accession:AAP41719.1;protein_accession:AAP41720.1;protein_a…
27689972	Diabetic Retinopathy -- KCNH2	association	Pubmed 1990:2095471;Pubmed central 2017:5433802;Pubmed central 2018:5805270;	The paper describes a new method for diagnosing initial stages of <b>diabetic retinopathy</b> in the presence of cataract--analysis of amplitude parameters of averaged <b>ERG</b>.[Pubmed 1990:2095471];The rhythmic <b>ERG</b> in the diagnosis of <b>diabetic retinopathy</b> in cataract patients.[Pubmed 1990:2095471];Our study demonstrates that the RETeval portable <b>ERG</b> device may provide effe…	699	Disease	Diabetic Retinopathy	Diabetic Retinopathy;Retinal abnormality - diabetes-related;diabetic retinopathy--an;diabetic-retinopathy;retinopathy diabetic;retinopathy of diabetic;	Mesh_UI:D003930;Mesh_MN:C11.768.257;Mesh_MN:C14.907.320.382;Mesh_MN:C19.246.099.500.382;DOID:8947;NCI:C34538;ICD9CM:362.0;UMLS_CUI:C0011884;SNOMEDCT_US_2016_03_01:141196007;SNOMEDCT_US_2016_03_01:154678005;SNOMEDCT_US_2016_03_01:155107006;SNOMEDCT_US_2016_03_01:163997001;SNOMEDCT_US_2016_03_01:193353002;SNOMEDCT_US_2016_03_01:267471001;SNOMEDCT_US_2016_03_01:309595004;SNOMEDCT_US_2016_03_01:48550…	4342876	Gene	KCNH2	ERG-1;ERG1;H-ERG;HERG;HERG1;KCNH2;Kv11.1;LQT2;potassium voltage-gated channel subfamily H member 2;SQT1;Eag homolog;Eag-related protein 1;ERG;erg 1;erg isoform 1;erg's 1;erg-type;Ether-a-go-go-related gene potassium channel 1;Ether-a-go-go-related protein 1;her gamma;herg 1;hERG-1;herg-type;isoform-erg;kcnh-2;kv 11.1;lqt 2;lqt type 2;lqt-2;Voltage-gated potassium channel subunit Kv11.1;	SWISSPROT_AC:Q12809;SWISSPROT_ID:KCNH2_HUMAN;GeneID:3757;Ensembl:ENSG00000055118;HGNC:HGNC:6251;MIM:152427;Vega:OTTHUMG00000158341;protein_accession:AAA62473.1;protein_accession:AAC69709.1;protein_accession:AAH01914.2;protein_accession:AAH04311.2;protein_accession:AAI27674.1;protein_accession:AAI67862.1;protein_accession:AAL37559.1;protein_accession:AAP36000.1;protein_accession:AAQ91589.1;protein…
27928524	Diabetic Retinopathy -- STZ	association	Pubmed 1991:1797628;Pubmed central 2017:5618620;Pubmed central 2017:5742249;Pubmed central 2016:4880890;	Taken together with other reports in the literature showing alterations of protective enzymes and antioxidants, it appears that free radicals and lipid peroxidation are involved in the etiology of <b>diabetic retinopathy</b> in the <b>STZ</b> rat model.[Pubmed 1991:1797628];The measurement of factors associated with the onset of <b>DR</b> in <b>STZ</b> rats, instilled with or without CLZnano, is …	699	Disease	Diabetic Retinopathy	Diabetic Retinopathy;Retinal abnormality - diabetes-related;diabetic retinopathy--an;diabetic-retinopathy;retinopathy diabetic;retinopathy of diabetic;	Mesh_UI:D003930;Mesh_MN:C11.768.257;Mesh_MN:C14.907.320.382;Mesh_MN:C19.246.099.500.382;DOID:8947;NCI:C34538;ICD9CM:362.0;UMLS_CUI:C0011884;SNOMEDCT_US_2016_03_01:141196007;SNOMEDCT_US_2016_03_01:154678005;SNOMEDCT_US_2016_03_01:155107006;SNOMEDCT_US_2016_03_01:163997001;SNOMEDCT_US_2016_03_01:193353002;SNOMEDCT_US_2016_03_01:267471001;SNOMEDCT_US_2016_03_01:309595004;SNOMEDCT_US_2016_03_01:48550…	450315	Protein	STZ	Alpha 2,3-sialyltransferase IV;Alpha 2,3-ST 4;Beta-galactoside alpha-2,3-sialyltransferase 4;CGS23;CMP-N-acetylneuraminate-beta-galactosamide-alpha-2,3-sialyltransferase 4;EC 2.4.99.-;Gal-beta-1,4-GalNAc-alpha-2,3-sialyltransferase;Gal-NAc6S;NANTA3;SAT-3;SIA4C;Sialyltransferase 4C;SIAT4-C;SIAT4C;ST-4;ST3Gal IV;ST3GAL4;ST3GalA.2;ST3GalIV;STZ;alpha 2,3-sialyltransferase-iv;alpha-2,3-sialyltransfera…	SWISSPROT_AC:Q11206;SWISSPROT_ID:SIA4C_HUMAN;EMBL:AF035249;EMBL:AF516603;EMBL:AF516604;EMBL:AK291577;EMBL:AP000806;EMBL:AP001318;EMBL:AY040826;EMBL:BC010645;EMBL:L23767;EMBL:X74570;RefSeq:NP_001241686.1;RefSeq:NP_001241687.1;RefSeq:NP_001241688.1;RefSeq:NP_006269.1;RefSeq:XP_016873623.1;ProteinModelPortal:Q11206;STRING:9606.ENSP00000227495;SWISSPROT_AC_OLD:A8K6B2;SWISSPROT_AC_OLD:O60497;SWISSPROT…
27928562	Diabetic Retinopathy -- ST3GAL4	association	Pubmed 1991:1797628;Pubmed central 2017:5618620;Pubmed central 2017:5742249;Pubmed central 2016:4880890;	Taken together with other reports in the literature showing alterations of protective enzymes and antioxidants, it appears that free radicals and lipid peroxidation are involved in the etiology of <b>diabetic retinopathy</b> in the <b>STZ</b> rat model.[Pubmed 1991:1797628];The measurement of factors associated with the onset of <b>DR</b> in <b>STZ</b> rats, instilled with or without CLZnano, is …	699	Disease	Diabetic Retinopathy	Diabetic Retinopathy;Retinal abnormality - diabetes-related;diabetic retinopathy--an;diabetic-retinopathy;retinopathy diabetic;retinopathy of diabetic;	Mesh_UI:D003930;Mesh_MN:C11.768.257;Mesh_MN:C14.907.320.382;Mesh_MN:C19.246.099.500.382;DOID:8947;NCI:C34538;ICD9CM:362.0;UMLS_CUI:C0011884;SNOMEDCT_US_2016_03_01:141196007;SNOMEDCT_US_2016_03_01:154678005;SNOMEDCT_US_2016_03_01:155107006;SNOMEDCT_US_2016_03_01:163997001;SNOMEDCT_US_2016_03_01:193353002;SNOMEDCT_US_2016_03_01:267471001;SNOMEDCT_US_2016_03_01:309595004;SNOMEDCT_US_2016_03_01:48550…	4345030	Gene	ST3GAL4	CGS23;NANTA3;SAT3;SIAT4;SIAT4C;ST3 beta-galactoside alpha-2,3-sialyltransferase 4;ST3GAL4;ST3GalIV;STZ;Alpha 2,3-sialyltransferase IV;alpha 2,3-sialyltransferase-iv;Alpha 2,3-ST 4;alpha-2,3-sialyltransferase 4;Beta-galactoside alpha-2,3-sialyltransferase 4;CMP-N-acetylneuraminate-beta-galactosamide-alpha-2,3-sialyltransferase 4;EC 2.4.99.-;Gal-beta-1,4-GalNAc-alpha-2,3-sialyltransferase;Gal-NAc6S…	SWISSPROT_AC:Q11206;SWISSPROT_ID:SIA4C_HUMAN;GeneID:6484;Ensembl:ENSG00000110080;HGNC:HGNC:10864;MIM:104240;Vega:OTTHUMG00000165830;protein_accession:AAA16460.1;protein_accession:AAC14162.1;protein_accession:AAH10645.1;protein_accession:AAK93790.1;protein_accession:AAM66431.1;protein_accession:AAM66432.1;protein_accession:AAM66433.1;protein_accession:AAM81378.1;protein_accession:ACE86638.1;protei…
27938508	Diabetic Retinopathy -- bFGF	association	Pubmed 1997:9141532;Pubmed 2003:12899804;Pubmed 1991:1712736;Pubmed 1991:2064554;Pubmed central 2014:4127441;	The high circulating levels of <b>FGF-2</b> may be causally related to the development of <b>diabetic retinopathy</b>.[Pubmed 1997:9141532];Effects of vascular endothelial growth factor and <b>basic fibroblast growth factor</b> in early stage <b>diabetic retinopathy</b> and their molecular pathological mechanism.[Pubmed 2003:12899804];To study the effects of vascular endothelial growth factor (VE…	699	Disease	Diabetic Retinopathy	Diabetic Retinopathy;Retinal abnormality - diabetes-related;diabetic retinopathy--an;diabetic-retinopathy;retinopathy diabetic;retinopathy of diabetic;	Mesh_UI:D003930;Mesh_MN:C11.768.257;Mesh_MN:C14.907.320.382;Mesh_MN:C19.246.099.500.382;DOID:8947;NCI:C34538;ICD9CM:362.0;UMLS_CUI:C0011884;SNOMEDCT_US_2016_03_01:141196007;SNOMEDCT_US_2016_03_01:154678005;SNOMEDCT_US_2016_03_01:155107006;SNOMEDCT_US_2016_03_01:163997001;SNOMEDCT_US_2016_03_01:193353002;SNOMEDCT_US_2016_03_01:267471001;SNOMEDCT_US_2016_03_01:309595004;SNOMEDCT_US_2016_03_01:48550…	135766	Protein	bFGF	Basic fibroblast growth factor;bFGF;FGF-2;FGF2;FGFB;Fibroblast growth factor 2;HBGF-2;Heparin-binding growth factor 2;basic fibroblast growth-factor;basic fibroblast-growth factor;basic fibroblast-growth-factor;basic-fibroblast growth factor;basic-fibroblast-growth-factor;bfgf-isoform;bfgf-type;factor basic fibroblast growth;factor of basic fibroblast growth;factor-basic fibroblast growth;fgf -2;…	SWISSPROT_AC:P09038;SWISSPROT_ID:FGF2_HUMAN;EMBL:AB451321;EMBL:AB451450;EMBL:AC021205;EMBL:AY820133;EMBL:CH471056;EMBL:EF506888;EMBL:J04513;EMBL:M17599;EMBL:M27968;EMBL:S47380;EMBL:S81809;EMBL:X04431;EMBL:X04432;EMBL:X04433;EMBL:Y13468;RefSeq:NP_001997.5;ProteinModelPortal:P09038;STRING:9606.ENSP00000264498;SWISSPROT_AC_OLD:A4LBB8;SWISSPROT_AC_OLD:O00527;SWISSPROT_AC_OLD:P78443;SWISSPROT_AC_OLD:Q…
27938546	Diabetic Retinopathy -- FGF2	association	Pubmed 1997:9141532;Pubmed 1991:1712736;Pubmed central 2014:4127441;	The high circulating levels of <b>FGF-2</b> may be causally related to the development of <b>diabetic retinopathy</b>.[Pubmed 1997:9141532];Clinical correlations suggest that peptide growth factors in the vitreous such as IGF-I and <b>bFGF</b> may promote <b>diabetic retinopathy</b>.[Pubmed 1991:1712736];In clinical diabetic retinopathy, the normal retinal distribution of <b>bFGF</b> changed duri…	699	Disease	Diabetic Retinopathy	Diabetic Retinopathy;Retinal abnormality - diabetes-related;diabetic retinopathy--an;diabetic-retinopathy;retinopathy diabetic;retinopathy of diabetic;	Mesh_UI:D003930;Mesh_MN:C11.768.257;Mesh_MN:C14.907.320.382;Mesh_MN:C19.246.099.500.382;DOID:8947;NCI:C34538;ICD9CM:362.0;UMLS_CUI:C0011884;SNOMEDCT_US_2016_03_01:141196007;SNOMEDCT_US_2016_03_01:154678005;SNOMEDCT_US_2016_03_01:155107006;SNOMEDCT_US_2016_03_01:163997001;SNOMEDCT_US_2016_03_01:193353002;SNOMEDCT_US_2016_03_01:267471001;SNOMEDCT_US_2016_03_01:309595004;SNOMEDCT_US_2016_03_01:48550…	4341617	Gene	FGF2	BFGF;FGF-2;FGF2;FGFB;fibroblast growth factor 2;HBGF-2;Basic fibroblast growth factor;basic fibroblast growth-factor;basic fibroblast-growth factor;basic fibroblast-growth-factor;basic-fibroblast growth factor;basic-fibroblast-growth-factor;bfgf-isoform;bfgf-type;factor basic fibroblast growth;factor of basic fibroblast growth;factor-basic fibroblast growth;fgf -2;fgf 2;fgf beta;fgf type 2;fgf- 2…	SWISSPROT_AC:P09038;SWISSPROT_ID:FGF2_HUMAN;GeneID:2247;Ensembl:ENSG00000138685;HGNC:HGNC:3676;MIM:134920;Vega:OTTHUMG00000039506;protein_accession:AAA52448.1;protein_accession:AAA52531.1;protein_accession:AAA52532.1;protein_accession:AAA52533.1;protein_accession:AAA52534.1;protein_accession:AAB21432.2;protein_accession:AAD13853.1;protein_accession:AAI66646.1;protein_accession:AAV70487.1;protein_…
27967598	Diabetic Retinopathy -- Insulin	association	Pubmed:17613850;Pubmed:26164973;Pubmed:8269816;Pubmed 2006:16785757;Pubmed 2012:22426176;Pubmed 1995:7776911;Pubmed 1995:8582133;Pubmed 2000:11084559;Pubmed 2014:24972631;Pubmed 2011:21053068;Pubmed 2011:21293735;Pubmed 1996:9157089;Pubmed 2009:19491987;Pubmed 1997:9135386;Pubmed 1997:9439926;Pubmed 1998:9661650;Pubmed 1991:2036937;Pubmed 2016:27867947;Pubmed 2017:29062603;Pubmed central 2015:438…	A community-based study of the relationship between <b>insulin</b> resistance/beta-cell dysfunction and <b>diabetic retinopathy</b> among type II diabetics in Kinmen, Taiwan.[Pubmed:17613850];Mean diabetes duration, mean of last three measurements of glycated hemoglobin, peripheral neuropathy, positive macroalbuminuria and treatment with <b>insulin</b> were independently associated to <b>diabetic…	699	Disease	Diabetic Retinopathy	Diabetic Retinopathy;Retinal abnormality - diabetes-related;diabetic retinopathy--an;diabetic-retinopathy;retinopathy diabetic;retinopathy of diabetic;	Mesh_UI:D003930;Mesh_MN:C11.768.257;Mesh_MN:C14.907.320.382;Mesh_MN:C19.246.099.500.382;DOID:8947;NCI:C34538;ICD9CM:362.0;UMLS_CUI:C0011884;SNOMEDCT_US_2016_03_01:141196007;SNOMEDCT_US_2016_03_01:154678005;SNOMEDCT_US_2016_03_01:155107006;SNOMEDCT_US_2016_03_01:163997001;SNOMEDCT_US_2016_03_01:193353002;SNOMEDCT_US_2016_03_01:267471001;SNOMEDCT_US_2016_03_01:309595004;SNOMEDCT_US_2016_03_01:48550…	200308	Protein	Insulin	INS;Insulin;an-ins;IDDM;iddm 1;iddm 2;iddm type 1;iddm-1;iddm-2;iddm-type;IDDM1;IDDM2;ILPR;ins-type;insulin--an;insulin-chain;insulin-type;IRDN;mody-x;MODY10;type-insulin;	SWISSPROT_AC:P01308;SWISSPROT_ID:INS_HUMAN;EMBL:AJ009655;EMBL:AY138590;EMBL:AY899304;EMBL:BC005255;EMBL:BT006808;EMBL:CH471158;EMBL:J00265;EMBL:L15440;EMBL:M10039;EMBL:V00565;EMBL:X70508;RefSeq:NP_000198.1;RefSeq:NP_001172026.1;RefSeq:NP_001172027.1;RefSeq:NP_001278826.1;ProteinModelPortal:P01308;STRING:9606.ENSP00000250971;SWISSPROT_AC_OLD:Q5EEX2;SMR:P01308;GeneID:3630;KEGG:hsa:3630;PIR:A93222;e…
28268671	Diabetic Retinopathy -- VWF	association	Pubmed 2013:22906118;Pubmed 2008:19021717;Pubmed 1996:8936786;Pubmed 1992:1612229;	We did not find any association between <b>von Willebrand factor</b> and <b>diabetic retinopathy</b>.[Pubmed 2013:22906118];We did not find a significant association of <b>DR</b> with <b>vWF</b> and s-ICAM-1 (P = 0.09 and P = 0.11, respectively).[Pubmed 2008:19021717];<b>von Willebrand factor</b> in <b>diabetic retinopathy</b>.[Pubmed 1996:8936786];<b>vWF</b> in <b>diabetic retinopathy</b> is rai…	699	Disease	Diabetic Retinopathy	Diabetic Retinopathy;Retinal abnormality - diabetes-related;diabetic retinopathy--an;diabetic-retinopathy;retinopathy diabetic;retinopathy of diabetic;	Mesh_UI:D003930;Mesh_MN:C11.768.257;Mesh_MN:C14.907.320.382;Mesh_MN:C19.246.099.500.382;DOID:8947;NCI:C34538;ICD9CM:362.0;UMLS_CUI:C0011884;SNOMEDCT_US_2016_03_01:141196007;SNOMEDCT_US_2016_03_01:154678005;SNOMEDCT_US_2016_03_01:155107006;SNOMEDCT_US_2016_03_01:163997001;SNOMEDCT_US_2016_03_01:193353002;SNOMEDCT_US_2016_03_01:267471001;SNOMEDCT_US_2016_03_01:309595004;SNOMEDCT_US_2016_03_01:48550…	525858	Protein	VWF	F8VWF;von Willebrand factor;VWF;factor of von willebrand;factor von willebrand;factor-von willebrand;von -willebrand factor;von willebrand factor-type;von willebrand-factor;von-willebrand factor;von-willebrand's factor;von-willebrand-factor;VWD;vwd-subtype;vwd-type;	SWISSPROT_AC:P04275;SWISSPROT_ID:VWF_HUMAN;EMBL:AC005845;EMBL:AC005846;EMBL:AC005904;EMBL:BC022258;EMBL:CH471116;EMBL:K03028;EMBL:M10321;EMBL:M16945;EMBL:M16946;EMBL:M17588;EMBL:M25828;EMBL:M25829;EMBL:M25830;EMBL:M25831;EMBL:M25832;EMBL:M25833;EMBL:M25834;EMBL:M25835;EMBL:M25836;EMBL:M25837;EMBL:M25838;EMBL:M25839;EMBL:M25840;EMBL:M25841;EMBL:M25842;EMBL:M25843;EMBL:M25844;EMBL:M25845;EMBL:M2584…
28320023	Diabetic Retinopathy -- LRP5	association	Pubmed 1992:1526726;Pubmed 2016:28101507;	The results indicate that b-wave activity may indicate retinal changes in early <b>diabetic retinopathy</b> in the same manner as the <b>OPs</b>.[Pubmed 1992:1526726];<b>OPs</b> have been shown to be preferably affected in some diseases (such as <b>diabetic retinopathy</b>), while the a- and b-waves remain relatively intact.[Pubmed 2016:28101507];	699	Disease	Diabetic Retinopathy	Diabetic Retinopathy;Retinal abnormality - diabetes-related;diabetic retinopathy--an;diabetic-retinopathy;retinopathy diabetic;retinopathy of diabetic;	Mesh_UI:D003930;Mesh_MN:C11.768.257;Mesh_MN:C14.907.320.382;Mesh_MN:C19.246.099.500.382;DOID:8947;NCI:C34538;ICD9CM:362.0;UMLS_CUI:C0011884;SNOMEDCT_US_2016_03_01:141196007;SNOMEDCT_US_2016_03_01:154678005;SNOMEDCT_US_2016_03_01:155107006;SNOMEDCT_US_2016_03_01:163997001;SNOMEDCT_US_2016_03_01:193353002;SNOMEDCT_US_2016_03_01:267471001;SNOMEDCT_US_2016_03_01:309595004;SNOMEDCT_US_2016_03_01:48550…	4343090	Gene	LRP5	BMND1;EVR1;EVR4;HBM;LDL receptor related protein 5;LR3;LRP-5;LRP5;LRP7;OPPG;OPS;OPTA1;VBCH2;evr 1;ldl-receptor related protein 5;ldl-receptor-related protein 5;Low-density lipoprotein receptor-related protein 5;lr 3;lr iii;lr-3;lrp 5;opta-i;	SWISSPROT_AC:O75197;SWISSPROT_ID:LRP5_HUMAN;GeneID:4041;Ensembl:ENSG00000162337;HGNC:HGNC:6697;MIM:603506;Vega:OTTHUMG00000167570;protein_accession:AAC36467.1;protein_accession:AAC72791.1;protein_accession:AAI50596.1;protein_accession:AAK52433.1;protein_accession:BAA33051.1;protein_accession:EAW74705.1;protein_accession:EAW74706.1;protein_accession:NP_001278831.1;protein_accession:NP_002326.2;pro…
28579594	Diabetic Retinopathy -- INS	association	Pubmed:8269816;Pubmed 1995:8582133;Pubmed 1996:9157089;Pubmed 1997:9439926;Pubmed 1998:9661650;	Carotid atherosclerosis in young-aged <b>IDDM</b> associated with <b>diabetic retinopathy</b> and diastolic blood pressure.[Pubmed:8269816];As expected, <b>diabetic retinopathy</b> was strongly associated with duration of diabetes (p &lt; 0.001) in both <b>IDDM</b> and NIDDM.[Pubmed 1995:8582133];In <b>IDDM</b> an association between <b>diabetic retinopathy</b> and polymorphic markers of MHC has …	699	Disease	Diabetic Retinopathy	Diabetic Retinopathy;Retinal abnormality - diabetes-related;diabetic retinopathy--an;diabetic-retinopathy;retinopathy diabetic;retinopathy of diabetic;	Mesh_UI:D003930;Mesh_MN:C11.768.257;Mesh_MN:C14.907.320.382;Mesh_MN:C19.246.099.500.382;DOID:8947;NCI:C34538;ICD9CM:362.0;UMLS_CUI:C0011884;SNOMEDCT_US_2016_03_01:141196007;SNOMEDCT_US_2016_03_01:154678005;SNOMEDCT_US_2016_03_01:155107006;SNOMEDCT_US_2016_03_01:163997001;SNOMEDCT_US_2016_03_01:193353002;SNOMEDCT_US_2016_03_01:267471001;SNOMEDCT_US_2016_03_01:309595004;SNOMEDCT_US_2016_03_01:48550…	4342772	Gene	INS	IDDM;IDDM1;IDDM2;ILPR;INS;insulin;IRDN;MODY10;an-ins;iddm 1;iddm 2;iddm type 1;iddm-1;iddm-2;iddm-type;ins-type;insulin--an;insulin-chain;insulin-type;mody-x;type-insulin;	SWISSPROT_AC:P01308;SWISSPROT_ID:INS_HUMAN;GeneID:3630;Ensembl:ENSG00000254647;HGNC:HGNC:6081;MIM:176730;Vega:OTTHUMG00000009558;protein_accession:AAA59172.1;protein_accession:AAA59173.1;protein_accession:AAA59179.1;protein_accession:AAH05255.1;protein_accession:AAP35454.1;protein_accession:AAW83741.1;protein_accession:ABI63346.1;protein_accession:ABM83966.1;protein_accession:ABM87282.1;protein_a…
28706898	Diabetic Retinopathy -- Aldose reductase	association	Pubmed:15745835;Pubmed 2006:16545977;Pubmed 2006:17003340;Pubmed 2001:11449315;Pubmed 2013:23850972;Pubmed 1994:7851219;Pubmed 2015:25722213;Pubmed 2015:26580232;Pubmed 2008:18385795;Pubmed 2000:11095596;Pubmed 2014:24370601;Pubmed 2014:24698671;Pubmed 2011:20939801;Pubmed 2011:21420193;Pubmed 2010:20424224;Pubmed 1999:10510950;Pubmed 1999:10656235;Pubmed 2005:15973199;Pubmed 2005:16176189;Pubmed…	In the association study, a relationship between the <b>aldose reductase</b> (AC)n gene polymorphism and the development of <b>diabetic retinopathy</b> in patients with Type 2 diabetes were studied.[Pubmed:15745835];Thus, our results show that the -106CC genotype (-106C&gt;T polymorphism) in the <b>AR</b> gene is related to the progression of <b>diabetic retinopathy</b> in Caucasian-Brazilians wi…	699	Disease	Diabetic Retinopathy	Diabetic Retinopathy;Retinal abnormality - diabetes-related;diabetic retinopathy--an;diabetic-retinopathy;retinopathy diabetic;retinopathy of diabetic;	Mesh_UI:D003930;Mesh_MN:C11.768.257;Mesh_MN:C14.907.320.382;Mesh_MN:C19.246.099.500.382;DOID:8947;NCI:C34538;ICD9CM:362.0;UMLS_CUI:C0011884;SNOMEDCT_US_2016_03_01:141196007;SNOMEDCT_US_2016_03_01:154678005;SNOMEDCT_US_2016_03_01:155107006;SNOMEDCT_US_2016_03_01:163997001;SNOMEDCT_US_2016_03_01:193353002;SNOMEDCT_US_2016_03_01:267471001;SNOMEDCT_US_2016_03_01:309595004;SNOMEDCT_US_2016_03_01:48550…	14189	Protein	Aldose reductase	AKR1B1;Aldehyde reductase;Aldo-keto reductase family 1 member B1;Aldose reductase;ALDR;ALDR1;AR;EC 1.1.1.21;ADR;adr-type;aldehyde-reductase;aldo-keto reductase family 1 member B;aldose reductase-an;aldose-reductase;ALR2;ar-subtype;ar-type;type-ar;	SWISSPROT_AC:P15121;SWISSPROT_ID:ALDR_HUMAN;EMBL:AF032455;EMBL:AF328729;EMBL:AK313439;EMBL:BC000260;EMBL:BC005387;EMBL:BC010391;EMBL:BT019859;EMBL:CH236950;EMBL:CH471070;EMBL:CR450351;EMBL:CR542203;EMBL:J04795;EMBL:J05017;EMBL:J05474;EMBL:M34720;EMBL:M34721;EMBL:M59783;EMBL:M59856;EMBL:X15414;RefSeq:NP_001619.1;ProteinModelPortal:P15121;STRING:9606.ENSP00000285930;SWISSPROT_AC_OLD:B2R8N3;SWISSPRO…
28744237	Diabetic Retinopathy -- Thrombomodulin	association	Pubmed 1994:8154387;	<b>Thrombomodulin</b> in <b>diabetic retinopathy</b>.[Pubmed 1994:8154387];	699	Disease	Diabetic Retinopathy	Diabetic Retinopathy;Retinal abnormality - diabetes-related;diabetic retinopathy--an;diabetic-retinopathy;retinopathy diabetic;retinopathy of diabetic;	Mesh_UI:D003930;Mesh_MN:C11.768.257;Mesh_MN:C14.907.320.382;Mesh_MN:C19.246.099.500.382;DOID:8947;NCI:C34538;ICD9CM:362.0;UMLS_CUI:C0011884;SNOMEDCT_US_2016_03_01:141196007;SNOMEDCT_US_2016_03_01:154678005;SNOMEDCT_US_2016_03_01:155107006;SNOMEDCT_US_2016_03_01:163997001;SNOMEDCT_US_2016_03_01:193353002;SNOMEDCT_US_2016_03_01:267471001;SNOMEDCT_US_2016_03_01:309595004;SNOMEDCT_US_2016_03_01:48550…	495604	Protein	Thrombomodulin	CD141 antigen;Fetomodulin;THBD;THRM;Thrombomodulin;TM;TRBM;AHUS6;BDCA3;cd 141;CD141;THPH12;tm chain-chain;tm-an;tm-type;	SWISSPROT_AC:P07204;SWISSPROT_ID:TRBM_HUMAN;EMBL:AF495471;EMBL:AL049651;EMBL:BC035602;EMBL:BC053357;EMBL:D00210;EMBL:J02973;EMBL:M16552;EMBL:X05495;RefSeq:NP_000352.1;ProteinModelPortal:P07204;STRING:9606.ENSP00000366307;SWISSPROT_AC_OLD:Q8IV29;SWISSPROT_AC_OLD:Q9UC32;SMR:P07204;GeneID:7056;KEGG:hsa:7056;PIR:A41442;eggNOG:ENOG410IF0T;eggNOG:ENOG410Y5JS;UniGene:Hs.2030;GO:GO:0004872;GO:GO:0004888;…
28744276	Diabetic Retinopathy -- THBD	association	Pubmed 1994:8154387;	<b>Thrombomodulin</b> in <b>diabetic retinopathy</b>.[Pubmed 1994:8154387];	699	Disease	Diabetic Retinopathy	Diabetic Retinopathy;Retinal abnormality - diabetes-related;diabetic retinopathy--an;diabetic-retinopathy;retinopathy diabetic;retinopathy of diabetic;	Mesh_UI:D003930;Mesh_MN:C11.768.257;Mesh_MN:C14.907.320.382;Mesh_MN:C19.246.099.500.382;DOID:8947;NCI:C34538;ICD9CM:362.0;UMLS_CUI:C0011884;SNOMEDCT_US_2016_03_01:141196007;SNOMEDCT_US_2016_03_01:154678005;SNOMEDCT_US_2016_03_01:155107006;SNOMEDCT_US_2016_03_01:163997001;SNOMEDCT_US_2016_03_01:193353002;SNOMEDCT_US_2016_03_01:267471001;SNOMEDCT_US_2016_03_01:309595004;SNOMEDCT_US_2016_03_01:48550…	4345535	Gene	THBD	AHUS6;BDCA3;CD141;THBD;THPH12;THRM;thrombomodulin;TM;cd 141;CD141 antigen;Fetomodulin;tm chain-chain;tm-an;tm-type;TRBM;	SWISSPROT_AC:P07204;SWISSPROT_ID:TRBM_HUMAN;GeneID:7056;Ensembl:ENSG00000178726;HGNC:HGNC:11784;MIM:188040;Vega:OTTHUMG00000032053;protein_accession:AAA61175.1;protein_accession:AAB59508.1;protein_accession:AAH35602.2;protein_accession:AAH53357.1;protein_accession:AAM03232.1;protein_accession:BAA00149.1;protein_accession:BAG53913.1;protein_accession:CAA29045.1;protein_accession:EAX10172.1;protein…
29082732	Diabetic Retinopathy -- HBA	association	Pubmed 1995:8529497;	By contrast, the prevalence of <b>diabetic retinopathy</b> was related to an elevated mean level of <b>HbA1</b>, but that of albuminuria was not.[Pubmed 1995:8529497];	699	Disease	Diabetic Retinopathy	Diabetic Retinopathy;Retinal abnormality - diabetes-related;diabetic retinopathy--an;diabetic-retinopathy;retinopathy diabetic;retinopathy of diabetic;	Mesh_UI:D003930;Mesh_MN:C11.768.257;Mesh_MN:C14.907.320.382;Mesh_MN:C19.246.099.500.382;DOID:8947;NCI:C34538;ICD9CM:362.0;UMLS_CUI:C0011884;SNOMEDCT_US_2016_03_01:141196007;SNOMEDCT_US_2016_03_01:154678005;SNOMEDCT_US_2016_03_01:155107006;SNOMEDCT_US_2016_03_01:163997001;SNOMEDCT_US_2016_03_01:193353002;SNOMEDCT_US_2016_03_01:267471001;SNOMEDCT_US_2016_03_01:309595004;SNOMEDCT_US_2016_03_01:48550…	173029	Protein	HBA	Alpha-globin;HBA;HBA1;HBA2;Hemoglobin alpha chain;Hemoglobin subunit alpha;hb a;hb a 1;hb alpha;hb alpha 2;hb alpha-chain;hb-a;hb-alpha;hba 1;hba 2;hba-2;HBA-T2;HBA-T3;hba2-type;hbalpha;HBH;hemoglobin subunit a;hemoglobin subunit alpha 1;hemoglobin subunit alpha 2;hemoglobin subunit alpha2;	SWISSPROT_AC:P69905;SWISSPROT_ID:HBA_HUMAN;EMBL:AE006462;EMBL:AF097635;EMBL:AF105974;EMBL:AF230076;EMBL:AF349571;EMBL:AF525460;EMBL:AF536204;EMBL:AK223392;EMBL:BC005931;EMBL:BC008572;EMBL:BC032122;EMBL:BC050661;EMBL:BC101846;EMBL:BC101848;EMBL:DQ431198;EMBL:DQ499017;EMBL:DQ499018;EMBL:J00153;EMBL:V00488;EMBL:V00491;EMBL:V00493;EMBL:V00516;EMBL:Z84721;RefSeq:NP_000508.1;RefSeq:NP_000549.1;ProteinM…
29082776	Diabetic Retinopathy -- HBA1	association	Pubmed 1995:8529497;	By contrast, the prevalence of <b>diabetic retinopathy</b> was related to an elevated mean level of <b>HbA1</b>, but that of albuminuria was not.[Pubmed 1995:8529497];	699	Disease	Diabetic Retinopathy	Diabetic Retinopathy;Retinal abnormality - diabetes-related;diabetic retinopathy--an;diabetic-retinopathy;retinopathy diabetic;retinopathy of diabetic;	Mesh_UI:D003930;Mesh_MN:C11.768.257;Mesh_MN:C14.907.320.382;Mesh_MN:C19.246.099.500.382;DOID:8947;NCI:C34538;ICD9CM:362.0;UMLS_CUI:C0011884;SNOMEDCT_US_2016_03_01:141196007;SNOMEDCT_US_2016_03_01:154678005;SNOMEDCT_US_2016_03_01:155107006;SNOMEDCT_US_2016_03_01:163997001;SNOMEDCT_US_2016_03_01:193353002;SNOMEDCT_US_2016_03_01:267471001;SNOMEDCT_US_2016_03_01:309595004;SNOMEDCT_US_2016_03_01:48550…	4342301	Gene	HBA1	HBA-T3;HBA1;HBH;hemoglobin subunit alpha 1;Alpha-globin;hb a;hb a 1;hb alpha;hb alpha 2;hb alpha-chain;hb-a;hb-alpha;HBA;hba 1;hba 2;hba-2;HBA2;hba2-type;hbalpha;Hemoglobin alpha chain;hemoglobin subunit a;Hemoglobin subunit alpha;	GeneID:3039;Ensembl:ENSG00000206172;HGNC:HGNC:4823;MIM:141800;Vega:OTTHUMG00000060138;protein_accession:AAA52629.1;protein_accession:AAA52631.1;protein_accession:AAA52632.1;protein_accession:AAC72839.1;protein_accession:AAC97373.1;protein_accession:AAF90195.1;protein_accession:AAH05931.1;protein_accession:AAH08572.1;protein_accession:AAH32122.1;protein_accession:AAH50661.1;protein_accession:AAI01…
29082801	Diabetic Retinopathy -- HBA2	association	Pubmed 1995:8529497;	By contrast, the prevalence of <b>diabetic retinopathy</b> was related to an elevated mean level of <b>HbA1</b>, but that of albuminuria was not.[Pubmed 1995:8529497];	699	Disease	Diabetic Retinopathy	Diabetic Retinopathy;Retinal abnormality - diabetes-related;diabetic retinopathy--an;diabetic-retinopathy;retinopathy diabetic;retinopathy of diabetic;	Mesh_UI:D003930;Mesh_MN:C11.768.257;Mesh_MN:C14.907.320.382;Mesh_MN:C19.246.099.500.382;DOID:8947;NCI:C34538;ICD9CM:362.0;UMLS_CUI:C0011884;SNOMEDCT_US_2016_03_01:141196007;SNOMEDCT_US_2016_03_01:154678005;SNOMEDCT_US_2016_03_01:155107006;SNOMEDCT_US_2016_03_01:163997001;SNOMEDCT_US_2016_03_01:193353002;SNOMEDCT_US_2016_03_01:267471001;SNOMEDCT_US_2016_03_01:309595004;SNOMEDCT_US_2016_03_01:48550…	4342302	Gene	HBA2	HBA-T2;HBA2;HBH;hemoglobin subunit alpha 2;Alpha-globin;hb a;hb a 1;hb alpha;hb alpha 2;hb alpha-chain;hb-a;hb-alpha;HBA;hba 1;hba 2;hba-2;HBA1;hba2-type;hbalpha;Hemoglobin alpha chain;hemoglobin subunit a;Hemoglobin subunit alpha;hemoglobin subunit alpha2;	SWISSPROT_AC:P69905;SWISSPROT_ID:HBA_HUMAN;GeneID:3040;Ensembl:ENSG00000188536;HGNC:HGNC:4824;MIM:141850;Vega:OTTHUMG00000059924;protein_accession:AAA52630.1;protein_accession:AAC72839.1;protein_accession:AAC97373.1;protein_accession:AAF72612.1;protein_accession:AAF90195.1;protein_accession:AAH05931.1;protein_accession:AAH08572.1;protein_accession:AAH32122.1;protein_accession:AAH50661.1;protein_a…
29314320	Diabetic Retinopathy -- MHC class I antigen Cw*1	association	Pubmed 1996:9157089;	In IDDM an association between <b>diabetic retinopathy</b> and polymorphic markers of <b>MHC</b> has been described.[Pubmed 1996:9157089];	699	Disease	Diabetic Retinopathy	Diabetic Retinopathy;Retinal abnormality - diabetes-related;diabetic retinopathy--an;diabetic-retinopathy;retinopathy diabetic;retinopathy of diabetic;	Mesh_UI:D003930;Mesh_MN:C11.768.257;Mesh_MN:C14.907.320.382;Mesh_MN:C19.246.099.500.382;DOID:8947;NCI:C34538;ICD9CM:362.0;UMLS_CUI:C0011884;SNOMEDCT_US_2016_03_01:141196007;SNOMEDCT_US_2016_03_01:154678005;SNOMEDCT_US_2016_03_01:155107006;SNOMEDCT_US_2016_03_01:163997001;SNOMEDCT_US_2016_03_01:193353002;SNOMEDCT_US_2016_03_01:267471001;SNOMEDCT_US_2016_03_01:309595004;SNOMEDCT_US_2016_03_01:48550…	665	Protein	MHC class I antigen Cw*1	HLA class I histocompatibility antigen, Cw-1 alpha chain;HLA-C;HLAC;MHC class I antigen Cw*1;c hla;c-hla;chain-mhc;D6S204;hla -c;hla c;hla--c;hla-c-type;HLA-JY3;hla-type c;HLC-C;major histocompatibility complex, class I, C;MHC;mhc-isoform;mhc-type;psors 1;PSORS1;	SWISSPROT_AC:P10321;SWISSPROT_AC:P30499;SWISSPROT_ID:1C01_HUMAN;SWISSPROT_ID:1C07_HUMAN;EMBL:AJ133100;EMBL:D64145;EMBL:M16272;EMBL:M26429;EMBL:M84171;EMBL:Z46809;ProteinModelPortal:P30499;SWISSPROT_AC_OLD:O02865;SWISSPROT_AC_OLD:O19676;SWISSPROT_AC_OLD:P30500;SWISSPROT_AC_OLD:Q29986;SWISSPROT_AC_OLD:Q9UQS9;SMR:P30499;GeneID:3107;PIR:I37528;PIR:I54430;PIR:I59622;UniGene:Hs.656020;UniGene:Hs.743218…
29314344	Diabetic Retinopathy -- MHC class I antigen Cw*2	association	Pubmed 1996:9157089;	In IDDM an association between <b>diabetic retinopathy</b> and polymorphic markers of <b>MHC</b> has been described.[Pubmed 1996:9157089];	699	Disease	Diabetic Retinopathy	Diabetic Retinopathy;Retinal abnormality - diabetes-related;diabetic retinopathy--an;diabetic-retinopathy;retinopathy diabetic;retinopathy of diabetic;	Mesh_UI:D003930;Mesh_MN:C11.768.257;Mesh_MN:C14.907.320.382;Mesh_MN:C19.246.099.500.382;DOID:8947;NCI:C34538;ICD9CM:362.0;UMLS_CUI:C0011884;SNOMEDCT_US_2016_03_01:141196007;SNOMEDCT_US_2016_03_01:154678005;SNOMEDCT_US_2016_03_01:155107006;SNOMEDCT_US_2016_03_01:163997001;SNOMEDCT_US_2016_03_01:193353002;SNOMEDCT_US_2016_03_01:267471001;SNOMEDCT_US_2016_03_01:309595004;SNOMEDCT_US_2016_03_01:48550…	669	Protein	MHC class I antigen Cw*2	HLA class I histocompatibility antigen, Cw-2 alpha chain;HLA-C;HLAC;MHC class I antigen Cw*2;c hla;c-hla;chain-mhc;D6S204;hla -c;hla c;hla--c;hla-c-type;HLA-JY3;hla-type c;HLC-C;major histocompatibility complex, class I, C;MHC;mhc-isoform;mhc-type;psors 1;PSORS1;	SWISSPROT_AC:P10321;SWISSPROT_AC:P30501;SWISSPROT_ID:1C02_HUMAN;SWISSPROT_ID:1C07_HUMAN;EMBL:M24030;EMBL:M26430;ProteinModelPortal:P30501;SWISSPROT_AC_OLD:P30502;SMR:P30501;GeneID:3107;PIR:I61866;UniGene:Hs.656020;UniGene:Hs.743218;GO:GO:0000139;GO:GO:0002474;GO:GO:0002479;GO:GO:0002480;GO:GO:0005783;GO:GO:0005794;GO:GO:0005886;GO:GO:0005887;GO:GO:0006955;GO:GO:0009986;GO:GO:0012507;GO:GO:0016032…
29314396	Diabetic Retinopathy -- MHC class I antigen Cw*3	association	Pubmed 1996:9157089;	In IDDM an association between <b>diabetic retinopathy</b> and polymorphic markers of <b>MHC</b> has been described.[Pubmed 1996:9157089];	699	Disease	Diabetic Retinopathy	Diabetic Retinopathy;Retinal abnormality - diabetes-related;diabetic retinopathy--an;diabetic-retinopathy;retinopathy diabetic;retinopathy of diabetic;	Mesh_UI:D003930;Mesh_MN:C11.768.257;Mesh_MN:C14.907.320.382;Mesh_MN:C19.246.099.500.382;DOID:8947;NCI:C34538;ICD9CM:362.0;UMLS_CUI:C0011884;SNOMEDCT_US_2016_03_01:141196007;SNOMEDCT_US_2016_03_01:154678005;SNOMEDCT_US_2016_03_01:155107006;SNOMEDCT_US_2016_03_01:163997001;SNOMEDCT_US_2016_03_01:193353002;SNOMEDCT_US_2016_03_01:267471001;SNOMEDCT_US_2016_03_01:309595004;SNOMEDCT_US_2016_03_01:48550…	671	Protein	MHC class I antigen Cw*3	HLA class I histocompatibility antigen, Cw-3 alpha chain;HLA-C;HLAC;MHC class I antigen Cw*3;c hla;c-hla;chain-mhc;D6S204;hla -c;hla c;hla--c;hla-c-type;HLA-JY3;hla-type c;HLC-C;major histocompatibility complex, class I, C;MHC;mhc-isoform;mhc-type;psors 1;PSORS1;	SWISSPROT_AC:P04222;SWISSPROT_AC:P10321;SWISSPROT_ID:1C03_HUMAN;SWISSPROT_ID:1C07_HUMAN;EMBL:AF039198;EMBL:AH006125;EMBL:AH006126;EMBL:AH006127;EMBL:AH006128;EMBL:AJ298116;EMBL:D50853;EMBL:M84172;EMBL:M99389;EMBL:M99390;EMBL:U44064;EMBL:X00495;ProteinModelPortal:P04222;SWISSPROT_AC_OLD:O62883;SWISSPROT_AC_OLD:O78060;SWISSPROT_AC_OLD:O78068;SWISSPROT_AC_OLD:O78069;SWISSPROT_AC_OLD:P30503;SWISSPROT…
29314440	Diabetic Retinopathy -- MHC class I antigen Cw*6	association	Pubmed 1996:9157089;	In IDDM an association between <b>diabetic retinopathy</b> and polymorphic markers of <b>MHC</b> has been described.[Pubmed 1996:9157089];	699	Disease	Diabetic Retinopathy	Diabetic Retinopathy;Retinal abnormality - diabetes-related;diabetic retinopathy--an;diabetic-retinopathy;retinopathy diabetic;retinopathy of diabetic;	Mesh_UI:D003930;Mesh_MN:C11.768.257;Mesh_MN:C14.907.320.382;Mesh_MN:C19.246.099.500.382;DOID:8947;NCI:C34538;ICD9CM:362.0;UMLS_CUI:C0011884;SNOMEDCT_US_2016_03_01:141196007;SNOMEDCT_US_2016_03_01:154678005;SNOMEDCT_US_2016_03_01:155107006;SNOMEDCT_US_2016_03_01:163997001;SNOMEDCT_US_2016_03_01:193353002;SNOMEDCT_US_2016_03_01:267471001;SNOMEDCT_US_2016_03_01:309595004;SNOMEDCT_US_2016_03_01:48550…	673	Protein	MHC class I antigen Cw*6	HLA class I histocompatibility antigen, Cw-6 alpha chain;HLA-C;HLAC;MHC class I antigen Cw*6;c hla;c-hla;chain-mhc;D6S204;hla -c;hla c;hla--c;hla-c-type;HLA-JY3;hla-type c;HLC-C;major histocompatibility complex, class I, C;MHC;mhc-isoform;mhc-type;psors 1;PSORS1;	SWISSPROT_AC:P10321;SWISSPROT_AC:Q29963;SWISSPROT_ID:1C06_HUMAN;SWISSPROT_ID:1C07_HUMAN;EMBL:AB008136;EMBL:AF019567;EMBL:AF019568;EMBL:M28160;EMBL:M28206;EMBL:Z22752;EMBL:Z22753;EMBL:Z22754;ProteinModelPortal:Q29963;SWISSPROT_AC_OLD:O19505;SWISSPROT_AC_OLD:O78063;SWISSPROT_AC_OLD:Q29989;SMR:Q29963;GeneID:3107;PIR:I68749;UniGene:Hs.656020;UniGene:Hs.743218;GO:GO:0000139;GO:GO:0002474;GO:GO:0002479…
29314473	Diabetic Retinopathy -- MHC class I antigen Cw*4	association	Pubmed 1996:9157089;	In IDDM an association between <b>diabetic retinopathy</b> and polymorphic markers of <b>MHC</b> has been described.[Pubmed 1996:9157089];	699	Disease	Diabetic Retinopathy	Diabetic Retinopathy;Retinal abnormality - diabetes-related;diabetic retinopathy--an;diabetic-retinopathy;retinopathy diabetic;retinopathy of diabetic;	Mesh_UI:D003930;Mesh_MN:C11.768.257;Mesh_MN:C14.907.320.382;Mesh_MN:C19.246.099.500.382;DOID:8947;NCI:C34538;ICD9CM:362.0;UMLS_CUI:C0011884;SNOMEDCT_US_2016_03_01:141196007;SNOMEDCT_US_2016_03_01:154678005;SNOMEDCT_US_2016_03_01:155107006;SNOMEDCT_US_2016_03_01:163997001;SNOMEDCT_US_2016_03_01:193353002;SNOMEDCT_US_2016_03_01:267471001;SNOMEDCT_US_2016_03_01:309595004;SNOMEDCT_US_2016_03_01:48550…	675	Protein	MHC class I antigen Cw*4	HLA class I histocompatibility antigen, Cw-4 alpha chain;HLA-C;HLAC;MHC class I antigen Cw*4;c hla;c-hla;chain-mhc;D6S204;hla -c;hla c;hla--c;hla-c-type;HLA-JY3;hla-type c;HLC-C;major histocompatibility complex, class I, C;MHC;mhc-isoform;mhc-type;psors 1;PSORS1;	SWISSPROT_AC:P10321;SWISSPROT_AC:P30504;SWISSPROT_ID:1C04_HUMAN;SWISSPROT_ID:1C07_HUMAN;EMBL:AF076476;EMBL:AH006107;EMBL:AH006129;EMBL:AH006130;EMBL:AJ238694;EMBL:AJ278494;EMBL:L54059;EMBL:M84386;EMBL:X58536;ProteinModelPortal:P30504;SWISSPROT_AC_OLD:O78067;SWISSPROT_AC_OLD:O78072;SWISSPROT_AC_OLD:O78090;SWISSPROT_AC_OLD:O78149;SWISSPROT_AC_OLD:Q29921;SWISSPROT_AC_OLD:Q9UM42;SMR:P30504;GeneID:310…
29314518	Diabetic Retinopathy -- MHC class I antigen Cw*7	association	Pubmed 1996:9157089;	In IDDM an association between <b>diabetic retinopathy</b> and polymorphic markers of <b>MHC</b> has been described.[Pubmed 1996:9157089];	699	Disease	Diabetic Retinopathy	Diabetic Retinopathy;Retinal abnormality - diabetes-related;diabetic retinopathy--an;diabetic-retinopathy;retinopathy diabetic;retinopathy of diabetic;	Mesh_UI:D003930;Mesh_MN:C11.768.257;Mesh_MN:C14.907.320.382;Mesh_MN:C19.246.099.500.382;DOID:8947;NCI:C34538;ICD9CM:362.0;UMLS_CUI:C0011884;SNOMEDCT_US_2016_03_01:141196007;SNOMEDCT_US_2016_03_01:154678005;SNOMEDCT_US_2016_03_01:155107006;SNOMEDCT_US_2016_03_01:163997001;SNOMEDCT_US_2016_03_01:193353002;SNOMEDCT_US_2016_03_01:267471001;SNOMEDCT_US_2016_03_01:309595004;SNOMEDCT_US_2016_03_01:48550…	676	Protein	MHC class I antigen Cw*7	HLA class I histocompatibility antigen, Cw-7 alpha chain;HLA-C;HLAC;MHC class I antigen Cw*7;c hla;c-hla;chain-mhc;D6S204;hla -c;hla c;hla--c;hla-c-type;HLA-JY3;hla-type c;HLC-C;major histocompatibility complex, class I, C;MHC;mhc-isoform;mhc-type;psors 1;PSORS1;	SWISSPROT_AC:P10321;SWISSPROT_ID:1C07_HUMAN;EMBL:AH006132;EMBL:AJ001977;EMBL:AJ010749;EMBL:AJ291815;EMBL:AJ293016;EMBL:AJ293017;EMBL:AL671883;EMBL:D38526;EMBL:D49552;EMBL:D49819;EMBL:M11886;EMBL:M28207;EMBL:U09853;EMBL:X83394;EMBL:X97321;EMBL:Y18533;EMBL:Y18534;EMBL:Y18535;EMBL:Y18536;EMBL:Z46810;RefSeq:NP_002108.4;ProteinModelPortal:P10321;STRING:9606.ENSP00000365402;SWISSPROT_AC_OLD:O78061;SWIS…
29314559	Diabetic Retinopathy -- MHC class I antigen Cw*8	association	Pubmed 1996:9157089;	In IDDM an association between <b>diabetic retinopathy</b> and polymorphic markers of <b>MHC</b> has been described.[Pubmed 1996:9157089];	699	Disease	Diabetic Retinopathy	Diabetic Retinopathy;Retinal abnormality - diabetes-related;diabetic retinopathy--an;diabetic-retinopathy;retinopathy diabetic;retinopathy of diabetic;	Mesh_UI:D003930;Mesh_MN:C11.768.257;Mesh_MN:C14.907.320.382;Mesh_MN:C19.246.099.500.382;DOID:8947;NCI:C34538;ICD9CM:362.0;UMLS_CUI:C0011884;SNOMEDCT_US_2016_03_01:141196007;SNOMEDCT_US_2016_03_01:154678005;SNOMEDCT_US_2016_03_01:155107006;SNOMEDCT_US_2016_03_01:163997001;SNOMEDCT_US_2016_03_01:193353002;SNOMEDCT_US_2016_03_01:267471001;SNOMEDCT_US_2016_03_01:309595004;SNOMEDCT_US_2016_03_01:48550…	677	Protein	MHC class I antigen Cw*8	HLA class I histocompatibility antigen, Cw-8 alpha chain;HLA-C;HLAC;MHC class I antigen Cw*8;c hla;c-hla;chain-mhc;D6S204;hla -c;hla c;hla--c;hla-c-type;HLA-JY3;hla-type c;HLC-C;major histocompatibility complex, class I, C;MHC;mhc-isoform;mhc-type;psors 1;PSORS1;	SWISSPROT_AC:P10321;SWISSPROT_AC:P30505;SWISSPROT_ID:1C07_HUMAN;SWISSPROT_ID:1C08_HUMAN;EMBL:M84173;EMBL:M84174;EMBL:Z15144;ProteinModelPortal:P30505;SWISSPROT_AC_OLD:P30506;SWISSPROT_AC_OLD:P30507;SMR:P30505;GeneID:3107;PIR:I37135;PIR:I81232;UniGene:Hs.656020;UniGene:Hs.743218;GO:GO:0000139;GO:GO:0002474;GO:GO:0002479;GO:GO:0002480;GO:GO:0005783;GO:GO:0005794;GO:GO:0005886;GO:GO:0009986;GO:GO:00…
29314589	Diabetic Retinopathy -- MHC class I antigen Cw*12	association	Pubmed 1996:9157089;	In IDDM an association between <b>diabetic retinopathy</b> and polymorphic markers of <b>MHC</b> has been described.[Pubmed 1996:9157089];	699	Disease	Diabetic Retinopathy	Diabetic Retinopathy;Retinal abnormality - diabetes-related;diabetic retinopathy--an;diabetic-retinopathy;retinopathy diabetic;retinopathy of diabetic;	Mesh_UI:D003930;Mesh_MN:C11.768.257;Mesh_MN:C14.907.320.382;Mesh_MN:C19.246.099.500.382;DOID:8947;NCI:C34538;ICD9CM:362.0;UMLS_CUI:C0011884;SNOMEDCT_US_2016_03_01:141196007;SNOMEDCT_US_2016_03_01:154678005;SNOMEDCT_US_2016_03_01:155107006;SNOMEDCT_US_2016_03_01:163997001;SNOMEDCT_US_2016_03_01:193353002;SNOMEDCT_US_2016_03_01:267471001;SNOMEDCT_US_2016_03_01:309595004;SNOMEDCT_US_2016_03_01:48550…	678	Protein	MHC class I antigen Cw*12	HLA class I histocompatibility antigen, Cw-12 alpha chain;HLA-C;HLAC;MHC class I antigen Cw*12;c hla;c-hla;chain-mhc;D6S204;hla -c;hla c;hla--c;hla-c-type;HLA-JY3;hla-type c;HLC-C;major histocompatibility complex, class I, C;MHC;mhc-isoform;mhc-type;psors 1;PSORS1;	SWISSPROT_AC:P10321;SWISSPROT_AC:P30508;SWISSPROT_ID:1C07_HUMAN;SWISSPROT_ID:1C12_HUMAN;EMBL:AH006134;EMBL:AH006135;EMBL:AH008326;EMBL:AJ249163;EMBL:AJ249164;EMBL:AJ304496;EMBL:AJ420248;EMBL:AJ550622;EMBL:AJ550623;EMBL:D64146;EMBL:D64152;EMBL:D83741;EMBL:M21963;EMBL:M28172;EMBL:U06695;EMBL:U06696;EMBL:X70856;EMBL:X70857;EMBL:X82122;EMBL:X99704;EMBL:Y11843;EMBL:Z80228;EMBL:Z83247;ProteinModelPorta…
29314612	Diabetic Retinopathy -- MHC class I antigen Cw*14	association	Pubmed 1996:9157089;	In IDDM an association between <b>diabetic retinopathy</b> and polymorphic markers of <b>MHC</b> has been described.[Pubmed 1996:9157089];	699	Disease	Diabetic Retinopathy	Diabetic Retinopathy;Retinal abnormality - diabetes-related;diabetic retinopathy--an;diabetic-retinopathy;retinopathy diabetic;retinopathy of diabetic;	Mesh_UI:D003930;Mesh_MN:C11.768.257;Mesh_MN:C14.907.320.382;Mesh_MN:C19.246.099.500.382;DOID:8947;NCI:C34538;ICD9CM:362.0;UMLS_CUI:C0011884;SNOMEDCT_US_2016_03_01:141196007;SNOMEDCT_US_2016_03_01:154678005;SNOMEDCT_US_2016_03_01:155107006;SNOMEDCT_US_2016_03_01:163997001;SNOMEDCT_US_2016_03_01:193353002;SNOMEDCT_US_2016_03_01:267471001;SNOMEDCT_US_2016_03_01:309595004;SNOMEDCT_US_2016_03_01:48550…	679	Protein	MHC class I antigen Cw*14	HLA class I histocompatibility antigen, Cw-14 alpha chain;HLA-C;HLAC;MHC class I antigen Cw*14;c hla;c-hla;chain-mhc;D6S204;hla -c;hla c;hla--c;hla-c-type;HLA-JY3;hla-type c;HLC-C;major histocompatibility complex, class I, C;MHC;mhc-isoform;mhc-type;psors 1;PSORS1;	SWISSPROT_AC:P10321;SWISSPROT_AC:P30510;SWISSPROT_ID:1C07_HUMAN;SWISSPROT_ID:1C14_HUMAN;EMBL:AH006136;EMBL:AH007516;EMBL:AJ420249;EMBL:D31817;EMBL:D49820;EMBL:M28171;EMBL:U06487;EMBL:U41386;ProteinModelPortal:P30510;SWISSPROT_AC_OLD:O62879;SWISSPROT_AC_OLD:O78178;SWISSPROT_AC_OLD:Q29641;SWISSPROT_AC_OLD:Q30192;SWISSPROT_AC_OLD:Q9MY35;SWISSPROT_AC_OLD:Q9TQJ5;SMR:P30510;GeneID:3107;PIR:I56034;UniGe…
29314648	Diabetic Retinopathy -- MHC class I antigen Cw*15	association	Pubmed 1996:9157089;	In IDDM an association between <b>diabetic retinopathy</b> and polymorphic markers of <b>MHC</b> has been described.[Pubmed 1996:9157089];	699	Disease	Diabetic Retinopathy	Diabetic Retinopathy;Retinal abnormality - diabetes-related;diabetic retinopathy--an;diabetic-retinopathy;retinopathy diabetic;retinopathy of diabetic;	Mesh_UI:D003930;Mesh_MN:C11.768.257;Mesh_MN:C14.907.320.382;Mesh_MN:C19.246.099.500.382;DOID:8947;NCI:C34538;ICD9CM:362.0;UMLS_CUI:C0011884;SNOMEDCT_US_2016_03_01:141196007;SNOMEDCT_US_2016_03_01:154678005;SNOMEDCT_US_2016_03_01:155107006;SNOMEDCT_US_2016_03_01:163997001;SNOMEDCT_US_2016_03_01:193353002;SNOMEDCT_US_2016_03_01:267471001;SNOMEDCT_US_2016_03_01:309595004;SNOMEDCT_US_2016_03_01:48550…	680	Protein	MHC class I antigen Cw*15	HLA class I histocompatibility antigen, Cw-15 alpha chain;HLA-C;HLAC;MHC class I antigen Cw*15;c hla;c-hla;chain-mhc;D6S204;hla -c;hla c;hla--c;hla-c-type;HLA-JY3;hla-type c;HLC-C;major histocompatibility complex, class I, C;MHC;mhc-isoform;mhc-type;psors 1;PSORS1;	SWISSPROT_AC:P10321;SWISSPROT_AC:Q07000;SWISSPROT_ID:1C07_HUMAN;SWISSPROT_ID:1C15_HUMAN;EMBL:AF302133;EMBL:AF302134;EMBL:AH010335;EMBL:AJ272049;EMBL:AJ420250;EMBL:D83031;EMBL:M99388;EMBL:X67818;EMBL:X73518;EMBL:X78343;EMBL:X87841;ProteinModelPortal:Q07000;SWISSPROT_AC_OLD:O78165;SWISSPROT_AC_OLD:Q29864;SWISSPROT_AC_OLD:Q29991;SWISSPROT_AC_OLD:Q31605;SWISSPROT_AC_OLD:Q9BD28;SWISSPROT_AC_OLD:Q9GJ33…
29314674	Diabetic Retinopathy -- MHC class I antigen Cw*16	association	Pubmed 1996:9157089;	In IDDM an association between <b>diabetic retinopathy</b> and polymorphic markers of <b>MHC</b> has been described.[Pubmed 1996:9157089];	699	Disease	Diabetic Retinopathy	Diabetic Retinopathy;Retinal abnormality - diabetes-related;diabetic retinopathy--an;diabetic-retinopathy;retinopathy diabetic;retinopathy of diabetic;	Mesh_UI:D003930;Mesh_MN:C11.768.257;Mesh_MN:C14.907.320.382;Mesh_MN:C19.246.099.500.382;DOID:8947;NCI:C34538;ICD9CM:362.0;UMLS_CUI:C0011884;SNOMEDCT_US_2016_03_01:141196007;SNOMEDCT_US_2016_03_01:154678005;SNOMEDCT_US_2016_03_01:155107006;SNOMEDCT_US_2016_03_01:163997001;SNOMEDCT_US_2016_03_01:193353002;SNOMEDCT_US_2016_03_01:267471001;SNOMEDCT_US_2016_03_01:309595004;SNOMEDCT_US_2016_03_01:48550…	681	Protein	MHC class I antigen Cw*16	HLA class I histocompatibility antigen, Cw-16 alpha chain;HLA-C;HLAC;MHC class I antigen Cw*16;c hla;c-hla;chain-mhc;D6S204;hla -c;hla c;hla--c;hla-c-type;HLA-JY3;hla-type c;HLC-C;major histocompatibility complex, class I, C;MHC;mhc-isoform;mhc-type;psors 1;PSORS1;	SWISSPROT_AC:P10321;SWISSPROT_AC:Q29960;SWISSPROT_ID:1C07_HUMAN;SWISSPROT_ID:1C16_HUMAN;EMBL:AH006138;EMBL:AJ011883;EMBL:M24097;EMBL:X76189;EMBL:Y18139;EMBL:Y18657;EMBL:Y18658;EMBL:Y18659;EMBL:Z75172;ProteinModelPortal:Q29960;SWISSPROT_AC_OLD:O78091;SWISSPROT_AC_OLD:O78202;SWISSPROT_AC_OLD:Q29862;SWISSPROT_AC_OLD:Q29959;SWISSPROT_AC_OLD:Q9MY74;SWISSPROT_AC_OLD:Q9MYI3;SWISSPROT_AC_OLD:Q9TNZ8;SMR:Q…
29314699	Diabetic Retinopathy -- MHC class I antigen Cw*18	association	Pubmed 1996:9157089;	In IDDM an association between <b>diabetic retinopathy</b> and polymorphic markers of <b>MHC</b> has been described.[Pubmed 1996:9157089];	699	Disease	Diabetic Retinopathy	Diabetic Retinopathy;Retinal abnormality - diabetes-related;diabetic retinopathy--an;diabetic-retinopathy;retinopathy diabetic;retinopathy of diabetic;	Mesh_UI:D003930;Mesh_MN:C11.768.257;Mesh_MN:C14.907.320.382;Mesh_MN:C19.246.099.500.382;DOID:8947;NCI:C34538;ICD9CM:362.0;UMLS_CUI:C0011884;SNOMEDCT_US_2016_03_01:141196007;SNOMEDCT_US_2016_03_01:154678005;SNOMEDCT_US_2016_03_01:155107006;SNOMEDCT_US_2016_03_01:163997001;SNOMEDCT_US_2016_03_01:193353002;SNOMEDCT_US_2016_03_01:267471001;SNOMEDCT_US_2016_03_01:309595004;SNOMEDCT_US_2016_03_01:48550…	682	Protein	MHC class I antigen Cw*18	HLA class I histocompatibility antigen, Cw-18 alpha chain;HLA-C;HLAC;MHC class I antigen Cw*18;c hla;c-hla;chain-mhc;D6S204;hla -c;hla c;hla--c;hla-c-type;HLA-JY3;hla-type c;HLC-C;major histocompatibility complex, class I, C;MHC;mhc-isoform;mhc-type;psors 1;PSORS1;	SWISSPROT_AC:P10321;SWISSPROT_AC:Q29865;SWISSPROT_ID:1C07_HUMAN;SWISSPROT_ID:1C18_HUMAN;EMBL:AJ420253;EMBL:X96582;EMBL:Y09156;EMBL:Z80227;ProteinModelPortal:Q29865;SWISSPROT_AC_OLD:O78203;SWISSPROT_AC_OLD:P79498;SMR:Q29865;GeneID:3107;UniGene:Hs.656020;UniGene:Hs.743218;GO:GO:0000139;GO:GO:0002474;GO:GO:0002479;GO:GO:0002480;GO:GO:0005783;GO:GO:0005794;GO:GO:0005886;GO:GO:0009986;GO:GO:0012507;GO…
29314753	Diabetic Retinopathy -- D6S204	association	Pubmed 1996:9157089;	In IDDM an association between <b>diabetic retinopathy</b> and polymorphic markers of <b>MHC</b> has been described.[Pubmed 1996:9157089];	699	Disease	Diabetic Retinopathy	Diabetic Retinopathy;Retinal abnormality - diabetes-related;diabetic retinopathy--an;diabetic-retinopathy;retinopathy diabetic;retinopathy of diabetic;	Mesh_UI:D003930;Mesh_MN:C11.768.257;Mesh_MN:C14.907.320.382;Mesh_MN:C19.246.099.500.382;DOID:8947;NCI:C34538;ICD9CM:362.0;UMLS_CUI:C0011884;SNOMEDCT_US_2016_03_01:141196007;SNOMEDCT_US_2016_03_01:154678005;SNOMEDCT_US_2016_03_01:155107006;SNOMEDCT_US_2016_03_01:163997001;SNOMEDCT_US_2016_03_01:193353002;SNOMEDCT_US_2016_03_01:267471001;SNOMEDCT_US_2016_03_01:309595004;SNOMEDCT_US_2016_03_01:48550…	683	Protein	D6S204	D6S204;HLA class I histocompatibility antigen, Cw-17 alpha chain;HLA-C;HLA-JY3;HLAC;MHC class I antigen Cw*17;c hla;c-hla;chain-mhc;hla -c;hla c;hla--c;hla-c-type;hla-type c;HLC-C;major histocompatibility complex, class I, C;MHC;mhc-isoform;mhc-type;psors 1;PSORS1;	SWISSPROT_AC:P10321;SWISSPROT_AC:Q95604;SWISSPROT_ID:1C07_HUMAN;SWISSPROT_ID:1C17_HUMAN;EMBL:AJ420252;EMBL:D64149;EMBL:U06835;EMBL:U62824;EMBL:X98742;EMBL:Y10520;EMBL:Y18537;EMBL:Y18538;EMBL:Y18539;EMBL:Y18540;EMBL:Y18541;ProteinModelPortal:Q95604;SWISSPROT_AC_OLD:O02864;SWISSPROT_AC_OLD:O02958;SWISSPROT_AC_OLD:Q29643;SWISSPROT_AC_OLD:Q9MY30;SMR:Q95604;GeneID:3107;PIR:A59028;UniGene:Hs.656020;Uni…
29512666	Diabetic Retinopathy -- Kallistatin	association	Pubmed 2013:23884893;Pubmed 1996:8950506;Pubmed central 2013:3837048;	To investigate the role of <b>kallistatin</b> in <b>DR</b> and in Wnt pathway activation, we generated kallistatin transgenic (kallistatin-TG) mice overexpressing kallistatin in multiple tissues including the retina.[Pubmed 2013:23884893];Kallistatin is produced endogenously in the eye and the decrease in the vitreous <b>kallistatin</b> levels may be involved in <b>diabetic retinopathy</b>.[Pubme…	699	Disease	Diabetic Retinopathy	Diabetic Retinopathy;Retinal abnormality - diabetes-related;diabetic retinopathy--an;diabetic-retinopathy;retinopathy diabetic;retinopathy of diabetic;	Mesh_UI:D003930;Mesh_MN:C11.768.257;Mesh_MN:C14.907.320.382;Mesh_MN:C19.246.099.500.382;DOID:8947;NCI:C34538;ICD9CM:362.0;UMLS_CUI:C0011884;SNOMEDCT_US_2016_03_01:141196007;SNOMEDCT_US_2016_03_01:154678005;SNOMEDCT_US_2016_03_01:155107006;SNOMEDCT_US_2016_03_01:163997001;SNOMEDCT_US_2016_03_01:193353002;SNOMEDCT_US_2016_03_01:267471001;SNOMEDCT_US_2016_03_01:309595004;SNOMEDCT_US_2016_03_01:48550…	207904	Protein	Kallistatin	KAIN;Kallikrein inhibitor;Kallistatin;KST;Peptidase inhibitor 4;PI-4;PI4;Serpin A4;SERPINA4;inhibitor of kallikrein;KAL;kallikrein-inhibitor;KLST;pi 4;serpin family A member 4;	SWISSPROT_AC:P29622;SWISSPROT_ID:KAIN_HUMAN;EMBL:BC014992;EMBL:BX248009;EMBL:BX248760;EMBL:L19684;EMBL:L28101;RefSeq:NP_001275961.1;RefSeq:NP_001275962.1;RefSeq:NP_006206.2;ProteinModelPortal:P29622;STRING:9606.ENSP00000298841;SWISSPROT_AC_OLD:Q53XB5;SWISSPROT_AC_OLD:Q86TR9;SWISSPROT_AC_OLD:Q96BZ5;SMR:P29622;GeneID:5267;KEGG:hsa:5267;PIR:A49518;eggNOG:COG4826;eggNOG:KOG2392;UniGene:Hs.719893;GO:G…
29512705	Diabetic Retinopathy -- SERPINA4	association	Pubmed 2013:23884893;Pubmed 1996:8950506;Pubmed central 2013:3837048;	To investigate the role of <b>kallistatin</b> in <b>DR</b> and in Wnt pathway activation, we generated kallistatin transgenic (kallistatin-TG) mice overexpressing kallistatin in multiple tissues including the retina.[Pubmed 2013:23884893];Kallistatin is produced endogenously in the eye and the decrease in the vitreous <b>kallistatin</b> levels may be involved in <b>diabetic retinopathy</b>.[Pubme…	699	Disease	Diabetic Retinopathy	Diabetic Retinopathy;Retinal abnormality - diabetes-related;diabetic retinopathy--an;diabetic-retinopathy;retinopathy diabetic;retinopathy of diabetic;	Mesh_UI:D003930;Mesh_MN:C11.768.257;Mesh_MN:C14.907.320.382;Mesh_MN:C19.246.099.500.382;DOID:8947;NCI:C34538;ICD9CM:362.0;UMLS_CUI:C0011884;SNOMEDCT_US_2016_03_01:141196007;SNOMEDCT_US_2016_03_01:154678005;SNOMEDCT_US_2016_03_01:155107006;SNOMEDCT_US_2016_03_01:163997001;SNOMEDCT_US_2016_03_01:193353002;SNOMEDCT_US_2016_03_01:267471001;SNOMEDCT_US_2016_03_01:309595004;SNOMEDCT_US_2016_03_01:48550…	4344027	Gene	SERPINA4	KAL;kallistatin;KLST;KST;PI-4;PI4;serpin family A member 4;SERPINA4;inhibitor of kallikrein;KAIN;Kallikrein inhibitor;kallikrein-inhibitor;Peptidase inhibitor 4;pi 4;Serpin A4;	SWISSPROT_AC:P29622;SWISSPROT_ID:KAIN_HUMAN;GeneID:5267;Ensembl:ENSG00000100665;HGNC:HGNC:8948;MIM:147935;Vega:OTTHUMG00000170859;protein_accession:AAA59454.1;protein_accession:AAC41706.1;protein_accession:AAH14992.1;protein_accession:ABM83126.1;protein_accession:ABM86321.1;protein_accession:AEE61159.1;protein_accession:BAG36012.1;protein_accession:CAD62337.1;protein_accession:CAD66567.1;protein_…
29633837	Diabetic Retinopathy -- TPA	association	Pubmed 1997:11189320;	To investigate the relationship between the <b>diabetic retinopathy</b> (DR) and the activity of plasma <b>tissue plasminogen activator</b> (tPA) and plasminogen activator inhibitor (PAI).[Pubmed 1997:11189320];	699	Disease	Diabetic Retinopathy	Diabetic Retinopathy;Retinal abnormality - diabetes-related;diabetic retinopathy--an;diabetic-retinopathy;retinopathy diabetic;retinopathy of diabetic;	Mesh_UI:D003930;Mesh_MN:C11.768.257;Mesh_MN:C14.907.320.382;Mesh_MN:C19.246.099.500.382;DOID:8947;NCI:C34538;ICD9CM:362.0;UMLS_CUI:C0011884;SNOMEDCT_US_2016_03_01:141196007;SNOMEDCT_US_2016_03_01:154678005;SNOMEDCT_US_2016_03_01:155107006;SNOMEDCT_US_2016_03_01:163997001;SNOMEDCT_US_2016_03_01:193353002;SNOMEDCT_US_2016_03_01:267471001;SNOMEDCT_US_2016_03_01:309595004;SNOMEDCT_US_2016_03_01:48550…	493753	Protein	TPA	Alteplase;EC 3.4.21.68;PLAT;Reteplase;t-PA;t-plasminogen activator;Tissue-type plasminogen activator;TPA;activator tissue plasminogen;activator tissue-type plasminogen;pa t;plasminogen activator - tissue-type;plasminogen activator of the tissue-type;plasminogen activator of tissue-type;plasminogen activator tissue;plasminogen activator, tissue type;plasminogen tissue activator;t- pa;t--pa;tissue …	SWISSPROT_AC:P00750;SWISSPROT_ID:TPA_HUMAN;EMBL:AF260825;EMBL:AK289387;EMBL:AK290575;EMBL:AK313342;EMBL:AY221101;EMBL:AY291060;EMBL:BC002795;EMBL:BC007231;EMBL:BC013968;EMBL:BC018636;EMBL:BC095403;EMBL:BT007060;EMBL:CH471080;EMBL:D01096;EMBL:K03021;EMBL:L00141;EMBL:L00142;EMBL:L00143;EMBL:L00144;EMBL:L00145;EMBL:L00146;EMBL:L00147;EMBL:L00148;EMBL:L00149;EMBL:L00150;EMBL:L00151;EMBL:L00153;EMBL:M…
30226865	Diabetic Retinopathy -- Occludin	association	Pubmed 1998:9836530;	Our findings suggest that the elevated VEGF in the vitreous of patients with <b>diabetic retinopathy</b> increases vascular permeability by downregulating <b>occludin</b> content.[Pubmed 1998:9836530];	699	Disease	Diabetic Retinopathy	Diabetic Retinopathy;Retinal abnormality - diabetes-related;diabetic retinopathy--an;diabetic-retinopathy;retinopathy diabetic;retinopathy of diabetic;	Mesh_UI:D003930;Mesh_MN:C11.768.257;Mesh_MN:C14.907.320.382;Mesh_MN:C19.246.099.500.382;DOID:8947;NCI:C34538;ICD9CM:362.0;UMLS_CUI:C0011884;SNOMEDCT_US_2016_03_01:141196007;SNOMEDCT_US_2016_03_01:154678005;SNOMEDCT_US_2016_03_01:155107006;SNOMEDCT_US_2016_03_01:163997001;SNOMEDCT_US_2016_03_01:193353002;SNOMEDCT_US_2016_03_01:267471001;SNOMEDCT_US_2016_03_01:309595004;SNOMEDCT_US_2016_03_01:48550…	292270	Protein	Occludin	Occludin;OCLN;BLCPMG;PPP1R115;	SWISSPROT_AC:Q16625;SWISSPROT_ID:OCLN_HUMAN;EMBL:AB451306;EMBL:AB451437;EMBL:AC145146;EMBL:AC147575;EMBL:AF400623;EMBL:AF400624;EMBL:AF400625;EMBL:AF400626;EMBL:AF400627;EMBL:AF400628;EMBL:AF400629;EMBL:AF400630;EMBL:BC029886;EMBL:BK001650;EMBL:FJ786083;EMBL:FJ786084;EMBL:GQ225096;EMBL:GQ225097;EMBL:GQ225098;EMBL:GQ402517;EMBL:U49184;EMBL:U53823;RefSeq:NP_001192183.1;RefSeq:NP_001192184.1;RefSeq:…
30226937	Diabetic Retinopathy -- OCLN	association	Pubmed 1998:9836530;	Our findings suggest that the elevated VEGF in the vitreous of patients with <b>diabetic retinopathy</b> increases vascular permeability by downregulating <b>occludin</b> content.[Pubmed 1998:9836530];	699	Disease	Diabetic Retinopathy	Diabetic Retinopathy;Retinal abnormality - diabetes-related;diabetic retinopathy--an;diabetic-retinopathy;retinopathy diabetic;retinopathy of diabetic;	Mesh_UI:D003930;Mesh_MN:C11.768.257;Mesh_MN:C14.907.320.382;Mesh_MN:C19.246.099.500.382;DOID:8947;NCI:C34538;ICD9CM:362.0;UMLS_CUI:C0011884;SNOMEDCT_US_2016_03_01:141196007;SNOMEDCT_US_2016_03_01:154678005;SNOMEDCT_US_2016_03_01:155107006;SNOMEDCT_US_2016_03_01:163997001;SNOMEDCT_US_2016_03_01:193353002;SNOMEDCT_US_2016_03_01:267471001;SNOMEDCT_US_2016_03_01:309595004;SNOMEDCT_US_2016_03_01:48550…	4377345	Gene	OCLN	BLCPMG;occludin;OCLN;PPP1R115;	SWISSPROT_AC:Q16625;SWISSPROT_ID:OCLN_HUMAN;GeneID:100506658;Ensembl:ENSG00000197822;HGNC:HGNC:8104;MIM:602876;Vega:OTTHUMG00000099356;protein_accession:AAB00195.1;protein_accession:AAC50451.1;protein_accession:AAH29886.1;protein_accession:ABM83349.1;protein_accession:ABM86563.1;protein_accession:ACT53743.1;protein_accession:ACT53744.1;protein_accession:ACT83431.1;protein_accession:ACT83432.1;pro…
30230957	Diabetic Retinopathy -- ACE	association	Pubmed:18280446;Pubmed 2013:23065222;Pubmed 1999:11938734;Pubmed central 2009:2731535;	<b>Angiotensin-converting enzyme</b> gene polymorphism is correlated to <b>diabetic retinopathy</b>: a meta-analysis.[Pubmed:18280446];However, the correlation between <b>ACE</b> gene polymorphism and progression of <b>DR</b> still requires further approval.[Pubmed:18280446];The meta-analysis was performed in order to assess the correlation between the pattern of <b>ACE</b> gene polymorphism and …	699	Disease	Diabetic Retinopathy	Diabetic Retinopathy;Retinal abnormality - diabetes-related;diabetic retinopathy--an;diabetic-retinopathy;retinopathy diabetic;retinopathy of diabetic;	Mesh_UI:D003930;Mesh_MN:C11.768.257;Mesh_MN:C14.907.320.382;Mesh_MN:C19.246.099.500.382;DOID:8947;NCI:C34538;ICD9CM:362.0;UMLS_CUI:C0011884;SNOMEDCT_US_2016_03_01:141196007;SNOMEDCT_US_2016_03_01:154678005;SNOMEDCT_US_2016_03_01:155107006;SNOMEDCT_US_2016_03_01:163997001;SNOMEDCT_US_2016_03_01:193353002;SNOMEDCT_US_2016_03_01:267471001;SNOMEDCT_US_2016_03_01:309595004;SNOMEDCT_US_2016_03_01:48550…	6617	Protein	ACE	ACE;Angiotensin-converting enzyme;CD143 antigen;DCP;DCP1;Dipeptidyl carboxypeptidase I;EC 3.2.1.-;EC 3.4.15.1;Kininase II;ace--an;ACE1;angiotensin I converting enzyme;cd 143;CD143;dipeptidyl carboxypeptidase 1;dipeptidyl carboxypeptidase-1;dipeptidyl carboxypeptidase-i;dipeptidyl-carboxypeptidase i;kininase 2;kininase ii-type;kininase type ii;kininase-ii;	SWISSPROT_AC:P12821;SWISSPROT_ID:ACE_HUMAN;EMBL:AB208971;EMBL:AC113554;EMBL:AF118569;EMBL:AK301988;EMBL:AY436326;EMBL:EU332840;EMBL:J04144;EMBL:M26657;EMBL:X16295;RefSeq:NP_000780.1;RefSeq:NP_001171528.1;RefSeq:NP_690043.1;ProteinModelPortal:P12821;STRING:9606.ENSP00000290866;SWISSPROT_AC_OLD:B0LPF0;SWISSPROT_AC_OLD:B4DXI3;SWISSPROT_AC_OLD:E7EU16;SWISSPROT_AC_OLD:P22966;SWISSPROT_AC_OLD:Q53YX9;SW…
30347504	Diabetic Retinopathy -- EDN1	association	Pubmed 2001:11756889;Pubmed 2013:23335852;Pubmed 2013:23578452;Pubmed 2008:18806884;Pubmed 1999:10450378;Pubmed 2003:15320471;Pubmed central 2008:2605330;Pubmed central 2010:2903466;Pubmed central 2016:4837630;Pubmed central 2013:3548576;Pubmed central 2013:3575611;	To clarify the possible involvement of <b>ET-1</b> and NO in the pathogenesis of <b>diabetic retinopathy</b>, the authors examined the vitreous levels of these principal endothelium-derived vasoactive substances in patients with proliferative diabetic retinopathy (PDR).[Pubmed 2001:11756889];Administration of the CaD in the patients with <b>diabetic retinopathy</b> may reduce the serum levels of …	699	Disease	Diabetic Retinopathy	Diabetic Retinopathy;Retinal abnormality - diabetes-related;diabetic retinopathy--an;diabetic-retinopathy;retinopathy diabetic;retinopathy of diabetic;	Mesh_UI:D003930;Mesh_MN:C11.768.257;Mesh_MN:C14.907.320.382;Mesh_MN:C19.246.099.500.382;DOID:8947;NCI:C34538;ICD9CM:362.0;UMLS_CUI:C0011884;SNOMEDCT_US_2016_03_01:141196007;SNOMEDCT_US_2016_03_01:154678005;SNOMEDCT_US_2016_03_01:155107006;SNOMEDCT_US_2016_03_01:163997001;SNOMEDCT_US_2016_03_01:193353002;SNOMEDCT_US_2016_03_01:267471001;SNOMEDCT_US_2016_03_01:309595004;SNOMEDCT_US_2016_03_01:48550…	114766	Protein	EDN1	EDN1;Endothelin-1;PPET1;Preproendothelin-1;ARCND3;edn 1;edn-1;endothelin -1;endothelin 1;endothelin i;endothelin type 1;endothelin- 1;endothelin- i;endothelin-1-type;endothelin1;ET1;HDLCQ7;preproendothelin 1;preproendothelin- 1;QME;	SWISSPROT_AC:P05305;SWISSPROT_ID:EDN1_HUMAN;EMBL:AY434104;EMBL:BC009720;EMBL:J05008;EMBL:M25377;EMBL:M25378;EMBL:M25379;EMBL:M25380;EMBL:M25549;EMBL:S56805;EMBL:Y00749;EMBL:Z98050;RefSeq:NP_001161791.1;RefSeq:NP_001946.3;RefSeq:XP_011512632.1;RefSeq:XP_011512633.1;RefSeq:XP_016865820.1;ProteinModelPortal:P05305;STRING:9606.ENSP00000368683;SWISSPROT_AC_OLD:Q96DA1;SMR:P05305;GeneID:1906;KEGG:hsa:19…
30347537	Diabetic Retinopathy -- ET-1	association	Pubmed 2001:11756889;Pubmed 2013:23335852;Pubmed 2013:23578452;Pubmed 2007:18167288;Pubmed 1999:10450378;Pubmed 2003:15320471;Pubmed central 2008:2605330;Pubmed central 2010:2903466;Pubmed central 2016:4837630;Pubmed central 2013:3548576;Pubmed central 2013:3575611;	To clarify the possible involvement of <b>ET-1</b> and NO in the pathogenesis of <b>diabetic retinopathy</b>, the authors examined the vitreous levels of these principal endothelium-derived vasoactive substances in patients with proliferative diabetic retinopathy (PDR).[Pubmed 2001:11756889];Administration of the CaD in the patients with <b>diabetic retinopathy</b> may reduce the serum levels of …	699	Disease	Diabetic Retinopathy	Diabetic Retinopathy;Retinal abnormality - diabetes-related;diabetic retinopathy--an;diabetic-retinopathy;retinopathy diabetic;retinopathy of diabetic;	Mesh_UI:D003930;Mesh_MN:C11.768.257;Mesh_MN:C14.907.320.382;Mesh_MN:C19.246.099.500.382;DOID:8947;NCI:C34538;ICD9CM:362.0;UMLS_CUI:C0011884;SNOMEDCT_US_2016_03_01:141196007;SNOMEDCT_US_2016_03_01:154678005;SNOMEDCT_US_2016_03_01:155107006;SNOMEDCT_US_2016_03_01:163997001;SNOMEDCT_US_2016_03_01:193353002;SNOMEDCT_US_2016_03_01:267471001;SNOMEDCT_US_2016_03_01:309595004;SNOMEDCT_US_2016_03_01:48550…	114767	Protein	ET-1	Endothelin-1;ET-1;et -1;et 1;et i;et type 1;et- 1;et- i;et-i;	TMP_SWISSPROT_AC:P05305_ET-1;PARENT_SWISSPROT_AC:P05305;PARENT_SWISSPROT_ID:EDN1_HUMAN;
30347732	Diabetic Retinopathy -- VEGFR-3	association	Pubmed 1999:10434875;Pubmed central 2017:5482372;	Immunolocalisation of the VEGF receptors FLT-1, KDR, and <b>FLT-4</b> in <b>diabetic retinopathy</b>.[Pubmed 1999:10434875];This study supports a role for FLT-1, KDR, and possibly <b>FLT-4</b> in the pathogenesis of <b>diabetic retinopathy</b>;[Pubmed 1999:10434875];To determine the spatial and temporal changes in the staining pattern of the VEGF receptors FLT-1, KDR, and the putative receptor <b…	699	Disease	Diabetic Retinopathy	Diabetic Retinopathy;Retinal abnormality - diabetes-related;diabetic retinopathy--an;diabetic-retinopathy;retinopathy diabetic;retinopathy of diabetic;	Mesh_UI:D003930;Mesh_MN:C11.768.257;Mesh_MN:C14.907.320.382;Mesh_MN:C19.246.099.500.382;DOID:8947;NCI:C34538;ICD9CM:362.0;UMLS_CUI:C0011884;SNOMEDCT_US_2016_03_01:141196007;SNOMEDCT_US_2016_03_01:154678005;SNOMEDCT_US_2016_03_01:155107006;SNOMEDCT_US_2016_03_01:163997001;SNOMEDCT_US_2016_03_01:193353002;SNOMEDCT_US_2016_03_01:267471001;SNOMEDCT_US_2016_03_01:309595004;SNOMEDCT_US_2016_03_01:48550…	521326	Protein	VEGFR-3	EC 2.7.10.1;FLT-4;FLT4;Fms-like tyrosine kinase 4;Tyrosine-protein kinase receptor FLT4;Vascular endothelial growth factor receptor 3;VEGFR-3;VEGFR3;VGFR3;FLT41;fms related tyrosine kinase 4;fms-like tyrosine kinase-4;fms-related tyrosine kinase-4;LMPH1A;PCL;pcl-type;vascular endothelial growth factor receptor type 3;vascular endothelial growth factor receptor-3;vascular endothelial growth factor…	SWISSPROT_AC:P35916;SWISSPROT_ID:VGFR3_HUMAN;EMBL:AC122714;EMBL:AK291679;EMBL:AY233382;EMBL:AY233383;EMBL:EU826564;EMBL:S66407;EMBL:U43143;EMBL:X68203;EMBL:X69878;RefSeq:NP_002011.2;RefSeq:NP_891555.2;ProteinModelPortal:P35916;STRING:9606.ENSP00000261937;SWISSPROT_AC_OLD:A8K6L4;SWISSPROT_AC_OLD:B5A926;SWISSPROT_AC_OLD:Q16067;SWISSPROT_AC_OLD:Q86W07;SWISSPROT_AC_OLD:Q86W08;SMR:P35916;GeneID:2324;K…
30347738	Diabetic Retinopathy -- KDR	association	Pubmed 2013:23684887;Pubmed 1999:10434875;Pubmed central 2015:4274802;Pubmed central 2014:3945804;Pubmed central 2014:3977943;Pubmed central 2012:3646220;Pubmed central 2017:5482372;Pubmed central 2016:4902182;Pubmed central 2016:5137162;	Decursin inhibited proliferation and angiogenesis of endothelial cells to suppress <b>diabetic retinopathy</b> via <b>VEGFR2</b>.[Pubmed 2013:23684887];This study supports a role for FLT-1, <b>KDR</b>, and possibly FLT-4 in the pathogenesis of <b>diabetic retinopathy</b>;[Pubmed 1999:10434875];how PlGF coordinates the interaction of VEGF, VEGFR1, and <b>VEGFR2</b> in the background of <b>DR</b>;[…	699	Disease	Diabetic Retinopathy	Diabetic Retinopathy;Retinal abnormality - diabetes-related;diabetic retinopathy--an;diabetic-retinopathy;retinopathy diabetic;retinopathy of diabetic;	Mesh_UI:D003930;Mesh_MN:C11.768.257;Mesh_MN:C14.907.320.382;Mesh_MN:C19.246.099.500.382;DOID:8947;NCI:C34538;ICD9CM:362.0;UMLS_CUI:C0011884;SNOMEDCT_US_2016_03_01:141196007;SNOMEDCT_US_2016_03_01:154678005;SNOMEDCT_US_2016_03_01:155107006;SNOMEDCT_US_2016_03_01:163997001;SNOMEDCT_US_2016_03_01:193353002;SNOMEDCT_US_2016_03_01:267471001;SNOMEDCT_US_2016_03_01:309595004;SNOMEDCT_US_2016_03_01:48550…	521322	Protein	KDR	CD309 antigen;EC 2.7.10.1;Fetal liver kinase 1;FLK-1;FLK1;KDR;Kinase insert domain receptor;Protein-tyrosine kinase receptor flk-1;Vascular endothelial growth factor receptor 2;VEGFR-2;VEGFR2;VGFR2;cd-309;CD309;fetal liver kinase-1;flk 1;flk i;flk- 1;kdr -type;kdr-type;kinase domain insert receptor;kinase insert-domain receptor;kinase-insert domain receptor;receptor 2 of vascular endothelial grow…	SWISSPROT_AC:P35968;SWISSPROT_ID:VGFR2_HUMAN;EMBL:AC021220;EMBL:AC111194;EMBL:AF035121;EMBL:AF063658;EMBL:BC131822;EMBL:EU826563;EMBL:FJ899739;EMBL:L04947;EMBL:X61656;EMBL:X89776;RefSeq:NP_002244.1;ProteinModelPortal:P35968;STRING:9606.ENSP00000263923;SWISSPROT_AC_OLD:A2RRS0;SWISSPROT_AC_OLD:B5A925;SWISSPROT_AC_OLD:C5IFA0;SWISSPROT_AC_OLD:O60723;SWISSPROT_AC_OLD:Q14178;SMR:P35968;GeneID:3791;KEGG…
30347742	Diabetic Retinopathy -- FLT-1	association	Pubmed 2015:25821590;Pubmed 2007:17143550;Pubmed 1999:10434875;Pubmed central 2015:4363713;	The objective of this study is to investigate the effects of <b>vascular endothelial growth factor receptor 1</b> (VEGFR1) blockade on the complications of <b>DR</b>.[Pubmed 2015:25821590];These results suggest that <b>VEGFR1</b> mediates complications of <b>DR</b> and targeting this signaling pathway represents a potential therapeutic strategy for the prevention and treatment of DR.[Pubmed 2015:…	699	Disease	Diabetic Retinopathy	Diabetic Retinopathy;Retinal abnormality - diabetes-related;diabetic retinopathy--an;diabetic-retinopathy;retinopathy diabetic;retinopathy of diabetic;	Mesh_UI:D003930;Mesh_MN:C11.768.257;Mesh_MN:C14.907.320.382;Mesh_MN:C19.246.099.500.382;DOID:8947;NCI:C34538;ICD9CM:362.0;UMLS_CUI:C0011884;SNOMEDCT_US_2016_03_01:141196007;SNOMEDCT_US_2016_03_01:154678005;SNOMEDCT_US_2016_03_01:155107006;SNOMEDCT_US_2016_03_01:163997001;SNOMEDCT_US_2016_03_01:193353002;SNOMEDCT_US_2016_03_01:267471001;SNOMEDCT_US_2016_03_01:309595004;SNOMEDCT_US_2016_03_01:48550…	521317	Protein	FLT-1	EC 2.7.10.1;FLT;FLT-1;FLT1;Fms-like tyrosine kinase 1;FRT;Tyrosine-protein kinase FRT;Tyrosine-protein kinase receptor FLT;Vascular endothelial growth factor receptor 1;Vascular permeability factor receptor;VEGFR-1;VEGFR1;VGFR1;flt - 1;flt -1;flt 1;flt- 1;flt- i;flt-i;fms like tyrosine kinase 1;fms like tyrosine kinase-1;fms related tyrosine kinase 1;fms-like tyrosine kinase i;fms-like tyrosine k…	SWISSPROT_AC:P17948;SWISSPROT_ID:VGFR1_HUMAN;EMBL:AF063657;EMBL:AK292936;EMBL:AK300392;EMBL:AL138712;EMBL:AL139005;EMBL:BC039007;EMBL:CH471075;EMBL:D00133;EMBL:DQ836394;EMBL:DQ836395;EMBL:DQ836396;EMBL:EF491868;EMBL:EF491869;EMBL:EF491870;EMBL:EU332841;EMBL:EU360600;EMBL:EU368830;EMBL:EU826561;EMBL:U01134;EMBL:X51602;RefSeq:NP_001153392.1;RefSeq:NP_001153502.1;RefSeq:NP_001153503.1;RefSeq:NP_0020…
30347757	Diabetic Retinopathy -- FLT4	association	Pubmed 1999:10434875;Pubmed central 2017:5482372;	Immunolocalisation of the VEGF receptors FLT-1, KDR, and <b>FLT-4</b> in <b>diabetic retinopathy</b>.[Pubmed 1999:10434875];This study supports a role for FLT-1, KDR, and possibly <b>FLT-4</b> in the pathogenesis of <b>diabetic retinopathy</b>;[Pubmed 1999:10434875];To determine the spatial and temporal changes in the staining pattern of the VEGF receptors FLT-1, KDR, and the putative receptor <b…	699	Disease	Diabetic Retinopathy	Diabetic Retinopathy;Retinal abnormality - diabetes-related;diabetic retinopathy--an;diabetic-retinopathy;retinopathy diabetic;retinopathy of diabetic;	Mesh_UI:D003930;Mesh_MN:C11.768.257;Mesh_MN:C14.907.320.382;Mesh_MN:C19.246.099.500.382;DOID:8947;NCI:C34538;ICD9CM:362.0;UMLS_CUI:C0011884;SNOMEDCT_US_2016_03_01:141196007;SNOMEDCT_US_2016_03_01:154678005;SNOMEDCT_US_2016_03_01:155107006;SNOMEDCT_US_2016_03_01:163997001;SNOMEDCT_US_2016_03_01:193353002;SNOMEDCT_US_2016_03_01:267471001;SNOMEDCT_US_2016_03_01:309595004;SNOMEDCT_US_2016_03_01:48550…	4341689	Gene	FLT4	FLT-4;FLT4;FLT41;fms related tyrosine kinase 4;LMPH1A;PCL;VEGFR-3;VEGFR3;EC 2.7.10.1;Fms-like tyrosine kinase 4;fms-like tyrosine kinase-4;fms-related tyrosine kinase-4;pcl-type;Tyrosine-protein kinase receptor FLT4;Vascular endothelial growth factor receptor 3;vascular endothelial growth factor receptor type 3;vascular endothelial growth factor receptor-3;vascular endothelial growth factor recep…	SWISSPROT_AC:P35916;SWISSPROT_ID:VGFR3_HUMAN;GeneID:2324;Ensembl:ENSG00000037280;HGNC:HGNC:3767;MIM:136352;Vega:OTTHUMG00000130931;protein_accession:AAA85215.1;protein_accession:AAB23636.1;protein_accession:AAB28539.1;protein_accession:AAI67816.1;protein_accession:AAO89504.1;protein_accession:AAO89505.1;protein_accession:ACF47600.1;protein_accession:ACF47601.1;protein_accession:ACF47602.1;protein…
30347772	Diabetic Retinopathy -- KDR	association	Pubmed 2013:23684887;Pubmed 1999:10434875;Pubmed central 2015:4274802;Pubmed central 2014:3945804;Pubmed central 2014:3977943;Pubmed central 2012:3646220;Pubmed central 2017:5482372;Pubmed central 2016:4902182;Pubmed central 2016:5137162;	Decursin inhibited proliferation and angiogenesis of endothelial cells to suppress <b>diabetic retinopathy</b> via <b>VEGFR2</b>.[Pubmed 2013:23684887];This study supports a role for FLT-1, <b>KDR</b>, and possibly FLT-4 in the pathogenesis of <b>diabetic retinopathy</b>;[Pubmed 1999:10434875];how PlGF coordinates the interaction of VEGF, VEGFR1, and <b>VEGFR2</b> in the background of <b>DR</b>;[…	699	Disease	Diabetic Retinopathy	Diabetic Retinopathy;Retinal abnormality - diabetes-related;diabetic retinopathy--an;diabetic-retinopathy;retinopathy diabetic;retinopathy of diabetic;	Mesh_UI:D003930;Mesh_MN:C11.768.257;Mesh_MN:C14.907.320.382;Mesh_MN:C19.246.099.500.382;DOID:8947;NCI:C34538;ICD9CM:362.0;UMLS_CUI:C0011884;SNOMEDCT_US_2016_03_01:141196007;SNOMEDCT_US_2016_03_01:154678005;SNOMEDCT_US_2016_03_01:155107006;SNOMEDCT_US_2016_03_01:163997001;SNOMEDCT_US_2016_03_01:193353002;SNOMEDCT_US_2016_03_01:267471001;SNOMEDCT_US_2016_03_01:309595004;SNOMEDCT_US_2016_03_01:48550…	4342907	Gene	KDR	CD309;FLK1;KDR;kinase insert domain receptor;VEGFR;VEGFR2;cd-309;CD309 antigen;EC 2.7.10.1;Fetal liver kinase 1;fetal liver kinase-1;flk 1;flk i;flk- 1;FLK-1;kdr -type;kdr-type;kinase domain insert receptor;kinase insert-domain receptor;kinase-insert domain receptor;Protein-tyrosine kinase receptor flk-1;receptor 2 of vascular endothelial growth factor;receptor kinase insert domain;receptor kinas…	SWISSPROT_AC:P35968;SWISSPROT_ID:VGFR2_HUMAN;GeneID:3791;Ensembl:ENSG00000128052;HGNC:HGNC:6307;MIM:191306;Vega:OTTHUMG00000128734;protein_accession:AAA59459.1;protein_accession:AAB88005.1;protein_accession:AAC16450.1;protein_accession:AAI31823.1;protein_accession:ACF47599.1;protein_accession:ACR78514.1;protein_accession:AKN45942.1;protein_accession:AKN45943.1;protein_accession:AKN45944.1;protein…
30413353	Diabetic Retinopathy -- RAO	association	Pubmed:11522499;Pubmed 2002:12532650;Pubmed 1999:10391401;	The results of the present study are compatible with a role for <b>SSAO</b> in the development of <b>diabetic retinopathy</b>.[Pubmed:11522499];Determination of serum <b>semicarbazide-sensitive amine oxidase</b> activity in <b>diabetic retinopathy</b> in type-2 diabetes.[Pubmed 2002:12532650];The <b>SSAO</b> family of enzymes may be involved in the development of <b>diabetic retinopathy</b>, poss…	699	Disease	Diabetic Retinopathy	Diabetic Retinopathy;Retinal abnormality - diabetes-related;diabetic retinopathy--an;diabetic-retinopathy;retinopathy diabetic;retinopathy of diabetic;	Mesh_UI:D003930;Mesh_MN:C11.768.257;Mesh_MN:C14.907.320.382;Mesh_MN:C19.246.099.500.382;DOID:8947;NCI:C34538;ICD9CM:362.0;UMLS_CUI:C0011884;SNOMEDCT_US_2016_03_01:141196007;SNOMEDCT_US_2016_03_01:154678005;SNOMEDCT_US_2016_03_01:155107006;SNOMEDCT_US_2016_03_01:163997001;SNOMEDCT_US_2016_03_01:193353002;SNOMEDCT_US_2016_03_01:267471001;SNOMEDCT_US_2016_03_01:309595004;SNOMEDCT_US_2016_03_01:48550…	18349	Protein	RAO	Amine oxidase [copper-containing];AOC2;EC 1.4.3.21;RAO;Retina-specific copper amine oxidase;Semicarbazide-sensitive amine oxidase;SSAO;amine oxidase, copper containing 2;aoc ii;DAO2;semicarbazide sensitive amine oxidase;semicarbazide sensitive amine-oxidase;semicarbazide-sensitive amine-oxidase;	SWISSPROT_AC:O75106;SWISSPROT_ID:AOC2_HUMAN;EMBL:AB012943;EMBL:AC016889;EMBL:AF081363;EMBL:BC142641;EMBL:CH471152;EMBL:D88213;EMBL:DQ060035;RefSeq:NP_001149.2;RefSeq:NP_033720.2;ProteinModelPortal:O75106;STRING:9606.ENSP00000253799;SWISSPROT_AC_OLD:A5PKW2;SWISSPROT_AC_OLD:O00120;SWISSPROT_AC_OLD:O75105;SWISSPROT_AC_OLD:Q4TTW5;SWISSPROT_AC_OLD:Q9UNY0;SMR:O75106;GeneID:314;KEGG:hsa:314;eggNOG:COG37…
30413388	Diabetic Retinopathy -- SSAO	association	Pubmed:11522499;Pubmed 2002:12532650;Pubmed 1999:10391401;Pubmed central 2012:3216271;Pubmed central 2013:3687510;	The results of the present study are compatible with a role for <b>SSAO</b> in the development of <b>diabetic retinopathy</b>.[Pubmed:11522499];Determination of serum <b>semicarbazide-sensitive amine oxidase</b> activity in <b>diabetic retinopathy</b> in type-2 diabetes.[Pubmed 2002:12532650];The <b>SSAO</b> family of enzymes may be involved in the development of <b>diabetic retinopathy</b>, poss…	699	Disease	Diabetic Retinopathy	Diabetic Retinopathy;Retinal abnormality - diabetes-related;diabetic retinopathy--an;diabetic-retinopathy;retinopathy diabetic;retinopathy of diabetic;	Mesh_UI:D003930;Mesh_MN:C11.768.257;Mesh_MN:C14.907.320.382;Mesh_MN:C19.246.099.500.382;DOID:8947;NCI:C34538;ICD9CM:362.0;UMLS_CUI:C0011884;SNOMEDCT_US_2016_03_01:141196007;SNOMEDCT_US_2016_03_01:154678005;SNOMEDCT_US_2016_03_01:155107006;SNOMEDCT_US_2016_03_01:163997001;SNOMEDCT_US_2016_03_01:193353002;SNOMEDCT_US_2016_03_01:267471001;SNOMEDCT_US_2016_03_01:309595004;SNOMEDCT_US_2016_03_01:48550…	18353	Protein	SSAO	AOC3;Copper amine oxidase;EC 1.4.3.21;HPAO;Membrane primary amine oxidase;Semicarbazide-sensitive amine oxidase;SSAO;VAP-1;VAP1;Vascular adhesion protein 1;amine oxidase - copper;amine oxidase, copper containing 3;amine oxidase, copper containing-3;amine oxidase, copper-containing 3;copper amine-oxidase;copper-amine oxidase;semicarbazide sensitive amine oxidase;semicarbazide sensitive amine-oxida…	SWISSPROT_AC:Q16853;SWISSPROT_ID:AOC3_HUMAN;EMBL:AB050502;EMBL:AC016889;EMBL:AF067406;EMBL:AK025727;EMBL:AK315129;EMBL:BC050549;EMBL:DQ143944;EMBL:JX020506;EMBL:U39447;RefSeq:NP_001264660.1;RefSeq:NP_001264661.1;RefSeq:NP_003725.1;ProteinModelPortal:Q16853;STRING:9606.ENSP00000312326;SWISSPROT_AC_OLD:B2RCI5;SWISSPROT_AC_OLD:K7ESB3;SWISSPROT_AC_OLD:L0L8N9;SWISSPROT_AC_OLD:Q45F94;SMR:Q16853;GeneID:…
30413408	Diabetic Retinopathy -- AOC2	association	Pubmed:11522499;Pubmed 2002:12532650;Pubmed 1999:10391401;	The results of the present study are compatible with a role for <b>SSAO</b> in the development of <b>diabetic retinopathy</b>.[Pubmed:11522499];Determination of serum <b>semicarbazide-sensitive amine oxidase</b> activity in <b>diabetic retinopathy</b> in type-2 diabetes.[Pubmed 2002:12532650];The <b>SSAO</b> family of enzymes may be involved in the development of <b>diabetic retinopathy</b>, poss…	699	Disease	Diabetic Retinopathy	Diabetic Retinopathy;Retinal abnormality - diabetes-related;diabetic retinopathy--an;diabetic-retinopathy;retinopathy diabetic;retinopathy of diabetic;	Mesh_UI:D003930;Mesh_MN:C11.768.257;Mesh_MN:C14.907.320.382;Mesh_MN:C19.246.099.500.382;DOID:8947;NCI:C34538;ICD9CM:362.0;UMLS_CUI:C0011884;SNOMEDCT_US_2016_03_01:141196007;SNOMEDCT_US_2016_03_01:154678005;SNOMEDCT_US_2016_03_01:155107006;SNOMEDCT_US_2016_03_01:163997001;SNOMEDCT_US_2016_03_01:193353002;SNOMEDCT_US_2016_03_01:267471001;SNOMEDCT_US_2016_03_01:309595004;SNOMEDCT_US_2016_03_01:48550…	4340059	Gene	AOC2	amine oxidase, copper containing 2;AOC2;DAO2;RAO;SSAO;Amine oxidase [copper-containing];aoc ii;EC 1.4.3.21;Retina-specific copper amine oxidase;semicarbazide sensitive amine oxidase;semicarbazide sensitive amine-oxidase;Semicarbazide-sensitive amine oxidase;semicarbazide-sensitive amine-oxidase;	SWISSPROT_AC:O75106;SWISSPROT_ID:AOC2_HUMAN;GeneID:314;Ensembl:ENSG00000131480;HGNC:HGNC:549;MIM:602268;Vega:OTTHUMG00000180655;protein_accession:AAD39345.1;protein_accession:AAI42642.1;protein_accession:AAY43129.1;protein_accession:ABD90530.1;protein_accession:BAA19001.1;protein_accession:BAA32589.1;protein_accession:BAA32590.1;protein_accession:EAW60895.1;protein_accession:EAW60896.1;protein_ac…
30413455	Diabetic Retinopathy -- AOC3	association	Pubmed:11522499;Pubmed 2002:12532650;Pubmed 1999:10391401;Pubmed central 2012:3216271;Pubmed central 2013:3687510;	The results of the present study are compatible with a role for <b>SSAO</b> in the development of <b>diabetic retinopathy</b>.[Pubmed:11522499];Determination of serum <b>semicarbazide-sensitive amine oxidase</b> activity in <b>diabetic retinopathy</b> in type-2 diabetes.[Pubmed 2002:12532650];The <b>SSAO</b> family of enzymes may be involved in the development of <b>diabetic retinopathy</b>, poss…	699	Disease	Diabetic Retinopathy	Diabetic Retinopathy;Retinal abnormality - diabetes-related;diabetic retinopathy--an;diabetic-retinopathy;retinopathy diabetic;retinopathy of diabetic;	Mesh_UI:D003930;Mesh_MN:C11.768.257;Mesh_MN:C14.907.320.382;Mesh_MN:C19.246.099.500.382;DOID:8947;NCI:C34538;ICD9CM:362.0;UMLS_CUI:C0011884;SNOMEDCT_US_2016_03_01:141196007;SNOMEDCT_US_2016_03_01:154678005;SNOMEDCT_US_2016_03_01:155107006;SNOMEDCT_US_2016_03_01:163997001;SNOMEDCT_US_2016_03_01:193353002;SNOMEDCT_US_2016_03_01:267471001;SNOMEDCT_US_2016_03_01:309595004;SNOMEDCT_US_2016_03_01:48550…	4346632	Gene	AOC3	amine oxidase, copper containing 3;AOC3;HPAO;SSAO;VAP-1;VAP1;amine oxidase - copper;amine oxidase, copper containing-3;amine oxidase, copper-containing 3;Copper amine oxidase;copper amine-oxidase;copper-amine oxidase;EC 1.4.3.21;Membrane primary amine oxidase;semicarbazide sensitive amine oxidase;semicarbazide sensitive amine-oxidase;Semicarbazide-sensitive amine oxidase;semicarbazide-sensitive a…	SWISSPROT_AC:Q16853;SWISSPROT_ID:AOC3_HUMAN;GeneID:8639;Ensembl:ENSG00000131471;HGNC:HGNC:550;MIM:603735;Vega:OTTHUMG00000180656;protein_accession:AAC09346.1;protein_accession:AAC25170.1;protein_accession:AAC50919.1;protein_accession:AAH50549.1;protein_accession:AAZ38716.1;protein_accession:AGB67480.1;protein_accession:BAB18866.1;protein_accession:BAG37582.1;protein_accession:EAW60897.1;protein_a…
30453398	Diabetic Retinopathy -- HGF	association	Pubmed 1999:10381671;Pubmed central 2017:5625688;	To determine the relation between the stages of <b>diabetic retinopathy</b> (DR) and the levels of <b>hepatocyte growth factor</b> (HGF) and vascular endothelial growth factor (VEGF) in aqueous fluid and serum.[Pubmed 1999:10381671];IL-6 was found to have positive correlations with IL-8, IP-10, LIF, and <b>HGF</b> in the <b>DR</b> group while negative correlations with IL-9, IL-21, IL-23, IL-27, …	699	Disease	Diabetic Retinopathy	Diabetic Retinopathy;Retinal abnormality - diabetes-related;diabetic retinopathy--an;diabetic-retinopathy;retinopathy diabetic;retinopathy of diabetic;	Mesh_UI:D003930;Mesh_MN:C11.768.257;Mesh_MN:C14.907.320.382;Mesh_MN:C19.246.099.500.382;DOID:8947;NCI:C34538;ICD9CM:362.0;UMLS_CUI:C0011884;SNOMEDCT_US_2016_03_01:141196007;SNOMEDCT_US_2016_03_01:154678005;SNOMEDCT_US_2016_03_01:155107006;SNOMEDCT_US_2016_03_01:163997001;SNOMEDCT_US_2016_03_01:193353002;SNOMEDCT_US_2016_03_01:267471001;SNOMEDCT_US_2016_03_01:309595004;SNOMEDCT_US_2016_03_01:48550…	178566	Protein	HGF	Hepatocyte growth factor;Hepatopoietin-A;HGF;HPTA;Scatter factor;SF;DFNB39;F-TCF;factor scatter;factor--scatter;factor-scatter;hepatopoietin a;hgf beta;hgf beta-chain;hgf-beta;HGFB;hgfbeta;hgfbeta-chain;scatter-factor;	SWISSPROT_AC:P14210;SWISSPROT_ID:HGF_HUMAN;EMBL:AC004960;EMBL:AY246560;EMBL:BC022308;EMBL:BC063485;EMBL:BC105797;EMBL:BC130284;EMBL:BC130286;EMBL:CH236949;EMBL:D90334;EMBL:L02931;EMBL:M29145;EMBL:M55379;EMBL:M60718;EMBL:M73239;EMBL:M73240;EMBL:M75966;EMBL:M75967;EMBL:M75968;EMBL:M75969;EMBL:M75971;EMBL:M75972;EMBL:M75973;EMBL:M75974;EMBL:M75975;EMBL:M75976;EMBL:M75977;EMBL:M75978;EMBL:M75979;EMBL…
30534744	Diabetic Retinopathy -- iNOS	association	Pubmed 1999:10506586;Pubmed central 2015:4669928;Pubmed central 2009:2713733;Pubmed central 2007:2216058;	Genotyping and functional analysis of a polymorphic (CCTTT)(n) repeat of <b>NOS2A</b> in <b>diabetic retinopathy</b>.[Pubmed 1999:10506586];In diabetic patients from Northern Ireland, the 14-repeat allele of the <b>NOS2A</b> marker was significantly associated with the absence of <b>diabetic retinopathy</b>.[Pubmed 1999:10506586];Comparative analysis for the dominant model to analyze <b>DR</b> in…	699	Disease	Diabetic Retinopathy	Diabetic Retinopathy;Retinal abnormality - diabetes-related;diabetic retinopathy--an;diabetic-retinopathy;retinopathy diabetic;retinopathy of diabetic;	Mesh_UI:D003930;Mesh_MN:C11.768.257;Mesh_MN:C14.907.320.382;Mesh_MN:C19.246.099.500.382;DOID:8947;NCI:C34538;ICD9CM:362.0;UMLS_CUI:C0011884;SNOMEDCT_US_2016_03_01:141196007;SNOMEDCT_US_2016_03_01:154678005;SNOMEDCT_US_2016_03_01:155107006;SNOMEDCT_US_2016_03_01:163997001;SNOMEDCT_US_2016_03_01:193353002;SNOMEDCT_US_2016_03_01:267471001;SNOMEDCT_US_2016_03_01:309595004;SNOMEDCT_US_2016_03_01:48550…	279371	Protein	iNOS	EC 1.14.13.39;HEP-NOS;Hepatocyte NOS;Inducible NO synthase;Inducible NOS;iNOS;Nitric oxide synthase, inducible;NOS type II;NOS2;NOS2A;Peptidyl-cysteine S-nitrosylase NOS2;an-nos;inducible isoform of no synthase;inducible isoform of no-synthase;inducible isoform of nos;inducible isoform of the no synthase;inducible no-synthase;inducible type no synthase;inducible type of no synthase;inducible type…	SWISSPROT_AC:P35228;SWISSPROT_ID:NOS2_HUMAN;EMBL:AB022318;EMBL:AF068236;EMBL:BC130283;EMBL:BC144126;EMBL:D26525;EMBL:DQ060518;EMBL:EU332854;EMBL:L09210;EMBL:L24553;EMBL:S75615;EMBL:U05810;EMBL:U20141;EMBL:U31511;EMBL:X73029;RefSeq:NP_000616.3;RefSeq:XP_011523161.1;ProteinModelPortal:P35228;STRING:9606.ENSP00000327251;SWISSPROT_AC_OLD:A1L3U5;SWISSPROT_AC_OLD:B7ZLY2;SWISSPROT_AC_OLD:O60757;SWISSPRO…
30534766	Diabetic Retinopathy -- NOS2	association	Pubmed 1999:10506586;Pubmed central 2015:4669928;Pubmed central 2009:2713733;	Genotyping and functional analysis of a polymorphic (CCTTT)(n) repeat of <b>NOS2A</b> in <b>diabetic retinopathy</b>.[Pubmed 1999:10506586];In diabetic patients from Northern Ireland, the 14-repeat allele of the <b>NOS2A</b> marker was significantly associated with the absence of <b>diabetic retinopathy</b>.[Pubmed 1999:10506586];Comparative analysis for the dominant model to analyze <b>DR</b> in…	699	Disease	Diabetic Retinopathy	Diabetic Retinopathy;Retinal abnormality - diabetes-related;diabetic retinopathy--an;diabetic-retinopathy;retinopathy diabetic;retinopathy of diabetic;	Mesh_UI:D003930;Mesh_MN:C11.768.257;Mesh_MN:C14.907.320.382;Mesh_MN:C19.246.099.500.382;DOID:8947;NCI:C34538;ICD9CM:362.0;UMLS_CUI:C0011884;SNOMEDCT_US_2016_03_01:141196007;SNOMEDCT_US_2016_03_01:154678005;SNOMEDCT_US_2016_03_01:155107006;SNOMEDCT_US_2016_03_01:163997001;SNOMEDCT_US_2016_03_01:193353002;SNOMEDCT_US_2016_03_01:267471001;SNOMEDCT_US_2016_03_01:309595004;SNOMEDCT_US_2016_03_01:48550…	4343687	Gene	NOS2	HEP-NOS;INOS;nitric oxide synthase 2;NOS;NOS2;NOS2A;an-nos;EC 1.14.13.39;Hepatocyte NOS;inducible isoform of no synthase;inducible isoform of no-synthase;inducible isoform of nos;inducible isoform of the no synthase;Inducible NO synthase;inducible no-synthase;Inducible NOS;inducible type no synthase;inducible type of no synthase;inducible type of nos;inducible type of the no synthase;inducible-no…	SWISSPROT_AC:P35228;SWISSPROT_ID:NOS2_HUMAN;GeneID:4843;Ensembl:ENSG00000007171;HGNC:HGNC:7873;MIM:163730;Vega:OTTHUMG00000132445;protein_accession:AAA36375.1;protein_accession:AAA56666.1;protein_accession:AAA59171.1;protein_accession:AAB49041.1;protein_accession:AAB60366.1;protein_accession:AAC19133.1;protein_accession:AAD14179.1;protein_accession:AAD14226.1;protein_accession:AAI30284.1;protein_…
30549251	Diabetic Retinopathy -- LPA	association	Pubmed:17456936;Pubmed:27055974;Pubmed 2013:23862162;Pubmed 2004:15727389;Pubmed 2002:12397529;Pubmed 2012:22645639;Pubmed 1999:10592864;Pubmed 2017:28472352;Pubmed central 2016:4887489;Pubmed central 2013:3687764;	The <b>Lp(a)</b> levels were found to increase with increasing severity of <b>diabetic retinopathy</b>.[Pubmed:17456936];To estimate serum lipoprotein(a) [Lp(a)] levels in patients with type 2 diabetes mellitus with and without diabetic retinopathy and to determine the correlation, if any, between serum <b>Lp(a)</b> levels and severity of <b>diabetic retinopathy</b>.[Pubmed:17456936];After adjust…	699	Disease	Diabetic Retinopathy	Diabetic Retinopathy;Retinal abnormality - diabetes-related;diabetic retinopathy--an;diabetic-retinopathy;retinopathy diabetic;retinopathy of diabetic;	Mesh_UI:D003930;Mesh_MN:C11.768.257;Mesh_MN:C14.907.320.382;Mesh_MN:C19.246.099.500.382;DOID:8947;NCI:C34538;ICD9CM:362.0;UMLS_CUI:C0011884;SNOMEDCT_US_2016_03_01:141196007;SNOMEDCT_US_2016_03_01:154678005;SNOMEDCT_US_2016_03_01:155107006;SNOMEDCT_US_2016_03_01:163997001;SNOMEDCT_US_2016_03_01:193353002;SNOMEDCT_US_2016_03_01:267471001;SNOMEDCT_US_2016_03_01:309595004;SNOMEDCT_US_2016_03_01:48550…	4343077	Gene	LPA	AK38;APOA;lipoprotein(a);LP;LPA;ak 38;apo a;apo alpha;Apo(a);apo(a)-isoform;apo(a)-type;apo(a)isoform;apo-(a);apo-a;apo-alpha;Apolipoprotein(a);apolipoprotein(a)-isoform;apolipoprotein-(a);EC 3.4.21.-;lipoprotein(a)--an;lipoprotein-(a);lp a;lp alpha;Lp(a);lp(a)--an;lp(a-);lp(alpha);lp-(a);lp-a;lp-alpha;lpa-type;	GeneID:4018;Ensembl:ENSG00000198670;HGNC:HGNC:6667;MIM:152200;Vega:OTTHUMG00000015956;protein_accession:AAB66587.2;protein_accession:AAF03676.1;protein_accession:AAF03678.1;protein_accession:AAF03680.1;protein_accession:AAK74187.1;protein_accession:ABF47086.1;protein_accession:CAA29618.1;protein_accession:EAW47596.1;protein_accession:NP_005568.2;protein_accession:P08519.1;protein_gi:114062;protei…
30549255	Diabetic Retinopathy -- Lp(a)	association	Pubmed 1999:10592864;Pubmed 2017:28472352;	<b>Lipoprotein(a)</b> appears to be associated with the severity of <b>diabetic retinopathy</b> in Type 1 diabetic patients, and particular attention should be paid to those with Lp(a) above 30 mg/dl and pre-proliferative retinopathy.[Pubmed 1999:10592864];Association Between Serum <b>Lipoprotein(a)</b> and <b>Diabetic Retinopathy</b> in Han Chinese Patients With Type 2 Diabetes.[Pubmed 2017:2847…	699	Disease	Diabetic Retinopathy	Diabetic Retinopathy;Retinal abnormality - diabetes-related;diabetic retinopathy--an;diabetic-retinopathy;retinopathy diabetic;retinopathy of diabetic;	Mesh_UI:D003930;Mesh_MN:C11.768.257;Mesh_MN:C14.907.320.382;Mesh_MN:C19.246.099.500.382;DOID:8947;NCI:C34538;ICD9CM:362.0;UMLS_CUI:C0011884;SNOMEDCT_US_2016_03_01:141196007;SNOMEDCT_US_2016_03_01:154678005;SNOMEDCT_US_2016_03_01:155107006;SNOMEDCT_US_2016_03_01:163997001;SNOMEDCT_US_2016_03_01:193353002;SNOMEDCT_US_2016_03_01:267471001;SNOMEDCT_US_2016_03_01:309595004;SNOMEDCT_US_2016_03_01:48550…	19830	Protein	Lp(a)	Apo(a);APOA;Apolipoprotein(a);EC 3.4.21.-;Lp(a);LPA;ak 38;AK38;apo a;apo alpha;apo(a)-isoform;apo(a)-type;apo(a)isoform;apo-(a);apo-a;apo-alpha;apolipoprotein(a)-isoform;apolipoprotein-(a);lipoprotein(a);lipoprotein(a)--an;lipoprotein-(a);LP;lp a;lp alpha;lp(a)--an;lp(a-);lp(alpha);lp-(a);lp-a;lp-alpha;lpa-type;	SWISSPROT_AC:P08519;SWISSPROT_ID:APOA_HUMAN;EMBL:AL109933;EMBL:AL596089;EMBL:X06290;ProteinModelPortal:P08519;STRING:9606.ENSP00000321334;SWISSPROT_AC_OLD:Q5VTD7;SWISSPROT_AC_OLD:Q9UD88;SMR:P08519;GeneID:4018;PIR:S00657;eggNOG:COG5640;eggNOG:ENOG410IDXR;UniGene:Hs.520120;GO:GO:0001968;GO:GO:0004252;GO:GO:0004866;GO:GO:0005576;GO:GO:0006629;GO:GO:0006869;GO:GO:0008015;GO:GO:0008201;GO:GO:0034185;G…
30620909	Diabetic Retinopathy -- NPY	association	Pubmed 2000:10926322;	In this study we tested the hypothesis that the Leu7Pro7 polymorphism in prepro <b>neuropeptide Y</b> (NPY) gene could be a risk marker for the development of <b>diabetic retinopathy</b> and analyzed a well characterized cohort of patients with Type 2 diabetes followed-up for 10 years from the time of diagnosis.[Pubmed 2000:10926322];	699	Disease	Diabetic Retinopathy	Diabetic Retinopathy;Retinal abnormality - diabetes-related;diabetic retinopathy--an;diabetic-retinopathy;retinopathy diabetic;retinopathy of diabetic;	Mesh_UI:D003930;Mesh_MN:C11.768.257;Mesh_MN:C14.907.320.382;Mesh_MN:C19.246.099.500.382;DOID:8947;NCI:C34538;ICD9CM:362.0;UMLS_CUI:C0011884;SNOMEDCT_US_2016_03_01:141196007;SNOMEDCT_US_2016_03_01:154678005;SNOMEDCT_US_2016_03_01:155107006;SNOMEDCT_US_2016_03_01:163997001;SNOMEDCT_US_2016_03_01:193353002;SNOMEDCT_US_2016_03_01:267471001;SNOMEDCT_US_2016_03_01:309595004;SNOMEDCT_US_2016_03_01:48550…	280275	Protein	NPY	NPY;Pro-neuropeptide Y;neuropeptide Y;neuropeptide--y;neuropeptide-y;npy--an;npy-type;PYY4;y neuropeptide;	SWISSPROT_AC:P01303;SWISSPROT_ID:NPY_HUMAN;EMBL:AC004485;EMBL:BC029497;EMBL:K01911;EMBL:M14296;EMBL:M14297;EMBL:M14298;EMBL:M15789;RefSeq:NP_000896.1;ProteinModelPortal:P01303;STRING:9606.ENSP00000242152;SMR:P01303;GeneID:4852;KEGG:hsa:4852;PIR:A25198;eggNOG:ENOG410J0KC;eggNOG:ENOG41128I2;UniGene:Hs.1832;GO:GO:0001664;GO:GO:0001878;GO:GO:0004930;GO:GO:0005102;GO:GO:0005184;GO:GO:0005246;GO:GO:000…
30620946	Diabetic Retinopathy -- Neuropeptide Y	association	Pubmed 2000:10926322;	In this study we tested the hypothesis that the Leu7Pro7 polymorphism in prepro <b>neuropeptide Y</b> (NPY) gene could be a risk marker for the development of <b>diabetic retinopathy</b> and analyzed a well characterized cohort of patients with Type 2 diabetes followed-up for 10 years from the time of diagnosis.[Pubmed 2000:10926322];	699	Disease	Diabetic Retinopathy	Diabetic Retinopathy;Retinal abnormality - diabetes-related;diabetic retinopathy--an;diabetic-retinopathy;retinopathy diabetic;retinopathy of diabetic;	Mesh_UI:D003930;Mesh_MN:C11.768.257;Mesh_MN:C14.907.320.382;Mesh_MN:C19.246.099.500.382;DOID:8947;NCI:C34538;ICD9CM:362.0;UMLS_CUI:C0011884;SNOMEDCT_US_2016_03_01:141196007;SNOMEDCT_US_2016_03_01:154678005;SNOMEDCT_US_2016_03_01:155107006;SNOMEDCT_US_2016_03_01:163997001;SNOMEDCT_US_2016_03_01:193353002;SNOMEDCT_US_2016_03_01:267471001;SNOMEDCT_US_2016_03_01:309595004;SNOMEDCT_US_2016_03_01:48550…	280276	Protein	Neuropeptide Y	Neuropeptide tyrosine;Neuropeptide Y;NPY;neuropeptide--y;neuropeptide-tyrosine;neuropeptide-y;npy--an;npy-type;y neuropeptide;	TMP_SWISSPROT_AC:P01303_NPY;PARENT_SWISSPROT_AC:P01303;PARENT_SWISSPROT_ID:NPY_HUMAN;
30665808	Diabetic Retinopathy -- IGF-I	association	Pubmed 2004:15277220;Pubmed 2007:18220671;Pubmed 2000:10753593;Pubmed 2011:21212010;Pubmed 2003:12606530;Pubmed central 2015:4450649;Pubmed central 2015:4595366;Pubmed central 2014:3994207;Pubmed central 2016:4821124;Pubmed central 2011:3171491;Pubmed central 2007:1880867;	<b>Insulin-like growth factor-I</b> plays a pathogenetic role in <b>diabetic retinopathy</b>.[Pubmed 2004:15277220];In conclusion, <b>IGF-I</b> participates in the pathophysiology of <b>diabetic retinopathy</b> by inducing retinal VEGF expression via PI-3K/Akt, HIF-1alpha, NF-kappaB, and secondarily, JNK/AP-1 activation.[Pubmed 2004:15277220];<b>IGF-I</b> in maternal serum increases concomitantly…	699	Disease	Diabetic Retinopathy	Diabetic Retinopathy;Retinal abnormality - diabetes-related;diabetic retinopathy--an;diabetic-retinopathy;retinopathy diabetic;retinopathy of diabetic;	Mesh_UI:D003930;Mesh_MN:C11.768.257;Mesh_MN:C14.907.320.382;Mesh_MN:C19.246.099.500.382;DOID:8947;NCI:C34538;ICD9CM:362.0;UMLS_CUI:C0011884;SNOMEDCT_US_2016_03_01:141196007;SNOMEDCT_US_2016_03_01:154678005;SNOMEDCT_US_2016_03_01:155107006;SNOMEDCT_US_2016_03_01:163997001;SNOMEDCT_US_2016_03_01:193353002;SNOMEDCT_US_2016_03_01:267471001;SNOMEDCT_US_2016_03_01:309595004;SNOMEDCT_US_2016_03_01:48550…	196367	Protein	IGF-I	IBP1;IGF-I;IGF1;Insulin-like growth factor I;Mechano growth factor;MGF;Somatomedin-C;factor 1-insulin-like growth;factor i-insulin-like growth;factor-1-insulin-like growth;growth factor 1-insulin-like;growth factor i-insulin-like;growth factor-1-insulin-like;IGFI;insulin - like growth factor 1;insulin growth like factor 1;insulin growth like factor-i;insulin growth-like factor 1;insulin like grow…	SWISSPROT_AC:P05019;SWISSPROT_ID:IGF1_HUMAN;EMBL:AC010202;EMBL:AC068648;EMBL:AY260957;EMBL:BC148266;EMBL:CH471054;EMBL:M11568;EMBL:M12659;EMBL:M14153;EMBL:M14154;EMBL:M14155;EMBL:M14156;EMBL:M27544;EMBL:M37484;EMBL:X00173;EMBL:X03420;EMBL:X03421;EMBL:X03422;EMBL:X03563;EMBL:X56773;EMBL:X56774;EMBL:X57025;RefSeq:NP_000609.1;RefSeq:NP_001104754.1;RefSeq:NP_001104755.1;ProteinModelPortal:P05019;STRI…
30678754	Diabetic Retinopathy -- Parathyroid hormone	association	Pubmed 2000:10693986;	Serum 1,25 dihydroxy vitamin D (1,25(OH)2D3), 25 hydroxy vitamin D (25(OH)D) and <b>parathormone</b> levels in <b>diabetic retinopathy</b>.[Pubmed 2000:10693986];	699	Disease	Diabetic Retinopathy	Diabetic Retinopathy;Retinal abnormality - diabetes-related;diabetic retinopathy--an;diabetic-retinopathy;retinopathy diabetic;retinopathy of diabetic;	Mesh_UI:D003930;Mesh_MN:C11.768.257;Mesh_MN:C14.907.320.382;Mesh_MN:C19.246.099.500.382;DOID:8947;NCI:C34538;ICD9CM:362.0;UMLS_CUI:C0011884;SNOMEDCT_US_2016_03_01:141196007;SNOMEDCT_US_2016_03_01:154678005;SNOMEDCT_US_2016_03_01:155107006;SNOMEDCT_US_2016_03_01:163997001;SNOMEDCT_US_2016_03_01:193353002;SNOMEDCT_US_2016_03_01:267471001;SNOMEDCT_US_2016_03_01:309595004;SNOMEDCT_US_2016_03_01:48550…	339035	Protein	Parathyroid hormone	Parathormone;Parathyrin;Parathyroid hormone;PTH;PTHY;hormone parathyroid;hormone-parathyroid;parathyroid hormone--an;parathyroid-hormone;parathyroid-hormone-type;PTH1;	SWISSPROT_AC:P01270;SWISSPROT_ID:PTHY_HUMAN;EMBL:BC096142;EMBL:BC096143;EMBL:BC096144;EMBL:BC096145;EMBL:J00301;EMBL:V00597;RefSeq:NP_000306.1;ProteinModelPortal:P01270;STRING:9606.ENSP00000282091;SWISSPROT_AC_OLD:Q4VB48;SWISSPROT_AC_OLD:Q9UD38;SMR:P01270;GeneID:5741;KEGG:hsa:5741;PIR:A19339;eggNOG:ENOG410J02X;eggNOG:ENOG410ZH2H;UniGene:Hs.37045;GO:GO:0000122;GO:GO:0001501;GO:GO:0003705;GO:GO:000…
30678812	Diabetic Retinopathy -- PTH	association	Pubmed 2000:10693986;	Serum 1,25 dihydroxy vitamin D (1,25(OH)2D3), 25 hydroxy vitamin D (25(OH)D) and <b>parathormone</b> levels in <b>diabetic retinopathy</b>.[Pubmed 2000:10693986];	699	Disease	Diabetic Retinopathy	Diabetic Retinopathy;Retinal abnormality - diabetes-related;diabetic retinopathy--an;diabetic-retinopathy;retinopathy diabetic;retinopathy of diabetic;	Mesh_UI:D003930;Mesh_MN:C11.768.257;Mesh_MN:C14.907.320.382;Mesh_MN:C19.246.099.500.382;DOID:8947;NCI:C34538;ICD9CM:362.0;UMLS_CUI:C0011884;SNOMEDCT_US_2016_03_01:141196007;SNOMEDCT_US_2016_03_01:154678005;SNOMEDCT_US_2016_03_01:155107006;SNOMEDCT_US_2016_03_01:163997001;SNOMEDCT_US_2016_03_01:193353002;SNOMEDCT_US_2016_03_01:267471001;SNOMEDCT_US_2016_03_01:309595004;SNOMEDCT_US_2016_03_01:48550…	4344428	Gene	PTH	parathyroid hormone;PTH;PTH1;hormone parathyroid;hormone-parathyroid;Parathormone;Parathyrin;parathyroid hormone--an;parathyroid-hormone;parathyroid-hormone-type;PTHY;	SWISSPROT_AC:P01270;SWISSPROT_ID:PTHY_HUMAN;GeneID:5741;Ensembl:ENSG00000152266;HGNC:HGNC:9606;MIM:168450;Vega:OTTHUMG00000165785;protein_accession:AAH96142.1;protein_accession:AAH96143.1;protein_accession:AAH96144.1;protein_accession:AAH96145.1;protein_accession:CAA01956.1;protein_accession:CAA23843.1;protein_accession:EAW68494.1;protein_accession:EAW68495.1;protein_accession:NP_000306.1;protein…
30696556	Diabetic Retinopathy -- Leptin	association	Pubmed:15802936;Pubmed 2004:15331557;Pubmed 2002:12779248;Pubmed 2000:10868868;Pubmed 2000:11006255;Pubmed central 2013:4020339;	Adrenomedullin and <b>leptin</b> levels in <b>diabetic retinopathy</b> and retinal diseases.[Pubmed:15802936];This study provides evidence that leptin stimulates the ischemia-induced retinal neovasucularization possibly through the upregulation of endothelial VEGF, thereby suggesting that <b>leptin</b> antagonism may offer a novel therapeutic strategy to prevent or treat <b>diabetic retinopathy</…	699	Disease	Diabetic Retinopathy	Diabetic Retinopathy;Retinal abnormality - diabetes-related;diabetic retinopathy--an;diabetic-retinopathy;retinopathy diabetic;retinopathy of diabetic;	Mesh_UI:D003930;Mesh_MN:C11.768.257;Mesh_MN:C14.907.320.382;Mesh_MN:C19.246.099.500.382;DOID:8947;NCI:C34538;ICD9CM:362.0;UMLS_CUI:C0011884;SNOMEDCT_US_2016_03_01:141196007;SNOMEDCT_US_2016_03_01:154678005;SNOMEDCT_US_2016_03_01:155107006;SNOMEDCT_US_2016_03_01:163997001;SNOMEDCT_US_2016_03_01:193353002;SNOMEDCT_US_2016_03_01:267471001;SNOMEDCT_US_2016_03_01:309595004;SNOMEDCT_US_2016_03_01:48550…	219985	Protein	Leptin	LEP;Leptin;OB;Obese protein;Obesity factor;OBS;factor obesity;factor of obesity;LEPD;leptin--an;leptin-type;obesity--factor;protein obese;	SWISSPROT_AC:P41159;SWISSPROT_ID:LEP_HUMAN;EMBL:AF008123;EMBL:AY996373;EMBL:BC060830;EMBL:BC069452;EMBL:BC069527;EMBL:D49487;EMBL:D63519;EMBL:D63710;EMBL:U18915;EMBL:U43415;EMBL:U43653;RefSeq:NP_000221.1;RefSeq:XP_005250397.1;ProteinModelPortal:P41159;STRING:9606.ENSP00000312652;SWISSPROT_AC_OLD:O15158;SWISSPROT_AC_OLD:Q56A88;SMR:P41159;GeneID:3952;KEGG:hsa:3952;PIR:A38952;PIR:I53166;eggNOG:ENOG4…
30770309	Diabetic Retinopathy -- PAI-1	association	Pubmed 2013:23281898;Pubmed 2015:26658948;Pubmed 2000:10809802;Pubmed 2009:19419896;Pubmed 2017:28632032;Pubmed central 2015:4664538;Pubmed central 2015:4679138;Pubmed central 2014:4227060;	Mounting evidence has suggested that <b>plasminogen activator inhibitor-1</b> (PAI-1) is a candidate for increased risk of <b>diabetic retinopathy</b>.[Pubmed 2013:23281898];The present meta-analysis suggested that 4G/5G polymorphism in the <b>PAI-1</b> gene potentially increased the risk of <b>diabetic retinopathy</b> in type 2 diabetes and showed a discrepancy in different ethnicities.[Pubmed 2…	699	Disease	Diabetic Retinopathy	Diabetic Retinopathy;Retinal abnormality - diabetes-related;diabetic retinopathy--an;diabetic-retinopathy;retinopathy diabetic;retinopathy of diabetic;	Mesh_UI:D003930;Mesh_MN:C11.768.257;Mesh_MN:C14.907.320.382;Mesh_MN:C19.246.099.500.382;DOID:8947;NCI:C34538;ICD9CM:362.0;UMLS_CUI:C0011884;SNOMEDCT_US_2016_03_01:141196007;SNOMEDCT_US_2016_03_01:154678005;SNOMEDCT_US_2016_03_01:155107006;SNOMEDCT_US_2016_03_01:163997001;SNOMEDCT_US_2016_03_01:193353002;SNOMEDCT_US_2016_03_01:267471001;SNOMEDCT_US_2016_03_01:309595004;SNOMEDCT_US_2016_03_01:48550…	298674	Protein	PAI-1	Endothelial plasminogen activator inhibitor;PAI;PAI-1;PAI1;PLANH1;Plasminogen activator inhibitor 1;Serpin E1;SERPINE1;activator inhibitor type-1-plasminogen;activator plasminogen inhibitor-1;endothelial type of plasminogen activator inhibitor;endothelial type plasminogen activator inhibitor;endothelial-type plasminogen activator inhibitor;inhibitor of type 1 plasminogen activator;inhibitor type …	SWISSPROT_AC:P05121;SWISSPROT_ID:PAI1_HUMAN;EMBL:AC004876;EMBL:AF386492;EMBL:AK297728;EMBL:BC010860;EMBL:J03764;EMBL:M14083;EMBL:M16006;EMBL:M22314;EMBL:M22315;EMBL:M22316;EMBL:M22317;EMBL:M22318;EMBL:M22319;EMBL:M22320;EMBL:M22321;EMBL:X04429;EMBL:X04729;EMBL:X04731;EMBL:X04744;EMBL:X12701;EMBL:X13323;EMBL:X13338;EMBL:X13339;EMBL:X13340;EMBL:X13341;EMBL:X13342;EMBL:X13343;EMBL:X13344;EMBL:X13345…
30841207	Diabetic Retinopathy -- IGA	association	Pubmed 2000:11707314;	Our results suggest an association between the level of anti-elastin <b>IgA</b> antibodies and the development of <b>diabetic retinopathy</b>.[Pubmed 2000:11707314];	699	Disease	Diabetic Retinopathy	Diabetic Retinopathy;Retinal abnormality - diabetes-related;diabetic retinopathy--an;diabetic-retinopathy;retinopathy diabetic;retinopathy of diabetic;	Mesh_UI:D003930;Mesh_MN:C11.768.257;Mesh_MN:C14.907.320.382;Mesh_MN:C19.246.099.500.382;DOID:8947;NCI:C34538;ICD9CM:362.0;UMLS_CUI:C0011884;SNOMEDCT_US_2016_03_01:141196007;SNOMEDCT_US_2016_03_01:154678005;SNOMEDCT_US_2016_03_01:155107006;SNOMEDCT_US_2016_03_01:163997001;SNOMEDCT_US_2016_03_01:193353002;SNOMEDCT_US_2016_03_01:267471001;SNOMEDCT_US_2016_03_01:309595004;SNOMEDCT_US_2016_03_01:48550…	59373	Protein	IGA	B-cell antigen receptor complex-associated protein alpha chain;CD79A;CD79a antigen;Ig-alpha;IGA;MB-1 membrane glycoprotein;MB1;Membrane-bound immunoglobulin-associated protein;Surface IgM-associated protein;antigen cd79a;cd79 alpha;cd79 alpha antigen;CD79a molecule;cd79alpha;ig a;ig alpha;ig alpha-chain;ig-a;iga -type;iga--an;iga-type;m beta 1;mb 1;mb i;mb type 1;mb type-1;MB-1;mb-i;mbeta1;molecu…	SWISSPROT_AC:P11912;SWISSPROT_ID:CD79A_HUMAN;EMBL:AK223371;EMBL:M74721;EMBL:M80462;EMBL:M86921;EMBL:S46706;EMBL:S75217;EMBL:S79248;EMBL:U05259;EMBL:X13451;EMBL:X83540;RefSeq:NP_001774.1;RefSeq:NP_067612.1;ProteinModelPortal:P11912;STRING:9606.ENSP00000221972;SWISSPROT_AC_OLD:A0N775;SWISSPROT_AC_OLD:Q53FB8;SMR:P11912;GeneID:973;KEGG:hsa:973;PIR:I54539;PIR:S12504;eggNOG:ENOG410IV8X;eggNOG:ENOG4111V…
30881020	Diabetic Retinopathy -- CARDINAL	association	Pubmed 2000:11011227;	<b>Diabetic retinopathy</b> in <b>Dakar</b> and review of African literature: epidemiologic elements.[Pubmed 2000:11011227];	699	Disease	Diabetic Retinopathy	Diabetic Retinopathy;Retinal abnormality - diabetes-related;diabetic retinopathy--an;diabetic-retinopathy;retinopathy diabetic;retinopathy of diabetic;	Mesh_UI:D003930;Mesh_MN:C11.768.257;Mesh_MN:C14.907.320.382;Mesh_MN:C19.246.099.500.382;DOID:8947;NCI:C34538;ICD9CM:362.0;UMLS_CUI:C0011884;SNOMEDCT_US_2016_03_01:141196007;SNOMEDCT_US_2016_03_01:154678005;SNOMEDCT_US_2016_03_01:155107006;SNOMEDCT_US_2016_03_01:163997001;SNOMEDCT_US_2016_03_01:193353002;SNOMEDCT_US_2016_03_01:267471001;SNOMEDCT_US_2016_03_01:309595004;SNOMEDCT_US_2016_03_01:48550…	53810	Protein	CARDINAL	Apoptotic protein NDPP1;CARD-inhibitor of NF-kappa-B-activating ligand;CARD8;CARDINAL;Caspase recruitment domain-containing protein 8;DACAR;KIAA0955;NDPP1;TUCAN;Tumor up-regulated CARD-containing antagonist of CASP9;card viii;card-8;caspase recruitment domain family member 8;DAKAR;NDPP;	SWISSPROT_AC:Q9Y2G2;SWISSPROT_ID:CARD8_HUMAN;EMBL:AB023172;EMBL:AC008392;EMBL:AC011466;EMBL:AF322184;EMBL:AF331519;EMBL:AF405558;EMBL:AF511652;EMBL:AK297045;EMBL:AK297069;EMBL:AY026322;EMBL:BC056891;EMBL:CH471177;EMBL:EU118120;RefSeq:NP_001171829.1;RefSeq:NP_001171830.1;RefSeq:NP_001171831.1;RefSeq:NP_001171832.1;RefSeq:NP_055774.2;RefSeq:XP_006723154.1;RefSeq:XP_006723155.1;RefSeq:XP_006723156.1…
30881070	Diabetic Retinopathy -- CARD8	association	Pubmed 2000:11011227;	<b>Diabetic retinopathy</b> in <b>Dakar</b> and review of African literature: epidemiologic elements.[Pubmed 2000:11011227];	699	Disease	Diabetic Retinopathy	Diabetic Retinopathy;Retinal abnormality - diabetes-related;diabetic retinopathy--an;diabetic-retinopathy;retinopathy diabetic;retinopathy of diabetic;	Mesh_UI:D003930;Mesh_MN:C11.768.257;Mesh_MN:C14.907.320.382;Mesh_MN:C19.246.099.500.382;DOID:8947;NCI:C34538;ICD9CM:362.0;UMLS_CUI:C0011884;SNOMEDCT_US_2016_03_01:141196007;SNOMEDCT_US_2016_03_01:154678005;SNOMEDCT_US_2016_03_01:155107006;SNOMEDCT_US_2016_03_01:163997001;SNOMEDCT_US_2016_03_01:193353002;SNOMEDCT_US_2016_03_01:267471001;SNOMEDCT_US_2016_03_01:309595004;SNOMEDCT_US_2016_03_01:48550…	4348924	Gene	CARD8	CARD8;CARDINAL;caspase recruitment domain family member 8;DACAR;DAKAR;NDPP;NDPP1;TUCAN;Apoptotic protein NDPP1;card viii;card-8;CARD-inhibitor of NF-kappa-B-activating ligand;Caspase recruitment domain-containing protein 8;KIAA0955;Tumor up-regulated CARD-containing antagonist of CASP9;	SWISSPROT_AC:Q9Y2G2;SWISSPROT_ID:CARD8_HUMAN;GeneID:22900;Ensembl:ENSG00000105483;HGNC:HGNC:17057;MIM:609051;Vega:OTTHUMG00000165047;protein_accession:AAG50014.1;protein_accession:AAH45539.1;protein_accession:AAH56891.1;protein_accession:AAK01126.1;protein_accession:AAK08982.1;protein_accession:AAL02427.1;protein_accession:AAM46959.1;protein_accession:ABW96891.1;protein_accession:ABW96892.1;prote…
30970818	Diabetic Retinopathy -- N-acetyl-beta-D-glucosaminidase	association	Pubmed 2000:11151274;	Clinical value of urinary excretion of <b>N-acetyl-beta-glucosaminidase</b> in <b>diabetic retinopathy</b>.[Pubmed 2000:11151274];Our results showed that there exist an increase in the urinary excretion of <b>NAG</b> according to the degree of <b>diabetic retinopathy</b> advance.[Pubmed 2000:11151274];	699	Disease	Diabetic Retinopathy	Diabetic Retinopathy;Retinal abnormality - diabetes-related;diabetic retinopathy--an;diabetic-retinopathy;retinopathy diabetic;retinopathy of diabetic;	Mesh_UI:D003930;Mesh_MN:C11.768.257;Mesh_MN:C14.907.320.382;Mesh_MN:C19.246.099.500.382;DOID:8947;NCI:C34538;ICD9CM:362.0;UMLS_CUI:C0011884;SNOMEDCT_US_2016_03_01:141196007;SNOMEDCT_US_2016_03_01:154678005;SNOMEDCT_US_2016_03_01:155107006;SNOMEDCT_US_2016_03_01:163997001;SNOMEDCT_US_2016_03_01:193353002;SNOMEDCT_US_2016_03_01:267471001;SNOMEDCT_US_2016_03_01:309595004;SNOMEDCT_US_2016_03_01:48550…	292809	Protein	N-acetyl-beta-D-glucosaminidase	Beta-hexosaminidase;Beta-N-acetylglucosaminidase;Beta-N-acetylhexosaminidase;EC 3.2.1.-;EC 3.2.1.169;HEXC;KIAA0679;MEA5;Meningioma-expressed antigen 5;MGEA5;N-acetyl-beta-D-glucosaminidase;N-acetyl-beta-glucosaminidase;NCOAT;Nuclear cytoplasmic O-GlcNAcase and acetyltransferase;OGA;Protein O-GlcNAcase;b-hexosaminidase;b-n-acetylglucosaminidase;beta - hexosaminidase;beta -hexosaminidase;beta -n-ac…	SWISSPROT_AC:O60502;SWISSPROT_ID:OGA_HUMAN;EMBL:AB014579;EMBL:AC010789;EMBL:AF036144;EMBL:AF307332;EMBL:BC001343;EMBL:BC039583;EMBL:BC047877;EMBL:CH471066;RefSeq:NP_001135906.1;RefSeq:NP_036347.1;ProteinModelPortal:O60502;STRING:9606.ENSP00000354850;SWISSPROT_AC_OLD:B7WPB9;SWISSPROT_AC_OLD:D3DR79;SWISSPROT_AC_OLD:E9PGF9;SWISSPROT_AC_OLD:O75166;SWISSPROT_AC_OLD:Q86WV0;SWISSPROT_AC_OLD:Q8IV98;SWISS…
30970852	Diabetic Retinopathy -- MGEA5	association	Pubmed 2000:11151274;	Clinical value of urinary excretion of <b>N-acetyl-beta-glucosaminidase</b> in <b>diabetic retinopathy</b>.[Pubmed 2000:11151274];Our results showed that there exist an increase in the urinary excretion of <b>NAG</b> according to the degree of <b>diabetic retinopathy</b> advance.[Pubmed 2000:11151274];	699	Disease	Diabetic Retinopathy	Diabetic Retinopathy;Retinal abnormality - diabetes-related;diabetic retinopathy--an;diabetic-retinopathy;retinopathy diabetic;retinopathy of diabetic;	Mesh_UI:D003930;Mesh_MN:C11.768.257;Mesh_MN:C14.907.320.382;Mesh_MN:C19.246.099.500.382;DOID:8947;NCI:C34538;ICD9CM:362.0;UMLS_CUI:C0011884;SNOMEDCT_US_2016_03_01:141196007;SNOMEDCT_US_2016_03_01:154678005;SNOMEDCT_US_2016_03_01:155107006;SNOMEDCT_US_2016_03_01:163997001;SNOMEDCT_US_2016_03_01:193353002;SNOMEDCT_US_2016_03_01:267471001;SNOMEDCT_US_2016_03_01:309595004;SNOMEDCT_US_2016_03_01:48550…	4348333	Gene	MGEA5	MEA5;meningioma expressed antigen 5 (hyaluronidase);MGEA5;NCOAT;OGA;b-hexosaminidase;b-n-acetylglucosaminidase;beta - hexosaminidase;beta -hexosaminidase;beta -n-acetylglucosaminidase;beta hexosaminidase;beta- n -acetylglucosaminidase;beta- n -acetylhexosaminidase;beta- n-acetylglucosaminidase;Beta-hexosaminidase;beta-n acetylglucosaminidase;Beta-N-acetylglucosaminidase;Beta-N-acetylhexosaminidas…	SWISSPROT_AC:O60502;SWISSPROT_ID:OGA_HUMAN;GeneID:10724;Ensembl:ENSG00000198408;HGNC:HGNC:7056;MIM:604039;Vega:OTTHUMG00000018939;protein_accession:AAD05385.2;protein_accession:AAG21428.1;protein_accession:AAH01343.1;protein_accession:AAH39583.2;protein_accession:AAH47877.1;protein_accession:BAA31654.3;protein_accession:BAG51014.1;protein_accession:BAG63869.1;protein_accession:EAW49741.1;protein_…
31006964	Diabetic Retinopathy -- IL-6	association	Pubmed 2001:11642376;Pubmed 2008:17716775;Pubmed 2003:12951277;Pubmed 2017:28969616;Pubmed central 2015:4664538;Pubmed central 2017:5362077;Pubmed central 2017:5625688;Pubmed central 2017:5667399;Pubmed central 2010:2972296;Pubmed central 2016:4789509;Pubmed central 2016:4978206;Pubmed central 2011:3144626;Pubmed central 2011:3224830;Pubmed central 2013:3733907;	Aqueous levels of VEGF and <b>IL-6</b> were significantly correlated with the severity of <b>diabetic retinopathy</b> (p = 0.793 and p = 0.744, respectively).[Pubmed 2001:11642376];Relationship between vascular endothelial growth factor and <b>interleukin-6</b> in <b>diabetic retinopathy</b>.[Pubmed 2001:11642376];The results of the current study suggest that there is a relationship between VEGF …	699	Disease	Diabetic Retinopathy	Diabetic Retinopathy;Retinal abnormality - diabetes-related;diabetic retinopathy--an;diabetic-retinopathy;retinopathy diabetic;retinopathy of diabetic;	Mesh_UI:D003930;Mesh_MN:C11.768.257;Mesh_MN:C14.907.320.382;Mesh_MN:C19.246.099.500.382;DOID:8947;NCI:C34538;ICD9CM:362.0;UMLS_CUI:C0011884;SNOMEDCT_US_2016_03_01:141196007;SNOMEDCT_US_2016_03_01:154678005;SNOMEDCT_US_2016_03_01:155107006;SNOMEDCT_US_2016_03_01:163997001;SNOMEDCT_US_2016_03_01:193353002;SNOMEDCT_US_2016_03_01:267471001;SNOMEDCT_US_2016_03_01:309595004;SNOMEDCT_US_2016_03_01:48550…	197638	Protein	IL-6	B-cell stimulatory factor 2;BSF-2;CDF;CTL differentiation factor;Hybridoma growth factor;IFN-beta-2;IFNB2;IL-6;IL6;Interferon beta-2;Interleukin-6;b cell stimulatory factor 2;b cell stimulatory factor-2;b-cell stimulatory factor-2;bsf- 2;BSF2;HGF;HSF;hsf-type;ifn beta 2;ifn-beta 2;ifn-beta2;il - 6;il -- 6;il -6;il 6;il- 6;il--6;il-6-type;il-vi;il6-type;interferon beta 2;interferon beta2;interfero…	SWISSPROT_AC:P05231;SWISSPROT_ID:IL6_HUMAN;EMBL:AF372214;EMBL:BC015511;EMBL:M14584;EMBL:M18403;EMBL:M29150;EMBL:M54894;EMBL:S56892;EMBL:X04402;EMBL:X04403;EMBL:X04430;EMBL:X04602;EMBL:Y00081;RefSeq:NP_000591.1;RefSeq:XP_011513692.1;ProteinModelPortal:P05231;STRING:9606.ENSP00000258743;SWISSPROT_AC_OLD:Q9UCU2;SWISSPROT_AC_OLD:Q9UCU3;SWISSPROT_AC_OLD:Q9UCU4;SMR:P05231;GeneID:3569;KEGG:hsa:3569;PIR:…
31034089	Diabetic Retinopathy -- MMP-9	association	Pubmed 2001:11217926;Pubmed 2012:21567393;Pubmed 2015:26599598;Pubmed 2014:24894401;Pubmed 2016:26599598;Pubmed 2017:28478229;Pubmed central 2015:4462147;Pubmed central 2014:4259490;Pubmed central 2017:5350598;Pubmed central 2017:5454818;Pubmed central 2016:4965102;Pubmed central 2016:5035192;Pubmed central 2011:3198054;Pubmed central 2013:3647581;Pubmed central 2013:3712057;	The results indicated that <b>MMP-9</b> may be involved in <b>DR</b> and that partial PVD may be related to the MMP-9 activity in DR.[Pubmed 2001:11217926];The results indicated that MMP-9 may be involved in DR and that partial PVD may be related to the <b>MMP-9</b> activity in <b>DR</b>.[Pubmed 2001:11217926];Similarly, donors with <b>diabetic retinopathy</b> had increased <b>MMP9</b> activity i…	699	Disease	Diabetic Retinopathy	Diabetic Retinopathy;Retinal abnormality - diabetes-related;diabetic retinopathy--an;diabetic-retinopathy;retinopathy diabetic;retinopathy of diabetic;	Mesh_UI:D003930;Mesh_MN:C11.768.257;Mesh_MN:C14.907.320.382;Mesh_MN:C19.246.099.500.382;DOID:8947;NCI:C34538;ICD9CM:362.0;UMLS_CUI:C0011884;SNOMEDCT_US_2016_03_01:141196007;SNOMEDCT_US_2016_03_01:154678005;SNOMEDCT_US_2016_03_01:155107006;SNOMEDCT_US_2016_03_01:163997001;SNOMEDCT_US_2016_03_01:193353002;SNOMEDCT_US_2016_03_01:267471001;SNOMEDCT_US_2016_03_01:309595004;SNOMEDCT_US_2016_03_01:48550…	247838	Protein	MMP-9	92 kDa gelatinase;92 kDa type IV collagenase;CLG4B;EC 3.4.24.35;Gelatinase B;GELB;Matrix metalloproteinase-9;MMP-9;MMP9;9 2 kda type iv collagenase;92 kda isoform type iv collagenase;92 kda type gelatinase;92 kda-gelatinase;92-kda gelatinase;92-kda type iv collagenase;92-kda type-iv collagenase;gelatinase-b;MANDP2;matrix metallopeptidase 9;matrix metallopeptidase- 9;matrix metallopeptidase-9;matr…	SWISSPROT_AC:P14780;SWISSPROT_ID:MMP9_HUMAN;EMBL:AF538844;EMBL:AK313137;EMBL:AL162458;EMBL:BC006093;EMBL:D10051;EMBL:DQ194553;EMBL:J05070;EMBL:M68343;EMBL:M68344;EMBL:M68345;EMBL:M68346;EMBL:M68347;EMBL:M68348;EMBL:M68349;EMBL:M68350;EMBL:M68351;EMBL:M68352;EMBL:M68353;EMBL:M68354;EMBL:M68355;RefSeq:NP_004985.2;ProteinModelPortal:P14780;STRING:9606.ENSP00000361405;SWISSPROT_AC_OLD:B2R7V9;SWISSPRO…
31183557	Diabetic Retinopathy -- Somatostatin	association	Pubmed 2006:17168853;Pubmed 2001:11527089;Pubmed 2004:16444186;Pubmed 2007:17704349;Pubmed 2005:15736065;Pubmed central 2008:2292474;Pubmed central 2017:5740669;Pubmed central 2010:2825554;Pubmed central 2016:4830713;Pubmed central 2013:3712066;Pubmed central 2007:2701130;	The role of growth hormone, insulin-like growth factor and <b>somatostatin</b> in <b>diabetic retinopathy</b>.[Pubmed 2006:17168853];Evidence suggests the involvement of growth hormone (GH), insulin-like growth factor I (IGF-I) and <b>somatostatin</b> in the pathology associated with <b>diabetic retinopathy</b>.[Pubmed 2001:11527089];<b>Somatostatin</b> in <b>diabetic retinopathy</b>.[Pubmed 2004…	699	Disease	Diabetic Retinopathy	Diabetic Retinopathy;Retinal abnormality - diabetes-related;diabetic retinopathy--an;diabetic-retinopathy;retinopathy diabetic;retinopathy of diabetic;	Mesh_UI:D003930;Mesh_MN:C11.768.257;Mesh_MN:C14.907.320.382;Mesh_MN:C19.246.099.500.382;DOID:8947;NCI:C34538;ICD9CM:362.0;UMLS_CUI:C0011884;SNOMEDCT_US_2016_03_01:141196007;SNOMEDCT_US_2016_03_01:154678005;SNOMEDCT_US_2016_03_01:155107006;SNOMEDCT_US_2016_03_01:163997001;SNOMEDCT_US_2016_03_01:193353002;SNOMEDCT_US_2016_03_01:267471001;SNOMEDCT_US_2016_03_01:309595004;SNOMEDCT_US_2016_03_01:48550…	453271	Protein	Somatostatin	Growth hormone release-inhibiting factor;SMS;Somatostatin;SST;growth hormone release inhibiting factor;sms-type;SMST;somatostatin-type;sst-subtype;	SWISSPROT_AC:P61278;SWISSPROT_ID:SMS_HUMAN;EMBL:AK312177;EMBL:BC032625;EMBL:CH471052;EMBL:J00306;RefSeq:NP_001039.1;ProteinModelPortal:P61278;STRING:9606.ENSP00000287641;SWISSPROT_AC_OLD:B2R5G3;SWISSPROT_AC_OLD:P01166;SMR:P61278;GeneID:6750;KEGG:hsa:6750;PIR:A43614;eggNOG:ENOG410IXQ5;eggNOG:ENOG4111WUI;UniGene:Hs.12409;GO:GO:0005179;GO:GO:0005576;GO:GO:0005615;GO:GO:0006972;GO:GO:0007166;GO:GO:00…
31295822	Diabetic Retinopathy -- PEDF	association	Pubmed 2001:11530051;Pubmed 2013:23638428;Pubmed 2002:12837042;Pubmed 2012:22570532;Pubmed 2015:25562624;Pubmed 2015:26902068;Pubmed 2008:18455830;Pubmed 2008:18523656;Pubmed 2008:18586837;Pubmed 2007:17213275;Pubmed 2007:17389742;Pubmed 2007:17658465;Pubmed 2014:24928938;Pubmed 2010:20141354;Pubmed 2003:12627328;Pubmed 2005:15616035;Pubmed 2005:15797260;Pubmed 2005:15898347;Pubmed 2005:16440585;…	Additionally, the <b>pigment epithelium-derived factor</b> level in active <b>diabetic retinopathy</b> (0.70 +/- 0.22 microg/ml) was significantly lower than the level in inactive diabetic retinopathy (1.79 +/- 0.35 microg/ml; P =.018).[Pubmed 2001:11530051];Using enzyme-linked immunosorbent assay, we measured the levels of <b>pigment epithelium-derived factor</b> in the vitreous of 34 eyes of 33…	699	Disease	Diabetic Retinopathy	Diabetic Retinopathy;Retinal abnormality - diabetes-related;diabetic retinopathy--an;diabetic-retinopathy;retinopathy diabetic;retinopathy of diabetic;	Mesh_UI:D003930;Mesh_MN:C11.768.257;Mesh_MN:C14.907.320.382;Mesh_MN:C19.246.099.500.382;DOID:8947;NCI:C34538;ICD9CM:362.0;UMLS_CUI:C0011884;SNOMEDCT_US_2016_03_01:141196007;SNOMEDCT_US_2016_03_01:154678005;SNOMEDCT_US_2016_03_01:155107006;SNOMEDCT_US_2016_03_01:163997001;SNOMEDCT_US_2016_03_01:193353002;SNOMEDCT_US_2016_03_01:267471001;SNOMEDCT_US_2016_03_01:309595004;SNOMEDCT_US_2016_03_01:48550…	307000	Protein	PEDF	Cell proliferation-inducing gene 35 protein;EPC-1;PEDF;Pigment epithelium-derived factor;Serpin F1;SERPINF1;factor of pigment epithelium-derived;factor pigment epithelium-derived;factor-pigment epithelium derived;factor-pigment epithelium-derived;oi 6;oi type vi;oi-vi;OI12;OI6;PIG35;pigment epithelium derived factor;pigment epithelium derived factor--the;pigment epithelium- derived factor;pigment…	SWISSPROT_AC:P36955;SWISSPROT_ID:PEDF_HUMAN;EMBL:AB593011;EMBL:AB593012;EMBL:AB593013;EMBL:AC130343;EMBL:AC130689;EMBL:AF400442;EMBL:AH004879;EMBL:AY513280;EMBL:BC000522;EMBL:BC013984;EMBL:BT007222;EMBL:CH471108;EMBL:M76979;EMBL:M90439;EMBL:U29953;RefSeq:NP_001316832.1;RefSeq:NP_002606.3;ProteinModelPortal:P36955;STRING:9606.ENSP00000254722;SWISSPROT_AC_OLD:F1T092;SWISSPROT_AC_OLD:Q13236;SWISSPRO…
31295856	Diabetic Retinopathy -- ATGL	association	Pubmed 2001:11530051;Pubmed 2013:23638428;Pubmed 2002:12837042;Pubmed 2012:22570532;Pubmed 2015:25562624;Pubmed 2015:26902068;Pubmed 2008:18455830;Pubmed 2008:18523656;Pubmed 2008:18586837;Pubmed 2007:17213275;Pubmed 2007:17389742;Pubmed 2007:17658465;Pubmed 2014:24928938;Pubmed 2010:20141354;Pubmed 2003:12627328;Pubmed 2005:15616035;Pubmed 2005:15797260;Pubmed 2005:15898347;Pubmed 2005:16440585;…	Additionally, the <b>pigment epithelium-derived factor</b> level in active <b>diabetic retinopathy</b> (0.70 +/- 0.22 microg/ml) was significantly lower than the level in inactive diabetic retinopathy (1.79 +/- 0.35 microg/ml; P =.018).[Pubmed 2001:11530051];Using enzyme-linked immunosorbent assay, we measured the levels of <b>pigment epithelium-derived factor</b> in the vitreous of 34 eyes of 33…	699	Disease	Diabetic Retinopathy	Diabetic Retinopathy;Retinal abnormality - diabetes-related;diabetic retinopathy--an;diabetic-retinopathy;retinopathy diabetic;retinopathy of diabetic;	Mesh_UI:D003930;Mesh_MN:C11.768.257;Mesh_MN:C14.907.320.382;Mesh_MN:C19.246.099.500.382;DOID:8947;NCI:C34538;ICD9CM:362.0;UMLS_CUI:C0011884;SNOMEDCT_US_2016_03_01:141196007;SNOMEDCT_US_2016_03_01:154678005;SNOMEDCT_US_2016_03_01:155107006;SNOMEDCT_US_2016_03_01:163997001;SNOMEDCT_US_2016_03_01:193353002;SNOMEDCT_US_2016_03_01:267471001;SNOMEDCT_US_2016_03_01:309595004;SNOMEDCT_US_2016_03_01:48550…	315607	Protein	ATGL	Adipose triglyceride lipase;ATGL;Calcium-independent phospholipase A2;Desnutrin;EC 3.1.1.3;IPLA2-zeta;Patatin-like phospholipase domain-containing protein 2;Pigment epithelium-derived factor;PLPL2;PNPLA2;Transport-secretion protein 2;TTS2;TTS2.2;1110001C14Rik;adipose-triglyceride lipase;calcium independent phospholipase a2;calcium-independent subtype of phospholipase a2;ec3.1.1.3;factor of pigmen…	SWISSPROT_AC:Q96AD5;SWISSPROT_ID:PLPL2_HUMAN;EMBL:AF055000;EMBL:AJ278475;EMBL:AJ278476;EMBL:AY203925;EMBL:AY894804;EMBL:BC011958;EMBL:BC017280;RefSeq:NP_065109.1;RefSeq:XP_016873517.1;ProteinModelPortal:Q96AD5;STRING:9606.ENSP00000337701;SWISSPROT_AC_OLD:O60643;SWISSPROT_AC_OLD:Q5EFF5;SWISSPROT_AC_OLD:Q6XYE5;SWISSPROT_AC_OLD:Q96ET6;SWISSPROT_AC_OLD:Q9NQ61;SWISSPROT_AC_OLD:Q9NQ62;SMR:Q96AD5;GeneID…
31341428	Diabetic Retinopathy -- Tissue factor	association	Pubmed 2001:11789868;	Nonetheless, TF in AH directly reflects the severity of ocular diabetic change, and the present results indicate that <b>TF</b> indeed plays some role in the progression of <b>DR</b>.[Pubmed 2001:11789868];	699	Disease	Diabetic Retinopathy	Diabetic Retinopathy;Retinal abnormality - diabetes-related;diabetic retinopathy--an;diabetic-retinopathy;retinopathy diabetic;retinopathy of diabetic;	Mesh_UI:D003930;Mesh_MN:C11.768.257;Mesh_MN:C14.907.320.382;Mesh_MN:C19.246.099.500.382;DOID:8947;NCI:C34538;ICD9CM:362.0;UMLS_CUI:C0011884;SNOMEDCT_US_2016_03_01:141196007;SNOMEDCT_US_2016_03_01:154678005;SNOMEDCT_US_2016_03_01:155107006;SNOMEDCT_US_2016_03_01:163997001;SNOMEDCT_US_2016_03_01:193353002;SNOMEDCT_US_2016_03_01:267471001;SNOMEDCT_US_2016_03_01:309595004;SNOMEDCT_US_2016_03_01:48550…	484648	Protein	Tissue factor	CD142 antigen;Coagulation factor III;F3;TF;Thromboplastin;Tissue factor;CD142;coagulation factor 3;coagulation factor III, tissue factor;factor of the tissue;factor of tissue;factor tissue;factor--tissue;factor-tissue;TFA;tissue-factor;	SWISSPROT_AC:P13726;SWISSPROT_ID:TF_HUMAN;EMBL:AC093117;EMBL:AF487337;EMBL:AF540377;EMBL:BC011029;EMBL:BT019808;EMBL:CH471097;EMBL:CR541792;EMBL:J02846;EMBL:J02931;EMBL:M16553;EMBL:M27436;RefSeq:NP_001171567.1;RefSeq:NP_001984.1;ProteinModelPortal:P13726;STRING:9606.ENSP00000334145;SWISSPROT_AC_OLD:D3DT47;SWISSPROT_AC_OLD:Q6FHG2;SWISSPROT_AC_OLD:Q86WH4;SMR:P13726;GeneID:2152;KEGG:hsa:2152;PIR:A43…
31341453	Diabetic Retinopathy -- F3	association	Pubmed 2001:11789868;	Nonetheless, TF in AH directly reflects the severity of ocular diabetic change, and the present results indicate that <b>TF</b> indeed plays some role in the progression of <b>DR</b>.[Pubmed 2001:11789868];	699	Disease	Diabetic Retinopathy	Diabetic Retinopathy;Retinal abnormality - diabetes-related;diabetic retinopathy--an;diabetic-retinopathy;retinopathy diabetic;retinopathy of diabetic;	Mesh_UI:D003930;Mesh_MN:C11.768.257;Mesh_MN:C14.907.320.382;Mesh_MN:C19.246.099.500.382;DOID:8947;NCI:C34538;ICD9CM:362.0;UMLS_CUI:C0011884;SNOMEDCT_US_2016_03_01:141196007;SNOMEDCT_US_2016_03_01:154678005;SNOMEDCT_US_2016_03_01:155107006;SNOMEDCT_US_2016_03_01:163997001;SNOMEDCT_US_2016_03_01:193353002;SNOMEDCT_US_2016_03_01:267471001;SNOMEDCT_US_2016_03_01:309595004;SNOMEDCT_US_2016_03_01:48550…	4341533	Gene	F3	CD142;coagulation factor III, tissue factor;F3;TF;TFA;CD142 antigen;coagulation factor 3;Coagulation factor III;factor of the tissue;factor of tissue;factor tissue;factor--tissue;factor-tissue;Thromboplastin;Tissue factor;tissue-factor;	SWISSPROT_AC:P13726;SWISSPROT_ID:TF_HUMAN;GeneID:2152;Ensembl:ENSG00000117525;HGNC:HGNC:3541;MIM:134390;Vega:OTTHUMG00000010716;protein_accession:AAA36734.1;protein_accession:AAA61150.1;protein_accession:AAA61151.1;protein_accession:AAA61152.1;protein_accession:AAH11029.1;protein_accession:AAN01236.1;protein_accession:AAO61150.1;protein_accession:AAO61151.1;protein_accession:AAO61152.1;protein_ac…
31345635	Diabetic Retinopathy -- Endostatin	association	Pubmed:11754898;Pubmed 2002:12149062;Pubmed 2015:26141993;	Vitreous levels of VEGF and <b>endostatin</b> were significantly correlated with the severity of <b>diabetic retinopathy</b> (rho = 0.52, rho = 0.48, respectively), but the vitreous level of PF-4 was not (rho = 0.12).[Pubmed:11754898];Our study suggests that the regulation mechanism between VEGF and <b>endostatin</b> is associated with the activity of <b>DR</b> and may be a good candidate to deve…	699	Disease	Diabetic Retinopathy	Diabetic Retinopathy;Retinal abnormality - diabetes-related;diabetic retinopathy--an;diabetic-retinopathy;retinopathy diabetic;retinopathy of diabetic;	Mesh_UI:D003930;Mesh_MN:C11.768.257;Mesh_MN:C14.907.320.382;Mesh_MN:C19.246.099.500.382;DOID:8947;NCI:C34538;ICD9CM:362.0;UMLS_CUI:C0011884;SNOMEDCT_US_2016_03_01:141196007;SNOMEDCT_US_2016_03_01:154678005;SNOMEDCT_US_2016_03_01:155107006;SNOMEDCT_US_2016_03_01:163997001;SNOMEDCT_US_2016_03_01:193353002;SNOMEDCT_US_2016_03_01:267471001;SNOMEDCT_US_2016_03_01:309595004;SNOMEDCT_US_2016_03_01:48550…	75665	Protein	Endostatin	Endostatin;endostatin--an;	TMP_SWISSPROT_AC:P39060_Endostatin;PARENT_SWISSPROT_AC:P39060;PARENT_SWISSPROT_ID:COIA1_HUMAN;
31365424	Diabetic Retinopathy -- TNF	association	Pubmed 2006:16696964;Pubmed 2001:11640992;Pubmed 2004:15504978;Pubmed 2008:18398712;Pubmed 2007:17641733;Pubmed 2010:21067489;Pubmed 2017:28969616;Pubmed central 2017:5625688;	These results suggest that NAG activity and <b>TNF-alpha</b> concentration in <b>diabetic retinopathy</b> patients might show a relationship with a degree of renal glomeruli epithelial cells and renal proximal tubules damage.[Pubmed 2006:16696964];<b>Tumor necrosis factor</b> allelic polymorphism with <b>diabetic retinopathy</b> in India.[Pubmed 2001:11640992];The association of <b>tumor necrosis…	699	Disease	Diabetic Retinopathy	Diabetic Retinopathy;Retinal abnormality - diabetes-related;diabetic retinopathy--an;diabetic-retinopathy;retinopathy diabetic;retinopathy of diabetic;	Mesh_UI:D003930;Mesh_MN:C11.768.257;Mesh_MN:C14.907.320.382;Mesh_MN:C19.246.099.500.382;DOID:8947;NCI:C34538;ICD9CM:362.0;UMLS_CUI:C0011884;SNOMEDCT_US_2016_03_01:141196007;SNOMEDCT_US_2016_03_01:154678005;SNOMEDCT_US_2016_03_01:155107006;SNOMEDCT_US_2016_03_01:163997001;SNOMEDCT_US_2016_03_01:193353002;SNOMEDCT_US_2016_03_01:267471001;SNOMEDCT_US_2016_03_01:309595004;SNOMEDCT_US_2016_03_01:48550…	492131	Protein	TNF	Cachectin;TNF;TNF-a;TNF-alpha;TNFA;TNFSF2;Tumor necrosis factor;Tumor necrosis factor ligand superfamily member 2;chain-tnf;DIF;dif-type;factor - tumor necrosis;factor of the tumor necrosis;factor of the tumor-necrosis;factor of tumor necrosis;factor tumor necrosis;factor-tumor necrosis;necrosis factor-tumor;necrosis tumor factor;tnf - a;tnf - alpha;tnf -a;tnf -alpha;tnf a;tnf alpha;tnf- a;tnf- a…	SWISSPROT_AC:P01375;SWISSPROT_ID:TNFA_HUMAN;EMBL:AB088112;EMBL:AF043342;EMBL:AF098751;EMBL:AF129756;EMBL:AY066019;EMBL:AY214167;EMBL:BA000025;EMBL:BC028148;EMBL:M10988;EMBL:M16441;EMBL:M26331;EMBL:X01394;EMBL:X02910;EMBL:Y14768;EMBL:Z15026;RefSeq:NP_000585.2;ProteinModelPortal:P01375;STRING:9606.ENSP00000398698;SWISSPROT_AC_OLD:O43647;SWISSPROT_AC_OLD:Q9P1Q2;SWISSPROT_AC_OLD:Q9UIV3;SMR:P01375;Gen…
31586058	Diabetic Retinopathy -- ICAM-1	association	Pubmed 2006:16759306;Pubmed 2013:23922493;Pubmed 2002:12027924;Pubmed 2012:22762050;Pubmed 2015:26086016;Pubmed central 2015:4363713;Pubmed central 2015:4640834;Pubmed central 2015:4664538;Pubmed central 2014:4182699;Pubmed central 2014:4266419;Pubmed central 2014:4287419;Pubmed central 2012:3425905;Pubmed central 2012:3457666;Pubmed central 2017:5300249;Pubmed central 2010:2994733;Pubmed central…	The <b>ICAM-1</b> gene K469E polymorphism is associated with <b>diabetic retinopathy</b> in Chinese patients with Type 2 diabetes.[Pubmed 2006:16759306];To investigate the relationship of the K469E and G241R polymorphisms of the <b>intercellular adhesion molecule 1</b> (ICAM-1) gene with <b>diabetic retinopathy</b> in Chinese patients with Type 2 diabetes mellitus.[Pubmed 2006:16759306];An increa…	699	Disease	Diabetic Retinopathy	Diabetic Retinopathy;Retinal abnormality - diabetes-related;diabetic retinopathy--an;diabetic-retinopathy;retinopathy diabetic;retinopathy of diabetic;	Mesh_UI:D003930;Mesh_MN:C11.768.257;Mesh_MN:C14.907.320.382;Mesh_MN:C19.246.099.500.382;DOID:8947;NCI:C34538;ICD9CM:362.0;UMLS_CUI:C0011884;SNOMEDCT_US_2016_03_01:141196007;SNOMEDCT_US_2016_03_01:154678005;SNOMEDCT_US_2016_03_01:155107006;SNOMEDCT_US_2016_03_01:163997001;SNOMEDCT_US_2016_03_01:193353002;SNOMEDCT_US_2016_03_01:267471001;SNOMEDCT_US_2016_03_01:309595004;SNOMEDCT_US_2016_03_01:48550…	192760	Protein	ICAM-1	CD54 antigen;ICAM-1;ICAM1;Intercellular adhesion molecule 1;Major group rhinovirus receptor;b beta 2;bb-2;BB2;bbeta2;beta chain beta 2;beta chain of the beta 2;beta chain of the beta2;beta-chain beta 2;beta-chain of beta 2;cd 54;cd-54;CD54;icam - 1;icam -1;icam 1;icam i;icam- 1;icam- i;icam-i;intercellular adhesion molecule -1;intercellular adhesion molecule i;intercellular adhesion molecule type…	SWISSPROT_AC:P05362;SWISSPROT_ID:ICAM1_HUMAN;EMBL:AF340039;EMBL:AK312636;EMBL:AY225514;EMBL:BC015969;EMBL:BT006854;EMBL:CH471106;EMBL:J03132;EMBL:M24283;EMBL:X06990;EMBL:X57151;EMBL:X59286;EMBL:X59287;EMBL:X59288;RefSeq:NP_000192.2;ProteinModelPortal:P05362;STRING:9606.ENSP00000264832;SWISSPROT_AC_OLD:B2R6M3;SWISSPROT_AC_OLD:Q5NKV7;SWISSPROT_AC_OLD:Q96B50;SMR:P05362;GeneID:3383;KEGG:hsa:3383;PIR:…
31698420	Diabetic Retinopathy -- Tenascin	association	Pubmed 2002:12147613;Pubmed central 2017:5660115;	The data suggest that <b>TN-C</b> may act as a proangiogenic mediator in <b>DR</b> and other pathologic conditions involving neovascularization.[Pubmed 2002:12147613];<b>Tenascin-C</b> in <b>Diabetic Retinopathy</b>.[Pubmed central 2017:5660115];Additionally, <b>Tnc</b> was reported to be involved in inflammatory processes of <b>diabetic retinopathy</b>.[Pubmed central 2017:5660115];	699	Disease	Diabetic Retinopathy	Diabetic Retinopathy;Retinal abnormality - diabetes-related;diabetic retinopathy--an;diabetic-retinopathy;retinopathy diabetic;retinopathy of diabetic;	Mesh_UI:D003930;Mesh_MN:C11.768.257;Mesh_MN:C14.907.320.382;Mesh_MN:C19.246.099.500.382;DOID:8947;NCI:C34538;ICD9CM:362.0;UMLS_CUI:C0011884;SNOMEDCT_US_2016_03_01:141196007;SNOMEDCT_US_2016_03_01:154678005;SNOMEDCT_US_2016_03_01:155107006;SNOMEDCT_US_2016_03_01:163997001;SNOMEDCT_US_2016_03_01:193353002;SNOMEDCT_US_2016_03_01:267471001;SNOMEDCT_US_2016_03_01:309595004;SNOMEDCT_US_2016_03_01:48550…	483784	Protein	Tenascin	Cytotactin;Glioma-associated-extracellular matrix antigen;GMEM;GP 150-225;Hexabrachion;HXB;JI;Myotendinous antigen;Neuronectin;TENA;Tenascin;Tenascin-C;TN;TN-C;TNC;c-tn;DFNA56;glioma-associated extracellular matrix antigen;GP;tenascin C;tenascin- c;tenascin-type;tn c;	SWISSPROT_AC:P24821;SWISSPROT_ID:TENA_HUMAN;EMBL:AL162425;EMBL:M24630;EMBL:M55618;EMBL:X56160;EMBL:X78565;EMBL:X80280;RefSeq:NP_002151.2;RefSeq:XP_005252029.1;RefSeq:XP_005252031.1;RefSeq:XP_005252032.1;RefSeq:XP_011516931.1;ProteinModelPortal:P24821;STRING:9606.ENSP00000265131;SWISSPROT_AC_OLD:C9IYT7;SWISSPROT_AC_OLD:C9J575;SWISSPROT_AC_OLD:C9J6D9;SWISSPROT_AC_OLD:C9J848;SWISSPROT_AC_OLD:Q14583;…
31698468	Diabetic Retinopathy -- TNC	association	Pubmed 2002:12147613;Pubmed central 2017:5660115;	The data suggest that <b>TN-C</b> may act as a proangiogenic mediator in <b>DR</b> and other pathologic conditions involving neovascularization.[Pubmed 2002:12147613];<b>Tenascin-C</b> in <b>Diabetic Retinopathy</b>.[Pubmed central 2017:5660115];Additionally, <b>Tnc</b> was reported to be involved in inflammatory processes of <b>diabetic retinopathy</b>.[Pubmed central 2017:5660115];	699	Disease	Diabetic Retinopathy	Diabetic Retinopathy;Retinal abnormality - diabetes-related;diabetic retinopathy--an;diabetic-retinopathy;retinopathy diabetic;retinopathy of diabetic;	Mesh_UI:D003930;Mesh_MN:C11.768.257;Mesh_MN:C14.907.320.382;Mesh_MN:C19.246.099.500.382;DOID:8947;NCI:C34538;ICD9CM:362.0;UMLS_CUI:C0011884;SNOMEDCT_US_2016_03_01:141196007;SNOMEDCT_US_2016_03_01:154678005;SNOMEDCT_US_2016_03_01:155107006;SNOMEDCT_US_2016_03_01:163997001;SNOMEDCT_US_2016_03_01:193353002;SNOMEDCT_US_2016_03_01:267471001;SNOMEDCT_US_2016_03_01:309595004;SNOMEDCT_US_2016_03_01:48550…	4342572	Gene	TNC	DFNA56;GMEM;GP;HXB;JI;tenascin C;TN;TN-C;TNC;c-tn;Cytotactin;glioma-associated extracellular matrix antigen;Glioma-associated-extracellular matrix antigen;GP 150-225;Hexabrachion;Myotendinous antigen;Neuronectin;TENA;Tenascin;tenascin- c;Tenascin-C;tenascin-type;tn c;	SWISSPROT_AC:P24821;SWISSPROT_ID:TENA_HUMAN;GeneID:3371;Ensembl:ENSG00000041982;HGNC:HGNC:5318;MIM:187380;Vega:OTTHUMG00000021010;protein_accession:AAA36728.1;protein_accession:AAA52703.1;protein_accession:AAA88083.1;protein_accession:AAB47574.1;protein_accession:AAI51844.1;protein_accession:ABX89318.1;protein_accession:ADD10730.1;protein_accession:BAE06120.2;protein_accession:BAG64930.1;protein_…
31829281	Diabetic Retinopathy -- ACP1	association	Pubmed 2002:12495297;	Because cigarette smoke influences signal transduction, its impact on <b>diabetic retinopathy</b> may be mediated by <b>ACP1</b>.[Pubmed 2002:12495297];We examine here the interaction between smoking and <b>ACP1</b> as a mediator of susceptibility to <b>diabetic retinopathy</b> in a sample of puerperae with type 1 diabetes.[Pubmed 2002:12495297];	699	Disease	Diabetic Retinopathy	Diabetic Retinopathy;Retinal abnormality - diabetes-related;diabetic retinopathy--an;diabetic-retinopathy;retinopathy diabetic;retinopathy of diabetic;	Mesh_UI:D003930;Mesh_MN:C11.768.257;Mesh_MN:C14.907.320.382;Mesh_MN:C19.246.099.500.382;DOID:8947;NCI:C34538;ICD9CM:362.0;UMLS_CUI:C0011884;SNOMEDCT_US_2016_03_01:141196007;SNOMEDCT_US_2016_03_01:154678005;SNOMEDCT_US_2016_03_01:155107006;SNOMEDCT_US_2016_03_01:163997001;SNOMEDCT_US_2016_03_01:193353002;SNOMEDCT_US_2016_03_01:267471001;SNOMEDCT_US_2016_03_01:309595004;SNOMEDCT_US_2016_03_01:48550…	325534	Protein	ACP1	ACP1;Adipocyte acid phosphatase;EC 3.1.3.2;EC 3.1.3.48;LMW-PTP;LMW-PTPase;Low molecular weight cytosolic acid phosphatase;Low molecular weight phosphotyrosine protein phosphatase;PPAC;Red cell acid phosphatase 1;acid phosphatase 1, soluble;cytosolic low molecular weight acid phosphatase;cytosolic low-molecular-weight acid phosphatase;HAAP;lmw ptp;lmw ptpase;LMWPTP;low molecular weight phosphotyro…	SWISSPROT_AC:P24666;SWISSPROT_ID:PPAC_HUMAN;EMBL:AC079779;EMBL:AK289934;EMBL:AK291861;EMBL:BC007422;EMBL:BC106011;EMBL:BP363227;EMBL:BT007136;EMBL:CH471053;EMBL:L06508;EMBL:M83653;EMBL:M83654;EMBL:M87545;EMBL:S62884;EMBL:S62885;EMBL:U25847;EMBL:U25848;EMBL:U25849;RefSeq:NP_004291.1;RefSeq:NP_009030.1;ProteinModelPortal:P24666;STRING:9606.ENSP00000272065;SWISSPROT_AC_OLD:A8K1L9;SWISSPROT_AC_OLD:B5…
31829319	Diabetic Retinopathy -- ACP1	association	Pubmed 2002:12495297;	Because cigarette smoke influences signal transduction, its impact on <b>diabetic retinopathy</b> may be mediated by <b>ACP1</b>.[Pubmed 2002:12495297];We examine here the interaction between smoking and <b>ACP1</b> as a mediator of susceptibility to <b>diabetic retinopathy</b> in a sample of puerperae with type 1 diabetes.[Pubmed 2002:12495297];	699	Disease	Diabetic Retinopathy	Diabetic Retinopathy;Retinal abnormality - diabetes-related;diabetic retinopathy--an;diabetic-retinopathy;retinopathy diabetic;retinopathy of diabetic;	Mesh_UI:D003930;Mesh_MN:C11.768.257;Mesh_MN:C14.907.320.382;Mesh_MN:C19.246.099.500.382;DOID:8947;NCI:C34538;ICD9CM:362.0;UMLS_CUI:C0011884;SNOMEDCT_US_2016_03_01:141196007;SNOMEDCT_US_2016_03_01:154678005;SNOMEDCT_US_2016_03_01:155107006;SNOMEDCT_US_2016_03_01:163997001;SNOMEDCT_US_2016_03_01:193353002;SNOMEDCT_US_2016_03_01:267471001;SNOMEDCT_US_2016_03_01:309595004;SNOMEDCT_US_2016_03_01:48550…	4339840	Gene	ACP1	acid phosphatase 1, soluble;ACP1;HAAP;LMW-PTP;LMWPTP;Adipocyte acid phosphatase;cytosolic low molecular weight acid phosphatase;cytosolic low-molecular-weight acid phosphatase;EC 3.1.3.2;EC 3.1.3.48;lmw ptp;lmw ptpase;LMW-PTPase;Low molecular weight cytosolic acid phosphatase;Low molecular weight phosphotyrosine protein phosphatase;low molecular weight phosphotyrosine-protein phosphatase;low mole…	SWISSPROT_AC:P24666;SWISSPROT_ID:PPAC_HUMAN;GeneID:52;Ensembl:ENSG00000143727;HGNC:HGNC:122;MIM:171500;Vega:OTTHUMG00000086933;protein_accession:AAB27085.1;protein_accession:AAB59354.1;protein_accession:AAB59355.1;protein_accession:AAB59628.1;protein_accession:AAC52067.1;protein_accession:AAH07422.1;protein_accession:AAI06012.1;protein_accession:AAP35800.1;protein_accession:AAY14958.1;protein_acc…
31900214	Diabetic Retinopathy -- ADM	association	Pubmed:12566874;Pubmed:19216096;Pubmed 2011:23316263;Pubmed central 2014:3945807;Pubmed central 2012:3369892;Pubmed central 2010:2834643;	The AM levels in the vitreous fluid of patients with <b>DR</b> (22.9 +/- 7.9 fmol/ml) were found to be significantly higher than the corresponding <b>AM</b> levels in patients with macular holes (4.7 +/- 1.1 fmol/ml) (p &lt; 0.05).[Pubmed:12566874];These results indicate that the increase in the vitreous <b>AM</b> is related to <b>DR</b>.[Pubmed:12566874];Correlation of electroretinography b-wave…	699	Disease	Diabetic Retinopathy	Diabetic Retinopathy;Retinal abnormality - diabetes-related;diabetic retinopathy--an;diabetic-retinopathy;retinopathy diabetic;retinopathy of diabetic;	Mesh_UI:D003930;Mesh_MN:C11.768.257;Mesh_MN:C14.907.320.382;Mesh_MN:C19.246.099.500.382;DOID:8947;NCI:C34538;ICD9CM:362.0;UMLS_CUI:C0011884;SNOMEDCT_US_2016_03_01:141196007;SNOMEDCT_US_2016_03_01:154678005;SNOMEDCT_US_2016_03_01:155107006;SNOMEDCT_US_2016_03_01:163997001;SNOMEDCT_US_2016_03_01:193353002;SNOMEDCT_US_2016_03_01:267471001;SNOMEDCT_US_2016_03_01:309595004;SNOMEDCT_US_2016_03_01:48550…	11330	Protein	ADM	ADM;ADML;AM;adrenomedullin;am-an;am-type;PAMP;pamp-type;	SWISSPROT_AC:P35318;SWISSPROT_ID:ADML_HUMAN;EMBL:AK312893;EMBL:BC015961;EMBL:BT006902;EMBL:CH471064;EMBL:CR541995;EMBL:D14874;EMBL:D43639;EMBL:DQ143945;EMBL:S73906;RefSeq:NP_001115.1;ProteinModelPortal:P35318;STRING:9606.ENSP00000278175;SWISSPROT_AC_OLD:B2R793;SWISSPROT_AC_OLD:D3DQV3;SWISSPROT_AC_OLD:Q6FGW2;SMR:P35318;GeneID:133;KEGG:hsa:133;PIR:JC2351;eggNOG:ENOG410IK4C;eggNOG:ENOG41120TV;UniGen…
31900268	Diabetic Retinopathy -- Adrenomedullin	association	Pubmed:12566874;Pubmed:19216096;Pubmed 2011:23316263;Pubmed central 2014:3945807;Pubmed central 2012:3369892;Pubmed central 2010:2834643;	The AM levels in the vitreous fluid of patients with <b>DR</b> (22.9 +/- 7.9 fmol/ml) were found to be significantly higher than the corresponding <b>AM</b> levels in patients with macular holes (4.7 +/- 1.1 fmol/ml) (p &lt; 0.05).[Pubmed:12566874];These results indicate that the increase in the vitreous <b>AM</b> is related to <b>DR</b>.[Pubmed:12566874];Correlation of electroretinography b-wave…	699	Disease	Diabetic Retinopathy	Diabetic Retinopathy;Retinal abnormality - diabetes-related;diabetic retinopathy--an;diabetic-retinopathy;retinopathy diabetic;retinopathy of diabetic;	Mesh_UI:D003930;Mesh_MN:C11.768.257;Mesh_MN:C14.907.320.382;Mesh_MN:C19.246.099.500.382;DOID:8947;NCI:C34538;ICD9CM:362.0;UMLS_CUI:C0011884;SNOMEDCT_US_2016_03_01:141196007;SNOMEDCT_US_2016_03_01:154678005;SNOMEDCT_US_2016_03_01:155107006;SNOMEDCT_US_2016_03_01:163997001;SNOMEDCT_US_2016_03_01:193353002;SNOMEDCT_US_2016_03_01:267471001;SNOMEDCT_US_2016_03_01:309595004;SNOMEDCT_US_2016_03_01:48550…	11331	Protein	Adrenomedullin	Adrenomedullin;AM;am-an;am-type;	TMP_SWISSPROT_AC:P35318_AM;PARENT_SWISSPROT_AC:P35318;PARENT_SWISSPROT_ID:ADML_HUMAN;
31900300	Diabetic Retinopathy -- ADM	association	Pubmed:12566874;Pubmed:19216096;Pubmed 2011:23316263;Pubmed central 2014:3945807;Pubmed central 2012:3369892;Pubmed central 2010:2834643;	The AM levels in the vitreous fluid of patients with <b>DR</b> (22.9 +/- 7.9 fmol/ml) were found to be significantly higher than the corresponding <b>AM</b> levels in patients with macular holes (4.7 +/- 1.1 fmol/ml) (p &lt; 0.05).[Pubmed:12566874];These results indicate that the increase in the vitreous <b>AM</b> is related to <b>DR</b>.[Pubmed:12566874];Correlation of electroretinography b-wave…	699	Disease	Diabetic Retinopathy	Diabetic Retinopathy;Retinal abnormality - diabetes-related;diabetic retinopathy--an;diabetic-retinopathy;retinopathy diabetic;retinopathy of diabetic;	Mesh_UI:D003930;Mesh_MN:C11.768.257;Mesh_MN:C14.907.320.382;Mesh_MN:C19.246.099.500.382;DOID:8947;NCI:C34538;ICD9CM:362.0;UMLS_CUI:C0011884;SNOMEDCT_US_2016_03_01:141196007;SNOMEDCT_US_2016_03_01:154678005;SNOMEDCT_US_2016_03_01:155107006;SNOMEDCT_US_2016_03_01:163997001;SNOMEDCT_US_2016_03_01:193353002;SNOMEDCT_US_2016_03_01:267471001;SNOMEDCT_US_2016_03_01:309595004;SNOMEDCT_US_2016_03_01:48550…	4339910	Gene	ADM	ADM;adrenomedullin;AM;PAMP;ADML;am-an;am-type;pamp-type;	SWISSPROT_AC:P35318;SWISSPROT_ID:ADML_HUMAN;GeneID:133;Ensembl:ENSG00000148926;HGNC:HGNC:259;MIM:103275;Vega:OTTHUMG00000165907;protein_accession:AAC60642.1;protein_accession:AAH15961.1;protein_accession:AAP35548.1;protein_accession:AAZ38717.1;protein_accession:BAA03589.1;protein_accession:BAA07756.1;protein_accession:BAG35740.1;protein_accession:CAG46792.1;protein_accession:CBX47636.1;protein_ac…
32108137	Diabetic Retinopathy -- MTHFR	association	Pubmed:18280442;Pubmed 2014:25324196;Pubmed 2003:12766148;Pubmed central 2016:4997492;Pubmed central 2009:2731535;	To support our suggestion, we examined in detail the association of <b>MTHFR</b> polymorphism with <b>diabetic retinopathy</b> and nephropathy in Japanese type 2 diabetic patients.[Pubmed:18280442];Genetic variants in ICAM1, PPARGC1A and <b>MTHFR</b> are potentially associated with different phenotypes of <b>diabetic retinopathy</b>.[Pubmed 2014:25324196];No association between the <b>MTHFR</b> g…	699	Disease	Diabetic Retinopathy	Diabetic Retinopathy;Retinal abnormality - diabetes-related;diabetic retinopathy--an;diabetic-retinopathy;retinopathy diabetic;retinopathy of diabetic;	Mesh_UI:D003930;Mesh_MN:C11.768.257;Mesh_MN:C14.907.320.382;Mesh_MN:C19.246.099.500.382;DOID:8947;NCI:C34538;ICD9CM:362.0;UMLS_CUI:C0011884;SNOMEDCT_US_2016_03_01:141196007;SNOMEDCT_US_2016_03_01:154678005;SNOMEDCT_US_2016_03_01:155107006;SNOMEDCT_US_2016_03_01:163997001;SNOMEDCT_US_2016_03_01:193353002;SNOMEDCT_US_2016_03_01:267471001;SNOMEDCT_US_2016_03_01:309595004;SNOMEDCT_US_2016_03_01:48550…	258081	Protein	MTHFR	EC 1.5.1.20;Methylenetetrahydrofolate reductase;MTHFR;MTHR;methylenetetrahydrofolate-reductase;	SWISSPROT_AC:P42898;SWISSPROT_ID:MTHR_HUMAN;EMBL:AF105977;EMBL:AF105978;EMBL:AF105979;EMBL:AF105980;EMBL:AF105981;EMBL:AF105982;EMBL:AF105983;EMBL:AF105984;EMBL:AF105985;EMBL:AF105986;EMBL:AF105987;EMBL:AF398930;EMBL:AJ237672;EMBL:AK312907;EMBL:AL953897;EMBL:AY046562;EMBL:AY338232;EMBL:BC053509;EMBL:CH471130;EMBL:U09806;RefSeq:NP_001317287.1;RefSeq:NP_005948.3;RefSeq:XP_005263517.1;RefSeq:XP_0052…
32322192	Diabetic Retinopathy -- SLO	association	Pubmed 2003:14717492;	Comparison of venous filling times and <b>SLO</b> findings at each quadrant region in <b>diabetic retinopathy</b>.[Pubmed 2003:14717492];	699	Disease	Diabetic Retinopathy	Diabetic Retinopathy;Retinal abnormality - diabetes-related;diabetic retinopathy--an;diabetic-retinopathy;retinopathy diabetic;retinopathy of diabetic;	Mesh_UI:D003930;Mesh_MN:C11.768.257;Mesh_MN:C14.907.320.382;Mesh_MN:C19.246.099.500.382;DOID:8947;NCI:C34538;ICD9CM:362.0;UMLS_CUI:C0011884;SNOMEDCT_US_2016_03_01:141196007;SNOMEDCT_US_2016_03_01:154678005;SNOMEDCT_US_2016_03_01:155107006;SNOMEDCT_US_2016_03_01:163997001;SNOMEDCT_US_2016_03_01:193353002;SNOMEDCT_US_2016_03_01:267471001;SNOMEDCT_US_2016_03_01:309595004;SNOMEDCT_US_2016_03_01:48550…	209002	Protein	SLO	BK channel;BKCA alpha;Calcium-activated potassium channel subunit alpha-1;Calcium-activated potassium channel, subfamily M subunit alpha-1;hSlo;K(VCA)alpha;KCa1.1;KCMA1;KCNMA;KCNMA1;Maxi K channel;MaxiK;SLO;Slo homolog;Slo-alpha;Slo1;Slowpoke homolog;bA205K10.1;bk-channel;bk-type channel;bkca-alpha;bkcaalpha;BKTM;channel bk;channel of bk-type;channel of the bk-type;channel-bk;kc a 1.1;kca 1.1;kca…	SWISSPROT_AC:Q12791;SWISSPROT_ID:KCMA1_HUMAN;EMBL:AB113382;EMBL:AB113575;EMBL:AC011439;EMBL:AC021032;EMBL:AC067745;EMBL:AF025999;EMBL:AF118141;EMBL:AL157833;EMBL:AL607069;EMBL:AL627447;EMBL:AL731556;EMBL:AL731560;EMBL:AL731575;EMBL:AY040849;EMBL:BC062659;EMBL:BC137115;EMBL:BC137137;EMBL:CH471083;EMBL:U02632;EMBL:U09384;EMBL:U11058;EMBL:U11717;EMBL:U13913;EMBL:U23767;RefSeq:NP_001014797.1;RefSeq:N…
32322223	Diabetic Retinopathy -- KCNMA1	association	Pubmed 2003:14717492;	Comparison of venous filling times and <b>SLO</b> findings at each quadrant region in <b>diabetic retinopathy</b>.[Pubmed 2003:14717492];	699	Disease	Diabetic Retinopathy	Diabetic Retinopathy;Retinal abnormality - diabetes-related;diabetic retinopathy--an;diabetic-retinopathy;retinopathy diabetic;retinopathy of diabetic;	Mesh_UI:D003930;Mesh_MN:C11.768.257;Mesh_MN:C14.907.320.382;Mesh_MN:C19.246.099.500.382;DOID:8947;NCI:C34538;ICD9CM:362.0;UMLS_CUI:C0011884;SNOMEDCT_US_2016_03_01:141196007;SNOMEDCT_US_2016_03_01:154678005;SNOMEDCT_US_2016_03_01:155107006;SNOMEDCT_US_2016_03_01:163997001;SNOMEDCT_US_2016_03_01:193353002;SNOMEDCT_US_2016_03_01:267471001;SNOMEDCT_US_2016_03_01:309595004;SNOMEDCT_US_2016_03_01:48550…	4342895	Gene	KCNMA1	bA205K10.1;BKTM;hSlo;KCa1.1;KCNMA1;MaxiK;mSLO1;potassium calcium-activated channel subfamily M alpha 1;SAKCA;SLO;SLO-ALPHA;SLO1;BK channel;bk-channel;bk-type channel;BKCA alpha;bkca-alpha;bkcaalpha;Calcium-activated potassium channel subunit alpha-1;Calcium-activated potassium channel, subfamily M subunit alpha-1;channel bk;channel of bk-type;channel of the bk-type;channel-bk;K(VCA)alpha;kc a 1.1…	SWISSPROT_AC:Q12791;SWISSPROT_ID:KCMA1_HUMAN;GeneID:3778;Ensembl:ENSG00000156113;HGNC:HGNC:6284;MIM:600150;Vega:OTTHUMG00000018543;protein_accession:AAA50173.1;protein_accession:AAA50216.1;protein_accession:AAA85104.1;protein_accession:AAA92290.1;protein_accession:AAB65837.1;protein_accession:AAB88802.1;protein_accession:AAC50353.1;protein_accession:AAD21968.1;protein_accession:AAD31173.1;protein…
32385687	Diabetic Retinopathy -- Y2 receptor	association	Pubmed 2004:15181979;	Neuropeptide Y and <b>Y2-receptor</b> are involved in development of <b>diabetic retinopathy</b> and retinal neovascularization.[Pubmed 2004:15181979];NPY and <b>Y2-receptor</b> play important roles in <b>diabetic retinopathy</b> and retinal neovascularization and are thus potential new targets for drug molecules for treatment of retinopathy.[Pubmed 2004:15181979];	699	Disease	Diabetic Retinopathy	Diabetic Retinopathy;Retinal abnormality - diabetes-related;diabetic retinopathy--an;diabetic-retinopathy;retinopathy diabetic;retinopathy of diabetic;	Mesh_UI:D003930;Mesh_MN:C11.768.257;Mesh_MN:C14.907.320.382;Mesh_MN:C19.246.099.500.382;DOID:8947;NCI:C34538;ICD9CM:362.0;UMLS_CUI:C0011884;SNOMEDCT_US_2016_03_01:141196007;SNOMEDCT_US_2016_03_01:154678005;SNOMEDCT_US_2016_03_01:155107006;SNOMEDCT_US_2016_03_01:163997001;SNOMEDCT_US_2016_03_01:193353002;SNOMEDCT_US_2016_03_01:267471001;SNOMEDCT_US_2016_03_01:309595004;SNOMEDCT_US_2016_03_01:48550…	280228	Protein	Y2 receptor	Neuropeptide Y receptor type 2;NPY-Y2 receptor;NPY2-R;NPY2R;Y2 receptor;neuropeptide y receptor 2;neuropeptide y receptor subtype y2;neuropeptide Y receptor Y2;neuropeptide y receptor-2;neuropeptide y y 2 receptor;neuropeptide y y2 receptor;neuropeptide y y2-receptor;neuropeptide y-y2 receptor;neuropeptide-y y2-receptor;npy receptor subtype y2;npy receptor y2;npy y2 -receptor;npy y2 receptor;npy …	SWISSPROT_AC:P49146;SWISSPROT_ID:NPY2R_HUMAN;EMBL:AC104407;EMBL:AY236540;EMBL:BC075052;EMBL:BC075053;EMBL:CH471056;EMBL:U32500;EMBL:U36269;EMBL:U42389;EMBL:U42766;EMBL:U50146;EMBL:U76254;RefSeq:NP_000901.1;RefSeq:XP_005263090.1;RefSeq:XP_005263091.1;ProteinModelPortal:P49146;STRING:9606.ENSP00000332591;SWISSPROT_AC_OLD:Q13281;SWISSPROT_AC_OLD:Q13457;SWISSPROT_AC_OLD:Q4W5G7;SWISSPROT_AC_OLD:Q6AZZ6…
32385748	Diabetic Retinopathy -- NPY2R	association	Pubmed 2004:15181979;	Neuropeptide Y and <b>Y2-receptor</b> are involved in development of <b>diabetic retinopathy</b> and retinal neovascularization.[Pubmed 2004:15181979];NPY and <b>Y2-receptor</b> play important roles in <b>diabetic retinopathy</b> and retinal neovascularization and are thus potential new targets for drug molecules for treatment of retinopathy.[Pubmed 2004:15181979];	699	Disease	Diabetic Retinopathy	Diabetic Retinopathy;Retinal abnormality - diabetes-related;diabetic retinopathy--an;diabetic-retinopathy;retinopathy diabetic;retinopathy of diabetic;	Mesh_UI:D003930;Mesh_MN:C11.768.257;Mesh_MN:C14.907.320.382;Mesh_MN:C19.246.099.500.382;DOID:8947;NCI:C34538;ICD9CM:362.0;UMLS_CUI:C0011884;SNOMEDCT_US_2016_03_01:141196007;SNOMEDCT_US_2016_03_01:154678005;SNOMEDCT_US_2016_03_01:155107006;SNOMEDCT_US_2016_03_01:163997001;SNOMEDCT_US_2016_03_01:193353002;SNOMEDCT_US_2016_03_01:267471001;SNOMEDCT_US_2016_03_01:309595004;SNOMEDCT_US_2016_03_01:48550…	4343723	Gene	NPY2R	neuropeptide Y receptor Y2;NPY2-R;NPY2R;neuropeptide y receptor 2;neuropeptide y receptor subtype y2;Neuropeptide Y receptor type 2;neuropeptide y receptor-2;neuropeptide y y 2 receptor;neuropeptide y y2 receptor;neuropeptide y y2-receptor;neuropeptide y-y2 receptor;neuropeptide-y y2-receptor;npy receptor subtype y2;npy receptor y2;npy y2 -receptor;npy y2 receptor;npy y2-receptor;NPY-Y2 receptor;…	SWISSPROT_AC:P49146;SWISSPROT_ID:NPY2R_HUMAN;GeneID:4887;Ensembl:ENSG00000185149;HGNC:HGNC:7957;MIM:162642;Vega:OTTHUMG00000161485;protein_accession:AAA93170.1;protein_accession:AAB04120.1;protein_accession:AAB07760.1;protein_accession:AAC50281.1;protein_accession:AAC51115.1;protein_accession:AAD00248.1;protein_accession:AAH75052.2;protein_accession:AAH75053.2;protein_accession:AAO92062.1;protein…
32608239	Diabetic Retinopathy -- Rhodopsin	association	Pubmed 2004:15251955;Pubmed 2008:18837956;Pubmed 2017:28390926;	The results suggest that there is an increase in circulatory <b>RHO</b> mRNA with the severity of <b>diabetic retinopathy</b>.[Pubmed 2004:15251955];In a previous study we demonstrated the presence and diagnostic usefulness of circulating <b>rhodopsin</b> mRNA in the assessment of <b>diabetic retinopathy</b> (DR).[Pubmed 2008:18837956];We developed and validated a digital ELISA method for quantif…	699	Disease	Diabetic Retinopathy	Diabetic Retinopathy;Retinal abnormality - diabetes-related;diabetic retinopathy--an;diabetic-retinopathy;retinopathy diabetic;retinopathy of diabetic;	Mesh_UI:D003930;Mesh_MN:C11.768.257;Mesh_MN:C14.907.320.382;Mesh_MN:C19.246.099.500.382;DOID:8947;NCI:C34538;ICD9CM:362.0;UMLS_CUI:C0011884;SNOMEDCT_US_2016_03_01:141196007;SNOMEDCT_US_2016_03_01:154678005;SNOMEDCT_US_2016_03_01:155107006;SNOMEDCT_US_2016_03_01:163997001;SNOMEDCT_US_2016_03_01:193353002;SNOMEDCT_US_2016_03_01:267471001;SNOMEDCT_US_2016_03_01:309595004;SNOMEDCT_US_2016_03_01:48550…	294144	Protein	Rhodopsin	OPN2;OPSD;Opsin-2;RHO;Rhodopsin;CSNBAD1;opn-2;opsin 2;rhodopsin-type;rp 4;rp-4;rp-iv;RP4;	SWISSPROT_AC:P08100;SWISSPROT_ID:OPSD_HUMAN;EMBL:AB065668;EMBL:BC112104;EMBL:BC112106;EMBL:BX537381;EMBL:S81166;EMBL:U16824;EMBL:U49742;RefSeq:NP_000530.1;ProteinModelPortal:P08100;STRING:9606.ENSP00000296271;SWISSPROT_AC_OLD:Q16414;SWISSPROT_AC_OLD:Q2M249;SMR:P08100;GeneID:6010;KEGG:hsa:6010;PIR:A41200;eggNOG:ENOG410XRW9;eggNOG:KOG3656;UniGene:Hs.247565;GO:GO:0000139;GO:GO:0001523;GO:GO:0001750;…
32661231	Diabetic Retinopathy -- Adiponectin	association	Pubmed 2004:15248834;Pubmed 2008:17970779;Pubmed 2008:18680072;Pubmed 2014:24534238;Pubmed 2011:25610154;Pubmed central 2015:4664538;Pubmed central 2015:4877896;Pubmed central 2014:3944937;Pubmed central 2014:4267464;Pubmed central 2014:4296704;Pubmed central 2013:3733906;Pubmed central 2013:4020339;	<b>Adiponectin</b> may play a part in the pathogenesis of <b>diabetic retinopathy</b>.[Pubmed 2004:15248834];Our findings suggest that <b>adiponectin</b> may take part in the pathogenesis of <b>diabetic retinopathy</b>.[Pubmed 2004:15248834];Serum total <b>adiponectin</b> was found to have increased in the advanced stages of <b>diabetic retinopathy</b> (mean +/- SE, none, 6.9 +/- 0.3; simple, 8.3…	699	Disease	Diabetic Retinopathy	Diabetic Retinopathy;Retinal abnormality - diabetes-related;diabetic retinopathy--an;diabetic-retinopathy;retinopathy diabetic;retinopathy of diabetic;	Mesh_UI:D003930;Mesh_MN:C11.768.257;Mesh_MN:C14.907.320.382;Mesh_MN:C19.246.099.500.382;DOID:8947;NCI:C34538;ICD9CM:362.0;UMLS_CUI:C0011884;SNOMEDCT_US_2016_03_01:141196007;SNOMEDCT_US_2016_03_01:154678005;SNOMEDCT_US_2016_03_01:155107006;SNOMEDCT_US_2016_03_01:163997001;SNOMEDCT_US_2016_03_01:193353002;SNOMEDCT_US_2016_03_01:267471001;SNOMEDCT_US_2016_03_01:309595004;SNOMEDCT_US_2016_03_01:48550…	11281	Protein	Adiponectin	30 kDa adipocyte complement-related protein;ACDC;ACRP30;ADIPO;Adipocyte complement-related 30 kDa protein;Adipocyte, C1q and collagen domain-containing protein;Adiponectin;ADIPOQ;Adipose most abundant gene transcript 1 protein;apM-1;APM1;GBP28;Gelatin-binding protein;30-kda adipocyte complement-related protein;acrp 30;acrp-30;adiponectin, C1Q and collagen domain containing;adiponectin--an;adipone…	SWISSPROT_AC:Q15848;SWISSPROT_ID:ADIPO_HUMAN;EMBL:AB012165;EMBL:AJ131460;EMBL:AJ131461;EMBL:BC054496;EMBL:BC096308;EMBL:BC096309;EMBL:BC096310;EMBL:BC096311;EMBL:D45371;RefSeq:NP_001171271.1;RefSeq:NP_004788.1;ProteinModelPortal:Q15848;STRING:9606.ENSP00000320709;SWISSPROT_AC_OLD:Q58EX9;SMR:Q15848;GeneID:9370;KEGG:hsa:9370;PIR:JC4708;eggNOG:ENOG410IHSJ;eggNOG:ENOG4111F5K;UniGene:Hs.80485;GO:GO:00…
32715238	Diabetic Retinopathy -- CTGF	association	Pubmed 2004:15258030;Pubmed 2015:25819453;Pubmed central 2014:3907889;Pubmed central 2012:3327439;Pubmed central 2010:2889783;Pubmed central 2016:5035004;	The results suggest a distinct, but as yet unidentified, role of <b>CTGF</b> in the pathogenesis of <b>diabetic retinopathy</b>.[Pubmed 2004:15258030];The role of <b>CTGF</b> in <b>diabetic retinopathy</b>.[Pubmed 2015:25819453];Therefore, results from cell culture, diabetic patients and animal models suggest that <b>CTGF</b> is involved in the progression of <b>DR</b> by increasing the tendency …	699	Disease	Diabetic Retinopathy	Diabetic Retinopathy;Retinal abnormality - diabetes-related;diabetic retinopathy--an;diabetic-retinopathy;retinopathy diabetic;retinopathy of diabetic;	Mesh_UI:D003930;Mesh_MN:C11.768.257;Mesh_MN:C14.907.320.382;Mesh_MN:C19.246.099.500.382;DOID:8947;NCI:C34538;ICD9CM:362.0;UMLS_CUI:C0011884;SNOMEDCT_US_2016_03_01:141196007;SNOMEDCT_US_2016_03_01:154678005;SNOMEDCT_US_2016_03_01:155107006;SNOMEDCT_US_2016_03_01:163997001;SNOMEDCT_US_2016_03_01:193353002;SNOMEDCT_US_2016_03_01:267471001;SNOMEDCT_US_2016_03_01:309595004;SNOMEDCT_US_2016_03_01:48550…	84063	Protein	CTGF	CCN family member 2;CCN2;Connective tissue growth factor;CTGF;HCS24;Hypertrophic chondrocyte-specific protein 24;IBP-8;IGF-binding protein 8;IGFBP-8;IGFBP8;Insulin-like growth factor-binding protein 8;connective tissue-growth factor;connective-tissue growth factor;connective-tissue growth-factor;factor connective tissue growth;growth factor connective tissue;growth factor of connective tissue;gro…	SWISSPROT_AC:P29279;SWISSPROT_ID:CTGF_HUMAN;EMBL:AF316366;EMBL:AF316367;EMBL:AF316368;EMBL:AL354866;EMBL:AY395801;EMBL:AY550024;EMBL:BT019794;EMBL:BT019795;EMBL:CH471051;EMBL:CR541759;EMBL:M92934;EMBL:U14750;EMBL:X78947;EMBL:X92511;RefSeq:NP_001892.1;ProteinModelPortal:P29279;STRING:9606.ENSP00000356954;SWISSPROT_AC_OLD:E1P578;SWISSPROT_AC_OLD:Q6LCY0;SWISSPROT_AC_OLD:Q96A79;SWISSPROT_AC_OLD:Q96QX…
32715272	Diabetic Retinopathy -- CTGF	association	Pubmed 2004:15258030;Pubmed 2015:25819453;Pubmed central 2014:3907889;Pubmed central 2012:3327439;Pubmed central 2010:2889783;Pubmed central 2016:5035004;	The results suggest a distinct, but as yet unidentified, role of <b>CTGF</b> in the pathogenesis of <b>diabetic retinopathy</b>.[Pubmed 2004:15258030];The role of <b>CTGF</b> in <b>diabetic retinopathy</b>.[Pubmed 2015:25819453];Therefore, results from cell culture, diabetic patients and animal models suggest that <b>CTGF</b> is involved in the progression of <b>DR</b> by increasing the tendency …	699	Disease	Diabetic Retinopathy	Diabetic Retinopathy;Retinal abnormality - diabetes-related;diabetic retinopathy--an;diabetic-retinopathy;retinopathy diabetic;retinopathy of diabetic;	Mesh_UI:D003930;Mesh_MN:C11.768.257;Mesh_MN:C14.907.320.382;Mesh_MN:C19.246.099.500.382;DOID:8947;NCI:C34538;ICD9CM:362.0;UMLS_CUI:C0011884;SNOMEDCT_US_2016_03_01:141196007;SNOMEDCT_US_2016_03_01:154678005;SNOMEDCT_US_2016_03_01:155107006;SNOMEDCT_US_2016_03_01:163997001;SNOMEDCT_US_2016_03_01:193353002;SNOMEDCT_US_2016_03_01:267471001;SNOMEDCT_US_2016_03_01:309595004;SNOMEDCT_US_2016_03_01:48550…	4341023	Gene	CTGF	CCN2;connective tissue growth factor;CTGF;HCS24;IGFBP8;NOV2;CCN family member 2;connective tissue-growth factor;connective-tissue growth factor;connective-tissue growth-factor;factor connective tissue growth;growth factor connective tissue;growth factor of connective tissue;growth factor of the connective tissue;hcs 24;Hypertrophic chondrocyte-specific protein 24;IBP-8;IGF-binding protein 8;IGFBP…	SWISSPROT_AC:P29279;SWISSPROT_ID:CTGF_HUMAN;GeneID:1490;Ensembl:ENSG00000118523;HGNC:HGNC:2500;MIM:121009;Vega:OTTHUMG00000015573;protein_accession:AAA75378.1;protein_accession:AAA91279.1;protein_accession:AAH87839.1;protein_accession:AAK60505.1;protein_accession:AAK60506.1;protein_accession:AAK60507.1;protein_accession:AAQ95223.1;protein_accession:AAS55639.1;protein_accession:AAV38597.1;protein_…
32777964	Diabetic Retinopathy -- Resistin	association	Pubmed 2004:15523596;	There was no correlation between <b>resistin</b> levels and occurrence of <b>diabetic retinopathy</b> or nephropathy.[Pubmed 2004:15523596];	699	Disease	Diabetic Retinopathy	Diabetic Retinopathy;Retinal abnormality - diabetes-related;diabetic retinopathy--an;diabetic-retinopathy;retinopathy diabetic;retinopathy of diabetic;	Mesh_UI:D003930;Mesh_MN:C11.768.257;Mesh_MN:C14.907.320.382;Mesh_MN:C19.246.099.500.382;DOID:8947;NCI:C34538;ICD9CM:362.0;UMLS_CUI:C0011884;SNOMEDCT_US_2016_03_01:141196007;SNOMEDCT_US_2016_03_01:154678005;SNOMEDCT_US_2016_03_01:155107006;SNOMEDCT_US_2016_03_01:163997001;SNOMEDCT_US_2016_03_01:193353002;SNOMEDCT_US_2016_03_01:267471001;SNOMEDCT_US_2016_03_01:309595004;SNOMEDCT_US_2016_03_01:48550…	361314	Protein	Resistin	Adipose tissue-specific secretory factor;ADSF;C/EBP-epsilon-regulated myeloid-specific secreted cysteine-rich protein;Cysteine-rich secreted protein A12-alpha-like 2;Cysteine-rich secreted protein FIZZ3;FIZZ3;HXCP1;Resistin;RETN;RSTN;adipose-tissue-specific secretory factor;RETN1;xcp-1;XCP1;	SWISSPROT_AC:Q9HD89;SWISSPROT_ID:RETN_HUMAN;EMBL:AB111910;EMBL:AC008763;EMBL:AF205952;EMBL:AF290874;EMBL:AF323081;EMBL:AF352730;EMBL:AY207314;EMBL:AY359066;EMBL:BC069302;EMBL:BC101554;EMBL:BC101560;EMBL:CH471139;EMBL:DQ301958;RefSeq:NP_001180303.1;RefSeq:NP_065148.1;ProteinModelPortal:Q9HD89;STRING:9606.ENSP00000221515;SWISSPROT_AC_OLD:D6W649;SWISSPROT_AC_OLD:Q540D9;SWISSPROT_AC_OLD:Q76B53;SMR:Q9…
32777992	Diabetic Retinopathy -- RETN	association	Pubmed 2004:15523596;	There was no correlation between <b>resistin</b> levels and occurrence of <b>diabetic retinopathy</b> or nephropathy.[Pubmed 2004:15523596];	699	Disease	Diabetic Retinopathy	Diabetic Retinopathy;Retinal abnormality - diabetes-related;diabetic retinopathy--an;diabetic-retinopathy;retinopathy diabetic;retinopathy of diabetic;	Mesh_UI:D003930;Mesh_MN:C11.768.257;Mesh_MN:C14.907.320.382;Mesh_MN:C19.246.099.500.382;DOID:8947;NCI:C34538;ICD9CM:362.0;UMLS_CUI:C0011884;SNOMEDCT_US_2016_03_01:141196007;SNOMEDCT_US_2016_03_01:154678005;SNOMEDCT_US_2016_03_01:155107006;SNOMEDCT_US_2016_03_01:163997001;SNOMEDCT_US_2016_03_01:193353002;SNOMEDCT_US_2016_03_01:267471001;SNOMEDCT_US_2016_03_01:309595004;SNOMEDCT_US_2016_03_01:48550…	4353276	Gene	RETN	ADSF;FIZZ3;resistin;RETN;RETN1;RSTN;XCP1;Adipose tissue-specific secretory factor;adipose-tissue-specific secretory factor;C/EBP-epsilon-regulated myeloid-specific secreted cysteine-rich protein;Cysteine-rich secreted protein A12-alpha-like 2;Cysteine-rich secreted protein FIZZ3;HXCP1;xcp-1;	SWISSPROT_AC:Q9HD89;SWISSPROT_ID:RETN_HUMAN;GeneID:56729;Ensembl:ENSG00000104918;HGNC:HGNC:20389;MIM:605565;Vega:OTTHUMG00000182503;protein_accession:AAG02144.1;protein_accession:AAG59824.1;protein_accession:AAH69302.1;protein_accession:AAI01555.1;protein_accession:AAI01561.1;protein_accession:AAK18621.1;protein_accession:AAK83106.1;protein_accession:AAO38860.1;protein_accession:AAQ89425.1;protei…
32801856	Diabetic Retinopathy -- IL-1 beta	association	Pubmed 2004:15377563;Pubmed central 2017:5447273;Pubmed central 2016:5412186;	Role of <b>interleukin-1beta</b> in the pathogenesis of <b>diabetic retinopathy</b>.[Pubmed 2004:15377563];In conclusion, <b>IL-1ÃŽÂ²</b> might play a key role in <b>diabetic retinopathy</b>, affecting microglial and macroglial cells and ultimately contributing to neural changes observed in diabetic patients.[Pubmed central 2017:5447273];In conclusion, <b>IL-1?</b> might play a key role in <b>dia…	699	Disease	Diabetic Retinopathy	Diabetic Retinopathy;Retinal abnormality - diabetes-related;diabetic retinopathy--an;diabetic-retinopathy;retinopathy diabetic;retinopathy of diabetic;	Mesh_UI:D003930;Mesh_MN:C11.768.257;Mesh_MN:C14.907.320.382;Mesh_MN:C19.246.099.500.382;DOID:8947;NCI:C34538;ICD9CM:362.0;UMLS_CUI:C0011884;SNOMEDCT_US_2016_03_01:141196007;SNOMEDCT_US_2016_03_01:154678005;SNOMEDCT_US_2016_03_01:155107006;SNOMEDCT_US_2016_03_01:163997001;SNOMEDCT_US_2016_03_01:193353002;SNOMEDCT_US_2016_03_01:267471001;SNOMEDCT_US_2016_03_01:309595004;SNOMEDCT_US_2016_03_01:48550…	197391	Protein	IL-1 beta	Catabolin;IL-1 beta;IL1B;IL1F2;Interleukin-1 beta;1 beta interleukin;1 beta-interleukin;1-beta interleukin;il - 1beta;il -1;il -1b;il -1beta;il 1;il 1 beta;il 1-beta;il 1b;il 1beta;il type i;il- 1;il- 1 beta;il- 1b;il- 1beta;il- i;il--1;il--1 beta;IL-1;il-1 -beta;il-1 b;il-1-b;il-1-type;il-1beta;il-i;il-i beta;il-ibeta;il-type 1;IL1-BETA;interleukin - 1 beta;interleukin -1 b;interleukin -1 beta;i…	SWISSPROT_AC:P01584;SWISSPROT_ID:IL1B_HUMAN;EMBL:AC079753;EMBL:AY137079;EMBL:BC008678;EMBL:BN000002;EMBL:BT007213;EMBL:CH471217;EMBL:CR407679;EMBL:K02770;EMBL:M15330;EMBL:M15840;EMBL:M54933;EMBL:X02532;EMBL:X04500;EMBL:X56087;RefSeq:NP_000567.1;ProteinModelPortal:P01584;STRING:9606.ENSP00000263341;SWISSPROT_AC_OLD:Q53X59;SWISSPROT_AC_OLD:Q53XX2;SWISSPROT_AC_OLD:Q7M4S7;SWISSPROT_AC_OLD:Q7RU01;SWIS…
32887819	Diabetic Retinopathy -- MCP-1	association	Pubmed 2013:23525314;Pubmed 2004:15569131;Pubmed 2015:25913234;Pubmed 2014:24809310;Pubmed 2016:25981750;Pubmed 2016:27505625;Pubmed central 2015:4664538;Pubmed central 2015:4691154;Pubmed central 2008:2276180;Pubmed central 2012:3457631;Pubmed central 2013:3584267;Pubmed central 2013:3635614;Pubmed central 2013:3733907;Pubmed central 2018:5796059;	This study aimed to assess the circulating levels of activated nuclear factor kappa B p65 and <b>monocyte chemotactic protein-1</b> in <b>diabetic retinopathy</b> patients who were taking antihyperglycemic and antihypertensive drugs.[Pubmed 2013:23525314];This study demonstrated the significant attenuation of both the nuclear factor kappa B p65 and circulating <b>monocyte chemotactic protein-1</b…	699	Disease	Diabetic Retinopathy	Diabetic Retinopathy;Retinal abnormality - diabetes-related;diabetic retinopathy--an;diabetic-retinopathy;retinopathy diabetic;retinopathy of diabetic;	Mesh_UI:D003930;Mesh_MN:C11.768.257;Mesh_MN:C14.907.320.382;Mesh_MN:C19.246.099.500.382;DOID:8947;NCI:C34538;ICD9CM:362.0;UMLS_CUI:C0011884;SNOMEDCT_US_2016_03_01:141196007;SNOMEDCT_US_2016_03_01:154678005;SNOMEDCT_US_2016_03_01:155107006;SNOMEDCT_US_2016_03_01:163997001;SNOMEDCT_US_2016_03_01:193353002;SNOMEDCT_US_2016_03_01:267471001;SNOMEDCT_US_2016_03_01:309595004;SNOMEDCT_US_2016_03_01:48550…	57718	Protein	MCP-1	C-C motif chemokine 2;CCL2;HC11;MCAF;MCP-1;MCP1;Monocyte chemoattractant protein 1;Monocyte chemotactic and activating factor;Monocyte chemotactic protein 1;Monocyte secretory protein JE;SCYA2;Small-inducible cytokine A2;c-c chemokine motif ligand 2;C-C motif chemokine ligand 2;c-c motif chemokine ligand-2;c-c motif ligand 2 chemokine;chemokine c-c motif ligand 2;chemokine c-c motif ligand-2;GDCF…	SWISSPROT_AC:P13500;SWISSPROT_ID:CCL2_HUMAN;EMBL:A17786;EMBL:AF519531;EMBL:AK311960;EMBL:BC009716;EMBL:BT007329;EMBL:CH471147;EMBL:M24545;EMBL:M28223;EMBL:M28224;EMBL:M28225;EMBL:M28226;EMBL:M30816;EMBL:M31625;EMBL:M31626;EMBL:M37719;EMBL:S69738;EMBL:S71513;EMBL:X14768;EMBL:Y18933;RefSeq:NP_002973.1;ProteinModelPortal:P13500;STRING:9606.ENSP00000225831;SWISSPROT_AC_OLD:B2R4V3;SWISSPROT_AC_OLD:Q9U…
32887884	Diabetic Retinopathy -- CCL2	association	Pubmed 2013:23525314;Pubmed 2004:15569131;Pubmed central 2012:3457631;Pubmed central 2013:3584267;	This study aimed to assess the circulating levels of activated nuclear factor kappa B p65 and <b>monocyte chemotactic protein-1</b> in <b>diabetic retinopathy</b> patients who were taking antihyperglycemic and antihypertensive drugs.[Pubmed 2013:23525314];This study demonstrated the significant attenuation of both the nuclear factor kappa B p65 and circulating <b>monocyte chemotactic protein-1</b…	699	Disease	Diabetic Retinopathy	Diabetic Retinopathy;Retinal abnormality - diabetes-related;diabetic retinopathy--an;diabetic-retinopathy;retinopathy diabetic;retinopathy of diabetic;	Mesh_UI:D003930;Mesh_MN:C11.768.257;Mesh_MN:C14.907.320.382;Mesh_MN:C19.246.099.500.382;DOID:8947;NCI:C34538;ICD9CM:362.0;UMLS_CUI:C0011884;SNOMEDCT_US_2016_03_01:141196007;SNOMEDCT_US_2016_03_01:154678005;SNOMEDCT_US_2016_03_01:155107006;SNOMEDCT_US_2016_03_01:163997001;SNOMEDCT_US_2016_03_01:193353002;SNOMEDCT_US_2016_03_01:267471001;SNOMEDCT_US_2016_03_01:309595004;SNOMEDCT_US_2016_03_01:48550…	4344914	Gene	CCL2	C-C motif chemokine ligand 2;CCL2;GDCF-2;HC11;HSMCR30;MCAF;MCP-1;MCP1;SCYA2;SMC-CF;c-c chemokine motif ligand 2;C-C motif chemokine 2;c-c motif chemokine ligand-2;c-c motif ligand 2 chemokine;chemokine c-c motif ligand 2;chemokine c-c motif ligand-2;hc 11;hc-11;mcp -1;mcp 1;mcp i;mcp- 1;mcp- i;mcp--1;monocyte chemoattractant protein -1;Monocyte chemoattractant protein 1;monocyte chemoattractant p…	SWISSPROT_AC:P13500;SWISSPROT_ID:CCL2_HUMAN;GeneID:6347;Ensembl:ENSG00000108691;HGNC:HGNC:10618;MIM:158105;Vega:OTTHUMG00000132887;protein_accession:AAA18102.1;protein_accession:AAA18164.1;protein_accession:AAA36330.1;protein_accession:AAA60308.1;protein_accession:AAA60309.1;protein_accession:AAA96708.1;protein_accession:AAB20651.1;protein_accession:AAB29926.1;protein_accession:AAH09716.1;protein…
32892216	Diabetic Retinopathy -- TIE2	association	Pubmed 2004:15548809;Pubmed 2016:27778249;Pubmed central 2016:5188437;	Plasma vascular endothelial growth factor, angiopoietin-2, and soluble angiopoietin receptor <b>tie-2</b> in <b>diabetic retinopathy</b>: effects of laser photocoagulation and angiotensin receptor blockade.[Pubmed 2004:15548809];Targeting <b>Tie2</b> for Treatment of <b>Diabetic Retinopathy</b> and Diabetic Macular Edema.[Pubmed 2016:27778249];There is a significant body of emerging the evidence …	699	Disease	Diabetic Retinopathy	Diabetic Retinopathy;Retinal abnormality - diabetes-related;diabetic retinopathy--an;diabetic-retinopathy;retinopathy diabetic;retinopathy of diabetic;	Mesh_UI:D003930;Mesh_MN:C11.768.257;Mesh_MN:C14.907.320.382;Mesh_MN:C19.246.099.500.382;DOID:8947;NCI:C34538;ICD9CM:362.0;UMLS_CUI:C0011884;SNOMEDCT_US_2016_03_01:141196007;SNOMEDCT_US_2016_03_01:154678005;SNOMEDCT_US_2016_03_01:155107006;SNOMEDCT_US_2016_03_01:163997001;SNOMEDCT_US_2016_03_01:193353002;SNOMEDCT_US_2016_03_01:267471001;SNOMEDCT_US_2016_03_01:309595004;SNOMEDCT_US_2016_03_01:48550…	488509	Protein	TIE2	Angiopoietin-1 receptor;CD202b antigen;EC 2.7.10.1;Endothelial tyrosine kinase;hTIE2;p140 TEK;TEK;TIE2;Tunica interna endothelial cell kinase;Tyrosine kinase with Ig and EGF homology domains-2;Tyrosine-protein kinase receptor TEK;Tyrosine-protein kinase receptor TIE-2;VMCM;VMCM1;CD202B;endothelial tyrosine-kinase;receptor protein tyrosine kinase tie2;receptor tyrosine kinase tek;TEK receptor tyro…	SWISSPROT_AC:Q02763;SWISSPROT_ID:TIE2_HUMAN;EMBL:AK291775;EMBL:AK294887;EMBL:AK295043;EMBL:AL133411;EMBL:AL355432;EMBL:AL355433;EMBL:BC035514;EMBL:CH471071;EMBL:L06139;RefSeq:NP_000450.2;RefSeq:NP_001277006.1;RefSeq:NP_001277007.1;ProteinModelPortal:Q02763;STRING:9606.ENSP00000369375;SWISSPROT_AC_OLD:A8K6W0;SWISSPROT_AC_OLD:B4DH20;SWISSPROT_AC_OLD:B4DHD3;SWISSPROT_AC_OLD:D3DRK5;SWISSPROT_AC_OLD:E…
[truncated: 659 more rows]

## Sheet: List of 50 DR&hypoglycem genes
GeneID	Symbol	Aliases	description
1636	ACE	ACE1, CD143, DCP, DCP1	angiotensin I converting enzyme
116	ADCYAP1	PACAP	adenylate cyclase activating polypeptide 1
9370	ADIPOQ	ACDC, ACRP30, ADIPQTL1, ADPN, APM-1, APM1, GBP28	adiponectin, C1Q and collagen domain containing
213	ALB	FDAHT, HSA, PRO0883, PRO0903, PRO1341	albumin
361	AQP4	MIWC, WCH4	aquaporin 4
6347	CCL2	GDCF-2, HC11, HSMCR30, MCAF, MCP-1, MCP1, SCYA2, SMC-CF	C-C motif chemokine ligand 2
958	CD40	Bp50, CDW40, TNFRSF5, p50	CD40 molecule
1401	CRP	PTX1	C-reactive protein
1906	EDN1	ARCND3, ET1, HDLCQ7, PPET1, QME	endothelin 1
1956	EGFR	ERBB, ERBB1, ERRP, HER1, NISBD2, PIG61, mENA	epidermal growth factor receptor
2056	EPO	DBAL, ECYT5, EP, MVCD2	erythropoietin
2247	FGF2	BFGF, FGF-2, FGFB, HBGF-2	fibroblast growth factor 2
26291	FGF21		fibroblast growth factor 21
2353	FOS	AP-1, C-FOS, p55	Fos proto-oncogene, AP-1 transcription factor subunit
2308	FOXO1	FKH1, FKHRA, FOXO1	forkhead box O1
2740	GLP1R	GLP-1, GLP-1-R, GLP-1R	glucagon like peptide 1 receptor
3098	HK1	HK-ta, HK1-tb, HK1-tc, HKD, HKI, HMSNR, HXK1, NEDVIBA, RP79, hexokinase, HK1	hexokinase 1
3172	HNF4A	FRTS4, HNF4, HNF4a7, HNF4a8, HNF4a9, HNF4alpha, MODY, MODY1, NR2A1, NR2A21, TCF, TCF-14, TCF14	hepatocyte nuclear factor 4 alpha
3479	IGF1	IGF, IGF-I, IGFI, MGF	insulin like growth factor 1
3486	IGFBP3	BP-53, IBP3	insulin like growth factor binding protein 3
3553	IL1B	IL-1, IL1-BETA, IL1F2, IL1beta	interleukin 1 beta
3569	IL6	BSF-2, BSF2, CDF, HGF, HSF, IFN-beta-2, IFNB2, IL-6	interleukin 6
3630	INS	IDDM, IDDM1, IDDM2, ILPR, IRDN, MODY10, PNDM4	insulin
3643	INSR	CD220, HHF5	insulin receptor
[truncated: 26 more rows]
