# Supplementary material for: Hypoglycemia, Vascular Disease and Cognitive Dysfunction in Diabetes: Insights from Text Mining-Based Reconstruction and Bioinformatics Analysis of the Gene Networks
Source: Int J Mol Sci. 2021 Nov 17;22(22):12419. doi: 10.3390/ijms222212419 (PMC8620086; doi:10.3390/ijms222212419)
Supplement: Supplementary file 1 [file ijms-22-12419-s001.zip › Supplementary materials_after review round 1/Table S8.xlsx]

## Sheet: D. Nephropathy_genes_associatio
IntId	IntSchema	IntType	IntLinks	Sentences	ObjId1	ObjType1	ObjName1	ObjSymonyms1	ObjLinks1	ObjId2	ObjType2	ObjName2	ObjSymonyms2	ObjLinks2
250284662	VEGFA -<> Diabetic Nephropathies	regulation	Pubmed central 2014:4411872;	T allele of rs833061 genetic variant in <b>VEGFA</b> gene was found to increase the risk of <b>diabetic nephropathy</b> whereas Mooyaart et al.[Pubmed central 2014:4411872];	4345852	Gene	VEGFA	MVCD1;vascular endothelial growth factor A;VEGF;VEGFA;VPF;endothelial growth factor-a-vascular;endothelial vascular growth factor-a;factor of vascular permeability;factor vascular permeability;factor-a-vascular endothelial growth;growth factor-a-vascular endothelial;permeability factor vascular;permeability factor-vascular;vascular endothelial growth factor - a;vascular endothelial growth factor …	SWISSPROT_AC:P15692;SWISSPROT_ID:VEGFA_HUMAN;GeneID:7422;Ensembl:ENSG00000112715;HGNC:HGNC:12680;MIM:192240;Vega:OTTHUMG00000014745;protein_accession:AAA35789.1;protein_accession:AAA36804.1;protein_accession:AAA36807.1;protein_accession:AAC16730.1;protein_accession:AAC63101.1;protein_accession:AAC63102.1;protein_accession:AAC63143.1;protein_accession:AAD04918.1;protein_accession:AAD55345.1;protei…	700	Disease	Diabetic Nephropathies	Diabetic Glomerulosclerosis;Diabetic Kidney Disease;Diabetic Nephropathies;Diabetic Nephropathy;Glomerulosclerosis, Diabetic;Intracapillary Glomerulosclerosis;Kimmelstiel-Wilson Disease;Kimmelstiel-Wilson Syndrome;Nodular Glomerulosclerosis;diabetic kidney-disease;diabetic nephropathy--an;diabetic nephropathy-an;glomerulosclerosis of diabetic;kidney disease diabetic;nephropathy diabetic;nephropat…	Mesh_UI:D003928;Mesh_MN:C12.777.419.192;Mesh_MN:C13.351.968.419.192;Mesh_MN:C19.246.099.875;
27550900	SLC12A3 -<> Diabetic Nephropathies	regulation	Pubmed 2003:14578305;	The results implicated that substitution of Arg913 to Gln in the <b>SLC12A3</b> gene might reduce the risk to develop <b>diabetic nephropathy</b> and suggested that the gene product might be a potential target for the prevention or treatment of this disease.[Pubmed 2003:14578305];	4345097	Gene	SLC12A3	NCC;NCCT;SLC12A3;solute carrier family 12 member 3;TSC;Na-Cl cotransporter;Na-Cl symporter;na-cl-cotransporter;S12A3;thiazide sensitive sodium chloride cotransporter;thiazide- sensitive sodium chloride cotransporter;thiazide- sensitive sodium-chloride cotransporter;thiazide-sensitive sodium chloride cotransporter;Thiazide-sensitive sodium-chloride cotransporter;	SWISSPROT_AC:P55017;SWISSPROT_ID:S12A3_HUMAN;GeneID:6559;Ensembl:ENSG00000070915;HGNC:HGNC:10912;MIM:600968;Vega:OTTHUMG00000133284;protein_accession:AAC50355.1;protein_accession:AAI11851.1;protein_accession:AAK38112.1;protein_accession:CAA62613.1;protein_accession:CCQ42979.1;protein_accession:EAW82888.1;protein_accession:EAW82889.1;protein_accession:EAW82890.1;protein_accession:EAW82891.1;protei…	700	Disease	Diabetic Nephropathies	Diabetic Glomerulosclerosis;Diabetic Kidney Disease;Diabetic Nephropathies;Diabetic Nephropathy;Glomerulosclerosis, Diabetic;Intracapillary Glomerulosclerosis;Kimmelstiel-Wilson Disease;Kimmelstiel-Wilson Syndrome;Nodular Glomerulosclerosis;diabetic kidney-disease;diabetic nephropathy--an;diabetic nephropathy-an;glomerulosclerosis of diabetic;kidney disease diabetic;nephropathy diabetic;nephropat…	Mesh_UI:D003928;Mesh_MN:C12.777.419.192;Mesh_MN:C13.351.968.419.192;Mesh_MN:C19.246.099.875;
27634629	SLC2A1 -<> Diabetic Nephropathies	regulation	Pubmed 2015:25701507;	In conclusion, rs3820589 in the <b>SLC2A1</b> gene modulates the risk to <b>DN</b> in Brazilian patients with inadequate type 1 diabetes control.[Pubmed 2015:25701507];	4345055	Gene	SLC2A1	CSE;DYT17;DYT18;DYT9;EIG12;GLUT;GLUT-1;GLUT1;GLUT1DS;HTLVR;PED;SDCHCN;SLC2A1;solute carrier family 2 member 1;cse-an;glucose transporter of hepg2;Glucose transporter type 1, erythrocyte/brain;glut -1;glut 1;glut i;glut isoform 1;glut isoform-1;glut- 1;glut- i;glut-1-type;glut-type;GTR1;HepG2 glucose transporter;hepg2 glucose-transporter;hepg2-type glucose transporter;ped-type;Solute carrier famil…	SWISSPROT_AC:P11166;SWISSPROT_ID:GTR1_HUMAN;GeneID:6513;Ensembl:ENSG00000117394;HGNC:HGNC:11005;MIM:138140;MIM:143090;Vega:OTTHUMG00000007657;protein_accession:AAA52571.1;protein_accession:AAB61084.1;protein_accession:AAC28635.1;protein_accession:AAI18591.1;protein_accession:AAI21805.1;protein_accession:AAK56795.1;protein_accession:BAD92224.1;protein_accession:BAF85480.1;protein_accession:BAG3531…	700	Disease	Diabetic Nephropathies	Diabetic Glomerulosclerosis;Diabetic Kidney Disease;Diabetic Nephropathies;Diabetic Nephropathy;Glomerulosclerosis, Diabetic;Intracapillary Glomerulosclerosis;Kimmelstiel-Wilson Disease;Kimmelstiel-Wilson Syndrome;Nodular Glomerulosclerosis;diabetic kidney-disease;diabetic nephropathy--an;diabetic nephropathy-an;glomerulosclerosis of diabetic;kidney disease diabetic;nephropathy diabetic;nephropat…	Mesh_UI:D003928;Mesh_MN:C12.777.419.192;Mesh_MN:C13.351.968.419.192;Mesh_MN:C19.246.099.875;
250302400	MMP9 -<> Diabetic Nephropathies	regulation	Pubmed central 2015:4676096;	A study of meta-analysis has revealed that mutation of the promoter of <b>MMP-9</b> gene decreases the risk of <b>diabetic nephropathy</b> [53].[Pubmed central 2015:4676096];	4343312	Gene	MMP9	CLG4B;GELB;MANDP2;matrix metallopeptidase 9;MMP-9;MMP9;9 2 kda type iv collagenase;92 kDa gelatinase;92 kda isoform type iv collagenase;92 kda type gelatinase;92 kDa type IV collagenase;92 kda-gelatinase;92-kda gelatinase;92-kda type iv collagenase;92-kda type-iv collagenase;EC 3.4.24.35;Gelatinase B;gelatinase-b;matrix metallopeptidase- 9;matrix metallopeptidase-9;matrix metalloproteinase -9;mat…	SWISSPROT_AC:P14780;SWISSPROT_ID:MMP9_HUMAN;GeneID:4318;Ensembl:ENSG00000100985;HGNC:HGNC:7176;MIM:120361;Vega:OTTHUMG00000033044;protein_accession:AAA51539.1;protein_accession:AAD37404.1;protein_accession:AAH06093.1;protein_accession:AAM97934.1;protein_accession:ABA03169.1;protein_accession:ABM87790.1;protein_accession:ABW03866.1;protein_accession:AEA49029.1;protein_accession:BAA20967.1;protein_…	700	Disease	Diabetic Nephropathies	Diabetic Glomerulosclerosis;Diabetic Kidney Disease;Diabetic Nephropathies;Diabetic Nephropathy;Glomerulosclerosis, Diabetic;Intracapillary Glomerulosclerosis;Kimmelstiel-Wilson Disease;Kimmelstiel-Wilson Syndrome;Nodular Glomerulosclerosis;diabetic kidney-disease;diabetic nephropathy--an;diabetic nephropathy-an;glomerulosclerosis of diabetic;kidney disease diabetic;nephropathy diabetic;nephropat…	Mesh_UI:D003928;Mesh_MN:C12.777.419.192;Mesh_MN:C13.351.968.419.192;Mesh_MN:C19.246.099.875;
250258432	CALD1 -<> Diabetic Nephropathies	regulation	Pubmed 2017:28255976;	The obtained results suggest that the genetic variability of the <b>CALD1</b> gene may influence the development of <b>diabetic nephropathy</b> in type 1 diabetes, but further studies involving larger studied groups of patients are needed.[Pubmed 2017:28255976];	4340454	Gene	CALD1	CALD1;caldesmon 1;CDM;H-CAD;HCAD;L-CAD;LCAD;NAG22;CAD;cad-h;cad-l;cad-type;Caldesmon;caldesmon-1;h cad;	SWISSPROT_AC:Q05682;SWISSPROT_ID:CALD1_HUMAN;GeneID:800;Ensembl:ENSG00000122786;HGNC:HGNC:1441;MIM:114213;Vega:OTTHUMG00000155407;protein_accession:AAA35636.1;protein_accession:AAA58419.1;protein_accession:AAA58420.1;protein_accession:AAF69498.3;protein_accession:AAH05006.1;protein_accession:AAH14035.1;protein_accession:AAH40354.1;protein_accession:AAH61926.1;protein_accession:AEE61237.1;protein_…	700	Disease	Diabetic Nephropathies	Diabetic Glomerulosclerosis;Diabetic Kidney Disease;Diabetic Nephropathies;Diabetic Nephropathy;Glomerulosclerosis, Diabetic;Intracapillary Glomerulosclerosis;Kimmelstiel-Wilson Disease;Kimmelstiel-Wilson Syndrome;Nodular Glomerulosclerosis;diabetic kidney-disease;diabetic nephropathy--an;diabetic nephropathy-an;glomerulosclerosis of diabetic;kidney disease diabetic;nephropathy diabetic;nephropat…	Mesh_UI:D003928;Mesh_MN:C12.777.419.192;Mesh_MN:C13.351.968.419.192;Mesh_MN:C19.246.099.875;
27547862	AKR1B1 -<> Diabetic Nephropathies	regulation	Pubmed 2004:15270790;Pubmed 2003:12542725;	Association of <b>aldose reductase</b> gene Z+2 polymorphism with reduced susceptibility to <b>diabetic nephropathy</b> in Caucasian Type 1 diabetic patients.[Pubmed 2004:15270790];The objective of this study was to investigate cross-sectionally and longitudinally whether polymorphism of the (A-C)n dinucleotide repeat sequence of the <b>aldose reductase</b> (AR) gene may modulate risk for <b>diab…	4339994	Gene	AKR1B1	ADR;AKR1B1;aldo-keto reductase family 1 member B;ALDR1;ALR2;AR;adr-type;Aldehyde reductase;aldehyde-reductase;Aldo-keto reductase family 1 member B1;Aldose reductase;aldose reductase-an;aldose-reductase;ALDR;ar-subtype;ar-type;EC 1.1.1.21;type-ar;	SWISSPROT_AC:P15121;SWISSPROT_ID:ALDR_HUMAN;GeneID:231;Ensembl:ENSG00000085662;HGNC:HGNC:381;MIM:103880;Vega:OTTHUMG00000155322;protein_accession:AAA35560.1;protein_accession:AAA35561.1;protein_accession:AAA51712.1;protein_accession:AAA51713.1;protein_accession:AAA51714.1;protein_accession:AAA51715.1;protein_accession:AAB61992.1;protein_accession:AAB88851.1;protein_accession:AAH00260.1;protein_ac…	700	Disease	Diabetic Nephropathies	Diabetic Glomerulosclerosis;Diabetic Kidney Disease;Diabetic Nephropathies;Diabetic Nephropathy;Glomerulosclerosis, Diabetic;Intracapillary Glomerulosclerosis;Kimmelstiel-Wilson Disease;Kimmelstiel-Wilson Syndrome;Nodular Glomerulosclerosis;diabetic kidney-disease;diabetic nephropathy--an;diabetic nephropathy-an;glomerulosclerosis of diabetic;kidney disease diabetic;nephropathy diabetic;nephropat…	Mesh_UI:D003928;Mesh_MN:C12.777.419.192;Mesh_MN:C13.351.968.419.192;Mesh_MN:C19.246.099.875;
250329486	AGT -<> Diabetic Nephropathies	regulation	Pubmed central 2014:3968088;	For example, the M235T polymorphism in the <b>angiotensinogen</b> gene increases the incidence of <b>diabetic nephropathy</b> in males but not in females, both in T2DM100 and T1DM101 patients.[Pubmed central 2014:3968088];	4339955	Gene	AGT	AGT;angiotensinogen;ANHU;SERPINA8;ANGT;chain-angiotensinogen;Serpin A8;	SWISSPROT_AC:P01019;SWISSPROT_ID:ANGT_HUMAN;GeneID:183;Ensembl:ENSG00000135744;HGNC:HGNC:333;MIM:106150;Vega:OTTHUMG00000037757;protein_accession:AAA51679.1;protein_accession:AAA51731.1;protein_accession:AAA52282.1;protein_accession:AAD14287.1;protein_accession:AAD14288.1;protein_accession:AAH11519.1;protein_accession:AAP35497.1;protein_accession:AAR03501.1;protein_accession:ABM81942.1;protein_ac…	700	Disease	Diabetic Nephropathies	Diabetic Glomerulosclerosis;Diabetic Kidney Disease;Diabetic Nephropathies;Diabetic Nephropathy;Glomerulosclerosis, Diabetic;Intracapillary Glomerulosclerosis;Kimmelstiel-Wilson Disease;Kimmelstiel-Wilson Syndrome;Nodular Glomerulosclerosis;diabetic kidney-disease;diabetic nephropathy--an;diabetic nephropathy-an;glomerulosclerosis of diabetic;kidney disease diabetic;nephropathy diabetic;nephropat…	Mesh_UI:D003928;Mesh_MN:C12.777.419.192;Mesh_MN:C13.351.968.419.192;Mesh_MN:C19.246.099.875;
275902819	ZEB2 -<> Diabetic Nephropathies	regulation	Pubmed central 2013:3749352;	Figure 8F summarizes a novel mechanism by which TGF-ÃŽÂ² signaling induces reciprocal induction of miR-192 and p53 expression to create an amplification loop (via <b>Zeb2</b> repression) that accelerates progression of <b>DN</b>.[Pubmed central 2013:3749352];Figure 8F summarizes a novel mechanism by which TGF-? signaling induces reciprocal induction of miR-192 and p53 expression to create an ampl…	572824	Protein	ZEB2	KIAA0569;SIP1;Smad-interacting protein 1;SMADIP1;ZEB2;ZFHX1B;ZFX1B;Zinc finger E-box-binding homeobox 2;Zinc finger homeobox protein 1b;HSPC082;sip 1;SIP-1;smad interacting protein 1;smad interacting protein-1;smad-interacting protein-1;smad-interacting-protein-1;smad-interacting-protein1;zeb 2;zeb-2;zfhx1 b;zinc finger E-box binding homeobox 2;zinc finger e-box-binding homeobox2;zinc-finger e-bo…	SWISSPROT_AC:O60315;SWISSPROT_ID:ZEB2_HUMAN;EMBL:AB011141;EMBL:AB015341;EMBL:AB056507;EMBL:AC009951;EMBL:AC010130;EMBL:AK294928;EMBL:AY029472;EMBL:BC127102;RefSeq:NP_001165124.1;RefSeq:NP_055610.1;RefSeq:XP_006712944.1;RefSeq:XP_006712945.1;ProteinModelPortal:O60315;STRING:9606.ENSP00000302501;SWISSPROT_AC_OLD:A0JP09;SWISSPROT_AC_OLD:B7Z2P2;SWISSPROT_AC_OLD:F5H814;SWISSPROT_AC_OLD:Q9UED1;SMR:O603…	700	Disease	Diabetic Nephropathies	Diabetic Glomerulosclerosis;Diabetic Kidney Disease;Diabetic Nephropathies;Diabetic Nephropathy;Glomerulosclerosis, Diabetic;Intracapillary Glomerulosclerosis;Kimmelstiel-Wilson Disease;Kimmelstiel-Wilson Syndrome;Nodular Glomerulosclerosis;diabetic kidney-disease;diabetic nephropathy--an;diabetic nephropathy-an;glomerulosclerosis of diabetic;kidney disease diabetic;nephropathy diabetic;nephropat…	Mesh_UI:D003928;Mesh_MN:C12.777.419.192;Mesh_MN:C13.351.968.419.192;Mesh_MN:C19.246.099.875;
280777412	ZAG -<> Diabetic Nephropathies	regulation	Pubmed central 2016:5580061;	Proteomic analyses found that urine ZAG increased specifically in patients with diabetes and may be used as a biomarker for the specific and accurate clinical analysis of diabetic nephropathy.22,23 Immunohistochemical analyses have shown that ZAG is expressed mainly in the tubules of the human kidney.24 This present study hypothesized that the urine concentrations of <b>ZAG</b> might increase ear…	572014	Protein	ZAG	AZGP1;ZA2G;ZAG;Zinc-alpha-2-glycoprotein;Zn-alpha-2-glycoprotein;Zn-alpha-2-GP;ZNGP1;alpha-2-glycoprotein 1, zinc-binding;azgp-1;zinc alpha 2 glycoprotein;zinc alpha 2-glycoprotein;zinc alpha-2 glycoprotein;zinc alpha-2-glycoprotein;zinc alpha2 glycoprotein;zinc alpha2-glycoprotein;zinc-a-2-glycoprotein;zinc-alpha 2-glycoprotein;zinc-alpha-2 glycoprotein;zinc-alpha2 glycoprotein;zinc-alpha2-glyco…	SWISSPROT_AC:P25311;SWISSPROT_ID:ZA2G_HUMAN;EMBL:AC004522;EMBL:BC005306;EMBL:BC033830;EMBL:CH236956;EMBL:CH471091;EMBL:D14034;EMBL:D90427;EMBL:M76707;EMBL:X59766;EMBL:X69953;RefSeq:NP_001176.1;ProteinModelPortal:P25311;STRING:9606.ENSP00000292401;SWISSPROT_AC_OLD:D6W5T8;SWISSPROT_AC_OLD:O60386;SWISSPROT_AC_OLD:Q5XKQ4;SWISSPROT_AC_OLD:Q8N4N0;SMR:P25311;GeneID:563;KEGG:hsa:563;PIR:A54175;eggNOG:ENO…	700	Disease	Diabetic Nephropathies	Diabetic Glomerulosclerosis;Diabetic Kidney Disease;Diabetic Nephropathies;Diabetic Nephropathy;Glomerulosclerosis, Diabetic;Intracapillary Glomerulosclerosis;Kimmelstiel-Wilson Disease;Kimmelstiel-Wilson Syndrome;Nodular Glomerulosclerosis;diabetic kidney-disease;diabetic nephropathy--an;diabetic nephropathy-an;glomerulosclerosis of diabetic;kidney disease diabetic;nephropathy diabetic;nephropat…	Mesh_UI:D003928;Mesh_MN:C12.777.419.192;Mesh_MN:C13.351.968.419.192;Mesh_MN:C19.246.099.875;
282805661	Kx antigen -<> Diabetic Nephropathies	treatment	Pubmed central 2017:5562070;	Lee et al (11) reported that OA and <b>NAC</b> have potential therapeutic effects for <b>DN</b> based on their anti-oxidant effects and ability to reduce ERS.[Pubmed central 2017:5562070];	528610	Protein	Kx antigen	Kell complex 37 kDa component;Kx antigen;Membrane transport protein XK;XK;XK-related protein 1;XKR1;XRG1;KX;n - a;n -- a;n -alpha;n alpha;n--a;n-alpha;n-type alpha;NA;na-subtype;na-type;NAC;nac-type;nalpha;X-linked Kx blood group;X1k;	SWISSPROT_AC:P51811;SWISSPROT_ID:XK_HUMAN;EMBL:AY534238;EMBL:BC036019;EMBL:DQ062746;EMBL:Z32684;RefSeq:NP_066569.1;ProteinModelPortal:P51811;STRING:9606.ENSP00000367879;SWISSPROT_AC_OLD:Q4TTN6;SWISSPROT_AC_OLD:Q8IUK6;SWISSPROT_AC_OLD:Q9UC77;GeneID:7504;KEGG:hsa:7504;PIR:I39294;eggNOG:ENOG410IE7C;eggNOG:ENOG410XP4P;UniGene:Hs.78919;GO:GO:0005215;GO:GO:0005886;GO:GO:0006810;GO:GO:0006865;GO:GO:0006…	700	Disease	Diabetic Nephropathies	Diabetic Glomerulosclerosis;Diabetic Kidney Disease;Diabetic Nephropathies;Diabetic Nephropathy;Glomerulosclerosis, Diabetic;Intracapillary Glomerulosclerosis;Kimmelstiel-Wilson Disease;Kimmelstiel-Wilson Syndrome;Nodular Glomerulosclerosis;diabetic kidney-disease;diabetic nephropathy--an;diabetic nephropathy-an;glomerulosclerosis of diabetic;kidney disease diabetic;nephropathy diabetic;nephropat…	Mesh_UI:D003928;Mesh_MN:C12.777.419.192;Mesh_MN:C13.351.968.419.192;Mesh_MN:C19.246.099.875;
40770904	Prof -<> Diabetic Nephropathies	treatment	Pubmed 2013:23789229;	To study and analyze the etiology and pathogenesis, diagnosis and prescription for cases of <b>diabetic nephropathy</b> (DN) treated by Professor Zhongying Zhou (<b>Prof</b>. Zhou) with the help of dada mining technique, so as to inherit his clinical experience and academic thoughts.[Pubmed 2013:23789229];	526212	Protein	Prof	Prof;Propeller-FYVE protein;WD repeat and FYVE domain-containing protein 2;WD40- and FYVE domain-containing protein 2;WDF2;WDFY2;ZFYVE22;Zinc finger FYVE domain-containing protein 22;WD repeat and FYVE domain containing 2;	SWISSPROT_AC:Q96P53;SWISSPROT_ID:WDFY2_HUMAN;EMBL:AF411978;EMBL:AL136525;EMBL:AL139183;EMBL:BC014004;EMBL:CH471075;RefSeq:NP_443182.1;ProteinModelPortal:Q96P53;STRING:9606.ENSP00000298125;SWISSPROT_AC_OLD:B1AL86;SWISSPROT_AC_OLD:Q96CS1;GeneID:115825;KEGG:hsa:115825;eggNOG:COG2319;eggNOG:KOG1409;UniGene:Hs.208550;UniGene:Hs.46506;GO:GO:0001934;GO:GO:0005769;GO:GO:0031982;GO:GO:0045600;GO:GO:004687…	700	Disease	Diabetic Nephropathies	Diabetic Glomerulosclerosis;Diabetic Kidney Disease;Diabetic Nephropathies;Diabetic Nephropathy;Glomerulosclerosis, Diabetic;Intracapillary Glomerulosclerosis;Kimmelstiel-Wilson Disease;Kimmelstiel-Wilson Syndrome;Nodular Glomerulosclerosis;diabetic kidney-disease;diabetic nephropathy--an;diabetic nephropathy-an;glomerulosclerosis of diabetic;kidney disease diabetic;nephropathy diabetic;nephropat…	Mesh_UI:D003928;Mesh_MN:C12.777.419.192;Mesh_MN:C13.351.968.419.192;Mesh_MN:C19.246.099.875;
269512843	VEGF-B -<> Diabetic Nephropathies	treatment	Pubmed 2017:28190774;	Further, we show that elevated VEGF-B levels are found in patients with DKD, suggesting that <b>VEGF-B</b> antagonism represents a novel approach to treat <b>DKD</b>.[Pubmed 2017:28190774];	520251	Protein	VEGF-B	Vascular endothelial growth factor B;VEGF-B;VEGF-related factor;VEGFB;VRF;factor beta-vascular endothelial growth;growth factor beta-vascular endothelial;vascular endothelial growth factor beta;vascular endothelial growth factor type b;vascular endothelial growth factor-b;vascular endothelial growth factor-beta;vegf b;vegf related factor;vegf-beta;vegfbeta;VEGFL;	SWISSPROT_AC:P49765;SWISSPROT_ID:VEGFB_HUMAN;EMBL:BC008818;EMBL:U43368;EMBL:U43369;EMBL:U48801;EMBL:U52819;RefSeq:NP_001230662.1;RefSeq:NP_003368.1;ProteinModelPortal:P49765;STRING:9606.ENSP00000311127;SWISSPROT_AC_OLD:Q16528;SMR:P49765;GeneID:7423;KEGG:hsa:7423;eggNOG:ENOG410II0A;eggNOG:ENOG410ZN1X;UniGene:Hs.732095;GO:GO:0001525;GO:GO:0001666;GO:GO:0001938;GO:GO:0002576;GO:GO:0005576;GO:GO:0005…	700	Disease	Diabetic Nephropathies	Diabetic Glomerulosclerosis;Diabetic Kidney Disease;Diabetic Nephropathies;Diabetic Nephropathy;Glomerulosclerosis, Diabetic;Intracapillary Glomerulosclerosis;Kimmelstiel-Wilson Disease;Kimmelstiel-Wilson Syndrome;Nodular Glomerulosclerosis;diabetic kidney-disease;diabetic nephropathy--an;diabetic nephropathy-an;glomerulosclerosis of diabetic;kidney disease diabetic;nephropathy diabetic;nephropat…	Mesh_UI:D003928;Mesh_MN:C12.777.419.192;Mesh_MN:C13.351.968.419.192;Mesh_MN:C19.246.099.875;
272310371	VEGF -<> Diabetic Nephropathies	treatment	Pubmed central 2017:5556994;	Considering the limitations of current anti-VEGF therapies, alternative antiangiogenic therapies that do not serve as direct inhibitors of <b>VEGF-A</b> may have potential benefits for the treatment of <b>diabetic nephropathy</b>.[Pubmed central 2017:5556994];	520242	Protein	VEGF	Vascular endothelial growth factor A;Vascular permeability factor;VEGF;VEGF-A;VEGFA;VPF;endothelial growth factor-a-vascular;endothelial vascular growth factor-a;factor of vascular permeability;factor vascular permeability;factor-a-vascular endothelial growth;growth factor-a-vascular endothelial;MVCD1;permeability factor vascular;permeability factor-vascular;vascular endothelial growth factor - a…	SWISSPROT_AC:P15692;SWISSPROT_ID:VEGFA_HUMAN;EMBL:AB021221;EMBL:AB451322;EMBL:AB451451;EMBL:AF022375;EMBL:AF062645;EMBL:AF091352;EMBL:AF214570;EMBL:AF430806;EMBL:AF437895;EMBL:AF486837;EMBL:AH006909;EMBL:AJ010438;EMBL:AL136131;EMBL:AY047581;EMBL:AY766116;EMBL:BC065522;EMBL:CH471081;EMBL:DQ229900;EMBL:M27281;EMBL:M32977;EMBL:M63971;EMBL:M63972;EMBL:M63973;EMBL:M63974;EMBL:M63975;EMBL:M63976;EMBL:M…	700	Disease	Diabetic Nephropathies	Diabetic Glomerulosclerosis;Diabetic Kidney Disease;Diabetic Nephropathies;Diabetic Nephropathy;Glomerulosclerosis, Diabetic;Intracapillary Glomerulosclerosis;Kimmelstiel-Wilson Disease;Kimmelstiel-Wilson Syndrome;Nodular Glomerulosclerosis;diabetic kidney-disease;diabetic nephropathy--an;diabetic nephropathy-an;glomerulosclerosis of diabetic;kidney disease diabetic;nephropathy diabetic;nephropat…	Mesh_UI:D003928;Mesh_MN:C12.777.419.192;Mesh_MN:C13.351.968.419.192;Mesh_MN:C19.246.099.875;
273037402	VEGF -<> Diabetic Nephropathies	regulation	Pubmed central 2014:4411872;	T allele of rs833061 genetic variant in <b>VEGFA</b> gene was found to increase the risk of <b>diabetic nephropathy</b> whereas Mooyaart et al.[Pubmed central 2014:4411872];	520242	Protein	VEGF	Vascular endothelial growth factor A;Vascular permeability factor;VEGF;VEGF-A;VEGFA;VPF;endothelial growth factor-a-vascular;endothelial vascular growth factor-a;factor of vascular permeability;factor vascular permeability;factor-a-vascular endothelial growth;growth factor-a-vascular endothelial;MVCD1;permeability factor vascular;permeability factor-vascular;vascular endothelial growth factor - a…	SWISSPROT_AC:P15692;SWISSPROT_ID:VEGFA_HUMAN;EMBL:AB021221;EMBL:AB451322;EMBL:AB451451;EMBL:AF022375;EMBL:AF062645;EMBL:AF091352;EMBL:AF214570;EMBL:AF430806;EMBL:AF437895;EMBL:AF486837;EMBL:AH006909;EMBL:AJ010438;EMBL:AL136131;EMBL:AY047581;EMBL:AY766116;EMBL:BC065522;EMBL:CH471081;EMBL:DQ229900;EMBL:M27281;EMBL:M32977;EMBL:M63971;EMBL:M63972;EMBL:M63973;EMBL:M63974;EMBL:M63975;EMBL:M63976;EMBL:M…	700	Disease	Diabetic Nephropathies	Diabetic Glomerulosclerosis;Diabetic Kidney Disease;Diabetic Nephropathies;Diabetic Nephropathy;Glomerulosclerosis, Diabetic;Intracapillary Glomerulosclerosis;Kimmelstiel-Wilson Disease;Kimmelstiel-Wilson Syndrome;Nodular Glomerulosclerosis;diabetic kidney-disease;diabetic nephropathy--an;diabetic nephropathy-an;glomerulosclerosis of diabetic;kidney disease diabetic;nephropathy diabetic;nephropat…	Mesh_UI:D003928;Mesh_MN:C12.777.419.192;Mesh_MN:C13.351.968.419.192;Mesh_MN:C19.246.099.875;
275850914	Vasohibin-1 -<> Diabetic Nephropathies	treatment	Pubmed central 2014:4178006;Pubmed central 2009:2750227;	These results suggest that endogenous VASH1 may regulate the development of diabetic renal alterations, partly via direct effects on podocytes, and thus, a strategy to recover <b>VASH1</b> might potentially lead to the development of a novel therapeutic approach for <b>diabetic nephropathy</b>.[Pubmed central 2014:4178006];These results suggest the potential therapeutic efficacy of <b>VASH-1</b> …	518693	Protein	Vasohibin-1	KIAA1036;VASH;VASH1;Vasohibin-1;vash-1;vasohibin 1;vasohibin1;	SWISSPROT_AC:Q7L8A9;SWISSPROT_ID:VASH1_HUMAN;EMBL:AB028959;EMBL:AC007376;EMBL:AF111169;EMBL:AL832588;EMBL:BC009031;EMBL:BC051896;RefSeq:NP_055724.1;ProteinModelPortal:Q7L8A9;STRING:9606.ENSP00000167106;SWISSPROT_AC_OLD:Q96H02;SWISSPROT_AC_OLD:Q9UBF4;SWISSPROT_AC_OLD:Q9Y629;GeneID:22846;KEGG:hsa:22846;eggNOG:ENOG410IFRP;eggNOG:ENOG410ZG80;UniGene:Hs.525479;GO:GO:0001525;GO:GO:0001937;GO:GO:0005615…	700	Disease	Diabetic Nephropathies	Diabetic Glomerulosclerosis;Diabetic Kidney Disease;Diabetic Nephropathies;Diabetic Nephropathy;Glomerulosclerosis, Diabetic;Intracapillary Glomerulosclerosis;Kimmelstiel-Wilson Disease;Kimmelstiel-Wilson Syndrome;Nodular Glomerulosclerosis;diabetic kidney-disease;diabetic nephropathy--an;diabetic nephropathy-an;glomerulosclerosis of diabetic;kidney disease diabetic;nephropathy diabetic;nephropat…	Mesh_UI:D003928;Mesh_MN:C12.777.419.192;Mesh_MN:C13.351.968.419.192;Mesh_MN:C19.246.099.875;
275851035	Vasohibin-1 -<> Diabetic Nephropathies	regulation	Pubmed central 2009:2750227;	These early abnormalities in <b>diabetic nephropathy</b> were significantly inhibited by <b>AdhVASH-1</b> compared with AdLacZ treatment.[Pubmed central 2009:2750227];	518693	Protein	Vasohibin-1	KIAA1036;VASH;VASH1;Vasohibin-1;vash-1;vasohibin 1;vasohibin1;	SWISSPROT_AC:Q7L8A9;SWISSPROT_ID:VASH1_HUMAN;EMBL:AB028959;EMBL:AC007376;EMBL:AF111169;EMBL:AL832588;EMBL:BC009031;EMBL:BC051896;RefSeq:NP_055724.1;ProteinModelPortal:Q7L8A9;STRING:9606.ENSP00000167106;SWISSPROT_AC_OLD:Q96H02;SWISSPROT_AC_OLD:Q9UBF4;SWISSPROT_AC_OLD:Q9Y629;GeneID:22846;KEGG:hsa:22846;eggNOG:ENOG410IFRP;eggNOG:ENOG410ZG80;UniGene:Hs.525479;GO:GO:0001525;GO:GO:0001937;GO:GO:0005615…	700	Disease	Diabetic Nephropathies	Diabetic Glomerulosclerosis;Diabetic Kidney Disease;Diabetic Nephropathies;Diabetic Nephropathy;Glomerulosclerosis, Diabetic;Intracapillary Glomerulosclerosis;Kimmelstiel-Wilson Disease;Kimmelstiel-Wilson Syndrome;Nodular Glomerulosclerosis;diabetic kidney-disease;diabetic nephropathy--an;diabetic nephropathy-an;glomerulosclerosis of diabetic;kidney disease diabetic;nephropathy diabetic;nephropat…	Mesh_UI:D003928;Mesh_MN:C12.777.419.192;Mesh_MN:C13.351.968.419.192;Mesh_MN:C19.246.099.875;
286315235	AXL -<> Diabetic Nephropathies	regulation	Pubmed central 2012:3511478;	Thus, increased <b>Axl</b> expression may trigger the development of <b>diabetic nephropathy</b> (Fig. 7).[Pubmed central 2012:3511478];	510732	Protein	AXL	AXL;AXL oncogene;EC 2.7.10.1;Tyrosine-protein kinase receptor UFO;UFO;ARK;ark-type;AXL receptor tyrosine kinase;axl receptor tyrosine-kinase;axl tyrosine kinase receptor;JTK11;receptor tyrosine kinase - axl;receptor tyrosine kinase axl;receptor-type tyrosine kinase axl;tyro 7;Tyro7;tyrosine kinase receptor axl;	SWISSPROT_AC:P30530;SWISSPROT_ID:UFO_HUMAN;EMBL:AC011510;EMBL:BC032229;EMBL:M76125;EMBL:S65125;EMBL:X57019;RefSeq:NP_001690.2;RefSeq:NP_068713.2;ProteinModelPortal:P30530;STRING:9606.ENSP00000301178;SWISSPROT_AC_OLD:Q8N5L2;SWISSPROT_AC_OLD:Q9UD27;SMR:P30530;GeneID:558;KEGG:hsa:558;PIR:A41527;eggNOG:COG0515;eggNOG:ENOG410IG6I;UniGene:Hs.590970;GO:GO:0001618;GO:GO:0001764;GO:GO:0001779;GO:GO:000178…	700	Disease	Diabetic Nephropathies	Diabetic Glomerulosclerosis;Diabetic Kidney Disease;Diabetic Nephropathies;Diabetic Nephropathy;Glomerulosclerosis, Diabetic;Intracapillary Glomerulosclerosis;Kimmelstiel-Wilson Disease;Kimmelstiel-Wilson Syndrome;Nodular Glomerulosclerosis;diabetic kidney-disease;diabetic nephropathy--an;diabetic nephropathy-an;glomerulosclerosis of diabetic;kidney disease diabetic;nephropathy diabetic;nephropat…	Mesh_UI:D003928;Mesh_MN:C12.777.419.192;Mesh_MN:C13.351.968.419.192;Mesh_MN:C19.246.099.875;
43790943	TXNIP -<> Diabetic Nephropathies	treatment	Pubmed 2015:25855771;	<b>Thioredoxin-Interacting Protein</b> Deficiency Protects against <b>Diabetic Nephropathy</b>.[Pubmed 2015:25855771];	506352	Protein	TXNIP	Thioredoxin-binding protein 2;Thioredoxin-interacting protein;TXNIP;VDUP1;Vitamin D3 up-regulated protein 1;ARRDC6;EST01027;HHCPA78;protein thioredoxin-interacting;THIF;thioredoxin interacting protein;thioredoxin-interacting-protein;vdup-1;vitamin d3 up-regulated protein-1;vitamin d3-up-regulated protein 1;	SWISSPROT_AC:Q9H3M7;SWISSPROT_ID:TXNIP_HUMAN;EMBL:AB051901;EMBL:AF333001;EMBL:AK304670;EMBL:AL138842;EMBL:AL160282;EMBL:AY594328;EMBL:BC093702;EMBL:BC093704;EMBL:S73591;RefSeq:NP_001300901.1;RefSeq:NP_006463.3;ProteinModelPortal:Q9H3M7;STRING:9606.ENSP00000358323;SWISSPROT_AC_OLD:B4E3D3;SWISSPROT_AC_OLD:Q16226;SWISSPROT_AC_OLD:Q6PML0;SWISSPROT_AC_OLD:Q9BXG9;SMR:Q9H3M7;GeneID:10628;KEGG:hsa:10628;…	700	Disease	Diabetic Nephropathies	Diabetic Glomerulosclerosis;Diabetic Kidney Disease;Diabetic Nephropathies;Diabetic Nephropathy;Glomerulosclerosis, Diabetic;Intracapillary Glomerulosclerosis;Kimmelstiel-Wilson Disease;Kimmelstiel-Wilson Syndrome;Nodular Glomerulosclerosis;diabetic kidney-disease;diabetic nephropathy--an;diabetic nephropathy-an;glomerulosclerosis of diabetic;kidney disease diabetic;nephropathy diabetic;nephropat…	Mesh_UI:D003928;Mesh_MN:C12.777.419.192;Mesh_MN:C13.351.968.419.192;Mesh_MN:C19.246.099.875;
276781997	TSP -<> Diabetic Nephropathies	regulation	Pubmed central 2015:4280923;Pubmed central 2008:2639063;	<b>TSP-1</b> has been reported as an important activator of TGF-ÃŽÂ²1 in <b>diabetic nephropathy</b>.[Pubmed central 2015:4280923];<b>TSP-1</b> has been reported as an important activator of TGF-?1 in <b>diabetic nephropathy</b>.[Pubmed central 2015:4280923];Since we recently established <b>TSP-1</b> as an endogenous activator of TGF-ÃŽÂ² in experimental <b>diabetic nephropathy</b> in vivo [15], …	504105	Protein	TSP	THBS1;Thrombospondin-1;TSP;TSP1;THBS;thbs 1;THBS-1;thrombospondin -1;thrombospondin 1;thrombospondin i;thrombospondin type 1;thrombospondin type i;thrombospondin type-1;thrombospondin type-i;thrombospondin- 1;thrombospondin- i;thrombospondin--type i;thrombospondin-type 1;thrombospondin1;tsp 1;tsp i;tsp of type 1;tsp type 1;tsp type i;TSP-1;tsp-i;tsp-type;tsp-type 1;	SWISSPROT_AC:P07996;SWISSPROT_ID:TSP1_HUMAN;EMBL:AB209912;EMBL:AC037198;EMBL:AK291639;EMBL:AK304754;EMBL:BC136469;EMBL:BC136470;EMBL:J04835;EMBL:M14326;EMBL:M25631;EMBL:M99425;EMBL:X04665;EMBL:X14787;RefSeq:NP_003237.2;ProteinModelPortal:P07996;STRING:9606.ENSP00000260356;SWISSPROT_AC_OLD:A8K6H4;SWISSPROT_AC_OLD:B4E3J7;SWISSPROT_AC_OLD:B9EGH6;SWISSPROT_AC_OLD:Q15667;SWISSPROT_AC_OLD:Q59E99;SMR:P0…	700	Disease	Diabetic Nephropathies	Diabetic Glomerulosclerosis;Diabetic Kidney Disease;Diabetic Nephropathies;Diabetic Nephropathy;Glomerulosclerosis, Diabetic;Intracapillary Glomerulosclerosis;Kimmelstiel-Wilson Disease;Kimmelstiel-Wilson Syndrome;Nodular Glomerulosclerosis;diabetic kidney-disease;diabetic nephropathy--an;diabetic nephropathy-an;glomerulosclerosis of diabetic;kidney disease diabetic;nephropathy diabetic;nephropat…	Mesh_UI:D003928;Mesh_MN:C12.777.419.192;Mesh_MN:C13.351.968.419.192;Mesh_MN:C19.246.099.875;
30203767	TSN -<> Diabetic Nephropathies	treatment	Pubmed 1998:10453590;	This paper reports the clinical trial of Tang Shen Ning ([symbol: see text], <b>TSN</b>) for treating <b>diabetic nephropathy</b> (incipient and clinical, as divided by Mogensen).[Pubmed 1998:10453590];	504096	Protein	TSN	C3PO;Component 3 of promoter of RISC;EC 3.1.-.-;Translin;TSN;BCLF-1;RCHF1;REHF-1;TBRBP;TRSLN;	SWISSPROT_AC:Q15631;SWISSPROT_ID:TSN_HUMAN;EMBL:AC018737;EMBL:AK296469;EMBL:BC002359;EMBL:BT019490;EMBL:BT019491;EMBL:X78627;EMBL:Y12563;EMBL:Y12564;EMBL:Y12565;EMBL:Y12566;EMBL:Y12567;RefSeq:NP_001248330.1;RefSeq:NP_004613.1;ProteinModelPortal:Q15631;STRING:9606.ENSP00000374332;SWISSPROT_AC_OLD:B7Z3X8;SWISSPROT_AC_OLD:Q5U0K7;SMR:Q15631;GeneID:7247;KEGG:hsa:7247;PIR:S51738;eggNOG:ENOG410XR87;eggN…	700	Disease	Diabetic Nephropathies	Diabetic Glomerulosclerosis;Diabetic Kidney Disease;Diabetic Nephropathies;Diabetic Nephropathy;Glomerulosclerosis, Diabetic;Intracapillary Glomerulosclerosis;Kimmelstiel-Wilson Disease;Kimmelstiel-Wilson Syndrome;Nodular Glomerulosclerosis;diabetic kidney-disease;diabetic nephropathy--an;diabetic nephropathy-an;glomerulosclerosis of diabetic;kidney disease diabetic;nephropathy diabetic;nephropat…	Mesh_UI:D003928;Mesh_MN:C12.777.419.192;Mesh_MN:C13.351.968.419.192;Mesh_MN:C19.246.099.875;
288996909	Transferrin -<> Diabetic Nephropathies	regulation	Pubmed central 2017:5457399;	Urinary <b>transferrin</b> has shown aÃ‚Â gradual significant increase with <b>diabetic nephropathy</b> progression and had significant correlation positively with ACR, while negatively with eGFR.[Pubmed central 2017:5457399];Urinary <b>transferrin</b> has shown a gradual significant increase with <b>diabetic nephropathy</b> progression and had significant correlation positively with ACR, while n…	495832	Protein	Transferrin	Beta-1 metal-binding globulin;Serotransferrin;Siderophilin;TF;Transferrin;TRFE;chain-transferrin;HEL-S-71p;PRO1557;PRO2086;TFQTL1;transferrin--an;transferrin-type;	SWISSPROT_AC:P02787;SWISSPROT_ID:TRFE_HUMAN;EMBL:AC080128;EMBL:AC083905;EMBL:AF058327;EMBL:AF118063;EMBL:AF288139;EMBL:AF288140;EMBL:AF288141;EMBL:AF288142;EMBL:AF288143;EMBL:AF288144;EMBL:AF294270;EMBL:AF294271;EMBL:AJ252279;EMBL:AY308797;EMBL:BC059367;EMBL:CH471052;EMBL:DQ525716;EMBL:M11361;EMBL:M11362;EMBL:M11363;EMBL:M11364;EMBL:M11365;EMBL:M11366;EMBL:M11367;EMBL:M11368;EMBL:M11369;EMBL:M113…	700	Disease	Diabetic Nephropathies	Diabetic Glomerulosclerosis;Diabetic Kidney Disease;Diabetic Nephropathies;Diabetic Nephropathy;Glomerulosclerosis, Diabetic;Intracapillary Glomerulosclerosis;Kimmelstiel-Wilson Disease;Kimmelstiel-Wilson Syndrome;Nodular Glomerulosclerosis;diabetic kidney-disease;diabetic nephropathy--an;diabetic nephropathy-an;glomerulosclerosis of diabetic;kidney disease diabetic;nephropathy diabetic;nephropat…	Mesh_UI:D003928;Mesh_MN:C12.777.419.192;Mesh_MN:C13.351.968.419.192;Mesh_MN:C19.246.099.875;
287624925	Thrombomodulin -<> Diabetic Nephropathies	treatment	Pubmed central 2016:4892642;	This study was conducted to provide experimental evidence that two novel orally active PAI-1 inhibitors, TM5275 and TM5441, can prevent the development and progression of diabetic kidney injury, and to suggest the use of <b>TM</b> compounds as a new strategy for preventing <b>diabetic nephropathy</b>.[Pubmed central 2016:4892642];	495604	Protein	Thrombomodulin	CD141 antigen;Fetomodulin;THBD;THRM;Thrombomodulin;TM;TRBM;AHUS6;BDCA3;cd 141;CD141;THPH12;tm chain-chain;tm-an;tm-type;	SWISSPROT_AC:P07204;SWISSPROT_ID:TRBM_HUMAN;EMBL:AF495471;EMBL:AL049651;EMBL:BC035602;EMBL:BC053357;EMBL:D00210;EMBL:J02973;EMBL:M16552;EMBL:X05495;RefSeq:NP_000352.1;ProteinModelPortal:P07204;STRING:9606.ENSP00000366307;SWISSPROT_AC_OLD:Q8IV29;SWISSPROT_AC_OLD:Q9UC32;SMR:P07204;GeneID:7056;KEGG:hsa:7056;PIR:A41442;eggNOG:ENOG410IF0T;eggNOG:ENOG410Y5JS;UniGene:Hs.2030;GO:GO:0004872;GO:GO:0004888;…	700	Disease	Diabetic Nephropathies	Diabetic Glomerulosclerosis;Diabetic Kidney Disease;Diabetic Nephropathies;Diabetic Nephropathy;Glomerulosclerosis, Diabetic;Intracapillary Glomerulosclerosis;Kimmelstiel-Wilson Disease;Kimmelstiel-Wilson Syndrome;Nodular Glomerulosclerosis;diabetic kidney-disease;diabetic nephropathy--an;diabetic nephropathy-an;glomerulosclerosis of diabetic;kidney disease diabetic;nephropathy diabetic;nephropat…	Mesh_UI:D003928;Mesh_MN:C12.777.419.192;Mesh_MN:C13.351.968.419.192;Mesh_MN:C19.246.099.875;
275992894	TLR4 -<> Diabetic Nephropathies	regulation	Pubmed central 2017:5610442;	The present study aims to examine the effect of <b>TLR4</b> blocking on the suppression of Pg-LPS-induced <b>diabetic nephropathy</b>.[Pubmed central 2017:5610442];	490609	Protein	TLR4	CD284 antigen;hToll;TLR4;Toll-like receptor 4;ARMD10;CD284;tlr 4;tlr- 4;TLR-4;TOLL;toll like receptor 4;toll like receptor-4;toll like receptor4;toll- like receptor 4;toll-like receptor iv;toll-like receptor type 4;toll-like receptor- 4;toll-like receptor-4;toll-like receptor4;toll-like- receptor 4;toll-like-receptor 4;toll-like-receptor-4;	SWISSPROT_AC:O00206;SWISSPROT_ID:TLR4_HUMAN;EMBL:AB445638;EMBL:AF172169;EMBL:AF172170;EMBL:AF172171;EMBL:AF177765;EMBL:AF177766;EMBL:AK290053;EMBL:AK293068;EMBL:AK303730;EMBL:AL160272;EMBL:BC117422;EMBL:CH471090;EMBL:DQ018107;EMBL:DQ018108;EMBL:DQ018109;EMBL:EF535831;EMBL:EF535832;EMBL:EF535833;EMBL:U88880;EMBL:U93091;RefSeq:NP_003257.1;RefSeq:NP_612564.1;RefSeq:NP_612567.1;ProteinModelPortal:O00…
286141572	EPA -<> Diabetic Nephropathies	regulation	Pubmed central 2012:3356359;	And <b>TIMP-1</b> was found with 15 fold decreased levels in <b>DN</b> group compared with normal controls.[Pubmed central 2012:3356359];	489894	Protein	EPA	CLGI;Collagenase inhibitor;EPA;Erythroid-potentiating activity;Fibroblast collagenase inhibitor;Metalloproteinase inhibitor 1;TIMP;TIMP-1;TIMP1;Tissue inhibitor of metalloproteinases 1;an-epo;collagenase-inhibitor;epa-type;EPO;epo-type;erythroid potentiating activity;HCI;inhibitor of collagenase;inhibitor of the collagenase;inhibitor-1 of metalloproteinase;metalloproteinase inhibitor type 1;metal…	SWISSPROT_AC:P01033;SWISSPROT_ID:TIMP1_HUMAN;EMBL:BC000866;EMBL:D11139;EMBL:L47361;EMBL:M12670;EMBL:M59906;EMBL:S68252;EMBL:X02598;EMBL:X03124;RefSeq:NP_003245.1;ProteinModelPortal:P01033;STRING:9606.ENSP00000218388;SWISSPROT_AC_OLD:Q14252;SWISSPROT_AC_OLD:Q9UCU1;SMR:P01033;GeneID:7076;KEGG:hsa:7076;PIR:A93372;eggNOG:ENOG41103NU;eggNOG:KOG4745;UniGene:Hs.522632;GO:GO:0001775;GO:GO:0002020;GO:GO:0…	700	Disease	Diabetic Nephropathies	Diabetic Glomerulosclerosis;Diabetic Kidney Disease;Diabetic Nephropathies;Diabetic Nephropathy;Glomerulosclerosis, Diabetic;Intracapillary Glomerulosclerosis;Kimmelstiel-Wilson Disease;Kimmelstiel-Wilson Syndrome;Nodular Glomerulosclerosis;diabetic kidney-disease;diabetic nephropathy--an;diabetic nephropathy-an;glomerulosclerosis of diabetic;kidney disease diabetic;nephropathy diabetic;nephropat…	Mesh_UI:D003928;Mesh_MN:C12.777.419.192;Mesh_MN:C13.351.968.419.192;Mesh_MN:C19.246.099.875;
287624772	gp24 -<> Diabetic Nephropathies	treatment	Pubmed central 2016:4892642;	This study was conducted to provide experimental evidence that two novel orally active PAI-1 inhibitors, TM5275 and TM5441, can prevent the development and progression of diabetic kidney injury, and to suggest the use of <b>TM</b> compounds as a new strategy for preventing <b>diabetic nephropathy</b>.[Pubmed central 2016:4892642];	466080	Protein	gp24	gp24;TM;Transmembrane protein;gp-24;tm chain-chain;tm-an;tm-type;	TMP_SWISSPROT_AC:Q9UQF0_TM;PARENT_SWISSPROT_AC:Q9UQF0;PARENT_SWISSPROT_ID:SYCY1_HUMAN;	700	Disease	Diabetic Nephropathies	Diabetic Glomerulosclerosis;Diabetic Kidney Disease;Diabetic Nephropathies;Diabetic Nephropathy;Glomerulosclerosis, Diabetic;Intracapillary Glomerulosclerosis;Kimmelstiel-Wilson Disease;Kimmelstiel-Wilson Syndrome;Nodular Glomerulosclerosis;diabetic kidney-disease;diabetic nephropathy--an;diabetic nephropathy-an;glomerulosclerosis of diabetic;kidney disease diabetic;nephropathy diabetic;nephropat…	Mesh_UI:D003928;Mesh_MN:C12.777.419.192;Mesh_MN:C13.351.968.419.192;Mesh_MN:C19.246.099.875;
43898214	Mindin -<> Diabetic Nephropathies	regulation	Pubmed 2015:25973958;	<b>SPON2</b> levels were observed to increase linearly with increasing severity of <b>diabetic nephropathy</b> levels.[Pubmed 2015:25973958];	457722	Protein	Mindin	Differentially expressed in cancerous and non-cancerous lung cells 1;DIL-1;DIL1;Mindin;SPON2;Spondin-2;dil 1;M-SPONDIN;spon-2;spondin 2;spondin2;	SWISSPROT_AC:Q9BUD6;SWISSPROT_ID:SPON2_HUMAN;EMBL:AB027466;EMBL:AC092535;EMBL:AK074618;EMBL:AK074770;EMBL:AY358948;EMBL:BC002707;EMBL:BC036341;EMBL:CH471131;RefSeq:NP_001121797.1;RefSeq:NP_001185950.1;RefSeq:NP_036577.1;ProteinModelPortal:Q9BUD6;STRING:9606.ENSP00000290902;SWISSPROT_AC_OLD:D3DVN9;SWISSPROT_AC_OLD:Q4W5N4;SWISSPROT_AC_OLD:Q9ULW1;SMR:Q9BUD6;GeneID:10417;KEGG:hsa:10417;eggNOG:ENOG410…	700	Disease	Diabetic Nephropathies	Diabetic Glomerulosclerosis;Diabetic Kidney Disease;Diabetic Nephropathies;Diabetic Nephropathy;Glomerulosclerosis, Diabetic;Intracapillary Glomerulosclerosis;Kimmelstiel-Wilson Disease;Kimmelstiel-Wilson Syndrome;Nodular Glomerulosclerosis;diabetic kidney-disease;diabetic nephropathy--an;diabetic nephropathy-an;glomerulosclerosis of diabetic;kidney disease diabetic;nephropathy diabetic;nephropat…	Mesh_UI:D003928;Mesh_MN:C12.777.419.192;Mesh_MN:C13.351.968.419.192;Mesh_MN:C19.246.099.875;
284780023	SPHK1 -<> Diabetic Nephropathies	regulation	Pubmed central 2017:5667989;Pubmed central 2017:5687663;	The results were indicated that <b>SphK1</b> deficiency improved the STZ-induced <b>DN</b> in mice PAS staining showed that the glomerular tuft area was significantly increased in diabetic mice, which was reduced in diabetic SphK1-/- mice (Figure 5A).[Pubmed central 2017:5667989];It is also provided that renal inflammatory response in the context of DN is one of the important hallmarks of diabeti…	457171	Protein	SPHK1	EC 2.7.1.91;SK 1;Sphingosine kinase 1;SPHK;SPHK1;SPK;SPK 1;kinase 1-sphingosine;sk i;sk-i;sphingosine kinase 1--an;sphingosine kinase isoform 1;sphingosine kinase isoform-1;sphingosine kinase type 1;sphingosine kinase-1;sphingosine kinase1;sphingosine-kinase 1;sphingosine-kinase-1;	SWISSPROT_AC:Q9NYA1;SWISSPROT_ID:SPHK1_HUMAN;EMBL:AC090699;EMBL:AF200328;EMBL:AF238083;EMBL:AF266756;EMBL:AJ245504;EMBL:AK022402;EMBL:AK023393;EMBL:AK292294;EMBL:BC009419;EMBL:BC014439;EMBL:BC030553;EMBL:CH471099;RefSeq:NP_001136073.1;RefSeq:NP_001136074.1;RefSeq:NP_068807.2;RefSeq:NP_892010.2;RefSeq:XP_005257823.1;ProteinModelPortal:Q9NYA1;STRING:9606.ENSP00000313681;SWISSPROT_AC_OLD:Q8N632;SWIS…	700	Disease	Diabetic Nephropathies	Diabetic Glomerulosclerosis;Diabetic Kidney Disease;Diabetic Nephropathies;Diabetic Nephropathy;Glomerulosclerosis, Diabetic;Intracapillary Glomerulosclerosis;Kimmelstiel-Wilson Disease;Kimmelstiel-Wilson Syndrome;Nodular Glomerulosclerosis;diabetic kidney-disease;diabetic nephropathy--an;diabetic nephropathy-an;glomerulosclerosis of diabetic;kidney disease diabetic;nephropathy diabetic;nephropat…	Mesh_UI:D003928;Mesh_MN:C12.777.419.192;Mesh_MN:C13.351.968.419.192;Mesh_MN:C19.246.099.875;
284826231	SOCS2 -<> Diabetic Nephropathies	regulation	Pubmed central 2017:5710915;	These data indicated that <b>SOCS2</b> upregulation alleviated STZ-induced renal injury in <b>DN</b> rats.[Pubmed central 2017:5710915];	454059	Protein	SOCS2	CIS-2;CIS2;Cytokine-inducible SH2 protein 2;SOCS-2;SOCS2;SSI-2;SSI2;STAT-induced STAT inhibitor 2;STATI2;Suppressor of cytokine signaling 2;cis 2;cis ii;cis of type 2;Cish2;socs 2;socs2-type;ssi 2;ssi ii;suppressor of cytokine signaling -2;suppressor of cytokine signaling-2;	SWISSPROT_AC:O14508;SWISSPROT_ID:SOCS2_HUMAN;EMBL:AB004903;EMBL:AB006966;EMBL:AF020590;EMBL:AF037989;EMBL:AF132441;EMBL:AK290546;EMBL:AK313165;EMBL:BC010399;EMBL:CH471054;RefSeq:NP_001257396.1;RefSeq:NP_001257397.1;RefSeq:NP_001257398.1;RefSeq:NP_001257399.1;RefSeq:NP_001257400.1;RefSeq:NP_003868.1;RefSeq:XP_016875645.1;ProteinModelPortal:O14508;STRING:9606.ENSP00000339428;SWISSPROT_AC_OLD:A8K3D1…	700	Disease	Diabetic Nephropathies	Diabetic Glomerulosclerosis;Diabetic Kidney Disease;Diabetic Nephropathies;Diabetic Nephropathy;Glomerulosclerosis, Diabetic;Intracapillary Glomerulosclerosis;Kimmelstiel-Wilson Disease;Kimmelstiel-Wilson Syndrome;Nodular Glomerulosclerosis;diabetic kidney-disease;diabetic nephropathy--an;diabetic nephropathy-an;glomerulosclerosis of diabetic;kidney disease diabetic;nephropathy diabetic;nephropat…	Mesh_UI:D003928;Mesh_MN:C12.777.419.192;Mesh_MN:C13.351.968.419.192;Mesh_MN:C19.246.099.875;
284826249	SOCS2 -<> Diabetic Nephropathies	treatment	Pubmed central 2017:5710915;	however, the decrease fold of the related proteins in the TLR4/NF-ÃŽÂºB pathway was significantly higher than the JAK/STAT pathway, indicating TLR4/NF-ÃŽÂºB pathway, are the major downstream mediator in <b>SOCS2</b> upregulation-mediated protection of <b>DN</b>.[Pubmed central 2017:5710915];however, the decrease fold of the related proteins in the TLR4/NF-?B pathway was significantly higher than …	454059	Protein	SOCS2	CIS-2;CIS2;Cytokine-inducible SH2 protein 2;SOCS-2;SOCS2;SSI-2;SSI2;STAT-induced STAT inhibitor 2;STATI2;Suppressor of cytokine signaling 2;cis 2;cis ii;cis of type 2;Cish2;socs 2;socs2-type;ssi 2;ssi ii;suppressor of cytokine signaling -2;suppressor of cytokine signaling-2;	SWISSPROT_AC:O14508;SWISSPROT_ID:SOCS2_HUMAN;EMBL:AB004903;EMBL:AB006966;EMBL:AF020590;EMBL:AF037989;EMBL:AF132441;EMBL:AK290546;EMBL:AK313165;EMBL:BC010399;EMBL:CH471054;RefSeq:NP_001257396.1;RefSeq:NP_001257397.1;RefSeq:NP_001257398.1;RefSeq:NP_001257399.1;RefSeq:NP_001257400.1;RefSeq:NP_003868.1;RefSeq:XP_016875645.1;ProteinModelPortal:O14508;STRING:9606.ENSP00000339428;SWISSPROT_AC_OLD:A8K3D1…	700	Disease	Diabetic Nephropathies	Diabetic Glomerulosclerosis;Diabetic Kidney Disease;Diabetic Nephropathies;Diabetic Nephropathy;Glomerulosclerosis, Diabetic;Intracapillary Glomerulosclerosis;Kimmelstiel-Wilson Disease;Kimmelstiel-Wilson Syndrome;Nodular Glomerulosclerosis;diabetic kidney-disease;diabetic nephropathy--an;diabetic nephropathy-an;glomerulosclerosis of diabetic;kidney disease diabetic;nephropathy diabetic;nephropat…	Mesh_UI:D003928;Mesh_MN:C12.777.419.192;Mesh_MN:C13.351.968.419.192;Mesh_MN:C19.246.099.875;
269316222	SNAI1 -<> Diabetic Nephropathies	regulation	Pubmed 2017:28401167;Pubmed central 2017:5376433;	The results showed that expression levels of SiaÃŽÂ±2-6Gal/GalNAc recognized by <b>SNA</b> exhibited significantly increased tendency with the development of <b>diabetic nephropathy</b>;[Pubmed 2017:28401167];The results showed that expression levels of Sia?2-6Gal/GalNAc recognized by <b>SNA</b> exhibited significantly increased tendency with the development of <b>diabetic nephropathy</b>;[Pubmed…	453440	Protein	SNAI1	Protein sna;Protein snail homolog 1;SNAH;SNAI1;Zinc finger protein SNAI1;dJ710H13.1;SLUGH2;sn a;sn--a;sn-a;SNA;sna protein;SNAIL;snail 1;snail family transcriptional repressor 1;snail i;snail- 1;snail-1;SNAIL1;	SWISSPROT_AC:O95863;SWISSPROT_ID:SNAI1_HUMAN;EMBL:AF125377;EMBL:AF131208;EMBL:AF155233;EMBL:AF177731;EMBL:AJ245657;EMBL:AJ245658;EMBL:AJ245659;EMBL:AK313228;EMBL:AL121712;EMBL:BC012910;RefSeq:NP_005976.2;ProteinModelPortal:O95863;STRING:9606.ENSP00000244050;SWISSPROT_AC_OLD:B2R842;SWISSPROT_AC_OLD:Q9P113;SWISSPROT_AC_OLD:Q9UBP7;SWISSPROT_AC_OLD:Q9UHH7;SMR:O95863;GeneID:6615;KEGG:hsa:6615;eggNOG:E…	700	Disease	Diabetic Nephropathies	Diabetic Glomerulosclerosis;Diabetic Kidney Disease;Diabetic Nephropathies;Diabetic Nephropathy;Glomerulosclerosis, Diabetic;Intracapillary Glomerulosclerosis;Kimmelstiel-Wilson Disease;Kimmelstiel-Wilson Syndrome;Nodular Glomerulosclerosis;diabetic kidney-disease;diabetic nephropathy--an;diabetic nephropathy-an;glomerulosclerosis of diabetic;kidney disease diabetic;nephropathy diabetic;nephropat…	Mesh_UI:D003928;Mesh_MN:C12.777.419.192;Mesh_MN:C13.351.968.419.192;Mesh_MN:C19.246.099.875;
272174695	SMAD7 -<> Diabetic Nephropathies	regulation	Pubmed central 2015:4670018;Pubmed central 2014:4065738;Pubmed central 2011:3028360;	Compare with HF group, there were much more tan particles in IRB-DN group (Figure 2G, P<0.05) or in XKP-DN group (Figure 2H, P<0.05), suggesting that <b>Smad7</b> protein expression have reduced on the <b>DN</b> rat kidney tissue.[Pubmed central 2015:4670018];We also detected that <b>Smad7</b> protein expression decreased in <b>DN</b> rats, but Smurf2 and FN mRNA expression and TGF-ÃŽÂ² protein e…	452526	Protein	SMAD7	hSMAD7;MAD homolog 7;MAD homolog 8;MADH7;MADH8;Mothers against decapentaplegic homolog 7;Mothers against decapentaplegic homolog 8;Mothers against DPP homolog 7;Mothers against DPP homolog 8;SMAD 7;SMAD family member 7;SMAD7;CRCS3;smad-7;	SWISSPROT_AC:O15105;SWISSPROT_ID:SMAD7_HUMAN;EMBL:AC114684;EMBL:AF010193;EMBL:AF015261;EMBL:AF026556;EMBL:AF026557;EMBL:AF026558;EMBL:AF026559;EMBL:AK301535;EMBL:BC074818;EMBL:BC074819;EMBL:DA882147;RefSeq:NP_001177750.1;RefSeq:NP_001177751.1;RefSeq:NP_001177752.1;RefSeq:NP_005895.1;ProteinModelPortal:O15105;STRING:9606.ENSP00000262158;SWISSPROT_AC_OLD:B7Z773;SWISSPROT_AC_OLD:K7EQ10;SWISSPROT_AC_…	700	Disease	Diabetic Nephropathies	Diabetic Glomerulosclerosis;Diabetic Kidney Disease;Diabetic Nephropathies;Diabetic Nephropathy;Glomerulosclerosis, Diabetic;Intracapillary Glomerulosclerosis;Kimmelstiel-Wilson Disease;Kimmelstiel-Wilson Syndrome;Nodular Glomerulosclerosis;diabetic kidney-disease;diabetic nephropathy--an;diabetic nephropathy-an;glomerulosclerosis of diabetic;kidney disease diabetic;nephropathy diabetic;nephropat…	Mesh_UI:D003928;Mesh_MN:C12.777.419.192;Mesh_MN:C13.351.968.419.192;Mesh_MN:C19.246.099.875;
275866633	SMAD7 -<> Diabetic Nephropathies	treatment	Pubmed central 2011:3028360;	Taken together, results from the current study revealed that <b>Smad7</b> may have therapeutic potential for <b>diabetic kidney disease</b>.[Pubmed central 2011:3028360];	452526	Protein	SMAD7	hSMAD7;MAD homolog 7;MAD homolog 8;MADH7;MADH8;Mothers against decapentaplegic homolog 7;Mothers against decapentaplegic homolog 8;Mothers against DPP homolog 7;Mothers against DPP homolog 8;SMAD 7;SMAD family member 7;SMAD7;CRCS3;smad-7;	SWISSPROT_AC:O15105;SWISSPROT_ID:SMAD7_HUMAN;EMBL:AC114684;EMBL:AF010193;EMBL:AF015261;EMBL:AF026556;EMBL:AF026557;EMBL:AF026558;EMBL:AF026559;EMBL:AK301535;EMBL:BC074818;EMBL:BC074819;EMBL:DA882147;RefSeq:NP_001177750.1;RefSeq:NP_001177751.1;RefSeq:NP_001177752.1;RefSeq:NP_005895.1;ProteinModelPortal:O15105;STRING:9606.ENSP00000262158;SWISSPROT_AC_OLD:B7Z773;SWISSPROT_AC_OLD:K7EQ10;SWISSPROT_AC_…	700	Disease	Diabetic Nephropathies	Diabetic Glomerulosclerosis;Diabetic Kidney Disease;Diabetic Nephropathies;Diabetic Nephropathy;Glomerulosclerosis, Diabetic;Intracapillary Glomerulosclerosis;Kimmelstiel-Wilson Disease;Kimmelstiel-Wilson Syndrome;Nodular Glomerulosclerosis;diabetic kidney-disease;diabetic nephropathy--an;diabetic nephropathy-an;glomerulosclerosis of diabetic;kidney disease diabetic;nephropathy diabetic;nephropat…	Mesh_UI:D003928;Mesh_MN:C12.777.419.192;Mesh_MN:C13.351.968.419.192;Mesh_MN:C19.246.099.875;
275879584	SMAD3 -<> Diabetic Nephropathies	regulation	Pubmed central 2010:3279546;	SIS3 inhibited <b>Smad3</b> activation in STZ-induced <b>diabetic nephropathy</b> in Tie2-Cre;Loxp-EGFP mice.[Pubmed central 2010:3279546];To explore whether SIS3 can inhibit <b>Smad3</b> activation in STZ-induced <b>diabetic nephropathy</b>, SIS3 (2.5 ÃŽÂ¼g Ã‚Â· gÃ¢ÂˆÂ’1 Ã‚Â· dayÃ¢ÂˆÂ’1) or the same volume of vehicle was administered to Tie2-Cre;Loxp-EGFP mice by osmotic micropumps for 2 months …	452508	Protein	SMAD3	hMAD-3;hSMAD3;JV15-2;MAD homolog 3;Mad3;MADH3;Mothers against decapentaplegic homolog 3;Mothers against DPP homolog 3;SMAD 3;SMAD family member 3;SMAD3;HSPC193;HsT17436;jv-1-52;lds type 3;LDS1C;LDS3;mothers against decapentaplegic homolog-3;smad-3;type-smad3;	SWISSPROT_AC:P84022;SWISSPROT_ID:SMAD3_HUMAN;EMBL:AB004930;EMBL:AC012568;EMBL:AC087482;EMBL:AF025293;EMBL:AF025294;EMBL:AF025295;EMBL:AF025296;EMBL:AF025297;EMBL:AF025298;EMBL:AF025299;EMBL:AF025300;EMBL:AK290881;EMBL:AK298139;EMBL:AK300614;EMBL:AK316017;EMBL:BC050743;EMBL:CH471082;EMBL:U68019;EMBL:U76622;RefSeq:NP_001138574.1;RefSeq:NP_001138575.1;RefSeq:NP_001138576.1;RefSeq:NP_005893.1;Protein…	700	Disease	Diabetic Nephropathies	Diabetic Glomerulosclerosis;Diabetic Kidney Disease;Diabetic Nephropathies;Diabetic Nephropathy;Glomerulosclerosis, Diabetic;Intracapillary Glomerulosclerosis;Kimmelstiel-Wilson Disease;Kimmelstiel-Wilson Syndrome;Nodular Glomerulosclerosis;diabetic kidney-disease;diabetic nephropathy--an;diabetic nephropathy-an;glomerulosclerosis of diabetic;kidney disease diabetic;nephropathy diabetic;nephropat…	Mesh_UI:D003928;Mesh_MN:C12.777.419.192;Mesh_MN:C13.351.968.419.192;Mesh_MN:C19.246.099.875;
29083820	NHE1 -<> Diabetic Nephropathies	regulation	Pubmed 1995:7783665;	This suggests that increased NHE activity in <b>diabetic nephropathy</b> is attributed to increased <b>NHE-1</b> turnover per site rather than increased NHE-1 expression.[Pubmed 1995:7783665];	451430	Protein	NHE1	APNH;APNH1;Na(+)/H(+) antiporter, amiloride-sensitive;Na(+)/H(+) exchanger 1;NHE-1;NHE1;SL9A1;SLC9A1;Sodium/hydrogen exchanger 1;Solute carrier family 9 member 1;LIKNS;na(+) /h(+) -exchanger isoform i;na(+) /h(+) exchanger 1;na(+) /h(+) exchanger isoform 1;na(+) /h(+) exchanger-1;na(+)/h (+) exchanger isoform 1;na(+)/h( +) exchanger-1;na(+)/h(+) exchanger isoform 1;na(+)/h(+) exchanger isoform-1;…	SWISSPROT_AC:P19634;SWISSPROT_ID:SL9A1_HUMAN;EMBL:AF141350;EMBL:AF141351;EMBL:AF141352;EMBL:AF141353;EMBL:AF141354;EMBL:AF141355;EMBL:AF141356;EMBL:AF141357;EMBL:AF141358;EMBL:AF141359;EMBL:AF146430;EMBL:AF146431;EMBL:AF146432;EMBL:AF146433;EMBL:AF146434;EMBL:AF146435;EMBL:AF146436;EMBL:AF146437;EMBL:AF146438;EMBL:AF146439;EMBL:AL137860;EMBL:AL590640;EMBL:BC012121;EMBL:CH471059;EMBL:M81768;EMBL:S…	700	Disease	Diabetic Nephropathies	Diabetic Glomerulosclerosis;Diabetic Kidney Disease;Diabetic Nephropathies;Diabetic Nephropathy;Glomerulosclerosis, Diabetic;Intracapillary Glomerulosclerosis;Kimmelstiel-Wilson Disease;Kimmelstiel-Wilson Syndrome;Nodular Glomerulosclerosis;diabetic kidney-disease;diabetic nephropathy--an;diabetic nephropathy-an;glomerulosclerosis of diabetic;kidney disease diabetic;nephropathy diabetic;nephropat…	Mesh_UI:D003928;Mesh_MN:C12.777.419.192;Mesh_MN:C13.351.968.419.192;Mesh_MN:C19.246.099.875;
272176229	SNO -<> Diabetic Nephropathies	regulation	Pubmed central 2014:4070544;	Our data support the idea that the transcriptional regulation of SnoN could be considered as a negative regulator of the TGF-ÃŽÂ² signaling pathway in <b>DN</b> as there appears to be a decreased expression of <b>SnoN</b> in STZ-induced renal tissue, with a concomitant increase in TGF-ÃŽÂ² expression.[Pubmed central 2014:4070544];Our data support the idea that the transcriptional regulation of Sn…	451259	Protein	SNO	Ski-like protein;Ski-related oncogene;Ski-related protein;SKIL;SNO;related ski protein;SKI like proto-oncogene;sno a;sno-a;SnoA;SnoI;SnoN;	SWISSPROT_AC:P12757;SWISSPROT_ID:SKIL_HUMAN;EMBL:AC073288;EMBL:AK300053;EMBL:BC059386;EMBL:U70730;EMBL:X15217;EMBL:X15219;EMBL:Z19588;RefSeq:NP_001138569.1;RefSeq:NP_001138570.1;RefSeq:NP_001234937.1;RefSeq:NP_005405.2;RefSeq:XP_005247778.1;RefSeq:XP_006713798.1;ProteinModelPortal:P12757;STRING:9606.ENSP00000259119;SWISSPROT_AC_OLD:A6NGT1;SWISSPROT_AC_OLD:B4DT50;SWISSPROT_AC_OLD:O00464;SWISSPROT_…	700	Disease	Diabetic Nephropathies	Diabetic Glomerulosclerosis;Diabetic Kidney Disease;Diabetic Nephropathies;Diabetic Nephropathy;Glomerulosclerosis, Diabetic;Intracapillary Glomerulosclerosis;Kimmelstiel-Wilson Disease;Kimmelstiel-Wilson Syndrome;Nodular Glomerulosclerosis;diabetic kidney-disease;diabetic nephropathy--an;diabetic nephropathy-an;glomerulosclerosis of diabetic;kidney disease diabetic;nephropathy diabetic;nephropat…	Mesh_UI:D003928;Mesh_MN:C12.777.419.192;Mesh_MN:C13.351.968.419.192;Mesh_MN:C19.246.099.875;
287822741	SNO -<> Diabetic Nephropathies	treatment	Pubmed central 2017:5370123;	Overall, these findings provide reliable evidence for developing future treatments of DN targeting SnoN, indicating emerging approaches of engineering ubiquitin-resistant <b>SnoN</b> for treating <b>DN</b>.[Pubmed central 2017:5370123];these findings support a translational approach targeting <b>SnoN</b> for the treatment of <b>diabetic nephropathy</b>.[Pubmed central 2017:5370123];	451259	Protein	SNO	Ski-like protein;Ski-related oncogene;Ski-related protein;SKIL;SNO;related ski protein;SKI like proto-oncogene;sno a;sno-a;SnoA;SnoI;SnoN;	SWISSPROT_AC:P12757;SWISSPROT_ID:SKIL_HUMAN;EMBL:AC073288;EMBL:AK300053;EMBL:BC059386;EMBL:U70730;EMBL:X15217;EMBL:X15219;EMBL:Z19588;RefSeq:NP_001138569.1;RefSeq:NP_001138570.1;RefSeq:NP_001234937.1;RefSeq:NP_005405.2;RefSeq:XP_005247778.1;RefSeq:XP_006713798.1;ProteinModelPortal:P12757;STRING:9606.ENSP00000259119;SWISSPROT_AC_OLD:A6NGT1;SWISSPROT_AC_OLD:B4DT50;SWISSPROT_AC_OLD:O00464;SWISSPROT_…	700	Disease	Diabetic Nephropathies	Diabetic Glomerulosclerosis;Diabetic Kidney Disease;Diabetic Nephropathies;Diabetic Nephropathy;Glomerulosclerosis, Diabetic;Intracapillary Glomerulosclerosis;Kimmelstiel-Wilson Disease;Kimmelstiel-Wilson Syndrome;Nodular Glomerulosclerosis;diabetic kidney-disease;diabetic nephropathy--an;diabetic nephropathy-an;glomerulosclerosis of diabetic;kidney disease diabetic;nephropathy diabetic;nephropat…	Mesh_UI:D003928;Mesh_MN:C12.777.419.192;Mesh_MN:C13.351.968.419.192;Mesh_MN:C19.246.099.875;
41759151	SIRT1 -<> Diabetic Nephropathies	treatment	Pubmed 2014:25346724;Pubmed central 2014:4191277;	In this review, we discuss the role and potential mechanisms by which <b>SIRT1</b> protects against <b>DKD</b>.[Pubmed 2014:25346724];In this review, we discuss the role and potential mechanisms by which <b>SIRT1</b> protects against <b>DKD</b>.[Pubmed central 2014:4191277];	450862	Protein	SIRT1	EC 3.5.1.-;hSIR2;hSIRT1;NAD-dependent protein deacetylase sirtuin-1;Regulatory protein SIR2 homolog 1;SIR1;SIR2-like protein 1;SIR2L1;SIRT1;nad-dependent deacetylase sirtuin-1 protein;nad-dependent protein deacetylase sirtuin 1;SIR2;SIR2alpha;sirt 1;sirt-1;sirtuin 1;sirtuin i;sirtuin type 1;sirtuin-i;	SWISSPROT_AC:Q96EB6;SWISSPROT_ID:SIR1_HUMAN;EMBL:AF083106;EMBL:AF235040;EMBL:AL133551;EMBL:BC012499;EMBL:DQ278604;RefSeq:NP_001135970.1;RefSeq:NP_001300978.1;RefSeq:NP_036370.2;ProteinModelPortal:Q96EB6;STRING:9606.ENSP00000212015;SWISSPROT_AC_OLD:Q2XNF6;SWISSPROT_AC_OLD:Q5JVQ0;SWISSPROT_AC_OLD:Q9GZR9;SWISSPROT_AC_OLD:Q9Y6F0;SMR:Q96EB6;GeneID:23411;KEGG:hsa:23411;eggNOG:COG0846;eggNOG:KOG2684;Uni…	700	Disease	Diabetic Nephropathies	Diabetic Glomerulosclerosis;Diabetic Kidney Disease;Diabetic Nephropathies;Diabetic Nephropathy;Glomerulosclerosis, Diabetic;Intracapillary Glomerulosclerosis;Kimmelstiel-Wilson Disease;Kimmelstiel-Wilson Syndrome;Nodular Glomerulosclerosis;diabetic kidney-disease;diabetic nephropathy--an;diabetic nephropathy-an;glomerulosclerosis of diabetic;kidney disease diabetic;nephropathy diabetic;nephropat…	Mesh_UI:D003928;Mesh_MN:C12.777.419.192;Mesh_MN:C13.351.968.419.192;Mesh_MN:C19.246.099.875;
280254938	SIRT1 -<> Diabetic Nephropathies	regulation	Pubmed central 2014:4214106;	Therefore, <b>SIRT1</b> can improve <b>DN</b> and protect the kidney from acute injury, thereby delaying senescence and improving the prognosis of chronic kidney disease.[Pubmed central 2014:4214106];	450862	Protein	SIRT1	EC 3.5.1.-;hSIR2;hSIRT1;NAD-dependent protein deacetylase sirtuin-1;Regulatory protein SIR2 homolog 1;SIR1;SIR2-like protein 1;SIR2L1;SIRT1;nad-dependent deacetylase sirtuin-1 protein;nad-dependent protein deacetylase sirtuin 1;SIR2;SIR2alpha;sirt 1;sirt-1;sirtuin 1;sirtuin i;sirtuin type 1;sirtuin-i;	SWISSPROT_AC:Q96EB6;SWISSPROT_ID:SIR1_HUMAN;EMBL:AF083106;EMBL:AF235040;EMBL:AL133551;EMBL:BC012499;EMBL:DQ278604;RefSeq:NP_001135970.1;RefSeq:NP_001300978.1;RefSeq:NP_036370.2;ProteinModelPortal:Q96EB6;STRING:9606.ENSP00000212015;SWISSPROT_AC_OLD:Q2XNF6;SWISSPROT_AC_OLD:Q5JVQ0;SWISSPROT_AC_OLD:Q9GZR9;SWISSPROT_AC_OLD:Q9Y6F0;SMR:Q96EB6;GeneID:23411;KEGG:hsa:23411;eggNOG:COG0846;eggNOG:KOG2684;Uni…	700	Disease	Diabetic Nephropathies	Diabetic Glomerulosclerosis;Diabetic Kidney Disease;Diabetic Nephropathies;Diabetic Nephropathy;Glomerulosclerosis, Diabetic;Intracapillary Glomerulosclerosis;Kimmelstiel-Wilson Disease;Kimmelstiel-Wilson Syndrome;Nodular Glomerulosclerosis;diabetic kidney-disease;diabetic nephropathy--an;diabetic nephropathy-an;glomerulosclerosis of diabetic;kidney disease diabetic;nephropathy diabetic;nephropat…	Mesh_UI:D003928;Mesh_MN:C12.777.419.192;Mesh_MN:C13.351.968.419.192;Mesh_MN:C19.246.099.875;
269272832	SAAT1 -<> Diabetic Nephropathies	treatment	Pubmed 2017:28743130;	<b>SGLT-2</b> Inhibition: A Potential New Treatment for <b>Diabetic Kidney Disease</b>?[Pubmed 2017:28743130];	442834	Protein	SAAT1	Low affinity sodium-glucose cotransporter;Na(+)/glucose cotransporter 3;SAAT1;SC5A4;SGLT2;SLC5A4;Sodium/glucose cotransporter 3;Solute carrier family 5 member 4;DJ90G24.4;low-affinity sodium glucose cotransporter;sglt 2;sglt-2;sglt-3;sglt-ii;SGLT3;sodium/glucose cotransporter type 3;	SWISSPROT_AC:Q9NY91;SWISSPROT_ID:SC5A4_HUMAN;EMBL:AJ133127;EMBL:AL008723;EMBL:U41897;RefSeq:NP_055042.1;ProteinModelPortal:Q9NY91;STRING:9606.ENSP00000266086;SWISSPROT_AC_OLD:O15279;GeneID:6527;KEGG:hsa:6527;eggNOG:COG4146;eggNOG:ENOG410IP49;UniGene:Hs.130101;GO:GO:0005412;GO:GO:0005887;GO:GO:0006814;GO:GO:1904659;BindingDB:Q9NY91;HOGENOM:HOG000025422;OrthoDB:EOG091G077U;CTD:6527;KO:K14384;PaxDb:…	700	Disease	Diabetic Nephropathies	Diabetic Glomerulosclerosis;Diabetic Kidney Disease;Diabetic Nephropathies;Diabetic Nephropathy;Glomerulosclerosis, Diabetic;Intracapillary Glomerulosclerosis;Kimmelstiel-Wilson Disease;Kimmelstiel-Wilson Syndrome;Nodular Glomerulosclerosis;diabetic kidney-disease;diabetic nephropathy--an;diabetic nephropathy-an;glomerulosclerosis of diabetic;kidney disease diabetic;nephropathy diabetic;nephropat…	Mesh_UI:D003928;Mesh_MN:C12.777.419.192;Mesh_MN:C13.351.968.419.192;Mesh_MN:C19.246.099.875;
269272767	SLC5A2 -<> Diabetic Nephropathies	treatment	Pubmed 2017:28743130;	<b>SGLT-2</b> Inhibition: A Potential New Treatment for <b>Diabetic Kidney Disease</b>?[Pubmed 2017:28743130];	442827	Protein	SLC5A2	Low affinity sodium-glucose cotransporter;Na(+)/glucose cotransporter 2;SC5A2;SGLT2;SLC5A2;Sodium/glucose cotransporter 2;Solute carrier family 5 member 2;low-affinity sodium glucose cotransporter;sglt 2;sglt-2;sglt-ii;sodium/glucose cotransporter type 2;sodium/glucose cotransporter-2;	SWISSPROT_AC:P31639;SWISSPROT_ID:SC5A2_HUMAN;EMBL:AC026471;EMBL:BC131542;EMBL:M95549;RefSeq:NP_003032.1;ProteinModelPortal:P31639;STRING:9606.ENSP00000327943;SWISSPROT_AC_OLD:A2RRD2;GeneID:6524;KEGG:hsa:6524;PIR:A56765;eggNOG:COG4146;eggNOG:ENOG410IP49;UniGene:Hs.709195;GO:GO:0005362;GO:GO:0005412;GO:GO:0005886;GO:GO:0005887;GO:GO:0005975;GO:GO:0006810;GO:GO:0016021;GO:GO:0070062;BindingDB:P31639…	700	Disease	Diabetic Nephropathies	Diabetic Glomerulosclerosis;Diabetic Kidney Disease;Diabetic Nephropathies;Diabetic Nephropathy;Glomerulosclerosis, Diabetic;Intracapillary Glomerulosclerosis;Kimmelstiel-Wilson Disease;Kimmelstiel-Wilson Syndrome;Nodular Glomerulosclerosis;diabetic kidney-disease;diabetic nephropathy--an;diabetic nephropathy-an;glomerulosclerosis of diabetic;kidney disease diabetic;nephropathy diabetic;nephropat…	Mesh_UI:D003928;Mesh_MN:C12.777.419.192;Mesh_MN:C13.351.968.419.192;Mesh_MN:C19.246.099.875;
32303993	NCC -<> Diabetic Nephropathies	regulation	Pubmed 2003:14578305;	The results implicated that substitution of Arg913 to Gln in the <b>SLC12A3</b> gene might reduce the risk to develop <b>diabetic nephropathy</b> and suggested that the gene product might be a potential target for the prevention or treatment of this disease.[Pubmed 2003:14578305];	440303	Protein	NCC	Na-Cl cotransporter;Na-Cl symporter;NCC;S12A3;SLC12A3;Solute carrier family 12 member 3;Thiazide-sensitive sodium-chloride cotransporter;TSC;na-cl-cotransporter;NCCT;thiazide sensitive sodium chloride cotransporter;thiazide- sensitive sodium chloride cotransporter;thiazide- sensitive sodium-chloride cotransporter;thiazide-sensitive sodium chloride cotransporter;	SWISSPROT_AC:P55017;SWISSPROT_ID:S12A3_HUMAN;EMBL:AC012181;EMBL:AK315298;EMBL:U44128;EMBL:X91220;RefSeq:NP_000330.2;RefSeq:NP_001119579.1;RefSeq:NP_001119580.1;ProteinModelPortal:P55017;STRING:9606.ENSP00000402152;SWISSPROT_AC_OLD:A8MSJ2;SWISSPROT_AC_OLD:C9JNN9;SMR:P55017;GeneID:6559;KEGG:hsa:6559;PIR:G01202;PIR:PC4180;eggNOG:COG0531;eggNOG:KOG2083;UniGene:Hs.669115;GO:GO:0005215;GO:GO:0005829;GO…	700	Disease	Diabetic Nephropathies	Diabetic Glomerulosclerosis;Diabetic Kidney Disease;Diabetic Nephropathies;Diabetic Nephropathy;Glomerulosclerosis, Diabetic;Intracapillary Glomerulosclerosis;Kimmelstiel-Wilson Disease;Kimmelstiel-Wilson Syndrome;Nodular Glomerulosclerosis;diabetic kidney-disease;diabetic nephropathy--an;diabetic nephropathy-an;glomerulosclerosis of diabetic;kidney disease diabetic;nephropathy diabetic;nephropat…	Mesh_UI:D003928;Mesh_MN:C12.777.419.192;Mesh_MN:C13.351.968.419.192;Mesh_MN:C19.246.099.875;
280277184	NKCC2 -<> Diabetic Nephropathies	regulation	Pubmed central 2017:5299189;	We showed here that urinary excretion of AQP1 and <b>NKCC2</b> increased in both <b>DN</b> and NDN patients but this phenomenon was neither positively nor negatively related to the progression of DN.[Pubmed central 2017:5299189];	440296	Protein	NKCC2	Bumetanide-sensitive sodium-(potassium)-chloride cotransporter 2;Kidney-specific Na-K-Cl symporter;NKCC2;S12A1;SLC12A1;Solute carrier family 12 member 1;bsc i;bsc-1;bsc-i;BSC1;	SWISSPROT_AC:Q13621;SWISSPROT_ID:S12A1_HUMAN;EMBL:AC023355;EMBL:AC066612;EMBL:EF559316;EMBL:U58130;RefSeq:NP_000329.2;RefSeq:NP_001171761.1;ProteinModelPortal:Q13621;STRING:9606.ENSP00000370381;SWISSPROT_AC_OLD:A8JYA2;SWISSPROT_AC_OLD:E9PDW4;GeneID:6557;KEGG:hsa:6557;eggNOG:COG0531;eggNOG:KOG2083;UniGene:Hs.123116;UniGene:Hs.605373;GO:GO:0005886;GO:GO:0006810;GO:GO:0006811;GO:GO:0006813;GO:GO:000…	700	Disease	Diabetic Nephropathies	Diabetic Glomerulosclerosis;Diabetic Kidney Disease;Diabetic Nephropathies;Diabetic Nephropathy;Glomerulosclerosis, Diabetic;Intracapillary Glomerulosclerosis;Kimmelstiel-Wilson Disease;Kimmelstiel-Wilson Syndrome;Nodular Glomerulosclerosis;diabetic kidney-disease;diabetic nephropathy--an;diabetic nephropathy-an;glomerulosclerosis of diabetic;kidney disease diabetic;nephropathy diabetic;nephropat…	Mesh_UI:D003928;Mesh_MN:C12.777.419.192;Mesh_MN:C13.351.968.419.192;Mesh_MN:C19.246.099.875;
279118725	GFR -<> Diabetic Nephropathies	regulation	Pubmed central 2017:5303867;Pubmed central 2016:4736386;	Glomerulotubular feedback may explain the reduction in <b>GFR</b> after an initial rise in early <b>diabetic nephropathy</b> whereas tubulointerstitial damage (especially atrophic proximal tubules) leads to reduced reabsorption of sodium and therefore reduced GFR.[Pubmed central 2017:5303867];[23] found that TGF-ÃŽÂ²1 inhibited miR-192 expression in human proximal tubular cells (PTCs) and deficie…	406948	Protein	GFR	GFR;Guanine nucleotide exchange factor for Rap1;KIAA0277;M-Ras-regulated Rap GEF;MR-GEF;MRGEF;Rap guanine nucleotide exchange factor 5;RAPGEF5;Related to Epac;Repac;RPGF5;	SWISSPROT_AC:Q92565;SWISSPROT_ID:RPGF5_HUMAN;EMBL:BC039203;EMBL:CH236948;EMBL:D87467;RefSeq:NP_036426.3;ProteinModelPortal:Q92565;STRING:9606.ENSP00000343656;SWISSPROT_AC_OLD:A4D140;SWISSPROT_AC_OLD:Q8IXU5;SMR:Q92565;GeneID:9771;KEGG:hsa:9771;eggNOG:ENOG410XPX9;eggNOG:KOG2378;UniGene:Hs.174768;UniGene:Hs.713217;GO:GO:0005088;GO:GO:0005634;GO:GO:0007264;GO:GO:0007399;GO:GO:0017034;GO:GO:0030742;PD…	700	Disease	Diabetic Nephropathies	Diabetic Glomerulosclerosis;Diabetic Kidney Disease;Diabetic Nephropathies;Diabetic Nephropathy;Glomerulosclerosis, Diabetic;Intracapillary Glomerulosclerosis;Kimmelstiel-Wilson Disease;Kimmelstiel-Wilson Syndrome;Nodular Glomerulosclerosis;diabetic kidney-disease;diabetic nephropathy--an;diabetic nephropathy-an;glomerulosclerosis of diabetic;kidney disease diabetic;nephropathy diabetic;nephropat…	Mesh_UI:D003928;Mesh_MN:C12.777.419.192;Mesh_MN:C13.351.968.419.192;Mesh_MN:C19.246.099.875;
43864360	Regucalcin -<> Diabetic Nephropathies	regulation	Pubmed 2015:26072307;	Kidney tissue proteomics reveals <b>regucalcin</b> downregulation in response to <b>diabetic nephropathy</b> with reflection in urinary exosomes.[Pubmed 2015:26072307];	363556	Protein	Regucalcin	EC 3.1.1.17;Gluconolactonase;GNL;RC;Regucalcin;RGN;Senescence marker protein 30;SMP-30;SMP30;HEL-S-41;smp 30;	SWISSPROT_AC:Q15493;SWISSPROT_ID:RGN_HUMAN;EMBL:AB028125;EMBL:AB032064;EMBL:AK223360;EMBL:AK290136;EMBL:AL513366;EMBL:BC050371;EMBL:BC073173;EMBL:D31815;RefSeq:NP_001269777.1;RefSeq:NP_001269778.1;RefSeq:NP_004674.1;RefSeq:NP_690608.1;RefSeq:XP_006724630.1;ProteinModelPortal:Q15493;STRING:9606.ENSP00000253303;SWISSPROT_AC_OLD:A4FTW1;SWISSPROT_AC_OLD:A8K271;SWISSPROT_AC_OLD:Q53FC9;SWISSPROT_AC_OLD…	700	Disease	Diabetic Nephropathies	Diabetic Glomerulosclerosis;Diabetic Kidney Disease;Diabetic Nephropathies;Diabetic Nephropathy;Glomerulosclerosis, Diabetic;Intracapillary Glomerulosclerosis;Kimmelstiel-Wilson Disease;Kimmelstiel-Wilson Syndrome;Nodular Glomerulosclerosis;diabetic kidney-disease;diabetic nephropathy--an;diabetic nephropathy-an;glomerulosclerosis of diabetic;kidney disease diabetic;nephropathy diabetic;nephropat…	Mesh_UI:D003928;Mesh_MN:C12.777.419.192;Mesh_MN:C13.351.968.419.192;Mesh_MN:C19.246.099.875;
30467245	Renin -<> Diabetic Nephropathies	regulation	Pubmed 1999:10462269;Pubmed central 2013:3655660;	The results indicate that in <b>DN</b> there is an increase in both <b>renin</b> and prorenin levels.[Pubmed 1999:10462269];It appears that therapy with 1,25(OH) 2 D 3 reduced the urinary ACR level by suppressing the compensatory <b>renin</b> increase in type 2 <b>DN</b>.[Pubmed central 2013:3655660];	360932	Protein	Renin	Angiotensinogenase;EC 3.4.23.15;REN;RENI;Renin;HNFJ2;renin-an;	SWISSPROT_AC:P00797;SWISSPROT_ID:RENI_HUMAN;EMBL:AL592114;EMBL:AL592146;EMBL:AY436324;EMBL:BC033474;EMBL:BC047752;EMBL:CR536498;EMBL:EU332871;EMBL:L00064;EMBL:L00065;EMBL:L00066;EMBL:L00067;EMBL:L00068;EMBL:L00069;EMBL:L00070;EMBL:L00071;EMBL:L00072;EMBL:L00073;EMBL:M10030;EMBL:M10128;EMBL:M10150;EMBL:M10151;EMBL:M10152;EMBL:M13253;EMBL:M15410;EMBL:M26440;EMBL:M26899;EMBL:M26900;EMBL:M26901;RefSe…	700	Disease	Diabetic Nephropathies	Diabetic Glomerulosclerosis;Diabetic Kidney Disease;Diabetic Nephropathies;Diabetic Nephropathy;Glomerulosclerosis, Diabetic;Intracapillary Glomerulosclerosis;Kimmelstiel-Wilson Disease;Kimmelstiel-Wilson Syndrome;Nodular Glomerulosclerosis;diabetic kidney-disease;diabetic nephropathy--an;diabetic nephropathy-an;glomerulosclerosis of diabetic;kidney disease diabetic;nephropathy diabetic;nephropat…	Mesh_UI:D003928;Mesh_MN:C12.777.419.192;Mesh_MN:C13.351.968.419.192;Mesh_MN:C19.246.099.875;
36840181	Renin -<> Diabetic Nephropathies	treatment	Pubmed 2013:23336210;Pubmed 2009:19954690;	<b>Renin</b> inhibition in the treatment of <b>diabetic kidney disease</b>.[Pubmed 2013:23336210];What is the role of <b>renin</b> inhibition in the treatment of <b>diabetic kidney disease</b>?[Pubmed 2009:19954690];	360932	Protein	Renin	Angiotensinogenase;EC 3.4.23.15;REN;RENI;Renin;HNFJ2;renin-an;	SWISSPROT_AC:P00797;SWISSPROT_ID:RENI_HUMAN;EMBL:AL592114;EMBL:AL592146;EMBL:AY436324;EMBL:BC033474;EMBL:BC047752;EMBL:CR536498;EMBL:EU332871;EMBL:L00064;EMBL:L00065;EMBL:L00066;EMBL:L00067;EMBL:L00068;EMBL:L00069;EMBL:L00070;EMBL:L00071;EMBL:L00072;EMBL:L00073;EMBL:M10030;EMBL:M10128;EMBL:M10150;EMBL:M10151;EMBL:M10152;EMBL:M13253;EMBL:M15410;EMBL:M26440;EMBL:M26899;EMBL:M26900;EMBL:M26901;RefSe…	700	Disease	Diabetic Nephropathies	Diabetic Glomerulosclerosis;Diabetic Kidney Disease;Diabetic Nephropathies;Diabetic Nephropathy;Glomerulosclerosis, Diabetic;Intracapillary Glomerulosclerosis;Kimmelstiel-Wilson Disease;Kimmelstiel-Wilson Syndrome;Nodular Glomerulosclerosis;diabetic kidney-disease;diabetic nephropathy--an;diabetic nephropathy-an;glomerulosclerosis of diabetic;kidney disease diabetic;nephropathy diabetic;nephropat…	Mesh_UI:D003928;Mesh_MN:C12.777.419.192;Mesh_MN:C13.351.968.419.192;Mesh_MN:C19.246.099.875;
282238462	Cyclophilin A -<> Diabetic Nephropathies	regulation	Pubmed central 2015:4620809;	Compared with the control group, urinary <b>CypA</b> indeed increased significantly in stage 2 <b>DN</b> and this increase persisted throughout the later stages.[Pubmed central 2015:4620809];However, with progression of DN, urinary <b>CypA</b> significantly increased in stage 2 <b>DN</b> compared to that in stage 1 DN (PÃ¢Â€ÂŠ=Ã¢Â€ÂŠ0.012).[Pubmed central 2015:4620809];However, with progression o…	325984	Protein	Cyclophilin A	Cyclophilin A;Cyclosporin A-binding protein;CYPA;EC 5.2.1.8;Peptidyl-prolyl cis-trans isomerase A;PPIA;PPIase A;Rotamase A;cyclophilin a-type;cyclophilin-a;cyclophilina;cyclosporin a binding protein;cyclosporin-a binding protein;cyclosporin-a-binding protein;CYPH;HEL-S-69p;peptidyl-prolyl cis-trans-isomerase a;peptidyl-prolyl-cis-trans isomerase a;peptidylprolyl isomerase A;ppi a;ppi of alpha;ppi…	SWISSPROT_AC:P62937;SWISSPROT_ID:PPIA_HUMAN;EMBL:AB451307;EMBL:AB451438;EMBL:AC004854;EMBL:AC013436;EMBL:AK290085;EMBL:AK293003;EMBL:AY739283;EMBL:BC000689;EMBL:BC003026;EMBL:BC005320;EMBL:BC005982;EMBL:BC007104;EMBL:BC013915;EMBL:BC073992;EMBL:BC093076;EMBL:BC106030;EMBL:BC137057;EMBL:BC137058;EMBL:CR456707;EMBL:X52851;EMBL:Y00052;RefSeq:NP_001287910.1;RefSeq:NP_066953.1;ProteinModelPortal:P6293…	700	Disease	Diabetic Nephropathies	Diabetic Glomerulosclerosis;Diabetic Kidney Disease;Diabetic Nephropathies;Diabetic Nephropathy;Glomerulosclerosis, Diabetic;Intracapillary Glomerulosclerosis;Kimmelstiel-Wilson Disease;Kimmelstiel-Wilson Syndrome;Nodular Glomerulosclerosis;diabetic kidney-disease;diabetic nephropathy--an;diabetic nephropathy-an;glomerulosclerosis of diabetic;kidney disease diabetic;nephropathy diabetic;nephropat…	Mesh_UI:D003928;Mesh_MN:C12.777.419.192;Mesh_MN:C13.351.968.419.192;Mesh_MN:C19.246.099.875;
278803301	PPARG -<> Diabetic Nephropathies	treatment	Pubmed central 2016:4829133;	The significant nodes (Serpine1, Egr1 and Mdk) and differentially expressed TFs (Nr4a1 and <b>Pparg</b>) may provide a novel avenue for the targeted therapy of <b>DN</b>.[Pubmed central 2016:4829133];	325645	Protein	PPARG	NR1C3;Nuclear receptor subfamily 1 group C member 3;Peroxisome proliferator-activated receptor gamma;PPAR-gamma;PPARG;cimt-1;cimt-i;CIMT1;glm-1;GLM1;peroxisome proliferator -activated receptor gamma;peroxisome proliferator activated receptor g;peroxisome proliferator activated receptor gamma;peroxisome proliferator activated receptor type gamma;peroxisome proliferator activated receptor- gamma;pe…	SWISSPROT_AC:P37231;SWISSPROT_ID:PPARG_HUMAN;EMBL:AB005526;EMBL:AB451337;EMBL:AB451486;EMBL:AC090947;EMBL:AC091492;EMBL:AC093174;EMBL:AK290581;EMBL:AY157024;EMBL:BC006811;EMBL:BT007281;EMBL:CH471055;EMBL:D83233;EMBL:DQ356894;EMBL:L40904;EMBL:U63415;EMBL:U79012;EMBL:X90563;RefSeq:NP_005028.4;RefSeq:NP_056953.2;RefSeq:NP_619725.2;RefSeq:NP_619726.2;RefSeq:XP_011532143.1;ProteinModelPortal:P37231;ST…	700	Disease	Diabetic Nephropathies	Diabetic Glomerulosclerosis;Diabetic Kidney Disease;Diabetic Nephropathies;Diabetic Nephropathy;Glomerulosclerosis, Diabetic;Intracapillary Glomerulosclerosis;Kimmelstiel-Wilson Disease;Kimmelstiel-Wilson Syndrome;Nodular Glomerulosclerosis;diabetic kidney-disease;diabetic nephropathy--an;diabetic nephropathy-an;glomerulosclerosis of diabetic;kidney disease diabetic;nephropathy diabetic;nephropat…	Mesh_UI:D003928;Mesh_MN:C12.777.419.192;Mesh_MN:C13.351.968.419.192;Mesh_MN:C19.246.099.875;
288129371	PPARG -<> Diabetic Nephropathies	regulation	Pubmed central 2013:3830885;	in a meta-analysis of 18 studies, it is demonstrated that the Ala allele carriers of the <b>PPARG</b> Pro12Ala polymorphism [38] had the reduced risk of <b>DN</b>, although this association was not significant when restricted only to Asians.[Pubmed central 2013:3830885];	325645	Protein	PPARG	NR1C3;Nuclear receptor subfamily 1 group C member 3;Peroxisome proliferator-activated receptor gamma;PPAR-gamma;PPARG;cimt-1;cimt-i;CIMT1;glm-1;GLM1;peroxisome proliferator -activated receptor gamma;peroxisome proliferator activated receptor g;peroxisome proliferator activated receptor gamma;peroxisome proliferator activated receptor type gamma;peroxisome proliferator activated receptor- gamma;pe…	SWISSPROT_AC:P37231;SWISSPROT_ID:PPARG_HUMAN;EMBL:AB005526;EMBL:AB451337;EMBL:AB451486;EMBL:AC090947;EMBL:AC091492;EMBL:AC093174;EMBL:AK290581;EMBL:AY157024;EMBL:BC006811;EMBL:BT007281;EMBL:CH471055;EMBL:D83233;EMBL:DQ356894;EMBL:L40904;EMBL:U63415;EMBL:U79012;EMBL:X90563;RefSeq:NP_005028.4;RefSeq:NP_056953.2;RefSeq:NP_619725.2;RefSeq:NP_619726.2;RefSeq:XP_011532143.1;ProteinModelPortal:P37231;ST…	700	Disease	Diabetic Nephropathies	Diabetic Glomerulosclerosis;Diabetic Kidney Disease;Diabetic Nephropathies;Diabetic Nephropathy;Glomerulosclerosis, Diabetic;Intracapillary Glomerulosclerosis;Kimmelstiel-Wilson Disease;Kimmelstiel-Wilson Syndrome;Nodular Glomerulosclerosis;diabetic kidney-disease;diabetic nephropathy--an;diabetic nephropathy-an;glomerulosclerosis of diabetic;kidney disease diabetic;nephropathy diabetic;nephropat…	Mesh_UI:D003928;Mesh_MN:C12.777.419.192;Mesh_MN:C13.351.968.419.192;Mesh_MN:C19.246.099.875;
37954518	Podocin -<> Diabetic Nephropathies	regulation	Pubmed 2011:21655212;Pubmed central 2011:3105067;	The urinary mRNA profiles of synaptopodin, podocalyxin, CD2-AP, ÃŽÂ±-actin4, and <b>podocin</b> were found to increase with the progression of <b>DN</b>, which suggested that quantification of podocyte-associated molecules will be useful biomarkers of DN.[Pubmed 2011:21655212];The urinary mRNA profiles of synaptopodin, podocalyxin, CD2-AP, ÃƒÂŽÃ‚Â±-actin4, and <b>podocin</b> were found to increas…	318957	Protein	Podocin	NPHS2;PODO;Podocin;nphs ii;nphs-2;nphs-ii;NPHS2, podocin;PDCN;SRN1;	SWISSPROT_AC:Q9NP85;SWISSPROT_ID:PODO_HUMAN;EMBL:AJ279246;EMBL:AJ279247;EMBL:AJ279248;EMBL:AJ279249;EMBL:AJ279250;EMBL:AJ279251;EMBL:AJ279252;EMBL:AJ279253;EMBL:AJ279254;EMBL:AL160286;EMBL:BC029141;EMBL:CH471067;RefSeq:NP_001284504.1;RefSeq:NP_055440.1;ProteinModelPortal:Q9NP85;STRING:9606.ENSP00000356587;SWISSPROT_AC_OLD:B1AM32;SWISSPROT_AC_OLD:B1AM33;SWISSPROT_AC_OLD:Q8N6Q5;SMR:Q9NP85;GeneID:78…	700	Disease	Diabetic Nephropathies	Diabetic Glomerulosclerosis;Diabetic Kidney Disease;Diabetic Nephropathies;Diabetic Nephropathy;Glomerulosclerosis, Diabetic;Intracapillary Glomerulosclerosis;Kimmelstiel-Wilson Disease;Kimmelstiel-Wilson Syndrome;Nodular Glomerulosclerosis;diabetic kidney-disease;diabetic nephropathy--an;diabetic nephropathy-an;glomerulosclerosis of diabetic;kidney disease diabetic;nephropathy diabetic;nephropat…	Mesh_UI:D003928;Mesh_MN:C12.777.419.192;Mesh_MN:C13.351.968.419.192;Mesh_MN:C19.246.099.875;
280094964	ATGL -<> Diabetic Nephropathies	regulation	Pubmed central 2014:4223434;	Our data are in line with the findings of the above cross-sectional studies and suggests that elevated circulating <b>PEDF</b> levels may represent a counterregulatory response to the presence of renal injury in <b>DN</b>.[Pubmed central 2014:4223434];	315607	Protein	ATGL	Adipose triglyceride lipase;ATGL;Calcium-independent phospholipase A2;Desnutrin;EC 3.1.1.3;IPLA2-zeta;Patatin-like phospholipase domain-containing protein 2;Pigment epithelium-derived factor;PLPL2;PNPLA2;Transport-secretion protein 2;TTS2;TTS2.2;1110001C14Rik;adipose-triglyceride lipase;calcium independent phospholipase a2;calcium-independent subtype of phospholipase a2;ec3.1.1.3;factor of pigmen…	SWISSPROT_AC:Q96AD5;SWISSPROT_ID:PLPL2_HUMAN;EMBL:AF055000;EMBL:AJ278475;EMBL:AJ278476;EMBL:AY203925;EMBL:AY894804;EMBL:BC011958;EMBL:BC017280;RefSeq:NP_065109.1;RefSeq:XP_016873517.1;ProteinModelPortal:Q96AD5;STRING:9606.ENSP00000337701;SWISSPROT_AC_OLD:O60643;SWISSPROT_AC_OLD:Q5EFF5;SWISSPROT_AC_OLD:Q6XYE5;SWISSPROT_AC_OLD:Q96ET6;SWISSPROT_AC_OLD:Q9NQ61;SWISSPROT_AC_OLD:Q9NQ62;SMR:Q96AD5;GeneID…	700	Disease	Diabetic Nephropathies	Diabetic Glomerulosclerosis;Diabetic Kidney Disease;Diabetic Nephropathies;Diabetic Nephropathy;Glomerulosclerosis, Diabetic;Intracapillary Glomerulosclerosis;Kimmelstiel-Wilson Disease;Kimmelstiel-Wilson Syndrome;Nodular Glomerulosclerosis;diabetic kidney-disease;diabetic nephropathy--an;diabetic nephropathy-an;glomerulosclerosis of diabetic;kidney disease diabetic;nephropathy diabetic;nephropat…	Mesh_UI:D003928;Mesh_MN:C12.777.419.192;Mesh_MN:C13.351.968.419.192;Mesh_MN:C19.246.099.875;
289015732	PLK2 -<> Diabetic Nephropathies	regulation	Pubmed central 2017:5487358;	These findings suggested that <b>PLK2</b> regulates <b>DKD</b> procession and we next explored how PLK2 is involved in DKD pathogenesis.Figure 1PLK2 up-regulation in DKD patients and diabetic rat models.[Pubmed central 2017:5487358];	315433	Protein	PLK2	EC 2.7.11.21;hPlk2;hSNK;PLK-2;PLK2;Polo-like kinase 2;Serine/threonine-protein kinase PLK2;Serine/threonine-protein kinase SNK;Serum-inducible kinase;SNK;polo like kinase 2;polo like kinase-2;polo-like kinase- 2;polo-like kinase-2;polo-like-kinase 2;serum inducible kinase;	SWISSPROT_AC:Q9NYY3;SWISSPROT_ID:PLK2_HUMAN;EMBL:AC008814;EMBL:AF059617;EMBL:AF223574;EMBL:BC013879;EMBL:U85755;RefSeq:NP_001239155.1;RefSeq:NP_006613.2;ProteinModelPortal:Q9NYY3;STRING:9606.ENSP00000274289;SWISSPROT_AC_OLD:O60679;SWISSPROT_AC_OLD:Q96CV7;SWISSPROT_AC_OLD:Q9UE61;SMR:Q9NYY3;GeneID:10769;KEGG:hsa:10769;eggNOG:ENOG410XQBP;eggNOG:KOG0575;UniGene:Hs.398157;GO:GO:0000082;GO:GO:0000785;G…	700	Disease	Diabetic Nephropathies	Diabetic Glomerulosclerosis;Diabetic Kidney Disease;Diabetic Nephropathies;Diabetic Nephropathy;Glomerulosclerosis, Diabetic;Intracapillary Glomerulosclerosis;Kimmelstiel-Wilson Disease;Kimmelstiel-Wilson Syndrome;Nodular Glomerulosclerosis;diabetic kidney-disease;diabetic nephropathy--an;diabetic nephropathy-an;glomerulosclerosis of diabetic;kidney disease diabetic;nephropathy diabetic;nephropat…	Mesh_UI:D003928;Mesh_MN:C12.777.419.192;Mesh_MN:C13.351.968.419.192;Mesh_MN:C19.246.099.875;
34485516	COX-2 -<> Diabetic Nephropathies	regulation	Pubmed 2007:17263765;	We found that thrombospondin 1 (THBS1) and cyclooxygenase 1(COX1) genes were over-expressed in patients with diabetic nephropathy, and matrix metalloproteinase 9 (MMP9) and <b>cyclooxygenase 2</b> (COX2) genes had lower expression in <b>diabetic nephropathy</b>.[Pubmed 2007:17263765];	310247	Protein	COX-2	COX-2;COX2;Cyclooxygenase-2;EC 1.14.99.1;PGH synthase 2;PGH2;PGHS-2;PHS II;Prostaglandin G/H synthase 2;Prostaglandin H2 synthase 2;Prostaglandin-endoperoxide synthase 2;PTGS2;cox - 2;cox -2;cox 2;cox ii;cox type 2;cox type-2;cox- 2;cox-2--an;cox-2-type;cyclooxygenase -2;cyclooxygenase -ii;cyclooxygenase 2;cyclooxygenase 2-an;cyclooxygenase ii;cyclooxygenase isoform 2;cyclooxygenase isoform-2;cyc…	SWISSPROT_AC:P35354;SWISSPROT_ID:PGH2_HUMAN;EMBL:AK292167;EMBL:AL033533;EMBL:AY229989;EMBL:AY382629;EMBL:AY462100;EMBL:BC013734;EMBL:CH471067;EMBL:D28235;EMBL:L15326;EMBL:M90100;EMBL:U04636;RefSeq:NP_000954.1;ProteinModelPortal:P35354;STRING:9606.ENSP00000356438;SWISSPROT_AC_OLD:A8K802;SWISSPROT_AC_OLD:Q16876;SMR:P35354;GeneID:5743;KEGG:hsa:5743;PIR:A46150;eggNOG:ENOG410XPZ3;eggNOG:KOG2408;UniGen…	700	Disease	Diabetic Nephropathies	Diabetic Glomerulosclerosis;Diabetic Kidney Disease;Diabetic Nephropathies;Diabetic Nephropathy;Glomerulosclerosis, Diabetic;Intracapillary Glomerulosclerosis;Kimmelstiel-Wilson Disease;Kimmelstiel-Wilson Syndrome;Nodular Glomerulosclerosis;diabetic kidney-disease;diabetic nephropathy--an;diabetic nephropathy-an;glomerulosclerosis of diabetic;kidney disease diabetic;nephropathy diabetic;nephropat…	Mesh_UI:D003928;Mesh_MN:C12.777.419.192;Mesh_MN:C13.351.968.419.192;Mesh_MN:C19.246.099.875;
282147092	COX-2 -<> Diabetic Nephropathies	treatment	Pubmed central 2015:4333324;	All these findings highly suggested a therapeutic target of <b>COX-2</b> in treating <b>diabetic kidney disease</b>.[Pubmed central 2015:4333324];	310247	Protein	COX-2	COX-2;COX2;Cyclooxygenase-2;EC 1.14.99.1;PGH synthase 2;PGH2;PGHS-2;PHS II;Prostaglandin G/H synthase 2;Prostaglandin H2 synthase 2;Prostaglandin-endoperoxide synthase 2;PTGS2;cox - 2;cox -2;cox 2;cox ii;cox type 2;cox type-2;cox- 2;cox-2--an;cox-2-type;cyclooxygenase -2;cyclooxygenase -ii;cyclooxygenase 2;cyclooxygenase 2-an;cyclooxygenase ii;cyclooxygenase isoform 2;cyclooxygenase isoform-2;cyc…	SWISSPROT_AC:P35354;SWISSPROT_ID:PGH2_HUMAN;EMBL:AK292167;EMBL:AL033533;EMBL:AY229989;EMBL:AY382629;EMBL:AY462100;EMBL:BC013734;EMBL:CH471067;EMBL:D28235;EMBL:L15326;EMBL:M90100;EMBL:U04636;RefSeq:NP_000954.1;ProteinModelPortal:P35354;STRING:9606.ENSP00000356438;SWISSPROT_AC_OLD:A8K802;SWISSPROT_AC_OLD:Q16876;SMR:P35354;GeneID:5743;KEGG:hsa:5743;PIR:A46150;eggNOG:ENOG410XPZ3;eggNOG:KOG2408;UniGen…	700	Disease	Diabetic Nephropathies	Diabetic Glomerulosclerosis;Diabetic Kidney Disease;Diabetic Nephropathies;Diabetic Nephropathy;Glomerulosclerosis, Diabetic;Intracapillary Glomerulosclerosis;Kimmelstiel-Wilson Disease;Kimmelstiel-Wilson Syndrome;Nodular Glomerulosclerosis;diabetic kidney-disease;diabetic nephropathy--an;diabetic nephropathy-an;glomerulosclerosis of diabetic;kidney disease diabetic;nephropathy diabetic;nephropat…	Mesh_UI:D003928;Mesh_MN:C12.777.419.192;Mesh_MN:C13.351.968.419.192;Mesh_MN:C19.246.099.875;
286889595	PEMT -<> Diabetic Nephropathies	treatment	Pubmed central 2014:3965443;	In the present study, we generated Pemt knockout mice and demonstrated that the deficiency of <b>Pemt</b> protects against <b>diabetic nephropathy</b> by ameliorating the ER stress and subsequent pathways, such as those involving oxidative stress, inflammation and apoptosis.[Pubmed central 2014:3965443];	307169	Protein	PEMT	EC 2.1.1.17;EC 2.1.1.71;PEAMT;PEMPT;PEMT;PEMT2;Phosphatidylethanolamine N-methyltransferase;Phospholipid methyltransferase;PLMT;PNMT;phosphatidylethanolamine n -methyltransferase;phosphatidylethanolamine-n-methyltransferase;	SWISSPROT_AC:Q9UBM1;SWISSPROT_ID:PEMT_HUMAN;EMBL:AB029821;EMBL:AC020558;EMBL:AF113126;EMBL:AF176806;EMBL:AF176807;EMBL:AF294463;EMBL:AF294464;EMBL:AF294465;EMBL:AF294466;EMBL:AF294467;EMBL:AF294468;EMBL:AK302251;EMBL:BC000557;EMBL:BC050593;EMBL:CH471196;EMBL:CR457099;EMBL:EU574003;RefSeq:NP_001254480.1;RefSeq:NP_001254481.1;RefSeq:NP_009100.2;RefSeq:NP_680477.1;RefSeq:NP_680478.1;ProteinModelPort…	700	Disease	Diabetic Nephropathies	Diabetic Glomerulosclerosis;Diabetic Kidney Disease;Diabetic Nephropathies;Diabetic Nephropathy;Glomerulosclerosis, Diabetic;Intracapillary Glomerulosclerosis;Kimmelstiel-Wilson Disease;Kimmelstiel-Wilson Syndrome;Nodular Glomerulosclerosis;diabetic kidney-disease;diabetic nephropathy--an;diabetic nephropathy-an;glomerulosclerosis of diabetic;kidney disease diabetic;nephropathy diabetic;nephropat…	Mesh_UI:D003928;Mesh_MN:C12.777.419.192;Mesh_MN:C13.351.968.419.192;Mesh_MN:C19.246.099.875;
280094798	PEDF -<> Diabetic Nephropathies	regulation	Pubmed central 2014:4223434;	Our data are in line with the findings of the above cross-sectional studies and suggests that elevated circulating <b>PEDF</b> levels may represent a counterregulatory response to the presence of renal injury in <b>DN</b>.[Pubmed central 2014:4223434];	307000	Protein	PEDF	Cell proliferation-inducing gene 35 protein;EPC-1;PEDF;Pigment epithelium-derived factor;Serpin F1;SERPINF1;factor of pigment epithelium-derived;factor pigment epithelium-derived;factor-pigment epithelium derived;factor-pigment epithelium-derived;oi 6;oi type vi;oi-vi;OI12;OI6;PIG35;pigment epithelium derived factor;pigment epithelium derived factor--the;pigment epithelium- derived factor;pigment…	SWISSPROT_AC:P36955;SWISSPROT_ID:PEDF_HUMAN;EMBL:AB593011;EMBL:AB593012;EMBL:AB593013;EMBL:AC130343;EMBL:AC130689;EMBL:AF400442;EMBL:AH004879;EMBL:AY513280;EMBL:BC000522;EMBL:BC013984;EMBL:BT007222;EMBL:CH471108;EMBL:M76979;EMBL:M90439;EMBL:U29953;RefSeq:NP_001316832.1;RefSeq:NP_002606.3;ProteinModelPortal:P36955;STRING:9606.ENSP00000254722;SWISSPROT_AC_OLD:F1T092;SWISSPROT_AC_OLD:Q13236;SWISSPRO…	700	Disease	Diabetic Nephropathies	Diabetic Glomerulosclerosis;Diabetic Kidney Disease;Diabetic Nephropathies;Diabetic Nephropathy;Glomerulosclerosis, Diabetic;Intracapillary Glomerulosclerosis;Kimmelstiel-Wilson Disease;Kimmelstiel-Wilson Syndrome;Nodular Glomerulosclerosis;diabetic kidney-disease;diabetic nephropathy--an;diabetic nephropathy-an;glomerulosclerosis of diabetic;kidney disease diabetic;nephropathy diabetic;nephropat…	Mesh_UI:D003928;Mesh_MN:C12.777.419.192;Mesh_MN:C13.351.968.419.192;Mesh_MN:C19.246.099.875;
31666763	PTGER1 -<> Diabetic Nephropathies	treatment	Pubmed 2002:12089371;	This study reveals a potential usefulness of selective <b>EP1</b> blockade as a novel therapeutic strategy for <b>diabetic nephropathy</b> and also brings a new insight into our understanding of this disease.[Pubmed 2002:12089371];	306852	Protein	PTGER1	PE2R1;PGE receptor EP1 subtype;PGE2 receptor EP1 subtype;Prostaglandin E2 receptor EP1 subtype;Prostanoid EP1 receptor;PTGER1;EP1;ep1 prostanoid receptor;ep1 subtype of pge receptor;ep1 subtype of pge2 receptor;ep1 subtype of prostaglandin e2 receptor;ep1-pge2 receptor;pge receptor ep1;pge2 ep1 receptor;pge2 receptor ep1;pge2 receptor subtype ep1;prostaglandin E receptor 1;prostaglandin e recepto…	SWISSPROT_AC:P34995;SWISSPROT_ID:PE2R1_HUMAN;EMBL:AB065464;EMBL:AY275470;EMBL:BC039034;EMBL:BC051286;EMBL:L22647;RefSeq:NP_000946.2;ProteinModelPortal:P34995;STRING:9606.ENSP00000292513;SWISSPROT_AC_OLD:Q5U5U4;SWISSPROT_AC_OLD:Q86UH3;SWISSPROT_AC_OLD:Q86VB5;SWISSPROT_AC_OLD:Q8NHB2;GeneID:5731;KEGG:hsa:5731;PIR:A49690;eggNOG:ENOG410XRW9;eggNOG:KOG3656;UniGene:Hs.159360;GO:GO:0004957;GO:GO:0005886;…	700	Disease	Diabetic Nephropathies	Diabetic Glomerulosclerosis;Diabetic Kidney Disease;Diabetic Nephropathies;Diabetic Nephropathy;Glomerulosclerosis, Diabetic;Intracapillary Glomerulosclerosis;Kimmelstiel-Wilson Disease;Kimmelstiel-Wilson Syndrome;Nodular Glomerulosclerosis;diabetic kidney-disease;diabetic nephropathy--an;diabetic nephropathy-an;glomerulosclerosis of diabetic;kidney disease diabetic;nephropathy diabetic;nephropat…	Mesh_UI:D003928;Mesh_MN:C12.777.419.192;Mesh_MN:C13.351.968.419.192;Mesh_MN:C19.246.099.875;
33754458	PARN -<> Diabetic Nephropathies	treatment	Pubmed 2006:16913498;	Clinical study on <b>Dan</b> Shao Tang in treating <b>diabetic nephropathy</b> of deficiency of Yin with damp-heat symptom.[Pubmed 2006:16913498];To explore the effect of <b>Dan</b> Shao Tang (DST) in treating <b>diabetic nephropathy</b> (DN) of deficiency of Yin with damp-heat symptom.[Pubmed 2006:16913498];	301955	Protein	PARN	DAN;Deadenylating nuclease;Deadenylation nuclease;EC 3.1.13.4;PARN;Poly(A)-specific ribonuclease PARN;Polyadenylate-specific ribonuclease;dan--an;dan-an;DKCB6;parn-type;PFBMFT4;poly(A)-specific ribonuclease;	SWISSPROT_AC:O95453;SWISSPROT_ID:PARN_HUMAN;EMBL:AC009167;EMBL:AC092291;EMBL:AJ005698;EMBL:AK293189;EMBL:AK299653;EMBL:AK301648;EMBL:AK315020;EMBL:BC050029;EMBL:CH471112;EMBL:KF456163;RefSeq:NP_001127949.1;RefSeq:NP_001229921.1;RefSeq:NP_002573.1;ProteinModelPortal:O95453;STRING:9606.ENSP00000387911;SWISSPROT_AC_OLD:B2RCB3;SWISSPROT_AC_OLD:B4DDG8;SWISSPROT_AC_OLD:B4DSB0;SWISSPROT_AC_OLD:B4DWR4;SW…	700	Disease	Diabetic Nephropathies	Diabetic Glomerulosclerosis;Diabetic Kidney Disease;Diabetic Nephropathies;Diabetic Nephropathy;Glomerulosclerosis, Diabetic;Intracapillary Glomerulosclerosis;Kimmelstiel-Wilson Disease;Kimmelstiel-Wilson Syndrome;Nodular Glomerulosclerosis;diabetic kidney-disease;diabetic nephropathy--an;diabetic nephropathy-an;glomerulosclerosis of diabetic;kidney disease diabetic;nephropathy diabetic;nephropat…	Mesh_UI:D003928;Mesh_MN:C12.777.419.192;Mesh_MN:C13.351.968.419.192;Mesh_MN:C19.246.099.875;
288834211	PAR-1 -<> Diabetic Nephropathies	regulation	Pubmed central 2016:5020504;	<b>Diabetic nephropathy</b> is reduced in <b>PAR-1</b> deficient mice.[Pubmed central 2016:5020504];Endogenously administered activated protein C ameliorates diabetic nephropathy (DN) in a protease-activated receptor-1 (PAR-1)-dependent manner, suggesting that <b>PAR-1</b> activation limits the progression of <b>DN</b>.[Pubmed central 2016:5020504];	301731	Protein	PAR-1	CF2R;Coagulation factor II receptor;F2R;PAR-1;PAR1;Proteinase-activated receptor 1;Thrombin receptor;TR;coagulation factor 2 receptor;coagulation factor II thrombin receptor;HTR;par -1;par 1;par 1-type;par i;par- 1;par-1-type;par-i;par1-type;proteinase activated receptor 1;proteinase activated receptor-1;proteinase-activated receptor-1;proteinase-activated receptor1;proteinase-activated-receptor …	SWISSPROT_AC:P25116;SWISSPROT_ID:PAR1_HUMAN;EMBL:AF391809;EMBL:BC002464;EMBL:BC051909;EMBL:BT007279;EMBL:M62424;RefSeq:NP_001298242.1;RefSeq:NP_001983.2;ProteinModelPortal:P25116;STRING:9606.ENSP00000321326;SWISSPROT_AC_OLD:Q53XV0;SWISSPROT_AC_OLD:Q96RF7;SWISSPROT_AC_OLD:Q9BUN4;SMR:P25116;GeneID:2149;KEGG:hsa:2149;PIR:A37912;eggNOG:ENOG410IJCV;eggNOG:ENOG4110Q89;UniGene:Hs.482562;GO:GO:0000186;GO…	700	Disease	Diabetic Nephropathies	Diabetic Glomerulosclerosis;Diabetic Kidney Disease;Diabetic Nephropathies;Diabetic Nephropathy;Glomerulosclerosis, Diabetic;Intracapillary Glomerulosclerosis;Kimmelstiel-Wilson Disease;Kimmelstiel-Wilson Syndrome;Nodular Glomerulosclerosis;diabetic kidney-disease;diabetic nephropathy--an;diabetic nephropathy-an;glomerulosclerosis of diabetic;kidney disease diabetic;nephropathy diabetic;nephropat…	Mesh_UI:D003928;Mesh_MN:C12.777.419.192;Mesh_MN:C13.351.968.419.192;Mesh_MN:C19.246.099.875;
32733275	PAI-1 -<> Diabetic Nephropathies	regulation	Pubmed 2004:15481848;	The <b>plasminogen activator inhibitor-1</b> (PAI-1) 4G/4G genotype influences the development of <b>diabetic nephropathy</b> and lupus nephritis.[Pubmed 2004:15481848];	298674	Protein	PAI-1	Endothelial plasminogen activator inhibitor;PAI;PAI-1;PAI1;PLANH1;Plasminogen activator inhibitor 1;Serpin E1;SERPINE1;activator inhibitor type-1-plasminogen;activator plasminogen inhibitor-1;endothelial type of plasminogen activator inhibitor;endothelial type plasminogen activator inhibitor;endothelial-type plasminogen activator inhibitor;inhibitor of type 1 plasminogen activator;inhibitor type …	SWISSPROT_AC:P05121;SWISSPROT_ID:PAI1_HUMAN;EMBL:AC004876;EMBL:AF386492;EMBL:AK297728;EMBL:BC010860;EMBL:J03764;EMBL:M14083;EMBL:M16006;EMBL:M22314;EMBL:M22315;EMBL:M22316;EMBL:M22317;EMBL:M22318;EMBL:M22319;EMBL:M22320;EMBL:M22321;EMBL:X04429;EMBL:X04729;EMBL:X04731;EMBL:X04744;EMBL:X12701;EMBL:X13323;EMBL:X13338;EMBL:X13339;EMBL:X13340;EMBL:X13341;EMBL:X13342;EMBL:X13343;EMBL:X13344;EMBL:X13345…	700	Disease	Diabetic Nephropathies	Diabetic Glomerulosclerosis;Diabetic Kidney Disease;Diabetic Nephropathies;Diabetic Nephropathy;Glomerulosclerosis, Diabetic;Intracapillary Glomerulosclerosis;Kimmelstiel-Wilson Disease;Kimmelstiel-Wilson Syndrome;Nodular Glomerulosclerosis;diabetic kidney-disease;diabetic nephropathy--an;diabetic nephropathy-an;glomerulosclerosis of diabetic;kidney disease diabetic;nephropathy diabetic;nephropat…	Mesh_UI:D003928;Mesh_MN:C12.777.419.192;Mesh_MN:C13.351.968.419.192;Mesh_MN:C19.246.099.875;
36267744	PAI-1 -<> Diabetic Nephropathies	treatment	Pubmed 2009:19288028;	Inhibition of AGE receptors or neutralization of the protease inhibitors TIMP-3 and <b>PAI-1</b> could represent an important new therapeutic strategy for <b>diabetic nephropathy</b>.[Pubmed 2009:19288028];	298674	Protein	PAI-1	Endothelial plasminogen activator inhibitor;PAI;PAI-1;PAI1;PLANH1;Plasminogen activator inhibitor 1;Serpin E1;SERPINE1;activator inhibitor type-1-plasminogen;activator plasminogen inhibitor-1;endothelial type of plasminogen activator inhibitor;endothelial type plasminogen activator inhibitor;endothelial-type plasminogen activator inhibitor;inhibitor of type 1 plasminogen activator;inhibitor type …	SWISSPROT_AC:P05121;SWISSPROT_ID:PAI1_HUMAN;EMBL:AC004876;EMBL:AF386492;EMBL:AK297728;EMBL:BC010860;EMBL:J03764;EMBL:M14083;EMBL:M16006;EMBL:M22314;EMBL:M22315;EMBL:M22316;EMBL:M22317;EMBL:M22318;EMBL:M22319;EMBL:M22320;EMBL:M22321;EMBL:X04429;EMBL:X04729;EMBL:X04731;EMBL:X04744;EMBL:X12701;EMBL:X13323;EMBL:X13338;EMBL:X13339;EMBL:X13340;EMBL:X13341;EMBL:X13342;EMBL:X13343;EMBL:X13344;EMBL:X13345…	700	Disease	Diabetic Nephropathies	Diabetic Glomerulosclerosis;Diabetic Kidney Disease;Diabetic Nephropathies;Diabetic Nephropathy;Glomerulosclerosis, Diabetic;Intracapillary Glomerulosclerosis;Kimmelstiel-Wilson Disease;Kimmelstiel-Wilson Syndrome;Nodular Glomerulosclerosis;diabetic kidney-disease;diabetic nephropathy--an;diabetic nephropathy-an;glomerulosclerosis of diabetic;kidney disease diabetic;nephropathy diabetic;nephropat…	Mesh_UI:D003928;Mesh_MN:C12.777.419.192;Mesh_MN:C13.351.968.419.192;Mesh_MN:C19.246.099.875;
280115710	Osteopontin -<> Diabetic Nephropathies	regulation	Pubmed central 2015:4485000;	We have previously shown that a promoter polymorphism in <b>OPN</b> (C-443T) increases the risk of <b>DN</b> in T2D patients [11].[Pubmed central 2015:4485000];	295600	Protein	Osteopontin	BNSP;Bone sialoprotein 1;Nephropontin;OPN;Osteopontin;OSTP;Secreted phosphoprotein 1;SPP-1;SPP1;Urinary stone protein;Uropontin;bone sialoprotein i;bone sialoprotein-1;bone sialoprotein-i;BSPI;eta 1;eta i;ETA-1;eta1;osteopontin--an;secreted phosphoprotein i;secreted phosphoprotein-1;secreted phosphoprotein1;spp 1;spp i;	SWISSPROT_AC:P10451;SWISSPROT_ID:OSTP_HUMAN;EMBL:AC131944;EMBL:AF052124;EMBL:AK075463;EMBL:AK290090;EMBL:AK290104;EMBL:AK296035;EMBL:AK315461;EMBL:BC007016;EMBL:BC017387;EMBL:BC022844;EMBL:BC093033;EMBL:CH471057;EMBL:D14813;EMBL:D28759;EMBL:D28760;EMBL:D28761;EMBL:DQ839491;EMBL:DQ846871;EMBL:J04765;EMBL:JF412667;EMBL:M83248;EMBL:U20758;EMBL:X13694;RefSeq:NP_000573.1;RefSeq:NP_001035147.1;RefSeq:N…	700	Disease	Diabetic Nephropathies	Diabetic Glomerulosclerosis;Diabetic Kidney Disease;Diabetic Nephropathies;Diabetic Nephropathy;Glomerulosclerosis, Diabetic;Intracapillary Glomerulosclerosis;Kimmelstiel-Wilson Disease;Kimmelstiel-Wilson Syndrome;Nodular Glomerulosclerosis;diabetic kidney-disease;diabetic nephropathy--an;diabetic nephropathy-an;glomerulosclerosis of diabetic;kidney disease diabetic;nephropathy diabetic;nephropat…	Mesh_UI:D003928;Mesh_MN:C12.777.419.192;Mesh_MN:C13.351.968.419.192;Mesh_MN:C19.246.099.875;
41868801	PXR -<> Diabetic Nephropathies	regulation	Pubmed 2014:24586431;Pubmed central 2014:3931644;	Together, these results suggest that up-regulation of KLK1 in tubular epithelial cells may mediate pro-inflammatory pathway and <b>PAR</b> activation during <b>diabetic nephropathy</b> and provide a new therapeutic target for further investigation.[Pubmed 2014:24586431];Together, these results suggest that up-regulation of KLK1 in tubular epithelial cells may mediate pro-inflammatory pathway and …	280891	Protein	PXR	NR1I2;Nuclear receptor subfamily 1 group I member 2;Orphan nuclear receptor PAR1;Orphan nuclear receptor PXR;Pregnane X receptor;PXR;Steroid and xenobiotic receptor;SXR;BXR;ONR1;PAR;par-type;PAR1;PAR2;PARq;pregnane-x- receptor;PRR;receptor pregnane-x;SAR;	SWISSPROT_AC:O75469;SWISSPROT_ID:NR1I2_HUMAN;EMBL:AF061056;EMBL:AF084644;EMBL:AF084645;EMBL:AF364606;EMBL:AJ009936;EMBL:AJ009937;EMBL:AY091855;EMBL:BC017304;EMBL:DQ911122;EMBL:DQ923326;EMBL:EF614253;RefSeq:NP_003880.3;RefSeq:NP_071285.1;RefSeq:NP_148934.1;ProteinModelPortal:O75469;STRING:9606.ENSP00000336528;SWISSPROT_AC_OLD:Q006P5;SWISSPROT_AC_OLD:Q008C8;SWISSPROT_AC_OLD:Q96AC7;SWISSPROT_AC_OLD:…	700	Disease	Diabetic Nephropathies	Diabetic Glomerulosclerosis;Diabetic Kidney Disease;Diabetic Nephropathies;Diabetic Nephropathy;Glomerulosclerosis, Diabetic;Intracapillary Glomerulosclerosis;Kimmelstiel-Wilson Disease;Kimmelstiel-Wilson Syndrome;Nodular Glomerulosclerosis;diabetic kidney-disease;diabetic nephropathy--an;diabetic nephropathy-an;glomerulosclerosis of diabetic;kidney disease diabetic;nephropathy diabetic;nephropat…	Mesh_UI:D003928;Mesh_MN:C12.777.419.192;Mesh_MN:C13.351.968.419.192;Mesh_MN:C19.246.099.875;
94032305	FXR -<> Diabetic Nephropathies	treatment	Pubmed 2016:26655953;	Activation of the farnesoid X receptor (FXR) has indicated a therapeutic potential for this nuclear <b>bile acid receptor</b> in the prevention of <b>diabetic nephropathy</b> and obesity-induced renal damage.[Pubmed 2016:26655953];	280887	Protein	FXR	BAR;Bile acid receptor;Farnesoid X-activated receptor;Farnesol receptor HRR-1;FXR;HRR1;NR1H4;Nuclear receptor subfamily 1 group H member 4;Retinoid X receptor-interacting protein 14;RIP14;RXR-interacting protein 14;bile-acid receptor;hrr 1;HRR-1;PFIC5;rip1-4;	SWISSPROT_AC:Q96RI1;SWISSPROT_ID:NR1H4_HUMAN;EMBL:AC010200;EMBL:AF384555;EMBL:AF478445;EMBL:AF478446;EMBL:AK296612;EMBL:BC130573;EMBL:BC144183;EMBL:BC144184;EMBL:CH471054;EMBL:U68233;RefSeq:NP_001193906.1;RefSeq:NP_001193907.1;RefSeq:NP_001193908.1;RefSeq:NP_001193921.1;RefSeq:NP_001193922.1;RefSeq:NP_005114.1;RefSeq:XP_011537342.1;ProteinModelPortal:Q96RI1;STRING:9606.ENSP00000447149;SWISSPROT_A…	700	Disease	Diabetic Nephropathies	Diabetic Glomerulosclerosis;Diabetic Kidney Disease;Diabetic Nephropathies;Diabetic Nephropathy;Glomerulosclerosis, Diabetic;Intracapillary Glomerulosclerosis;Kimmelstiel-Wilson Disease;Kimmelstiel-Wilson Syndrome;Nodular Glomerulosclerosis;diabetic kidney-disease;diabetic nephropathy--an;diabetic nephropathy-an;glomerulosclerosis of diabetic;kidney disease diabetic;nephropathy diabetic;nephropat…	Mesh_UI:D003928;Mesh_MN:C12.777.419.192;Mesh_MN:C13.351.968.419.192;Mesh_MN:C19.246.099.875;
275950284	Nephrin -<> Diabetic Nephropathies	regulation	Pubmed central 2015:4531026;Pubmed central 2012:3410252;	This result study supports previous research, which stated that nephrin expression was transiently increased in the first 8 weeks of diabetes in the animal experimental model, followed by reduction in long-term studies in line with increase in proteinuria.20 Thus, AGE-BSA, KLH, or AGE-BSA-KLH immunization may delay the <b>nephrin</b> reduction in <b>DN</b> mice.[Pubmed central 2015:4531026];In th…	279877	Protein	Nephrin	Nephrin;NPHN;NPHS1;Renal glomerulus-specific cell adhesion receptor;CNF;nphs 1;nphs-1;nphs-i;NPHS1, nephrin;	SWISSPROT_AC:O60500;SWISSPROT_ID:NPHN_HUMAN;EMBL:AC002133;EMBL:AF035835;EMBL:AF126957;EMBL:AF190637;EMBL:EU642886;RefSeq:NP_004637.1;ProteinModelPortal:O60500;STRING:9606.ENSP00000368190;SWISSPROT_AC_OLD:A6NDH2;SWISSPROT_AC_OLD:C3RX61;SMR:O60500;GeneID:4868;KEGG:hsa:4868;PIR:T37190;eggNOG:ENOG410XRJN;eggNOG:KOG3515;UniGene:Hs.122186;GO:GO:0005622;GO:GO:0005886;GO:GO:0005887;GO:GO:0007155;GO:GO:00…	700	Disease	Diabetic Nephropathies	Diabetic Glomerulosclerosis;Diabetic Kidney Disease;Diabetic Nephropathies;Diabetic Nephropathy;Glomerulosclerosis, Diabetic;Intracapillary Glomerulosclerosis;Kimmelstiel-Wilson Disease;Kimmelstiel-Wilson Syndrome;Nodular Glomerulosclerosis;diabetic kidney-disease;diabetic nephropathy--an;diabetic nephropathy-an;glomerulosclerosis of diabetic;kidney disease diabetic;nephropathy diabetic;nephropat…	Mesh_UI:D003928;Mesh_MN:C12.777.419.192;Mesh_MN:C13.351.968.419.192;Mesh_MN:C19.246.099.875;
288884754	NOX4 -<> Diabetic Nephropathies	regulation	Pubmed central 2016:5141508;	<b>NOX4</b> expression appears to increase largely during <b>diabetic nephropathy</b> in podocytes and mesangial cells44.[Pubmed central 2016:5141508];	279552	Protein	NOX4	EC 1.6.3.-;Kidney oxidase-1;Kidney superoxide-producing NADPH oxidase;KOX-1;NADPH oxidase 4;NOX4;Renal NAD(P)H-oxidase;RENOX;KOX;kox 1;nadph oxidase isoform 4;nadph oxidase type 4;nadph oxidase-4;nadph-oxidase 4;nadph-oxidase-4;nox 4;nox isoform 4;nox-4;oxidase 4-nadph;renal nad(p)h oxidase;	SWISSPROT_AC:Q9NPH5;SWISSPROT_ID:NOX4_HUMAN;EMBL:AB041035;EMBL:AF254621;EMBL:AF261943;EMBL:AJ704725;EMBL:AJ704726;EMBL:AJ704727;EMBL:AJ704728;EMBL:AJ704729;EMBL:AK291830;EMBL:AK298323;EMBL:AP001815;EMBL:AP002404;EMBL:AP003400;EMBL:AY288918;EMBL:BC040105;EMBL:BC051371;RefSeq:NP_001137308.1;RefSeq:NP_001137309.1;RefSeq:NP_001278855.1;RefSeq:NP_001278856.1;RefSeq:NP_001287924.1;RefSeq:NP_058627.1;Re…	700	Disease	Diabetic Nephropathies	Diabetic Glomerulosclerosis;Diabetic Kidney Disease;Diabetic Nephropathies;Diabetic Nephropathy;Glomerulosclerosis, Diabetic;Intracapillary Glomerulosclerosis;Kimmelstiel-Wilson Disease;Kimmelstiel-Wilson Syndrome;Nodular Glomerulosclerosis;diabetic kidney-disease;diabetic nephropathy--an;diabetic nephropathy-an;glomerulosclerosis of diabetic;kidney disease diabetic;nephropathy diabetic;nephropat…	Mesh_UI:D003928;Mesh_MN:C12.777.419.192;Mesh_MN:C13.351.968.419.192;Mesh_MN:C19.246.099.875;
42825381	CCN3 -<> Diabetic Nephropathies	treatment	Pubmed 2014:25193594;	This study demonstrates the potential efficacy of recombinant human <b>CCN3</b> treatment in <b>DN</b> and points to mechanisms operating at multiple levels or pathways, upstream (eg, protecting against cell injury) and downstream (eg, regulating CCN2 activity and extracellular matrix metabolism).[Pubmed 2014:25193594];	279542	Protein	CCN3	CCN family member 3;CCN3;IBP-9;IGF-binding protein 9;IGFBP-9;IGFBP9;Insulin-like growth factor-binding protein 9;Nephroblastoma-overexpressed gene protein homolog;NOV;NOVH;Protein NOV homolog;nephroblastoma overexpressed;nephroblastoma-overexpressed;	SWISSPROT_AC:P48745;SWISSPROT_ID:NOV_HUMAN;EMBL:AK312355;EMBL:AY082381;EMBL:BC015028;EMBL:CR457432;EMBL:X78351;EMBL:X78352;EMBL:X78353;EMBL:X78354;EMBL:X96584;RefSeq:NP_002505.1;ProteinModelPortal:P48745;STRING:9606.ENSP00000259526;SWISSPROT_AC_OLD:B2R5X7;SWISSPROT_AC_OLD:Q6I9S3;SWISSPROT_AC_OLD:Q96BY5;SWISSPROT_AC_OLD:Q9UDE4;SMR:P48745;GeneID:4856;KEGG:hsa:4856;PIR:I38069;eggNOG:ENOG410IH0W;eggN…	700	Disease	Diabetic Nephropathies	Diabetic Glomerulosclerosis;Diabetic Kidney Disease;Diabetic Nephropathies;Diabetic Nephropathy;Glomerulosclerosis, Diabetic;Intracapillary Glomerulosclerosis;Kimmelstiel-Wilson Disease;Kimmelstiel-Wilson Syndrome;Nodular Glomerulosclerosis;diabetic kidney-disease;diabetic nephropathy--an;diabetic nephropathy-an;glomerulosclerosis of diabetic;kidney disease diabetic;nephropathy diabetic;nephropat…	Mesh_UI:D003928;Mesh_MN:C12.777.419.192;Mesh_MN:C13.351.968.419.192;Mesh_MN:C19.246.099.875;
275919185	NOTCH1 -<> Diabetic Nephropathies	treatment	Pubmed central 2015:4657584;	We found that podocyte-specific loss of <b>Notch1</b> protected from <b>DKD</b> development by ameliorating podocyte dedifferentiation and loss.[Pubmed central 2015:4657584];	279460	Protein	NOTCH1	hN1;Neurogenic locus notch homolog protein 1;NOTC1;Notch 1;NOTCH1;TAN1;Translocation-associated notch protein TAN-1;AOS5;AOVD1;hn -1;hn i;hn-1;notch -1;notch-i;tan i;tan-1;tan-i;	SWISSPROT_AC:P46531;SWISSPROT_ID:NOTC1_HUMAN;EMBL:AB209873;EMBL:AF308602;EMBL:AL354671;EMBL:AL592301;EMBL:M73980;RefSeq:NP_060087.3;ProteinModelPortal:P46531;STRING:9606.ENSP00000277541;SWISSPROT_AC_OLD:Q59ED8;SWISSPROT_AC_OLD:Q5SXM3;SMR:P46531;GeneID:4851;KEGG:hsa:4851;PIR:A40043;eggNOG:COG0666;eggNOG:ENOG410IR7G;UniGene:Hs.495473;GO:GO:0000122;GO:GO:0000139;GO:GO:0001047;GO:GO:0001190;GO:GO:000…	700	Disease	Diabetic Nephropathies	Diabetic Glomerulosclerosis;Diabetic Kidney Disease;Diabetic Nephropathies;Diabetic Nephropathy;Glomerulosclerosis, Diabetic;Intracapillary Glomerulosclerosis;Kimmelstiel-Wilson Disease;Kimmelstiel-Wilson Syndrome;Nodular Glomerulosclerosis;diabetic kidney-disease;diabetic nephropathy--an;diabetic nephropathy-an;glomerulosclerosis of diabetic;kidney disease diabetic;nephropathy diabetic;nephropat…	Mesh_UI:D003928;Mesh_MN:C12.777.419.192;Mesh_MN:C13.351.968.419.192;Mesh_MN:C19.246.099.875;
276165496	NOTCH1 -<> Diabetic Nephropathies	regulation	Pubmed central 2017:5384688;	Additionally, based on a large number of basic and clinical trials, the Notch pathway plays an important role in the process of EMT.8,9 Evidence suggests that the Notch pathway induces the EMT independently in DN.10 Relative to the control group, the expression of jagged1 and hes1 in patients with <b>DN</b> is significantly increased.6 Researchers have suggested that the <b>notch1</b> and TGF-ÃŽÂ…	279460	Protein	NOTCH1	hN1;Neurogenic locus notch homolog protein 1;NOTC1;Notch 1;NOTCH1;TAN1;Translocation-associated notch protein TAN-1;AOS5;AOVD1;hn -1;hn i;hn-1;notch -1;notch-i;tan i;tan-1;tan-i;	SWISSPROT_AC:P46531;SWISSPROT_ID:NOTC1_HUMAN;EMBL:AB209873;EMBL:AF308602;EMBL:AL354671;EMBL:AL592301;EMBL:M73980;RefSeq:NP_060087.3;ProteinModelPortal:P46531;STRING:9606.ENSP00000277541;SWISSPROT_AC_OLD:Q59ED8;SWISSPROT_AC_OLD:Q5SXM3;SMR:P46531;GeneID:4851;KEGG:hsa:4851;PIR:A40043;eggNOG:COG0666;eggNOG:ENOG410IR7G;UniGene:Hs.495473;GO:GO:0000122;GO:GO:0000139;GO:GO:0001047;GO:GO:0001190;GO:GO:000…	700	Disease	Diabetic Nephropathies	Diabetic Glomerulosclerosis;Diabetic Kidney Disease;Diabetic Nephropathies;Diabetic Nephropathy;Glomerulosclerosis, Diabetic;Intracapillary Glomerulosclerosis;Kimmelstiel-Wilson Disease;Kimmelstiel-Wilson Syndrome;Nodular Glomerulosclerosis;diabetic kidney-disease;diabetic nephropathy--an;diabetic nephropathy-an;glomerulosclerosis of diabetic;kidney disease diabetic;nephropathy diabetic;nephropat…	Mesh_UI:D003928;Mesh_MN:C12.777.419.192;Mesh_MN:C13.351.968.419.192;Mesh_MN:C19.246.099.875;
40426951	eNOS -<> Diabetic Nephropathies	regulation	Pubmed 2013:23594559;	Also, we demonstrated that <b>eNOS</b> 4a or 894T allele alone increased the risk of developing <b>DN</b> but this effect was modified by the concomitant presence of both alleles.[Pubmed 2013:23594559];	279380	Protein	eNOS	cNOS;Constitutive NOS;EC 1.14.13.39;EC-NOS;Endothelial NOS;eNOS;Nitric oxide synthase, endothelial;NOS type III;NOS3;NOSIII;constitutive isoform of nos;constitutive type of nos;constitutive-nos;constitutive-type nos;ec nos;ECNOS;endothelial isoform of nos;endothelial nos-isoform;endothelial type nos;endothelial-nos;endothelial-type nos;nitric oxide synthase 3;nitric oxide synthase iii;nitric oxid…	SWISSPROT_AC:P29474;SWISSPROT_ID:NOS3_HUMAN;EMBL:AC010973;EMBL:AF400594;EMBL:AF519768;EMBL:AK223636;EMBL:AK292928;EMBL:AK315213;EMBL:BC063294;EMBL:BC069465;EMBL:CH471173;EMBL:D26607;EMBL:DQ256130;EMBL:DQ256131;EMBL:EU332855;EMBL:L10693;EMBL:L10694;EMBL:L10695;EMBL:L10696;EMBL:L10697;EMBL:L10698;EMBL:L10699;EMBL:L10700;EMBL:L10701;EMBL:L10702;EMBL:L10703;EMBL:L10704;EMBL:L10705;EMBL:L10706;EMBL:L1…	700	Disease	Diabetic Nephropathies	Diabetic Glomerulosclerosis;Diabetic Kidney Disease;Diabetic Nephropathies;Diabetic Nephropathy;Glomerulosclerosis, Diabetic;Intracapillary Glomerulosclerosis;Kimmelstiel-Wilson Disease;Kimmelstiel-Wilson Syndrome;Nodular Glomerulosclerosis;diabetic kidney-disease;diabetic nephropathy--an;diabetic nephropathy-an;glomerulosclerosis of diabetic;kidney disease diabetic;nephropathy diabetic;nephropat…	Mesh_UI:D003928;Mesh_MN:C12.777.419.192;Mesh_MN:C13.351.968.419.192;Mesh_MN:C19.246.099.875;
270502264	NAC -<> Diabetic Nephropathies	treatment	Pubmed 2018:29031829;Pubmed central 2017:5562070;	Gain-of-function variants in <b>NLRP1</b> protect against the development of <b>diabetic kidney disease</b>: NLRP1 inflammasome role in metabolic stress sensing?[Pubmed 2018:29031829];Lee et al (11) reported that OA and <b>NAC</b> have potential therapeutic effects for <b>DN</b> based on their anti-oxidant effects and ability to reduce ERS.[Pubmed central 2017:5562070];	277785	Protein	NAC	CARD7;Caspase recruitment domain-containing protein 7;Death effector filament-forming ced-4-like apoptosis protein;DEFCAP;KIAA0926;NAC;NACHT, LRR and PYD domains-containing protein 1;NALP1;NLRP1;Nucleotide-binding domain and caspase recruitment domain;card vii;CIDED;CLR17.1;DEFCAP-L/S;nac-type;nalp 1;nalp-1;NLR family pyrin domain containing 1;nlr family pyrin domain-containing 1;nlrp-1;PP1044;SL…	SWISSPROT_AC:Q9C000;SWISSPROT_ID:NLRP1_HUMAN;EMBL:AB023143;EMBL:AC055839;EMBL:AF229059;EMBL:AF229060;EMBL:AF229061;EMBL:AF229062;EMBL:AF298548;EMBL:AF310105;EMBL:AK026393;EMBL:AK026398;EMBL:AL117470;EMBL:BC051787;RefSeq:NP_001028225.1;RefSeq:NP_055737.1;RefSeq:NP_127497.1;RefSeq:NP_127499.1;RefSeq:NP_127500.1;ProteinModelPortal:Q9C000;STRING:9606.ENSP00000460475;SWISSPROT_AC_OLD:E9PE50;SWISSPROT_…	700	Disease	Diabetic Nephropathies	Diabetic Glomerulosclerosis;Diabetic Kidney Disease;Diabetic Nephropathies;Diabetic Nephropathy;Glomerulosclerosis, Diabetic;Intracapillary Glomerulosclerosis;Kimmelstiel-Wilson Disease;Kimmelstiel-Wilson Syndrome;Nodular Glomerulosclerosis;diabetic kidney-disease;diabetic nephropathy--an;diabetic nephropathy-an;glomerulosclerosis of diabetic;kidney disease diabetic;nephropathy diabetic;nephropat…	Mesh_UI:D003928;Mesh_MN:C12.777.419.192;Mesh_MN:C13.351.968.419.192;Mesh_MN:C19.246.099.875;
287708837	CLAN -<> Diabetic Nephropathies	regulation	Pubmed central 2016:5051905;	Quantitatively, <b>NLRC4</b> staining intensity exhibited one fold increased in renal tubulointerstitial of <b>DN</b> patients (Fig 1B).[Pubmed central 2016:5051905];	277777	Protein	CLAN	CARD, LRR, and NACHT-containing protein;CARD12;Caspase recruitment domain-containing protein 12;CLAN;Clan protein;CLAN1;Ice protease-activating factor;IPAF;NLR family CARD domain-containing protein 4;NLRC4;AIFEC;clan a;clan b;clan i;clan-b;clan-type;CLANA;CLANB;CLANC;CLAND;CLR2.1;FCAS4;ice protease activating factor;ice-protease activating factor;NLR family CARD domain containing 4;nlr family car…	SWISSPROT_AC:Q9NPP4;SWISSPROT_ID:NLRC4_HUMAN;EMBL:AF376061;EMBL:AK095467;EMBL:AK292673;EMBL:AK314762;EMBL:AL121653;EMBL:AL389934;EMBL:AY027787;EMBL:AY027788;EMBL:AY027789;EMBL:AY027790;EMBL:AY032589;EMBL:AY035391;EMBL:AY358152;EMBL:BC031555;EMBL:CH471053;RefSeq:NP_001186067.1;RefSeq:NP_001186068.1;RefSeq:NP_001289433.1;RefSeq:NP_067032.3;ProteinModelPortal:Q9NPP4;STRING:9606.ENSP00000354159;SWISS…	700	Disease	Diabetic Nephropathies	Diabetic Glomerulosclerosis;Diabetic Kidney Disease;Diabetic Nephropathies;Diabetic Nephropathy;Glomerulosclerosis, Diabetic;Intracapillary Glomerulosclerosis;Kimmelstiel-Wilson Disease;Kimmelstiel-Wilson Syndrome;Nodular Glomerulosclerosis;diabetic kidney-disease;diabetic nephropathy--an;diabetic nephropathy-an;glomerulosclerosis of diabetic;kidney disease diabetic;nephropathy diabetic;nephropat…	Mesh_UI:D003928;Mesh_MN:C12.777.419.192;Mesh_MN:C13.351.968.419.192;Mesh_MN:C19.246.099.875;
279117625	NGAL -<> Diabetic Nephropathies	regulation	Pubmed central 2015:4470213;Pubmed central 2016:4884862;	Despite the lack of an adequate explanation, authors suggested that serum <b>NGAL</b> may increase in the very early stage of <b>diabetic nephropathy</b> and drop down as the disease develops;[Pubmed central 2015:4470213];Because levels of urinary NGAL were significantly different according to the degree of albuminuria and increased in parallel with the severity of renal disease, reaching higher …	275729	Protein	NGAL	25 kDa alpha-2-microglobulin-related subunit of MMP-9;HNL;LCN2;Lipocalin-2;Neutrophil gelatinase-associated lipocalin;NGAL;Oncogene 24p3;p25;Siderocalin LCN2;lcn 2;lcn-2;lipocalin 2;lipocalin neutrophil gelatinase-associated;lipocalin2;MSFI;neutrophil gelatinase associated lipocalin;neutrophil gelatinase associated-lipocalin;neutrophil gelatinase- associated lipocalin;neutrophil gelatinase--assoc…	SWISSPROT_AC:P80188;SWISSPROT_ID:NGAL_HUMAN;EMBL:AK301694;EMBL:AK316217;EMBL:AL590708;EMBL:BC033089;EMBL:CH471090;EMBL:CR542092;EMBL:S75256;EMBL:X83006;EMBL:X99133;RefSeq:NP_005555.2;ProteinModelPortal:P80188;STRING:9606.ENSP00000277480;SWISSPROT_AC_OLD:A6NII8;SWISSPROT_AC_OLD:B4DWV4;SWISSPROT_AC_OLD:B7ZAA2;SWISSPROT_AC_OLD:P30150;SWISSPROT_AC_OLD:Q5SYV9;SWISSPROT_AC_OLD:Q5SYW0;SWISSPROT_AC_OLD:Q…	700	Disease	Diabetic Nephropathies	Diabetic Glomerulosclerosis;Diabetic Kidney Disease;Diabetic Nephropathies;Diabetic Nephropathy;Glomerulosclerosis, Diabetic;Intracapillary Glomerulosclerosis;Kimmelstiel-Wilson Disease;Kimmelstiel-Wilson Syndrome;Nodular Glomerulosclerosis;diabetic kidney-disease;diabetic nephropathy--an;diabetic nephropathy-an;glomerulosclerosis of diabetic;kidney disease diabetic;nephropathy diabetic;nephropat…	Mesh_UI:D003928;Mesh_MN:C12.777.419.192;Mesh_MN:C13.351.968.419.192;Mesh_MN:C19.246.099.875;
43857347	NRF2 -<> Diabetic Nephropathies	regulation	Pubmed 2015:26213634;Pubmed 2017:28512642;Pubmed central 2015:4485003;Pubmed central 2015:4511631;Pubmed central 2017:5420438;Pubmed central 2017:5735626;Pubmed central 2016:4829228;Pubmed central 2011:3198067;	Reactive Oxygen Species and <b>Nuclear Factor Erythroid 2-Related Factor 2</b> Activation in <b>Diabetic Nephropathy</b>: A Hidden Target.[Pubmed 2015:26213634];In current review, we discussed and summarized the therapeutic effects of <b>Nrf2</b> activation on <b>DN</b> from both basic and clinical studies.[Pubmed 2017:28512642];Either successful and safe use for another indication or observation…	275155	Protein	NRF2	HEBP1;NF-E2-related factor 2;NF2L2;NFE2-related factor 2;NFE2L2;NRF2;Nuclear factor erythroid 2-related factor 2;Nuclear factor, erythroid derived 2, like 2;erythroid 2-related factor 2 nuclear factor;factor erythroid 2-related factor 2 nuclear;factor nuclear erythroid 2-related factor 2;factor nuclear erythroid-2-related factor-2;nf e2 related factor 2;nf e2-related factor 2;nf-e2 related factor…	SWISSPROT_AC:Q16236;SWISSPROT_ID:NF2L2_HUMAN;EMBL:AB208786;EMBL:AC019080;EMBL:AC079305;EMBL:AK304555;EMBL:AK314816;EMBL:AL135266;EMBL:BC011558;EMBL:CH471058;EMBL:S74017;RefSeq:NP_001138884.1;RefSeq:NP_001138885.1;RefSeq:NP_001300829.1;RefSeq:NP_001300830.1;RefSeq:NP_006155.2;ProteinModelPortal:Q16236;STRING:9606.ENSP00000380252;SWISSPROT_AC_OLD:B2RBU2;SWISSPROT_AC_OLD:B4E338;SWISSPROT_AC_OLD:E9PG…	700	Disease	Diabetic Nephropathies	Diabetic Glomerulosclerosis;Diabetic Kidney Disease;Diabetic Nephropathies;Diabetic Nephropathy;Glomerulosclerosis, Diabetic;Intracapillary Glomerulosclerosis;Kimmelstiel-Wilson Disease;Kimmelstiel-Wilson Syndrome;Nodular Glomerulosclerosis;diabetic kidney-disease;diabetic nephropathy--an;diabetic nephropathy-an;glomerulosclerosis of diabetic;kidney disease diabetic;nephropathy diabetic;nephropat…	Mesh_UI:D003928;Mesh_MN:C12.777.419.192;Mesh_MN:C13.351.968.419.192;Mesh_MN:C19.246.099.875;
275857100	NRF2 -<> Diabetic Nephropathies	treatment	Pubmed central 2012:3356887;Pubmed central 2012:3461640;Pubmed central 2017:5420438;Pubmed central 2017:5664314;Pubmed central 2010:2844833;Pubmed central 2011:3198067;	Although the studies discussed above and others listed in Table 1 have phenomenally suggested the involvement of <b>Nrf2</b> activation in the preventing <b>diabetic nephropathy</b>, it remains unclear whether upregulated Nrf2 by these activators such as resveratrol, tBHQ, or MG132 is really or not the mediator to prevent complications.[Pubmed central 2012:3356887];In summary, we have investigate…	275155	Protein	NRF2	HEBP1;NF-E2-related factor 2;NF2L2;NFE2-related factor 2;NFE2L2;NRF2;Nuclear factor erythroid 2-related factor 2;Nuclear factor, erythroid derived 2, like 2;erythroid 2-related factor 2 nuclear factor;factor erythroid 2-related factor 2 nuclear;factor nuclear erythroid 2-related factor 2;factor nuclear erythroid-2-related factor-2;nf e2 related factor 2;nf e2-related factor 2;nf-e2 related factor…	SWISSPROT_AC:Q16236;SWISSPROT_ID:NF2L2_HUMAN;EMBL:AB208786;EMBL:AC019080;EMBL:AC079305;EMBL:AK304555;EMBL:AK314816;EMBL:AL135266;EMBL:BC011558;EMBL:CH471058;EMBL:S74017;RefSeq:NP_001138884.1;RefSeq:NP_001138885.1;RefSeq:NP_001300829.1;RefSeq:NP_001300830.1;RefSeq:NP_006155.2;ProteinModelPortal:Q16236;STRING:9606.ENSP00000380252;SWISSPROT_AC_OLD:B2RBU2;SWISSPROT_AC_OLD:B4E338;SWISSPROT_AC_OLD:E9PG…	700	Disease	Diabetic Nephropathies	Diabetic Glomerulosclerosis;Diabetic Kidney Disease;Diabetic Nephropathies;Diabetic Nephropathy;Glomerulosclerosis, Diabetic;Intracapillary Glomerulosclerosis;Kimmelstiel-Wilson Disease;Kimmelstiel-Wilson Syndrome;Nodular Glomerulosclerosis;diabetic kidney-disease;diabetic nephropathy--an;diabetic nephropathy-an;glomerulosclerosis of diabetic;kidney disease diabetic;nephropathy diabetic;nephropat…	Mesh_UI:D003928;Mesh_MN:C12.777.419.192;Mesh_MN:C13.351.968.419.192;Mesh_MN:C19.246.099.875;
33754376	NBL1 -<> Diabetic Nephropathies	treatment	Pubmed 2006:16913498;	Clinical study on <b>Dan</b> Shao Tang in treating <b>diabetic nephropathy</b> of deficiency of Yin with damp-heat symptom.[Pubmed 2006:16913498];To explore the effect of <b>Dan</b> Shao Tang (DST) in treating <b>diabetic nephropathy</b> (DN) of deficiency of Yin with damp-heat symptom.[Pubmed 2006:16913498];	270745	Protein	NBL1	DAN;DAN domain family member 1;DAND1;NBL1;Neuroblastoma suppressor of tumorigenicity 1;Protein N03;Zinc finger protein DAN;D1S1733E;dan--an;dan-an;n03 protein;NB;nbl-1;neuroblastoma 1, DAN family BMP antagonist;no 3;no iii;no type 3;no type iii;no type-iii;no-3;NO3;	SWISSPROT_AC:P41271;SWISSPROT_ID:NBL1_HUMAN;EMBL:AK289456;EMBL:AK292101;EMBL:AK300872;EMBL:AK313265;EMBL:AL031727;EMBL:AY049783;EMBL:BC012037;EMBL:BT019423;EMBL:CH471134;EMBL:D28124;EMBL:D89013;RefSeq:NP_001191013.1;RefSeq:NP_001191014.1;RefSeq:NP_001191017.1;RefSeq:NP_001191018.1;RefSeq:NP_001265093.1;RefSeq:NP_001265094.1;RefSeq:NP_001265095.1;RefSeq:NP_005371.2;RefSeq:NP_877421.2;ProteinModelP…	700	Disease	Diabetic Nephropathies	Diabetic Glomerulosclerosis;Diabetic Kidney Disease;Diabetic Nephropathies;Diabetic Nephropathy;Glomerulosclerosis, Diabetic;Intracapillary Glomerulosclerosis;Kimmelstiel-Wilson Disease;Kimmelstiel-Wilson Syndrome;Nodular Glomerulosclerosis;diabetic kidney-disease;diabetic nephropathy--an;diabetic nephropathy-an;glomerulosclerosis of diabetic;kidney disease diabetic;nephropathy diabetic;nephropat…	Mesh_UI:D003928;Mesh_MN:C12.777.419.192;Mesh_MN:C13.351.968.419.192;Mesh_MN:C19.246.099.875;
38974582	Visfatin -<> Diabetic Nephropathies	regulation	Pubmed 2011:22247912;Pubmed central 2011:3252500;	<b>Visfatin</b> injection improved <b>diabetic nephropathy</b> in vivo, in contrast to our previous in vitro study of cultured renal mesangial cells.[Pubmed 2011:22247912];<b>Visfatin</b> injection improved <b>diabetic nephropathy</b> in vivo, in contrast to our previous in vitro study of cultured renal mesangial cells.[Pubmed central 2011:3252500];	269712	Protein	Visfatin	EC 2.4.2.12;NAmPRTase;NAMPT;Nicotinamide phosphoribosyltransferase;PBEF;PBEF1;Pre-B cell-enhancing factor;Pre-B-cell colony-enhancing factor 1;Visfatin;1110035O14Rik;enhancing factor pre-b cell;nicotinamide-phosphoribosyltransferase;phosphoribosyltransferase nicotinamide;phosphoribosyltransferase-nicotinamide;pre-b cell colony - enhancing factor 1;pre-b cell colony-enhancing factor 1;pre-b cell e…	SWISSPROT_AC:P43490;SWISSPROT_ID:NAMPT_HUMAN;EMBL:AC007032;EMBL:AK292851;EMBL:BC072439;EMBL:BC106046;EMBL:CH236947;EMBL:CH471070;EMBL:U02020;RefSeq:NP_005737.1;RefSeq:XP_005250157.1;ProteinModelPortal:P43490;STRING:9606.ENSP00000222553;SWISSPROT_AC_OLD:A4D0Q9;SWISSPROT_AC_OLD:A4D0R0;SWISSPROT_AC_OLD:Q3KQV0;SWISSPROT_AC_OLD:Q8WW95;SMR:P43490;GeneID:10135;KEGG:hsa:10135;PIR:A55927;eggNOG:COG1488;eg…	700	Disease	Diabetic Nephropathies	Diabetic Glomerulosclerosis;Diabetic Kidney Disease;Diabetic Nephropathies;Diabetic Nephropathy;Glomerulosclerosis, Diabetic;Intracapillary Glomerulosclerosis;Kimmelstiel-Wilson Disease;Kimmelstiel-Wilson Syndrome;Nodular Glomerulosclerosis;diabetic kidney-disease;diabetic nephropathy--an;diabetic nephropathy-an;glomerulosclerosis of diabetic;kidney disease diabetic;nephropathy diabetic;nephropat…	Mesh_UI:D003928;Mesh_MN:C12.777.419.192;Mesh_MN:C13.351.968.419.192;Mesh_MN:C19.246.099.875;
284789982	Myocardin -<> Diabetic Nephropathies	regulation	Pubmed central 2017:5675641;	Therefore, our results further support a role for <b>myocardin</b> downregulation in <b>DN</b>.[Pubmed central 2017:5675641];	266038	Protein	Myocardin	MYCD;Myocardin;MYOCD;	SWISSPROT_AC:Q8IZQ8;SWISSPROT_ID:MYCD_HUMAN;EMBL:AC005358;EMBL:AF532596;EMBL:AK097821;EMBL:AK292885;EMBL:AY764180;EMBL:BC126307;EMBL:BC143391;RefSeq:NP_001139784.1;RefSeq:NP_705832.1;ProteinModelPortal:Q8IZQ8;STRING:9606.ENSP00000401678;SWISSPROT_AC_OLD:Q5UBU5;SWISSPROT_AC_OLD:Q8N7Q1;SMR:Q8IZQ8;GeneID:93649;KEGG:hsa:93649;eggNOG:ENOG410IE2C;eggNOG:ENOG410XNR1;UniGene:Hs.462257;UniGene:Hs.567641;G…	700	Disease	Diabetic Nephropathies	Diabetic Glomerulosclerosis;Diabetic Kidney Disease;Diabetic Nephropathies;Diabetic Nephropathy;Glomerulosclerosis, Diabetic;Intracapillary Glomerulosclerosis;Kimmelstiel-Wilson Disease;Kimmelstiel-Wilson Syndrome;Nodular Glomerulosclerosis;diabetic kidney-disease;diabetic nephropathy--an;diabetic nephropathy-an;glomerulosclerosis of diabetic;kidney disease diabetic;nephropathy diabetic;nephropat…	Mesh_UI:D003928;Mesh_MN:C12.777.419.192;Mesh_MN:C13.351.968.419.192;Mesh_MN:C19.246.099.875;
94100809	MSC -<> Diabetic Nephropathies	treatment	Pubmed 2016:27007719;Pubmed 2016:28058051;Pubmed central 2016:5187468;Pubmed central 2011:3059410;	In this review, the progress toward clinical translation of <b>MSC</b> therapy for <b>DKD</b> is critically evaluated.[Pubmed 2016:27007719];This article reviews the existing literature and knowledge of <b>MSC</b> therapy in <b>DN</b>, as well as the most appropriate rodent models to verify the therapeutic potential of MSCs in DN setting.[Pubmed 2016:28058051];This article reviews the existing li…	264128	Protein	MSC	ABF-1;ABF1;Activated B-cell factor 1;BHLHA22;Class A basic helix-loop-helix protein 22;MSC;MUSC;Musculin;abf 1;abf1-type;activated b cell factor 1;activated b cell factor-1;activated b-cell factor-1;MYOR;	SWISSPROT_AC:O60682;SWISSPROT_ID:MUSC_HUMAN;EMBL:AF060154;EMBL:AF087036;EMBL:BC006313;EMBL:BC067827;EMBL:BT007169;EMBL:CH471068;RefSeq:NP_005089.2;ProteinModelPortal:O60682;STRING:9606.ENSP00000321445;SWISSPROT_AC_OLD:O75946;SWISSPROT_AC_OLD:Q53XZ2;SWISSPROT_AC_OLD:Q9BRE7;SMR:O60682;GeneID:9242;KEGG:hsa:9242;eggNOG:ENOG411227D;eggNOG:KOG4029;UniGene:Hs.442619;GO:GO:0000980;GO:GO:0001206;GO:GO:000…	700	Disease	Diabetic Nephropathies	Diabetic Glomerulosclerosis;Diabetic Kidney Disease;Diabetic Nephropathies;Diabetic Nephropathy;Glomerulosclerosis, Diabetic;Intracapillary Glomerulosclerosis;Kimmelstiel-Wilson Disease;Kimmelstiel-Wilson Syndrome;Nodular Glomerulosclerosis;diabetic kidney-disease;diabetic nephropathy--an;diabetic nephropathy-an;glomerulosclerosis of diabetic;kidney disease diabetic;nephropathy diabetic;nephropat…	Mesh_UI:D003928;Mesh_MN:C12.777.419.192;Mesh_MN:C13.351.968.419.192;Mesh_MN:C19.246.099.875;
94801219	MSC -<> Diabetic Nephropathies	regulation	Pubmed 2016:27007719;	Results from animal models suggest distinct potential for systemic <b>MSC</b> infusion to favourably modulate <b>DKD</b> progression.[Pubmed 2016:27007719];	264128	Protein	MSC	ABF-1;ABF1;Activated B-cell factor 1;BHLHA22;Class A basic helix-loop-helix protein 22;MSC;MUSC;Musculin;abf 1;abf1-type;activated b cell factor 1;activated b cell factor-1;activated b-cell factor-1;MYOR;	SWISSPROT_AC:O60682;SWISSPROT_ID:MUSC_HUMAN;EMBL:AF060154;EMBL:AF087036;EMBL:BC006313;EMBL:BC067827;EMBL:BT007169;EMBL:CH471068;RefSeq:NP_005089.2;ProteinModelPortal:O60682;STRING:9606.ENSP00000321445;SWISSPROT_AC_OLD:O75946;SWISSPROT_AC_OLD:Q53XZ2;SWISSPROT_AC_OLD:Q9BRE7;SMR:O60682;GeneID:9242;KEGG:hsa:9242;eggNOG:ENOG411227D;eggNOG:KOG4029;UniGene:Hs.442619;GO:GO:0000980;GO:GO:0001206;GO:GO:000…	700	Disease	Diabetic Nephropathies	Diabetic Glomerulosclerosis;Diabetic Kidney Disease;Diabetic Nephropathies;Diabetic Nephropathy;Glomerulosclerosis, Diabetic;Intracapillary Glomerulosclerosis;Kimmelstiel-Wilson Disease;Kimmelstiel-Wilson Syndrome;Nodular Glomerulosclerosis;diabetic kidney-disease;diabetic nephropathy--an;diabetic nephropathy-an;glomerulosclerosis of diabetic;kidney disease diabetic;nephropathy diabetic;nephropat…	Mesh_UI:D003928;Mesh_MN:C12.777.419.192;Mesh_MN:C13.351.968.419.192;Mesh_MN:C19.246.099.875;
284577682	MTOR -<> Diabetic Nephropathies	treatment	Pubmed central 2017:5392343;	Indeed, mTOR is activated in diabetic podocytes and <b>mTOR</b> targeting protects from <b>DKD</b> [99].[Pubmed central 2017:5392343];	259425	Protein	MTOR	EC 2.7.11.1;FK506-binding protein 12-rapamycin complex-associated protein 1;FKBP12-rapamycin complex-associated protein;FRAP;FRAP1;FRAP2;Mammalian target of rapamycin;Mechanistic target of rapamycin;MTOR;RAFT1;Rapamycin and FKBP12 target 1;Rapamycin target protein 1;RAPT1;Serine/threonine-protein kinase mTOR;mammalian rapamycin target;mammalian target of the rapamycin;mammalian target of the the …	SWISSPROT_AC:P42345;SWISSPROT_ID:MTOR_HUMAN;EMBL:AB209995;EMBL:AJ300188;EMBL:AL049653;EMBL:AL109811;EMBL:AL391561;EMBL:BC117166;EMBL:L34075;EMBL:L35478;EMBL:U88966;RefSeq:NP_004949.1;RefSeq:XP_005263495.1;ProteinModelPortal:P42345;STRING:9606.ENSP00000354558;SWISSPROT_AC_OLD:Q4LE76;SWISSPROT_AC_OLD:Q5TER1;SWISSPROT_AC_OLD:Q6LE87;SWISSPROT_AC_OLD:Q96QG3;SWISSPROT_AC_OLD:Q9Y4I3;SMR:P42345;GeneID:24…	700	Disease	Diabetic Nephropathies	Diabetic Glomerulosclerosis;Diabetic Kidney Disease;Diabetic Nephropathies;Diabetic Nephropathy;Glomerulosclerosis, Diabetic;Intracapillary Glomerulosclerosis;Kimmelstiel-Wilson Disease;Kimmelstiel-Wilson Syndrome;Nodular Glomerulosclerosis;diabetic kidney-disease;diabetic nephropathy--an;diabetic nephropathy-an;glomerulosclerosis of diabetic;kidney disease diabetic;nephropathy diabetic;nephropat…	Mesh_UI:D003928;Mesh_MN:C12.777.419.192;Mesh_MN:C13.351.968.419.192;Mesh_MN:C19.246.099.875;
38199189	MTHFR -<> Diabetic Nephropathies	regulation	Pubmed 2013:23822721;Pubmed 2012:21942443;Pubmed 2011:21380725;	The current meta-analysis suggested that <b>MTHFR</b> C677T polymorphism might influence <b>DN</b> risk, but not for DM in the Chinese population.[Pubmed 2013:23822721];Our study for the first time demonstrated a synergistic effect between ACE I/D with either <b>MTHFR</b> C677T or A1298C polymorphism on the increased risk of <b>DN</b> among patients with T2DM.[Pubmed 2012:21942443];Interaction of…	258081	Protein	MTHFR	EC 1.5.1.20;Methylenetetrahydrofolate reductase;MTHFR;MTHR;methylenetetrahydrofolate-reductase;	SWISSPROT_AC:P42898;SWISSPROT_ID:MTHR_HUMAN;EMBL:AF105977;EMBL:AF105978;EMBL:AF105979;EMBL:AF105980;EMBL:AF105981;EMBL:AF105982;EMBL:AF105983;EMBL:AF105984;EMBL:AF105985;EMBL:AF105986;EMBL:AF105987;EMBL:AF398930;EMBL:AJ237672;EMBL:AK312907;EMBL:AL953897;EMBL:AY046562;EMBL:AY338232;EMBL:BC053509;EMBL:CH471130;EMBL:U09806;RefSeq:NP_001317287.1;RefSeq:NP_005948.3;RefSeq:XP_005263517.1;RefSeq:XP_0052…	700	Disease	Diabetic Nephropathies	Diabetic Glomerulosclerosis;Diabetic Kidney Disease;Diabetic Nephropathies;Diabetic Nephropathy;Glomerulosclerosis, Diabetic;Intracapillary Glomerulosclerosis;Kimmelstiel-Wilson Disease;Kimmelstiel-Wilson Syndrome;Nodular Glomerulosclerosis;diabetic kidney-disease;diabetic nephropathy--an;diabetic nephropathy-an;glomerulosclerosis of diabetic;kidney disease diabetic;nephropathy diabetic;nephropat…	Mesh_UI:D003928;Mesh_MN:C12.777.419.192;Mesh_MN:C13.351.968.419.192;Mesh_MN:C19.246.099.875;
275987907	MMP-9 -<> Diabetic Nephropathies	regulation	Pubmed central 2015:4676096;	A study of meta-analysis has revealed that mutation of the promoter of <b>MMP-9</b> gene decreases the risk of <b>diabetic nephropathy</b> [53].[Pubmed central 2015:4676096];	247838	Protein	MMP-9	92 kDa gelatinase;92 kDa type IV collagenase;CLG4B;EC 3.4.24.35;Gelatinase B;GELB;Matrix metalloproteinase-9;MMP-9;MMP9;9 2 kda type iv collagenase;92 kda isoform type iv collagenase;92 kda type gelatinase;92 kda-gelatinase;92-kda gelatinase;92-kda type iv collagenase;92-kda type-iv collagenase;gelatinase-b;MANDP2;matrix metallopeptidase 9;matrix metallopeptidase- 9;matrix metallopeptidase-9;matr…	SWISSPROT_AC:P14780;SWISSPROT_ID:MMP9_HUMAN;EMBL:AF538844;EMBL:AK313137;EMBL:AL162458;EMBL:BC006093;EMBL:D10051;EMBL:DQ194553;EMBL:J05070;EMBL:M68343;EMBL:M68344;EMBL:M68345;EMBL:M68346;EMBL:M68347;EMBL:M68348;EMBL:M68349;EMBL:M68350;EMBL:M68351;EMBL:M68352;EMBL:M68353;EMBL:M68354;EMBL:M68355;RefSeq:NP_004985.2;ProteinModelPortal:P14780;STRING:9606.ENSP00000361405;SWISSPROT_AC_OLD:B2R7V9;SWISSPRO…	700	Disease	Diabetic Nephropathies	Diabetic Glomerulosclerosis;Diabetic Kidney Disease;Diabetic Nephropathies;Diabetic Nephropathy;Glomerulosclerosis, Diabetic;Intracapillary Glomerulosclerosis;Kimmelstiel-Wilson Disease;Kimmelstiel-Wilson Syndrome;Nodular Glomerulosclerosis;diabetic kidney-disease;diabetic nephropathy--an;diabetic nephropathy-an;glomerulosclerosis of diabetic;kidney disease diabetic;nephropathy diabetic;nephropat…	Mesh_UI:D003928;Mesh_MN:C12.777.419.192;Mesh_MN:C13.351.968.419.192;Mesh_MN:C19.246.099.875;
275982706	MMP-2 -<> Diabetic Nephropathies	regulation	Pubmed central 2014:4138378;	However, the involvement of AGE and RAS in <b>MMP-2</b> activation in <b>DN</b> remains unknown.[Pubmed central 2014:4138378];Our present study suggests the involvement of AGE-RAGE-induced, RAS-mediated <b>MMP-2</b> activation in experimental <b>DN</b>.[Pubmed central 2014:4138378];Ramipril inhibits AGE-RAGE-induced <b>matrix metalloproteinase-2</b> activation in experimental <b>diabetic nephropa…	247814	Protein	MMP-2	72 kDa gelatinase;72 kDa type IV collagenase;CLG4A;EC 3.4.24.24;Gelatinase A;Matrix metalloproteinase-2;MMP-2;MMP2;TBE-1;72 kda gelatinase-type;72 kda type gelatinase;72 kda-gelatinase;72 kda-type iv collagenase;72-kda gelatinase;72-kda type iv collagenase;72-kda type iv-collagenase;72-kda type-iv collagenase;clg 4;clg-4;CLG4;gelatinase type a;gelatinase-a;matrix metallopeptidase 2;matrix metallo…	SWISSPROT_AC:P08253;SWISSPROT_ID:MMP2_HUMAN;EMBL:AC007336;EMBL:AC092722;EMBL:AK301536;EMBL:AK310314;EMBL:AK312711;EMBL:AY738117;EMBL:BC002576;EMBL:J03210;EMBL:M33789;EMBL:M55582;EMBL:M55583;EMBL:M55584;EMBL:M55585;EMBL:M55586;EMBL:M55587;EMBL:M55588;EMBL:M55589;EMBL:M55590;EMBL:M55591;EMBL:M55592;EMBL:M55593;EMBL:M58552;RefSeq:NP_001121363.1;RefSeq:NP_001289437.1;RefSeq:NP_001289438.1;RefSeq:NP_0…	700	Disease	Diabetic Nephropathies	Diabetic Glomerulosclerosis;Diabetic Kidney Disease;Diabetic Nephropathies;Diabetic Nephropathy;Glomerulosclerosis, Diabetic;Intracapillary Glomerulosclerosis;Kimmelstiel-Wilson Disease;Kimmelstiel-Wilson Syndrome;Nodular Glomerulosclerosis;diabetic kidney-disease;diabetic nephropathy--an;diabetic nephropathy-an;glomerulosclerosis of diabetic;kidney disease diabetic;nephropathy diabetic;nephropat…	Mesh_UI:D003928;Mesh_MN:C12.777.419.192;Mesh_MN:C13.351.968.419.192;Mesh_MN:C19.246.099.875;
278803312	Midkine -<> Diabetic Nephropathies	treatment	Pubmed central 2016:4829133;	Recent evidence has indicated that the diverse role of <b>Mdk</b> may open a new avenues for targeted therapies for <b>DN</b> (28).[Pubmed central 2016:4829133];	247151	Protein	Midkine	Amphiregulin-associated protein;ARAP;MDK;Midgestation and kidney protein;Midkine;MK;MK1;NEGF2;Neurite outgrowth-promoting factor 2;Neurite outgrowth-promoting protein;arap-type;midkine (neurite growth-promoting factor 2);neurite outgrowth promoting protein;neurite-outgrowth promoting protein;neurite-outgrowth-promoting protein;protein promoting neurite outgrowth;	SWISSPROT_AC:P21741;SWISSPROT_ID:MK_HUMAN;EMBL:AC116021;EMBL:BC011704;EMBL:D10604;EMBL:DQ323888;EMBL:M69148;EMBL:M94250;EMBL:X55110;RefSeq:NP_001012333.1;RefSeq:NP_001012334.1;RefSeq:NP_001257479.1;RefSeq:NP_001257480.1;RefSeq:NP_001257481.1;RefSeq:NP_002382.1;RefSeq:XP_011518418.1;RefSeq:XP_016873253.1;ProteinModelPortal:P21741;STRING:9606.ENSP00000352852;SWISSPROT_AC_OLD:Q2LEK4;SWISSPROT_AC_OLD…	700	Disease	Diabetic Nephropathies	Diabetic Glomerulosclerosis;Diabetic Kidney Disease;Diabetic Nephropathies;Diabetic Nephropathy;Glomerulosclerosis, Diabetic;Intracapillary Glomerulosclerosis;Kimmelstiel-Wilson Disease;Kimmelstiel-Wilson Syndrome;Nodular Glomerulosclerosis;diabetic kidney-disease;diabetic nephropathy--an;diabetic nephropathy-an;glomerulosclerosis of diabetic;kidney disease diabetic;nephropathy diabetic;nephropat…	Mesh_UI:D003928;Mesh_MN:C12.777.419.192;Mesh_MN:C13.351.968.419.192;Mesh_MN:C19.246.099.875;
94100734	MSCP -<> Diabetic Nephropathies	treatment	Pubmed 2016:27007719;Pubmed 2016:28058051;Pubmed central 2016:5187468;Pubmed central 2011:3059410;	In this review, the progress toward clinical translation of <b>MSC</b> therapy for <b>DKD</b> is critically evaluated.[Pubmed 2016:27007719];This article reviews the existing literature and knowledge of <b>MSC</b> therapy in <b>DN</b>, as well as the most appropriate rodent models to verify the therapeutic potential of MSCs in DN setting.[Pubmed 2016:28058051];This article reviews the existing li…	243557	Protein	MSCP	MFRN;MFRN1;Mitochondrial iron transporter 1;Mitochondrial solute carrier protein;Mitoferrin-1;MSCP;SLC25A37;Solute carrier family 25 member 37;HT015;mitoferrin 1;mitoferrin1;MSC;PRO1278;PRO1584;PRO2217;	SWISSPROT_AC:Q9NYZ2;SWISSPROT_ID:MFRN1_HUMAN;EMBL:AF155660;EMBL:AF223466;EMBL:AK223194;EMBL:AL833186;EMBL:AY032628;EMBL:BC015013;EMBL:BC132799;EMBL:BC132801;EMBL:CH471080;RefSeq:NP_001304741.1;RefSeq:NP_001304742.1;RefSeq:NP_001304743.1;RefSeq:NP_057696.2;RefSeq:XP_011542856.1;ProteinModelPortal:Q9NYZ2;STRING:9606.ENSP00000429200;SWISSPROT_AC_OLD:A2RU93;SWISSPROT_AC_OLD:Q53FT7;SWISSPROT_AC_OLD:Q6…	700	Disease	Diabetic Nephropathies	Diabetic Glomerulosclerosis;Diabetic Kidney Disease;Diabetic Nephropathies;Diabetic Nephropathy;Glomerulosclerosis, Diabetic;Intracapillary Glomerulosclerosis;Kimmelstiel-Wilson Disease;Kimmelstiel-Wilson Syndrome;Nodular Glomerulosclerosis;diabetic kidney-disease;diabetic nephropathy--an;diabetic nephropathy-an;glomerulosclerosis of diabetic;kidney disease diabetic;nephropathy diabetic;nephropat…	Mesh_UI:D003928;Mesh_MN:C12.777.419.192;Mesh_MN:C13.351.968.419.192;Mesh_MN:C19.246.099.875;
94801115	MSCP -<> Diabetic Nephropathies	regulation	Pubmed 2016:27007719;	Results from animal models suggest distinct potential for systemic <b>MSC</b> infusion to favourably modulate <b>DKD</b> progression.[Pubmed 2016:27007719];	243557	Protein	MSCP	MFRN;MFRN1;Mitochondrial iron transporter 1;Mitochondrial solute carrier protein;Mitoferrin-1;MSCP;SLC25A37;Solute carrier family 25 member 37;HT015;mitoferrin 1;mitoferrin1;MSC;PRO1278;PRO1584;PRO2217;	SWISSPROT_AC:Q9NYZ2;SWISSPROT_ID:MFRN1_HUMAN;EMBL:AF155660;EMBL:AF223466;EMBL:AK223194;EMBL:AL833186;EMBL:AY032628;EMBL:BC015013;EMBL:BC132799;EMBL:BC132801;EMBL:CH471080;RefSeq:NP_001304741.1;RefSeq:NP_001304742.1;RefSeq:NP_001304743.1;RefSeq:NP_057696.2;RefSeq:XP_011542856.1;ProteinModelPortal:Q9NYZ2;STRING:9606.ENSP00000429200;SWISSPROT_AC_OLD:A2RU93;SWISSPROT_AC_OLD:Q53FT7;SWISSPROT_AC_OLD:Q6…	700	Disease	Diabetic Nephropathies	Diabetic Glomerulosclerosis;Diabetic Kidney Disease;Diabetic Nephropathies;Diabetic Nephropathy;Glomerulosclerosis, Diabetic;Intracapillary Glomerulosclerosis;Kimmelstiel-Wilson Disease;Kimmelstiel-Wilson Syndrome;Nodular Glomerulosclerosis;diabetic kidney-disease;diabetic nephropathy--an;diabetic nephropathy-an;glomerulosclerosis of diabetic;kidney disease diabetic;nephropathy diabetic;nephropat…	Mesh_UI:D003928;Mesh_MN:C12.777.419.192;Mesh_MN:C13.351.968.419.192;Mesh_MN:C19.246.099.875;
38902680	MFN2 -<> Diabetic Nephropathies	regulation	Pubmed 2012:22095488;	Endogenous <b>Mfn2</b> expression decreased with time in <b>DN</b>.[Pubmed 2012:22095488];	243472	Protein	MFN2	CPRP1;EC 3.6.5.-;KIAA0214;MFN2;Mitofusin-2;Transmembrane GTPase MFN2;CMT2A;CMT2A2;CMT2A2A;CMT2A2B;HMSN6A;hs g;hs gamma;hs-g;HSG;MARF;mitofusin 2;mitofusin type-2;mitofusin2;	SWISSPROT_AC:O95140;SWISSPROT_ID:MFN2_HUMAN;EMBL:AF036536;EMBL:AK289828;EMBL:AL096840;EMBL:AL137666;EMBL:AY028429;EMBL:BC017061;EMBL:CH471130;EMBL:D86987;RefSeq:NP_001121132.1;RefSeq:NP_055689.1;RefSeq:XP_005263600.1;RefSeq:XP_005263602.1;RefSeq:XP_005263604.1;RefSeq:XP_005263605.1;ProteinModelPortal:O95140;STRING:9606.ENSP00000235329;SWISSPROT_AC_OLD:A8K1B3;SWISSPROT_AC_OLD:O95572;SWISSPROT_AC_O…	700	Disease	Diabetic Nephropathies	Diabetic Glomerulosclerosis;Diabetic Kidney Disease;Diabetic Nephropathies;Diabetic Nephropathy;Glomerulosclerosis, Diabetic;Intracapillary Glomerulosclerosis;Kimmelstiel-Wilson Disease;Kimmelstiel-Wilson Syndrome;Nodular Glomerulosclerosis;diabetic kidney-disease;diabetic nephropathy--an;diabetic nephropathy-an;glomerulosclerosis of diabetic;kidney disease diabetic;nephropathy diabetic;nephropat…	Mesh_UI:D003928;Mesh_MN:C12.777.419.192;Mesh_MN:C13.351.968.419.192;Mesh_MN:C19.246.099.875;
272905212	p78 -<> Diabetic Nephropathies	regulation	Pubmed central 2016:5114726;	In a proof of concept extension of those studies we confirmed that continuous systemic infusion of <b>P78</b> blocks the progression of well-established <b>diabetic nephropathy</b> in the Ins2Akita mouse model of DN [25].[Pubmed central 2016:5114726];	239802	Protein	p78	ACID1;Activator interaction domain-containing protein 1;Activator-recruited cofactor 92 kDa component;ARC92;MED25;Mediator complex subunit 25;Mediator of RNA polymerase II transcription subunit 25;p78;PTOV2;acid 1;acid i;acid of type 1;acid of type i;acid subtype 1;acid type 1;acid type i;acid type-1;acid-1;acid-i;acid-type i;BVSYS;CMT2B2;med 25;mediator complex subunit25;p 78;p-78;p7-8;TCBAP0758;	SWISSPROT_AC:Q71SY5;SWISSPROT_ID:MED25_HUMAN;EMBL:AC006942;EMBL:AC018766;EMBL:AF261072;EMBL:AF283769;EMBL:AJ617479;EMBL:AK289460;EMBL:AL136746;EMBL:AY533507;EMBL:BC024312;EMBL:BC065297;EMBL:CH471177;EMBL:EU392500;RefSeq:NP_112235.2;ProteinModelPortal:Q71SY5;STRING:9606.ENSP00000326767;SWISSPROT_AC_OLD:A8K095;SWISSPROT_AC_OLD:B9TX30;SWISSPROT_AC_OLD:O95783;SWISSPROT_AC_OLD:Q6P143;SWISSPROT_AC_OLD:…	700	Disease	Diabetic Nephropathies	Diabetic Glomerulosclerosis;Diabetic Kidney Disease;Diabetic Nephropathies;Diabetic Nephropathy;Glomerulosclerosis, Diabetic;Intracapillary Glomerulosclerosis;Kimmelstiel-Wilson Disease;Kimmelstiel-Wilson Syndrome;Nodular Glomerulosclerosis;diabetic kidney-disease;diabetic nephropathy--an;diabetic nephropathy-an;glomerulosclerosis of diabetic;kidney disease diabetic;nephropathy diabetic;nephropat…	Mesh_UI:D003928;Mesh_MN:C12.777.419.192;Mesh_MN:C13.351.968.419.192;Mesh_MN:C19.246.099.875;
272905131	MSP58 -<> Diabetic Nephropathies	regulation	Pubmed central 2016:5114726;	In a proof of concept extension of those studies we confirmed that continuous systemic infusion of <b>P78</b> blocks the progression of well-established <b>diabetic nephropathy</b> in the Ins2Akita mouse model of DN [25].[Pubmed central 2016:5114726];	237493	Protein	MSP58	58 kDa microspherule protein;Cell cycle-regulated factor p78;INO80 complex subunit J;INO80Q;MCRS1;MCRS2;Microspherule protein 1;MSP58;58-kda microspherule protein;ICP22BP;mcrs of type ii;p 78;p-78;p7-8;P78;	SWISSPROT_AC:Q96EZ8;SWISSPROT_ID:MCRS1_HUMAN;EMBL:AC020612;EMBL:AF015308;EMBL:AF068007;EMBL:AY336730;EMBL:BC011794;EMBL:BX538079;EMBL:CH471111;RefSeq:NP_001012300.1;RefSeq:NP_001265270.1;RefSeq:NP_006328.2;RefSeq:XP_005268629.1;RefSeq:XP_016874178.1;RefSeq:XP_016874179.1;ProteinModelPortal:Q96EZ8;STRING:9606.ENSP00000349640;SWISSPROT_AC_OLD:O14742;SWISSPROT_AC_OLD:O75497;SWISSPROT_AC_OLD:Q6VN53;S…	700	Disease	Diabetic Nephropathies	Diabetic Glomerulosclerosis;Diabetic Kidney Disease;Diabetic Nephropathies;Diabetic Nephropathy;Glomerulosclerosis, Diabetic;Intracapillary Glomerulosclerosis;Kimmelstiel-Wilson Disease;Kimmelstiel-Wilson Syndrome;Nodular Glomerulosclerosis;diabetic kidney-disease;diabetic nephropathy--an;diabetic nephropathy-an;glomerulosclerosis of diabetic;kidney disease diabetic;nephropathy diabetic;nephropat…	Mesh_UI:D003928;Mesh_MN:C12.777.419.192;Mesh_MN:C13.351.968.419.192;Mesh_MN:C19.246.099.875;
287624703	MCL1 -<> Diabetic Nephropathies	treatment	Pubmed central 2016:4892642;	This study was conducted to provide experimental evidence that two novel orally active PAI-1 inhibitors, TM5275 and TM5441, can prevent the development and progression of diabetic kidney injury, and to suggest the use of <b>TM</b> compounds as a new strategy for preventing <b>diabetic nephropathy</b>.[Pubmed central 2016:4892642];	237118	Protein	MCL1	Bcl-2-like protein 3;Bcl-2-related protein EAT/mcl1;Bcl2-L-3;BCL2L3;Induced myeloid leukemia cell differentiation protein Mcl-1;MCL1;mcl1/EAT;apoptosis regulator bcl-2 family;apoptosis-regulator bcl-2 family;bcl-2 family of apoptosis regulator;BCL2 family apoptosis regulator;bcl2 family of apoptosis regulator;EAT;eat/mcl-1;eat/mcl1;mcl 1;mcl- 1;Mcl-1;mcl-1--an;mcl-1-type;mcl-1/eat;mcl-i;MCL1-ES;M…	SWISSPROT_AC:Q07820;SWISSPROT_ID:MCL1_HUMAN;EMBL:AF118124;EMBL:AF118276;EMBL:AF118277;EMBL:AF118278;EMBL:AF147742;EMBL:AF162676;EMBL:AF162677;EMBL:AF198614;EMBL:AF203373;EMBL:AK312508;EMBL:AL356356;EMBL:BC017197;EMBL:BC071897;EMBL:BC107735;EMBL:BT006640;EMBL:CH471121;EMBL:DQ088966;EMBL:L08246;RefSeq:NP_001184249.1;RefSeq:NP_068779.1;RefSeq:NP_877495.1;ProteinModelPortal:Q07820;STRING:9606.ENSP000…	700	Disease	Diabetic Nephropathies	Diabetic Glomerulosclerosis;Diabetic Kidney Disease;Diabetic Nephropathies;Diabetic Nephropathy;Glomerulosclerosis, Diabetic;Intracapillary Glomerulosclerosis;Kimmelstiel-Wilson Disease;Kimmelstiel-Wilson Syndrome;Nodular Glomerulosclerosis;diabetic kidney-disease;diabetic nephropathy--an;diabetic nephropathy-an;glomerulosclerosis of diabetic;kidney disease diabetic;nephropathy diabetic;nephropat…	Mesh_UI:D003928;Mesh_MN:C12.777.419.192;Mesh_MN:C13.351.968.419.192;Mesh_MN:C19.246.099.875;
287226915	MBL -<> Diabetic Nephropathies	regulation	Pubmed central 2015:4372410;	Further, we found that the serum <b>MBL</b> levels increased with decreasing severity of <b>DN</b> as defined by the UAE.[Pubmed central 2015:4372410];Similarly, Serum <b>MBL</b> levels increased with severity of <b>DN</b> as defined by the UAE level, and MBL concentrations were positively correlated with UAE (r = 0.215; P<0.001).[Pubmed central 2015:4372410];	236495	Protein	MBL	COLEC1;Collectin-1;Mannan-binding protein;Mannose-binding lectin;Mannose-binding protein C;MBL;MBL2;MBP-C;MBP1;c-type mannose-binding protein;collectin 1;HSMBPC;mannan binding protein;mannan-binding-protein;mannose binding lectin 2;mannose- binding protein c;mannose-binding lectin2;mannose-binding protein-c;mannose-binding-lectin 2;mannose-binding-lectin-2;mbl-2;mbl-ii;mbl-type;MBL2D;MBP;mbp c;MB…	SWISSPROT_AC:P11226;SWISSPROT_ID:MBL2_HUMAN;EMBL:AF080508;EMBL:AF080509;EMBL:AF080510;EMBL:AF360991;EMBL:AF482699;EMBL:AF482700;EMBL:AY826184;EMBL:BC069338;EMBL:BC096179;EMBL:BC096180;EMBL:BC096181;EMBL:BC096182;EMBL:CH471083;EMBL:DQ217939;EMBL:EU596574;EMBL:X15422;EMBL:X15954;EMBL:X15955;EMBL:X15956;EMBL:X15957;EMBL:Y16576;EMBL:Y16577;EMBL:Y16578;EMBL:Y16579;EMBL:Y16580;EMBL:Y16581;EMBL:Y16582;R…	700	Disease	Diabetic Nephropathies	Diabetic Glomerulosclerosis;Diabetic Kidney Disease;Diabetic Nephropathies;Diabetic Nephropathy;Glomerulosclerosis, Diabetic;Intracapillary Glomerulosclerosis;Kimmelstiel-Wilson Disease;Kimmelstiel-Wilson Syndrome;Nodular Glomerulosclerosis;diabetic kidney-disease;diabetic nephropathy--an;diabetic nephropathy-an;glomerulosclerosis of diabetic;kidney disease diabetic;nephropathy diabetic;nephropat…	Mesh_UI:D003928;Mesh_MN:C12.777.419.192;Mesh_MN:C13.351.968.419.192;Mesh_MN:C19.246.099.875;
288834129	MARK2 -<> Diabetic Nephropathies	regulation	Pubmed central 2016:5020504;	<b>Diabetic nephropathy</b> is reduced in <b>PAR-1</b> deficient mice.[Pubmed central 2016:5020504];Endogenously administered activated protein C ameliorates diabetic nephropathy (DN) in a protease-activated receptor-1 (PAR-1)-dependent manner, suggesting that <b>PAR-1</b> activation limits the progression of <b>DN</b>.[Pubmed central 2016:5020504];	235066	Protein	MARK2	EC 2.7.11.1;EC 2.7.11.26;ELKL motif kinase 1;EMK-1;EMK1;MAP/microtubule affinity-regulating kinase 2;MARK2;Par-1b;PAR1 homolog;PAR1 homolog b;Par1b;Serine/threonine-protein kinase MARK2;elkl motif kinase1;mark 2;mark ii;mark of type ii;mark of type-2;mark-2;mark-ii;microtubule affinity regulating kinase 2;microtubule affinity-regulating kinase 2;par -1;par 1;par 1-type;par i;par- 1;PAR-1;par-1 ho…	SWISSPROT_AC:Q7KZI7;SWISSPROT_ID:MARK2_HUMAN;EMBL:AB188493;EMBL:AF387638;EMBL:AP003780;EMBL:BC008771;EMBL:BC084540;EMBL:BT007342;EMBL:X97630;EMBL:Z25427;RefSeq:NP_001034558.2;RefSeq:NP_001156768.1;RefSeq:NP_001156769.1;RefSeq:NP_004945.4;RefSeq:NP_059672.2;ProteinModelPortal:Q7KZI7;STRING:9606.ENSP00000385751;SWISSPROT_AC_OLD:Q15449;SWISSPROT_AC_OLD:Q15524;SWISSPROT_AC_OLD:Q5XGA3;SWISSPROT_AC_OLD…	700	Disease	Diabetic Nephropathies	Diabetic Glomerulosclerosis;Diabetic Kidney Disease;Diabetic Nephropathies;Diabetic Nephropathy;Glomerulosclerosis, Diabetic;Intracapillary Glomerulosclerosis;Kimmelstiel-Wilson Disease;Kimmelstiel-Wilson Syndrome;Nodular Glomerulosclerosis;diabetic kidney-disease;diabetic nephropathy--an;diabetic nephropathy-an;glomerulosclerosis of diabetic;kidney disease diabetic;nephropathy diabetic;nephropat…	Mesh_UI:D003928;Mesh_MN:C12.777.419.192;Mesh_MN:C13.351.968.419.192;Mesh_MN:C19.246.099.875;
282822322	LOXL2 -<> Diabetic Nephropathies	regulation	Pubmed central 2018:5783488;	When used in combination with conventional biomarkers, LOX and <b>LOXL2</b> can improve the level for diagnosing the stage of <b>DN</b> and accurately stratify DN patients according to their disease stage, providing targeted personalized treatment for them even.[Pubmed central 2018:5783488];	227004	Protein	LOXL2	EC 1.4.3.13;LOXL2;Lysyl oxidase homolog 2;Lysyl oxidase-like protein 2;Lysyl oxidase-related protein 2;Lysyl oxidase-related protein WS9-14;lor 2;lor-2;LOR2;lysyl oxidase like 2;lysyl oxidase like-2;lysyl oxidase-like protein-2;lysyl oxidase-like-2;lysyl-oxidase like protein-2;lysyl-oxidase-like 2;WS9-14;	SWISSPROT_AC:Q9Y4K0;SWISSPROT_ID:LOXL2_HUMAN;EMBL:AC090197;EMBL:AF117949;EMBL:AK222477;EMBL:AK312266;EMBL:BC000594;EMBL:U89942;RefSeq:NP_002309.1;ProteinModelPortal:Q9Y4K0;STRING:9606.ENSP00000373783;SWISSPROT_AC_OLD:B2R5Q0;SWISSPROT_AC_OLD:Q53HV3;SWISSPROT_AC_OLD:Q9BW70;SWISSPROT_AC_OLD:Q9Y5Y8;SMR:Q9Y4K0;GeneID:4017;KEGG:hsa:4017;eggNOG:ENOG410IE2X;eggNOG:ENOG410XSN1;UniGene:Hs.626637;GO:GO:0001…	700	Disease	Diabetic Nephropathies	Diabetic Glomerulosclerosis;Diabetic Kidney Disease;Diabetic Nephropathies;Diabetic Nephropathy;Glomerulosclerosis, Diabetic;Intracapillary Glomerulosclerosis;Kimmelstiel-Wilson Disease;Kimmelstiel-Wilson Syndrome;Nodular Glomerulosclerosis;diabetic kidney-disease;diabetic nephropathy--an;diabetic nephropathy-an;glomerulosclerosis of diabetic;kidney disease diabetic;nephropathy diabetic;nephropat…	Mesh_UI:D003928;Mesh_MN:C12.777.419.192;Mesh_MN:C13.351.968.419.192;Mesh_MN:C19.246.099.875;
275872952	Leptin -<> Diabetic Nephropathies	treatment	Pubmed central 2011:3161331;	We found that chronic overexpression of <b>leptin</b> effectively prevented the development of <b>diabetic nephropathy</b> in Akita mice, as we have also demonstrated in lipoatrophic diabetic A-ZIP/F1 mice (31).[Pubmed central 2011:3161331];	219985	Protein	Leptin	LEP;Leptin;OB;Obese protein;Obesity factor;OBS;factor obesity;factor of obesity;LEPD;leptin--an;leptin-type;obesity--factor;protein obese;	SWISSPROT_AC:P41159;SWISSPROT_ID:LEP_HUMAN;EMBL:AF008123;EMBL:AY996373;EMBL:BC060830;EMBL:BC069452;EMBL:BC069527;EMBL:D49487;EMBL:D63519;EMBL:D63710;EMBL:U18915;EMBL:U43415;EMBL:U43653;RefSeq:NP_000221.1;RefSeq:XP_005250397.1;ProteinModelPortal:P41159;STRING:9606.ENSP00000312652;SWISSPROT_AC_OLD:O15158;SWISSPROT_AC_OLD:Q56A88;SMR:P41159;GeneID:3952;KEGG:hsa:3952;PIR:A38952;PIR:I53166;eggNOG:ENOG4…	700	Disease	Diabetic Nephropathies	Diabetic Glomerulosclerosis;Diabetic Kidney Disease;Diabetic Nephropathies;Diabetic Nephropathy;Glomerulosclerosis, Diabetic;Intracapillary Glomerulosclerosis;Kimmelstiel-Wilson Disease;Kimmelstiel-Wilson Syndrome;Nodular Glomerulosclerosis;diabetic kidney-disease;diabetic nephropathy--an;diabetic nephropathy-an;glomerulosclerosis of diabetic;kidney disease diabetic;nephropathy diabetic;nephropat…	Mesh_UI:D003928;Mesh_MN:C12.777.419.192;Mesh_MN:C13.351.968.419.192;Mesh_MN:C19.246.099.875;
281687090	Leptin -<> Diabetic Nephropathies	regulation	Pubmed central 2012:4716089;	Interestingly, plasma levels of <b>leptin</b> had an increased tendency according to the status of <b>diabetic nephropathy</b>, and we detected a positive correlation with urinary albumin excretion.[Pubmed central 2012:4716089];	219985	Protein	Leptin	LEP;Leptin;OB;Obese protein;Obesity factor;OBS;factor obesity;factor of obesity;LEPD;leptin--an;leptin-type;obesity--factor;protein obese;	SWISSPROT_AC:P41159;SWISSPROT_ID:LEP_HUMAN;EMBL:AF008123;EMBL:AY996373;EMBL:BC060830;EMBL:BC069452;EMBL:BC069527;EMBL:D49487;EMBL:D63519;EMBL:D63710;EMBL:U18915;EMBL:U43415;EMBL:U43653;RefSeq:NP_000221.1;RefSeq:XP_005250397.1;ProteinModelPortal:P41159;STRING:9606.ENSP00000312652;SWISSPROT_AC_OLD:O15158;SWISSPROT_AC_OLD:Q56A88;SMR:P41159;GeneID:3952;KEGG:hsa:3952;PIR:A38952;PIR:I53166;eggNOG:ENOG4…	700	Disease	Diabetic Nephropathies	Diabetic Glomerulosclerosis;Diabetic Kidney Disease;Diabetic Nephropathies;Diabetic Nephropathy;Glomerulosclerosis, Diabetic;Intracapillary Glomerulosclerosis;Kimmelstiel-Wilson Disease;Kimmelstiel-Wilson Syndrome;Nodular Glomerulosclerosis;diabetic kidney-disease;diabetic nephropathy--an;diabetic nephropathy-an;glomerulosclerosis of diabetic;kidney disease diabetic;nephropathy diabetic;nephropat…	Mesh_UI:D003928;Mesh_MN:C12.777.419.192;Mesh_MN:C13.351.968.419.192;Mesh_MN:C19.246.099.875;
34855238	PKC-beta -<> Diabetic Nephropathies	treatment	Pubmed 2007:17693752;	<b>Protein kinase C beta</b> inhibition: the promise for treatment of <b>diabetic nephropathy</b>.[Pubmed 2007:17693752];	214325	Protein	PKC-beta	EC 2.7.11.13;KPCB;PKC-B;PKC-beta;PKCB;PRKCB;PRKCB1;Protein kinase C beta type;c beta of protein kinase;c-beta-protein kinase;cbeta of protein kinase;cbeta-protein kinase;kpc beta;pkc beta;pkc beta-isoform;pkc isoform beta;pkc type beta;pkc-beta-isoform;prkc beta;prkc-beta;PRKCB2;protein kinase c b;protein kinase C beta;protein kinase c beta-isoform;protein kinase c beta-subtype;protein kinase c i…	SWISSPROT_AC:P05771;SWISSPROT_ID:KPCB_HUMAN;EMBL:AC002299;EMBL:AC130454;EMBL:AJ002799;EMBL:AJ002800;EMBL:BC036472;EMBL:CH471145;EMBL:D10022;EMBL:FJ907246;EMBL:M13975;EMBL:M18254;EMBL:M18255;EMBL:S47311;EMBL:X05971;EMBL:X05972;EMBL:X06318;EMBL:X07109;EMBL:X62532;RefSeq:NP_002729.2;RefSeq:NP_997700.1;ProteinModelPortal:P05771;STRING:9606.ENSP00000305355;SWISSPROT_AC_OLD:C5IFJ8;SWISSPROT_AC_OLD:D3DW…	700	Disease	Diabetic Nephropathies	Diabetic Glomerulosclerosis;Diabetic Kidney Disease;Diabetic Nephropathies;Diabetic Nephropathy;Glomerulosclerosis, Diabetic;Intracapillary Glomerulosclerosis;Kimmelstiel-Wilson Disease;Kimmelstiel-Wilson Syndrome;Nodular Glomerulosclerosis;diabetic kidney-disease;diabetic nephropathy--an;diabetic nephropathy-an;glomerulosclerosis of diabetic;kidney disease diabetic;nephropathy diabetic;nephropat…	Mesh_UI:D003928;Mesh_MN:C12.777.419.192;Mesh_MN:C13.351.968.419.192;Mesh_MN:C19.246.099.875;
32695506	Bradykinin -<> Diabetic Nephropathies	regulation	Pubmed 2004:15326315;	The importance of <b>bradykinin</b> demonstrated here bears strongly on how current drugs reduce <b>diabetic nephropathy</b> and suggests that B2 receptor-specific agonists merit consideration in this context.[Pubmed 2004:15326315];	214172	Protein	Bradykinin	Bradykinin;Kallidin I;	TMP_SWISSPROT_AC:P01042_Bradykinin;PARENT_SWISSPROT_AC:P01042;PARENT_SWISSPROT_ID:KNG1_HUMAN;	700	Disease	Diabetic Nephropathies	Diabetic Glomerulosclerosis;Diabetic Kidney Disease;Diabetic Nephropathies;Diabetic Nephropathy;Glomerulosclerosis, Diabetic;Intracapillary Glomerulosclerosis;Kimmelstiel-Wilson Disease;Kimmelstiel-Wilson Syndrome;Nodular Glomerulosclerosis;diabetic kidney-disease;diabetic nephropathy--an;diabetic nephropathy-an;glomerulosclerosis of diabetic;kidney disease diabetic;nephropathy diabetic;nephropat…	Mesh_UI:D003928;Mesh_MN:C12.777.419.192;Mesh_MN:C13.351.968.419.192;Mesh_MN:C19.246.099.875;
44580227	Klotho -<> Diabetic Nephropathies	treatment	Pubmed 2015:26586006;Pubmed 2016:26586006;	Our data suggest <b>klotho</b> protein protects against <b>diabetic nephropathy</b> through multiple pathways.[Pubmed 2015:26586006];Our data suggest <b>klotho</b> protein protects against <b>diabetic nephropathy</b> through multiple pathways.[Pubmed 2016:26586006];	213877	Protein	Klotho	EC 3.2.1.31;KL;KLOT;Klotho;	SWISSPROT_AC:Q9UEF7;SWISSPROT_ID:KLOT_HUMAN;EMBL:AB005142;EMBL:AB009667;EMBL:AL161898;EMBL:Z84483;EMBL:Z92540;RefSeq:NP_004786.2;ProteinModelPortal:Q9UEF7;STRING:9606.ENSP00000369442;SWISSPROT_AC_OLD:Q5VZ95;SWISSPROT_AC_OLD:Q96KV5;SWISSPROT_AC_OLD:Q96KW5;SWISSPROT_AC_OLD:Q9UEI9;SWISSPROT_AC_OLD:Q9Y4F0;SMR:Q9UEF7;GeneID:9365;KEGG:hsa:9365;PIR:JC5925;PIR:JC5926;eggNOG:COG2723;eggNOG:KOG0626;UniGene…	700	Disease	Diabetic Nephropathies	Diabetic Glomerulosclerosis;Diabetic Kidney Disease;Diabetic Nephropathies;Diabetic Nephropathy;Glomerulosclerosis, Diabetic;Intracapillary Glomerulosclerosis;Kimmelstiel-Wilson Disease;Kimmelstiel-Wilson Syndrome;Nodular Glomerulosclerosis;diabetic kidney-disease;diabetic nephropathy--an;diabetic nephropathy-an;glomerulosclerosis of diabetic;kidney disease diabetic;nephropathy diabetic;nephropat…	Mesh_UI:D003928;Mesh_MN:C12.777.419.192;Mesh_MN:C13.351.968.419.192;Mesh_MN:C19.246.099.875;
280257794	PSTS -<> Diabetic Nephropathies	regulation	Pubmed central 2015:4397032;	The renoprotective effects of the dual RAS blockade in <b>diabetic nephropathy</b> may be attributed to improved tubular <b>kallikrein</b> expression and interstitial inflammatory response.[Pubmed central 2015:4397032];	213844	Protein	PSTS	EC 3.4.21.-;EMSP1;Enamel matrix serine proteinase 1;Kallikrein-4;Kallikrein-like protein 1;KLK-L1;KLK4;Prostase;PRSS17;PSTS;Serine protease 17;AI2A1;ARM1;EMSP;emsp 1;emsp-1;enamel matrix serine proteinase-1;kallikrein;kallikrein 4;kallikrein related peptidase 4;kallikrein-related peptidase-4;kallikrein-related-peptidase 4;kallikrein-related-peptidase-4;	SWISSPROT_AC:Q9Y5K2;SWISSPROT_ID:KLK4_HUMAN;EMBL:AC037199;EMBL:AF113140;EMBL:AF113141;EMBL:AF126401;EMBL:AF135023;EMBL:AF148532;EMBL:AF228497;EMBL:AF243527;EMBL:AF259969;EMBL:AF259971;EMBL:BC069325;EMBL:BC069403;EMBL:BC069429;EMBL:BC069489;EMBL:BC096175;EMBL:BC096178;RefSeq:NP_001289890.1;RefSeq:NP_004908.4;ProteinModelPortal:Q9Y5K2;STRING:9606.ENSP00000326159;SWISSPROT_AC_OLD:Q4VB16;SWISSPROT_AC…	700	Disease	Diabetic Nephropathies	Diabetic Glomerulosclerosis;Diabetic Kidney Disease;Diabetic Nephropathies;Diabetic Nephropathy;Glomerulosclerosis, Diabetic;Intracapillary Glomerulosclerosis;Kimmelstiel-Wilson Disease;Kimmelstiel-Wilson Syndrome;Nodular Glomerulosclerosis;diabetic kidney-disease;diabetic nephropathy--an;diabetic nephropathy-an;glomerulosclerosis of diabetic;kidney disease diabetic;nephropathy diabetic;nephropat…	Mesh_UI:D003928;Mesh_MN:C12.777.419.192;Mesh_MN:C13.351.968.419.192;Mesh_MN:C19.246.099.875;
41424305	IK1 -<> Diabetic Nephropathies	regulation	Pubmed 2015:25415613;Pubmed 2014:24166472;Pubmed central 2013:3910344;	Recent findings demonstrate that genetic deletion or pharmacologic inhibition of <b>KCa3.1</b> significantly reduces the development of <b>diabetic nephropathy</b> in animal models.[Pubmed 2015:25415613];However, the role of <b>KCa3.1</b> in the activation of myofibroblasts in <b>DN</b> is unknown.[Pubmed 2014:24166472];However, the role of <b>KCa3.1</b> in the activation of myofibroblasts in <b>…	209249	Protein	IK1	IK1;IKCA1;Intermediate conductance calcium-activated potassium channel protein 4;KCa3.1;KCA4;KCNN4;Putative Gardos channel;SK4;SKCa 4;SKCa4;DHS2;hIKCa1;hKCa4;hSK4;hsk4-type;IK;kc a 3.1;kca 3.1;potassium calcium-activated channel subfamily N member 4;sk 4;sk-4;sk4-type;	SWISSPROT_AC:O15554;SWISSPROT_ID:KCNN4_HUMAN;EMBL:AF000972;EMBL:AF022150;EMBL:AF022797;EMBL:AF033021;EMBL:AF053403;EMBL:AF305731;EMBL:AF305732;EMBL:AF305733;EMBL:AF305734;EMBL:AF305735;EMBL:AF395661;EMBL:BC015337;EMBL:BT007426;EMBL:CH471126;RefSeq:NP_002241.1;ProteinModelPortal:O15554;STRING:9606.ENSP00000262888;SWISSPROT_AC_OLD:Q53XR4;SMR:O15554;GeneID:3783;KEGG:hsa:3783;eggNOG:ENOG410XT9D;eggNO…	700	Disease	Diabetic Nephropathies	Diabetic Glomerulosclerosis;Diabetic Kidney Disease;Diabetic Nephropathies;Diabetic Nephropathy;Glomerulosclerosis, Diabetic;Intracapillary Glomerulosclerosis;Kimmelstiel-Wilson Disease;Kimmelstiel-Wilson Syndrome;Nodular Glomerulosclerosis;diabetic kidney-disease;diabetic nephropathy--an;diabetic nephropathy-an;glomerulosclerosis of diabetic;kidney disease diabetic;nephropathy diabetic;nephropat…	Mesh_UI:D003928;Mesh_MN:C12.777.419.192;Mesh_MN:C13.351.968.419.192;Mesh_MN:C19.246.099.875;
41868751	JTB -<> Diabetic Nephropathies	regulation	Pubmed 2014:24586431;Pubmed central 2014:3931644;	Together, these results suggest that up-regulation of KLK1 in tubular epithelial cells may mediate pro-inflammatory pathway and <b>PAR</b> activation during <b>diabetic nephropathy</b> and provide a new therapeutic target for further investigation.[Pubmed 2014:24586431];Together, these results suggest that up-regulation of KLK1 in tubular epithelial cells may mediate pro-inflammatory pathway and …	206205	Protein	JTB	JTB;Jumping translocation breakpoint protein;PAR protein;Prostate androgen-regulated protein;Protein JTB;hJT;HJTB;HSPC222;jtb protein;jumping translocation breakpoint;PAR;par-protein;par-type;protein par;	SWISSPROT_AC:O76095;SWISSPROT_ID:JTB_HUMAN;EMBL:AB016488;EMBL:AB016492;EMBL:AB016493;EMBL:AF115850;EMBL:AF131797;EMBL:AF151056;EMBL:AK312106;EMBL:AL358472;EMBL:BC000499;EMBL:BC000996;EMBL:BC001363;EMBL:BC001667;EMBL:BC004239;EMBL:BC019277;EMBL:BT007285;EMBL:CH471121;EMBL:CR456985;RefSeq:NP_006685.1;ProteinModelPortal:O76095;STRING:9606.ENSP00000271843;SWISSPROT_AC_OLD:O95442;SWISSPROT_AC_OLD:Q6IB…	700	Disease	Diabetic Nephropathies	Diabetic Glomerulosclerosis;Diabetic Kidney Disease;Diabetic Nephropathies;Diabetic Nephropathy;Glomerulosclerosis, Diabetic;Intracapillary Glomerulosclerosis;Kimmelstiel-Wilson Disease;Kimmelstiel-Wilson Syndrome;Nodular Glomerulosclerosis;diabetic kidney-disease;diabetic nephropathy--an;diabetic nephropathy-an;glomerulosclerosis of diabetic;kidney disease diabetic;nephropathy diabetic;nephropat…	Mesh_UI:D003928;Mesh_MN:C12.777.419.192;Mesh_MN:C13.351.968.419.192;Mesh_MN:C19.246.099.875;
30945320	Insulin -<> Diabetic Nephropathies	treatment	Pubmed 2000:11092517;Pubmed 2011:20927665;Pubmed central 2016:5048050;Pubmed central 2018:5809915;	Effects of pulsatile intravenous <b>insulin</b> therapy on the progression of <b>diabetic nephropathy</b>.[Pubmed 2000:11092517];The purpose of this study was to assess the effects of pulsatile intravenous <b>insulin</b> therapy (PIVIT) on the progression of <b>diabetic nephropathy</b> in patients with type 1 diabetes mellitus (DM).[Pubmed 2000:11092517];Vanadium, as a trace element with insulin …	200308	Protein	Insulin	INS;Insulin;an-ins;IDDM;iddm 1;iddm 2;iddm type 1;iddm-1;iddm-2;iddm-type;IDDM1;IDDM2;ILPR;ins-type;insulin--an;insulin-chain;insulin-type;IRDN;mody-x;MODY10;type-insulin;	SWISSPROT_AC:P01308;SWISSPROT_ID:INS_HUMAN;EMBL:AJ009655;EMBL:AY138590;EMBL:AY899304;EMBL:BC005255;EMBL:BT006808;EMBL:CH471158;EMBL:J00265;EMBL:L15440;EMBL:M10039;EMBL:V00565;EMBL:X70508;RefSeq:NP_000198.1;RefSeq:NP_001172026.1;RefSeq:NP_001172027.1;RefSeq:NP_001278826.1;ProteinModelPortal:P01308;STRING:9606.ENSP00000250971;SWISSPROT_AC_OLD:Q5EEX2;SMR:P01308;GeneID:3630;KEGG:hsa:3630;PIR:A93222;e…	700	Disease	Diabetic Nephropathies	Diabetic Glomerulosclerosis;Diabetic Kidney Disease;Diabetic Nephropathies;Diabetic Nephropathy;Glomerulosclerosis, Diabetic;Intracapillary Glomerulosclerosis;Kimmelstiel-Wilson Disease;Kimmelstiel-Wilson Syndrome;Nodular Glomerulosclerosis;diabetic kidney-disease;diabetic nephropathy--an;diabetic nephropathy-an;glomerulosclerosis of diabetic;kidney disease diabetic;nephropathy diabetic;nephropat…	Mesh_UI:D003928;Mesh_MN:C12.777.419.192;Mesh_MN:C13.351.968.419.192;Mesh_MN:C19.246.099.875;
279747997	Insulin -<> Diabetic Nephropathies	regulation	Pubmed central 2010:2994380;Pubmed central 2009:2788594;	In addition, a perspective study in England verified that intensification therapy of <b>insulin</b> could obviously decrease the occurrence of type Ã¢Â…Â¡ <b>DN</b> [13].[Pubmed central 2010:2994380];In addition, a perspective study in England verified that intensification therapy of <b>insulin</b> could obviously decrease the occurrence of type ? <b>DN</b> [13].[Pubmed central 2010:2994380];In t…	200308	Protein	Insulin	INS;Insulin;an-ins;IDDM;iddm 1;iddm 2;iddm type 1;iddm-1;iddm-2;iddm-type;IDDM1;IDDM2;ILPR;ins-type;insulin--an;insulin-chain;insulin-type;IRDN;mody-x;MODY10;type-insulin;	SWISSPROT_AC:P01308;SWISSPROT_ID:INS_HUMAN;EMBL:AJ009655;EMBL:AY138590;EMBL:AY899304;EMBL:BC005255;EMBL:BT006808;EMBL:CH471158;EMBL:J00265;EMBL:L15440;EMBL:M10039;EMBL:V00565;EMBL:X70508;RefSeq:NP_000198.1;RefSeq:NP_001172026.1;RefSeq:NP_001172027.1;RefSeq:NP_001278826.1;ProteinModelPortal:P01308;STRING:9606.ENSP00000250971;SWISSPROT_AC_OLD:Q5EEX2;SMR:P01308;GeneID:3630;KEGG:hsa:3630;PIR:A93222;e…	700	Disease	Diabetic Nephropathies	Diabetic Glomerulosclerosis;Diabetic Kidney Disease;Diabetic Nephropathies;Diabetic Nephropathy;Glomerulosclerosis, Diabetic;Intracapillary Glomerulosclerosis;Kimmelstiel-Wilson Disease;Kimmelstiel-Wilson Syndrome;Nodular Glomerulosclerosis;diabetic kidney-disease;diabetic nephropathy--an;diabetic nephropathy-an;glomerulosclerosis of diabetic;kidney disease diabetic;nephropathy diabetic;nephropat…	Mesh_UI:D003928;Mesh_MN:C12.777.419.192;Mesh_MN:C13.351.968.419.192;Mesh_MN:C19.246.099.875;
31451681	Interleukin-8 -<> Diabetic Nephropathies	regulation	Pubmed 2002:11835523;	It appears that <b>IL-8</b> increased in the early stage of <b>diabetic nephropathy</b>, and MCP-1 increased in the advanced stage of this disease.[Pubmed 2002:11835523];	197681	Protein	Interleukin-8	(Ala-IL-8)77;GCP/IL-8 protein II;IL-8(1-77);IL8/NAP1 form II;Interleukin-8;MDNCF-b;interleukin -8;interleukin 8;interleukin- 8;interleukin--8;interleukin8;	TMP_SWISSPROT_AC:P10145_MDNCF-b;PARENT_SWISSPROT_AC:P10145;PARENT_SWISSPROT_ID:IL8_HUMAN;	700	Disease	Diabetic Nephropathies	Diabetic Glomerulosclerosis;Diabetic Kidney Disease;Diabetic Nephropathies;Diabetic Nephropathy;Glomerulosclerosis, Diabetic;Intracapillary Glomerulosclerosis;Kimmelstiel-Wilson Disease;Kimmelstiel-Wilson Syndrome;Nodular Glomerulosclerosis;diabetic kidney-disease;diabetic nephropathy--an;diabetic nephropathy-an;glomerulosclerosis of diabetic;kidney disease diabetic;nephropathy diabetic;nephropat…	Mesh_UI:D003928;Mesh_MN:C12.777.419.192;Mesh_MN:C13.351.968.419.192;Mesh_MN:C19.246.099.875;
31451559	IL-8 -<> Diabetic Nephropathies	regulation	Pubmed 2002:11835523;	It appears that <b>IL-8</b> increased in the early stage of <b>diabetic nephropathy</b>, and MCP-1 increased in the advanced stage of this disease.[Pubmed 2002:11835523];	197678	Protein	IL-8	C-X-C motif chemokine 8;Chemokine (C-X-C motif) ligand 8;CXCL8;Emoctakin;GCP-1;Granulocyte chemotactic protein 1;IL-8;IL8;Interleukin-8;MDNCF;MONAP;Monocyte-derived neutrophil chemotactic factor;Monocyte-derived neutrophil-activating peptide;NAP-1;Neutrophil-activating protein 1;Protein 3-10C;T-cell chemotactic factor;C-X-C motif chemokine ligand 8;chemokine (c-x-c) motif ligand 8;chemokine c-x-c…	SWISSPROT_AC:P10145;SWISSPROT_ID:IL8_HUMAN;EMBL:AF043337;EMBL:AF385628;EMBL:AK311874;EMBL:BC013615;EMBL:BT007067;EMBL:CH471057;EMBL:CR542151;EMBL:D14283;EMBL:M17017;EMBL:M26383;EMBL:M28130;EMBL:Y00787;EMBL:Z11686;RefSeq:NP_000575.1;ProteinModelPortal:P10145;STRING:9606.ENSP00000306512;SWISSPROT_AC_OLD:B2R4L8;SWISSPROT_AC_OLD:Q6FGF6;SWISSPROT_AC_OLD:Q6LAE6;SWISSPROT_AC_OLD:Q96RG6;SWISSPROT_AC_OLD:…	700	Disease	Diabetic Nephropathies	Diabetic Glomerulosclerosis;Diabetic Kidney Disease;Diabetic Nephropathies;Diabetic Nephropathy;Glomerulosclerosis, Diabetic;Intracapillary Glomerulosclerosis;Kimmelstiel-Wilson Disease;Kimmelstiel-Wilson Syndrome;Nodular Glomerulosclerosis;diabetic kidney-disease;diabetic nephropathy--an;diabetic nephropathy-an;glomerulosclerosis of diabetic;kidney disease diabetic;nephropathy diabetic;nephropat…	Mesh_UI:D003928;Mesh_MN:C12.777.419.192;Mesh_MN:C13.351.968.419.192;Mesh_MN:C19.246.099.875;
270117578	IL-22 -<> Diabetic Nephropathies	treatment	Pubmed 2017:28726774;Pubmed central 2017:5550847;	In conclusion, our finding demonstrated that IL-22 could exert favorable effects on DN via simultaneously alleviating systemic metabolic syndrome and downregulating renal NLRP3/caspase-1/IL-1ÃŽÂ² pathway, suggesting that <b>IL-22</b> might have therapeutic potential for the treatment of <b>DN</b>.[Pubmed 2017:28726774];In conclusion, our finding demonstrated that IL-22 could exert favorable effec…	197451	Protein	IL-22	Cytokine Zcyto18;IL-10-related T-cell-derived-inducible factor;IL-22;IL-TIF;IL22;ILTIF;Interleukin-22;ZCYTO18;il -21;il 22;il- 21;il- 22;il-10-related t cell-derived inducible factor;il-10-related t-cell-derived inducible factor;il-2 1;il-2 2;il-2-2;IL-21;IL-D110;il2-1;interleukin 22;interleukin- 22;tif a;TIFa;TIFIL-23;	SWISSPROT_AC:Q9GZX6;SWISSPROT_ID:IL22_HUMAN;EMBL:AF279437;EMBL:AF387519;EMBL:AJ277247;EMBL:AJ277248;EMBL:AY358890;EMBL:BC066263;EMBL:BC067510;EMBL:BC069112;EMBL:BC069308;EMBL:BC070261;RefSeq:NP_065386.1;ProteinModelPortal:Q9GZX6;STRING:9606.ENSP00000329384;SMR:Q9GZX6;GeneID:50616;KEGG:hsa:50616;eggNOG:ENOG410IV9D;eggNOG:ENOG4112217;UniGene:Hs.287369;GO:GO:0005125;GO:GO:0005576;GO:GO:0005615;GO:GO…	700	Disease	Diabetic Nephropathies	Diabetic Glomerulosclerosis;Diabetic Kidney Disease;Diabetic Nephropathies;Diabetic Nephropathy;Glomerulosclerosis, Diabetic;Intracapillary Glomerulosclerosis;Kimmelstiel-Wilson Disease;Kimmelstiel-Wilson Syndrome;Nodular Glomerulosclerosis;diabetic kidney-disease;diabetic nephropathy--an;diabetic nephropathy-an;glomerulosclerosis of diabetic;kidney disease diabetic;nephropathy diabetic;nephropat…	Mesh_UI:D003928;Mesh_MN:C12.777.419.192;Mesh_MN:C13.351.968.419.192;Mesh_MN:C19.246.099.875;
285503918	IL-1ra -<> Diabetic Nephropathies	treatment	Pubmed central 2017:5449566;	In addition, the same study reports that <b>anakinra</b> can protect from or even reverse the course <b>DN</b> in several mouse models (Shahzad etÃ‚Â al. 2015).[Pubmed central 2017:5449566];In addition, the same study reports that <b>anakinra</b> can protect from or even reverse the course <b>DN</b> in several mouse models (Shahzad et al. 2015).[Pubmed central 2017:5449566];	197432	Protein	IL-1ra	Anakinra;ICIL-1RA;IL-1ra;IL-1RN;IL1 inhibitor;IL1F3;IL1RA;IL1RN;Interleukin-1 receptor antagonist protein;IRAP;antagonist interleukin-1 receptor;antagonist of an interleukin-1 receptor;antagonist of interleukin 1 receptor;antagonist of interleukin-1 receptor;DIRA;il 1 inhibitor;il 1rn;il-1 inhibitor;il-1-inhibitor;il-1ra 3;il-1ra type iii;IL-1ra3;il1ralpha;inhibitor il-1;inhibitor of il-1;inhibit…	SWISSPROT_AC:P18510;SWISSPROT_ID:IL1RA_HUMAN;EMBL:AC024704;EMBL:AF043143;EMBL:AK290898;EMBL:AK290926;EMBL:AY196903;EMBL:BC009745;EMBL:BN000002;EMBL:CH471217;EMBL:M55646;EMBL:M63099;EMBL:U65590;EMBL:X52015;EMBL:X53296;EMBL:X64532;EMBL:X84348;RefSeq:NP_000568.1;RefSeq:NP_001305843.1;RefSeq:NP_776213.1;RefSeq:NP_776214.1;RefSeq:NP_776215.1;RefSeq:XP_005263718.1;RefSeq:XP_011509423.1;ProteinModelPort…	700	Disease	Diabetic Nephropathies	Diabetic Glomerulosclerosis;Diabetic Kidney Disease;Diabetic Nephropathies;Diabetic Nephropathy;Glomerulosclerosis, Diabetic;Intracapillary Glomerulosclerosis;Kimmelstiel-Wilson Disease;Kimmelstiel-Wilson Syndrome;Nodular Glomerulosclerosis;diabetic kidney-disease;diabetic nephropathy--an;diabetic nephropathy-an;glomerulosclerosis of diabetic;kidney disease diabetic;nephropathy diabetic;nephropat…	Mesh_UI:D003928;Mesh_MN:C12.777.419.192;Mesh_MN:C13.351.968.419.192;Mesh_MN:C19.246.099.875;
273211132	IL-19 -<> Diabetic Nephropathies	treatment	Pubmed central 2017:5311859;	The results suggest that IL-19 has an important role in the acceleration of glomerular injury in addition to its inflammatory effect on this pathophysiology, and provide further insights into the understanding of <b>IL-19</b> as the possible effectiveness of anti-inflammatory therapy for <b>DN</b> treatment and prevention.[Pubmed central 2017:5311859];	197353	Protein	IL-19	IL-19;IL19;Interleukin-19;Melanoma differentiation-associated protein-like protein;NG.1;ZMDA1;il- 19;IL-10C;interleukin 19;mda 1;mda type i;mda-1;mda-i;MDA1;ng. i;	SWISSPROT_AC:Q9UHD0;SWISSPROT_ID:IL19_HUMAN;EMBL:AF192498;EMBL:AF276915;EMBL:AF390905;EMBL:AF453946;EMBL:AL049615;EMBL:AL513315;EMBL:AY040367;EMBL:FJ380053;RefSeq:NP_037503.2;RefSeq:NP_715639.1;RefSeq:XP_011507752.1;ProteinModelPortal:Q9UHD0;STRING:9606.ENSP00000343000;SWISSPROT_AC_OLD:B6VEV9;SWISSPROT_AC_OLD:Q5VUT3;SWISSPROT_AC_OLD:Q96QR4;SWISSPROT_AC_OLD:Q9NUA0;SMR:Q9UHD0;GeneID:29949;KEGG:hsa:…	700	Disease	Diabetic Nephropathies	Diabetic Glomerulosclerosis;Diabetic Kidney Disease;Diabetic Nephropathies;Diabetic Nephropathy;Glomerulosclerosis, Diabetic;Intracapillary Glomerulosclerosis;Kimmelstiel-Wilson Disease;Kimmelstiel-Wilson Syndrome;Nodular Glomerulosclerosis;diabetic kidney-disease;diabetic nephropathy--an;diabetic nephropathy-an;glomerulosclerosis of diabetic;kidney disease diabetic;nephropathy diabetic;nephropat…	Mesh_UI:D003928;Mesh_MN:C12.777.419.192;Mesh_MN:C13.351.968.419.192;Mesh_MN:C19.246.099.875;
273626944	IL-18 -<> Diabetic Nephropathies	treatment	Pubmed central 2016:4985834;	Our important findings in rodent models should be confirmed in patients with T1DM and T2DM, as inhibition of the Nlrp3 inflammasome and reducing TNFÃŽÂ±, IL-1ÃŽÂ², IL-6 and <b>IL-18</b> levels might have significant implications in the clinical setting for preventing <b>DN</b>.[Pubmed central 2016:4985834];Our important findings in rodent models should be confirmed in patients with T1DM and T2DM,…	197348	Protein	IL-18	Iboctadekin;IFN-gamma-inducing factor;IGIF;IL-1 gamma;IL-18;IL18;IL1F4;Interferon gamma-inducing factor;Interleukin-1 gamma;Interleukin-18;factor inducing interferon gamma;ifn gamma-inducing factor;ifn-g inducing factor;ifn-gamma inducing factor;ifngamma-inducing factor;il -18;il 18;il- 18;IL-1g;il-1gamma;interferon gamma inducing factor;interferon- gamma-inducing factor;interferon-gamma inducing…	SWISSPROT_AC:Q14116;SWISSPROT_ID:IL18_HUMAN;EMBL:AF077611;EMBL:AP002007;EMBL:AP002884;EMBL:AY044641;EMBL:AY266351;EMBL:BC007007;EMBL:BC007461;EMBL:CH471065;EMBL:CR541973;EMBL:CR542001;EMBL:D49950;EMBL:U90434;RefSeq:NP_001230140.1;RefSeq:NP_001553.1;RefSeq:XP_011541107.1;RefSeq:XP_011541108.1;ProteinModelPortal:Q14116;STRING:9606.ENSP00000280357;SWISSPROT_AC_OLD:O75599;SWISSPROT_AC_OLD:Q6FGY3;SWIS…	700	Disease	Diabetic Nephropathies	Diabetic Glomerulosclerosis;Diabetic Kidney Disease;Diabetic Nephropathies;Diabetic Nephropathy;Glomerulosclerosis, Diabetic;Intracapillary Glomerulosclerosis;Kimmelstiel-Wilson Disease;Kimmelstiel-Wilson Syndrome;Nodular Glomerulosclerosis;diabetic kidney-disease;diabetic nephropathy--an;diabetic nephropathy-an;glomerulosclerosis of diabetic;kidney disease diabetic;nephropathy diabetic;nephropat…	Mesh_UI:D003928;Mesh_MN:C12.777.419.192;Mesh_MN:C13.351.968.419.192;Mesh_MN:C19.246.099.875;
44375457	IL-17 -<> Diabetic Nephropathies	treatment	Pubmed 2015:26334030;Pubmed 2016:26334030;	These observations suggest that the beneficial effects of IL-17 are isoform-specific and identify low-dose <b>IL-17A</b> administration as a promising therapeutic approach in <b>diabetic kidney disease</b>.[Pubmed 2015:26334030];Type 1 diabetic mice that are genetically deficient in IL-17A developed more severe nephropathy, whereas administration of low-dose <b>IL-17A</b> prevented <b>diabetic ne…	197333	Protein	IL-17	CTLA-8;CTLA8;Cytotoxic T-lymphocyte-associated antigen 8;IL-17;IL-17A;IL17;IL17A;Interleukin-17A;cytotoxic t lymphocyte-associated antigen-8;il -17;il 17;il 17a;il- 17;il- 17a;il-17 a;il-17-type;il-17alpha;il17 a;il17-a;il17alpha;interleukin 17-a;interleukin 17A;interleukin- 17a;interleukin-17 a;interleukin-17--a;interleukin-17alpha;	SWISSPROT_AC:Q16552;SWISSPROT_ID:IL17_HUMAN;EMBL:AL391221;EMBL:AY460616;EMBL:BC066251;EMBL:BC066252;EMBL:BC067503;EMBL:BC067504;EMBL:BC067505;EMBL:CH471081;EMBL:U32659;EMBL:Z58820;RefSeq:NP_002181.1;ProteinModelPortal:Q16552;STRING:9606.ENSP00000344192;SWISSPROT_AC_OLD:Q5T2P0;SMR:Q16552;GeneID:3605;KEGG:hsa:3605;eggNOG:ENOG410J12P;eggNOG:ENOG410YS4N;UniGene:Hs.41724;GO:GO:0005125;GO:GO:0005126;GO…	700	Disease	Diabetic Nephropathies	Diabetic Glomerulosclerosis;Diabetic Kidney Disease;Diabetic Nephropathies;Diabetic Nephropathy;Glomerulosclerosis, Diabetic;Intracapillary Glomerulosclerosis;Kimmelstiel-Wilson Disease;Kimmelstiel-Wilson Syndrome;Nodular Glomerulosclerosis;diabetic kidney-disease;diabetic nephropathy--an;diabetic nephropathy-an;glomerulosclerosis of diabetic;kidney disease diabetic;nephropathy diabetic;nephropat…	Mesh_UI:D003928;Mesh_MN:C12.777.419.192;Mesh_MN:C13.351.968.419.192;Mesh_MN:C19.246.099.875;
44375465	IL-17 -<> Diabetic Nephropathies	regulation	Pubmed 2015:26334030;Pubmed 2016:26334030;	Notably, tubular epithelial cell-specific overexpression of <b>IL-17A</b> was sufficient to suppress <b>diabetic nephropathy</b>.[Pubmed 2015:26334030];Notably, tubular epithelial cell-specific overexpression of <b>IL-17A</b> was sufficient to suppress <b>diabetic nephropathy</b>.[Pubmed 2016:26334030];	197333	Protein	IL-17	CTLA-8;CTLA8;Cytotoxic T-lymphocyte-associated antigen 8;IL-17;IL-17A;IL17;IL17A;Interleukin-17A;cytotoxic t lymphocyte-associated antigen-8;il -17;il 17;il 17a;il- 17;il- 17a;il-17 a;il-17-type;il-17alpha;il17 a;il17-a;il17alpha;interleukin 17-a;interleukin 17A;interleukin- 17a;interleukin-17 a;interleukin-17--a;interleukin-17alpha;	SWISSPROT_AC:Q16552;SWISSPROT_ID:IL17_HUMAN;EMBL:AL391221;EMBL:AY460616;EMBL:BC066251;EMBL:BC066252;EMBL:BC067503;EMBL:BC067504;EMBL:BC067505;EMBL:CH471081;EMBL:U32659;EMBL:Z58820;RefSeq:NP_002181.1;ProteinModelPortal:Q16552;STRING:9606.ENSP00000344192;SWISSPROT_AC_OLD:Q5T2P0;SMR:Q16552;GeneID:3605;KEGG:hsa:3605;eggNOG:ENOG410J12P;eggNOG:ENOG410YS4N;UniGene:Hs.41724;GO:GO:0005125;GO:GO:0005126;GO…	700	Disease	Diabetic Nephropathies	Diabetic Glomerulosclerosis;Diabetic Kidney Disease;Diabetic Nephropathies;Diabetic Nephropathy;Glomerulosclerosis, Diabetic;Intracapillary Glomerulosclerosis;Kimmelstiel-Wilson Disease;Kimmelstiel-Wilson Syndrome;Nodular Glomerulosclerosis;diabetic kidney-disease;diabetic nephropathy--an;diabetic nephropathy-an;glomerulosclerosis of diabetic;kidney disease diabetic;nephropathy diabetic;nephropat…	Mesh_UI:D003928;Mesh_MN:C12.777.419.192;Mesh_MN:C13.351.968.419.192;Mesh_MN:C19.246.099.875;
94766697	IL-10 -<> Diabetic Nephropathies	regulation	Pubmed 2016:27173343;	Unconditional logistic regression analysis revealed that the AA genotype of <b>IL-10</b> -1082G/A significantly increased the susceptibility to <b>diabetic nephropathy</b> [adjusted odds ratio (OR) = 2.52, 95% confidence interval (CI) = 1.31-4.82] compared to the wild-type genotype.[Pubmed 2016:27173343];	197216	Protein	IL-10	CSIF;Cytokine synthesis inhibitory factor;IL-10;IL10;Interleukin-10;cytokine synthesis-inhibitory factor;GVHDS;il -10;il 10;il- 10;il--10;il-1 0;il-10-type;il-x;il10 a;IL10A;interleukin - 10;interleukin -10;interleukin 10;interleukin- 10;interleukin--10;interleukin-x;interleukin10;TGIF;	SWISSPROT_AC:P22301;SWISSPROT_ID:IL10_HUMAN;EMBL:AF418271;EMBL:AY029171;EMBL:M57627;EMBL:U16720;RefSeq:NP_000563.1;ProteinModelPortal:P22301;STRING:9606.ENSP00000412237;SMR:P22301;GeneID:3586;KEGG:hsa:3586;PIR:A38580;eggNOG:ENOG410IYFW;eggNOG:ENOG4111PXC;UniGene:Hs.193717;GO:GO:0002237;GO:GO:0002740;GO:GO:0002875;GO:GO:0002904;GO:GO:0005125;GO:GO:0005141;GO:GO:0005615;GO:GO:0005737;GO:GO:0006954;…	700	Disease	Diabetic Nephropathies	Diabetic Glomerulosclerosis;Diabetic Kidney Disease;Diabetic Nephropathies;Diabetic Nephropathy;Glomerulosclerosis, Diabetic;Intracapillary Glomerulosclerosis;Kimmelstiel-Wilson Disease;Kimmelstiel-Wilson Syndrome;Nodular Glomerulosclerosis;diabetic kidney-disease;diabetic nephropathy--an;diabetic nephropathy-an;glomerulosclerosis of diabetic;kidney disease diabetic;nephropathy diabetic;nephropat…	Mesh_UI:D003928;Mesh_MN:C12.777.419.192;Mesh_MN:C13.351.968.419.192;Mesh_MN:C19.246.099.875;
273011025	ICAM-1 -<> Diabetic Nephropathies	regulation	Pubmed central 2008:2424038;	The allele G of SNP E469K in the <b>ICAM-1</b> gene may confer the decreased risk susceptibility to the development of <b>DN</b> in female T1D patients.[Pubmed central 2008:2424038];	192760	Protein	ICAM-1	CD54 antigen;ICAM-1;ICAM1;Intercellular adhesion molecule 1;Major group rhinovirus receptor;b beta 2;bb-2;BB2;bbeta2;beta chain beta 2;beta chain of the beta 2;beta chain of the beta2;beta-chain beta 2;beta-chain of beta 2;cd 54;cd-54;CD54;icam - 1;icam -1;icam 1;icam i;icam- 1;icam- i;icam-i;intercellular adhesion molecule -1;intercellular adhesion molecule i;intercellular adhesion molecule type…	SWISSPROT_AC:P05362;SWISSPROT_ID:ICAM1_HUMAN;EMBL:AF340039;EMBL:AK312636;EMBL:AY225514;EMBL:BC015969;EMBL:BT006854;EMBL:CH471106;EMBL:J03132;EMBL:M24283;EMBL:X06990;EMBL:X57151;EMBL:X59286;EMBL:X59287;EMBL:X59288;RefSeq:NP_000192.2;ProteinModelPortal:P05362;STRING:9606.ENSP00000264832;SWISSPROT_AC_OLD:B2R6M3;SWISSPROT_AC_OLD:Q5NKV7;SWISSPROT_AC_OLD:Q96B50;SMR:P05362;GeneID:3383;KEGG:hsa:3383;PIR:…	700	Disease	Diabetic Nephropathies	Diabetic Glomerulosclerosis;Diabetic Kidney Disease;Diabetic Nephropathies;Diabetic Nephropathy;Glomerulosclerosis, Diabetic;Intracapillary Glomerulosclerosis;Kimmelstiel-Wilson Disease;Kimmelstiel-Wilson Syndrome;Nodular Glomerulosclerosis;diabetic kidney-disease;diabetic nephropathy--an;diabetic nephropathy-an;glomerulosclerosis of diabetic;kidney disease diabetic;nephropathy diabetic;nephropat…	Mesh_UI:D003928;Mesh_MN:C12.777.419.192;Mesh_MN:C13.351.968.419.192;Mesh_MN:C19.246.099.875;
276742407	IL-20R1 -<> Diabetic Nephropathies	regulation	Pubmed central 2017:5382560;	An <b>IL-20R1</b> deficiency reduced the severity of STZ-induced <b>diabetic nephropathy</b>.[Pubmed central 2017:5382560];	192158	Protein	IL-20R1	CRF2-8;Cytokine receptor class-II member 8;Cytokine receptor family 2 member 8;I20RA;IL-20 receptor subunit alpha;IL-20R-alpha;IL-20R1;IL-20RA;IL20RA;Interleukin-20 receptor subunit alpha;ZcytoR7;crf 28;crf28;il-20ralpha;interleukin 20 receptor subunit alpha;	SWISSPROT_AC:Q9UHF4;SWISSPROT_ID:I20RA_HUMAN;EMBL:AF184971;EMBL:AK297121;EMBL:AL135902;EMBL:AY358883;EMBL:BC113574;EMBL:BC113602;EMBL:CH471051;RefSeq:NP_001265651.1;RefSeq:NP_001265652.1;RefSeq:NP_001265653.1;RefSeq:NP_055247.3;RefSeq:XP_011534206.1;ProteinModelPortal:Q9UHF4;STRING:9606.ENSP00000314976;SWISSPROT_AC_OLD:B4DLR5;SWISSPROT_AC_OLD:F5H675;SWISSPROT_AC_OLD:Q14CW2;SWISSPROT_AC_OLD:Q6UWA9…	700	Disease	Diabetic Nephropathies	Diabetic Glomerulosclerosis;Diabetic Kidney Disease;Diabetic Nephropathies;Diabetic Nephropathy;Glomerulosclerosis, Diabetic;Intracapillary Glomerulosclerosis;Kimmelstiel-Wilson Disease;Kimmelstiel-Wilson Syndrome;Nodular Glomerulosclerosis;diabetic kidney-disease;diabetic nephropathy--an;diabetic nephropathy-an;glomerulosclerosis of diabetic;kidney disease diabetic;nephropathy diabetic;nephropat…	Mesh_UI:D003928;Mesh_MN:C12.777.419.192;Mesh_MN:C13.351.968.419.192;Mesh_MN:C19.246.099.875;
35698829	ORP150 -<> Diabetic Nephropathies	regulation	Pubmed 2008:18776125;	In biopsies of minimal-change disease, the mRNA levels of some ER stress molecules were also induced, but protein expression of HSPA5 and <b>HYOU1</b> remained significantly lower than that observed in <b>DN</b>.[Pubmed 2008:18776125];	191872	Protein	ORP150	150 kDa oxygen-regulated protein;170 kDa glucose-regulated protein;GRP-170;GRP170;HYOU1;Hypoxia up-regulated protein 1;ORP-150;ORP150;150 kda oxygen regulated protein;150-kda oxygen-regulated protein;grp1 70;HSP12A;hyou-1;hypoxia up-regulated 1;orp 150;	SWISSPROT_AC:Q9Y4L1;SWISSPROT_ID:HYOU1_HUMAN;EMBL:AB009979;EMBL:AK222756;EMBL:AK304264;EMBL:AK314178;EMBL:AP003392;EMBL:DQ350134;EMBL:DQ372932;EMBL:EF444986;EMBL:U65785;RefSeq:NP_001124463.1;RefSeq:NP_006380.1;RefSeq:XP_016872585.1;RefSeq:XP_016872586.1;ProteinModelPortal:Q9Y4L1;STRING:9606.ENSP00000384144;SWISSPROT_AC_OLD:A8C1Z0;SWISSPROT_AC_OLD:B7Z909;SWISSPROT_AC_OLD:Q2I204;SWISSPROT_AC_OLD:Q5…	700	Disease	Diabetic Nephropathies	Diabetic Glomerulosclerosis;Diabetic Kidney Disease;Diabetic Nephropathies;Diabetic Nephropathy;Glomerulosclerosis, Diabetic;Intracapillary Glomerulosclerosis;Kimmelstiel-Wilson Disease;Kimmelstiel-Wilson Syndrome;Nodular Glomerulosclerosis;diabetic kidney-disease;diabetic nephropathy--an;diabetic nephropathy-an;glomerulosclerosis of diabetic;kidney disease diabetic;nephropathy diabetic;nephropat…	Mesh_UI:D003928;Mesh_MN:C12.777.419.192;Mesh_MN:C13.351.968.419.192;Mesh_MN:C19.246.099.875;
275876295	HPA -<> Diabetic Nephropathies	treatment	Pubmed central 2012:3237641;	Amelioration of albuminuria by SST0001 represents a proof of concept for <b>heparanase</b> inhibition as a relevant therapeutic approach in <b>DN</b> and warrants further studies aimed at identifying the most effective dose and schedule administration schemes for SST0001 treatment, toward future translation to a clinical setting.[Pubmed central 2012:3237641];In a similar manner, treatment with SS…	186018	Protein	HPA	EC 3.2.1.166;Endo-glucoronidase;HEP;Heparanase;Heparanase-1;HPA;HPA1;HPR1;HPSE;HPSE1;HSE1;heparanase 1;heparanase isoform 1;hp a;hp alpha;hp alpha-chain;hp-a;hp-alpha;hpa-type;hpalpha;hpse-1;hse type 1;hse-1;	SWISSPROT_AC:Q9Y251;SWISSPROT_ID:HPSE_HUMAN;EMBL:AC114781;EMBL:AF084467;EMBL:AF144325;EMBL:AF152376;EMBL:AF155510;EMBL:AF165154;EMBL:AK222986;EMBL:AM419200;EMBL:AY948074;EMBL:BC051321;EMBL:GQ337901;EMBL:GQ337902;RefSeq:NP_001092010.1;RefSeq:NP_001159970.1;RefSeq:NP_001186759.1;RefSeq:NP_006656.2;ProteinModelPortal:Q9Y251;STRING:9606.ENSP00000308107;SWISSPROT_AC_OLD:A9JIG7;SWISSPROT_AC_OLD:C7F7I3;…	700	Disease	Diabetic Nephropathies	Diabetic Glomerulosclerosis;Diabetic Kidney Disease;Diabetic Nephropathies;Diabetic Nephropathy;Glomerulosclerosis, Diabetic;Intracapillary Glomerulosclerosis;Kimmelstiel-Wilson Disease;Kimmelstiel-Wilson Syndrome;Nodular Glomerulosclerosis;diabetic kidney-disease;diabetic nephropathy--an;diabetic nephropathy-an;glomerulosclerosis of diabetic;kidney disease diabetic;nephropathy diabetic;nephropat…	Mesh_UI:D003928;Mesh_MN:C12.777.419.192;Mesh_MN:C13.351.968.419.192;Mesh_MN:C19.246.099.875;
289040076	HPA -<> Diabetic Nephropathies	regulation	Pubmed central 2017:5527129;	Hyperoside pre-treatment decreased renal <b>heparanase</b> up-regulation in <b>DN</b> mice.[Pubmed central 2017:5527129];	186018	Protein	HPA	EC 3.2.1.166;Endo-glucoronidase;HEP;Heparanase;Heparanase-1;HPA;HPA1;HPR1;HPSE;HPSE1;HSE1;heparanase 1;heparanase isoform 1;hp a;hp alpha;hp alpha-chain;hp-a;hp-alpha;hpa-type;hpalpha;hpse-1;hse type 1;hse-1;	SWISSPROT_AC:Q9Y251;SWISSPROT_ID:HPSE_HUMAN;EMBL:AC114781;EMBL:AF084467;EMBL:AF144325;EMBL:AF152376;EMBL:AF155510;EMBL:AF165154;EMBL:AK222986;EMBL:AM419200;EMBL:AY948074;EMBL:BC051321;EMBL:GQ337901;EMBL:GQ337902;RefSeq:NP_001092010.1;RefSeq:NP_001159970.1;RefSeq:NP_001186759.1;RefSeq:NP_006656.2;ProteinModelPortal:Q9Y251;STRING:9606.ENSP00000308107;SWISSPROT_AC_OLD:A9JIG7;SWISSPROT_AC_OLD:C7F7I3;…	700	Disease	Diabetic Nephropathies	Diabetic Glomerulosclerosis;Diabetic Kidney Disease;Diabetic Nephropathies;Diabetic Nephropathy;Glomerulosclerosis, Diabetic;Intracapillary Glomerulosclerosis;Kimmelstiel-Wilson Disease;Kimmelstiel-Wilson Syndrome;Nodular Glomerulosclerosis;diabetic kidney-disease;diabetic nephropathy--an;diabetic nephropathy-an;glomerulosclerosis of diabetic;kidney disease diabetic;nephropathy diabetic;nephropat…	Mesh_UI:D003928;Mesh_MN:C12.777.419.192;Mesh_MN:C13.351.968.419.192;Mesh_MN:C19.246.099.875;
33510522	HGF -<> Diabetic Nephropathies	treatment	Pubmed 2006:16340242;Pubmed central 2012:3369134;	<b>Hepatocyte growth factor</b> gene therapy slows down the progression of <b>diabetic nephropathy</b> in db/db mice.[Pubmed 2006:16340242];Accordingly, HGF gene therapy rather than G-CSF reduced the Tgf-ÃŽÂ²/Hgf mRNA ratio in renal tissue (Fig.Ã‚Â 3).Fig.Ã‚Â 2Effect of <b>HGF</b> gene therapy on <b>diabetic kidney disease</b>. a Collagen IV immunofluorescence (ÃƒÂ—630).[Pubmed central 2012:33691…	178566	Protein	HGF	Hepatocyte growth factor;Hepatopoietin-A;HGF;HPTA;Scatter factor;SF;DFNB39;F-TCF;factor scatter;factor--scatter;factor-scatter;hepatopoietin a;hgf beta;hgf beta-chain;hgf-beta;HGFB;hgfbeta;hgfbeta-chain;scatter-factor;	SWISSPROT_AC:P14210;SWISSPROT_ID:HGF_HUMAN;EMBL:AC004960;EMBL:AY246560;EMBL:BC022308;EMBL:BC063485;EMBL:BC105797;EMBL:BC130284;EMBL:BC130286;EMBL:CH236949;EMBL:D90334;EMBL:L02931;EMBL:M29145;EMBL:M55379;EMBL:M60718;EMBL:M73239;EMBL:M73240;EMBL:M75966;EMBL:M75967;EMBL:M75968;EMBL:M75969;EMBL:M75971;EMBL:M75972;EMBL:M75973;EMBL:M75974;EMBL:M75975;EMBL:M75976;EMBL:M75977;EMBL:M75978;EMBL:M75979;EMBL…	700	Disease	Diabetic Nephropathies	Diabetic Glomerulosclerosis;Diabetic Kidney Disease;Diabetic Nephropathies;Diabetic Nephropathy;Glomerulosclerosis, Diabetic;Intracapillary Glomerulosclerosis;Kimmelstiel-Wilson Disease;Kimmelstiel-Wilson Syndrome;Nodular Glomerulosclerosis;diabetic kidney-disease;diabetic nephropathy--an;diabetic nephropathy-an;glomerulosclerosis of diabetic;kidney disease diabetic;nephropathy diabetic;nephropat…	Mesh_UI:D003928;Mesh_MN:C12.777.419.192;Mesh_MN:C13.351.968.419.192;Mesh_MN:C19.246.099.875;
95257016	HDAC9 -<> Diabetic Nephropathies	treatment	Pubmed 2016:27633396;Pubmed central 2016:5025656;	Our study suggest that inhibition of <b>HDAC9</b> may have a therapeutic potential in <b>DN</b> treatment.[Pubmed 2016:27633396];Our study suggest that inhibition of <b>HDAC9</b> may have a therapeutic potential in <b>DN</b> treatment.[Pubmed central 2016:5025656];	174455	Protein	HDAC9	EC 3.5.1.98;HD7;HD7b;HD9;HDAC7;HDAC7B;HDAC9;HDRP;Histone deacetylase 7B;Histone deacetylase 9;Histone deacetylase-related protein;KIAA0744;MEF2-interacting transcription repressor MITR;MITR;HDAC;hdac 7;hdac 9;hdac-7;HDAC9B;HDAC9FL;histone deacetylase-9;	SWISSPROT_AC:Q9UKV0;SWISSPROT_ID:HDAC9_HUMAN;EMBL:AB018287;EMBL:AC002088;EMBL:AC002124;EMBL:AC002410;EMBL:AC002433;EMBL:AC004744;EMBL:AC004994;EMBL:AC005249;EMBL:AC010082;EMBL:AC074193;EMBL:AC091697;EMBL:AF124924;EMBL:AJ459808;EMBL:AK297404;EMBL:AK304298;EMBL:AK304343;EMBL:AK304410;EMBL:AY032737;EMBL:AY032738;EMBL:AY197371;EMBL:BC111735;EMBL:BC150328;EMBL:BC152405;EMBL:CH471073;RefSeq:NP_00119107…	700	Disease	Diabetic Nephropathies	Diabetic Glomerulosclerosis;Diabetic Kidney Disease;Diabetic Nephropathies;Diabetic Nephropathy;Glomerulosclerosis, Diabetic;Intracapillary Glomerulosclerosis;Kimmelstiel-Wilson Disease;Kimmelstiel-Wilson Syndrome;Nodular Glomerulosclerosis;diabetic kidney-disease;diabetic nephropathy--an;diabetic nephropathy-an;glomerulosclerosis of diabetic;kidney disease diabetic;nephropathy diabetic;nephropat…	Mesh_UI:D003928;Mesh_MN:C12.777.419.192;Mesh_MN:C13.351.968.419.192;Mesh_MN:C19.246.099.875;
277504163	HDAC4 -<> Diabetic Nephropathies	treatment	Pubmed central 2015:4411966;	Therefore, HDAC4 is a critical epigenetic mediator in the pathogenesis of DN, and specific inhibition of <b>HDAC4</b> could serve as a therapeutic approach for <b>DN</b> and related renal diseases.[Pubmed central 2015:4411966];	174435	Protein	HDAC4	EC 3.5.1.98;HD4;HDAC4;Histone deacetylase 4;KIAA0288;AHO3;BDMR;HA6116;hdac 4;HDAC-4;HDAC-A;HDACA;histone deacetylase type 4;histone deacetylase-4;histone deacetylase4;	SWISSPROT_AC:P56524;SWISSPROT_ID:HDAC4_HUMAN;EMBL:AB006626;EMBL:AC017028;EMBL:AC062017;EMBL:AF132607;EMBL:BC039904;EMBL:CH471063;EMBL:KF510800;EMBL:KF510801;RefSeq:NP_006028.2;ProteinModelPortal:P56524;STRING:9606.ENSP00000264606;SWISSPROT_AC_OLD:E9PGB9;SWISSPROT_AC_OLD:F5GX36;SWISSPROT_AC_OLD:Q86YH7;SWISSPROT_AC_OLD:Q9UND6;SMR:P56524;GeneID:9759;KEGG:hsa:9759;eggNOG:COG0123;eggNOG:KOG1343;UniGen…	700	Disease	Diabetic Nephropathies	Diabetic Glomerulosclerosis;Diabetic Kidney Disease;Diabetic Nephropathies;Diabetic Nephropathy;Glomerulosclerosis, Diabetic;Intracapillary Glomerulosclerosis;Kimmelstiel-Wilson Disease;Kimmelstiel-Wilson Syndrome;Nodular Glomerulosclerosis;diabetic kidney-disease;diabetic nephropathy--an;diabetic nephropathy-an;glomerulosclerosis of diabetic;kidney disease diabetic;nephropathy diabetic;nephropat…	Mesh_UI:D003928;Mesh_MN:C12.777.419.192;Mesh_MN:C13.351.968.419.192;Mesh_MN:C19.246.099.875;
31078781	GLUT1 -<> Diabetic Nephropathies	treatment	Pubmed 2001:11168944;Pubmed 2005:15717166;	The results of this study in Caucasian patients with type 2 diabetes indicate that the XbaI(-) allele in the <b>GLUT1</b> gene protects against the development of <b>diabetic nephropathy</b>.[Pubmed 2001:11168944];Strategies to prevent <b>GLUT1</b> overexpression could ameliorate or prevent the progression of <b>diabetic nephropathy</b>.[Pubmed 2005:15717166];	169311	Protein	GLUT1	Glucose transporter type 1, erythrocyte/brain;GLUT-1;GLUT1;GTR1;HepG2 glucose transporter;SLC2A1;Solute carrier family 2, facilitated glucose transporter member 1;CSE;cse-an;DYT17;DYT18;DYT9;EIG12;glucose transporter of hepg2;GLUT;glut -1;glut 1;glut i;glut isoform 1;glut isoform-1;glut- 1;glut- i;glut-1-type;glut-type;GLUT1DS;hepg2 glucose-transporter;hepg2-type glucose transporter;HTLVR;PED;ped…	SWISSPROT_AC:P11166;SWISSPROT_ID:GTR1_HUMAN;EMBL:AF070544;EMBL:AK292791;EMBL:AK312403;EMBL:AY034633;EMBL:BC118590;EMBL:CH471059;EMBL:K03195;EMBL:M20653;RefSeq:NP_006507.2;ProteinModelPortal:P11166;STRING:9606.ENSP00000416293;SWISSPROT_AC_OLD:A8K9S6;SWISSPROT_AC_OLD:B2R620;SWISSPROT_AC_OLD:D3DPX0;SWISSPROT_AC_OLD:O75535;SWISSPROT_AC_OLD:Q147X2;SMR:P11166;GeneID:6513;KEGG:hsa:6513;PIR:A27217;eggNOG…	700	Disease	Diabetic Nephropathies	Diabetic Glomerulosclerosis;Diabetic Kidney Disease;Diabetic Nephropathies;Diabetic Nephropathy;Glomerulosclerosis, Diabetic;Intracapillary Glomerulosclerosis;Kimmelstiel-Wilson Disease;Kimmelstiel-Wilson Syndrome;Nodular Glomerulosclerosis;diabetic kidney-disease;diabetic nephropathy--an;diabetic nephropathy-an;glomerulosclerosis of diabetic;kidney disease diabetic;nephropathy diabetic;nephropat…	Mesh_UI:D003928;Mesh_MN:C12.777.419.192;Mesh_MN:C13.351.968.419.192;Mesh_MN:C19.246.099.875;
43534853	GLUT1 -<> Diabetic Nephropathies	regulation	Pubmed 2015:25701507;	In conclusion, rs3820589 in the <b>SLC2A1</b> gene modulates the risk to <b>DN</b> in Brazilian patients with inadequate type 1 diabetes control.[Pubmed 2015:25701507];	169311	Protein	GLUT1	Glucose transporter type 1, erythrocyte/brain;GLUT-1;GLUT1;GTR1;HepG2 glucose transporter;SLC2A1;Solute carrier family 2, facilitated glucose transporter member 1;CSE;cse-an;DYT17;DYT18;DYT9;EIG12;glucose transporter of hepg2;GLUT;glut -1;glut 1;glut i;glut isoform 1;glut isoform-1;glut- 1;glut- i;glut-1-type;glut-type;GLUT1DS;hepg2 glucose-transporter;hepg2-type glucose transporter;HTLVR;PED;ped…	SWISSPROT_AC:P11166;SWISSPROT_ID:GTR1_HUMAN;EMBL:AF070544;EMBL:AK292791;EMBL:AK312403;EMBL:AY034633;EMBL:BC118590;EMBL:CH471059;EMBL:K03195;EMBL:M20653;RefSeq:NP_006507.2;ProteinModelPortal:P11166;STRING:9606.ENSP00000416293;SWISSPROT_AC_OLD:A8K9S6;SWISSPROT_AC_OLD:B2R620;SWISSPROT_AC_OLD:D3DPX0;SWISSPROT_AC_OLD:O75535;SWISSPROT_AC_OLD:Q147X2;SMR:P11166;GeneID:6513;KEGG:hsa:6513;PIR:A27217;eggNOG…	700	Disease	Diabetic Nephropathies	Diabetic Glomerulosclerosis;Diabetic Kidney Disease;Diabetic Nephropathies;Diabetic Nephropathy;Glomerulosclerosis, Diabetic;Intracapillary Glomerulosclerosis;Kimmelstiel-Wilson Disease;Kimmelstiel-Wilson Syndrome;Nodular Glomerulosclerosis;diabetic kidney-disease;diabetic nephropathy--an;diabetic nephropathy-an;glomerulosclerosis of diabetic;kidney disease diabetic;nephropathy diabetic;nephropat…	Mesh_UI:D003928;Mesh_MN:C12.777.419.192;Mesh_MN:C13.351.968.419.192;Mesh_MN:C19.246.099.875;
275848454	DRM -<> Diabetic Nephropathies	regulation	Pubmed central 2009:2699858;	There is a growing appreciation that altered <b>grem1</b> expression may regulate the homeostatic constraints on damage responses in diseases such as <b>diabetic nephropathy</b>.[Pubmed central 2009:2699858];	166407	Protein	DRM	Cell proliferation-inducing gene 2 protein;CKTSF1B1;Cysteine knot superfamily 1, BMP antagonist 1;DAN domain family member 2;DAND2;Down-regulated in Mos-transformed cells protein;DRM;GREM1;Gremlin-1;IHG-2;Increased in high glucose protein 2;C15DUPq;CRAC1;CRCS4;DUP15q;GREMLIN;gremlin 1;gremlin 1, DAN family BMP antagonist;gremlin1;HMPS;HMPS1;MPSH;PIG2;	SWISSPROT_AC:O60565;SWISSPROT_ID:GREM1_HUMAN;EMBL:AB032372;EMBL:AF045800;EMBL:AF110137;EMBL:AF154054;EMBL:AK095890;EMBL:AY232290;EMBL:BC069525;EMBL:BC093778;EMBL:BC101611;RefSeq:NP_001178252.1;RefSeq:NP_037504.1;ProteinModelPortal:O60565;STRING:9606.ENSP00000300177;SWISSPROT_AC_OLD:Q52LV3;SWISSPROT_AC_OLD:Q8N914;SWISSPROT_AC_OLD:Q8N936;SMR:O60565;GeneID:26585;KEGG:hsa:26585;eggNOG:ENOG410IG3Z;egg…	700	Disease	Diabetic Nephropathies	Diabetic Glomerulosclerosis;Diabetic Kidney Disease;Diabetic Nephropathies;Diabetic Nephropathy;Glomerulosclerosis, Diabetic;Intracapillary Glomerulosclerosis;Kimmelstiel-Wilson Disease;Kimmelstiel-Wilson Syndrome;Nodular Glomerulosclerosis;diabetic kidney-disease;diabetic nephropathy--an;diabetic nephropathy-an;glomerulosclerosis of diabetic;kidney disease diabetic;nephropathy diabetic;nephropat…	Mesh_UI:D003928;Mesh_MN:C12.777.419.192;Mesh_MN:C13.351.968.419.192;Mesh_MN:C19.246.099.875;
275848473	DRM -<> Diabetic Nephropathies	treatment	Pubmed central 2010:2908623;Pubmed central 2009:2699858;	In Vivo Delivery of <b>Gremlin</b> siRNA Plasmid Reveals Therapeutic Potential against <b>Diabetic Nephropathy</b> by Recovering Bone Morphogenetic Protein-7.[Pubmed central 2010:2908623];Here we explored whether knockout mice heterozygous for <b>grem1</b> gene deletion (grem1+/Ã¢ÂˆÂ’) exhibit protection from the progression of <b>diabetic kidney disease</b> in a streptozotocin-induced model of t…	166407	Protein	DRM	Cell proliferation-inducing gene 2 protein;CKTSF1B1;Cysteine knot superfamily 1, BMP antagonist 1;DAN domain family member 2;DAND2;Down-regulated in Mos-transformed cells protein;DRM;GREM1;Gremlin-1;IHG-2;Increased in high glucose protein 2;C15DUPq;CRAC1;CRCS4;DUP15q;GREMLIN;gremlin 1;gremlin 1, DAN family BMP antagonist;gremlin1;HMPS;HMPS1;MPSH;PIG2;	SWISSPROT_AC:O60565;SWISSPROT_ID:GREM1_HUMAN;EMBL:AB032372;EMBL:AF045800;EMBL:AF110137;EMBL:AF154054;EMBL:AK095890;EMBL:AY232290;EMBL:BC069525;EMBL:BC093778;EMBL:BC101611;RefSeq:NP_001178252.1;RefSeq:NP_037504.1;ProteinModelPortal:O60565;STRING:9606.ENSP00000300177;SWISSPROT_AC_OLD:Q52LV3;SWISSPROT_AC_OLD:Q8N914;SWISSPROT_AC_OLD:Q8N936;SMR:O60565;GeneID:26585;KEGG:hsa:26585;eggNOG:ENOG410IG3Z;egg…	700	Disease	Diabetic Nephropathies	Diabetic Glomerulosclerosis;Diabetic Kidney Disease;Diabetic Nephropathies;Diabetic Nephropathy;Glomerulosclerosis, Diabetic;Intracapillary Glomerulosclerosis;Kimmelstiel-Wilson Disease;Kimmelstiel-Wilson Syndrome;Nodular Glomerulosclerosis;diabetic kidney-disease;diabetic nephropathy--an;diabetic nephropathy-an;glomerulosclerosis of diabetic;kidney disease diabetic;nephropathy diabetic;nephropat…	Mesh_UI:D003928;Mesh_MN:C12.777.419.192;Mesh_MN:C13.351.968.419.192;Mesh_MN:C19.246.099.875;
273626883	GLP-1 receptor -<> Diabetic Nephropathies	regulation	Pubmed central 2016:4985834;	GLP-1 receptor activation inhibits the expression of vascular cell adhesion molecule-1 and tumor necrosis factor ÃŽÂ± (TNFÃŽÂ±)10 in endothelial cells, and NFÃŽÂºB and intercellular adhesion molecule-1 (ICAM-1) in the kidney.11 Moreover, it was suggested that GLP-1 receptor activation increases intracellular cyclic adenosine monophosphate (cAMP) with subsequent activation of protein kinase A and …	158985	Protein	GLP-1 receptor	GLP-1 receptor;GLP-1-R;GLP-1R;GLP1R;Glucagon-like peptide 1 receptor;glp- 1 r;glp- 1 receptor;GLP-1;glp-1 r;glp-1 the receptor;glp-1-receptor;glp-i receptor;glp1 receptor;glp1-r;glucagon like peptide 1 receptor;glucagon like peptide-1 receptor;glucagon like-peptide 1 receptor;glucagon like-peptide-1 receptor;glucagon receptor like peptide-1;glucagon- like peptide-1 receptor;glucagon-like peptide …	SWISSPROT_AC:P43220;SWISSPROT_ID:GLP1R_HUMAN;EMBL:AB065685;EMBL:AL035690;EMBL:AY439112;EMBL:BC112126;EMBL:BC113493;EMBL:L23503;EMBL:U01104;EMBL:U01156;EMBL:U01157;EMBL:U10037;EMBL:U66062;RefSeq:NP_002053.3;ProteinModelPortal:P43220;STRING:9606.ENSP00000362353;SWISSPROT_AC_OLD:Q2M229;SWISSPROT_AC_OLD:Q99669;SMR:P43220;GeneID:2740;KEGG:hsa:2740;PIR:I84494;PIR:S71624;eggNOG:ENOG410XRS2;eggNOG:KOG456…	700	Disease	Diabetic Nephropathies	Diabetic Glomerulosclerosis;Diabetic Kidney Disease;Diabetic Nephropathies;Diabetic Nephropathy;Glomerulosclerosis, Diabetic;Intracapillary Glomerulosclerosis;Kimmelstiel-Wilson Disease;Kimmelstiel-Wilson Syndrome;Nodular Glomerulosclerosis;diabetic kidney-disease;diabetic nephropathy--an;diabetic nephropathy-an;glomerulosclerosis of diabetic;kidney disease diabetic;nephropathy diabetic;nephropat…	Mesh_UI:D003928;Mesh_MN:C12.777.419.192;Mesh_MN:C13.351.968.419.192;Mesh_MN:C19.246.099.875;
43784579	GAS6 -<> Diabetic Nephropathies	treatment	Pubmed 2015:25869052;	BACKGROUND - AIM: In animal experiments, growth arrest-specific 6 (Gas6) protein plays a key role in the development of mesangial cell and glomerular hypertrophy in the early phase of diabetic nephropathy, and <b>diabetic nephropathy</b> is prevented by warfarin-induced inhibition of <b>GAS6</b> protein.[Pubmed 2015:25869052];	148113	Protein	GAS6	AXL receptor tyrosine kinase ligand;AXLLG;GAS-6;GAS6;Growth arrest-specific protein 6;AXSF;gas 6;growth arrest specific 6;growth arrest specific protein 6;growth arrest specific-6;growth arrest-specific-6;growth-arrest specific 6;growth-arrest specific protein 6;growth-arrest specific- protein 6;growth-arrest-specific 6;growth-arrest-specific protein 6;ligand of axl tyrosine kinase receptor;	SWISSPROT_AC:Q14393;SWISSPROT_ID:GAS6_HUMAN;EMBL:AK092028;EMBL:AK122969;EMBL:AK126533;EMBL:AK290803;EMBL:AY170372;EMBL:AY256830;EMBL:AY256831;EMBL:AY256832;EMBL:AY256833;EMBL:AY256834;EMBL:AY256835;EMBL:AY256836;EMBL:AY256837;EMBL:AY256838;EMBL:AY256839;EMBL:AY256840;EMBL:AY256841;EMBL:AY256842;EMBL:AY256843;EMBL:BC038984;EMBL:BK001240;EMBL:BX072579;EMBL:EF631974;EMBL:L13720;RefSeq:NP_000811.1;Pr…	700	Disease	Diabetic Nephropathies	Diabetic Glomerulosclerosis;Diabetic Kidney Disease;Diabetic Nephropathies;Diabetic Nephropathy;Glomerulosclerosis, Diabetic;Intracapillary Glomerulosclerosis;Kimmelstiel-Wilson Disease;Kimmelstiel-Wilson Syndrome;Nodular Glomerulosclerosis;diabetic kidney-disease;diabetic nephropathy--an;diabetic nephropathy-an;glomerulosclerosis of diabetic;kidney disease diabetic;nephropathy diabetic;nephropat…	Mesh_UI:D003928;Mesh_MN:C12.777.419.192;Mesh_MN:C13.351.968.419.192;Mesh_MN:C19.246.099.875;
275857031	GABPA -<> Diabetic Nephropathies	treatment	Pubmed central 2010:2844833;	All these results indicate that Nrf2Ã¢ÂˆÂ’/Ã¢ÂˆÂ’ mice suffered greater renal damage, implicating the essential role of <b>Nrf2</b> in protecting against STZ-induced <b>diabetic nephropathy</b>.[Pubmed central 2010:2844833];All these results indicate that Nrf2?/? mice suffered greater renal damage, implicating the essential role of <b>Nrf2</b> in protecting against STZ-induced <b>diabetic nephrop…	146487	Protein	GABPA	E4TF1A;GA-binding protein alpha chain;GABP subunit alpha;GABPA;Nuclear respiratory factor 2 subunit alpha;Transcription factor E4TF1-60;E4TF1-60;e4tf1-60 transcription factor;GA binding protein transcription factor alpha subunit;ga-binding protein a;ga-binding protein alpha;ga-binding protein-alpha;gabp alpha;gabp-alpha;NFT2;NRF2;nrf2 a;nrf2--a;nrf2-a;NRF2A;nrf2alpha;RCH04A07;	SWISSPROT_AC:Q06546;SWISSPROT_ID:GABPA_HUMAN;EMBL:D13318;EMBL:U13044;RefSeq:NP_001184226.1;RefSeq:NP_002031.2;RefSeq:XP_005260995.1;RefSeq:XP_011527822.1;RefSeq:XP_011527823.1;RefSeq:XP_016883802.1;ProteinModelPortal:Q06546;STRING:9606.ENSP00000346886;SWISSPROT_AC_OLD:Q12939;SMR:Q06546;GeneID:2551;KEGG:hsa:2551;PIR:A48146;PIR:I38739;eggNOG:ENOG410Z0ZF;eggNOG:KOG3806;UniGene:Hs.473470;GO:GO:000012…	700	Disease	Diabetic Nephropathies	Diabetic Glomerulosclerosis;Diabetic Kidney Disease;Diabetic Nephropathies;Diabetic Nephropathy;Glomerulosclerosis, Diabetic;Intracapillary Glomerulosclerosis;Kimmelstiel-Wilson Disease;Kimmelstiel-Wilson Syndrome;Nodular Glomerulosclerosis;diabetic kidney-disease;diabetic nephropathy--an;diabetic nephropathy-an;glomerulosclerosis of diabetic;kidney disease diabetic;nephropathy diabetic;nephropat…	Mesh_UI:D003928;Mesh_MN:C12.777.419.192;Mesh_MN:C13.351.968.419.192;Mesh_MN:C19.246.099.875;
280284011	GABPA -<> Diabetic Nephropathies	regulation	Pubmed central 2017:5735626;Pubmed central 2016:4829228;	Recently, Zheng and colleagues demonstrated that <b>NRF2</b> stimulation limits the progression of <b>DN</b> by repressing ECM production and P21 expression [24].[Pubmed central 2017:5735626];As <b>NRF2</b> activation improves <b>diabetic nephropathy</b> [34, 35], we hypothesized that NRF2 activation might also improve renal function in SCD patients.[Pubmed central 2016:4829228];	146487	Protein	GABPA	E4TF1A;GA-binding protein alpha chain;GABP subunit alpha;GABPA;Nuclear respiratory factor 2 subunit alpha;Transcription factor E4TF1-60;E4TF1-60;e4tf1-60 transcription factor;GA binding protein transcription factor alpha subunit;ga-binding protein a;ga-binding protein alpha;ga-binding protein-alpha;gabp alpha;gabp-alpha;NFT2;NRF2;nrf2 a;nrf2--a;nrf2-a;NRF2A;nrf2alpha;RCH04A07;	SWISSPROT_AC:Q06546;SWISSPROT_ID:GABPA_HUMAN;EMBL:D13318;EMBL:U13044;RefSeq:NP_001184226.1;RefSeq:NP_002031.2;RefSeq:XP_005260995.1;RefSeq:XP_011527822.1;RefSeq:XP_011527823.1;RefSeq:XP_016883802.1;ProteinModelPortal:Q06546;STRING:9606.ENSP00000346886;SWISSPROT_AC_OLD:Q12939;SMR:Q06546;GeneID:2551;KEGG:hsa:2551;PIR:A48146;PIR:I38739;eggNOG:ENOG410Z0ZF;eggNOG:KOG3806;UniGene:Hs.473470;GO:GO:000012…	700	Disease	Diabetic Nephropathies	Diabetic Glomerulosclerosis;Diabetic Kidney Disease;Diabetic Nephropathies;Diabetic Nephropathy;Glomerulosclerosis, Diabetic;Intracapillary Glomerulosclerosis;Kimmelstiel-Wilson Disease;Kimmelstiel-Wilson Syndrome;Nodular Glomerulosclerosis;diabetic kidney-disease;diabetic nephropathy--an;diabetic nephropathy-an;glomerulosclerosis of diabetic;kidney disease diabetic;nephropathy diabetic;nephropat…	Mesh_UI:D003928;Mesh_MN:C12.777.419.192;Mesh_MN:C13.351.968.419.192;Mesh_MN:C19.246.099.875;
289079308	FOXO1 -<> Diabetic Nephropathies	regulation	Pubmed central 2017:5579017;	Furthermore, we detected that Grs17446614Trs2721068 (OR:0.77, 95%CI:0.63Ã¢Â€Â“0.93) and Grs17446614Crs2721068 (OR:0.78, 95%CI:0.65Ã¢Â€Â“0.93) within <b>FOXO1</b> could reduce the risk of <b>DN</b> in T2DM patients.[Pubmed central 2017:5579017];Furthermore, we detected that Grs17446614Trs2721068 (OR:0.77, 95%CI:0.63–0.93) and Grs17446614Crs2721068 (OR:0.78, 95%CI:0.65–0.93) within <b>FOXO1</b> cou…	141296	Protein	FOXO1	FKHR;Forkhead box protein O1;Forkhead box protein O1A;Forkhead in rhabdomyosarcoma;FOXO1;FOXO1A;FKH1;forkhead box o -1;forkhead box o 1;forkhead box o-1;forkhead box O1;forkhead box o1 protein;forkhead box protein o 1;forkhead box protein-o1;forkhead box-o1;forkhead-box-o1;foxo 1;foxo-1;foxo1 a;type-foxo1;	SWISSPROT_AC:Q12778;SWISSPROT_ID:FOXO1_HUMAN;EMBL:AF032885;EMBL:AL133318;EMBL:AL355132;EMBL:BC021981;EMBL:BC070065;EMBL:BT007455;EMBL:U02310;RefSeq:NP_002006.2;ProteinModelPortal:Q12778;STRING:9606.ENSP00000368880;SWISSPROT_AC_OLD:O43523;SWISSPROT_AC_OLD:Q5VYC7;SWISSPROT_AC_OLD:Q6NSK6;SMR:Q12778;GeneID:2308;KEGG:hsa:2308;PIR:S40521;eggNOG:COG5025;eggNOG:KOG2294;UniGene:Hs.370666;GO:GO:0000981;GO:…	700	Disease	Diabetic Nephropathies	Diabetic Glomerulosclerosis;Diabetic Kidney Disease;Diabetic Nephropathies;Diabetic Nephropathy;Glomerulosclerosis, Diabetic;Intracapillary Glomerulosclerosis;Kimmelstiel-Wilson Disease;Kimmelstiel-Wilson Syndrome;Nodular Glomerulosclerosis;diabetic kidney-disease;diabetic nephropathy--an;diabetic nephropathy-an;glomerulosclerosis of diabetic;kidney disease diabetic;nephropathy diabetic;nephropat…	Mesh_UI:D003928;Mesh_MN:C12.777.419.192;Mesh_MN:C13.351.968.419.192;Mesh_MN:C19.246.099.875;
279338124	Fibromodulin -<> Diabetic Nephropathies	treatment	Pubmed central 2016:4834116;	In the context of <b>fibromodulin</b> for treatment of <b>diabetic nephropathy</b>, few studies have been done (14-15), Fibromodulin is a more effective competitor for TGF-ÃŽÂ²1 binding than decorin in heart disease (12).[Pubmed central 2016:4834116];In the context of <b>fibromodulin</b> for treatment of <b>diabetic nephropathy</b>, few studies have been done (14-15), Fibromodulin is a more effec…	139077	Protein	Fibromodulin	Collagen-binding 59 kDa protein;Fibromodulin;FM;FMOD;Keratan sulfate proteoglycan fibromodulin;KSPG fibromodulin;SLRR2E;fibromodulin-type;	SWISSPROT_AC:Q06828;SWISSPROT_ID:FMOD_HUMAN;EMBL:AK291632;EMBL:AL359837;EMBL:BC035281;EMBL:CH471067;EMBL:X72913;EMBL:X75546;RefSeq:NP_002014.2;ProteinModelPortal:Q06828;STRING:9606.ENSP00000347041;SWISSPROT_AC_OLD:Q15331;SWISSPROT_AC_OLD:Q8IV47;SMR:Q06828;GeneID:2331;KEGG:hsa:2331;PIR:S55275;eggNOG:COG4886;eggNOG:KOG0619;UniGene:Hs.519168;GO:GO:0005576;GO:GO:0005578;GO:GO:0005615;GO:GO:0005796;GO…	700	Disease	Diabetic Nephropathies	Diabetic Glomerulosclerosis;Diabetic Kidney Disease;Diabetic Nephropathies;Diabetic Nephropathy;Glomerulosclerosis, Diabetic;Intracapillary Glomerulosclerosis;Kimmelstiel-Wilson Disease;Kimmelstiel-Wilson Syndrome;Nodular Glomerulosclerosis;diabetic kidney-disease;diabetic nephropathy--an;diabetic nephropathy-an;glomerulosclerosis of diabetic;kidney disease diabetic;nephropathy diabetic;nephropat…	Mesh_UI:D003928;Mesh_MN:C12.777.419.192;Mesh_MN:C13.351.968.419.192;Mesh_MN:C19.246.099.875;
280266868	Fibronectin -<> Diabetic Nephropathies	regulation	Pubmed central 2017:5667989;Pubmed central 2016:4736386;	Sphingosine kinase 1 mediates AGEs-induced <b>fibronectin</b> upregulation in <b>diabetic nephropathy</b>.[Pubmed central 2017:5667989];Both of the synthesizing capacity of FN and the combining capacity of FN in combination with GBM increase in DM and the circulating <b>fibronectin</b> increased in the <b>diabetic nephropathy</b> [13, 14].[Pubmed central 2016:4736386];Moreover, the regulation to …	136502	Protein	Fibronectin	CIG;Cold-insoluble globulin;Fibronectin;FINC;FN;FN1;cold insoluble globulin;ed b;ED-B;fibronectin 1;fibronectin i;fibronectin type 1;fibronectin type i;fibronectin--an;fibronectin-1;fibronectin-type;fibronectin1;FNZ;GFND;GFND2;LETS;MSF;	SWISSPROT_AC:P02751;SWISSPROT_ID:FINC_HUMAN;EMBL:AB191261;EMBL:AB209840;EMBL:AC012462;EMBL:AC073284;EMBL:AF312399;EMBL:AJ276395;EMBL:AJ320525;EMBL:AJ320526;EMBL:AJ320527;EMBL:AJ535086;EMBL:AJ849445;EMBL:AL832202;EMBL:BC117176;EMBL:BC143763;EMBL:BX537590;EMBL:BX538017;EMBL:BX538018;EMBL:BX538045;EMBL:BX640608;EMBL:BX640731;EMBL:BX640875;EMBL:BX640920;EMBL:CH471063;EMBL:CR749281;EMBL:CR749316;EMBL:…	700	Disease	Diabetic Nephropathies	Diabetic Glomerulosclerosis;Diabetic Kidney Disease;Diabetic Nephropathies;Diabetic Nephropathy;Glomerulosclerosis, Diabetic;Intracapillary Glomerulosclerosis;Kimmelstiel-Wilson Disease;Kimmelstiel-Wilson Syndrome;Nodular Glomerulosclerosis;diabetic kidney-disease;diabetic nephropathy--an;diabetic nephropathy-an;glomerulosclerosis of diabetic;kidney disease diabetic;nephropathy diabetic;nephropat…	Mesh_UI:D003928;Mesh_MN:C12.777.419.192;Mesh_MN:C13.351.968.419.192;Mesh_MN:C19.246.099.875;
270146668	FGF21 -<> Diabetic Nephropathies	treatment	Pubmed 2017:28676059;Pubmed central 2017:5496364;	Potent long-acting <b>rhFGF21</b> analog for treatment of <b>diabetic nephropathy</b> in db/db and DIO mice.[Pubmed 2017:28676059];Potent long-acting <b>rhFGF21</b> analog for treatment of <b>diabetic nephropathy</b> in db/db and DIO mice.[Pubmed central 2017:5496364];	135752	Protein	FGF21	FGF-21;FGF21;Fibroblast growth factor 21;fgf 21;fgf2 1;fibroblast growth factor -21;fibroblast growth factor-21;	SWISSPROT_AC:Q9NSA1;SWISSPROT_ID:FGF21_HUMAN;EMBL:AB021975;EMBL:AY359086;EMBL:BC018404;EMBL:CH471177;EMBL:DQ847413;RefSeq:NP_061986.1;ProteinModelPortal:Q9NSA1;STRING:9606.ENSP00000222157;SWISSPROT_AC_OLD:Q8N683;SMR:Q9NSA1;GeneID:26291;KEGG:hsa:26291;eggNOG:ENOG4111IPH;eggNOG:KOG3885;UniGene:Hs.283015;GO:GO:0005576;GO:GO:0005615;GO:GO:0005623;GO:GO:0007165;GO:GO:0007267;GO:GO:0008284;GO:GO:001089…	700	Disease	Diabetic Nephropathies	Diabetic Glomerulosclerosis;Diabetic Kidney Disease;Diabetic Nephropathies;Diabetic Nephropathy;Glomerulosclerosis, Diabetic;Intracapillary Glomerulosclerosis;Kimmelstiel-Wilson Disease;Kimmelstiel-Wilson Syndrome;Nodular Glomerulosclerosis;diabetic kidney-disease;diabetic nephropathy--an;diabetic nephropathy-an;glomerulosclerosis of diabetic;kidney disease diabetic;nephropathy diabetic;nephropat…	Mesh_UI:D003928;Mesh_MN:C12.777.419.192;Mesh_MN:C13.351.968.419.192;Mesh_MN:C19.246.099.875;
269269409	FGF-1 -<> Diabetic Nephropathies	treatment	Pubmed 2017:28768285;	<b>maFGF</b> treatment prevents <b>DN</b>.[Pubmed 2017:28768285];Prevention of <b>Diabetic Nephropathy</b> by Modified <b>Acidic Fibroblast Growth Factor</b>.[Pubmed 2017:28768285];	135740	Protein	FGF-1	Acidic fibroblast growth factor;aFGF;ECGF;Endothelial cell growth factor;FGF-1;FGF1;FGFA;Fibroblast growth factor 1;HBGF-1;Heparin-binding growth factor 1;acidic fibroblast-growth factor;acidic-fibroblast growth factor;ECGF-beta;ECGFA;ECGFB;endothelial cell growth-factor;endothelial cell-growth factor;endothelial growth factor cell;factor-endothelial cell growth;fgf 1;fgf a;fgf type i;fgf-a;FGF-a…	SWISSPROT_AC:P05230;SWISSPROT_ID:FGF1_HUMAN;EMBL:AC005370;EMBL:AK312301;EMBL:AY601819;EMBL:BC032697;EMBL:CH471062;EMBL:M13361;EMBL:M23086;EMBL:M23087;EMBL:M30490;EMBL:M30491;EMBL:M30492;EMBL:M60515;EMBL:M60516;EMBL:S67291;EMBL:S67292;EMBL:X51943;EMBL:X65778;RefSeq:NP_000791.1;RefSeq:NP_001138364.1;RefSeq:NP_001138406.1;RefSeq:NP_001138407.1;RefSeq:NP_001244134.1;RefSeq:NP_001244136.1;RefSeq:NP_00…	700	Disease	Diabetic Nephropathies	Diabetic Glomerulosclerosis;Diabetic Kidney Disease;Diabetic Nephropathies;Diabetic Nephropathy;Glomerulosclerosis, Diabetic;Intracapillary Glomerulosclerosis;Kimmelstiel-Wilson Disease;Kimmelstiel-Wilson Syndrome;Nodular Glomerulosclerosis;diabetic kidney-disease;diabetic nephropathy--an;diabetic nephropathy-an;glomerulosclerosis of diabetic;kidney disease diabetic;nephropathy diabetic;nephropat…	Mesh_UI:D003928;Mesh_MN:C12.777.419.192;Mesh_MN:C13.351.968.419.192;Mesh_MN:C19.246.099.875;
37986976	L-FABP -<> Diabetic Nephropathies	regulation	Pubmed 2011:21273494;	The aim of this study was to evaluate the clinical usefulness of urinary <b>L-FABP</b> as a prognostic biomarker in impaired <b>diabetic nephropathy</b> in type 2 diabetes.[Pubmed 2011:21273494];	130615	Protein	L-FABP	FABP1;FABPL;Fatty acid-binding protein 1;Fatty acid-binding protein, liver;L-FABP;Liver-type fatty acid-binding protein;fatty acid binding protein 1;fatty acid binding protein-1;fatty acid-binding protein type 1;fatty acid-binding protein-1;l-type fabp;protein, liver fatty acid binding;	SWISSPROT_AC:P07148;SWISSPROT_ID:FABPL_HUMAN;EMBL:BC032801;EMBL:M10050;EMBL:M10617;RefSeq:NP_001434.1;ProteinModelPortal:P07148;STRING:9606.ENSP00000295834;SMR:P07148;GeneID:2168;KEGG:hsa:2168;PIR:A22289;eggNOG:ENOG4111US8;eggNOG:KOG4015;UniGene:Hs.380135;GO:GO:0003682;GO:GO:0005324;GO:GO:0005504;GO:GO:0005543;GO:GO:0005654;GO:GO:0005737;GO:GO:0005782;GO:GO:0005829;GO:GO:0008144;GO:GO:0008284;GO:…	700	Disease	Diabetic Nephropathies	Diabetic Glomerulosclerosis;Diabetic Kidney Disease;Diabetic Nephropathies;Diabetic Nephropathy;Glomerulosclerosis, Diabetic;Intracapillary Glomerulosclerosis;Kimmelstiel-Wilson Disease;Kimmelstiel-Wilson Syndrome;Nodular Glomerulosclerosis;diabetic kidney-disease;diabetic nephropathy--an;diabetic nephropathy-an;glomerulosclerosis of diabetic;kidney disease diabetic;nephropathy diabetic;nephropat…	Mesh_UI:D003928;Mesh_MN:C12.777.419.192;Mesh_MN:C13.351.968.419.192;Mesh_MN:C19.246.099.875;
32802906	Erythropoietin -<> Diabetic Nephropathies	regulation	Pubmed 2004:15371771;	It has been shown that <b>EPO</b> gradually decreases with the progression of <b>diabetic nephropathy</b> and may be used as a marker of severity of disease.[Pubmed 2004:15371771];	123955	Protein	Erythropoietin	EPO;Epoetin;Erythropoietin;an-epo;EP;epo-type;epoetin--an;erythropoietin--an;erythropoietin-type;MVCD2;	SWISSPROT_AC:P01588;SWISSPROT_ID:EPO_HUMAN;EMBL:AC009488;EMBL:AF053356;EMBL:AF202306;EMBL:AF202307;EMBL:AF202308;EMBL:AF202311;EMBL:AF202312;EMBL:AF202313;EMBL:AF202314;EMBL:AH009004;EMBL:BC093628;EMBL:BC111937;EMBL:M11319;EMBL:S65458;EMBL:X02157;EMBL:X02158;RefSeq:NP_000790.2;ProteinModelPortal:P01588;STRING:9606.ENSP00000252723;SWISSPROT_AC_OLD:Q2M2L6;SWISSPROT_AC_OLD:Q549U2;SWISSPROT_AC_OLD:Q9…	700	Disease	Diabetic Nephropathies	Diabetic Glomerulosclerosis;Diabetic Kidney Disease;Diabetic Nephropathies;Diabetic Nephropathy;Glomerulosclerosis, Diabetic;Intracapillary Glomerulosclerosis;Kimmelstiel-Wilson Disease;Kimmelstiel-Wilson Syndrome;Nodular Glomerulosclerosis;diabetic kidney-disease;diabetic nephropathy--an;diabetic nephropathy-an;glomerulosclerosis of diabetic;kidney disease diabetic;nephropathy diabetic;nephropat…	Mesh_UI:D003928;Mesh_MN:C12.777.419.192;Mesh_MN:C13.351.968.419.192;Mesh_MN:C19.246.099.875;
288938692	EPOR -<> Diabetic Nephropathies	regulation	Pubmed central 2017:5341043;	Menne J and colleagues demonstrated that the protective effects of continuous <b>erythropoietin receptor</b> activator (CERA) in <b>diabetic nephropathy</b> were lost when the dose was increased to an extent of elevating Hct level8.[Pubmed central 2017:5341043];	123946	Protein	EPOR	EPO-R;EPOR;Erythropoietin receptor;erythropoietin's receptor;erythropoietin-receptor;r epo;r-epo;receptor of erythropoietin;	SWISSPROT_AC:P19235;SWISSPROT_ID:EPOR_HUMAN;EMBL:AK315097;EMBL:BC112153;EMBL:CH471106;EMBL:M34986;EMBL:M60459;EMBL:M76595;EMBL:M77244;EMBL:S45332;EMBL:X57282;RefSeq:NP_000112.1;ProteinModelPortal:P19235;STRING:9606.ENSP00000222139;SWISSPROT_AC_OLD:B2RCG4;SWISSPROT_AC_OLD:Q15443;SWISSPROT_AC_OLD:Q2M205;SMR:P19235;GeneID:2057;KEGG:hsa:2057;PIR:A43799;PIR:I38208;eggNOG:ENOG410IFGH;eggNOG:ENOG4111PGS…	700	Disease	Diabetic Nephropathies	Diabetic Glomerulosclerosis;Diabetic Kidney Disease;Diabetic Nephropathies;Diabetic Nephropathy;Glomerulosclerosis, Diabetic;Intracapillary Glomerulosclerosis;Kimmelstiel-Wilson Disease;Kimmelstiel-Wilson Syndrome;Nodular Glomerulosclerosis;diabetic kidney-disease;diabetic nephropathy--an;diabetic nephropathy-an;glomerulosclerosis of diabetic;kidney disease diabetic;nephropathy diabetic;nephropat…	Mesh_UI:D003928;Mesh_MN:C12.777.419.192;Mesh_MN:C13.351.968.419.192;Mesh_MN:C19.246.099.875;
35894360	CD39 -<> Diabetic Nephropathies	regulation	Pubmed 2009:19095759;Pubmed central 2009:2661602;	We sought to determine whether human variation in <b>ENTPD1</b> influences predisposition to diabetes or <b>diabetic nephropathy</b>.[Pubmed 2009:19095759];We sought to determine whether human variation in <b>ENTPD1</b> influences predisposition to diabetes or <b>diabetic nephropathy</b>.[Pubmed central 2009:2661602];	122949	Protein	CD39	CD39;CD39 antigen;EC 3.6.1.5;Ecto-apyrase;Ecto-ATP diphosphohydrolase 1;Ecto-ATPase 1;Ecto-ATPDase 1;Ectonucleoside triphosphate diphosphohydrolase 1;ENTP1;ENTPD1;Lymphoid cell activation antigen;NTPDase 1;antigen cd39;ATPDase;cd 39;cd- 39;cd-39;cd-39-type;cd39--an;cd39-an;cd39-type;ec3.6.1.5;ecto-atpase of type i;ectonucleoside triphosphate diphosphohydrolase-1;ectonucleoside triphosphate diphos…	SWISSPROT_AC:P49961;SWISSPROT_ID:ENTP1_HUMAN;EMBL:AJ133133;EMBL:AJ133134;EMBL:AK298648;EMBL:AK301459;EMBL:AK304018;EMBL:AK304836;EMBL:AK316009;EMBL:AL356632;EMBL:AL365273;EMBL:BC047664;EMBL:CH471066;EMBL:S73813;EMBL:U87967;RefSeq:NP_001091645.1;RefSeq:NP_001157650.1;RefSeq:NP_001157653.1;RefSeq:NP_001157654.1;RefSeq:NP_001157655.1;RefSeq:NP_001299583.1;RefSeq:NP_001307845.1;RefSeq:NP_001767.3;Ref…	700	Disease	Diabetic Nephropathies	Diabetic Glomerulosclerosis;Diabetic Kidney Disease;Diabetic Nephropathies;Diabetic Nephropathy;Glomerulosclerosis, Diabetic;Intracapillary Glomerulosclerosis;Kimmelstiel-Wilson Disease;Kimmelstiel-Wilson Syndrome;Nodular Glomerulosclerosis;diabetic kidney-disease;diabetic nephropathy--an;diabetic nephropathy-an;glomerulosclerosis of diabetic;kidney disease diabetic;nephropathy diabetic;nephropat…	Mesh_UI:D003928;Mesh_MN:C12.777.419.192;Mesh_MN:C13.351.968.419.192;Mesh_MN:C19.246.099.875;
94405833	ELMO1 -<> Diabetic Nephropathies	treatment	Pubmed 2016:26858454;Pubmed central 2016:5111104;	High Elmo1 expression aggravates and low <b>Elmo1</b> expression prevents <b>diabetic nephropathy</b>.[Pubmed 2016:26858454];This is in accordance with our research conducted on zebrafish embryos, but is in contrast to a recent published study which suggested that low <b>ELMO1</b> expression prevents <b>diabetic nephropathy</b> development in mice23.[Pubmed central 2016:5111104];	120204	Protein	ELMO1	ELMO1;Engulfment and cell motility protein 1;KIAA0281;Protein ced-12 homolog;CED-12;CED12;ELMO-1;engulfment and cell motility 1;	SWISSPROT_AC:Q92556;SWISSPROT_ID:ELMO1_HUMAN;EMBL:AF398885;EMBL:AK126565;EMBL:AL136787;EMBL:BC003051;EMBL:BC064635;EMBL:BC077074;EMBL:BC114341;EMBL:CH236951;EMBL:CH471073;EMBL:D87457;RefSeq:NP_001034548.1;RefSeq:NP_001193409.1;RefSeq:NP_001193411.1;RefSeq:NP_055615.8;RefSeq:NP_569709.1;RefSeq:XP_005249976.1;RefSeq:XP_006715868.1;RefSeq:XP_011513956.1;RefSeq:XP_016868327.1;RefSeq:XP_016868328.1;Pr…	700	Disease	Diabetic Nephropathies	Diabetic Glomerulosclerosis;Diabetic Kidney Disease;Diabetic Nephropathies;Diabetic Nephropathy;Glomerulosclerosis, Diabetic;Intracapillary Glomerulosclerosis;Kimmelstiel-Wilson Disease;Kimmelstiel-Wilson Syndrome;Nodular Glomerulosclerosis;diabetic kidney-disease;diabetic nephropathy--an;diabetic nephropathy-an;glomerulosclerosis of diabetic;kidney disease diabetic;nephropathy diabetic;nephropat…	Mesh_UI:D003928;Mesh_MN:C12.777.419.192;Mesh_MN:C13.351.968.419.192;Mesh_MN:C19.246.099.875;
286694576	HUR -<> Diabetic Nephropathies	regulation	Pubmed central 2013:3813432;	Therefore, <b>HUA</b> might increase the risk of <b>DN</b> while DN accelerates the elevation of SUA.[Pubmed central 2013:3813432];Thus, <b>HUA</b> might increase the risk of <b>DN</b>.[Pubmed central 2013:3813432];	120017	Protein	HUR	ELAV-like protein 1;ELAV1;ELAVL1;Hu-antigen R;HUR;ELAV like RNA binding protein 1;hu antigen r;Hua;hua-an;mel gamma;mel-g;MelG;	SWISSPROT_AC:Q15717;SWISSPROT_ID:ELAV1_HUMAN;EMBL:AC008975;EMBL:AC010336;EMBL:AK301013;EMBL:BC003376;EMBL:BT009793;EMBL:CH471139;EMBL:U38175;RefSeq:NP_001410.2;ProteinModelPortal:Q15717;STRING:9606.ENSP00000385269;SWISSPROT_AC_OLD:B4DVB8;SWISSPROT_AC_OLD:Q53XN6;SWISSPROT_AC_OLD:Q9BTT1;SMR:Q15717;GeneID:1994;KEGG:hsa:1994;eggNOG:ENOG410XP7S;eggNOG:KOG0145;UniGene:Hs.184492;UniGene:Hs.713744;GO:GO:…	700	Disease	Diabetic Nephropathies	Diabetic Glomerulosclerosis;Diabetic Kidney Disease;Diabetic Nephropathies;Diabetic Nephropathy;Glomerulosclerosis, Diabetic;Intracapillary Glomerulosclerosis;Kimmelstiel-Wilson Disease;Kimmelstiel-Wilson Syndrome;Nodular Glomerulosclerosis;diabetic kidney-disease;diabetic nephropathy--an;diabetic nephropathy-an;glomerulosclerosis of diabetic;kidney disease diabetic;nephropathy diabetic;nephropat…	Mesh_UI:D003928;Mesh_MN:C12.777.419.192;Mesh_MN:C13.351.968.419.192;Mesh_MN:C19.246.099.875;
34595218	Epidermal growth factor -<> Diabetic Nephropathies	regulation	Pubmed 2007:17475821;Pubmed 2016:27083276;	In contrast to some rodent models, the growth factors vascular endothelial growth factor A (VEGF-A) and <b>epidermal growth factor</b> (EGF) showed a decrease in mRNA expression in <b>DN</b>.[Pubmed 2007:17475821];(2016) link urinary <b>epidermal growth factor</b> abundance with an increased risk of the development of <b>diabetic nephropathy</b> in a novel animal model of diabetic nephropathy and…	118942	Protein	Epidermal growth factor	Epidermal growth factor;Urogastrone;epidermal factor of growth;epidermal growth factor-type;epidermal growth-factor;epidermal- growth-factor;epidermal-growth factor;epidermal-growth-factor;factor -- epidermal growth;factor epidermal growth;factor of epidermal growth;factor of the epidermal growth;factor-epidermal growth;growth factor -- epidermal;growth factor epidermal;growth factor of epidermal…	TMP_SWISSPROT_AC:P01133_Urogastrone;PARENT_SWISSPROT_AC:P01133;PARENT_SWISSPROT_ID:EGF_HUMAN;	700	Disease	Diabetic Nephropathies	Diabetic Glomerulosclerosis;Diabetic Kidney Disease;Diabetic Nephropathies;Diabetic Nephropathy;Glomerulosclerosis, Diabetic;Intracapillary Glomerulosclerosis;Kimmelstiel-Wilson Disease;Kimmelstiel-Wilson Syndrome;Nodular Glomerulosclerosis;diabetic kidney-disease;diabetic nephropathy--an;diabetic nephropathy-an;glomerulosclerosis of diabetic;kidney disease diabetic;nephropathy diabetic;nephropat…	Mesh_UI:D003928;Mesh_MN:C12.777.419.192;Mesh_MN:C13.351.968.419.192;Mesh_MN:C19.246.099.875;
34595186	EGF -<> Diabetic Nephropathies	regulation	Pubmed 2007:17475821;Pubmed 2016:27083276;	In contrast to some rodent models, the growth factors vascular endothelial growth factor A (VEGF-A) and <b>epidermal growth factor</b> (EGF) showed a decrease in mRNA expression in <b>DN</b>.[Pubmed 2007:17475821];(2016) link urinary <b>epidermal growth factor</b> abundance with an increased risk of the development of <b>diabetic nephropathy</b> in a novel animal model of diabetic nephropathy and…	118940	Protein	EGF	EGF;Pro-epidermal growth factor;egf-type;epidermal factor of growth;epidermal growth factor;epidermal growth factor-type;epidermal growth-factor;epidermal- growth-factor;epidermal-growth factor;epidermal-growth-factor;factor -- epidermal growth;factor epidermal growth;factor of epidermal growth;factor of the epidermal growth;factor-epidermal growth;growth factor -- epidermal;growth factor epiderm…	SWISSPROT_AC:P01133;SWISSPROT_ID:EGF_HUMAN;EMBL:AC004050;EMBL:AC005509;EMBL:AK299306;EMBL:AY506357;EMBL:BC093731;EMBL:BC113461;EMBL:X04571;RefSeq:NP_001171601.1;RefSeq:NP_001171602.1;RefSeq:NP_001954.2;ProteinModelPortal:P01133;STRING:9606.ENSP00000265171;SWISSPROT_AC_OLD:B4DRK7;SWISSPROT_AC_OLD:E7EVD2;SWISSPROT_AC_OLD:E9PBF0;SWISSPROT_AC_OLD:Q52LZ6;SMR:P01133;GeneID:1950;KEGG:hsa:1950;PIR:A25531…	700	Disease	Diabetic Nephropathies	Diabetic Glomerulosclerosis;Diabetic Kidney Disease;Diabetic Nephropathies;Diabetic Nephropathy;Glomerulosclerosis, Diabetic;Intracapillary Glomerulosclerosis;Kimmelstiel-Wilson Disease;Kimmelstiel-Wilson Syndrome;Nodular Glomerulosclerosis;diabetic kidney-disease;diabetic nephropathy--an;diabetic nephropathy-an;glomerulosclerosis of diabetic;kidney disease diabetic;nephropathy diabetic;nephropat…	Mesh_UI:D003928;Mesh_MN:C12.777.419.192;Mesh_MN:C13.351.968.419.192;Mesh_MN:C19.246.099.875;
287373061	EGFR -<> Diabetic Nephropathies	treatment	Pubmed central 2015:4514848;	Inhibition of <b>EGFR</b> has been shown to prevent <b>DN</b> [41].[Pubmed central 2015:4514848];	118933	Protein	EGFR	EC 2.7.10.1;EGFR;Epidermal growth factor receptor;ERBB;ERBB1;HER1;Proto-oncogene c-ErbB-1;Receptor tyrosine-protein kinase erbB-1;c-erb-b-1 proto-oncogene;c-erbb1 proto-oncogene;egfr-type;epidermal growth factor - receptor;epidermal growth factor -receptor;epidermal growth factor receptor-type;epidermal growth factor's receptor;epidermal growth factor-receptor;epidermal growth receptor factor;epi…	SWISSPROT_AC:P00533;SWISSPROT_ID:EGFR_HUMAN;EMBL:AF125253;EMBL:AF125538;EMBL:AF125539;EMBL:AF277897;EMBL:AF288738;EMBL:AY588246;EMBL:AY698024;EMBL:M11234;EMBL:M38425;EMBL:U48722;EMBL:U48723;EMBL:U48724;EMBL:U48725;EMBL:U48726;EMBL:U48727;EMBL:U48728;EMBL:U48729;EMBL:U95089;EMBL:X00588;EMBL:X00663;EMBL:X06370;RefSeq:NP_005219.2;RefSeq:NP_958439.1;RefSeq:NP_958440.1;RefSeq:NP_958441.1;ProteinModelP…	700	Disease	Diabetic Nephropathies	Diabetic Glomerulosclerosis;Diabetic Kidney Disease;Diabetic Nephropathies;Diabetic Nephropathy;Glomerulosclerosis, Diabetic;Intracapillary Glomerulosclerosis;Kimmelstiel-Wilson Disease;Kimmelstiel-Wilson Syndrome;Nodular Glomerulosclerosis;diabetic kidney-disease;diabetic nephropathy--an;diabetic nephropathy-an;glomerulosclerosis of diabetic;kidney disease diabetic;nephropathy diabetic;nephropat…	Mesh_UI:D003928;Mesh_MN:C12.777.419.192;Mesh_MN:C13.351.968.419.192;Mesh_MN:C19.246.099.875;
287624591	Transmembrane protein -<> Diabetic Nephropathies	treatment	Pubmed central 2016:4892642;	This study was conducted to provide experimental evidence that two novel orally active PAI-1 inhibitors, TM5275 and TM5441, can prevent the development and progression of diabetic kidney injury, and to suggest the use of <b>TM</b> compounds as a new strategy for preventing <b>diabetic nephropathy</b>.[Pubmed central 2016:4892642];	115300	Protein	Transmembrane protein	TM;Transmembrane protein;tm chain-chain;tm-an;tm-type;	TMP_SWISSPROT_AC:O42043_TM;TMP_SWISSPROT_AC:O71037_TM;TMP_SWISSPROT_AC:P60507_TM;TMP_SWISSPROT_AC:P60508_TM;TMP_SWISSPROT_AC:P61565_TM;TMP_SWISSPROT_AC:P61566_TM;TMP_SWISSPROT_AC:P61567_TM;TMP_SWISSPROT_AC:P61570_TM;TMP_SWISSPROT_AC:Q14264_TM;TMP_SWISSPROT_AC:Q69384_TM;TMP_SWISSPROT_AC:Q902F8_TM;TMP_SWISSPROT_AC:Q902F9_TM;TMP_SWISSPROT_AC:Q9N2J8_TM;TMP_SWISSPROT_AC:Q9N2K0_TM;TMP_SWISSPROT_AC:Q9NX…	700	Disease	Diabetic Nephropathies	Diabetic Glomerulosclerosis;Diabetic Kidney Disease;Diabetic Nephropathies;Diabetic Nephropathy;Glomerulosclerosis, Diabetic;Intracapillary Glomerulosclerosis;Kimmelstiel-Wilson Disease;Kimmelstiel-Wilson Syndrome;Nodular Glomerulosclerosis;diabetic kidney-disease;diabetic nephropathy--an;diabetic nephropathy-an;glomerulosclerosis of diabetic;kidney disease diabetic;nephropathy diabetic;nephropat…	Mesh_UI:D003928;Mesh_MN:C12.777.419.192;Mesh_MN:C13.351.968.419.192;Mesh_MN:C19.246.099.875;
272174719	MKP-1 -<> Diabetic Nephropathies	regulation	Pubmed central 2014:4065738;	Our experiment detected that ubiquitin degradation of <b>MKP-1</b> increased in <b>DN</b> rats, and MG132 as an ubiquitin proteasome inhibitor can inhibit the degradation of MKP-1 and block the activation of the MAPK pathway [69].[Pubmed central 2014:4065738];	111074	Protein	MKP-1	CL100;Dual specificity protein phosphatase 1;Dual specificity protein phosphatase hVH1;DUS1;DUSP1;EC 3.1.3.16;EC 3.1.3.48;MAP kinase phosphatase 1;Mitogen-activated protein kinase phosphatase 1;MKP-1;MKP1;Protein-tyrosine phosphatase CL100;PTPN10;VH1;cl 100;cl-100;cl100 protein tyrosine phosphatase;dual specificity phosphatase 1;dual specificity phosphatase i;dual specificity phosphatase-1;dual-s…	SWISSPROT_AC:P28562;SWISSPROT_ID:DUS1_HUMAN;EMBL:BC022463;EMBL:CH471062;EMBL:DQ301957;EMBL:X68277;RefSeq:NP_004408.1;ProteinModelPortal:P28562;STRING:9606.ENSP00000239223;SWISSPROT_AC_OLD:D3DQL9;SWISSPROT_AC_OLD:Q2V508;SMR:P28562;GeneID:1843;KEGG:hsa:1843;PIR:S29090;eggNOG:COG2453;eggNOG:KOG1716;UniGene:Hs.171695;GO:GO:0000188;GO:GO:0001706;GO:GO:0004726;GO:GO:0005634;GO:GO:0005737;GO:GO:0006979;…	700	Disease	Diabetic Nephropathies	Diabetic Glomerulosclerosis;Diabetic Kidney Disease;Diabetic Nephropathies;Diabetic Nephropathy;Glomerulosclerosis, Diabetic;Intracapillary Glomerulosclerosis;Kimmelstiel-Wilson Disease;Kimmelstiel-Wilson Syndrome;Nodular Glomerulosclerosis;diabetic kidney-disease;diabetic nephropathy--an;diabetic nephropathy-an;glomerulosclerosis of diabetic;kidney disease diabetic;nephropathy diabetic;nephropat…	Mesh_UI:D003928;Mesh_MN:C12.777.419.192;Mesh_MN:C13.351.968.419.192;Mesh_MN:C19.246.099.875;
44353668	CD26 -<> Diabetic Nephropathies	treatment	Pubmed 2015:26375854;	Our findings highlight the potential of <b>DPP4</b> inhibition as additional therapy in addressing the multiple pathways to achieve renoprotection in <b>diabetic nephropathy</b>.[Pubmed 2015:26375854];	108900	Protein	CD26	ADABP;ADCP-2;ADCP2;Adenosine deaminase complexing protein 2;CD26;CD26 antigen;Dipeptidyl peptidase 4;Dipeptidyl peptidase IV;DPP IV;DPP4;EC 3.4.14.5;T-cell activation antigen CD26;TP103;adenosine deaminase complexing protein-2;antigen cd26;cd 26;cd 26 antigen;dipeptidyl peptidase - 4;dipeptidyl peptidase -4;dipeptidyl peptidase type iv;dipeptidyl peptidase type-4;dipeptidyl peptidase- 4;dipeptidy…	SWISSPROT_AC:P27487;SWISSPROT_ID:DPP4_HUMAN;EMBL:AB451339;EMBL:AB451488;EMBL:AC008063;EMBL:BC013329;EMBL:BC065265;EMBL:CH471058;EMBL:M74777;EMBL:M80536;EMBL:S79876;EMBL:U13710;EMBL:U13711;EMBL:U13712;EMBL:U13713;EMBL:U13714;EMBL:U13715;EMBL:U13716;EMBL:U13717;EMBL:U13718;EMBL:U13719;EMBL:U13720;EMBL:U13721;EMBL:U13722;EMBL:U13723;EMBL:U13724;EMBL:U13725;EMBL:U13726;EMBL:U13727;EMBL:U13728;EMBL:U1…	700	Disease	Diabetic Nephropathies	Diabetic Glomerulosclerosis;Diabetic Kidney Disease;Diabetic Nephropathies;Diabetic Nephropathy;Glomerulosclerosis, Diabetic;Intracapillary Glomerulosclerosis;Kimmelstiel-Wilson Disease;Kimmelstiel-Wilson Syndrome;Nodular Glomerulosclerosis;diabetic kidney-disease;diabetic nephropathy--an;diabetic nephropathy-an;glomerulosclerosis of diabetic;kidney disease diabetic;nephropathy diabetic;nephropat…	Mesh_UI:D003928;Mesh_MN:C12.777.419.192;Mesh_MN:C13.351.968.419.192;Mesh_MN:C19.246.099.875;
278926347	MDG1 -<> Diabetic Nephropathies	treatment	Pubmed central 2015:4613319;	In this study, we explored the beneficial effect of <b>MDG-1</b> in the prevention of <b>diabetic nephropathy</b>.[Pubmed central 2015:4613319];	106205	Protein	MDG1	DnaJ homolog subfamily B member 9;DNAJB9;DNJB9;Endoplasmic reticulum DNA J domain-containing protein 4;ER-resident protein ERdj4;ERdj4;Mdg-1;MDG1;Microvascular endothelial differentiation gene 1 protein;DnaJ heat shock protein family (Hsp40) member B9;mdg 1;mdg- 1;MST049;MSTP049;	SWISSPROT_AC:Q9UBS3;SWISSPROT_ID:DNJB9_HUMAN;EMBL:AB026908;EMBL:AF083247;EMBL:AL080081;EMBL:AY359045;EMBL:BC028912;RefSeq:NP_036460.1;ProteinModelPortal:Q9UBS3;STRING:9606.ENSP00000249356;SMR:Q9UBS3;GeneID:4189;KEGG:hsa:4189;PIR:T12472;eggNOG:COG0484;eggNOG:KOG0714;UniGene:Hs.732494;UniGene:Hs.741182;GO:GO:0005730;GO:GO:0005737;GO:GO:0005783;GO:GO:0005788;GO:GO:0005789;GO:GO:0030433;GO:GO:0036498…	700	Disease	Diabetic Nephropathies	Diabetic Glomerulosclerosis;Diabetic Kidney Disease;Diabetic Nephropathies;Diabetic Nephropathy;Glomerulosclerosis, Diabetic;Intracapillary Glomerulosclerosis;Kimmelstiel-Wilson Disease;Kimmelstiel-Wilson Syndrome;Nodular Glomerulosclerosis;diabetic kidney-disease;diabetic nephropathy--an;diabetic nephropathy-an;glomerulosclerosis of diabetic;kidney disease diabetic;nephropathy diabetic;nephropat…	Mesh_UI:D003928;Mesh_MN:C12.777.419.192;Mesh_MN:C13.351.968.419.192;Mesh_MN:C19.246.099.875;
272141960	DKK1 -<> Diabetic Nephropathies	regulation	Pubmed central 2013:3886614;	Importantly, mice with either podocyte-specific deletion of CTNNB1 or podocyte-specific expression of <b>DKK-1</b> showed an increased susceptibility to <b>DN</b> [31].[Pubmed central 2013:3886614];	102882	Protein	DKK1	Dickkopf-1;Dickkopf-related protein 1;Dkk-1;DKK1;hDkk-1;SK;dickkopf 1;dickkopf related protein 1;dickkopf related protein-1;dickkopf WNT signaling pathway inhibitor 1;dickkopf wnt signaling pathway inhibitor-1;dickkopf-related protein- 1;dickkopf-related protein-1;dkk 1;dkk- 1;hdkk1;	SWISSPROT_AC:O94907;SWISSPROT_ID:DKK1_HUMAN;EMBL:AB020315;EMBL:AF127563;EMBL:AF177394;EMBL:AF261157;EMBL:AF261158;EMBL:AK314902;EMBL:AY359005;EMBL:BC001539;EMBL:CH471083;RefSeq:NP_036374.1;ProteinModelPortal:O94907;STRING:9606.ENSP00000363081;SWISSPROT_AC_OLD:B2RC19;SMR:O94907;GeneID:22943;KEGG:hsa:22943;eggNOG:ENOG410IRWP;eggNOG:ENOG4111FNB;UniGene:Hs.40499;GO:GO:0000122;GO:GO:0000904;GO:GO:0001…	700	Disease	Diabetic Nephropathies	Diabetic Glomerulosclerosis;Diabetic Kidney Disease;Diabetic Nephropathies;Diabetic Nephropathy;Glomerulosclerosis, Diabetic;Intracapillary Glomerulosclerosis;Kimmelstiel-Wilson Disease;Kimmelstiel-Wilson Syndrome;Nodular Glomerulosclerosis;diabetic kidney-disease;diabetic nephropathy--an;diabetic nephropathy-an;glomerulosclerosis of diabetic;kidney disease diabetic;nephropathy diabetic;nephropat…	Mesh_UI:D003928;Mesh_MN:C12.777.419.192;Mesh_MN:C13.351.968.419.192;Mesh_MN:C19.246.099.875;
269911029	CTGF -<> Diabetic Nephropathies	treatment	Pubmed 2017:28370212;	In summary, this study suggested that CTGF antibody protected podocytes against injury in DN mice by reducing ÃŽÂ²-catenin overexpression and preventing podocyte EMT, which might provide new insight into the mechanism of <b>CTGF</b> inhibition in the treatment of <b>DN</b>.[Pubmed 2017:28370212];In summary, this study suggested that CTGF antibody protected podocytes against injury in DN mice by r…	84063	Protein	CTGF	CCN family member 2;CCN2;Connective tissue growth factor;CTGF;HCS24;Hypertrophic chondrocyte-specific protein 24;IBP-8;IGF-binding protein 8;IGFBP-8;IGFBP8;Insulin-like growth factor-binding protein 8;connective tissue-growth factor;connective-tissue growth factor;connective-tissue growth-factor;factor connective tissue growth;growth factor connective tissue;growth factor of connective tissue;gro…	SWISSPROT_AC:P29279;SWISSPROT_ID:CTGF_HUMAN;EMBL:AF316366;EMBL:AF316367;EMBL:AF316368;EMBL:AL354866;EMBL:AY395801;EMBL:AY550024;EMBL:BT019794;EMBL:BT019795;EMBL:CH471051;EMBL:CR541759;EMBL:M92934;EMBL:U14750;EMBL:X78947;EMBL:X92511;RefSeq:NP_001892.1;ProteinModelPortal:P29279;STRING:9606.ENSP00000356954;SWISSPROT_AC_OLD:E1P578;SWISSPROT_AC_OLD:Q6LCY0;SWISSPROT_AC_OLD:Q96A79;SWISSPROT_AC_OLD:Q96QX…	700	Disease	Diabetic Nephropathies	Diabetic Glomerulosclerosis;Diabetic Kidney Disease;Diabetic Nephropathies;Diabetic Nephropathy;Glomerulosclerosis, Diabetic;Intracapillary Glomerulosclerosis;Kimmelstiel-Wilson Disease;Kimmelstiel-Wilson Syndrome;Nodular Glomerulosclerosis;diabetic kidney-disease;diabetic nephropathy--an;diabetic nephropathy-an;glomerulosclerosis of diabetic;kidney disease diabetic;nephropathy diabetic;nephropat…	Mesh_UI:D003928;Mesh_MN:C12.777.419.192;Mesh_MN:C13.351.968.419.192;Mesh_MN:C19.246.099.875;
286598852	CTGF -<> Diabetic Nephropathies	regulation	Pubmed central 2013:3741286;	Thus, genetic variability in <b>CTGF</b> expression directly modulates the severity of <b>diabetic nephropathy</b>.[Pubmed central 2013:3741286];	84063	Protein	CTGF	CCN family member 2;CCN2;Connective tissue growth factor;CTGF;HCS24;Hypertrophic chondrocyte-specific protein 24;IBP-8;IGF-binding protein 8;IGFBP-8;IGFBP8;Insulin-like growth factor-binding protein 8;connective tissue-growth factor;connective-tissue growth factor;connective-tissue growth-factor;factor connective tissue growth;growth factor connective tissue;growth factor of connective tissue;gro…	SWISSPROT_AC:P29279;SWISSPROT_ID:CTGF_HUMAN;EMBL:AF316366;EMBL:AF316367;EMBL:AF316368;EMBL:AL354866;EMBL:AY395801;EMBL:AY550024;EMBL:BT019794;EMBL:BT019795;EMBL:CH471051;EMBL:CR541759;EMBL:M92934;EMBL:U14750;EMBL:X78947;EMBL:X92511;RefSeq:NP_001892.1;ProteinModelPortal:P29279;STRING:9606.ENSP00000356954;SWISSPROT_AC_OLD:E1P578;SWISSPROT_AC_OLD:Q6LCY0;SWISSPROT_AC_OLD:Q96A79;SWISSPROT_AC_OLD:Q96QX…	700	Disease	Diabetic Nephropathies	Diabetic Glomerulosclerosis;Diabetic Kidney Disease;Diabetic Nephropathies;Diabetic Nephropathy;Glomerulosclerosis, Diabetic;Intracapillary Glomerulosclerosis;Kimmelstiel-Wilson Disease;Kimmelstiel-Wilson Syndrome;Nodular Glomerulosclerosis;diabetic kidney-disease;diabetic nephropathy--an;diabetic nephropathy-an;glomerulosclerosis of diabetic;kidney disease diabetic;nephropathy diabetic;nephropat…	Mesh_UI:D003928;Mesh_MN:C12.777.419.192;Mesh_MN:C13.351.968.419.192;Mesh_MN:C19.246.099.875;
36512480	LAGE-1 -<> Diabetic Nephropathies	regulation	Pubmed 2009:19848050;	The present study was carried out to determine the efficacy of <b>camel</b> milk in controlling <b>diabetic nephropathy</b>.[Pubmed 2009:19848050];	83969	Protein	LAGE-1	Autoimmunogenic cancer/testis antigen NY-ESO-2;Cancer/testis antigen 2;Cancer/testis antigen 6.2;CT2;CT6.2;CTAG2;ESO2;L antigen family member 1;LAGE-1;LAGE1;CAMEL;camel-type;CT6.2a;CT6.2b;eso 2;lage type 1;lage-i;LAGE2B;	SWISSPROT_AC:O75638;SWISSPROT_ID:CTAG2_HUMAN;EMBL:AF277315;EMBL:AJ012834;EMBL:AJ012835;EMBL:AJ223040;EMBL:AJ223041;EMBL:AJ223093;EMBL:AY679088;EMBL:AY679089;EMBL:BC002833;EMBL:BC113998;EMBL:BC128045;RefSeq:NP_066274.2;RefSeq:NP_758965.2;ProteinModelPortal:O75638;SWISSPROT_AC_OLD:O75637;SWISSPROT_AC_OLD:Q0VIL6;SWISSPROT_AC_OLD:Q14CD6;SWISSPROT_AC_OLD:Q2Z1N4;SWISSPROT_AC_OLD:Q9BU80;SWISSPROT_AC_OLD…	700	Disease	Diabetic Nephropathies	Diabetic Glomerulosclerosis;Diabetic Kidney Disease;Diabetic Nephropathies;Diabetic Nephropathy;Glomerulosclerosis, Diabetic;Intracapillary Glomerulosclerosis;Kimmelstiel-Wilson Disease;Kimmelstiel-Wilson Syndrome;Nodular Glomerulosclerosis;diabetic kidney-disease;diabetic nephropathy--an;diabetic nephropathy-an;glomerulosclerosis of diabetic;kidney disease diabetic;nephropathy diabetic;nephropat…	Mesh_UI:D003928;Mesh_MN:C12.777.419.192;Mesh_MN:C13.351.968.419.192;Mesh_MN:C19.246.099.875;
286686576	G-CSF -<> Diabetic Nephropathies	treatment	Pubmed central 2013:3805566;	<b>G-CSF</b> can prevent the progression of <b>DN</b> in OLETF rats and its effects may be due to mobilization of BM cells rather than being a direct effect.[Pubmed central 2013:3805566];<b>G-CSF</b> Prevents Progression of <b>Diabetic Nephropathy</b> in Rat.[Pubmed central 2013:3805566];Based on our results, we suggest that <b>G-CSF</b> prevents the progression of <b>DN</b> by mobilizing BM cell…	82176	Protein	G-CSF	C17orf33;CSF3;Filgrastim;G-CSF;GCSF;Granulocyte colony-stimulating factor;Lenograstim;Pluripoietin;colony granulocyte stimulating factor;colony stimulating factor 3;colony stimulating factor the granulocyte;colony stimulating factor-3;colony-stimulating factor 3;colony-stimulating factor-3;CSF3OS;factor granulocyte colony stimulating;factor granulocyte colony-stimulating;factor granulocyte-colony…	SWISSPROT_AC:P09919;SWISSPROT_ID:CSF3_HUMAN;EMBL:AC090844;EMBL:AF388025;EMBL:CD013926;EMBL:M13008;EMBL:M17706;EMBL:X03438;EMBL:X03655;EMBL:X03656;RefSeq:NP_000750.1;RefSeq:NP_001171618.1;RefSeq:NP_757373.1;RefSeq:NP_757374.2;ProteinModelPortal:P09919;STRING:9606.ENSP00000225474;SWISSPROT_AC_OLD:A8MXR7;SMR:P09919;GeneID:1440;KEGG:hsa:1440;PIR:A24573;PIR:A25093;eggNOG:ENOG410IIM2;eggNOG:ENOG4111DA4…	700	Disease	Diabetic Nephropathies	Diabetic Glomerulosclerosis;Diabetic Kidney Disease;Diabetic Nephropathies;Diabetic Nephropathy;Glomerulosclerosis, Diabetic;Intracapillary Glomerulosclerosis;Kimmelstiel-Wilson Disease;Kimmelstiel-Wilson Syndrome;Nodular Glomerulosclerosis;diabetic kidney-disease;diabetic nephropathy--an;diabetic nephropathy-an;glomerulosclerosis of diabetic;kidney disease diabetic;nephropathy diabetic;nephropat…	Mesh_UI:D003928;Mesh_MN:C12.777.419.192;Mesh_MN:C13.351.968.419.192;Mesh_MN:C19.246.099.875;
276479346	C-reactive protein -<> Diabetic Nephropathies	regulation	Pubmed central 2010:3405301;	Further, <b>CRP</b> level increases at early stages of <b>diabetic nephropathy</b> and is independently associated with biomarkers of glomerular and tubulointerestitial damage (e.g., urinary albumin excretion and urinary N-acetyl-ÃŽÂ²-glucosaminidase) [75Ã¢Â€Â“77].[Pubmed central 2010:3405301];Further, <b>CRP</b> level increases at early stages of <b>diabetic nephropathy</b> and is independently …	81364	Protein	C-reactive protein	C-reactive protein;CRP;PTX1;c - reactive protein;c -reactive protein;c reactive protein;c reactive protein--an;c reactive-protein;c- reactive protein;c-- reactive protein;c--reactive protein;c-protein reactive;c-protein-reactive;c-reactive of protein;c-reactive protein--an;c-reactive- protein;c-reactive-protein;crp-type;protein c reactive;protein c-reactive;protein-c reactive;protein-c-reactive;r…	SWISSPROT_AC:P02741;SWISSPROT_ID:CRP_HUMAN;EMBL:AF442818;EMBL:AF449713;EMBL:AK289443;EMBL:AL445528;EMBL:BC020766;EMBL:BC125135;EMBL:CH471121;EMBL:K00518;EMBL:M11725;EMBL:M11880;EMBL:M35163;EMBL:X56214;EMBL:X56692;RefSeq:NP_000558.2;RefSeq:NP_001315986.1;RefSeq:NP_001315987.1;ProteinModelPortal:P02741;STRING:9606.ENSP00000255030;SWISSPROT_AC_OLD:A8K078;SWISSPROT_AC_OLD:D3DVD9;SWISSPROT_AC_OLD:D3DV…	700	Disease	Diabetic Nephropathies	Diabetic Glomerulosclerosis;Diabetic Kidney Disease;Diabetic Nephropathies;Diabetic Nephropathy;Glomerulosclerosis, Diabetic;Intracapillary Glomerulosclerosis;Kimmelstiel-Wilson Disease;Kimmelstiel-Wilson Syndrome;Nodular Glomerulosclerosis;diabetic kidney-disease;diabetic nephropathy--an;diabetic nephropathy-an;glomerulosclerosis of diabetic;kidney disease diabetic;nephropathy diabetic;nephropat…	Mesh_UI:D003928;Mesh_MN:C12.777.419.192;Mesh_MN:C13.351.968.419.192;Mesh_MN:C19.246.099.875;
280251328	Adrenocorticotropic hormone -<> Diabetic Nephropathies	treatment	Pubmed central 2013:3789480;	Larger studies with formal blinded controls will be needed to prove the efficacy of ACTH gel and to investigate its mechanism of action in diabetic nephropathy, but these data suggest that <b>ACTH</b> gel therapy may represent a novel approach for treatment of <b>diabetic nephropathy</b>.[Pubmed central 2013:3789480];	75860	Protein	Adrenocorticotropic hormone	ACTH;Adrenocorticotropic hormone;Corticotropin;adrenocorticotropic hormone--an;adrenocorticotropic-hormone;hormone adrenocorticotropic;hormone-adrenocorticotropic;	TMP_SWISSPROT_AC:P01189_ACTH;PARENT_SWISSPROT_AC:P01189;PARENT_SWISSPROT_ID:COLI_HUMAN;	700	Disease	Diabetic Nephropathies	Diabetic Glomerulosclerosis;Diabetic Kidney Disease;Diabetic Nephropathies;Diabetic Nephropathy;Glomerulosclerosis, Diabetic;Intracapillary Glomerulosclerosis;Kimmelstiel-Wilson Disease;Kimmelstiel-Wilson Syndrome;Nodular Glomerulosclerosis;diabetic kidney-disease;diabetic nephropathy--an;diabetic nephropathy-an;glomerulosclerosis of diabetic;kidney disease diabetic;nephropathy diabetic;nephropat…	Mesh_UI:D003928;Mesh_MN:C12.777.419.192;Mesh_MN:C13.351.968.419.192;Mesh_MN:C19.246.099.875;
275872118	CB2 -<> Diabetic Nephropathies	treatment	Pubmed central 2011:3161308;	The beneficial effect of AM1241 in a preclinical model of DN makes <b>CB2</b> agonism an attractive new strategy for the treatment of <b>DN</b>.[Pubmed central 2011:3161308];	71745	Protein	CB2	Cannabinoid receptor 2;CB-2;CB2;CB2A;CB2B;CNR2;CX5;hCB2;cannabinoid receptor of type 2;cannabinoid receptor subtype 2;cannabinoid receptor type 2;cannabinoid receptor type ii;cannabinoid receptor type-2;cannabinoid receptor-2;cannabinoid-receptor 2;cannabinoid-receptor-2;cnr-2;cx 5;cx-5;hcb 2;	SWISSPROT_AC:P34972;SWISSPROT_ID:CNR2_HUMAN;EMBL:AJ430063;EMBL:AJ430064;EMBL:AL590609;EMBL:AM156854;EMBL:AM156855;EMBL:AM156856;EMBL:AY242132;EMBL:BC069722;EMBL:BC074767;EMBL:BC095545;EMBL:CH471134;EMBL:EU517121;EMBL:X74328;RefSeq:NP_001832.1;RefSeq:XP_011538931.1;RefSeq:XP_016855750.1;ProteinModelPortal:P34972;STRING:9606.ENSP00000363596;SWISSPROT_AC_OLD:C6ES44;SWISSPROT_AC_OLD:Q4VBK8;SWISSPROT_…	700	Disease	Diabetic Nephropathies	Diabetic Glomerulosclerosis;Diabetic Kidney Disease;Diabetic Nephropathies;Diabetic Nephropathy;Glomerulosclerosis, Diabetic;Intracapillary Glomerulosclerosis;Kimmelstiel-Wilson Disease;Kimmelstiel-Wilson Syndrome;Nodular Glomerulosclerosis;diabetic kidney-disease;diabetic nephropathy--an;diabetic nephropathy-an;glomerulosclerosis of diabetic;kidney disease diabetic;nephropathy diabetic;nephropat…	Mesh_UI:D003928;Mesh_MN:C12.777.419.192;Mesh_MN:C13.351.968.419.192;Mesh_MN:C19.246.099.875;
280279824	CN1 -<> Diabetic Nephropathies	treatment	Pubmed central 2017:5434468;	Considering that the homozygous <b>CNDP1</b> (CTG)5 genotype affords protection against <b>diabetic nephropathy</b> (DN) in female patients with type 2 diabetes, this study assessed if this association remains gender-specific when applying clinical inclusion criteria (CIC-DN) or biopsy proof (BP-DN).[Pubmed central 2017:5434468];	71507	Protein	CN1	Beta-Ala-His dipeptidase;Carnosine dipeptidase 1;CN1;CNDP dipeptidase 1;CNDP1;CPGL2;EC 3.4.13.20;Glutamate carboxypeptidase-like protein 2;Serum carnosinase;carnosine dipeptidase i;carnosine dipeptidase-1;HsT2308;	SWISSPROT_AC:Q96KN2;SWISSPROT_ID:CNDP1_HUMAN;EMBL:AJ417564;EMBL:AY358756;EMBL:BC004271;EMBL:BC110295;EMBL:BC113512;EMBL:BC117122;RefSeq:NP_116038.4;ProteinModelPortal:Q96KN2;STRING:9606.ENSP00000351682;SWISSPROT_AC_OLD:Q14D40;SWISSPROT_AC_OLD:Q17S05;SWISSPROT_AC_OLD:Q2TBG0;SWISSPROT_AC_OLD:Q6UWK2;SWISSPROT_AC_OLD:Q9BT98;SMR:Q96KN2;GeneID:84735;KEGG:hsa:84735;eggNOG:COG0624;eggNOG:KOG2276;UniGene:…	700	Disease	Diabetic Nephropathies	Diabetic Glomerulosclerosis;Diabetic Kidney Disease;Diabetic Nephropathies;Diabetic Nephropathy;Glomerulosclerosis, Diabetic;Intracapillary Glomerulosclerosis;Kimmelstiel-Wilson Disease;Kimmelstiel-Wilson Syndrome;Nodular Glomerulosclerosis;diabetic kidney-disease;diabetic nephropathy--an;diabetic nephropathy-an;glomerulosclerosis of diabetic;kidney disease diabetic;nephropathy diabetic;nephropat…	Mesh_UI:D003928;Mesh_MN:C12.777.419.192;Mesh_MN:C13.351.968.419.192;Mesh_MN:C19.246.099.875;
289485338	CEL -<> Diabetic Nephropathies	treatment	Pubmed central 2012:3476992;	Based on these results, we propose that female patients with T1DM should <b>cease</b> smoking in order to prevent <b>DN</b>.[Pubmed central 2012:3476992];	61013	Protein	CEL	BAL;Bile salt-activated lipase;Bile salt-stimulated lipase;BSSL;Bucelipase;Carboxyl ester lipase;CEL;Cholesterol esterase;EC 3.1.1.13;EC 3.1.1.3;Pancreatic lysophospholipase;Sterol esterase;bal-type;bile salt - stimulated lipase;bile salt activated lipase;bile salt stimulated lipase;bile-salt activated lipase;bile-salt stimulated lipase;bile-salt-activated lipase;bile-salt-stimulated lipase;BSDL;…	SWISSPROT_AC:P19835;SWISSPROT_ID:CEL_HUMAN;EMBL:AF072711;EMBL:AL162417;EMBL:CH471090;EMBL:M54994;EMBL:M85201;EMBL:M94579;EMBL:S79774;EMBL:X54457;ProteinModelPortal:P19835;STRING:9606.ENSP00000361151;SWISSPROT_AC_OLD:Q16398;SWISSPROT_AC_OLD:Q5T7U7;SWISSPROT_AC_OLD:Q9UCH1;SWISSPROT_AC_OLD:Q9UP41;SMR:P19835;GeneID:1056;PIR:S13586;eggNOG:COG2272;eggNOG:KOG1516;UniGene:Hs.533258;GO:GO:0003824;GO:GO:00…	700	Disease	Diabetic Nephropathies	Diabetic Glomerulosclerosis;Diabetic Kidney Disease;Diabetic Nephropathies;Diabetic Nephropathy;Glomerulosclerosis, Diabetic;Intracapillary Glomerulosclerosis;Kimmelstiel-Wilson Disease;Kimmelstiel-Wilson Syndrome;Nodular Glomerulosclerosis;diabetic kidney-disease;diabetic nephropathy--an;diabetic nephropathy-an;glomerulosclerosis of diabetic;kidney disease diabetic;nephropathy diabetic;nephropat…	Mesh_UI:D003928;Mesh_MN:C12.777.419.192;Mesh_MN:C13.351.968.419.192;Mesh_MN:C19.246.099.875;
275848522	p27Kip1 -<> Diabetic Nephropathies	treatment	Pubmed central 2009:2699858;	Previous reports have identified other genes such as TGF-ÃŽÂ² type II receptor, CTGF, and <b>p27Kip1</b> whose deletion confers protection against the sequelae of <b>diabetic kidney disease</b> (31,24,32).[Pubmed central 2009:2699858];Previous reports have identified other genes such as TGF-? type II receptor, CTGF, and <b>p27Kip1</b> whose deletion confers protection against the sequelae of <b>d…	60188	Protein	p27Kip1	CDKN1B;CDN1B;Cyclin-dependent kinase inhibitor 1B;Cyclin-dependent kinase inhibitor p27;KIP1;p27Kip1;CDKN4;cyclin dependent kinase inhibitor 1B;cyclin dependent kinase inhibitor p27;cyclin-dependent kinase inhibitor-1b;men 4;men type 4;men-4;MEN1B;MEN4;p27 cyclin dependent kinase inhibitor;p27 cyclin-dependent kinase inhibitor;p27kip 1;p27kip i;p27kip-1;	SWISSPROT_AC:P46527;SWISSPROT_ID:CDN1B_HUMAN;EMBL:AF480891;EMBL:BC001971;EMBL:BT019553;EMBL:BT019554;EMBL:S76986;EMBL:S76988;EMBL:U10906;RefSeq:NP_004055.1;ProteinModelPortal:P46527;STRING:9606.ENSP00000228872;SWISSPROT_AC_OLD:Q16307;SWISSPROT_AC_OLD:Q5U0H2;SWISSPROT_AC_OLD:Q9BUS6;SMR:P46527;GeneID:1027;KEGG:hsa:1027;eggNOG:ENOG410XXN5;eggNOG:KOG4743;UniGene:Hs.238990;GO:GO:0000079;GO:GO:0000082;…	700	Disease	Diabetic Nephropathies	Diabetic Glomerulosclerosis;Diabetic Kidney Disease;Diabetic Nephropathies;Diabetic Nephropathy;Glomerulosclerosis, Diabetic;Intracapillary Glomerulosclerosis;Kimmelstiel-Wilson Disease;Kimmelstiel-Wilson Syndrome;Nodular Glomerulosclerosis;diabetic kidney-disease;diabetic nephropathy--an;diabetic nephropathy-an;glomerulosclerosis of diabetic;kidney disease diabetic;nephropathy diabetic;nephropat…	Mesh_UI:D003928;Mesh_MN:C12.777.419.192;Mesh_MN:C13.351.968.419.192;Mesh_MN:C19.246.099.875;
280273965	CD80 -<> Diabetic Nephropathies	treatment	Pubmed central 2016:5048050;	Targeting <b>B7-1</b> has been suggested as a promising effective method on preventing cure <b>diabetic nephropathy</b> in their studies [35].[Pubmed central 2016:5048050];	59379	Protein	CD80	Activation B7-1 antigen;B7;BB1;CD28LG;CD28LG1;CD80;CD80 antigen;CTLA-4 counter-receptor B7.1;LAB7;T-lymphocyte activation antigen CD80;activation antigen b7-1;antigen cd80;b 7-1;b 7.1;b 71;b-7.1;b-71;b7--1;B7-1;b7-i;B7.1;beta 7.1;beta 71;beta71;cd 80;cd-80;cd-80 antigen;CD80 molecule;cd80 of antigen;lab 7;lab-7;molecule cd80;	SWISSPROT_AC:P33681;SWISSPROT_ID:CD80_HUMAN;EMBL:AC073352;EMBL:AY197777;EMBL:AY197778;EMBL:BC042665;EMBL:M27533;EMBL:M83072;EMBL:M83073;EMBL:M83074;EMBL:M83077;RefSeq:NP_005182.1;ProteinModelPortal:P33681;STRING:9606.ENSP00000264246;SWISSPROT_AC_OLD:Q5DTA9;SWISSPROT_AC_OLD:Q5DTB0;SMR:P33681;GeneID:941;KEGG:hsa:941;PIR:I54495;eggNOG:ENOG410J3XE;eggNOG:ENOG411154Z;UniGene:Hs.838;GO:GO:0001618;GO:GO…	700	Disease	Diabetic Nephropathies	Diabetic Glomerulosclerosis;Diabetic Kidney Disease;Diabetic Nephropathies;Diabetic Nephropathy;Glomerulosclerosis, Diabetic;Intracapillary Glomerulosclerosis;Kimmelstiel-Wilson Disease;Kimmelstiel-Wilson Syndrome;Nodular Glomerulosclerosis;diabetic kidney-disease;diabetic nephropathy--an;diabetic nephropathy-an;glomerulosclerosis of diabetic;kidney disease diabetic;nephropathy diabetic;nephropat…	Mesh_UI:D003928;Mesh_MN:C12.777.419.192;Mesh_MN:C13.351.968.419.192;Mesh_MN:C19.246.099.875;
280820509	CCL5 -<> Diabetic Nephropathies	regulation	Pubmed central 2007:2693807;	We hypothesized that genetic variability in the expression of MCP-1 and <b>RANTES</b> may influence the development of <b>diabetic nephropathy</b> There are few studies that examined the associations between chemokine gene polymorphisms and nephropathy in type 2 DM.[Pubmed central 2007:2693807];	57749	Protein	CCL5	C-C motif chemokine 5;CCL5;D17S136E;EoCP;Eosinophil chemotactic cytokine;SCYA5;SIS-delta;Small-inducible cytokine A5;T cell-specific protein P228;T-cell-specific protein RANTES;TCP228;C-C motif chemokine ligand 5;c-c motif chemokine ligand type 5;ccl 5;ccl-5;chemokine c-c motif ligand 5;eosinophil-chemotactic cytokine;RANTES;scya-5;SISd;small inducible cytokine a5;	SWISSPROT_AC:P13501;SWISSPROT_ID:CCL5_HUMAN;EMBL:AF043341;EMBL:AF088219;EMBL:AF266753;EMBL:BC008600;EMBL:DQ017060;EMBL:DQ230537;EMBL:M21121;RefSeq:NP_002976.2;ProteinModelPortal:P13501;STRING:9606.ENSP00000293272;SWISSPROT_AC_OLD:O43646;SWISSPROT_AC_OLD:Q0QVW8;SWISSPROT_AC_OLD:Q4ZGJ1;SWISSPROT_AC_OLD:Q9NYA2;SWISSPROT_AC_OLD:Q9UBG2;SWISSPROT_AC_OLD:Q9UC99;SMR:P13501;GeneID:6352;KEGG:hsa:6352;PIR:A…	700	Disease	Diabetic Nephropathies	Diabetic Glomerulosclerosis;Diabetic Kidney Disease;Diabetic Nephropathies;Diabetic Nephropathy;Glomerulosclerosis, Diabetic;Intracapillary Glomerulosclerosis;Kimmelstiel-Wilson Disease;Kimmelstiel-Wilson Syndrome;Nodular Glomerulosclerosis;diabetic kidney-disease;diabetic nephropathy--an;diabetic nephropathy-an;glomerulosclerosis of diabetic;kidney disease diabetic;nephropathy diabetic;nephropat…	Mesh_UI:D003928;Mesh_MN:C12.777.419.192;Mesh_MN:C13.351.968.419.192;Mesh_MN:C19.246.099.875;
272736189	MCP-1 -<> Diabetic Nephropathies	regulation	Pubmed central 2014:3986976;Pubmed central 2012:3481382;	Therefore, we propose the anti-inflammatory, anti-fibrotic, and anti-hypertrophic effects of ruscogenin in <b>DN</b> may be attributable to the suppression of <b>MCP-1</b> and ICAM-1 expression, by which inflammatory cell infiltration is abrogated, in turn ameliorating ECM accumulation.[Pubmed central 2014:3986976];A recent study also demonstrated that prevention of glomerular hypertrophy amelior…	57718	Protein	MCP-1	C-C motif chemokine 2;CCL2;HC11;MCAF;MCP-1;MCP1;Monocyte chemoattractant protein 1;Monocyte chemotactic and activating factor;Monocyte chemotactic protein 1;Monocyte secretory protein JE;SCYA2;Small-inducible cytokine A2;c-c chemokine motif ligand 2;C-C motif chemokine ligand 2;c-c motif chemokine ligand-2;c-c motif ligand 2 chemokine;chemokine c-c motif ligand 2;chemokine c-c motif ligand-2;GDCF…	SWISSPROT_AC:P13500;SWISSPROT_ID:CCL2_HUMAN;EMBL:A17786;EMBL:AF519531;EMBL:AK311960;EMBL:BC009716;EMBL:BT007329;EMBL:CH471147;EMBL:M24545;EMBL:M28223;EMBL:M28224;EMBL:M28225;EMBL:M28226;EMBL:M30816;EMBL:M31625;EMBL:M31626;EMBL:M37719;EMBL:S69738;EMBL:S71513;EMBL:X14768;EMBL:Y18933;RefSeq:NP_002973.1;ProteinModelPortal:P13500;STRING:9606.ENSP00000225831;SWISSPROT_AC_OLD:B2R4V3;SWISSPROT_AC_OLD:Q9U…	700	Disease	Diabetic Nephropathies	Diabetic Glomerulosclerosis;Diabetic Kidney Disease;Diabetic Nephropathies;Diabetic Nephropathy;Glomerulosclerosis, Diabetic;Intracapillary Glomerulosclerosis;Kimmelstiel-Wilson Disease;Kimmelstiel-Wilson Syndrome;Nodular Glomerulosclerosis;diabetic kidney-disease;diabetic nephropathy--an;diabetic nephropathy-an;glomerulosclerosis of diabetic;kidney disease diabetic;nephropathy diabetic;nephropat…	Mesh_UI:D003928;Mesh_MN:C12.777.419.192;Mesh_MN:C13.351.968.419.192;Mesh_MN:C19.246.099.875;
273179335	MCP-1 -<> Diabetic Nephropathies	treatment	Pubmed central 2012:3534523;	<b>MCP-1</b> inhibition could provide a novel therapeutic strategy to prevent <b>diabetic kidney disease</b> in AAs with T2D.[Pubmed central 2012:3534523];	57718	Protein	MCP-1	C-C motif chemokine 2;CCL2;HC11;MCAF;MCP-1;MCP1;Monocyte chemoattractant protein 1;Monocyte chemotactic and activating factor;Monocyte chemotactic protein 1;Monocyte secretory protein JE;SCYA2;Small-inducible cytokine A2;c-c chemokine motif ligand 2;C-C motif chemokine ligand 2;c-c motif chemokine ligand-2;c-c motif ligand 2 chemokine;chemokine c-c motif ligand 2;chemokine c-c motif ligand-2;GDCF…	SWISSPROT_AC:P13500;SWISSPROT_ID:CCL2_HUMAN;EMBL:A17786;EMBL:AF519531;EMBL:AK311960;EMBL:BC009716;EMBL:BT007329;EMBL:CH471147;EMBL:M24545;EMBL:M28223;EMBL:M28224;EMBL:M28225;EMBL:M28226;EMBL:M30816;EMBL:M31625;EMBL:M31626;EMBL:M37719;EMBL:S69738;EMBL:S71513;EMBL:X14768;EMBL:Y18933;RefSeq:NP_002973.1;ProteinModelPortal:P13500;STRING:9606.ENSP00000225831;SWISSPROT_AC_OLD:B2R4V3;SWISSPROT_AC_OLD:Q9U…	700	Disease	Diabetic Nephropathies	Diabetic Glomerulosclerosis;Diabetic Kidney Disease;Diabetic Nephropathies;Diabetic Nephropathy;Glomerulosclerosis, Diabetic;Intracapillary Glomerulosclerosis;Kimmelstiel-Wilson Disease;Kimmelstiel-Wilson Syndrome;Nodular Glomerulosclerosis;diabetic kidney-disease;diabetic nephropathy--an;diabetic nephropathy-an;glomerulosclerosis of diabetic;kidney disease diabetic;nephropathy diabetic;nephropat…	Mesh_UI:D003928;Mesh_MN:C12.777.419.192;Mesh_MN:C13.351.968.419.192;Mesh_MN:C19.246.099.875;
269335069	Caldesmon -<> Diabetic Nephropathies	regulation	Pubmed 2017:28255976;	The obtained results suggest that the genetic variability of the <b>CALD1</b> gene may influence the development of <b>diabetic nephropathy</b> in type 1 diabetes, but further studies involving larger studied groups of patients are needed.[Pubmed 2017:28255976];	51678	Protein	Caldesmon	CAD;CALD1;Caldesmon;CDM;cad-h;cad-l;cad-type;caldesmon 1;caldesmon-1;h cad;H-CAD;HCAD;L-CAD;LCAD;NAG22;	SWISSPROT_AC:Q05682;SWISSPROT_ID:CALD1_HUMAN;EMBL:AC019014;EMBL:AC083870;EMBL:AK289686;EMBL:BC040354;EMBL:D90452;EMBL:D90453;EMBL:M64110;EMBL:M83216;RefSeq:NP_004333.1;RefSeq:NP_149129.2;RefSeq:NP_149130.1;RefSeq:NP_149131.1;RefSeq:NP_149347.2;RefSeq:XP_016868140.1;RefSeq:XP_016868141.1;ProteinModelPortal:Q05682;STRING:9606.ENSP00000354826;SWISSPROT_AC_OLD:A8K0X1;SWISSPROT_AC_OLD:Q13978;SWISSPROT…	700	Disease	Diabetic Nephropathies	Diabetic Glomerulosclerosis;Diabetic Kidney Disease;Diabetic Nephropathies;Diabetic Nephropathy;Glomerulosclerosis, Diabetic;Intracapillary Glomerulosclerosis;Kimmelstiel-Wilson Disease;Kimmelstiel-Wilson Syndrome;Nodular Glomerulosclerosis;diabetic kidney-disease;diabetic nephropathy--an;diabetic nephropathy-an;glomerulosclerosis of diabetic;kidney disease diabetic;nephropathy diabetic;nephropat…	Mesh_UI:D003928;Mesh_MN:C12.777.419.192;Mesh_MN:C13.351.968.419.192;Mesh_MN:C19.246.099.875;
272751479	E-cadherin -<> Diabetic Nephropathies	regulation	Pubmed central 2016:4947258;	The relative expression level of <b>E-cadherin</b> (pÃ¢Â€Â‰<Ã¢Â€Â‰0.01) significantly decreased in <b>DN</b> mice in comparison with that of the control group.[Pubmed central 2016:4947258];The relative expression level of <b>E-cadherin</b> (p?<?0.01) significantly decreased in <b>DN</b> mice in comparison with that of the control group.[Pubmed central 2016:4947258];	51007	Protein	E-cadherin	CADH1;Cadherin-1;CAM 120/80;CD324 antigen;CDH1;CDHE;E-cadherin;Epithelial cadherin;UVO;Uvomorulin;arc 1;arc i;Arc-1;arc-i;cadh i;cadherin 1;cadherin e;cadherin of epithelial;cadherin type 1;cadherin-e;cadherin1;cd 324;CD324;e cadherin;e- cadherin;ECAD;epithelial-cadherin;epithelial-type cadherin;LCAM;	SWISSPROT_AC:P12830;SWISSPROT_ID:CADH1_HUMAN;EMBL:AB025105;EMBL:AC099314;EMBL:AK290012;EMBL:AK312551;EMBL:CH471092;EMBL:D49685;EMBL:DQ090940;EMBL:L08599;EMBL:L34545;EMBL:S72397;EMBL:S72491;EMBL:S72492;EMBL:X12790;EMBL:X52279;EMBL:Z13009;EMBL:Z18923;EMBL:Z35402;EMBL:Z35403;EMBL:Z35404;EMBL:Z35405;EMBL:Z35406;EMBL:Z35407;EMBL:Z35408;EMBL:Z35409;EMBL:Z35410;EMBL:Z35411;EMBL:Z35412;EMBL:Z35413;EMBL:Z…	700	Disease	Diabetic Nephropathies	Diabetic Glomerulosclerosis;Diabetic Kidney Disease;Diabetic Nephropathies;Diabetic Nephropathy;Glomerulosclerosis, Diabetic;Intracapillary Glomerulosclerosis;Kimmelstiel-Wilson Disease;Kimmelstiel-Wilson Syndrome;Nodular Glomerulosclerosis;diabetic kidney-disease;diabetic nephropathy--an;diabetic nephropathy-an;glomerulosclerosis of diabetic;kidney disease diabetic;nephropathy diabetic;nephropat…	Mesh_UI:D003928;Mesh_MN:C12.777.419.192;Mesh_MN:C13.351.968.419.192;Mesh_MN:C19.246.099.875;
34776955	BMP-7 -<> Diabetic Nephropathies	treatment	Pubmed 2007:17686813;Pubmed central 2010:2919381;Pubmed central 2011:3163074;	BMP-7 may confer resistance to hyperglycaemic injury via synaptopodin and podocin suggesting novel <b>BMP7</b> therapies for <b>diabetic glomerulosclerosis</b>.[Pubmed 2007:17686813];Furthermore, <b>BMP7</b> has been shown to provide protection against <b>diabetic nephropathy</b> in streptozotocin treated rats [55] and mice [56], [57].[Pubmed central 2010:2919381];The role of endogenous <b>BMP-7<…	47001	Protein	BMP-7	BMP-7;BMP7;Bone morphogenetic protein 7;Eptotermin alfa;OP-1;OP1;Osteogenic protein 1;bmp 7;bmp- 7;bone morphogenetic protein -7;bone morphogenetic protein-7;bone morphogenetic protein7;bone-morphogenetic protein-7;op 1;op i;op- 1;op-i;osteogenic protein type 1;osteogenic protein-1;protein-1 osteogenic;	SWISSPROT_AC:P18075;SWISSPROT_ID:BMP7_HUMAN;EMBL:AL122058;EMBL:AL157414;EMBL:BC008584;EMBL:M60316;EMBL:X51801;RefSeq:NP_001710.1;ProteinModelPortal:P18075;STRING:9606.ENSP00000379204;SWISSPROT_AC_OLD:Q9H512;SWISSPROT_AC_OLD:Q9NTQ7;SMR:P18075;GeneID:655;KEGG:hsa:655;PIR:C39263;eggNOG:ENOG410XT8Z;eggNOG:KOG3900;UniGene:Hs.473163;GO:GO:0001501;GO:GO:0001503;GO:GO:0001656;GO:GO:0001657;GO:GO:0001707;…	700	Disease	Diabetic Nephropathies	Diabetic Glomerulosclerosis;Diabetic Kidney Disease;Diabetic Nephropathies;Diabetic Nephropathy;Glomerulosclerosis, Diabetic;Intracapillary Glomerulosclerosis;Kimmelstiel-Wilson Disease;Kimmelstiel-Wilson Syndrome;Nodular Glomerulosclerosis;diabetic kidney-disease;diabetic nephropathy--an;diabetic nephropathy-an;glomerulosclerosis of diabetic;kidney disease diabetic;nephropathy diabetic;nephropat…	Mesh_UI:D003928;Mesh_MN:C12.777.419.192;Mesh_MN:C13.351.968.419.192;Mesh_MN:C19.246.099.875;
282801761	BMP-7 -<> Diabetic Nephropathies	regulation	Pubmed central 2015:4366104;Pubmed central 2017:5548011;Pubmed central 2010:2908623;	[15] have demonstrated that the endogenous expression of <b>BMP-7</b> decreases as <b>DKD</b> progresses, thus promoting renal fibrosis in a mouse model.[Pubmed central 2015:4366104];The present study showed that the expression of <b>BMP-7</b> reduced gradually with the progression of <b>DN</b>.[Pubmed central 2017:5548011];In cultured tubular cells, TGF-ÃŽÂ²decreases <b>BMP-7</b> expression, whi…	47001	Protein	BMP-7	BMP-7;BMP7;Bone morphogenetic protein 7;Eptotermin alfa;OP-1;OP1;Osteogenic protein 1;bmp 7;bmp- 7;bone morphogenetic protein -7;bone morphogenetic protein-7;bone morphogenetic protein7;bone-morphogenetic protein-7;op 1;op i;op- 1;op-i;osteogenic protein type 1;osteogenic protein-1;protein-1 osteogenic;	SWISSPROT_AC:P18075;SWISSPROT_ID:BMP7_HUMAN;EMBL:AL122058;EMBL:AL157414;EMBL:BC008584;EMBL:M60316;EMBL:X51801;RefSeq:NP_001710.1;ProteinModelPortal:P18075;STRING:9606.ENSP00000379204;SWISSPROT_AC_OLD:Q9H512;SWISSPROT_AC_OLD:Q9NTQ7;SMR:P18075;GeneID:655;KEGG:hsa:655;PIR:C39263;eggNOG:ENOG410XT8Z;eggNOG:KOG3900;UniGene:Hs.473163;GO:GO:0001501;GO:GO:0001503;GO:GO:0001656;GO:GO:0001657;GO:GO:0001707;…	700	Disease	Diabetic Nephropathies	Diabetic Glomerulosclerosis;Diabetic Kidney Disease;Diabetic Nephropathies;Diabetic Nephropathy;Glomerulosclerosis, Diabetic;Intracapillary Glomerulosclerosis;Kimmelstiel-Wilson Disease;Kimmelstiel-Wilson Syndrome;Nodular Glomerulosclerosis;diabetic kidney-disease;diabetic nephropathy--an;diabetic nephropathy-an;glomerulosclerosis of diabetic;kidney disease diabetic;nephropathy diabetic;nephropat…	Mesh_UI:D003928;Mesh_MN:C12.777.419.192;Mesh_MN:C13.351.968.419.192;Mesh_MN:C19.246.099.875;
32695467	B2R -<> Diabetic Nephropathies	regulation	Pubmed 2004:15326315;	<b>Diabetic nephropathy</b> is markedly enhanced in mice lacking the <b>bradykinin B2 receptor</b>.[Pubmed 2004:15326315];	46530	Protein	B2R	B2 bradykinin receptor;B2R;BDKRB2;BK-2 receptor;BKR2;BKRB2;b2 receptor bradykinin;b2 receptor of bradykinin;b2 type bradykinin receptor;b2-bradykinin receptor;b2-subtype bradykinin receptor;b2-type bradykinin receptor;beta2 bradykinin receptor;bk type 2 receptor;bk type ii receptor;BK-2;BK2;bk2 receptor;bk2 subtype receptor;bk2-receptor;bkr-2;bradykinin b2 receptor;bradykinin b2 type receptor;bra…	SWISSPROT_AC:P30411;SWISSPROT_ID:BKRB2_HUMAN;EMBL:AF378542;EMBL:AY275465;EMBL:BC074894;EMBL:BC074895;EMBL:L27594;EMBL:M88714;EMBL:S45489;EMBL:S56772;EMBL:X69680;EMBL:X86164;EMBL:X86165;RefSeq:NP_000614.1;ProteinModelPortal:P30411;STRING:9606.ENSP00000307713;GeneID:624;KEGG:hsa:624;PIR:JH0712;eggNOG:ENOG410INT3;eggNOG:ENOG41117RA;UniGene:Hs.654542;UniGene:Hs.726620;GO:GO:0002020;GO:GO:0004435;GO:G…	700	Disease	Diabetic Nephropathies	Diabetic Glomerulosclerosis;Diabetic Kidney Disease;Diabetic Nephropathies;Diabetic Nephropathy;Glomerulosclerosis, Diabetic;Intracapillary Glomerulosclerosis;Kimmelstiel-Wilson Disease;Kimmelstiel-Wilson Syndrome;Nodular Glomerulosclerosis;diabetic kidney-disease;diabetic nephropathy--an;diabetic nephropathy-an;glomerulosclerosis of diabetic;kidney disease diabetic;nephropathy diabetic;nephropat…	Mesh_UI:D003928;Mesh_MN:C12.777.419.192;Mesh_MN:C13.351.968.419.192;Mesh_MN:C19.246.099.875;
32983377	TGFBI -<> Diabetic Nephropathies	regulation	Pubmed 2005:15606685;	In diabetic patients, urinary <b>beta ig-h3</b> levels increased significantly as <b>diabetic nephropathy</b> advanced (25.02 +/- 8.84 vs. 34.06 +/- 24.55 vs. 169.63 +/- 57.33, P &lt; 0.001).[Pubmed 2005:15606685];Longitudinal monitoring of urinary <b>beta ig-h3</b> may improve the likelihood of detecting <b>diabetic nephropathy</b> at an earlier stage and beta ig-h3 could be a sensitive marker o…	44427	Protein	TGFBI	Beta ig-h3;BGH3;BIGH3;Kerato-epithelin;RGD-CAP;RGD-containing collagen-associated protein;TGFBI;Transforming growth factor-beta-induced protein ig-h3;beta-ig-h3;bigh 3;cdb i;cdb type i;CDB1;cdg 2;cdg ii;cdg type 2;cdg type ii;cdg-2;cdg-ii;CDG2;CDGG1;collagen-associated protein containing the rgd;CSD;csd 1;csd i;csd-1;CSD1;CSD2;CSD3;EBMD;induced transforming growth factor beta;induced transforming…	SWISSPROT_AC:Q15582;SWISSPROT_ID:BGH3_HUMAN;EMBL:AC004503;EMBL:AC005219;EMBL:AF035626;EMBL:AF035627;EMBL:AF035628;EMBL:AF035629;EMBL:AY149344;EMBL:BC000097;EMBL:BC004972;EMBL:BT009820;EMBL:CH471062;EMBL:M77349;RefSeq:NP_000349.1;ProteinModelPortal:Q15582;STRING:9606.ENSP00000416330;SWISSPROT_AC_OLD:D3DQB1;SWISSPROT_AC_OLD:O14471;SWISSPROT_AC_OLD:O14472;SWISSPROT_AC_OLD:O14476;SWISSPROT_AC_OLD:O43…	700	Disease	Diabetic Nephropathies	Diabetic Glomerulosclerosis;Diabetic Kidney Disease;Diabetic Nephropathies;Diabetic Nephropathy;Glomerulosclerosis, Diabetic;Intracapillary Glomerulosclerosis;Kimmelstiel-Wilson Disease;Kimmelstiel-Wilson Syndrome;Nodular Glomerulosclerosis;diabetic kidney-disease;diabetic nephropathy--an;diabetic nephropathy-an;glomerulosclerosis of diabetic;kidney disease diabetic;nephropathy diabetic;nephropat…	Mesh_UI:D003928;Mesh_MN:C12.777.419.192;Mesh_MN:C13.351.968.419.192;Mesh_MN:C19.246.099.875;
35259307	BEST1 -<> Diabetic Nephropathies	treatment	Pubmed 2013:24009953;Pubmed 2008:18488861;Pubmed 2016:26649322;Pubmed central 2014:4176648;Pubmed central 2016:4662991;Pubmed central 2011:3191181;	The present study was conducted to assess the efficacy of addition of spironolactone to ACEIs or <b>ARB</b> in the prevention of <b>diabetic nephropathy</b>.[Pubmed 2013:24009953];To determine the cost-effectiveness of <b>ARB</b> treatment for <b>diabetic nephropathy</b> in the Israeli health care system.[Pubmed 2008:18488861];A lot of western medicines such as ACEI and <b>ARB</b> have been demon…	43724	Protein	BEST1	BEST1;Bestrophin-1;TU15B;Vitelliform macular dystrophy protein 2;VMD2;ARB;BEST;bestrophin 1;bestrophin1;BMD;rp 50;rp-50;RP50;vmd-2;	SWISSPROT_AC:O76090;SWISSPROT_ID:BEST1_HUMAN;EMBL:AF057169;EMBL:AF057170;EMBL:AF073491;EMBL:AF073492;EMBL:AF073493;EMBL:AF073494;EMBL:AF073495;EMBL:AF073496;EMBL:AF073497;EMBL:AF073498;EMBL:AF073499;EMBL:AF073500;EMBL:AF073501;EMBL:AK289681;EMBL:AK295998;EMBL:AK301392;EMBL:AY515704;EMBL:BC015220;EMBL:BC041664;EMBL:CH471076;RefSeq:NP_001132915.1;RefSeq:NP_001287715.1;RefSeq:NP_001287716.1;RefSeq:N…	700	Disease	Diabetic Nephropathies	Diabetic Glomerulosclerosis;Diabetic Kidney Disease;Diabetic Nephropathies;Diabetic Nephropathy;Glomerulosclerosis, Diabetic;Intracapillary Glomerulosclerosis;Kimmelstiel-Wilson Disease;Kimmelstiel-Wilson Syndrome;Nodular Glomerulosclerosis;diabetic kidney-disease;diabetic nephropathy--an;diabetic nephropathy-an;glomerulosclerosis of diabetic;kidney disease diabetic;nephropathy diabetic;nephropat…	Mesh_UI:D003928;Mesh_MN:C12.777.419.192;Mesh_MN:C13.351.968.419.192;Mesh_MN:C19.246.099.875;
283082929	ATF6 -<> Diabetic Nephropathies	regulation	Pubmed central 2015:4366504;	To explore the role of <b>ATF6</b> activation in <b>DN</b>, we generated a bitransgenic mouse model with podocyte-specific, inducible expression of p50 ATF6 together with LacZ-encoding ÃŽÂ²-galactosidase (Fig. 6a,b and Supplementary Fig. 6).[Pubmed central 2015:4366504];To explore the role of <b>ATF6</b> activation in <b>DN</b>, we generated a bitransgenic mouse model with podocyte-specific, indu…	32798	Protein	ATF6	Activating transcription factor 6 alpha;ATF6;ATF6-alpha;ATF6A;cAMP-dependent transcription factor ATF-6 alpha;Cyclic AMP-dependent transcription factor ATF-6 alpha;ACHM7;activating transcription factor 6;activating transcription factor 6alpha;activating transcription factor-6;activating transcription factor6;atf6 alpha;	SWISSPROT_AC:P18850;SWISSPROT_ID:ATF6A_HUMAN;EMBL:AB015856;EMBL:AF005887;EMBL:AL359541;EMBL:AL391825;EMBL:AL450995;EMBL:BC014969;EMBL:BC071997;RefSeq:NP_031374.2;ProteinModelPortal:P18850;STRING:9606.ENSP00000356919;SWISSPROT_AC_OLD:O15139;SWISSPROT_AC_OLD:Q5VW62;SWISSPROT_AC_OLD:Q6IPB5;SWISSPROT_AC_OLD:Q9UEC9;GeneID:22926;KEGG:hsa:22926;PIR:F34223;eggNOG:ENOG410ZAAP;eggNOG:KOG4343;UniGene:Hs.492…	700	Disease	Diabetic Nephropathies	Diabetic Glomerulosclerosis;Diabetic Kidney Disease;Diabetic Nephropathies;Diabetic Nephropathy;Glomerulosclerosis, Diabetic;Intracapillary Glomerulosclerosis;Kimmelstiel-Wilson Disease;Kimmelstiel-Wilson Syndrome;Nodular Glomerulosclerosis;diabetic kidney-disease;diabetic nephropathy--an;diabetic nephropathy-an;glomerulosclerosis of diabetic;kidney disease diabetic;nephropathy diabetic;nephropat…	Mesh_UI:D003928;Mesh_MN:C12.777.419.192;Mesh_MN:C13.351.968.419.192;Mesh_MN:C19.246.099.875;
275874442	ARG2 -<> Diabetic Nephropathies	treatment	Pubmed central 2016:5118905;Pubmed central 2011:3198072;	The results suggest that targeting <b>Arg-II</b> may represent a promising therapeutic strategy for <b>diabetic nephropathy</b>.[Pubmed central 2016:5118905];Results of this study may ultimately result in novel therapeutic interventions designed to attenuate arginase activity or signaling that regulates <b>arginase-2</b> expression in the treatment of <b>diabetic kidney disease</b>.[Pubmed centra…	23281	Protein	ARG2	ARG2;ARGI2;Arginase-2, mitochondrial;EC 3.5.3.1;Kidney-type arginase;Non-hepatic arginase;Type II arginase;arginase 2;arginase ii;arginase isoform 2;arginase isoform ii;arginase-2;arginase-ii;arginase2;ii arginase;kidney arginase;type-ii arginase;	SWISSPROT_AC:P78540;SWISSPROT_ID:ARGI2_HUMAN;EMBL:AK312484;EMBL:AY074489;EMBL:BC001350;EMBL:BC008464;EMBL:BC029050;EMBL:CH471061;EMBL:CR536550;EMBL:D86724;EMBL:U75667;EMBL:U82256;RefSeq:NP_001163.1;ProteinModelPortal:P78540;STRING:9606.ENSP00000261783;SWISSPROT_AC_OLD:B2R690;SWISSPROT_AC_OLD:Q6FHY8;SMR:P78540;GeneID:384;KEGG:hsa:384;eggNOG:COG0010;eggNOG:KOG2965;UniGene:Hs.226007;GO:GO:0000050;GO…	700	Disease	Diabetic Nephropathies	Diabetic Glomerulosclerosis;Diabetic Kidney Disease;Diabetic Nephropathies;Diabetic Nephropathy;Glomerulosclerosis, Diabetic;Intracapillary Glomerulosclerosis;Kimmelstiel-Wilson Disease;Kimmelstiel-Wilson Syndrome;Nodular Glomerulosclerosis;diabetic kidney-disease;diabetic nephropathy--an;diabetic nephropathy-an;glomerulosclerosis of diabetic;kidney disease diabetic;nephropathy diabetic;nephropat…	Mesh_UI:D003928;Mesh_MN:C12.777.419.192;Mesh_MN:C13.351.968.419.192;Mesh_MN:C19.246.099.875;
286354382	AQP5 -<> Diabetic Nephropathies	regulation	Pubmed central 2013:3542343;	The polyuria phenotype in Dot1lAC mice and in patients with <b>DN</b> may be partially attributable to upregulated <b>Aqp5</b>.[Pubmed central 2013:3542343];	20860	Protein	AQP5	AQP-5;AQP5;Aquaporin-5;aqp 5;aquaporin 5;aquaporin v;aquaporin5;PPKB;	SWISSPROT_AC:P55064;SWISSPROT_ID:AQP5_HUMAN;EMBL:BC032946;EMBL:CR541989;EMBL:CR542022;EMBL:U46566;EMBL:U46567;EMBL:U46568;EMBL:U46569;RefSeq:NP_001642.1;ProteinModelPortal:P55064;STRING:9606.ENSP00000293599;SWISSPROT_AC_OLD:Q6FGW8;SMR:P55064;GeneID:362;KEGG:hsa:362;eggNOG:COG0580;eggNOG:KOG0223;UniGene:Hs.298023;GO:GO:0005783;GO:GO:0005886;GO:GO:0005887;GO:GO:0005902;GO:GO:0006833;GO:GO:0007588;G…	700	Disease	Diabetic Nephropathies	Diabetic Glomerulosclerosis;Diabetic Kidney Disease;Diabetic Nephropathies;Diabetic Nephropathy;Glomerulosclerosis, Diabetic;Intracapillary Glomerulosclerosis;Kimmelstiel-Wilson Disease;Kimmelstiel-Wilson Syndrome;Nodular Glomerulosclerosis;diabetic kidney-disease;diabetic nephropathy--an;diabetic nephropathy-an;glomerulosclerosis of diabetic;kidney disease diabetic;nephropathy diabetic;nephropat…	Mesh_UI:D003928;Mesh_MN:C12.777.419.192;Mesh_MN:C13.351.968.419.192;Mesh_MN:C19.246.099.875;
280277157	AQP2 -<> Diabetic Nephropathies	regulation	Pubmed central 2017:5299189;	In our study, <b>uAQP2</b> showed a similar tendency to increase in <b>DN</b> patients in parallel with the progression of the disease.[Pubmed central 2017:5299189];The post hoc statistical analysis performed on DN patients showed that <b>uAQP2</b> progressively increased with the class of <b>DN</b> (Figure 2(f)).[Pubmed central 2017:5299189];	20840	Protein	AQP2	ADH water channel;AQP-2;AQP-CD;AQP2;Aquaporin-2;Aquaporin-CD;Collecting duct water channel protein;Water channel protein for renal collecting duct;WCH-CD;aqp -2;aqp 2;aqp- 2;aquaporin 2;aquaporin type 2;aquaporin-ii;aquaporin2;collecting-duct water channel protein;collecting-duct water-channel protein;	SWISSPROT_AC:P41181;SWISSPROT_ID:AQP2_HUMAN;EMBL:AF147092;EMBL:AF147093;EMBL:BC042496;EMBL:D31846;EMBL:S73196;EMBL:S73197;EMBL:Z29491;RefSeq:NP_000477.1;ProteinModelPortal:P41181;STRING:9606.ENSP00000199280;SWISSPROT_AC_OLD:Q9UD68;SMR:P41181;GeneID:359;KEGG:hsa:359;PIR:A53442;PIR:I64818;eggNOG:COG0580;eggNOG:KOG0223;UniGene:Hs.130730;GO:GO:0003091;GO:GO:0003097;GO:GO:0005372;GO:GO:0005794;GO:GO:0…	700	Disease	Diabetic Nephropathies	Diabetic Glomerulosclerosis;Diabetic Kidney Disease;Diabetic Nephropathies;Diabetic Nephropathy;Glomerulosclerosis, Diabetic;Intracapillary Glomerulosclerosis;Kimmelstiel-Wilson Disease;Kimmelstiel-Wilson Syndrome;Nodular Glomerulosclerosis;diabetic kidney-disease;diabetic nephropathy--an;diabetic nephropathy-an;glomerulosclerosis of diabetic;kidney disease diabetic;nephropathy diabetic;nephropat…	Mesh_UI:D003928;Mesh_MN:C12.777.419.192;Mesh_MN:C13.351.968.419.192;Mesh_MN:C19.246.099.875;
43296265	APOH -<> Diabetic Nephropathies	regulation	Pubmed 2015:26045739;Pubmed 2015:26221223;	Reduced <b>beta 2 glycoprotein I</b> improves <b>diabetic nephropathy</b> via inhibiting TGF-ÃŽÂ²1-p38 MAPK pathway.[Pubmed 2015:26045739];Reduced <b>beta 2 glycoprotein I</b> improves <b>diabetic nephropathy</b> via inhibiting TGF-ÃƒÂŽÃ‚Â²1-p38 MAPK pathway.[Pubmed 2015:26045739];Reduced <b>beta 2 glycoprotein I</b> improves <b>diabetic nephropathy</b> via inhibiting TGF-?1-p38 MAPK pathway.[Pub…	19986	Protein	APOH	Activated protein C-binding protein;Anticardiolipin cofactor;APC inhibitor;Apo-H;APOH;Apolipoprotein H;B2G1;B2GPI;Beta(2)GPI;Beta-2-glycoprotein 1;Beta-2-glycoprotein I;anticardiolipin-cofactor;apc-inhibitor;apo h;apolipoprotein-h;b-2 glycoprotein i;b2 glycoprotein i;b2-glycoprotein i;b2-glycoprotein-1;b2gp-i;B2GP1;beta 2 -glycoprotein i;beta 2 glycoprotein 1;beta 2 glycoprotein i;beta 2 glycopro…	SWISSPROT_AC:P02749;SWISSPROT_ID:APOH_HUMAN;EMBL:AK313838;EMBL:AY322156;EMBL:BC020703;EMBL:BC026283;EMBL:M62839;EMBL:S80305;EMBL:X53595;EMBL:X57847;EMBL:X58100;EMBL:Y11493;EMBL:Y11494;EMBL:Y11495;EMBL:Y11496;EMBL:Y11497;EMBL:Y11498;EMBL:Y17754;RefSeq:NP_000033.2;ProteinModelPortal:P02749;STRING:9606.ENSP00000205948;SWISSPROT_AC_OLD:B2R9M3;SWISSPROT_AC_OLD:Q9UCN7;SMR:P02749;GeneID:350;KEGG:hsa:350…	700	Disease	Diabetic Nephropathies	Diabetic Glomerulosclerosis;Diabetic Kidney Disease;Diabetic Nephropathies;Diabetic Nephropathy;Glomerulosclerosis, Diabetic;Intracapillary Glomerulosclerosis;Kimmelstiel-Wilson Disease;Kimmelstiel-Wilson Syndrome;Nodular Glomerulosclerosis;diabetic kidney-disease;diabetic nephropathy--an;diabetic nephropathy-an;glomerulosclerosis of diabetic;kidney disease diabetic;nephropathy diabetic;nephropat…	Mesh_UI:D003928;Mesh_MN:C12.777.419.192;Mesh_MN:C13.351.968.419.192;Mesh_MN:C19.246.099.875;
280278042	APOE -<> Diabetic Nephropathies	regulation	Pubmed central 2017:5343254;	<b>ApoE</b> ÃŽÂµ2 genotyping could significantly increase the risk of <b>DN</b> comparing with ÃŽÂµ3 genotyping (OR = 2.22, 95% CI = 1.41Ã¢Â€Â“3.47, and P < 0.05), while ApoE ÃŽÂµ4 genotyping may decrease the risk of DN comparing with ÃŽÂµ3 genotyping (OR = 0.70, 95% CI = 0.50Ã¢Â€Â“0.97, and P < 0.05).[Pubmed central 2017:5343254];<b>ApoE</b> ?2 genotyping could significantly increase the risk of…	19955	Protein	APOE	Apo-E;APOE;Apolipoprotein E;AD2;apo e;apoe 4;apoe type 4;apoe-4;apoe-isoform;apoe-type;ApoE4;apolipoprotein e-type;apolipoprotein-e;e - apolipoprotein;e apolipoprotein;LDLCQ5;LPG;	SWISSPROT_AC:P02649;SWISSPROT_ID:APOE_HUMAN;EMBL:AB035149;EMBL:AF050154;EMBL:AF261279;EMBL:AK314898;EMBL:BC003557;EMBL:FJ525876;EMBL:K00396;EMBL:M10065;EMBL:M12529;RefSeq:NP_000032.1;RefSeq:NP_001289617.1;RefSeq:NP_001289618.1;RefSeq:NP_001289619.1;RefSeq:NP_001289620.1;ProteinModelPortal:P02649;STRING:9606.ENSP00000252486;SWISSPROT_AC_OLD:B2RC15;SWISSPROT_AC_OLD:C0JYY5;SWISSPROT_AC_OLD:Q9P2S4;SM…	700	Disease	Diabetic Nephropathies	Diabetic Glomerulosclerosis;Diabetic Kidney Disease;Diabetic Nephropathies;Diabetic Nephropathy;Glomerulosclerosis, Diabetic;Intracapillary Glomerulosclerosis;Kimmelstiel-Wilson Disease;Kimmelstiel-Wilson Syndrome;Nodular Glomerulosclerosis;diabetic kidney-disease;diabetic nephropathy--an;diabetic nephropathy-an;glomerulosclerosis of diabetic;kidney disease diabetic;nephropathy diabetic;nephropat…	Mesh_UI:D003928;Mesh_MN:C12.777.419.192;Mesh_MN:C13.351.968.419.192;Mesh_MN:C19.246.099.875;
33261945	ApoC-III -<> Diabetic Nephropathies	regulation	Pubmed 2005:15983323;Pubmed central 2014:4232690;	We hypothesized that the HL -514C--&gt;T polymorphism, which reduces HL expression, and its interactions with polymorphisms in apolipoprotein (apo) E and <b>apoC3</b> increase the risk of <b>diabetic nephropathy</b>.[Pubmed 2005:15983323];A caseÃ¢Â€Â“control study involving 374 Chinese type 2 diabetic patients with and 392 without diabetic nephropathy found that the hepatic lipase -514C/T polymor…	19912	Protein	ApoC-III	Apo-CIII;ApoC-III;APOC3;Apolipoprotein C-III;Apolipoprotein C3;apo ciii;apoc iii;apoc-3;APOCIII;HALP2;	SWISSPROT_AC:P02656;SWISSPROT_ID:APOC3_HUMAN;EMBL:AY422951;EMBL:AY555191;EMBL:BC027977;EMBL:BC121081;EMBL:J00098;EMBL:M28613;EMBL:M28614;EMBL:M33041;EMBL:M33042;EMBL:M33043;EMBL:V01513;EMBL:X00567;EMBL:X01388;EMBL:X01392;EMBL:X03120;RefSeq:NP_000031.1;ProteinModelPortal:P02656;STRING:9606.ENSP00000227667;SWISSPROT_AC_OLD:Q08E83;SWISSPROT_AC_OLD:Q6Q786;SMR:P02656;GeneID:345;KEGG:hsa:345;PIR:A90950…	700	Disease	Diabetic Nephropathies	Diabetic Glomerulosclerosis;Diabetic Kidney Disease;Diabetic Nephropathies;Diabetic Nephropathy;Glomerulosclerosis, Diabetic;Intracapillary Glomerulosclerosis;Kimmelstiel-Wilson Disease;Kimmelstiel-Wilson Syndrome;Nodular Glomerulosclerosis;diabetic kidney-disease;diabetic nephropathy--an;diabetic nephropathy-an;glomerulosclerosis of diabetic;kidney disease diabetic;nephropathy diabetic;nephropat…	Mesh_UI:D003928;Mesh_MN:C12.777.419.192;Mesh_MN:C13.351.968.419.192;Mesh_MN:C19.246.099.875;
281939452	ApoC-III; Hepatic lipase; Diabetic Nephropathies	regulation	Pubmed central 2014:4232690;	A caseÃ¢Â€Â“control study involving 374 Chinese type 2 diabetic patients with and 392 without diabetic nephropathy found that the <b>hepatic lipase</b> -514C/T polymorphism interaction with polymorphisms in <b>APOC3</b> -482C/>T increased the risk of <b>diabetic nephropathy</b> [37].[Pubmed central 2014:4232690];A case–control study involving 374 Chinese type 2 diabetic patients with and 392 with…	19912	Protein	ApoC-III	Apo-CIII;ApoC-III;APOC3;Apolipoprotein C-III;Apolipoprotein C3;apo ciii;apoc iii;apoc-3;APOCIII;HALP2;	SWISSPROT_AC:P02656;SWISSPROT_ID:APOC3_HUMAN;EMBL:AY422951;EMBL:AY555191;EMBL:BC027977;EMBL:BC121081;EMBL:J00098;EMBL:M28613;EMBL:M28614;EMBL:M33041;EMBL:M33042;EMBL:M33043;EMBL:V01513;EMBL:X00567;EMBL:X01388;EMBL:X01392;EMBL:X03120;RefSeq:NP_000031.1;ProteinModelPortal:P02656;STRING:9606.ENSP00000227667;SWISSPROT_AC_OLD:Q08E83;SWISSPROT_AC_OLD:Q6Q786;SMR:P02656;GeneID:345;KEGG:hsa:345;PIR:A90950…	225091	Protein	Hepatic lipase	EC 3.1.1.3;Hepatic lipase;Hepatic triacylglycerol lipase;HL;HTGL;Lipase member C;LIPC;ec3.1.1.3;HDLCQ12;hepatic triacylglycerol-lipase;hepatic-lipase;hl-type;lipase C, hepatic type;lipase of hepatic;LIPH;	SWISSPROT_AC:P11150;SWISSPROT_ID:LIPC_HUMAN;EMBL:AC018904;EMBL:AC084781;EMBL:AF037404;EMBL:AK292631;EMBL:AK315306;EMBL:BC132825;EMBL:BC136495;EMBL:D83062;EMBL:D83548;EMBL:J03540;EMBL:J03895;EMBL:M29186;EMBL:M29187;EMBL:M29188;EMBL:M29189;EMBL:M29190;EMBL:M29191;EMBL:M29192;EMBL:M29193;EMBL:M29194;EMBL:M35425;EMBL:M35426;EMBL:M35427;EMBL:M35429;EMBL:M35430;EMBL:M35431;EMBL:M35432;EMBL:M35433;EMBL:…
276628237	ApoA-I -<> Diabetic Nephropathies	regulation	Pubmed central 2013:3671237;	Some other members of IGFBP family were reported to increase in urine from diabetic nephropathy patients [37], and <b>ApoA1</b> was found to increase in the plasma of <b>diabetic nephropathy</b> patients [24].[Pubmed central 2013:3671237];	19701	Protein	ApoA-I	Apo-AI;ApoA-I;APOA1;Apolipoprotein A-I;Apolipoprotein A1;a-1 apolipoprotein;a-i apolipoprotein;a1 apolipoprotein;alpha-1 apolipoprotein;apo ai;apo(a);apo(a)-isoform;apo(a)-type;apo(a)isoform;apo-(a);	SWISSPROT_AC:P02647;SWISSPROT_ID:APOA1_HUMAN;EMBL:A14829;EMBL:AK292231;EMBL:AY422952;EMBL:AY555191;EMBL:BC005380;EMBL:BC110286;EMBL:CH471065;EMBL:EF444948;EMBL:J00098;EMBL:M11791;EMBL:M27875;EMBL:M29068;EMBL:X00566;EMBL:X01038;EMBL:X02162;EMBL:X07496;RefSeq:NP_000030.1;RefSeq:NP_001304946.1;RefSeq:NP_001304947.1;RefSeq:NP_001304950.1;ProteinModelPortal:P02647;STRING:9606.ENSP00000236850;SWISSPROT…	700	Disease	Diabetic Nephropathies	Diabetic Glomerulosclerosis;Diabetic Kidney Disease;Diabetic Nephropathies;Diabetic Nephropathy;Glomerulosclerosis, Diabetic;Intracapillary Glomerulosclerosis;Kimmelstiel-Wilson Disease;Kimmelstiel-Wilson Syndrome;Nodular Glomerulosclerosis;diabetic kidney-disease;diabetic nephropathy--an;diabetic nephropathy-an;glomerulosclerosis of diabetic;kidney disease diabetic;nephropathy diabetic;nephropat…	Mesh_UI:D003928;Mesh_MN:C12.777.419.192;Mesh_MN:C13.351.968.419.192;Mesh_MN:C19.246.099.875;
40497529	Apelin -<> Diabetic Nephropathies	treatment	Pubmed 2013:23303408;Pubmed central 2017:5596593;	<b>Apelin</b> may represent a novel tool to treat <b>diabetic nephropathy</b>.[Pubmed 2013:23303408];<b>apelin</b> treatment <b>DN</b> group (kkAy+apelin, n=10), which were intraperitoneally injected with apelin-13 (A6469; Sigma-Aldrich, St. Louis, MO, USA, 30Ã¢Â€Â‰ÃŽÂ¼g/kg/day) for 4 weeks;[Pubmed central 2017:5596593];<b>apelin</b> treatment <b>DN</b> group (kkAy+apelin, n=10), which were intra…	19361	Protein	Apelin	APEL;Apelin;APJ endogenous ligand;APLN;endogenous ligand of apj;endogenous ligand of the apj;XNPEP2;	SWISSPROT_AC:Q9ULZ1;SWISSPROT_ID:APEL_HUMAN;EMBL:AB023493;EMBL:AF179680;EMBL:AL022162;EMBL:BC021104;RefSeq:NP_059109.3;ProteinModelPortal:Q9ULZ1;STRING:9606.ENSP00000305464;SWISSPROT_AC_OLD:Q4VY08;SWISSPROT_AC_OLD:Q8WU89;SMR:Q9ULZ1;GeneID:8862;KEGG:hsa:8862;eggNOG:ENOG410J5ST;eggNOG:ENOG410ZHPP;UniGene:Hs.303084;GO:GO:0001664;GO:GO:0002026;GO:GO:0005102;GO:GO:0005576;GO:GO:0005615;GO:GO:0006955;G…	700	Disease	Diabetic Nephropathies	Diabetic Glomerulosclerosis;Diabetic Kidney Disease;Diabetic Nephropathies;Diabetic Nephropathy;Glomerulosclerosis, Diabetic;Intracapillary Glomerulosclerosis;Kimmelstiel-Wilson Disease;Kimmelstiel-Wilson Syndrome;Nodular Glomerulosclerosis;diabetic kidney-disease;diabetic nephropathy--an;diabetic nephropathy-an;glomerulosclerosis of diabetic;kidney disease diabetic;nephropathy diabetic;nephropat…	Mesh_UI:D003928;Mesh_MN:C12.777.419.192;Mesh_MN:C13.351.968.419.192;Mesh_MN:C19.246.099.875;
41549159	Apelin -<> Diabetic Nephropathies	regulation	Pubmed 2014:24247978;	<b>Apelin</b> inhibits the development of <b>diabetic nephropathy</b> by regulating histone acetylation in Akita mouse.[Pubmed 2014:24247978];	19361	Protein	Apelin	APEL;Apelin;APJ endogenous ligand;APLN;endogenous ligand of apj;endogenous ligand of the apj;XNPEP2;	SWISSPROT_AC:Q9ULZ1;SWISSPROT_ID:APEL_HUMAN;EMBL:AB023493;EMBL:AF179680;EMBL:AL022162;EMBL:BC021104;RefSeq:NP_059109.3;ProteinModelPortal:Q9ULZ1;STRING:9606.ENSP00000305464;SWISSPROT_AC_OLD:Q4VY08;SWISSPROT_AC_OLD:Q8WU89;SMR:Q9ULZ1;GeneID:8862;KEGG:hsa:8862;eggNOG:ENOG410J5ST;eggNOG:ENOG410ZHPP;UniGene:Hs.303084;GO:GO:0001664;GO:GO:0002026;GO:GO:0005102;GO:GO:0005576;GO:GO:0005615;GO:GO:0006955;G…	700	Disease	Diabetic Nephropathies	Diabetic Glomerulosclerosis;Diabetic Kidney Disease;Diabetic Nephropathies;Diabetic Nephropathy;Glomerulosclerosis, Diabetic;Intracapillary Glomerulosclerosis;Kimmelstiel-Wilson Disease;Kimmelstiel-Wilson Syndrome;Nodular Glomerulosclerosis;diabetic kidney-disease;diabetic nephropathy--an;diabetic nephropathy-an;glomerulosclerosis of diabetic;kidney disease diabetic;nephropathy diabetic;nephropat…	Mesh_UI:D003928;Mesh_MN:C12.777.419.192;Mesh_MN:C13.351.968.419.192;Mesh_MN:C19.246.099.875;
287532861	SSAO -<> Diabetic Nephropathies	regulation	Pubmed central 2016:4742057;	Along with aldehyde, hydrogen peroxide can cross-link proteins and form advanced glycation end-products (AGEs).[14] These toxic end-products of SSAO may lead to the development of diabetes and diabetic complications such as retinopathy, nephropathy, neuropathy, and atherosclerosis.[15] In animals, VAP-1 overexpression results in glomerulosclerosis, whereas <b>SSAO</b> inhibition reduces the sever…	18353	Protein	SSAO	AOC3;Copper amine oxidase;EC 1.4.3.21;HPAO;Membrane primary amine oxidase;Semicarbazide-sensitive amine oxidase;SSAO;VAP-1;VAP1;Vascular adhesion protein 1;amine oxidase - copper;amine oxidase, copper containing 3;amine oxidase, copper containing-3;amine oxidase, copper-containing 3;copper amine-oxidase;copper-amine oxidase;semicarbazide sensitive amine oxidase;semicarbazide sensitive amine-oxida…	SWISSPROT_AC:Q16853;SWISSPROT_ID:AOC3_HUMAN;EMBL:AB050502;EMBL:AC016889;EMBL:AF067406;EMBL:AK025727;EMBL:AK315129;EMBL:BC050549;EMBL:DQ143944;EMBL:JX020506;EMBL:U39447;RefSeq:NP_001264660.1;RefSeq:NP_001264661.1;RefSeq:NP_003725.1;ProteinModelPortal:Q16853;STRING:9606.ENSP00000312326;SWISSPROT_AC_OLD:B2RCI5;SWISSPROT_AC_OLD:K7ESB3;SWISSPROT_AC_OLD:L0L8N9;SWISSPROT_AC_OLD:Q45F94;SMR:Q16853;GeneID:…	700	Disease	Diabetic Nephropathies	Diabetic Glomerulosclerosis;Diabetic Kidney Disease;Diabetic Nephropathies;Diabetic Nephropathy;Glomerulosclerosis, Diabetic;Intracapillary Glomerulosclerosis;Kimmelstiel-Wilson Disease;Kimmelstiel-Wilson Syndrome;Nodular Glomerulosclerosis;diabetic kidney-disease;diabetic nephropathy--an;diabetic nephropathy-an;glomerulosclerosis of diabetic;kidney disease diabetic;nephropathy diabetic;nephropat…	Mesh_UI:D003928;Mesh_MN:C12.777.419.192;Mesh_MN:C13.351.968.419.192;Mesh_MN:C19.246.099.875;
287532999	SSAO -<> Diabetic Nephropathies	treatment	Pubmed central 2016:4742057;	All these data suggest that it is reasonable to develop drugs targeting <b>SSAO</b> as they may prove to be effective at preventing <b>diabetic nephropathy</b> in humans.[Pubmed central 2016:4742057];	18353	Protein	SSAO	AOC3;Copper amine oxidase;EC 1.4.3.21;HPAO;Membrane primary amine oxidase;Semicarbazide-sensitive amine oxidase;SSAO;VAP-1;VAP1;Vascular adhesion protein 1;amine oxidase - copper;amine oxidase, copper containing 3;amine oxidase, copper containing-3;amine oxidase, copper-containing 3;copper amine-oxidase;copper-amine oxidase;semicarbazide sensitive amine oxidase;semicarbazide sensitive amine-oxida…	SWISSPROT_AC:Q16853;SWISSPROT_ID:AOC3_HUMAN;EMBL:AB050502;EMBL:AC016889;EMBL:AF067406;EMBL:AK025727;EMBL:AK315129;EMBL:BC050549;EMBL:DQ143944;EMBL:JX020506;EMBL:U39447;RefSeq:NP_001264660.1;RefSeq:NP_001264661.1;RefSeq:NP_003725.1;ProteinModelPortal:Q16853;STRING:9606.ENSP00000312326;SWISSPROT_AC_OLD:B2RCI5;SWISSPROT_AC_OLD:K7ESB3;SWISSPROT_AC_OLD:L0L8N9;SWISSPROT_AC_OLD:Q45F94;SMR:Q16853;GeneID:…	700	Disease	Diabetic Nephropathies	Diabetic Glomerulosclerosis;Diabetic Kidney Disease;Diabetic Nephropathies;Diabetic Nephropathy;Glomerulosclerosis, Diabetic;Intracapillary Glomerulosclerosis;Kimmelstiel-Wilson Disease;Kimmelstiel-Wilson Syndrome;Nodular Glomerulosclerosis;diabetic kidney-disease;diabetic nephropathy--an;diabetic nephropathy-an;glomerulosclerosis of diabetic;kidney disease diabetic;nephropathy diabetic;nephropat…	Mesh_UI:D003928;Mesh_MN:C12.777.419.192;Mesh_MN:C13.351.968.419.192;Mesh_MN:C19.246.099.875;
287532801	RAO -<> Diabetic Nephropathies	regulation	Pubmed central 2016:4742057;	Along with aldehyde, hydrogen peroxide can cross-link proteins and form advanced glycation end-products (AGEs).[14] These toxic end-products of SSAO may lead to the development of diabetes and diabetic complications such as retinopathy, nephropathy, neuropathy, and atherosclerosis.[15] In animals, VAP-1 overexpression results in glomerulosclerosis, whereas <b>SSAO</b> inhibition reduces the sever…	18349	Protein	RAO	Amine oxidase [copper-containing];AOC2;EC 1.4.3.21;RAO;Retina-specific copper amine oxidase;Semicarbazide-sensitive amine oxidase;SSAO;amine oxidase, copper containing 2;aoc ii;DAO2;semicarbazide sensitive amine oxidase;semicarbazide sensitive amine-oxidase;semicarbazide-sensitive amine-oxidase;	SWISSPROT_AC:O75106;SWISSPROT_ID:AOC2_HUMAN;EMBL:AB012943;EMBL:AC016889;EMBL:AF081363;EMBL:BC142641;EMBL:CH471152;EMBL:D88213;EMBL:DQ060035;RefSeq:NP_001149.2;RefSeq:NP_033720.2;ProteinModelPortal:O75106;STRING:9606.ENSP00000253799;SWISSPROT_AC_OLD:A5PKW2;SWISSPROT_AC_OLD:O00120;SWISSPROT_AC_OLD:O75105;SWISSPROT_AC_OLD:Q4TTW5;SWISSPROT_AC_OLD:Q9UNY0;SMR:O75106;GeneID:314;KEGG:hsa:314;eggNOG:COG37…	700	Disease	Diabetic Nephropathies	Diabetic Glomerulosclerosis;Diabetic Kidney Disease;Diabetic Nephropathies;Diabetic Nephropathy;Glomerulosclerosis, Diabetic;Intracapillary Glomerulosclerosis;Kimmelstiel-Wilson Disease;Kimmelstiel-Wilson Syndrome;Nodular Glomerulosclerosis;diabetic kidney-disease;diabetic nephropathy--an;diabetic nephropathy-an;glomerulosclerosis of diabetic;kidney disease diabetic;nephropathy diabetic;nephropat…	Mesh_UI:D003928;Mesh_MN:C12.777.419.192;Mesh_MN:C13.351.968.419.192;Mesh_MN:C19.246.099.875;
287532934	RAO -<> Diabetic Nephropathies	treatment	Pubmed central 2016:4742057;	All these data suggest that it is reasonable to develop drugs targeting <b>SSAO</b> as they may prove to be effective at preventing <b>diabetic nephropathy</b> in humans.[Pubmed central 2016:4742057];	18349	Protein	RAO	Amine oxidase [copper-containing];AOC2;EC 1.4.3.21;RAO;Retina-specific copper amine oxidase;Semicarbazide-sensitive amine oxidase;SSAO;amine oxidase, copper containing 2;aoc ii;DAO2;semicarbazide sensitive amine oxidase;semicarbazide sensitive amine-oxidase;semicarbazide-sensitive amine-oxidase;	SWISSPROT_AC:O75106;SWISSPROT_ID:AOC2_HUMAN;EMBL:AB012943;EMBL:AC016889;EMBL:AF081363;EMBL:BC142641;EMBL:CH471152;EMBL:D88213;EMBL:DQ060035;RefSeq:NP_001149.2;RefSeq:NP_033720.2;ProteinModelPortal:O75106;STRING:9606.ENSP00000253799;SWISSPROT_AC_OLD:A5PKW2;SWISSPROT_AC_OLD:O00120;SWISSPROT_AC_OLD:O75105;SWISSPROT_AC_OLD:Q4TTW5;SWISSPROT_AC_OLD:Q9UNY0;SMR:O75106;GeneID:314;KEGG:hsa:314;eggNOG:COG37…	700	Disease	Diabetic Nephropathies	Diabetic Glomerulosclerosis;Diabetic Kidney Disease;Diabetic Nephropathies;Diabetic Nephropathy;Glomerulosclerosis, Diabetic;Intracapillary Glomerulosclerosis;Kimmelstiel-Wilson Disease;Kimmelstiel-Wilson Syndrome;Nodular Glomerulosclerosis;diabetic kidney-disease;diabetic nephropathy--an;diabetic nephropathy-an;glomerulosclerosis of diabetic;kidney disease diabetic;nephropathy diabetic;nephropat…	Mesh_UI:D003928;Mesh_MN:C12.777.419.192;Mesh_MN:C13.351.968.419.192;Mesh_MN:C19.246.099.875;
34348490	Annexin A2 -<> Diabetic Nephropathies	regulation	Pubmed 2007:17200779;	Recombinant <b>annexin-2</b> inhibits the progress of <b>diabetic nephropathy</b> in a diabetic mouse model via recovery of hypercoagulability.[Pubmed 2007:17200779];	18253	Protein	Annexin A2	Annexin A2;Annexin II;Annexin-2;ANX2;ANX2L4;ANXA2;CAL1H;Calpactin I heavy chain;Calpactin-1 heavy chain;Chromobindin-8;Lipocortin II;LPC2D;p36;PAP-IV;Placental anticoagulant protein IV;Protein I;alpha2-annexin;annexin-a2;anx 2;anx ii;anx-2;anx-ii;anxa-2;calpactin i heavy;calpactin i heavy-chain;HEL-S-270;lip 2;lip ii;lip type 2;lip-2;lip-ii;LIP2;lipocortin 2;lipocortin-2;lipocortin-ii;lpc 2;lpc-2…	SWISSPROT_AC:P07355;SWISSPROT_ID:ANXA2_HUMAN;EMBL:AC087385;EMBL:BC001388;EMBL:BC009564;EMBL:BC015834;EMBL:BC016774;EMBL:BC021114;EMBL:BC023990;EMBL:BC052558;EMBL:BC052567;EMBL:BC066955;EMBL:BC068065;EMBL:BC093056;EMBL:BT007432;EMBL:BX640598;EMBL:D00017;RefSeq:NP_001002857.1;RefSeq:NP_001002858.1;RefSeq:NP_001129487.1;RefSeq:NP_004030.1;RefSeq:XP_016877579.1;RefSeq:XP_016877580.1;ProteinModelPorta…	700	Disease	Diabetic Nephropathies	Diabetic Glomerulosclerosis;Diabetic Kidney Disease;Diabetic Nephropathies;Diabetic Nephropathy;Glomerulosclerosis, Diabetic;Intracapillary Glomerulosclerosis;Kimmelstiel-Wilson Disease;Kimmelstiel-Wilson Syndrome;Nodular Glomerulosclerosis;diabetic kidney-disease;diabetic nephropathy--an;diabetic nephropathy-an;glomerulosclerosis of diabetic;kidney disease diabetic;nephropathy diabetic;nephropat…	Mesh_UI:D003928;Mesh_MN:C12.777.419.192;Mesh_MN:C13.351.968.419.192;Mesh_MN:C19.246.099.875;
28985223	Ang II -<> Diabetic Nephropathies	treatment	Pubmed 2004:15480900;Pubmed 2012:22113528;Pubmed 1995:7609934;Pubmed 2003:12817061;	The renoprotection achieved by <b>angiotensin II</b> blockade in the treatment of <b>diabetic nephropathy</b> is well established in both the clinical and the experimental settings.[Pubmed 2004:15480900];Angiotensin-converting enzyme 2: enhancing the degradation of <b>angiotensin II</b> as a potential therapy for <b>diabetic nephropathy</b>.[Pubmed 2012:22113528];We conclude that addition of MPTT…	17470	Protein	Ang II	Ang II;Angiotensin 1-8;Angiotensin II;Angiotensin-2;ang -2;ang 2;ang ii-type;ang type 2;ang type-2;ang- 2;ang- ii;ang-ii;	TMP_SWISSPROT_AC:P01019_Ang II;PARENT_SWISSPROT_AC:P01019;PARENT_SWISSPROT_ID:ANGT_HUMAN;	700	Disease	Diabetic Nephropathies	Diabetic Glomerulosclerosis;Diabetic Kidney Disease;Diabetic Nephropathies;Diabetic Nephropathy;Glomerulosclerosis, Diabetic;Intracapillary Glomerulosclerosis;Kimmelstiel-Wilson Disease;Kimmelstiel-Wilson Syndrome;Nodular Glomerulosclerosis;diabetic kidney-disease;diabetic nephropathy--an;diabetic nephropathy-an;glomerulosclerosis of diabetic;kidney disease diabetic;nephropathy diabetic;nephropat…	Mesh_UI:D003928;Mesh_MN:C12.777.419.192;Mesh_MN:C13.351.968.419.192;Mesh_MN:C19.246.099.875;
279127709	Ang II -<> Diabetic Nephropathies	regulation	Pubmed central 2015:4403683;	As previously mentioned, in <b>diabetic nephropathy</b> there is an increase in the generation of the intrarenal <b>AngII</b> despite the systemic suppression of RAS.[Pubmed central 2015:4403683];	17470	Protein	Ang II	Ang II;Angiotensin 1-8;Angiotensin II;Angiotensin-2;ang -2;ang 2;ang ii-type;ang type 2;ang type-2;ang- 2;ang- ii;ang-ii;	TMP_SWISSPROT_AC:P01019_Ang II;PARENT_SWISSPROT_AC:P01019;PARENT_SWISSPROT_ID:ANGT_HUMAN;	700	Disease	Diabetic Nephropathies	Diabetic Glomerulosclerosis;Diabetic Kidney Disease;Diabetic Nephropathies;Diabetic Nephropathy;Glomerulosclerosis, Diabetic;Intracapillary Glomerulosclerosis;Kimmelstiel-Wilson Disease;Kimmelstiel-Wilson Syndrome;Nodular Glomerulosclerosis;diabetic kidney-disease;diabetic nephropathy--an;diabetic nephropathy-an;glomerulosclerosis of diabetic;kidney disease diabetic;nephropathy diabetic;nephropat…	Mesh_UI:D003928;Mesh_MN:C12.777.419.192;Mesh_MN:C13.351.968.419.192;Mesh_MN:C19.246.099.875;
279125448	Angiotensinogen -<> Diabetic Nephropathies	regulation	Pubmed central 2014:3968088;	For example, the M235T polymorphism in the <b>angiotensinogen</b> gene increases the incidence of <b>diabetic nephropathy</b> in males but not in females, both in T2DM100 and T1DM101 patients.[Pubmed central 2014:3968088];	17469	Protein	Angiotensinogen	AGT;Angiotensinogen;ANGT;Serpin A8;SERPINA8;ANHU;chain-angiotensinogen;	SWISSPROT_AC:P01019;SWISSPROT_ID:ANGT_HUMAN;EMBL:BC011519;EMBL:K02215;EMBL:M24686;EMBL:M24687;EMBL:M24688;EMBL:M24689;EMBL:M69110;EMBL:S78529;EMBL:S78530;EMBL:X15324;EMBL:X15325;EMBL:X15326;EMBL:X15327;RefSeq:NP_000020.1;ProteinModelPortal:P01019;STRING:9606.ENSP00000355627;SWISSPROT_AC_OLD:Q16358;SWISSPROT_AC_OLD:Q16359;SWISSPROT_AC_OLD:Q96F91;SMR:P01019;GeneID:183;KEGG:hsa:183;PIR:A35203;eggNOG…	700	Disease	Diabetic Nephropathies	Diabetic Glomerulosclerosis;Diabetic Kidney Disease;Diabetic Nephropathies;Diabetic Nephropathy;Glomerulosclerosis, Diabetic;Intracapillary Glomerulosclerosis;Kimmelstiel-Wilson Disease;Kimmelstiel-Wilson Syndrome;Nodular Glomerulosclerosis;diabetic kidney-disease;diabetic nephropathy--an;diabetic nephropathy-an;glomerulosclerosis of diabetic;kidney disease diabetic;nephropathy diabetic;nephropat…	Mesh_UI:D003928;Mesh_MN:C12.777.419.192;Mesh_MN:C13.351.968.419.192;Mesh_MN:C19.246.099.875;
275818005	ANG-2 -<> Diabetic Nephropathies	regulation	Pubmed central 2011:3632195;	High glucose stimulates Ang-2 expression in mesangial and microvascular endothelial cells in vitro, providing one explanation for <b>Ang-2</b> upregulation in <b>diabetic nephropathy</b> (35).[Pubmed central 2011:3632195];	17411	Protein	ANG-2	ANG-2;Angiopoietin-2;ANGP2;ANGPT2;AGPT2;ANG2;angiopoietin 2;angiopoietin ii;angiopoietin- 2;angiopoietin2;angp-2;angpt 2;angpt-2;	SWISSPROT_AC:O15123;SWISSPROT_ID:ANGP2_HUMAN;EMBL:AB009865;EMBL:AC018398;EMBL:AF004327;EMBL:AF187858;EMBL:AK290070;EMBL:BC126200;EMBL:BC126202;EMBL:BC143902;EMBL:CH471153;RefSeq:NP_001112359.1;RefSeq:NP_001112360.1;RefSeq:NP_001138.1;ProteinModelPortal:O15123;STRING:9606.ENSP00000314897;SWISSPROT_AC_OLD:A0AV38;SWISSPROT_AC_OLD:A8K205;SWISSPROT_AC_OLD:B7ZLM7;SWISSPROT_AC_OLD:Q9NRR7;SWISSPROT_AC_OL…	700	Disease	Diabetic Nephropathies	Diabetic Glomerulosclerosis;Diabetic Kidney Disease;Diabetic Nephropathies;Diabetic Nephropathy;Glomerulosclerosis, Diabetic;Intracapillary Glomerulosclerosis;Kimmelstiel-Wilson Disease;Kimmelstiel-Wilson Syndrome;Nodular Glomerulosclerosis;diabetic kidney-disease;diabetic nephropathy--an;diabetic nephropathy-an;glomerulosclerosis of diabetic;kidney disease diabetic;nephropathy diabetic;nephropat…	Mesh_UI:D003928;Mesh_MN:C12.777.419.192;Mesh_MN:C13.351.968.419.192;Mesh_MN:C19.246.099.875;
286727538	Angiopoietin-1 -<> Diabetic Nephropathies	treatment	Pubmed central 2013:3835931;	Recently, targeted <b>Angpt-1</b> therapy shows promise as a renoprotective tool in the early stages of <b>diabetic kidney disease</b> [37].[Pubmed central 2013:3835931];	17405	Protein	Angiopoietin-1	ANG-1;Angiopoietin-1;ANGP1;ANGPT1;KIAA0003;AGP1;AGPT;ANG1;angiopoietin 1;angiopoietin i;angiopoietin- i;angiopoietin-i;angiopoietin1;angpt-1;	SWISSPROT_AC:Q15389;SWISSPROT_ID:ANGP1_HUMAN;EMBL:AB084454;EMBL:AC091010;EMBL:AP000428;EMBL:AP003480;EMBL:AY121504;EMBL:AY124380;EMBL:BC152411;EMBL:BC152419;EMBL:BX648814;EMBL:CH471060;EMBL:D13628;EMBL:U83508;RefSeq:NP_001137.2;RefSeq:NP_001186788.1;RefSeq:NP_001300980.1;ProteinModelPortal:Q15389;STRING:9606.ENSP00000428340;SWISSPROT_AC_OLD:Q5HYA0;SMR:Q15389;GeneID:284;KEGG:hsa:284;eggNOG:ENOG410…	700	Disease	Diabetic Nephropathies	Diabetic Glomerulosclerosis;Diabetic Kidney Disease;Diabetic Nephropathies;Diabetic Nephropathy;Glomerulosclerosis, Diabetic;Intracapillary Glomerulosclerosis;Kimmelstiel-Wilson Disease;Kimmelstiel-Wilson Syndrome;Nodular Glomerulosclerosis;diabetic kidney-disease;diabetic nephropathy--an;diabetic nephropathy-an;glomerulosclerosis of diabetic;kidney disease diabetic;nephropathy diabetic;nephropat…	Mesh_UI:D003928;Mesh_MN:C12.777.419.192;Mesh_MN:C13.351.968.419.192;Mesh_MN:C19.246.099.875;
274343660	Betatrophin -<> Diabetic Nephropathies	regulation	Pubmed central 2016:4704426;	Further studies need to elucidate factors contributing to betatrophin regulation in humans as well as the pathophysiological significance of <b>betatrophin</b> upregulation in <b>DN</b>.[Pubmed central 2016:4704426];	17400	Protein	Betatrophin	Angiopoietin-like protein 8;ANGL8;ANGPTL8;Betatrophin;C19orf80;Lipasin;Refeeding-induced fat and liver protein;RIFL;angiopoietin like 8;PRO1185;PVPA599;td-26;TD26;	SWISSPROT_AC:Q6UXH0;SWISSPROT_ID:ANGL8_HUMAN;EMBL:AC011472;EMBL:AF271350;EMBL:AY358356;EMBL:CH471106;RefSeq:NP_061157.3;ProteinModelPortal:Q6UXH0;STRING:9606.ENSP00000252453;SWISSPROT_AC_OLD:Q9NQZ1;SMR:Q6UXH0;GeneID:55908;KEGG:hsa:55908;eggNOG:ENOG410J1RV;eggNOG:ENOG410ZCIU;UniGene:Hs.534467;GO:GO:0005179;GO:GO:0005576;GO:GO:0010954;GO:GO:0019216;GO:GO:0044255;GO:GO:0044342;GO:GO:0045444;GO:GO:00…	700	Disease	Diabetic Nephropathies	Diabetic Glomerulosclerosis;Diabetic Kidney Disease;Diabetic Nephropathies;Diabetic Nephropathy;Glomerulosclerosis, Diabetic;Intracapillary Glomerulosclerosis;Kimmelstiel-Wilson Disease;Kimmelstiel-Wilson Syndrome;Nodular Glomerulosclerosis;diabetic kidney-disease;diabetic nephropathy--an;diabetic nephropathy-an;glomerulosclerosis of diabetic;kidney disease diabetic;nephropathy diabetic;nephropat…	Mesh_UI:D003928;Mesh_MN:C12.777.419.192;Mesh_MN:C13.351.968.419.192;Mesh_MN:C19.246.099.875;
277411701	ANGPTL4 -<> Diabetic Nephropathies	treatment	Pubmed central 2014:3933785;	RECOMBINANT <b>ANGPTL4</b> MUTANTS FOR TREATMENT OF <b>DIABETIC NEPHROPATHY</b> AND FSGS.[Pubmed central 2014:3933785];	17390	Protein	ANGPTL4	Angiopoietin-like protein 4;Angiopoietin-related protein 4;ANGL4;ANGPTL4;ARP4;Hepatic fibrinogen/angiopoietin-related protein;HFARP;PGAR;angiopoietin like 4;angiopoietin like protein 4;angiopoietin like-4;angiopoietin-like protein-4;angiopoietin-like-4;angiopoietin-like-protein 4;angiopoietin-related protein-4;angptl 4;angptl-4;FIAF;HARP;NL2;pp1158;TGQTL;UNQ171;	SWISSPROT_AC:Q9BY76;SWISSPROT_ID:ANGL4_HUMAN;EMBL:AB056477;EMBL:AC136469;EMBL:AF153606;EMBL:AF169312;EMBL:AF202636;EMBL:AK222489;EMBL:AK222524;EMBL:AK303269;EMBL:AY358275;EMBL:BC023647;EMBL:CH471139;RefSeq:NP_001034756.1;RefSeq:NP_647475.1;ProteinModelPortal:Q9BY76;STRING:9606.ENSP00000301455;SWISSPROT_AC_OLD:A8MY84;SWISSPROT_AC_OLD:B4E089;SWISSPROT_AC_OLD:D6W670;SWISSPROT_AC_OLD:F5H0I2;SWISSPROT…	700	Disease	Diabetic Nephropathies	Diabetic Glomerulosclerosis;Diabetic Kidney Disease;Diabetic Nephropathies;Diabetic Nephropathy;Glomerulosclerosis, Diabetic;Intracapillary Glomerulosclerosis;Kimmelstiel-Wilson Disease;Kimmelstiel-Wilson Syndrome;Nodular Glomerulosclerosis;diabetic kidney-disease;diabetic nephropathy--an;diabetic nephropathy-an;glomerulosclerosis of diabetic;kidney disease diabetic;nephropathy diabetic;nephropat…	Mesh_UI:D003928;Mesh_MN:C12.777.419.192;Mesh_MN:C13.351.968.419.192;Mesh_MN:C19.246.099.875;
277023943	ANG -<> Diabetic Nephropathies	treatment	Pubmed central 2014:4191277;	Angiotensin-converting enzyme 2 (ACE2), a homolog of ACE not inhibited by ACEi, counteracts AngII effects by hydrolyzing AngII into Angiotensin 1Ã¢Â€Â“7 (<b>Ang</b> 1Ã¢Â€Â“7), which in turn protects against <b>DKD</b> by increasing tissue triglyceride degradation and decreasing kidney weight, mesangial expansion, proteinuria, and renal fibrosis (4).[Pubmed central 2014:4191277];Angiotensin-conver…	17364	Protein	ANG	ANG;ANGI;Angiogenin;EC 3.1.27.-;Ribonuclease 5;RNase 5;RNASE5;als 9;ALS9;HEL168;RAA1;rnase v;RNASE4;	SWISSPROT_AC:P03950;SWISSPROT_ID:ANGI_HUMAN;EMBL:AF449647;EMBL:AF449648;EMBL:AF449649;EMBL:AF449650;EMBL:AF449651;EMBL:AK313989;EMBL:BC020704;EMBL:BC054880;EMBL:BC062698;EMBL:CH471078;EMBL:CR407633;EMBL:FJ236304;EMBL:M11567;RefSeq:NP_001091046.1;RefSeq:NP_001136.1;ProteinModelPortal:P03950;STRING:9606.ENSP00000336762;SWISSPROT_AC_OLD:Q05CV1;SWISSPROT_AC_OLD:Q53X86;SWISSPROT_AC_OLD:Q6P5T2;SWISSPRO…	700	Disease	Diabetic Nephropathies	Diabetic Glomerulosclerosis;Diabetic Kidney Disease;Diabetic Nephropathies;Diabetic Nephropathy;Glomerulosclerosis, Diabetic;Intracapillary Glomerulosclerosis;Kimmelstiel-Wilson Disease;Kimmelstiel-Wilson Syndrome;Nodular Glomerulosclerosis;diabetic kidney-disease;diabetic nephropathy--an;diabetic nephropathy-an;glomerulosclerosis of diabetic;kidney disease diabetic;nephropathy diabetic;nephropat…	Mesh_UI:D003928;Mesh_MN:C12.777.419.192;Mesh_MN:C13.351.968.419.192;Mesh_MN:C19.246.099.875;
31905636	Aldose reductase -<> Diabetic Nephropathies	regulation	Pubmed 2004:15270790;Pubmed 2010:19821053;Pubmed 2003:12542725;Pubmed 2003:14582038;Pubmed central 2015:4388831;	Association of <b>aldose reductase</b> gene Z+2 polymorphism with reduced susceptibility to <b>diabetic nephropathy</b> in Caucasian Type 1 diabetic patients.[Pubmed 2004:15270790];Aldose reductase (AR) has emerged as a key contributor to the diabetic nephropathy (DN), however, the mechanisms by which <b>AR</b> increases <b>DN</b> remain poorly understood.[Pubmed 2010:19821053];The objective of t…	14189	Protein	Aldose reductase	AKR1B1;Aldehyde reductase;Aldo-keto reductase family 1 member B1;Aldose reductase;ALDR;ALDR1;AR;EC 1.1.1.21;ADR;adr-type;aldehyde-reductase;aldo-keto reductase family 1 member B;aldose reductase-an;aldose-reductase;ALR2;ar-subtype;ar-type;type-ar;	SWISSPROT_AC:P15121;SWISSPROT_ID:ALDR_HUMAN;EMBL:AF032455;EMBL:AF328729;EMBL:AK313439;EMBL:BC000260;EMBL:BC005387;EMBL:BC010391;EMBL:BT019859;EMBL:CH236950;EMBL:CH471070;EMBL:CR450351;EMBL:CR542203;EMBL:J04795;EMBL:J05017;EMBL:J05474;EMBL:M34720;EMBL:M34721;EMBL:M59783;EMBL:M59856;EMBL:X15414;RefSeq:NP_001619.1;ProteinModelPortal:P15121;STRING:9606.ENSP00000285930;SWISSPROT_AC_OLD:B2R8N3;SWISSPRO…	700	Disease	Diabetic Nephropathies	Diabetic Glomerulosclerosis;Diabetic Kidney Disease;Diabetic Nephropathies;Diabetic Nephropathy;Glomerulosclerosis, Diabetic;Intracapillary Glomerulosclerosis;Kimmelstiel-Wilson Disease;Kimmelstiel-Wilson Syndrome;Nodular Glomerulosclerosis;diabetic kidney-disease;diabetic nephropathy--an;diabetic nephropathy-an;glomerulosclerosis of diabetic;kidney disease diabetic;nephropathy diabetic;nephropat…	Mesh_UI:D003928;Mesh_MN:C12.777.419.192;Mesh_MN:C13.351.968.419.192;Mesh_MN:C19.246.099.875;
275996407	Aldose reductase -<> Diabetic Nephropathies	treatment	Pubmed central 2011:3071933;	As the use of genetic knockout models might avoid the potential problems associated with the incomplete AR inhibition, non-specific inhibition or other side effects of ARIs, these models are crucial for the more definitive elucidation of the role of AR in DN and of the potential utility of <b>AR</b> inhibition in the prevention or treatment of <b>DN</b>.[Pubmed central 2011:3071933];	14189	Protein	Aldose reductase	AKR1B1;Aldehyde reductase;Aldo-keto reductase family 1 member B1;Aldose reductase;ALDR;ALDR1;AR;EC 1.1.1.21;ADR;adr-type;aldehyde-reductase;aldo-keto reductase family 1 member B;aldose reductase-an;aldose-reductase;ALR2;ar-subtype;ar-type;type-ar;	SWISSPROT_AC:P15121;SWISSPROT_ID:ALDR_HUMAN;EMBL:AF032455;EMBL:AF328729;EMBL:AK313439;EMBL:BC000260;EMBL:BC005387;EMBL:BC010391;EMBL:BT019859;EMBL:CH236950;EMBL:CH471070;EMBL:CR450351;EMBL:CR542203;EMBL:J04795;EMBL:J05017;EMBL:J05474;EMBL:M34720;EMBL:M34721;EMBL:M59783;EMBL:M59856;EMBL:X15414;RefSeq:NP_001619.1;ProteinModelPortal:P15121;STRING:9606.ENSP00000285930;SWISSPROT_AC_OLD:B2R8N3;SWISSPRO…	700	Disease	Diabetic Nephropathies	Diabetic Glomerulosclerosis;Diabetic Kidney Disease;Diabetic Nephropathies;Diabetic Nephropathy;Glomerulosclerosis, Diabetic;Intracapillary Glomerulosclerosis;Kimmelstiel-Wilson Disease;Kimmelstiel-Wilson Syndrome;Nodular Glomerulosclerosis;diabetic kidney-disease;diabetic nephropathy--an;diabetic nephropathy-an;glomerulosclerosis of diabetic;kidney disease diabetic;nephropathy diabetic;nephropat…	Mesh_UI:D003928;Mesh_MN:C12.777.419.192;Mesh_MN:C13.351.968.419.192;Mesh_MN:C19.246.099.875;
275950247	ALBU -<> Diabetic Nephropathies	regulation	Pubmed central 2015:4381030;Pubmed central 2015:4531026;Pubmed central 2016:5536722;	Microalbuminuria (30-300 milligrams of <b>albumin</b> in 24-hour urine collection) increased the risk of <b>diabetic nephropathy</b> progression up to 10 to 20 times.[Pubmed central 2015:4381030];Immunization of AGE-modified <b>albumin</b> inhibits <b>diabetic nephropathy</b> progression in diabetic mice.[Pubmed central 2015:4531026];Serum <b>albumin</b> showed a tendency to decrease with <b>diab…	14021	Protein	ALBU	ALB;ALBU;Serum albumin;albumin;hs a;hs-a;HSA;hsalpha;PRO0883;PRO0903;PRO1341;	SWISSPROT_AC:P02768;SWISSPROT_ID:ALBU_HUMAN;EMBL:A06977;EMBL:AC108157;EMBL:AF116645;EMBL:AF118090;EMBL:AF119840;EMBL:AF119890;EMBL:AF130077;EMBL:AF190168;EMBL:AF542069;EMBL:AH002596;EMBL:AY358313;EMBL:AY544124;EMBL:AY550967;EMBL:AY728024;EMBL:BC014308;EMBL:BC034023;EMBL:BC035969;EMBL:BC036003;EMBL:BC041789;EMBL:CH471057;EMBL:CR749331;EMBL:DQ986150;EMBL:EF649953;EMBL:M12523;EMBL:U22961;EMBL:V00494…	700	Disease	Diabetic Nephropathies	Diabetic Glomerulosclerosis;Diabetic Kidney Disease;Diabetic Nephropathies;Diabetic Nephropathy;Glomerulosclerosis, Diabetic;Intracapillary Glomerulosclerosis;Kimmelstiel-Wilson Disease;Kimmelstiel-Wilson Syndrome;Nodular Glomerulosclerosis;diabetic kidney-disease;diabetic nephropathy--an;diabetic nephropathy-an;glomerulosclerosis of diabetic;kidney disease diabetic;nephropathy diabetic;nephropat…	Mesh_UI:D003928;Mesh_MN:C12.777.419.192;Mesh_MN:C13.351.968.419.192;Mesh_MN:C19.246.099.875;
271311662	RAC -<> Diabetic Nephropathies	regulation	Pubmed central 2008:2494512;	In this study, we report <b>protein kinase B</b> (PKB/Akt) activation as a downstream event contributing to the pathophysiology of <b>DN</b>.[Pubmed central 2008:2494512];	13630	Protein	RAC	AKT1;EC 2.7.11.1;PKB;PKB alpha;Protein kinase B;Protein kinase B alpha;Proto-oncogene c-Akt;RAC;RAC-alpha serine/threonine-protein kinase;RAC-PK-alpha;AKT;AKT serine/threonine kinase 1;akt-isoform;akt-type;c-akt proto-oncogene;CWS6;kinase b protein;kinase rac-alpha serine/threonine-protein;kinase-rac-alpha serine/threonine-protein;pkb-a;PKB-ALPHA;PRKBA;protein kinase ba;protein kinase beta;protei…	SWISSPROT_AC:P31749;SWISSPROT_ID:AKT1_HUMAN;EMBL:AB451242;EMBL:AB451367;EMBL:AF283819;EMBL:AF283820;EMBL:AF283821;EMBL:AF283822;EMBL:AF283823;EMBL:AF283824;EMBL:AF283825;EMBL:AF283826;EMBL:AF283827;EMBL:AF283828;EMBL:AF283829;EMBL:AF283830;EMBL:AK299310;EMBL:AK314256;EMBL:AL583722;EMBL:AL590327;EMBL:BC000479;EMBL:BC084538;EMBL:M63167;EMBL:X61037;RefSeq:NP_001014431.1;RefSeq:NP_001014432.1;RefSeq:…	700	Disease	Diabetic Nephropathies	Diabetic Glomerulosclerosis;Diabetic Kidney Disease;Diabetic Nephropathies;Diabetic Nephropathy;Glomerulosclerosis, Diabetic;Intracapillary Glomerulosclerosis;Kimmelstiel-Wilson Disease;Kimmelstiel-Wilson Syndrome;Nodular Glomerulosclerosis;diabetic kidney-disease;diabetic nephropathy--an;diabetic nephropathy-an;glomerulosclerosis of diabetic;kidney disease diabetic;nephropathy diabetic;nephropat…	Mesh_UI:D003928;Mesh_MN:C12.777.419.192;Mesh_MN:C13.351.968.419.192;Mesh_MN:C19.246.099.875;
41556290	AGTR1 -<> Diabetic Nephropathies	treatment	Pubmed 2014:24225429;	Given a large body of evidence indicating anti-oxidative action of cAMP and up-regulation of cellular cAMP production by SDF-1ÃŽÂ±, the present results suggest that more powerful DPP-4 inhibition on top of <b>angiotensin II type 1 receptor</b> blockade would offer additional protection against early-stage <b>diabetic nephropathy</b> beyond that attributed to glycemic control, via reduction of ren…	12586	Protein	AGTR1	AGTR1;AGTR1A;AGTR1B;Angiotensin II type-1 receptor;AT1;AT1AR;AT1BR;AT2R1;AT2R1B;Type-1 angiotensin II receptor;1 angiotensin ii receptor;1 angiotensin ii-receptor;1 angiotensin-2 receptor;1 angiotensin-ii receptor;1 angiotensin-ii-receptor;1 receptor of angiotensin ii;1 receptor of the angiotensin ii;1-angiotensin type 2 receptor;AG2S;agtr-1;angiotensin 2 receptor type 1;angiotensin 2 type 1 rece…	SWISSPROT_AC:P30556;SWISSPROT_ID:AGTR1_HUMAN;EMBL:AF245699;EMBL:AY221090;EMBL:BC022447;EMBL:D13814;EMBL:M87290;EMBL:M91464;EMBL:M93394;EMBL:S77410;EMBL:X65699;EMBL:Z11162;RefSeq:NP_000676.1;RefSeq:NP_004826.5;RefSeq:NP_033611.1;ProteinModelPortal:P30556;STRING:9606.ENSP00000273430;SWISSPROT_AC_OLD:Q13725;SWISSPROT_AC_OLD:Q8TBK4;SMR:P30556;GeneID:185;KEGG:hsa:185;PIR:I39418;PIR:JC1104;eggNOG:ENOG4…	700	Disease	Diabetic Nephropathies	Diabetic Glomerulosclerosis;Diabetic Kidney Disease;Diabetic Nephropathies;Diabetic Nephropathy;Glomerulosclerosis, Diabetic;Intracapillary Glomerulosclerosis;Kimmelstiel-Wilson Disease;Kimmelstiel-Wilson Syndrome;Nodular Glomerulosclerosis;diabetic kidney-disease;diabetic nephropathy--an;diabetic nephropathy-an;glomerulosclerosis of diabetic;kidney disease diabetic;nephropathy diabetic;nephropat…	Mesh_UI:D003928;Mesh_MN:C12.777.419.192;Mesh_MN:C13.351.968.419.192;Mesh_MN:C19.246.099.875;
29990510	Adrenomedullin -<> Diabetic Nephropathies	regulation	Pubmed 1998:9700478;	The plasma <b>adrenomedullin</b> increased dependent on the severity of <b>diabetic nephropathy</b> and retinopathy.[Pubmed 1998:9700478];	11331	Protein	Adrenomedullin	Adrenomedullin;AM;am-an;am-type;	TMP_SWISSPROT_AC:P35318_AM;PARENT_SWISSPROT_AC:P35318;PARENT_SWISSPROT_ID:ADML_HUMAN;	700	Disease	Diabetic Nephropathies	Diabetic Glomerulosclerosis;Diabetic Kidney Disease;Diabetic Nephropathies;Diabetic Nephropathy;Glomerulosclerosis, Diabetic;Intracapillary Glomerulosclerosis;Kimmelstiel-Wilson Disease;Kimmelstiel-Wilson Syndrome;Nodular Glomerulosclerosis;diabetic kidney-disease;diabetic nephropathy--an;diabetic nephropathy-an;glomerulosclerosis of diabetic;kidney disease diabetic;nephropathy diabetic;nephropat…	Mesh_UI:D003928;Mesh_MN:C12.777.419.192;Mesh_MN:C13.351.968.419.192;Mesh_MN:C19.246.099.875;
280250590	Adrenomedullin -<> Diabetic Nephropathies	treatment	Pubmed central 2013:3728500;	Therefore, we hypothesize that endogenous <b>adrenomedullin</b> in diabetes may act to protect against the development of <b>diabetic nephropathy</b>.[Pubmed central 2013:3728500];	11331	Protein	Adrenomedullin	Adrenomedullin;AM;am-an;am-type;	TMP_SWISSPROT_AC:P35318_AM;PARENT_SWISSPROT_AC:P35318;PARENT_SWISSPROT_ID:ADML_HUMAN;	700	Disease	Diabetic Nephropathies	Diabetic Glomerulosclerosis;Diabetic Kidney Disease;Diabetic Nephropathies;Diabetic Nephropathy;Glomerulosclerosis, Diabetic;Intracapillary Glomerulosclerosis;Kimmelstiel-Wilson Disease;Kimmelstiel-Wilson Syndrome;Nodular Glomerulosclerosis;diabetic kidney-disease;diabetic nephropathy--an;diabetic nephropathy-an;glomerulosclerosis of diabetic;kidney disease diabetic;nephropathy diabetic;nephropat…	Mesh_UI:D003928;Mesh_MN:C12.777.419.192;Mesh_MN:C13.351.968.419.192;Mesh_MN:C19.246.099.875;
29990416	ADM -<> Diabetic Nephropathies	regulation	Pubmed 1998:9700478;	The plasma <b>adrenomedullin</b> increased dependent on the severity of <b>diabetic nephropathy</b> and retinopathy.[Pubmed 1998:9700478];	11330	Protein	ADM	ADM;ADML;AM;adrenomedullin;am-an;am-type;PAMP;pamp-type;	SWISSPROT_AC:P35318;SWISSPROT_ID:ADML_HUMAN;EMBL:AK312893;EMBL:BC015961;EMBL:BT006902;EMBL:CH471064;EMBL:CR541995;EMBL:D14874;EMBL:D43639;EMBL:DQ143945;EMBL:S73906;RefSeq:NP_001115.1;ProteinModelPortal:P35318;STRING:9606.ENSP00000278175;SWISSPROT_AC_OLD:B2R793;SWISSPROT_AC_OLD:D3DQV3;SWISSPROT_AC_OLD:Q6FGW2;SMR:P35318;GeneID:133;KEGG:hsa:133;PIR:JC2351;eggNOG:ENOG410IK4C;eggNOG:ENOG41120TV;UniGen…	700	Disease	Diabetic Nephropathies	Diabetic Glomerulosclerosis;Diabetic Kidney Disease;Diabetic Nephropathies;Diabetic Nephropathy;Glomerulosclerosis, Diabetic;Intracapillary Glomerulosclerosis;Kimmelstiel-Wilson Disease;Kimmelstiel-Wilson Syndrome;Nodular Glomerulosclerosis;diabetic kidney-disease;diabetic nephropathy--an;diabetic nephropathy-an;glomerulosclerosis of diabetic;kidney disease diabetic;nephropathy diabetic;nephropat…	Mesh_UI:D003928;Mesh_MN:C12.777.419.192;Mesh_MN:C13.351.968.419.192;Mesh_MN:C19.246.099.875;
280250529	ADM -<> Diabetic Nephropathies	treatment	Pubmed central 2013:3728500;	Therefore, we hypothesize that endogenous <b>adrenomedullin</b> in diabetes may act to protect against the development of <b>diabetic nephropathy</b>.[Pubmed central 2013:3728500];	11330	Protein	ADM	ADM;ADML;AM;adrenomedullin;am-an;am-type;PAMP;pamp-type;	SWISSPROT_AC:P35318;SWISSPROT_ID:ADML_HUMAN;EMBL:AK312893;EMBL:BC015961;EMBL:BT006902;EMBL:CH471064;EMBL:CR541995;EMBL:D14874;EMBL:D43639;EMBL:DQ143945;EMBL:S73906;RefSeq:NP_001115.1;ProteinModelPortal:P35318;STRING:9606.ENSP00000278175;SWISSPROT_AC_OLD:B2R793;SWISSPROT_AC_OLD:D3DQV3;SWISSPROT_AC_OLD:Q6FGW2;SMR:P35318;GeneID:133;KEGG:hsa:133;PIR:JC2351;eggNOG:ENOG410IK4C;eggNOG:ENOG41120TV;UniGen…	700	Disease	Diabetic Nephropathies	Diabetic Glomerulosclerosis;Diabetic Kidney Disease;Diabetic Nephropathies;Diabetic Nephropathy;Glomerulosclerosis, Diabetic;Intracapillary Glomerulosclerosis;Kimmelstiel-Wilson Disease;Kimmelstiel-Wilson Syndrome;Nodular Glomerulosclerosis;diabetic kidney-disease;diabetic nephropathy--an;diabetic nephropathy-an;glomerulosclerosis of diabetic;kidney disease diabetic;nephropathy diabetic;nephropat…	Mesh_UI:D003928;Mesh_MN:C12.777.419.192;Mesh_MN:C13.351.968.419.192;Mesh_MN:C19.246.099.875;
41560188	Adiponectin -<> Diabetic Nephropathies	regulation	Pubmed 2015:26064982;Pubmed 2014:24217637;Pubmed central 2015:4443755;	Plasma <b>adiponectin</b> levels increased significantly with severity of <b>diabetic nephropathy</b> (P = 0.002), on the contrary to ox-LDL which decreased with disease severity (P &lt; 0.001).[Pubmed 2015:26064982];Serum <b>adiponectin</b> increased with the <b>diabetic nephropathy</b> stage (p = 0.007).[Pubmed 2014:24217637];Plasma <b>adiponectin</b> levels increased significantly with severit…	11281	Protein	Adiponectin	30 kDa adipocyte complement-related protein;ACDC;ACRP30;ADIPO;Adipocyte complement-related 30 kDa protein;Adipocyte, C1q and collagen domain-containing protein;Adiponectin;ADIPOQ;Adipose most abundant gene transcript 1 protein;apM-1;APM1;GBP28;Gelatin-binding protein;30-kda adipocyte complement-related protein;acrp 30;acrp-30;adiponectin, C1Q and collagen domain containing;adiponectin--an;adipone…	SWISSPROT_AC:Q15848;SWISSPROT_ID:ADIPO_HUMAN;EMBL:AB012165;EMBL:AJ131460;EMBL:AJ131461;EMBL:BC054496;EMBL:BC096308;EMBL:BC096309;EMBL:BC096310;EMBL:BC096311;EMBL:D45371;RefSeq:NP_001171271.1;RefSeq:NP_004788.1;ProteinModelPortal:Q15848;STRING:9606.ENSP00000320709;SWISSPROT_AC_OLD:Q58EX9;SMR:Q15848;GeneID:9370;KEGG:hsa:9370;PIR:JC4708;eggNOG:ENOG410IHSJ;eggNOG:ENOG4111F5K;UniGene:Hs.80485;GO:GO:00…	700	Disease	Diabetic Nephropathies	Diabetic Glomerulosclerosis;Diabetic Kidney Disease;Diabetic Nephropathies;Diabetic Nephropathy;Glomerulosclerosis, Diabetic;Intracapillary Glomerulosclerosis;Kimmelstiel-Wilson Disease;Kimmelstiel-Wilson Syndrome;Nodular Glomerulosclerosis;diabetic kidney-disease;diabetic nephropathy--an;diabetic nephropathy-an;glomerulosclerosis of diabetic;kidney disease diabetic;nephropathy diabetic;nephropat…	Mesh_UI:D003928;Mesh_MN:C12.777.419.192;Mesh_MN:C13.351.968.419.192;Mesh_MN:C19.246.099.875;
41999756	Adiponectin -<> Diabetic Nephropathies	treatment	Pubmed 2014:24744899;Pubmed central 2014:3966238;Pubmed central 2010:2911582;	Thus, <b>adiponectin</b> has therapeutic implications in the prevention of progression of <b>diabetic nephropathy</b>.[Pubmed 2014:24744899];Thus, <b>adiponectin</b> has therapeutic implications in the prevention of progression of <b>diabetic nephropathy</b>.[Pubmed central 2014:3966238];The benefits of <b>adiponectin</b> in the prevention of <b>DN</b> are of major interest.[Pubmed central 2010:2…	11281	Protein	Adiponectin	30 kDa adipocyte complement-related protein;ACDC;ACRP30;ADIPO;Adipocyte complement-related 30 kDa protein;Adipocyte, C1q and collagen domain-containing protein;Adiponectin;ADIPOQ;Adipose most abundant gene transcript 1 protein;apM-1;APM1;GBP28;Gelatin-binding protein;30-kda adipocyte complement-related protein;acrp 30;acrp-30;adiponectin, C1Q and collagen domain containing;adiponectin--an;adipone…	SWISSPROT_AC:Q15848;SWISSPROT_ID:ADIPO_HUMAN;EMBL:AB012165;EMBL:AJ131460;EMBL:AJ131461;EMBL:BC054496;EMBL:BC096308;EMBL:BC096309;EMBL:BC096310;EMBL:BC096311;EMBL:D45371;RefSeq:NP_001171271.1;RefSeq:NP_004788.1;ProteinModelPortal:Q15848;STRING:9606.ENSP00000320709;SWISSPROT_AC_OLD:Q58EX9;SMR:Q15848;GeneID:9370;KEGG:hsa:9370;PIR:JC4708;eggNOG:ENOG410IHSJ;eggNOG:ENOG4111F5K;UniGene:Hs.80485;GO:GO:00…	700	Disease	Diabetic Nephropathies	Diabetic Glomerulosclerosis;Diabetic Kidney Disease;Diabetic Nephropathies;Diabetic Nephropathy;Glomerulosclerosis, Diabetic;Intracapillary Glomerulosclerosis;Kimmelstiel-Wilson Disease;Kimmelstiel-Wilson Syndrome;Nodular Glomerulosclerosis;diabetic kidney-disease;diabetic nephropathy--an;diabetic nephropathy-an;glomerulosclerosis of diabetic;kidney disease diabetic;nephropathy diabetic;nephropat…	Mesh_UI:D003928;Mesh_MN:C12.777.419.192;Mesh_MN:C13.351.968.419.192;Mesh_MN:C19.246.099.875;
280265510	CCRL1 -<> Diabetic Nephropathies	regulation	Pubmed central 2016:4699014;	Elimination of <b>ACKR2</b> greatly reduced <b>DN</b> in OVE26 mice, an established DN model.[Pubmed central 2016:4699014];The primary finding of this study was that <b>ACKR2</b> deletion dramatically reduced <b>DN</b>.[Pubmed central 2016:4699014];	7162	Protein	CCRL1	ACKR4;Atypical chemokine receptor 4;C-C chemokine receptor type 11;C-C CKR-11;CC chemokine receptor-like 1;CC-CKR-11;CCBP2;CCR-11;CCR11;CCRL1;CCX CKR;VSHK1;cc chemokine receptor like 1;CCR10;CCX-CKR;CKR-11;PPR1;	SWISSPROT_AC:Q9NPB9;SWISSPROT_ID:ACKR4_HUMAN;EMBL:AF110640;EMBL:AF193507;EMBL:AF233281;EMBL:AK313923;EMBL:AY221094;EMBL:BC069438;RefSeq:NP_057641.1;RefSeq:NP_848540.1;ProteinModelPortal:Q9NPB9;STRING:9606.ENSP00000249887;SWISSPROT_AC_OLD:B2R9U7;GeneID:51554;KEGG:hsa:51554;eggNOG:ENOG410IFS2;eggNOG:ENOG4111EXQ;UniGene:Hs.310512;UniGene:Hs.743547;GO:GO:0004950;GO:GO:0005044;GO:GO:0005769;GO:GO:0005…	700	Disease	Diabetic Nephropathies	Diabetic Glomerulosclerosis;Diabetic Kidney Disease;Diabetic Nephropathies;Diabetic Nephropathy;Glomerulosclerosis, Diabetic;Intracapillary Glomerulosclerosis;Kimmelstiel-Wilson Disease;Kimmelstiel-Wilson Syndrome;Nodular Glomerulosclerosis;diabetic kidney-disease;diabetic nephropathy--an;diabetic nephropathy-an;glomerulosclerosis of diabetic;kidney disease diabetic;nephropathy diabetic;nephropat…	Mesh_UI:D003928;Mesh_MN:C12.777.419.192;Mesh_MN:C13.351.968.419.192;Mesh_MN:C19.246.099.875;
44659480	ACKR2 -<> Diabetic Nephropathies	regulation	Pubmed 2016:26798651;Pubmed central 2016:4699014;	Elimination of <b>ACKR2</b> greatly reduced <b>DN</b> in OVE26 mice, an established DN model.[Pubmed 2016:26798651];Elimination of <b>ACKR2</b> greatly reduced <b>DN</b> in OVE26 mice, an established DN model.[Pubmed central 2016:4699014];The primary finding of this study was that <b>ACKR2</b> deletion dramatically reduced <b>DN</b>.[Pubmed central 2016:4699014];	7155	Protein	ACKR2	ACKR2;Atypical chemokine receptor 2;C-C chemokine receptor D6;CCBP2;CCR10;Chemokine receptor CCR-10;Chemokine receptor CCR-9;Chemokine-binding protein 2;Chemokine-binding protein D6;CMKBR9;D6;atypical chemokine receptor-2;ccr10 chemokine receptor;CCR9;ccr9 chemokine receptor;chemokine binding protein 2;chemokine binding protein d6;chemokine binding protein-2;chemokine receptor ccr10;chemokine rec…	SWISSPROT_AC:O00590;SWISSPROT_ID:ACKR2_HUMAN;EMBL:AK313561;EMBL:AY262687;EMBL:BC008816;EMBL:BC011631;EMBL:BC020558;EMBL:BC101629;EMBL:BC112045;EMBL:BT006800;EMBL:U94888;EMBL:Y12815;RefSeq:NP_001287.2;ProteinModelPortal:O00590;STRING:9606.ENSP00000273145;SWISSPROT_AC_OLD:B2R8Y8;SWISSPROT_AC_OLD:O00537;SWISSPROT_AC_OLD:Q53YA1;SWISSPROT_AC_OLD:Q86UN9;SWISSPROT_AC_OLD:Q96A02;GeneID:1238;KEGG:hsa:1238…	700	Disease	Diabetic Nephropathies	Diabetic Glomerulosclerosis;Diabetic Kidney Disease;Diabetic Nephropathies;Diabetic Nephropathy;Glomerulosclerosis, Diabetic;Intracapillary Glomerulosclerosis;Kimmelstiel-Wilson Disease;Kimmelstiel-Wilson Syndrome;Nodular Glomerulosclerosis;diabetic kidney-disease;diabetic nephropathy--an;diabetic nephropathy-an;glomerulosclerosis of diabetic;kidney disease diabetic;nephropathy diabetic;nephropat…	Mesh_UI:D003928;Mesh_MN:C12.777.419.192;Mesh_MN:C13.351.968.419.192;Mesh_MN:C19.246.099.875;
34012818	ACE -<> Diabetic Nephropathies	treatment	Pubmed 2006:16873772;	Of the patients receiving <b>ACE</b> inhibitor/ARB therapy or with known <b>DKD</b>, 63% were tested for albuminuria.[Pubmed 2006:16873772];	6617	Protein	ACE	ACE;Angiotensin-converting enzyme;CD143 antigen;DCP;DCP1;Dipeptidyl carboxypeptidase I;EC 3.2.1.-;EC 3.4.15.1;Kininase II;ace--an;ACE1;angiotensin I converting enzyme;cd 143;CD143;dipeptidyl carboxypeptidase 1;dipeptidyl carboxypeptidase-1;dipeptidyl carboxypeptidase-i;dipeptidyl-carboxypeptidase i;kininase 2;kininase ii-type;kininase type ii;kininase-ii;	SWISSPROT_AC:P12821;SWISSPROT_ID:ACE_HUMAN;EMBL:AB208971;EMBL:AC113554;EMBL:AF118569;EMBL:AK301988;EMBL:AY436326;EMBL:EU332840;EMBL:J04144;EMBL:M26657;EMBL:X16295;RefSeq:NP_000780.1;RefSeq:NP_001171528.1;RefSeq:NP_690043.1;ProteinModelPortal:P12821;STRING:9606.ENSP00000290866;SWISSPROT_AC_OLD:B0LPF0;SWISSPROT_AC_OLD:B4DXI3;SWISSPROT_AC_OLD:E7EU16;SWISSPROT_AC_OLD:P22966;SWISSPROT_AC_OLD:Q53YX9;SW…	700	Disease	Diabetic Nephropathies	Diabetic Glomerulosclerosis;Diabetic Kidney Disease;Diabetic Nephropathies;Diabetic Nephropathy;Glomerulosclerosis, Diabetic;Intracapillary Glomerulosclerosis;Kimmelstiel-Wilson Disease;Kimmelstiel-Wilson Syndrome;Nodular Glomerulosclerosis;diabetic kidney-disease;diabetic nephropathy--an;diabetic nephropathy-an;glomerulosclerosis of diabetic;kidney disease diabetic;nephropathy diabetic;nephropat…	Mesh_UI:D003928;Mesh_MN:C12.777.419.192;Mesh_MN:C13.351.968.419.192;Mesh_MN:C19.246.099.875;
36746524	ACE2 -<> Diabetic Nephropathies	regulation	Pubmed 2015:25287898;Pubmed 2010:19934006;Pubmed central 2010:2809962;	Urinary <b>angiotensin-converting enzyme 2</b> increases in <b>diabetic nephropathy</b> by angiotensin II type 1 receptor blocker olmesartan.[Pubmed 2015:25287898];Human recombinant <b>ACE2</b> reduces the progression of <b>diabetic nephropathy</b>.[Pubmed 2010:19934006];Human Recombinant <b>ACE2</b> Reduces the Progression of <b>Diabetic Nephropathy</b>.[Pubmed central 2010:2809962];	6378	Protein	ACE2	ACE-related carboxypeptidase;ACE2;ACEH;Angiotensin-converting enzyme 2;Angiotensin-converting enzyme homolog;EC 3.4.17.23;Metalloprotease MPROT15;angiotensin -converting enzyme 2;angiotensin 1 converting enzyme 2;angiotensin 1-converting enzyme 2;angiotensin converting enzyme 2;angiotensin converting enzyme ii;angiotensin converting enzyme type 2;angiotensin converting enzyme-2;angiotensin conver…	SWISSPROT_AC:Q9BYF1;SWISSPROT_ID:ACE2_HUMAN;EMBL:AB046569;EMBL:AB193259;EMBL:AB193260;EMBL:AF241254;EMBL:AF291820;EMBL:AL110224;EMBL:AY217547;EMBL:AY358714;EMBL:AY623811;EMBL:BC039902;EMBL:BC048094;EMBL:CH471074;EMBL:E39033;EMBL:GQ262784;RefSeq:NP_068576.1;ProteinModelPortal:Q9BYF1;STRING:9606.ENSP00000252519;SWISSPROT_AC_OLD:C7ECU1;SWISSPROT_AC_OLD:Q6UWP0;SWISSPROT_AC_OLD:Q86WT0;SWISSPROT_AC_OLD…	700	Disease	Diabetic Nephropathies	Diabetic Glomerulosclerosis;Diabetic Kidney Disease;Diabetic Nephropathies;Diabetic Nephropathy;Glomerulosclerosis, Diabetic;Intracapillary Glomerulosclerosis;Kimmelstiel-Wilson Disease;Kimmelstiel-Wilson Syndrome;Nodular Glomerulosclerosis;diabetic kidney-disease;diabetic nephropathy--an;diabetic nephropathy-an;glomerulosclerosis of diabetic;kidney disease diabetic;nephropathy diabetic;nephropat…	Mesh_UI:D003928;Mesh_MN:C12.777.419.192;Mesh_MN:C13.351.968.419.192;Mesh_MN:C19.246.099.875;
38895641	ACE2 -<> Diabetic Nephropathies	treatment	Pubmed 2012:22113528;Pubmed 2017:28688122;Pubmed central 2010:2809962;	Studies using recombinant ACE2 have shown the ability of ACE2 to rapidly metabolize Ang II in vivo and form the basis for future studies to examine the potential of <b>ACE2</b> amplification in the therapy of <b>diabetic kidney disease</b> and cardiovascular disease.[Pubmed 2012:22113528];Recently the potential role of recombinant <b>ACE2</b> administration in preventing <b>diabetic nephropathy</…	6378	Protein	ACE2	ACE-related carboxypeptidase;ACE2;ACEH;Angiotensin-converting enzyme 2;Angiotensin-converting enzyme homolog;EC 3.4.17.23;Metalloprotease MPROT15;angiotensin -converting enzyme 2;angiotensin 1 converting enzyme 2;angiotensin 1-converting enzyme 2;angiotensin converting enzyme 2;angiotensin converting enzyme ii;angiotensin converting enzyme type 2;angiotensin converting enzyme-2;angiotensin conver…	SWISSPROT_AC:Q9BYF1;SWISSPROT_ID:ACE2_HUMAN;EMBL:AB046569;EMBL:AB193259;EMBL:AB193260;EMBL:AF241254;EMBL:AF291820;EMBL:AL110224;EMBL:AY217547;EMBL:AY358714;EMBL:AY623811;EMBL:BC039902;EMBL:BC048094;EMBL:CH471074;EMBL:E39033;EMBL:GQ262784;RefSeq:NP_068576.1;ProteinModelPortal:Q9BYF1;STRING:9606.ENSP00000252519;SWISSPROT_AC_OLD:C7ECU1;SWISSPROT_AC_OLD:Q6UWP0;SWISSPROT_AC_OLD:Q86WT0;SWISSPROT_AC_OLD…	700	Disease	Diabetic Nephropathies	Diabetic Glomerulosclerosis;Diabetic Kidney Disease;Diabetic Nephropathies;Diabetic Nephropathy;Glomerulosclerosis, Diabetic;Intracapillary Glomerulosclerosis;Kimmelstiel-Wilson Disease;Kimmelstiel-Wilson Syndrome;Nodular Glomerulosclerosis;diabetic kidney-disease;diabetic nephropathy--an;diabetic nephropathy-an;glomerulosclerosis of diabetic;kidney disease diabetic;nephropathy diabetic;nephropat…	Mesh_UI:D003928;Mesh_MN:C12.777.419.192;Mesh_MN:C13.351.968.419.192;Mesh_MN:C19.246.099.875;
27532719	Diabetic Nephropathies -- ACE	association	Pubmed 2006:16873772;Pubmed 2001:11867868;Pubmed 2002:11756350;Pubmed 2002:12147786;Pubmed 2012:21942443;Pubmed 2015:25227524;Pubmed 2015:25646040;Pubmed 2015:25932264;Pubmed 2014:25587546;Pubmed 2011:20853144;Pubmed 1996:8854649;Pubmed 1999:10099885;Pubmed 1999:10499884;Pubmed 2017:28271690;Pubmed central 2015:4579315;Pubmed central 2008:2518508;Pubmed central 2009:2669070;Pubmed central 2013:38…	Of the patients receiving <b>ACE</b> inhibitor/ARB therapy or with known <b>DKD</b>, 63% were tested for albuminuria.[Pubmed 2006:16873772];Association between <b>ACE</b> gene polymorphism and <b>diabetic nephropathy</b> in South Indian patients.[Pubmed 2001:11867868];Our findings are in keeping with several earlier studies showing a strong association of the D allele of the <b>ACE</b> gene with …	700	Disease	Diabetic Nephropathies	Diabetic Glomerulosclerosis;Diabetic Kidney Disease;Diabetic Nephropathies;Diabetic Nephropathy;Glomerulosclerosis, Diabetic;Intracapillary Glomerulosclerosis;Kimmelstiel-Wilson Disease;Kimmelstiel-Wilson Syndrome;Nodular Glomerulosclerosis;diabetic kidney-disease;diabetic nephropathy--an;diabetic nephropathy-an;glomerulosclerosis of diabetic;kidney disease diabetic;nephropathy diabetic;nephropat…	Mesh_UI:D003928;Mesh_MN:C12.777.419.192;Mesh_MN:C13.351.968.419.192;Mesh_MN:C19.246.099.875;	4341139	Gene	ACE	ACE;ACE1;angiotensin I converting enzyme;CD143;DCP;DCP1;ace--an;Angiotensin-converting enzyme;cd 143;CD143 antigen;dipeptidyl carboxypeptidase 1;Dipeptidyl carboxypeptidase I;dipeptidyl carboxypeptidase-1;dipeptidyl carboxypeptidase-i;dipeptidyl-carboxypeptidase i;EC 3.2.1.-;EC 3.4.15.1;kininase 2;Kininase II;kininase ii-type;kininase type ii;kininase-ii;	SWISSPROT_AC:P12821;SWISSPROT_ID:ACE_HUMAN;GeneID:1636;Ensembl:ENSG00000159640;Ensembl:ENSG00000264813;HGNC:HGNC:2707;MIM:106180;Vega:OTTHUMG00000154927;Vega:OTTHUMG00000178900;protein_accession:AAA51684.1;protein_accession:AAA60611.1;protein_accession:AAD14360.1;protein_accession:AAD28560.1;protein_accession:AAD28561.1;protein_accession:AAP03651.1;protein_accession:AAP13243.1;protein_accession:A…
27533047	Diabetic Nephropathies -- AGT	association	Pubmed 2013:24174882;Pubmed 2013:24284398;Pubmed 2002:12270765;Pubmed 2015:25529203;Pubmed 2000:10907125;Pubmed 2011:21406182;Pubmed 1996:8596493;Pubmed 1996:8772723;Pubmed 1996:8918618;Pubmed 2009:18849600;Pubmed 2009:19884815;Pubmed 1999:10352194;Pubmed 1999:10514536;Pubmed 1999:11717948;Pubmed 2003:12728975;Pubmed 1998:9461232;Pubmed central 2015:4491239;Pubmed central 2014:3904885;Pubmed cent…	To investigate the importance of urinary <b>angiotensinogen</b> in <b>diabetic nephropathy</b>, we compared the urinary levels of angiotensinogen, albumin, and ÃŽÂ±1-microglobulin.[Pubmed 2013:24174882];To investigate the importance of urinary <b>angiotensinogen</b> in <b>diabetic nephropathy</b>, we compared the urinary levels of angiotensinogen, albumin, and ÃƒÂŽÃ‚Â±1-microglobulin.[Pubmed 2013…	700	Disease	Diabetic Nephropathies	Diabetic Glomerulosclerosis;Diabetic Kidney Disease;Diabetic Nephropathies;Diabetic Nephropathy;Glomerulosclerosis, Diabetic;Intracapillary Glomerulosclerosis;Kimmelstiel-Wilson Disease;Kimmelstiel-Wilson Syndrome;Nodular Glomerulosclerosis;diabetic kidney-disease;diabetic nephropathy--an;diabetic nephropathy-an;glomerulosclerosis of diabetic;kidney disease diabetic;nephropathy diabetic;nephropat…	Mesh_UI:D003928;Mesh_MN:C12.777.419.192;Mesh_MN:C13.351.968.419.192;Mesh_MN:C19.246.099.875;	4339955	Gene	AGT	AGT;angiotensinogen;ANHU;SERPINA8;ANGT;chain-angiotensinogen;Serpin A8;	SWISSPROT_AC:P01019;SWISSPROT_ID:ANGT_HUMAN;GeneID:183;Ensembl:ENSG00000135744;HGNC:HGNC:333;MIM:106150;Vega:OTTHUMG00000037757;protein_accession:AAA51679.1;protein_accession:AAA51731.1;protein_accession:AAA52282.1;protein_accession:AAD14287.1;protein_accession:AAD14288.1;protein_accession:AAH11519.1;protein_accession:AAP35497.1;protein_accession:AAR03501.1;protein_accession:ABM81942.1;protein_ac…
27533724	Diabetic Nephropathies -- AKR1B1	association	Pubmed 2006:16545977;Pubmed 2001:11231353;Pubmed 2001:11703436;Pubmed 2004:15270790;Pubmed 2011:21267539;Pubmed 2010:19821053;Pubmed 2010:20336588;Pubmed 1999:10027585;Pubmed 1997:9000706;Pubmed 2003:12542725;Pubmed 2003:14582038;Pubmed 1998:9709964;Pubmed 2016:27894247;Pubmed 2017:27894247;Pubmed central 2015:4388831;Pubmed central 2015:4445876;Pubmed central 2015:4631338;Pubmed central 2014:402…	The -106C&gt;T polymorphism in the promoter region of the <b>aldose reductase</b> (AR) gene has been shown to be associated with the susceptibility to <b>diabetic nephropathy</b> in type 2 diabetes, but the findings regarding the occurrence of diabetic retinopathy are conflicting.[Pubmed 2006:16545977];These results suggest that the GLUT1 gene together with the <b>aldose reductase</b> gene are as…	700	Disease	Diabetic Nephropathies	Diabetic Glomerulosclerosis;Diabetic Kidney Disease;Diabetic Nephropathies;Diabetic Nephropathy;Glomerulosclerosis, Diabetic;Intracapillary Glomerulosclerosis;Kimmelstiel-Wilson Disease;Kimmelstiel-Wilson Syndrome;Nodular Glomerulosclerosis;diabetic kidney-disease;diabetic nephropathy--an;diabetic nephropathy-an;glomerulosclerosis of diabetic;kidney disease diabetic;nephropathy diabetic;nephropat…	Mesh_UI:D003928;Mesh_MN:C12.777.419.192;Mesh_MN:C13.351.968.419.192;Mesh_MN:C19.246.099.875;	4339994	Gene	AKR1B1	ADR;AKR1B1;aldo-keto reductase family 1 member B;ALDR1;ALR2;AR;adr-type;Aldehyde reductase;aldehyde-reductase;Aldo-keto reductase family 1 member B1;Aldose reductase;aldose reductase-an;aldose-reductase;ALDR;ar-subtype;ar-type;EC 1.1.1.21;type-ar;	SWISSPROT_AC:P15121;SWISSPROT_ID:ALDR_HUMAN;GeneID:231;Ensembl:ENSG00000085662;HGNC:HGNC:381;MIM:103880;Vega:OTTHUMG00000155322;protein_accession:AAA35560.1;protein_accession:AAA35561.1;protein_accession:AAA51712.1;protein_accession:AAA51713.1;protein_accession:AAA51714.1;protein_accession:AAA51715.1;protein_accession:AAB61992.1;protein_accession:AAB88851.1;protein_accession:AAH00260.1;protein_ac…
27534676	Diabetic Nephropathies -- AGTR1	association	Pubmed:12500539;Pubmed 2013:23505107;Pubmed 2012:21607620;Pubmed 2014:24225429;Pubmed 2011:21316998;Pubmed 1997:9371475;Pubmed 2017:28271690;Pubmed central 2014:4151998;Pubmed central 2017:5389972;Pubmed central 2017:5454992;Pubmed central 2017:5635681;	Polymorphic tetranucleotide microsatellites D3S1512, D3S1744, D3S1550, and D3S232 were used to study the association of chromosome region 3q21-q25 neighboring the <b>angiotensin II receptor type 1</b> gene (AT2R1) with <b>diabetic nephropathy</b> (DN) in diabetes mellitus type 1 (DM1).[Pubmed:12500539];To investigate whether the <b>angiotensin II type I receptor</b> gene (AGTR1) A1166C polymorphi…	700	Disease	Diabetic Nephropathies	Diabetic Glomerulosclerosis;Diabetic Kidney Disease;Diabetic Nephropathies;Diabetic Nephropathy;Glomerulosclerosis, Diabetic;Intracapillary Glomerulosclerosis;Kimmelstiel-Wilson Disease;Kimmelstiel-Wilson Syndrome;Nodular Glomerulosclerosis;diabetic kidney-disease;diabetic nephropathy--an;diabetic nephropathy-an;glomerulosclerosis of diabetic;kidney disease diabetic;nephropathy diabetic;nephropat…	Mesh_UI:D003928;Mesh_MN:C12.777.419.192;Mesh_MN:C13.351.968.419.192;Mesh_MN:C19.246.099.875;	4339956	Gene	AGTR1	AG2S;AGTR1;AGTR1B;angiotensin II receptor type 1;AT1;AT1AR;AT1B;AT1BR;AT1R;AT2R1;HAT1R;1 angiotensin ii receptor;1 angiotensin ii-receptor;1 angiotensin-2 receptor;1 angiotensin-ii receptor;1 angiotensin-ii-receptor;1 receptor of angiotensin ii;1 receptor of the angiotensin ii;1-angiotensin type 2 receptor;agtr-1;AGTR1A;angiotensin 2 receptor type 1;angiotensin 2 type 1 receptor;angiotensin ii -r…	SWISSPROT_AC:P30556;SWISSPROT_ID:AGTR1_HUMAN;GeneID:185;Ensembl:ENSG00000144891;HGNC:HGNC:336;MIM:106165;Vega:OTTHUMG00000159503;protein_accession:AAA35535.1;protein_accession:AAA35569.1;protein_accession:AAA58370.1;protein_accession:AAB34644.1;protein_accession:AAB35647.1;protein_accession:AAF70464.1;protein_accession:AAH22447.1;protein_accession:AAH68494.1;protein_accession:AAO65968.1;protein_a…
27538217	Diabetic Nephropathies -- MTHFR	association	Pubmed:10765003;Pubmed 2001:11484165;Pubmed 2013:23822721;Pubmed 2013:23846111;Pubmed 2013:24308218;Pubmed 2004:14737040;Pubmed 2012:21942443;Pubmed 2012:22056717;Pubmed 2007:16828193;Pubmed 2007:17354258;Pubmed 2000:11015479;Pubmed 2011:21380725;Pubmed 2010:20524928;Pubmed 2003:12784186;Pubmed 2003:12897091;Pubmed central 2013:3841513;	In the present study, we recruited 173 of Japanese type II diabetic patients with proliferative diabetic retinopathy who would be exposed to long-term hyperglycemia, and examined the contribution of the <b>MTHFR</b> gene polymorphism to the development of <b>diabetic nephropathy</b> as microangiopathy.[Pubmed:10765003];No association between <b>MTHFR</b> gene polymorphism and <b>diabetic nephropa…	700	Disease	Diabetic Nephropathies	Diabetic Glomerulosclerosis;Diabetic Kidney Disease;Diabetic Nephropathies;Diabetic Nephropathy;Glomerulosclerosis, Diabetic;Intracapillary Glomerulosclerosis;Kimmelstiel-Wilson Disease;Kimmelstiel-Wilson Syndrome;Nodular Glomerulosclerosis;diabetic kidney-disease;diabetic nephropathy--an;diabetic nephropathy-an;glomerulosclerosis of diabetic;kidney disease diabetic;nephropathy diabetic;nephropat…	Mesh_UI:D003928;Mesh_MN:C12.777.419.192;Mesh_MN:C13.351.968.419.192;Mesh_MN:C19.246.099.875;	4343431	Gene	MTHFR	methylenetetrahydrofolate reductase;MTHFR;EC 1.5.1.20;methylenetetrahydrofolate-reductase;MTHR;	SWISSPROT_AC:P42898;SWISSPROT_ID:MTHR_HUMAN;GeneID:4524;Ensembl:ENSG00000177000;HGNC:HGNC:7436;MIM:607093;Vega:OTTHUMG00000002277;protein_accession:AAA74440.2;protein_accession:AAD17965.1;protein_accession:AAG33979.1;protein_accession:AAH53509.1;protein_accession:AAL17646.1;protein_accession:AAL17647.1;protein_accession:AAL17648.1;protein_accession:AAL17649.1;protein_accession:AAL17650.1;protein_…
27538567	Diabetic Nephropathies -- CD44	association	Pubmed 1999:10586428;	Lack of association between the <b>heparan sulfate proteoglycan</b> gene polymorphism and <b>diabetic nephropathy</b> in Japanese NIDDM with proliferative diabetic retinopathy.[Pubmed 1999:10586428];Recently, a BamHI restriction fragment length polymorphism (RFLP) in the <b>HSPG</b> gene (HSPG2) was reported to be associated with <b>diabetic nephropathy</b> in Caucasian insulin-dependent diabetes…	700	Disease	Diabetic Nephropathies	Diabetic Glomerulosclerosis;Diabetic Kidney Disease;Diabetic Nephropathies;Diabetic Nephropathy;Glomerulosclerosis, Diabetic;Intracapillary Glomerulosclerosis;Kimmelstiel-Wilson Disease;Kimmelstiel-Wilson Syndrome;Nodular Glomerulosclerosis;diabetic kidney-disease;diabetic nephropathy--an;diabetic nephropathy-an;glomerulosclerosis of diabetic;kidney disease diabetic;nephropathy diabetic;nephropat…	Mesh_UI:D003928;Mesh_MN:C12.777.419.192;Mesh_MN:C13.351.968.419.192;Mesh_MN:C19.246.099.875;	4340590	Gene	CD44	CD44;CD44 molecule (Indian blood group);CDW44;CSPG8;ECMR-III;HCELL;HUTCH-I;IN;LHR;MC56;MDU2;MDU3;MIC4;Pgp1;antigen cd44;CD44 antigen;Epican;Extracellular matrix receptor III;GP90 lymphocyte homing/adhesion receptor;Heparan sulfate proteoglycan;heparan sulfate proteoglycan-type;heparan sulfate-proteoglycan;heparan- sulfate proteoglycan;heparan-sulfate proteoglycan;heparan-sulfate-proteoglycan;Herm…	SWISSPROT_AC:P16070;SWISSPROT_ID:CD44_HUMAN;GeneID:960;Ensembl:ENSG00000026508;HGNC:HGNC:1681;MIM:107269;Vega:OTTHUMG00000044388;protein_accession:AAA35674.1;protein_accession:AAA36138.1;protein_accession:AAA51950.1;protein_accession:AAA82949.1;protein_accession:AAB13622.1;protein_accession:AAB13623.1;protein_accession:AAB13624.1;protein_accession:AAB13625.1;protein_accession:AAB13626.1;protein_a…
27539160	Diabetic Nephropathies -- NOS3	association	Pubmed 2013:23594559;Pubmed 2013:24603156;Pubmed 2015:25227524;Pubmed 2008:18090675;Pubmed 2000:10741691;Pubmed 2000:10868974;Pubmed 2014:24433471;Pubmed 2014:25296103;Pubmed 2014:25371905;Pubmed central 2014:3900462;Pubmed central 2014:4296700;Pubmed central 2017:5668268;Pubmed central 2010:3034040;Pubmed central 2013:3783645;	Also, we demonstrated that <b>eNOS</b> 4a or 894T allele alone increased the risk of developing <b>DN</b> but this effect was modified by the concomitant presence of both alleles.[Pubmed 2013:23594559];We ascertained the significant effect of the <b>NOS3</b> 894G&gt;T variant on <b>DN</b> progression and occurrence of major cardiovascular event in T2DM subjects.[Pubmed 2013:24603156];We have prev…	700	Disease	Diabetic Nephropathies	Diabetic Glomerulosclerosis;Diabetic Kidney Disease;Diabetic Nephropathies;Diabetic Nephropathy;Glomerulosclerosis, Diabetic;Intracapillary Glomerulosclerosis;Kimmelstiel-Wilson Disease;Kimmelstiel-Wilson Syndrome;Nodular Glomerulosclerosis;diabetic kidney-disease;diabetic nephropathy--an;diabetic nephropathy-an;glomerulosclerosis of diabetic;kidney disease diabetic;nephropathy diabetic;nephropat…	Mesh_UI:D003928;Mesh_MN:C12.777.419.192;Mesh_MN:C13.351.968.419.192;Mesh_MN:C19.246.099.875;	4343688	Gene	NOS3	ECNOS;eNOS;nitric oxide synthase 3;NOS3;cNOS;constitutive isoform of nos;Constitutive NOS;constitutive type of nos;constitutive-nos;constitutive-type nos;EC 1.14.13.39;ec nos;EC-NOS;endothelial isoform of nos;Endothelial NOS;endothelial nos-isoform;endothelial type nos;endothelial-nos;endothelial-type nos;nitric oxide synthase iii;nitric oxide synthase isoform iii;nitric oxide synthase isoform, t…	SWISSPROT_AC:P29474;SWISSPROT_ID:NOS3_HUMAN;GeneID:4846;Ensembl:ENSG00000164867;HGNC:HGNC:7876;MIM:163729;Vega:OTTHUMG00000158343;protein_accession:AAA36364.1;protein_accession:AAA36365.1;protein_accession:AAA36372.1;protein_accession:AAA36373.1;protein_accession:AAA36374.1;protein_accession:AAB87083.1;protein_accession:AAD14336.1;protein_accession:AAH63294.1;protein_accession:AAH69465.1;protein_…
27541958	Diabetic Nephropathies -- SLC2A1	association	Pubmed 2006:16515729;Pubmed 2001:11168944;Pubmed 2001:11718055;Pubmed 2002:12086959;Pubmed 2015:25701507;Pubmed 2009:19822956;Pubmed 2005:15682272;Pubmed 2005:15717166;Pubmed central 2015:4491579;	Role for <b>GLUT1</b> in <b>diabetic glomerulosclerosis</b>.[Pubmed 2006:16515729];The results of this study in Caucasian patients with type 2 diabetes indicate that the XbaI(-) allele in the <b>GLUT1</b> gene protects against the development of <b>diabetic nephropathy</b>.[Pubmed 2001:11168944];These findings have led us closer to the identification of therapeutic approaches to abort <b>GLUT 1</…	700	Disease	Diabetic Nephropathies	Diabetic Glomerulosclerosis;Diabetic Kidney Disease;Diabetic Nephropathies;Diabetic Nephropathy;Glomerulosclerosis, Diabetic;Intracapillary Glomerulosclerosis;Kimmelstiel-Wilson Disease;Kimmelstiel-Wilson Syndrome;Nodular Glomerulosclerosis;diabetic kidney-disease;diabetic nephropathy--an;diabetic nephropathy-an;glomerulosclerosis of diabetic;kidney disease diabetic;nephropathy diabetic;nephropat…	Mesh_UI:D003928;Mesh_MN:C12.777.419.192;Mesh_MN:C13.351.968.419.192;Mesh_MN:C19.246.099.875;	4345055	Gene	SLC2A1	CSE;DYT17;DYT18;DYT9;EIG12;GLUT;GLUT-1;GLUT1;GLUT1DS;HTLVR;PED;SDCHCN;SLC2A1;solute carrier family 2 member 1;cse-an;glucose transporter of hepg2;Glucose transporter type 1, erythrocyte/brain;glut -1;glut 1;glut i;glut isoform 1;glut isoform-1;glut- 1;glut- i;glut-1-type;glut-type;GTR1;HepG2 glucose transporter;hepg2 glucose-transporter;hepg2-type glucose transporter;ped-type;Solute carrier famil…	SWISSPROT_AC:P11166;SWISSPROT_ID:GTR1_HUMAN;GeneID:6513;Ensembl:ENSG00000117394;HGNC:HGNC:11005;MIM:138140;MIM:143090;Vega:OTTHUMG00000007657;protein_accession:AAA52571.1;protein_accession:AAB61084.1;protein_accession:AAC28635.1;protein_accession:AAI18591.1;protein_accession:AAI21805.1;protein_accession:AAK56795.1;protein_accession:BAD92224.1;protein_accession:BAF85480.1;protein_accession:BAG3531…
27546051	Diabetic Nephropathies -- APOE	association	Pubmed:12243365;Pubmed:16933203;Pubmed 2013:24163986;Pubmed 2000:11096142;Pubmed 2011:21500980;Pubmed central 2014:4166221;Pubmed central 2012:3598169;	These findings imply that <b>apo E</b> polymorphism is apparently related to the development of <b>DN</b> in type 2 diabetes in Taiwan.[Pubmed:12243365];Thus, the <b>apo E</b> gene polymorphism may be associated with <b>DN</b>.[Pubmed:12243365];<b>Apo E</b> gene polymorphism on development of <b>diabetic nephropathy</b>.[Pubmed:16933203];In conclusion, the present prospective study indicates that…	700	Disease	Diabetic Nephropathies	Diabetic Glomerulosclerosis;Diabetic Kidney Disease;Diabetic Nephropathies;Diabetic Nephropathy;Glomerulosclerosis, Diabetic;Intracapillary Glomerulosclerosis;Kimmelstiel-Wilson Disease;Kimmelstiel-Wilson Syndrome;Nodular Glomerulosclerosis;diabetic kidney-disease;diabetic nephropathy--an;diabetic nephropathy-an;glomerulosclerosis of diabetic;kidney disease diabetic;nephropathy diabetic;nephropat…	Mesh_UI:D003928;Mesh_MN:C12.777.419.192;Mesh_MN:C13.351.968.419.192;Mesh_MN:C19.246.099.875;	4340090	Gene	APOE	AD2;APO-E;APOE;ApoE4;apolipoprotein E;LDLCQ5;LPG;apo e;apoe 4;apoe type 4;apoe-4;apoe-isoform;apoe-type;apolipoprotein e-type;apolipoprotein-e;e - apolipoprotein;e apolipoprotein;	SWISSPROT_AC:P02649;SWISSPROT_ID:APOE_HUMAN;GeneID:348;Ensembl:ENSG00000130203;HGNC:HGNC:613;MIM:107741;Vega:OTTHUMG00000128901;protein_accession:AAB59397.1;protein_accession:AAB59518.1;protein_accession:AAB59546.1;protein_accession:AAD02505.1;protein_accession:AAG27089.1;protein_accession:AAH03557.1;protein_accession:AAL82810.1;protein_accession:ABM83474.1;protein_accession:ABM86685.1;protein_ac…
27546487	Diabetic Nephropathies -- ENPP1	association	Pubmed 2002:12147786;Pubmed 2009:19506043;Pubmed 2003:14514598;Pubmed central 2010:3681160;	Our data suggest that, in type 1 diabetic patients, the ACE and the <b>PC-1</b> genes interact in increasing the individual risk of having a faster <b>DN</b> progression.[Pubmed 2002:12147786];We reported previously, in type 1 diabetic patients, an association between faster <b>DN</b> progression and the <b>PC-1</b> gene Q121 variant, which associates with insulin resistance in non-diabetic subje…	700	Disease	Diabetic Nephropathies	Diabetic Glomerulosclerosis;Diabetic Kidney Disease;Diabetic Nephropathies;Diabetic Nephropathy;Glomerulosclerosis, Diabetic;Intracapillary Glomerulosclerosis;Kimmelstiel-Wilson Disease;Kimmelstiel-Wilson Syndrome;Nodular Glomerulosclerosis;diabetic kidney-disease;diabetic nephropathy--an;diabetic nephropathy-an;glomerulosclerosis of diabetic;kidney disease diabetic;nephropathy diabetic;nephropat…	Mesh_UI:D003928;Mesh_MN:C12.777.419.192;Mesh_MN:C13.351.968.419.192;Mesh_MN:C19.246.099.875;	4343946	Gene	ENPP1	ARHR2;COLED;ectonucleotide pyrophosphatase/phosphodiesterase 1;ENPP1;M6S1;NPP1;NPPS;PC-1;PCA1;PDNP1;E-NPP 1;ectonucleotide pyrophosphatase/ phosphodiesterase 1;Ectonucleotide pyrophosphatase/phosphodiesterase family member 1;ectonucleotide pyrophosphatase/phosphodiesterase i;ectonucleotide pyrophosphatase/phosphodiesterase-1;ectonucleotide pyrophosphatase/phosphodiesterase1;ectonucleotide-pyropho…	SWISSPROT_AC:P22413;SWISSPROT_ID:ENPP1_HUMAN;GeneID:5167;Ensembl:ENSG00000197594;HGNC:HGNC:3356;MIM:173335;Vega:OTTHUMG00000015572;protein_accession:AAA63237.1;protein_accession:AAD38420.1;protein_accession:AAD38421.1;protein_accession:AAF36094.1;protein_accession:AAH59375.2;protein_accession:BAA02054.1;protein_accession:BAA97562.1;protein_accession:BAG37385.1;protein_accession:CAC39442.1;protein…
27546513	Diabetic Nephropathies -- PKD1	association	Pubmed 2002:12147786;Pubmed 2003:14514598;	Our data suggest that, in type 1 diabetic patients, the ACE and the <b>PC-1</b> genes interact in increasing the individual risk of having a faster <b>DN</b> progression.[Pubmed 2002:12147786];We reported previously, in type 1 diabetic patients, an association between faster <b>DN</b> progression and the <b>PC-1</b> gene Q121 variant, which associates with insulin resistance in non-diabetic subje…	700	Disease	Diabetic Nephropathies	Diabetic Glomerulosclerosis;Diabetic Kidney Disease;Diabetic Nephropathies;Diabetic Nephropathy;Glomerulosclerosis, Diabetic;Intracapillary Glomerulosclerosis;Kimmelstiel-Wilson Disease;Kimmelstiel-Wilson Syndrome;Nodular Glomerulosclerosis;diabetic kidney-disease;diabetic nephropathy--an;diabetic nephropathy-an;glomerulosclerosis of diabetic;kidney disease diabetic;nephropathy diabetic;nephropat…	Mesh_UI:D003928;Mesh_MN:C12.777.419.192;Mesh_MN:C13.351.968.419.192;Mesh_MN:C19.246.099.875;	4344066	Gene	PKD1	PBP;Pc-1;PKD1;polycystin 1, transient receptor potential channel interacting;TRPP1;Autosomal dominant polycystic kidney disease 1 protein;pc 1;pc i;pc type 1;pc type i;pc-i;PC1;polycystin -1;polycystin 1;polycystin 1-type;Polycystin-1;polycystin1;	SWISSPROT_AC:P98161;SWISSPROT_ID:PKD1_HUMAN;GeneID:5310;Ensembl:ENSG00000008710;HGNC:HGNC:9008;MIM:601313;Vega:OTTHUMG00000155795;protein_accession:AAB59488.1;protein_accession:AAC34211.1;protein_accession:AAC37576.1;protein_accession:AAC41765.1;protein_accession:AAC50128.1;protein_accession:ACN97591.1;protein_accession:ACN97592.1;protein_accession:ACN97593.1;protein_accession:AIT52087.1;protein_…
27546556	Diabetic Nephropathies -- TPD52	association	Pubmed 2002:12147786;Pubmed 2003:14514598;	Our data suggest that, in type 1 diabetic patients, the ACE and the <b>PC-1</b> genes interact in increasing the individual risk of having a faster <b>DN</b> progression.[Pubmed 2002:12147786];We reported previously, in type 1 diabetic patients, an association between faster <b>DN</b> progression and the <b>PC-1</b> gene Q121 variant, which associates with insulin resistance in non-diabetic subje…	700	Disease	Diabetic Nephropathies	Diabetic Glomerulosclerosis;Diabetic Kidney Disease;Diabetic Nephropathies;Diabetic Nephropathy;Glomerulosclerosis, Diabetic;Intracapillary Glomerulosclerosis;Kimmelstiel-Wilson Disease;Kimmelstiel-Wilson Syndrome;Nodular Glomerulosclerosis;diabetic kidney-disease;diabetic nephropathy--an;diabetic nephropathy-an;glomerulosclerosis of diabetic;kidney disease diabetic;nephropathy diabetic;nephropat…	Mesh_UI:D003928;Mesh_MN:C12.777.419.192;Mesh_MN:C13.351.968.419.192;Mesh_MN:C19.246.099.875;	4345633	Gene	TPD52	D52;hD52;N8L;PC-1;PrLZ;TPD52;tumor protein D52;d 52;d-5-2;d-52;hd 52;n8 protein;pc 1;pc i;pc type 1;pc type i;pc-i;Protein N8;	SWISSPROT_AC:P55327;SWISSPROT_ID:TPD52_HUMAN;GeneID:7163;Ensembl:ENSG00000076554;HGNC:HGNC:12005;MIM:604068;Vega:OTTHUMG00000164565;protein_accession:AAB36475.1;protein_accession:AAC50183.1;protein_accession:AAH18117.1;protein_accession:AAO22156.1;protein_accession:AAV38251.1;protein_accession:ABM81958.1;protein_accession:ABM85137.1;protein_accession:ACY08776.1;protein_accession:ACY08777.1;protei…
27546818	Diabetic Nephropathies -- DCN	association	Pubmed 2002:12187087;Pubmed central 2015:4430919;Pubmed central 2012:3416581;Pubmed central 2016:4834116;	We have examined the relationship between the 179/183/185 polymorphism of the <b>Decorin</b> gene and the progression of <b>diabetic nephropathy</b>.[Pubmed 2002:12187087];<b>Decorin</b> deficiency results in a much more severe <b>diabetic nephropathy</b> in mice with streptozotocin induced diabetes [28].[Pubmed central 2015:4430919];Indeed, it has been shown that <b>decorin</b> deficiency result…	700	Disease	Diabetic Nephropathies	Diabetic Glomerulosclerosis;Diabetic Kidney Disease;Diabetic Nephropathies;Diabetic Nephropathy;Glomerulosclerosis, Diabetic;Intracapillary Glomerulosclerosis;Kimmelstiel-Wilson Disease;Kimmelstiel-Wilson Syndrome;Nodular Glomerulosclerosis;diabetic kidney-disease;diabetic nephropathy--an;diabetic nephropathy-an;glomerulosclerosis of diabetic;kidney disease diabetic;nephropathy diabetic;nephropat…	Mesh_UI:D003928;Mesh_MN:C12.777.419.192;Mesh_MN:C13.351.968.419.192;Mesh_MN:C19.246.099.875;	4341138	Gene	DCN	CSCD;DCN;decorin;DSPG2;PG40;PGII;PGS2;SLRR1B;Bone proteoglycan II;decorin-subtype;decorin-type;dspg-ii;pg 4-0;pg-40;PG-S2;pgii-type;pgs 2;pgs-2;	SWISSPROT_AC:P07585;SWISSPROT_ID:PGS2_HUMAN;GeneID:1634;Ensembl:ENSG00000011465;HGNC:HGNC:2705;MIM:125255;Vega:OTTHUMG00000169998;protein_accession:AAA52301.1;protein_accession:AAB60901.1;protein_accession:AAD44713.1;protein_accession:AAD44714.1;protein_accession:AAD44715.1;protein_accession:AAF61437.1;protein_accession:AAF61438.1;protein_accession:AAH05322.1;protein_accession:AAL92176.1;protein_…
27548523	Diabetic Nephropathies -- CCL5	association	Pubmed 2003:12610055;Pubmed central 2009:2735638;Pubmed central 2007:2693807;	<b>RANTES</b> promoter genotype is associated with <b>diabetic nephropathy</b> in type 2 diabetic subjects.[Pubmed 2003:12610055];Recent studies showed that <b>RANTES</b> promoter genotype was associated with <b>diabetic nephropathy</b> in type 2 diabetic subjects [22], late onset asthma [21] atopic dermatitis [23], and progression of AIDS [24, 25].[Pubmed central 2009:2735638];We hypothesized th…	700	Disease	Diabetic Nephropathies	Diabetic Glomerulosclerosis;Diabetic Kidney Disease;Diabetic Nephropathies;Diabetic Nephropathy;Glomerulosclerosis, Diabetic;Intracapillary Glomerulosclerosis;Kimmelstiel-Wilson Disease;Kimmelstiel-Wilson Syndrome;Nodular Glomerulosclerosis;diabetic kidney-disease;diabetic nephropathy--an;diabetic nephropathy-an;glomerulosclerosis of diabetic;kidney disease diabetic;nephropathy diabetic;nephropat…	Mesh_UI:D003928;Mesh_MN:C12.777.419.192;Mesh_MN:C13.351.968.419.192;Mesh_MN:C19.246.099.875;	4344915	Gene	CCL5	C-C motif chemokine ligand 5;CCL5;D17S136E;eoCP;RANTES;SCYA5;SIS-delta;SISd;TCP228;C-C motif chemokine 5;c-c motif chemokine ligand type 5;ccl 5;ccl-5;chemokine c-c motif ligand 5;Eosinophil chemotactic cytokine;eosinophil-chemotactic cytokine;scya-5;small inducible cytokine a5;Small-inducible cytokine A5;T cell-specific protein P228;T-cell-specific protein RANTES;	SWISSPROT_AC:P13501;SWISSPROT_ID:CCL5_HUMAN;GeneID:6352;Ensembl:ENSG00000271503;HGNC:HGNC:10632;MIM:187011;Vega:OTTHUMG00000188396;protein_accession:AAA36725.1;protein_accession:AAC03541.1;protein_accession:AAC63331.1;protein_accession:AAD14942.1;protein_accession:AAF73070.1;protein_accession:AAH08600.1;protein_accession:AAY22177.1;protein_accession:ABB69929.1;protein_accession:ABM82416.1;protein…
27548781	Diabetic Nephropathies -- NPHS1	association	Pubmed 2004:14736962;Pubmed 2012:22615747;Pubmed 2014:24529330;Pubmed 2014:25789166;Pubmed 2003:12631336;Pubmed central 2015:4405832;Pubmed central 2015:4491239;Pubmed central 2015:4531026;Pubmed central 2015:4568378;Pubmed central 2012:3355157;Pubmed central 2012:3410252;Pubmed central 2017:5324021;Pubmed central 2017:5461910;Pubmed central 2017:5471573;Pubmed central 2017:5565226;Pubmed central…	Expression of human <b>nephrin</b> mRNA in <b>diabetic nephropathy</b>.[Pubmed 2004:14736962];Dysregulated <b>nephrin</b> in <b>diabetic nephropathy</b> of type 2 diabetes: a cross sectional study.[Pubmed 2012:22615747];Claudin 1 and <b>nephrin</b> label cellular crescents in <b>diabetic glomerulosclerosis</b>.[Pubmed 2014:24529330];The most common clinical conditions for which urine <b>nephrin</…	700	Disease	Diabetic Nephropathies	Diabetic Glomerulosclerosis;Diabetic Kidney Disease;Diabetic Nephropathies;Diabetic Nephropathy;Glomerulosclerosis, Diabetic;Intracapillary Glomerulosclerosis;Kimmelstiel-Wilson Disease;Kimmelstiel-Wilson Syndrome;Nodular Glomerulosclerosis;diabetic kidney-disease;diabetic nephropathy--an;diabetic nephropathy-an;glomerulosclerosis of diabetic;kidney disease diabetic;nephropathy diabetic;nephropat…	Mesh_UI:D003928;Mesh_MN:C12.777.419.192;Mesh_MN:C13.351.968.419.192;Mesh_MN:C19.246.099.875;	4343707	Gene	NPHS1	CNF;nephrin;NPHN;NPHS1;NPHS1, nephrin;nphs 1;nphs-1;nphs-i;Renal glomerulus-specific cell adhesion receptor;	SWISSPROT_AC:O60500;SWISSPROT_ID:NPHN_HUMAN;GeneID:4868;Ensembl:ENSG00000161270;HGNC:HGNC:7908;MIM:602716;Vega:OTTHUMG00000180689;protein_accession:AAB80768.1;protein_accession:AAC39687.1;protein_accession:AAF36451.1;protein_accession:AAG17141.1;protein_accession:AAI56196.1;protein_accession:AAI56936.1;protein_accession:ACH99862.1;protein_accession:AME15535.1;protein_accession:AME15536.1;protein_…
27550503	Diabetic Nephropathies -- DEFB1	association	Pubmed 2003:14521940;	These data suggest that overexpression of <b>beta-defensin-1</b> mRNA may play a role in <b>diabetic nephropathy</b>.[Pubmed 2003:14521940];	700	Disease	Diabetic Nephropathies	Diabetic Glomerulosclerosis;Diabetic Kidney Disease;Diabetic Nephropathies;Diabetic Nephropathy;Glomerulosclerosis, Diabetic;Intracapillary Glomerulosclerosis;Kimmelstiel-Wilson Disease;Kimmelstiel-Wilson Syndrome;Nodular Glomerulosclerosis;diabetic kidney-disease;diabetic nephropathy--an;diabetic nephropathy-an;glomerulosclerosis of diabetic;kidney disease diabetic;nephropathy diabetic;nephropat…	Mesh_UI:D003928;Mesh_MN:C12.777.419.192;Mesh_MN:C13.351.968.419.192;Mesh_MN:C19.246.099.875;	4341171	Gene	DEFB1	BD1;DEFB-1;DEFB1;DEFB101;defensin beta 1;HBD1;bd 1;bd i;bd subtype i;bd type 1;bd type i;bd type-i;BD-1;bd-i;bd-type i;beta defensin 1;beta defensin-1;beta defensin1;beta-defensin -1;Beta-defensin 1;beta-defensin type 1;beta-defensin-1;beta-defensin1;defb 1;defbeta1;defensin beta-1;defensin beta1;Defensin, beta 1;defensin-beta1;defensinbeta1;hbd 1;hBD-1;	SWISSPROT_AC:P60022;SWISSPROT_ID:DEFB1_HUMAN;GeneID:1672;Ensembl:ENSG00000164825;HGNC:HGNC:2766;MIM:602056;Vega:OTTHUMG00000090367;protein_accession:AAB49758.1;protein_accession:AAC51728.1;protein_accession:AAH33298.1;protein_accession:AAH47677.1;protein_accession:ADQ33019.1;protein_accession:BAC56888.1;protein_accession:CAA63405.1;protein_accession:CAA90650.1;protein_accession:EAW80482.1;protein…
27550924	Diabetic Nephropathies -- SLC12A3	association	Pubmed 2003:14578305;Pubmed 2005:15915338;	The results implicated that substitution of Arg913 to Gln in the <b>SLC12A3</b> gene might reduce the risk to develop <b>diabetic nephropathy</b> and suggested that the gene product might be a potential target for the prevention or treatment of this disease.[Pubmed 2003:14578305];The <b>SLC12A3</b> +78A(+) genotype may have a protective effect against the development and/or progression of <b>diab…	700	Disease	Diabetic Nephropathies	Diabetic Glomerulosclerosis;Diabetic Kidney Disease;Diabetic Nephropathies;Diabetic Nephropathy;Glomerulosclerosis, Diabetic;Intracapillary Glomerulosclerosis;Kimmelstiel-Wilson Disease;Kimmelstiel-Wilson Syndrome;Nodular Glomerulosclerosis;diabetic kidney-disease;diabetic nephropathy--an;diabetic nephropathy-an;glomerulosclerosis of diabetic;kidney disease diabetic;nephropathy diabetic;nephropat…	Mesh_UI:D003928;Mesh_MN:C12.777.419.192;Mesh_MN:C13.351.968.419.192;Mesh_MN:C19.246.099.875;	4345097	Gene	SLC12A3	NCC;NCCT;SLC12A3;solute carrier family 12 member 3;TSC;Na-Cl cotransporter;Na-Cl symporter;na-cl-cotransporter;S12A3;thiazide sensitive sodium chloride cotransporter;thiazide- sensitive sodium chloride cotransporter;thiazide- sensitive sodium-chloride cotransporter;thiazide-sensitive sodium chloride cotransporter;Thiazide-sensitive sodium-chloride cotransporter;	SWISSPROT_AC:P55017;SWISSPROT_ID:S12A3_HUMAN;GeneID:6559;Ensembl:ENSG00000070915;HGNC:HGNC:10912;MIM:600968;Vega:OTTHUMG00000133284;protein_accession:AAC50355.1;protein_accession:AAI11851.1;protein_accession:AAK38112.1;protein_accession:CAA62613.1;protein_accession:CCQ42979.1;protein_accession:EAW82888.1;protein_accession:EAW82889.1;protein_accession:EAW82890.1;protein_accession:EAW82891.1;protei…
27552211	Diabetic Nephropathies -- PDGFRA	association	Pubmed 2004:15067514;	The percentages of cells positive for PDGF-A and <b>PDGFR-Alpha</b> mRNA in <b>DN</b> were similar to those in NHK.[Pubmed 2004:15067514];	700	Disease	Diabetic Nephropathies	Diabetic Glomerulosclerosis;Diabetic Kidney Disease;Diabetic Nephropathies;Diabetic Nephropathy;Glomerulosclerosis, Diabetic;Intracapillary Glomerulosclerosis;Kimmelstiel-Wilson Disease;Kimmelstiel-Wilson Syndrome;Nodular Glomerulosclerosis;diabetic kidney-disease;diabetic nephropathy--an;diabetic nephropathy-an;glomerulosclerosis of diabetic;kidney disease diabetic;nephropathy diabetic;nephropat…	Mesh_UI:D003928;Mesh_MN:C12.777.419.192;Mesh_MN:C13.351.968.419.192;Mesh_MN:C19.246.099.875;	4343937	Gene	PDGFRA	CD140A;PDGFR-2;PDGFR2;PDGFRA;platelet derived growth factor receptor alpha;alpha platelet derived growth factor receptor;Alpha platelet-derived growth factor receptor;alpha receptor of platelet-derived growth factor;alpha type platelet derived growth factor receptor;alpha-platelet derived growth factor receptor;alpha-platelet-derived growth factor receptor;Alpha-type platelet-derived growth facto…	SWISSPROT_AC:P16234;SWISSPROT_ID:PGFRA_HUMAN;GeneID:5156;Ensembl:ENSG00000134853;HGNC:HGNC:8803;MIM:173490;Vega:OTTHUMG00000128699;protein_accession:AAA60048.1;protein_accession:AAA96715.1;protein_accession:AAH15186.1;protein_accession:AAH63414.1;protein_accession:BAA08742.1;protein_accession:BAG38166.1;protein_accession:CAJ33669.1;protein_accession:CAJ33686.1;protein_accession:CAN37625.1;protein…
27559640	Diabetic Nephropathies -- MEP1B	association	Pubmed 2005:16133184;	<b>Meprin beta</b> metalloprotease gene polymorphisms associated with <b>diabetic nephropathy</b> in the Pima Indians.[Pubmed 2005:16133184];The present study demonstrates significant within-family association for SNPs in <b>MEP1B</b> gene with <b>diabetic nephropathy</b>.[Pubmed 2005:16133184];This investigation tested the hypothesis that variations in the structural or regulatory regions of the…	700	Disease	Diabetic Nephropathies	Diabetic Glomerulosclerosis;Diabetic Kidney Disease;Diabetic Nephropathies;Diabetic Nephropathy;Glomerulosclerosis, Diabetic;Intracapillary Glomerulosclerosis;Kimmelstiel-Wilson Disease;Kimmelstiel-Wilson Syndrome;Nodular Glomerulosclerosis;diabetic kidney-disease;diabetic nephropathy--an;diabetic nephropathy-an;glomerulosclerosis of diabetic;kidney disease diabetic;nephropathy diabetic;nephropat…	Mesh_UI:D003928;Mesh_MN:C12.777.419.192;Mesh_MN:C13.351.968.419.192;Mesh_MN:C19.246.099.875;	4343246	Gene	MEP1B	MEP1B;meprin A subunit beta;EC 3.4.24.63;Endopeptidase-2;Meprin B;meprin beta;meprin-b;meprin-beta;meprinbeta;N-benzoyl-L-tyrosyl-P-amino-benzoic acid hydrolase subunit beta;PABA peptide hydrolase;PPH beta;pphbeta;	SWISSPROT_AC:Q16820;SWISSPROT_ID:MEP1B_HUMAN;GeneID:4225;Ensembl:ENSG00000141434;HGNC:HGNC:7020;MIM:600389;Vega:OTTHUMG00000179708;protein_accession:AAI36560.1;protein_accession:AAI44245.1;protein_accession:AAU05377.1;protein_accession:CAA57107.1;protein_accession:EAX01284.1;protein_accession:EAX01285.1;protein_accession:NP_001295100.1;protein_accession:NP_005916.2;protein_accession:Q16820.3;prot…
27561160	Diabetic Nephropathies -- CTGF	association	Pubmed 2006:16373901;Pubmed 2001:11563971;Pubmed 2013:24192280;Pubmed 2004:15345671;Pubmed 2002:12239232;Pubmed 2012:22586581;Pubmed 2012:22976296;Pubmed 2015:26171399;Pubmed 2007:17264876;Pubmed 2010:21234125;Pubmed 2009:19255250;Pubmed 2009:19409809;Pubmed 2003:15012739;Pubmed 2016:27364355;Pubmed 2017:28370212;Pubmed central 2015:4431870;Pubmed central 2015:4485941;Pubmed central 2015:4572424;…	The observed association of U-CTGF with UAE and glomerular filtration rate might reflect a role of <b>CTGF</b> as progression promoter in <b>diabetic nephropathy</b>.[Pubmed 2006:16373901];Role of <b>connective tissue growth factor</b> in the pathogenesis of <b>diabetic nephropathy</b>.[Pubmed 2001:11563971];Urine <b>CTGF</b> may be a good marker for the prediction of <b>diabetic nephropathy</b>.…	700	Disease	Diabetic Nephropathies	Diabetic Glomerulosclerosis;Diabetic Kidney Disease;Diabetic Nephropathies;Diabetic Nephropathy;Glomerulosclerosis, Diabetic;Intracapillary Glomerulosclerosis;Kimmelstiel-Wilson Disease;Kimmelstiel-Wilson Syndrome;Nodular Glomerulosclerosis;diabetic kidney-disease;diabetic nephropathy--an;diabetic nephropathy-an;glomerulosclerosis of diabetic;kidney disease diabetic;nephropathy diabetic;nephropat…	Mesh_UI:D003928;Mesh_MN:C12.777.419.192;Mesh_MN:C13.351.968.419.192;Mesh_MN:C19.246.099.875;	4341023	Gene	CTGF	CCN2;connective tissue growth factor;CTGF;HCS24;IGFBP8;NOV2;CCN family member 2;connective tissue-growth factor;connective-tissue growth factor;connective-tissue growth-factor;factor connective tissue growth;growth factor connective tissue;growth factor of connective tissue;growth factor of the connective tissue;hcs 24;Hypertrophic chondrocyte-specific protein 24;IBP-8;IGF-binding protein 8;IGFBP…	SWISSPROT_AC:P29279;SWISSPROT_ID:CTGF_HUMAN;GeneID:1490;Ensembl:ENSG00000118523;HGNC:HGNC:2500;MIM:121009;Vega:OTTHUMG00000015573;protein_accession:AAA75378.1;protein_accession:AAA91279.1;protein_accession:AAH87839.1;protein_accession:AAK60505.1;protein_accession:AAK60506.1;protein_accession:AAK60507.1;protein_accession:AAQ95223.1;protein_accession:AAS55639.1;protein_accession:AAV38597.1;protein_…
27566689	Diabetic Nephropathies -- HP	association	Pubmed 2007:17220636;Pubmed 2007:17822661;Pubmed 2014:24658196;Pubmed 2016:28514126;	Association between <b>haptoglobin</b> gene variants and <b>diabetic nephropathy</b>: haptoglobin polymorphism in nephropathy susceptibility.[Pubmed 2007:17220636];The aim of the present study was to investigate the association between <b>haptoglobin</b> (Hp) gene polymorphism and the occurrence of <b>diabetic nephropathy</b> in patients with type 2 diabetes mellitus and to find a possible link b…	700	Disease	Diabetic Nephropathies	Diabetic Glomerulosclerosis;Diabetic Kidney Disease;Diabetic Nephropathies;Diabetic Nephropathy;Glomerulosclerosis, Diabetic;Intracapillary Glomerulosclerosis;Kimmelstiel-Wilson Disease;Kimmelstiel-Wilson Syndrome;Nodular Glomerulosclerosis;diabetic kidney-disease;diabetic nephropathy--an;diabetic nephropathy-an;glomerulosclerosis of diabetic;kidney disease diabetic;nephropathy diabetic;nephropat…	Mesh_UI:D003928;Mesh_MN:C12.777.419.192;Mesh_MN:C13.351.968.419.192;Mesh_MN:C19.246.099.875;	4342480	Gene	HP	BP;haptoglobin;HP;HP2ALPHA2;HPA1S;haptoglobin--an;haptoglobin-type;HPT;hpt-type;Zonulin;	SWISSPROT_AC:P00738;SWISSPROT_ID:HPT_HUMAN;GeneID:3240;Ensembl:ENSG00000257017;HGNC:HGNC:5141;MIM:140100;Vega:OTTHUMG00000173009;protein_accession:AAA52684.1;protein_accession:AAA52685.1;protein_accession:AAA52687.1;protein_accession:AAA88078.1;protein_accession:AAA88080.1;protein_accession:AAC27432.1;protein_accession:AAH17862.1;protein_accession:AAH58031.1;protein_accession:AAH70299.1;protein_a…
27569385	Diabetic Nephropathies -- CNDP1	association	Pubmed 2012:22706107;Pubmed 2007:17601991;Pubmed 2010:20332346;Pubmed 2016:27834323;Pubmed central 2017:5434468;Pubmed central 2010:2874718;Pubmed central 2010:3034040;Pubmed central 2016:5116895;Pubmed central 2013:3546962;	The role of <b>CNDP1</b> gene polymorphism in the development of <b>diabetic nephropathy</b> and non-diabetic chronic kidney disease is discussed.[Pubmed 2012:22706107];Recently, we demonstrated that a polymorphism in exon 2 of the <b>serum carnosinase</b> (CNDP1) gene is associated with susceptibility to developing <b>diabetic nephropathy</b>.[Pubmed 2007:17601991];Association between <b>CNDP1</…	700	Disease	Diabetic Nephropathies	Diabetic Glomerulosclerosis;Diabetic Kidney Disease;Diabetic Nephropathies;Diabetic Nephropathy;Glomerulosclerosis, Diabetic;Intracapillary Glomerulosclerosis;Kimmelstiel-Wilson Disease;Kimmelstiel-Wilson Syndrome;Nodular Glomerulosclerosis;diabetic kidney-disease;diabetic nephropathy--an;diabetic nephropathy-an;glomerulosclerosis of diabetic;kidney disease diabetic;nephropathy diabetic;nephropat…	Mesh_UI:D003928;Mesh_MN:C12.777.419.192;Mesh_MN:C13.351.968.419.192;Mesh_MN:C19.246.099.875;	4356115	Gene	CNDP1	carnosine dipeptidase 1;CN1;CNDP1;CPGL2;HsT2308;Beta-Ala-His dipeptidase;carnosine dipeptidase i;carnosine dipeptidase-1;CNDP dipeptidase 1;EC 3.4.13.20;Glutamate carboxypeptidase-like protein 2;Serum carnosinase;	SWISSPROT_AC:Q96KN2;SWISSPROT_ID:CNDP1_HUMAN;GeneID:84735;Ensembl:ENSG00000150656;HGNC:HGNC:20675;MIM:609064;Vega:OTTHUMG00000132852;protein_accession:AAI10296.1;protein_accession:AAI13513.1;protein_accession:AAI17123.1;protein_accession:AAQ89116.1;protein_accession:ADR83013.1;protein_accession:BAF82605.1;protein_accession:BAG64692.1;protein_accession:CAC40015.1;protein_accession:CAD10388.1;prote…
27577472	Diabetic Nephropathies -- XYLT2	association	Pubmed 2008:18789912;	Identification of a <b>xylosyltransferase II</b> gene haplotype marker for <b>diabetic nephropathy</b> in type 1 diabetes.[Pubmed 2008:18789912];	700	Disease	Diabetic Nephropathies	Diabetic Glomerulosclerosis;Diabetic Kidney Disease;Diabetic Nephropathies;Diabetic Nephropathy;Glomerulosclerosis, Diabetic;Intracapillary Glomerulosclerosis;Kimmelstiel-Wilson Disease;Kimmelstiel-Wilson Syndrome;Nodular Glomerulosclerosis;diabetic kidney-disease;diabetic nephropathy--an;diabetic nephropathy-an;glomerulosclerosis of diabetic;kidney disease diabetic;nephropathy diabetic;nephropat…	Mesh_UI:D003928;Mesh_MN:C12.777.419.192;Mesh_MN:C13.351.968.419.192;Mesh_MN:C19.246.099.875;	4354108	Gene	XYLT2	PXYLT2;SOS;XT-II;XT2;xylosyltransferase 2;xylT-II;XYLT2;EC 2.4.2.26;Peptide O-xylosyltransferase 1;sos-type;Xylosyltransferase II;xylosyltransferase-ii;	SWISSPROT_AC:Q9H1B5;SWISSPROT_ID:XYLT2_HUMAN;GeneID:64132;Ensembl:ENSG00000015532;HGNC:HGNC:15517;MIM:608125;Vega:OTTHUMG00000162057;protein_accession:AAH52262.2;protein_accession:AAI56445.1;protein_accession:AAQ88457.1;protein_accession:BAG61818.1;protein_accession:CAC16788.1;protein_accession:EAW94626.1;protein_accession:EAW94627.1;protein_accession:NP_071450.2;protein_accession:Q9H1B5.2;protei…
27580763	Diabetic Nephropathies -- ELMO1	association	Pubmed 2010:20299368;Pubmed 2009:19183347;Pubmed 2016:26858454;Pubmed central 2015:4508258;Pubmed central 2010:3034040;Pubmed central 2016:4698547;Pubmed central 2016:5111104;Pubmed central 2009:2768169;	Two genes, carnosine dipeptidase 1 (CNDP1) and <b>engulfment and cell motility 1</b> (ELMO1) previously showed association with <b>DN</b> in other ethnic groups.[Pubmed 2010:20299368];Variants in intron 13 of the <b>ELMO1</b> gene appear to confer risk for <b>diabetic nephropathy</b> in AA.[Pubmed 2009:19183347];Variants in intron 13 of the <b>ELMO1</b> gene are associated with <b>diabetic nephro…	700	Disease	Diabetic Nephropathies	Diabetic Glomerulosclerosis;Diabetic Kidney Disease;Diabetic Nephropathies;Diabetic Nephropathy;Glomerulosclerosis, Diabetic;Intracapillary Glomerulosclerosis;Kimmelstiel-Wilson Disease;Kimmelstiel-Wilson Syndrome;Nodular Glomerulosclerosis;diabetic kidney-disease;diabetic nephropathy--an;diabetic nephropathy-an;glomerulosclerosis of diabetic;kidney disease diabetic;nephropathy diabetic;nephropat…	Mesh_UI:D003928;Mesh_MN:C12.777.419.192;Mesh_MN:C13.351.968.419.192;Mesh_MN:C19.246.099.875;	4347587	Gene	ELMO1	CED-12;CED12;ELMO-1;ELMO1;engulfment and cell motility 1;Engulfment and cell motility protein 1;KIAA0281;Protein ced-12 homolog;	SWISSPROT_AC:Q92556;SWISSPROT_ID:ELMO1_HUMAN;GeneID:9844;Ensembl:ENSG00000155849;HGNC:HGNC:16286;MIM:606420;Vega:OTTHUMG00000023701;protein_accession:AAH03051.1;protein_accession:AAH64635.1;protein_accession:AAH77074.1;protein_accession:AAI14342.1;protein_accession:AAL14466.1;protein_accession:ADQ32677.1;protein_accession:BAA13397.3;protein_accession:BAC86597.1;protein_accession:BAF84473.1;protei…
27586093	Diabetic Nephropathies -- PPARG	association	Pubmed 2012:22103651;Pubmed 2010:19837787;Pubmed 2010:20668149;Pubmed 2016:29369552;Pubmed central 2010:2797960;Pubmed central 2016:4829133;Pubmed central 2016:5095017;Pubmed central 2013:3664521;Pubmed central 2013:3830885;Pubmed central 2013:3830907;	Association between the <b>PPARG</b> gene polymorphism and the risk of <b>diabetic nephropathy</b>: a meta-analysis.[Pubmed 2012:22103651];The Pro12Ala polymorphism in the <b>peroxisome proliferator-activated receptor gamma</b> (PPARG) gene is suggested to associate with <b>diabetic nephropathy</b>.[Pubmed 2012:22103651];This meta-analysis suggests that the Pro12Ala polymorphism of the <b>PPARG</…	700	Disease	Diabetic Nephropathies	Diabetic Glomerulosclerosis;Diabetic Kidney Disease;Diabetic Nephropathies;Diabetic Nephropathy;Glomerulosclerosis, Diabetic;Intracapillary Glomerulosclerosis;Kimmelstiel-Wilson Disease;Kimmelstiel-Wilson Syndrome;Nodular Glomerulosclerosis;diabetic kidney-disease;diabetic nephropathy--an;diabetic nephropathy-an;glomerulosclerosis of diabetic;kidney disease diabetic;nephropathy diabetic;nephropat…	Mesh_UI:D003928;Mesh_MN:C12.777.419.192;Mesh_MN:C13.351.968.419.192;Mesh_MN:C19.246.099.875;	4344191	Gene	PPARG	CIMT1;GLM1;NR1C3;peroxisome proliferator activated receptor gamma;PPARG;PPARG1;PPARG2;PPARgamma;cimt-1;cimt-i;glm-1;Nuclear receptor subfamily 1 group C member 3;peroxisome proliferator -activated receptor gamma;peroxisome proliferator activated receptor g;peroxisome proliferator activated receptor type gamma;peroxisome proliferator activated receptor- gamma;peroxisome proliferator activated rece…	SWISSPROT_AC:P37231;SWISSPROT_ID:PPARG_HUMAN;GeneID:5468;Ensembl:ENSG00000132170;HGNC:HGNC:9236;MIM:601487;Vega:OTTHUMG00000129764;protein_accession:AAB04028.1;protein_accession:AAC51248.1;protein_accession:AAH06811.1;protein_accession:AAK17925.1;protein_accession:AAN38992.2;protein_accession:AAP35945.1;protein_accession:ABC97372.1;protein_accession:ABM82034.1;protein_accession:ABM85215.1;protein…
27591677	Diabetic Nephropathies -- MCF2L2	association	Pubmed 2010:20667095;Pubmed central 2010:2919463;	In the present study, we first investigated the association between <b>MCF2L2</b> and <b>DN</b>, and then evaluated effects of these three genes on the development of DN.[Pubmed 2010:20667095];Leu359Ile T/G variant in the <b>MCF2L2</b> gene was found to be associated with <b>DN</b> in female subjects (P = 0.017, OR = 0.701, 95%CI 0.524-0.938) but not in males.[Pubmed 2010:20667095];In the present…	700	Disease	Diabetic Nephropathies	Diabetic Glomerulosclerosis;Diabetic Kidney Disease;Diabetic Nephropathies;Diabetic Nephropathy;Glomerulosclerosis, Diabetic;Intracapillary Glomerulosclerosis;Kimmelstiel-Wilson Disease;Kimmelstiel-Wilson Syndrome;Nodular Glomerulosclerosis;diabetic kidney-disease;diabetic nephropathy--an;diabetic nephropathy-an;glomerulosclerosis of diabetic;kidney disease diabetic;nephropathy diabetic;nephropat…	Mesh_UI:D003928;Mesh_MN:C12.777.419.192;Mesh_MN:C13.351.968.419.192;Mesh_MN:C19.246.099.875;	4349075	Gene	MCF2L2	ARHGEF22;MCF.2 cell line derived transforming sequence-like 2;MCF2L2;an-drg;Dbs-related Rho family guanine nucleotide exchange factor;dr g;DRG;drg--an;drg-type;KIAA0861;MCF2-transforming sequence-like protein 2;MF2L2;Probable guanine nucleotide exchange factor MCF2L2;	SWISSPROT_AC:Q86YR7;SWISSPROT_ID:MF2L2_HUMAN;GeneID:23101;Ensembl:ENSG00000053524;HGNC:HGNC:30319;Vega:OTTHUMG00000158388;protein_accession:AAH29074.2;protein_accession:AAH64632.1;protein_accession:AAO19651.1;protein_accession:BAA74884.1;protein_accession:BAC85866.1;protein_accession:BAG63170.1;protein_accession:EAW78329.1;protein_accession:EAW78330.1;protein_accession:EAW78331.1;protein_accessio…
27595730	Diabetic Nephropathies -- MME	association	Pubmed 2011:22024547;	Genetic and functional effects of <b>membrane metalloendopeptidase</b> on <b>diabetic nephropathy</b> development.[Pubmed 2011:22024547];The haplotype A-C constructed with single nucleotide polymorphisms (SNPs) rs3796268A/G and rs3773885C/T in the <b>MME</b> gene was found to be associated with <b>DN</b> (p = 0.015, OR = 1.33, 95% CI 1.05-1.68) in female T1D patients.[Pubmed 2011:22024547];The pr…	700	Disease	Diabetic Nephropathies	Diabetic Glomerulosclerosis;Diabetic Kidney Disease;Diabetic Nephropathies;Diabetic Nephropathy;Glomerulosclerosis, Diabetic;Intracapillary Glomerulosclerosis;Kimmelstiel-Wilson Disease;Kimmelstiel-Wilson Syndrome;Nodular Glomerulosclerosis;diabetic kidney-disease;diabetic nephropathy--an;diabetic nephropathy-an;glomerulosclerosis of diabetic;kidney disease diabetic;nephropathy diabetic;nephropat…	Mesh_UI:D003928;Mesh_MN:C12.777.419.192;Mesh_MN:C13.351.968.419.192;Mesh_MN:C19.246.099.875;	4343306	Gene	MME	CALLA;CD10;CMT2T;membrane metalloendopeptidase;MME;NEP;SCA43;SFE;antigen cd 10;antigen cd10;Atriopeptidase;cd 10;cd-10;cd-x;CD10 antigen;Common acute lymphocytic leukemia antigen;EC 3.4.24.11;ec3.4.24.11;Enkephalinase;EPN;nep-type;Neprilysin;Neutral endopeptidase;Neutral endopeptidase 24.11;neutral endopeptidase-24.11;neutral-endopeptidase;Skin fibroblast elastase;skin fibroblast elastase-type;ty…	SWISSPROT_AC:P08473;SWISSPROT_ID:NEP_HUMAN;GeneID:4311;Ensembl:ENSG00000196549;HGNC:HGNC:7154;MIM:120520;Vega:OTTHUMG00000158455;protein_accession:AAA51915.1;protein_accession:AAI01633.1;protein_accession:AAI01659.1;protein_accession:AAI06071.1;protein_accession:AAI43466.1;protein_accession:ACA05913.1;protein_accession:ACA05914.1;protein_accession:AGE12493.1;protein_accession:AGE12494.1;protein_a…
27595764	Diabetic Nephropathies -- MMP12	association	Pubmed 2014:25531647;Pubmed 2011:22024547;	Plasma H2S was positively correlated with plasma TGF-ÃŽÂ²1, and negatively correlated with <b>MMP-12</b> in <b>CHD/DN</b> patients.[Pubmed 2014:25531647];Plasma H2S was positively correlated with plasma TGF-ÃƒÂŽÃ‚Â²1, and negatively correlated with <b>MMP-12</b> in <b>CHD/DN</b> patients.[Pubmed 2014:25531647];Plasma H2S was positively correlated with plasma TGF-?1, and negatively correlated with…	700	Disease	Diabetic Nephropathies	Diabetic Glomerulosclerosis;Diabetic Kidney Disease;Diabetic Nephropathies;Diabetic Nephropathy;Glomerulosclerosis, Diabetic;Intracapillary Glomerulosclerosis;Kimmelstiel-Wilson Disease;Kimmelstiel-Wilson Syndrome;Nodular Glomerulosclerosis;diabetic kidney-disease;diabetic nephropathy--an;diabetic nephropathy-an;glomerulosclerosis of diabetic;kidney disease diabetic;nephropathy diabetic;nephropat…	Mesh_UI:D003928;Mesh_MN:C12.777.419.192;Mesh_MN:C13.351.968.419.192;Mesh_MN:C19.246.099.875;	4343315	Gene	MMP12	HME;matrix metallopeptidase 12;ME;MME;MMP-12;MMP12;EC 3.4.24.65;elastase macrophage;Macrophage elastase;Macrophage metalloelastase;matrix metallopeptidase-12;matrix metalloproteinase 12;Matrix metalloproteinase-12;mmp 12;mmp- 12;mmp-1 -2;	SWISSPROT_AC:P39900;SWISSPROT_ID:MMP12_HUMAN;GeneID:4321;Ensembl:ENSG00000262406;HGNC:HGNC:7158;MIM:601046;Vega:OTTHUMG00000165848;protein_accession:AAA58658.1;protein_accession:AAB06314.1;protein_accession:AAB36943.1;protein_accession:AAI12302.1;protein_accession:AAI43774.1;protein_accession:AAW29944.1;protein_accession:ADR83017.1;protein_accession:BAG36675.1;protein_accession:EAW67033.1;protein…
27601231	Diabetic Nephropathies -- SOD1	association	Pubmed 2012:22608880;Pubmed 2011:21963083;Pubmed central 2015:4338592;Pubmed central 2017:5488369;	Associations of <b>SOD1</b> gene variants with <b>diabetic nephropathy</b> were reported in patients with type 1 diabetes.[Pubmed 2012:22608880];<b>SOD1</b> allelic variations were associated with the prevalence of <b>diabetic nephropathy</b>, with the incidence of microalbuminuria and with decreased eGFR in type 1 diabetic subjects.[Pubmed 2011:21963083];Allelic variations in <b>superoxide dismu…	700	Disease	Diabetic Nephropathies	Diabetic Glomerulosclerosis;Diabetic Kidney Disease;Diabetic Nephropathies;Diabetic Nephropathy;Glomerulosclerosis, Diabetic;Intracapillary Glomerulosclerosis;Kimmelstiel-Wilson Disease;Kimmelstiel-Wilson Syndrome;Nodular Glomerulosclerosis;diabetic kidney-disease;diabetic nephropathy--an;diabetic nephropathy-an;glomerulosclerosis of diabetic;kidney disease diabetic;nephropathy diabetic;nephropat…	Mesh_UI:D003928;Mesh_MN:C12.777.419.192;Mesh_MN:C13.351.968.419.192;Mesh_MN:C19.246.099.875;	4345176	Gene	SOD1	ALS;ALS1;HEL-S-44;homodimer;hSod1;IPOA;SOD;SOD1;superoxide dismutase 1, soluble;als--an;als-type;EC 1.15.1.1;homodimer-type;hsod-1;ipo-a;sod-isoform;sod-type;SODC;superoxide dismutase -1;Superoxide dismutase 1;superoxide dismutase type 1;superoxide dismutase type i;superoxide dismutase type-1;Superoxide dismutase [Cu-Zn];superoxide dismutase-1;superoxide dismutase-i;superoxide dismutase-type 1;su…	SWISSPROT_AC:P00441;SWISSPROT_ID:SODC_HUMAN;GeneID:6647;Ensembl:ENSG00000142168;HGNC:HGNC:11179;MIM:147450;Vega:OTTHUMG00000084878;protein_accession:AAB05661.1;protein_accession:AAB05662.1;protein_accession:AAB59626.1;protein_accession:AAB59627.1;protein_accession:AAC41773.1;protein_accession:AAH01034.1;protein_accession:AAL15444.1;protein_accession:AAP35322.1;protein_accession:AAR21563.1;protein…
27604438	Diabetic Nephropathies -- HNF1A	association	Pubmed 2012:22849862;	Despite no significance in genetic analysis of diabetic subjects, SNP rs2259816 in the <b>HNF1A</b> gene tended to associate with <b>diabetic nephropathy</b> in type 1 diabetic patients.[Pubmed 2012:22849862];	700	Disease	Diabetic Nephropathies	Diabetic Glomerulosclerosis;Diabetic Kidney Disease;Diabetic Nephropathies;Diabetic Nephropathy;Glomerulosclerosis, Diabetic;Intracapillary Glomerulosclerosis;Kimmelstiel-Wilson Disease;Kimmelstiel-Wilson Syndrome;Nodular Glomerulosclerosis;diabetic kidney-disease;diabetic nephropathy--an;diabetic nephropathy-an;glomerulosclerosis of diabetic;kidney disease diabetic;nephropathy diabetic;nephropat…	Mesh_UI:D003928;Mesh_MN:C12.777.419.192;Mesh_MN:C13.351.968.419.192;Mesh_MN:C19.246.099.875;	4345419	Gene	HNF1A	HNF-1A;HNF1;HNF1 homeobox A;HNF1A;IDDM20;LFB1;MODY3;TCF-1;TCF1;factor 1 transcription;factor 1-transcription;factor i transcription;factor-1 transcription;factor-i transcription;factor1 transcription;hepatocyte nuclear factor -1 alpha;hepatocyte nuclear factor 1 alpha;Hepatocyte nuclear factor 1-alpha;hepatocyte nuclear factor 1a;hepatocyte nuclear factor 1alpha;hepatocyte nuclear factor-1 alpha;…	SWISSPROT_AC:P20823;SWISSPROT_ID:HNF1A_HUMAN;GeneID:6927;Ensembl:ENSG00000135100;HGNC:HGNC:11621;MIM:142410;Vega:OTTHUMG00000151015;protein_accession:AAA88077.1;protein_accession:AAC51137.1;protein_accession:AAD14878.1;protein_accession:AAI04909.1;protein_accession:AAI04911.1;protein_accession:ABR09270.1;protein_accession:ABZ92189.1;protein_accession:ACL15377.1;protein_accession:ACL15378.1;protei…
27604574	Diabetic Nephropathies -- TIMP1	association	Pubmed 2012:22629296;Pubmed central 2012:3356359;Pubmed central 2010:3034040;	In contrast, urinary <b>TIMP-1</b> mRNA was significantly decreased in <b>DN</b> patients (p&lt;0.05).[Pubmed 2012:22629296];And <b>TIMP-1</b> was found with 15 fold decreased levels in <b>DN</b> group compared with normal controls.[Pubmed central 2012:3356359];In contrast, urinary <b>TIMP-1</b> mRNA was significantly decreased in <b>DN</b> patients (p<0.05).[Pubmed central 2012:3356359];Two gene…	700	Disease	Diabetic Nephropathies	Diabetic Glomerulosclerosis;Diabetic Kidney Disease;Diabetic Nephropathies;Diabetic Nephropathy;Glomerulosclerosis, Diabetic;Intracapillary Glomerulosclerosis;Kimmelstiel-Wilson Disease;Kimmelstiel-Wilson Syndrome;Nodular Glomerulosclerosis;diabetic kidney-disease;diabetic nephropathy--an;diabetic nephropathy-an;glomerulosclerosis of diabetic;kidney disease diabetic;nephropathy diabetic;nephropat…	Mesh_UI:D003928;Mesh_MN:C12.777.419.192;Mesh_MN:C13.351.968.419.192;Mesh_MN:C19.246.099.875;	4345557	Gene	TIMP1	CLGI;EPA;EPO;HCI;TIMP;TIMP metallopeptidase inhibitor 1;TIMP-1;TIMP1;an-epo;Collagenase inhibitor;collagenase-inhibitor;epa-type;epo-type;erythroid potentiating activity;Erythroid-potentiating activity;Fibroblast collagenase inhibitor;inhibitor of collagenase;inhibitor of the collagenase;inhibitor-1 of metalloproteinase;Metalloproteinase inhibitor 1;metalloproteinase inhibitor type 1;metalloprote…	SWISSPROT_AC:P01033;SWISSPROT_ID:TIMP1_HUMAN;GeneID:7076;Ensembl:ENSG00000102265;HGNC:HGNC:11820;MIM:305370;Vega:OTTHUMG00000021447;protein_accession:AAA52436.1;protein_accession:AAA63234.1;protein_accession:AAA75558.1;protein_accession:AAD14009.1;protein_accession:AAH00866.1;protein_accession:AAX47478.1;protein_accession:ABM82048.1;protein_accession:ABM85227.1;protein_accession:BAA01913.1;protei…
27612437	Diabetic Nephropathies -- NANOS3	association	Pubmed 2013:24603156;Pubmed central 2010:3034040;	We ascertained the significant effect of the <b>NOS3</b> 894G&gt;T variant on <b>DN</b> progression and occurrence of major cardiovascular event in T2DM subjects.[Pubmed 2013:24603156];We have previously associated SNP 894G&gt;T in the <b>NOS3</b> gene with <b>diabetic nephropathy</b> (DN) using multi-locus analysis.[Pubmed 2013:24603156];The rs3138808 and the rs2070744 variants of <b>NOS3</b> we…	700	Disease	Diabetic Nephropathies	Diabetic Glomerulosclerosis;Diabetic Kidney Disease;Diabetic Nephropathies;Diabetic Nephropathy;Glomerulosclerosis, Diabetic;Intracapillary Glomerulosclerosis;Kimmelstiel-Wilson Disease;Kimmelstiel-Wilson Syndrome;Nodular Glomerulosclerosis;diabetic kidney-disease;diabetic nephropathy--an;diabetic nephropathy-an;glomerulosclerosis of diabetic;kidney disease diabetic;nephropathy diabetic;nephropat…	Mesh_UI:D003928;Mesh_MN:C12.777.419.192;Mesh_MN:C13.351.968.419.192;Mesh_MN:C19.246.099.875;	4362037	Gene	NANOS3	nanos C2HC-type zinc finger 3;NANOS1L;NANOS3;NOS3;ZC2HC12C;nano 3;NANO3;Nanos homolog 3;nanos-3;NOS-3;	SWISSPROT_AC:P60323;SWISSPROT_ID:NANO3_HUMAN;GeneID:342977;Ensembl:ENSG00000187556;HGNC:HGNC:22048;MIM:608229;Vega:OTTHUMG00000181850;protein_accession:AAI01210.1;protein_accession:AAI01211.1;protein_accession:NP_001092092.1;protein_accession:P60323.1;protein_accession:XP_011526266.1;protein_gi:133778229;protein_gi:148886760;protein_gi:41688563;protein_gi:71680488;protein_gi:768002189;RNA_nucleot…
27612468	Diabetic Nephropathies -- MBL2	association	Pubmed 2013:24376633;Pubmed 2015:26212019;Pubmed 2016:26212019;Pubmed central 2015:4372410;Pubmed central 2016:4779124;Pubmed central 2013:3869742;	An association between elevated serum <b>MBL</b> and <b>diabetic nephropathy</b> was also observed.[Pubmed 2013:24376633];Analyses of genotypes and allele frequency distributions among patients with normal UAE, microalbuminuria, and macroalbuminuria showed that there was no obvious evidence of association between the <b>MBL2</b> gene and <b>diabetic nephropathy</b>.[Pubmed 2013:24376633];No assoc…	700	Disease	Diabetic Nephropathies	Diabetic Glomerulosclerosis;Diabetic Kidney Disease;Diabetic Nephropathies;Diabetic Nephropathy;Glomerulosclerosis, Diabetic;Intracapillary Glomerulosclerosis;Kimmelstiel-Wilson Disease;Kimmelstiel-Wilson Syndrome;Nodular Glomerulosclerosis;diabetic kidney-disease;diabetic nephropathy--an;diabetic nephropathy-an;glomerulosclerosis of diabetic;kidney disease diabetic;nephropathy diabetic;nephropat…	Mesh_UI:D003928;Mesh_MN:C12.777.419.192;Mesh_MN:C13.351.968.419.192;Mesh_MN:C19.246.099.875;	4343191	Gene	MBL2	COLEC1;HSMBPC;mannose binding lectin 2;MBL;MBL2;MBL2D;MBP;MBP-C;MBP1;MBPD;c-type mannose-binding protein;collectin 1;Collectin-1;mannan binding protein;Mannan-binding protein;mannan-binding-protein;mannose- binding protein c;Mannose-binding lectin;mannose-binding lectin2;Mannose-binding protein C;mannose-binding protein-c;mannose-binding-lectin 2;mannose-binding-lectin-2;mbl-2;mbl-ii;mbl-type;mbp…	SWISSPROT_AC:P11226;SWISSPROT_ID:MBL2_HUMAN;GeneID:4153;Ensembl:ENSG00000165471;HGNC:HGNC:6922;MIM:154545;Vega:OTTHUMG00000150270;protein_accession:AAC31937.1;protein_accession:AAH69338.1;protein_accession:AAH96179.1;protein_accession:AAH96180.3;protein_accession:AAH96181.3;protein_accession:AAH96182.3;protein_accession:AAK52907.1;protein_accession:AAN39274.1;protein_accession:AAN39275.1;protein_…
27618347	Diabetic Nephropathies -- MIRLET7A2	association	Pubmed 2013:23860321;Pubmed central 2016:4944076;	A potentially functional polymorphism in the regulatory region of <b>let-7a-2</b> is associated with an increased risk for <b>diabetic nephropathy</b>.[Pubmed 2013:23860321];In conclusion, <b>let-7a-2</b> might participate in the regulation of the occurrence of <b>DN</b>, and a potential variant rs1143770 was significantly associated with the increased risk for DN.[Pubmed 2013:23860321];Moreover,…	700	Disease	Diabetic Nephropathies	Diabetic Glomerulosclerosis;Diabetic Kidney Disease;Diabetic Nephropathies;Diabetic Nephropathy;Glomerulosclerosis, Diabetic;Intracapillary Glomerulosclerosis;Kimmelstiel-Wilson Disease;Kimmelstiel-Wilson Syndrome;Nodular Glomerulosclerosis;diabetic kidney-disease;diabetic nephropathy--an;diabetic nephropathy-an;glomerulosclerosis of diabetic;kidney disease diabetic;nephropathy diabetic;nephropat…	Mesh_UI:D003928;Mesh_MN:C12.777.419.192;Mesh_MN:C13.351.968.419.192;Mesh_MN:C19.246.099.875;	4364581	Gene	MIRLET7A2	let-7a-2;LET7A2;microRNA let-7a-2;MIRLET7A2;MIRNLET7A2;let-7a2;microrna let-7a2;	GeneID:406882;Ensembl:ENSG00000198975;HGNC:HGNC:31477;MIM:612142;miRBase:MI0000061;RNA_nucleotide_accession:AJ421725.1;RNA_nucleotide_accession:LM608150.1;RNA_nucleotide_accession:NR_029477.1;genomic_nucleotide_accession:AMYH02025697.1;genomic_nucleotide_accession:AP001359.4;genomic_nucleotide_accession:NC_000011.10;genomic_nucleotide_accession:NC_018922.2;RNA_nucleotide_gi:17646010;RNA_nucleotid…
27619117	Diabetic Nephropathies -- KL	association	Pubmed 2013:23928372;Pubmed 2012:22836100;Pubmed 2015:26586006;Pubmed 2016:26586006;Pubmed 2016:26813039;Pubmed 2016:27466997;Pubmed central 2014:4167507;Pubmed central 2010:2896693;Pubmed central 2016:4728478;	The purpose of this study is to assess whether <b>klotho</b> gene deficiency affects early <b>diabetic nephropathy</b> in a mouse of model of type 1 diabetes induced by streptozotocin (STZ).[Pubmed 2013:23928372];Soluble serum <b>Klotho</b> in <b>diabetic nephropathy</b>: relationship to VEGF-A.[Pubmed 2012:22836100];Our data suggest <b>klotho</b> protein protects against <b>diabetic nephropathy<…	700	Disease	Diabetic Nephropathies	Diabetic Glomerulosclerosis;Diabetic Kidney Disease;Diabetic Nephropathies;Diabetic Nephropathy;Glomerulosclerosis, Diabetic;Intracapillary Glomerulosclerosis;Kimmelstiel-Wilson Disease;Kimmelstiel-Wilson Syndrome;Nodular Glomerulosclerosis;diabetic kidney-disease;diabetic nephropathy--an;diabetic nephropathy-an;glomerulosclerosis of diabetic;kidney disease diabetic;nephropathy diabetic;nephropat…	Mesh_UI:D003928;Mesh_MN:C12.777.419.192;Mesh_MN:C13.351.968.419.192;Mesh_MN:C19.246.099.875;	4347183	Gene	KL	KL;klotho;EC 3.2.1.31;KLOT;	SWISSPROT_AC:Q9UEF7;SWISSPROT_ID:KLOT_HUMAN;GeneID:9365;Ensembl:ENSG00000133116;HGNC:HGNC:6344;MIM:604824;Vega:OTTHUMG00000017408;protein_accession:BAA23382.1;protein_accession:BAA24940.1;protein_accession:BAA24941.1;protein_accession:BAG53456.1;protein_accession:BAL03067.1;protein_accession:CAC94767.1;protein_accession:CAC94773.1;protein_accession:CAR95139.1;protein_accession:EAX08525.1;protein_…
[truncated: 1,241 more rows]

## Sheet: List of 62 D.Nephr&hypogl genes
GeneID	Symbol	Aliases	description
6833	ABCC8	ABC36, HHF1, HI, HRINS, MRP8, PHHI, PNDM3, SUR, SUR1, SUR1delta2, TNDM2	ATP binding cassette subfamily C member 8
1636	ACE	ACE1, CD143, DCP, DCP1	angiotensin I converting enzyme
116	ADCYAP1	PACAP	adenylate cyclase activating polypeptide 1
9370	ADIPOQ	ACDC, ACRP30, ADIPQTL1, ADPN, APM-1, APM1, GBP28	adiponectin, C1Q and collagen domain containing
155	ADRB3	BETA3AR	adrenoceptor beta 3
207	AKT1	AKT, PKB, PKB-ALPHA, PRKBA, RAC, RAC-ALPHA	AKT serine/threonine kinase 1
213	ALB	FDAHT, HSA, PRO0883, PRO0903, PRO1341	albumin
51129	ANGPTL4	ARP4, FIAF, HARP, HFARP, NL2, PGAR, TGQTL, UNQ171, pp1158	angiopoietin like 4
551	AVP	ADH, ARVP-NPII, AVRP, VP, AVP	arginine vasopressin
6347	CCL2	GDCF-2, HC11, HSMCR30, MCAF, MCP-1, MCP1, SCYA2, SMC-CF	C-C motif chemokine ligand 2
948	CD36	BDPLT10, CHDS7, FAT, GP3B, GP4, GPIV, PASIV, SCARB3	CD36 molecule
1026	CDKN1A	CAP20, CDKN1, CIP1, MDA-6, P21, SDI1, WAF1, p21CIP1	cyclin dependent kinase inhibitor 1A
1374	CPT1A	CPT1, CPT1-L, L-CPT1	carnitine palmitoyltransferase 1A
1401	CRP	PTX1	C-reactive protein
1440	CSF3	C17orf33OS, GCSF, CSF3	colony stimulating factor 3
1649	DDIT3	AltDDIT3, C/EBPzeta, CEBPZ, CHOP, CHOP-10, CHOP10, GADD153	DNA damage inducible transcript 3
1786	DNMT1	ADCADN, AIM, CXXC9, DNMT, HSN1E, MCMT, m.HsaI	DNA methyltransferase 1
1803	DPP4	ADABP, ADCP2, CD26, DPPIV, TP103	dipeptidyl peptidase 4
1906	EDN1	ARCND3, ET1, HDLCQ7, PPET1, QME	endothelin 1
1956	EGFR	ERBB, ERBB1, ERRP, HER1, NISBD2, PIG61, mENA	epidermal growth factor receptor
2056	EPO	DBAL, ECYT5, EP, MVCD2	erythropoietin
2247	FGF2	BFGF, FGF-2, FGFB, HBGF-2	fibroblast growth factor 2
26291	FGF21		fibroblast growth factor 21
2308	FOXO1	FKH1, FKHRA, FOXO1	forkhead box O1
2641	GCG	GLP-1, GLP1, GLP2, GRPP	glucagon
2740	GLP1R	GLP-1, GLP-1-R, GLP-1R	glucagon like peptide 1 receptor
[truncated: 36 more rows]
