# Supplementary material for: Hypoglycemia, Vascular Disease and Cognitive Dysfunction in Diabetes: Insights from Text Mining-Based Reconstruction and Bioinformatics Analysis of the Gene Networks
Source: Int J Mol Sci. 2021 Nov 17;22(22):12419. doi: 10.3390/ijms222212419 (PMC8620086; doi:10.3390/ijms222212419)
Supplement: Supplementary file 1 [file ijms-22-12419-s001.zip › Supplementary materials_after review round 1/Table S9.xlsx]

## Sheet: D. Neuropathy_genes_association
IntId	IntSchema	IntType	IntLinks	Sentences	ObjId1	ObjType1	ObjName1	ObjSymonyms1	ObjLinks1	ObjId2	ObjType2	ObjName2	ObjSymonyms2	ObjLinks2
29570873	Diabetic Neuropathies -- Diamine oxidase	association	Pubmed 1997:9296889;	Gastrinemia and heparin stimulated secretion of <b>diamine oxidase</b> on the course of <b>diabetic autonomic neuropathy</b>.[Pubmed 1997:9296889];	701	Disease	Diabetic Neuropathies	Asymmetric Diabetic Proximal Motor Neuropathy;Diabetes mellitus with polyneuropathy;Diabetic Amyotrophy;Diabetic Asymmetric Polyneuropathy;Diabetic Autonomic Neuropathy;Diabetic autonomic neuropathy (disorder);Diabetic Mononeuropathy;Diabetic Mononeuropathy Simplex;Diabetic Neuralgia;Diabetic Neuropathies;diabetic neuropathy;Diabetic Neuropathy, Painful;Diabetic Polyneuropathy;Diabetic polyneurop…	Mesh_UI:D003929;Mesh_MN:C10.668.829.300;Mesh_MN:C19.246.099.937;DOID:11503;DOID:12785;DOID:9743;NCI:C26748;NCI:C27068;ICD9CM:250.6;ICD9CM:357.2;UMLS_CUI:C0011882;UMLS_CUI:C0271680;UMLS_CUI:C0271686;SNOMEDCT_US_2016_03_01:154683002;SNOMEDCT_US_2016_03_01:190349003;SNOMEDCT_US_2016_03_01:190353001;SNOMEDCT_US_2016_03_01:193182005;SNOMEDCT_US_2016_03_01:230572002;SNOMEDCT_US_2016_03_01:267472008;SNO…	18344	Protein	Diamine oxidase	ABP1;Amiloride-binding protein 1;Amiloride-sensitive amine oxidase [copper-containing];Amine oxidase copper domain-containing protein 1;AOC1;DAO;DAO1;Diamine oxidase;EC 1.4.3.22;Histaminase;KAO;Kidney amine oxidase;ABP;abp 1;abp-1;abp-i;amiloride binding protein 1;amine oxidase, copper containing 1;diamine-oxidase;	SWISSPROT_AC:P19801;SWISSPROT_ID:AOC1_HUMAN;EMBL:AC006343;EMBL:AC006479;EMBL:AY948960;EMBL:BC014093;EMBL:M55602;EMBL:U11862;EMBL:U11863;EMBL:X78212;RefSeq:NP_001082.2;RefSeq:NP_001259001.1;RefSeq:XP_016867433.1;RefSeq:XP_016867434.1;RefSeq:XP_016867435.1;RefSeq:XP_016867436.1;ProteinModelPortal:P19801;STRING:9606.ENSP00000354193;SWISSPROT_AC_OLD:C9J690;SWISSPROT_AC_OLD:Q16683;SWISSPROT_AC_OLD:Q16…
29570923	Diabetic Neuropathies -- AOC1	association	Pubmed 1997:9296889;	Gastrinemia and heparin stimulated secretion of <b>diamine oxidase</b> on the course of <b>diabetic autonomic neuropathy</b>.[Pubmed 1997:9296889];	701	Disease	Diabetic Neuropathies	Asymmetric Diabetic Proximal Motor Neuropathy;Diabetes mellitus with polyneuropathy;Diabetic Amyotrophy;Diabetic Asymmetric Polyneuropathy;Diabetic Autonomic Neuropathy;Diabetic autonomic neuropathy (disorder);Diabetic Mononeuropathy;Diabetic Mononeuropathy Simplex;Diabetic Neuralgia;Diabetic Neuropathies;diabetic neuropathy;Diabetic Neuropathy, Painful;Diabetic Polyneuropathy;Diabetic polyneurop…	Mesh_UI:D003929;Mesh_MN:C10.668.829.300;Mesh_MN:C19.246.099.937;DOID:11503;DOID:12785;DOID:9743;NCI:C26748;NCI:C27068;ICD9CM:250.6;ICD9CM:357.2;UMLS_CUI:C0011882;UMLS_CUI:C0271680;UMLS_CUI:C0271686;SNOMEDCT_US_2016_03_01:154683002;SNOMEDCT_US_2016_03_01:190349003;SNOMEDCT_US_2016_03_01:190353001;SNOMEDCT_US_2016_03_01:193182005;SNOMEDCT_US_2016_03_01:230572002;SNOMEDCT_US_2016_03_01:267472008;SNO…	4339818	Gene	AOC1	ABP;ABP1;amine oxidase, copper containing 1;AOC1;DAO;DAO1;KAO;abp 1;abp-1;abp-i;amiloride binding protein 1;Amiloride-binding protein 1;Amiloride-sensitive amine oxidase [copper-containing];Amine oxidase copper domain-containing protein 1;Diamine oxidase;diamine-oxidase;EC 1.4.3.22;Histaminase;Kidney amine oxidase;	SWISSPROT_AC:P19801;SWISSPROT_ID:AOC1_HUMAN;GeneID:26;Ensembl:ENSG00000002726;HGNC:HGNC:80;MIM:104610;Vega:OTTHUMG00000158306;protein_accession:AAA58358.1;protein_accession:AAB60381.1;protein_accession:AAC50270.1;protein_accession:AAH14093.1;protein_accession:AAX81409.1;protein_accession:ADZ15523.1;protein_accession:BAG52564.1;protein_accession:BAG59239.1;protein_accession:CAA55046.1;protein_acce…
43053537	Diabetic Neuropathies -- MAT	association	Pubmed 2015:25381348;	To investigate the effect of decompression of nerves in the lower extremity in patients with painful <b>diabetic polyneuropathy</b> on static balance using a sensitive pressure <b>mat</b> system.[Pubmed 2015:25381348];	701	Disease	Diabetic Neuropathies	Asymmetric Diabetic Proximal Motor Neuropathy;Diabetes mellitus with polyneuropathy;Diabetic Amyotrophy;Diabetic Asymmetric Polyneuropathy;Diabetic Autonomic Neuropathy;Diabetic autonomic neuropathy (disorder);Diabetic Mononeuropathy;Diabetic Mononeuropathy Simplex;Diabetic Neuralgia;Diabetic Neuropathies;diabetic neuropathy;Diabetic Neuropathy, Painful;Diabetic Polyneuropathy;Diabetic polyneurop…	Mesh_UI:D003929;Mesh_MN:C10.668.829.300;Mesh_MN:C19.246.099.937;DOID:11503;DOID:12785;DOID:9743;NCI:C26748;NCI:C27068;ICD9CM:250.6;ICD9CM:357.2;UMLS_CUI:C0011882;UMLS_CUI:C0271680;UMLS_CUI:C0271686;SNOMEDCT_US_2016_03_01:154683002;SNOMEDCT_US_2016_03_01:190349003;SNOMEDCT_US_2016_03_01:190353001;SNOMEDCT_US_2016_03_01:193182005;SNOMEDCT_US_2016_03_01:230572002;SNOMEDCT_US_2016_03_01:267472008;SNO…	487279	Protein	MAT	ACAT;ACAT1;Acetoacetyl-CoA thiolase;Acetyl-CoA acetyltransferase, mitochondrial;EC 2.3.1.9;MAT;T2;THIL;acetoacetyl coa thiolase;acetyl-CoA acetyltransferase 1;mat-type;	SWISSPROT_AC:P24752;SWISSPROT_ID:THIL_HUMAN;EMBL:AK312574;EMBL:AP002433;EMBL:BC010942;EMBL:CH471065;EMBL:D10511;EMBL:D90228;RefSeq:NP_000010.1;ProteinModelPortal:P24752;STRING:9606.ENSP00000265838;SWISSPROT_AC_OLD:B2R6H1;SWISSPROT_AC_OLD:G3XAB4;SWISSPROT_AC_OLD:Q96FG8;SMR:P24752;GeneID:38;KEGG:hsa:38;PIR:JH0255;eggNOG:COG0183;eggNOG:KOG1390;UniGene:Hs.232375;GO:GO:0001889;GO:GO:0003985;GO:GO:0005…
43053568	Diabetic Neuropathies -- ACAT1	association	Pubmed 2015:25381348;	To investigate the effect of decompression of nerves in the lower extremity in patients with painful <b>diabetic polyneuropathy</b> on static balance using a sensitive pressure <b>mat</b> system.[Pubmed 2015:25381348];	701	Disease	Diabetic Neuropathies	Asymmetric Diabetic Proximal Motor Neuropathy;Diabetes mellitus with polyneuropathy;Diabetic Amyotrophy;Diabetic Asymmetric Polyneuropathy;Diabetic Autonomic Neuropathy;Diabetic autonomic neuropathy (disorder);Diabetic Mononeuropathy;Diabetic Mononeuropathy Simplex;Diabetic Neuralgia;Diabetic Neuropathies;diabetic neuropathy;Diabetic Neuropathy, Painful;Diabetic Polyneuropathy;Diabetic polyneurop…	Mesh_UI:D003929;Mesh_MN:C10.668.829.300;Mesh_MN:C19.246.099.937;DOID:11503;DOID:12785;DOID:9743;NCI:C26748;NCI:C27068;ICD9CM:250.6;ICD9CM:357.2;UMLS_CUI:C0011882;UMLS_CUI:C0271680;UMLS_CUI:C0271686;SNOMEDCT_US_2016_03_01:154683002;SNOMEDCT_US_2016_03_01:190349003;SNOMEDCT_US_2016_03_01:190353001;SNOMEDCT_US_2016_03_01:193182005;SNOMEDCT_US_2016_03_01:230572002;SNOMEDCT_US_2016_03_01:267472008;SNO…	4339830	Gene	ACAT1	ACAT;ACAT1;acetyl-CoA acetyltransferase 1;MAT;T2;THIL;acetoacetyl coa thiolase;Acetoacetyl-CoA thiolase;Acetyl-CoA acetyltransferase, mitochondrial;EC 2.3.1.9;mat-type;	SWISSPROT_AC:P24752;SWISSPROT_ID:THIL_HUMAN;GeneID:38;Ensembl:ENSG00000075239;HGNC:HGNC:93;MIM:607809;Vega:OTTHUMG00000166381;protein_accession:AAH10942.1;protein_accession:AEE61108.1;protein_accession:BAA01387.1;protein_accession:BAA14278.1;protein_accession:BAG35468.1;protein_accession:EAW67103.1;protein_accession:EAW67104.1;protein_accession:EAW67105.1;protein_accession:NP_000010.1;protein_acc…
278623599	Diabetic Neuropathies -- Pituitary adenylate cyclase-activating polypeptide	association	Pubmed central 2015:4446501;	A plausible reason to explain such an apparent lack of interest on the use of <b>PACAP</b> to treat or prevent <b>diabetic neuropathy</b> could be related to its relatively low bioavailability in the brain.[Pubmed central 2015:4446501];	701	Disease	Diabetic Neuropathies	Asymmetric Diabetic Proximal Motor Neuropathy;Diabetes mellitus with polyneuropathy;Diabetic Amyotrophy;Diabetic Asymmetric Polyneuropathy;Diabetic Autonomic Neuropathy;Diabetic autonomic neuropathy (disorder);Diabetic Mononeuropathy;Diabetic Mononeuropathy Simplex;Diabetic Neuralgia;Diabetic Neuropathies;diabetic neuropathy;Diabetic Neuropathy, Painful;Diabetic Polyneuropathy;Diabetic polyneurop…	Mesh_UI:D003929;Mesh_MN:C10.668.829.300;Mesh_MN:C19.246.099.937;DOID:11503;DOID:12785;DOID:9743;NCI:C26748;NCI:C27068;ICD9CM:250.6;ICD9CM:357.2;UMLS_CUI:C0011882;UMLS_CUI:C0271680;UMLS_CUI:C0271686;SNOMEDCT_US_2016_03_01:154683002;SNOMEDCT_US_2016_03_01:190349003;SNOMEDCT_US_2016_03_01:190353001;SNOMEDCT_US_2016_03_01:193182005;SNOMEDCT_US_2016_03_01:230572002;SNOMEDCT_US_2016_03_01:267472008;SNO…	298227	Protein	Pituitary adenylate cyclase-activating polypeptide	ADCYAP1;PACA;PACAP;Pituitary adenylate cyclase-activating polypeptide;adcyap 1;adenylate cyclase activating polypeptide 1;adenylate cyclase activating polypeptide type 1;adenylate cyclase activating polypeptide type i;adenylate cyclase-activating polypeptide 1;adenylate cyclase-activating polypeptide i;adenylate cyclase-activating polypeptide type 1;adenylate cyclase-activating polypeptide type i…	SWISSPROT_AC:P18509;SWISSPROT_ID:PACA_HUMAN;EMBL:AK313050;EMBL:BC093837;EMBL:BC101803;EMBL:S83513;EMBL:X60435;RefSeq:NP_001093203.1;RefSeq:NP_001108.2;ProteinModelPortal:P18509;STRING:9606.ENSP00000411658;SWISSPROT_AC_OLD:B2R7N4;SWISSPROT_AC_OLD:Q52LQ0;SMR:P18509;GeneID:116;KEGG:hsa:116;PIR:I84638;eggNOG:ENOG410IWIZ;eggNOG:ENOG4111FZG;UniGene:Hs.531719;UniGene:Hs.727476;GO:GO:0001541;GO:GO:000166…
278623768	Diabetic Neuropathies -- ADCYAP1	association	Pubmed central 2015:4446501;	A plausible reason to explain such an apparent lack of interest on the use of <b>PACAP</b> to treat or prevent <b>diabetic neuropathy</b> could be related to its relatively low bioavailability in the brain.[Pubmed central 2015:4446501];	701	Disease	Diabetic Neuropathies	Asymmetric Diabetic Proximal Motor Neuropathy;Diabetes mellitus with polyneuropathy;Diabetic Amyotrophy;Diabetic Asymmetric Polyneuropathy;Diabetic Autonomic Neuropathy;Diabetic autonomic neuropathy (disorder);Diabetic Mononeuropathy;Diabetic Mononeuropathy Simplex;Diabetic Neuralgia;Diabetic Neuropathies;diabetic neuropathy;Diabetic Neuropathy, Painful;Diabetic Polyneuropathy;Diabetic polyneurop…	Mesh_UI:D003929;Mesh_MN:C10.668.829.300;Mesh_MN:C19.246.099.937;DOID:11503;DOID:12785;DOID:9743;NCI:C26748;NCI:C27068;ICD9CM:250.6;ICD9CM:357.2;UMLS_CUI:C0011882;UMLS_CUI:C0271680;UMLS_CUI:C0271686;SNOMEDCT_US_2016_03_01:154683002;SNOMEDCT_US_2016_03_01:190349003;SNOMEDCT_US_2016_03_01:190353001;SNOMEDCT_US_2016_03_01:193182005;SNOMEDCT_US_2016_03_01:230572002;SNOMEDCT_US_2016_03_01:267472008;SNO…	4339894	Gene	ADCYAP1	ADCYAP1;adenylate cyclase activating polypeptide 1;PACAP;adcyap 1;adenylate cyclase activating polypeptide type 1;adenylate cyclase activating polypeptide type i;adenylate cyclase-activating polypeptide 1;adenylate cyclase-activating polypeptide i;adenylate cyclase-activating polypeptide type 1;adenylate cyclase-activating polypeptide type i;adenylate cyclase-activating polypeptide type-1;adenyla…	SWISSPROT_AC:P18509;SWISSPROT_ID:PACA_HUMAN;GeneID:116;Ensembl:ENSG00000141433;HGNC:HGNC:241;MIM:102980;Vega:OTTHUMG00000131479;protein_accession:AAB21470.1;protein_accession:AAH93837.1;protein_accession:AAI01804.1;protein_accession:AAT92256.1;protein_accession:AAT92261.1;protein_accession:BAG35881.1;protein_accession:BAH11708.1;protein_accession:BAJ09301.1;protein_accession:CAA42962.1;protein_ac…
40083208	Diabetic Neuropathies -- ADM	association	Pubmed 2012:23022897;	The decline of plasma levels of AM and ghrelin in diabetic neuropathy may be a causative factor, they have neuroprotective and vasculoprotective effects, so their lack could induce neuronal injury and advancement of neuropathy, but the precise role of <b>AM</b> and ghrelin in the pathogenesis of <b>diabetic neuropathy</b> is still to be elucidated.[Pubmed 2012:23022897];	701	Disease	Diabetic Neuropathies	Asymmetric Diabetic Proximal Motor Neuropathy;Diabetes mellitus with polyneuropathy;Diabetic Amyotrophy;Diabetic Asymmetric Polyneuropathy;Diabetic Autonomic Neuropathy;Diabetic autonomic neuropathy (disorder);Diabetic Mononeuropathy;Diabetic Mononeuropathy Simplex;Diabetic Neuralgia;Diabetic Neuropathies;diabetic neuropathy;Diabetic Neuropathy, Painful;Diabetic Polyneuropathy;Diabetic polyneurop…	Mesh_UI:D003929;Mesh_MN:C10.668.829.300;Mesh_MN:C19.246.099.937;DOID:11503;DOID:12785;DOID:9743;NCI:C26748;NCI:C27068;ICD9CM:250.6;ICD9CM:357.2;UMLS_CUI:C0011882;UMLS_CUI:C0271680;UMLS_CUI:C0271686;SNOMEDCT_US_2016_03_01:154683002;SNOMEDCT_US_2016_03_01:190349003;SNOMEDCT_US_2016_03_01:190353001;SNOMEDCT_US_2016_03_01:193182005;SNOMEDCT_US_2016_03_01:230572002;SNOMEDCT_US_2016_03_01:267472008;SNO…	11330	Protein	ADM	ADM;ADML;AM;adrenomedullin;am-an;am-type;PAMP;pamp-type;	SWISSPROT_AC:P35318;SWISSPROT_ID:ADML_HUMAN;EMBL:AK312893;EMBL:BC015961;EMBL:BT006902;EMBL:CH471064;EMBL:CR541995;EMBL:D14874;EMBL:D43639;EMBL:DQ143945;EMBL:S73906;RefSeq:NP_001115.1;ProteinModelPortal:P35318;STRING:9606.ENSP00000278175;SWISSPROT_AC_OLD:B2R793;SWISSPROT_AC_OLD:D3DQV3;SWISSPROT_AC_OLD:Q6FGW2;SMR:P35318;GeneID:133;KEGG:hsa:133;PIR:JC2351;eggNOG:ENOG410IK4C;eggNOG:ENOG41120TV;UniGen…
40083313	Diabetic Neuropathies -- ADM	association	Pubmed 2012:23022897;	The decline of plasma levels of AM and ghrelin in diabetic neuropathy may be a causative factor, they have neuroprotective and vasculoprotective effects, so their lack could induce neuronal injury and advancement of neuropathy, but the precise role of <b>AM</b> and ghrelin in the pathogenesis of <b>diabetic neuropathy</b> is still to be elucidated.[Pubmed 2012:23022897];	701	Disease	Diabetic Neuropathies	Asymmetric Diabetic Proximal Motor Neuropathy;Diabetes mellitus with polyneuropathy;Diabetic Amyotrophy;Diabetic Asymmetric Polyneuropathy;Diabetic Autonomic Neuropathy;Diabetic autonomic neuropathy (disorder);Diabetic Mononeuropathy;Diabetic Mononeuropathy Simplex;Diabetic Neuralgia;Diabetic Neuropathies;diabetic neuropathy;Diabetic Neuropathy, Painful;Diabetic Polyneuropathy;Diabetic polyneurop…	Mesh_UI:D003929;Mesh_MN:C10.668.829.300;Mesh_MN:C19.246.099.937;DOID:11503;DOID:12785;DOID:9743;NCI:C26748;NCI:C27068;ICD9CM:250.6;ICD9CM:357.2;UMLS_CUI:C0011882;UMLS_CUI:C0271680;UMLS_CUI:C0271686;SNOMEDCT_US_2016_03_01:154683002;SNOMEDCT_US_2016_03_01:190349003;SNOMEDCT_US_2016_03_01:190353001;SNOMEDCT_US_2016_03_01:193182005;SNOMEDCT_US_2016_03_01:230572002;SNOMEDCT_US_2016_03_01:267472008;SNO…	4339910	Gene	ADM	ADM;adrenomedullin;AM;PAMP;ADML;am-an;am-type;pamp-type;	SWISSPROT_AC:P35318;SWISSPROT_ID:ADML_HUMAN;GeneID:133;Ensembl:ENSG00000148926;HGNC:HGNC:259;MIM:103275;Vega:OTTHUMG00000165907;protein_accession:AAC60642.1;protein_accession:AAH15961.1;protein_accession:AAP35548.1;protein_accession:AAZ38717.1;protein_accession:BAA03589.1;protein_accession:BAA07756.1;protein_accession:BAG35740.1;protein_accession:CAG46792.1;protein_accession:CBX47636.1;protein_ac…
27572616	Diabetic Neuropathies -- PARP1	association	Pubmed 2008:18054108;	Leu54Phe and Val762Ala polymorphisms in the <b>poly(ADP-ribose)polymerase-1</b> gene are associated with <b>diabetic polyneuropathy</b> in Russian type 1 diabetic patients.[Pubmed 2008:18054108];This study addressed the association of Leu54Phe and Val762Ala polymorphisms of <b>PARP-1</b> with <b>DPN</b> in Russian type 1 diabetic (T1D) patients.[Pubmed 2008:18054108];	701	Disease	Diabetic Neuropathies	Asymmetric Diabetic Proximal Motor Neuropathy;Diabetes mellitus with polyneuropathy;Diabetic Amyotrophy;Diabetic Asymmetric Polyneuropathy;Diabetic Autonomic Neuropathy;Diabetic autonomic neuropathy (disorder);Diabetic Mononeuropathy;Diabetic Mononeuropathy Simplex;Diabetic Neuralgia;Diabetic Neuropathies;diabetic neuropathy;Diabetic Neuropathy, Painful;Diabetic Polyneuropathy;Diabetic polyneurop…	Mesh_UI:D003929;Mesh_MN:C10.668.829.300;Mesh_MN:C19.246.099.937;DOID:11503;DOID:12785;DOID:9743;NCI:C26748;NCI:C27068;ICD9CM:250.6;ICD9CM:357.2;UMLS_CUI:C0011882;UMLS_CUI:C0271680;UMLS_CUI:C0271686;SNOMEDCT_US_2016_03_01:154683002;SNOMEDCT_US_2016_03_01:190349003;SNOMEDCT_US_2016_03_01:190353001;SNOMEDCT_US_2016_03_01:193182005;SNOMEDCT_US_2016_03_01:230572002;SNOMEDCT_US_2016_03_01:267472008;SNO…	4339917	Gene	PARP1	ADPRT;ADPRT 1;ADPRT1;ARTD1;pADPRT-1;PARP;PARP-1;PARP1;poly(ADP-ribose) polymerase 1;PPOL;ADP-ribosyltransferase diphtheria toxin-like 1;artd-1;EC 2.4.2.30;NAD(+) ADP-ribosyltransferase 1;parp 1;parp i;parp-i;parp-type;poly [adp ribose] polymerase 1;Poly [ADP-ribose] polymerase 1;poly [adp-ribose] polymerase-1;poly [adp-ribose] polymerase1;poly(adp ribose) polymerase 1;poly(adp ribose) polymerase-…	SWISSPROT_AC:P09874;SWISSPROT_ID:PARP1_HUMAN;GeneID:142;Ensembl:ENSG00000143799;HGNC:HGNC:270;MIM:173870;Vega:OTTHUMG00000037556;protein_accession:AAA51599.1;protein_accession:AAA51663.1;protein_accession:AAA60000.1;protein_accession:AAA60137.1;protein_accession:AAA60155.1;protein_accession:AAB59447.1;protein_accession:AAH14206.1;protein_accession:AAH18620.1;protein_accession:AAH37545.1;protein_a…
35038304	Diabetic Neuropathies -- PARP-1	association	Pubmed 2008:18054108;	Leu54Phe and Val762Ala polymorphisms in the <b>poly(ADP-ribose)polymerase-1</b> gene are associated with <b>diabetic polyneuropathy</b> in Russian type 1 diabetic patients.[Pubmed 2008:18054108];This study addressed the association of Leu54Phe and Val762Ala polymorphisms of <b>PARP-1</b> with <b>DPN</b> in Russian type 1 diabetic (T1D) patients.[Pubmed 2008:18054108];	701	Disease	Diabetic Neuropathies	Asymmetric Diabetic Proximal Motor Neuropathy;Diabetes mellitus with polyneuropathy;Diabetic Amyotrophy;Diabetic Asymmetric Polyneuropathy;Diabetic Autonomic Neuropathy;Diabetic autonomic neuropathy (disorder);Diabetic Mononeuropathy;Diabetic Mononeuropathy Simplex;Diabetic Neuralgia;Diabetic Neuropathies;diabetic neuropathy;Diabetic Neuropathy, Painful;Diabetic Polyneuropathy;Diabetic polyneurop…	Mesh_UI:D003929;Mesh_MN:C10.668.829.300;Mesh_MN:C19.246.099.937;DOID:11503;DOID:12785;DOID:9743;NCI:C26748;NCI:C27068;ICD9CM:250.6;ICD9CM:357.2;UMLS_CUI:C0011882;UMLS_CUI:C0271680;UMLS_CUI:C0271686;SNOMEDCT_US_2016_03_01:154683002;SNOMEDCT_US_2016_03_01:190349003;SNOMEDCT_US_2016_03_01:190353001;SNOMEDCT_US_2016_03_01:193182005;SNOMEDCT_US_2016_03_01:230572002;SNOMEDCT_US_2016_03_01:267472008;SNO…	301963	Protein	PARP-1	ADP-ribosyltransferase diphtheria toxin-like 1;ADPRT;ADPRT 1;ARTD1;EC 2.4.2.30;NAD(+) ADP-ribosyltransferase 1;PARP-1;PARP1;Poly [ADP-ribose] polymerase 1;Poly[ADP-ribose] synthase 1;PPOL;ADPRT1;artd-1;pADPRT-1;PARP;parp 1;parp i;parp-i;parp-type;poly [adp ribose] polymerase 1;poly [adp-ribose] polymerase-1;poly [adp-ribose] polymerase1;poly(adp ribose) polymerase 1;poly(adp ribose) polymerase-1;…	SWISSPROT_AC:P09874;SWISSPROT_ID:PARP1_HUMAN;EMBL:AF524947;EMBL:AL359704;EMBL:AL359742;EMBL:BC037545;EMBL:CH471098;EMBL:J03473;EMBL:M17081;EMBL:M18112;EMBL:M29544;EMBL:M29545;EMBL:M29766;EMBL:M29767;EMBL:M29768;EMBL:M29769;EMBL:M29770;EMBL:M29771;EMBL:M29772;EMBL:M29773;EMBL:M29774;EMBL:M29775;EMBL:M29776;EMBL:M29777;EMBL:M29778;EMBL:M29779;EMBL:M29780;EMBL:M29781;EMBL:M29782;EMBL:M29783;EMBL:M29…
27559587	Diabetic Neuropathies -- AKR1B1	association	Pubmed 2001:11701599;Pubmed 2004:15539002;Pubmed 1998:9452821;Pubmed 2005:16176189;Pubmed central 2015:4410543;Pubmed central 2015:4575143;Pubmed central 2014:4023290;Pubmed central 2012:3348620;Pubmed central 2010:2855532;Pubmed central 2016:4847561;Pubmed central 2011:4008011;	The present study was designed to examine the effect of <b>aldose reductase</b> (AR) overexpression on the development of <b>diabetic neuropathy</b> by using mice transgenic for human AR.[Pubmed 2001:11701599];<b>Aldose reductase</b> inhibition in the treatment of <b>diabetic neuropathy</b>: where are we in 2004?[Pubmed 2004:15539002];The concordance of fine-structural observations in nerves from…	701	Disease	Diabetic Neuropathies	Asymmetric Diabetic Proximal Motor Neuropathy;Diabetes mellitus with polyneuropathy;Diabetic Amyotrophy;Diabetic Asymmetric Polyneuropathy;Diabetic Autonomic Neuropathy;Diabetic autonomic neuropathy (disorder);Diabetic Mononeuropathy;Diabetic Mononeuropathy Simplex;Diabetic Neuralgia;Diabetic Neuropathies;diabetic neuropathy;Diabetic Neuropathy, Painful;Diabetic Polyneuropathy;Diabetic polyneurop…	Mesh_UI:D003929;Mesh_MN:C10.668.829.300;Mesh_MN:C19.246.099.937;DOID:11503;DOID:12785;DOID:9743;NCI:C26748;NCI:C27068;ICD9CM:250.6;ICD9CM:357.2;UMLS_CUI:C0011882;UMLS_CUI:C0271680;UMLS_CUI:C0271686;SNOMEDCT_US_2016_03_01:154683002;SNOMEDCT_US_2016_03_01:190349003;SNOMEDCT_US_2016_03_01:190353001;SNOMEDCT_US_2016_03_01:193182005;SNOMEDCT_US_2016_03_01:230572002;SNOMEDCT_US_2016_03_01:267472008;SNO…	4339994	Gene	AKR1B1	ADR;AKR1B1;aldo-keto reductase family 1 member B;ALDR1;ALR2;AR;adr-type;Aldehyde reductase;aldehyde-reductase;Aldo-keto reductase family 1 member B1;Aldose reductase;aldose reductase-an;aldose-reductase;ALDR;ar-subtype;ar-type;EC 1.1.1.21;type-ar;	SWISSPROT_AC:P15121;SWISSPROT_ID:ALDR_HUMAN;GeneID:231;Ensembl:ENSG00000085662;HGNC:HGNC:381;MIM:103880;Vega:OTTHUMG00000155322;protein_accession:AAA35560.1;protein_accession:AAA35561.1;protein_accession:AAA51712.1;protein_accession:AAA51713.1;protein_accession:AAA51714.1;protein_accession:AAA51715.1;protein_accession:AAB61992.1;protein_accession:AAB88851.1;protein_accession:AAH00260.1;protein_ac…
29929712	Diabetic Neuropathies -- Aldose reductase	association	Pubmed 2001:11701599;Pubmed 2004:15539002;Pubmed 1998:9452821;Pubmed 2005:16176189;Pubmed central 2015:4410543;Pubmed central 2015:4575143;Pubmed central 2014:4023290;Pubmed central 2012:3348620;Pubmed central 2010:2855532;Pubmed central 2016:4847561;Pubmed central 2011:4008011;	The present study was designed to examine the effect of <b>aldose reductase</b> (AR) overexpression on the development of <b>diabetic neuropathy</b> by using mice transgenic for human AR.[Pubmed 2001:11701599];<b>Aldose reductase</b> inhibition in the treatment of <b>diabetic neuropathy</b>: where are we in 2004?[Pubmed 2004:15539002];The concordance of fine-structural observations in nerves from…	701	Disease	Diabetic Neuropathies	Asymmetric Diabetic Proximal Motor Neuropathy;Diabetes mellitus with polyneuropathy;Diabetic Amyotrophy;Diabetic Asymmetric Polyneuropathy;Diabetic Autonomic Neuropathy;Diabetic autonomic neuropathy (disorder);Diabetic Mononeuropathy;Diabetic Mononeuropathy Simplex;Diabetic Neuralgia;Diabetic Neuropathies;diabetic neuropathy;Diabetic Neuropathy, Painful;Diabetic Polyneuropathy;Diabetic polyneurop…	Mesh_UI:D003929;Mesh_MN:C10.668.829.300;Mesh_MN:C19.246.099.937;DOID:11503;DOID:12785;DOID:9743;NCI:C26748;NCI:C27068;ICD9CM:250.6;ICD9CM:357.2;UMLS_CUI:C0011882;UMLS_CUI:C0271680;UMLS_CUI:C0271686;SNOMEDCT_US_2016_03_01:154683002;SNOMEDCT_US_2016_03_01:190349003;SNOMEDCT_US_2016_03_01:190353001;SNOMEDCT_US_2016_03_01:193182005;SNOMEDCT_US_2016_03_01:230572002;SNOMEDCT_US_2016_03_01:267472008;SNO…	14189	Protein	Aldose reductase	AKR1B1;Aldehyde reductase;Aldo-keto reductase family 1 member B1;Aldose reductase;ALDR;ALDR1;AR;EC 1.1.1.21;ADR;adr-type;aldehyde-reductase;aldo-keto reductase family 1 member B;aldose reductase-an;aldose-reductase;ALR2;ar-subtype;ar-type;type-ar;	SWISSPROT_AC:P15121;SWISSPROT_ID:ALDR_HUMAN;EMBL:AF032455;EMBL:AF328729;EMBL:AK313439;EMBL:BC000260;EMBL:BC005387;EMBL:BC010391;EMBL:BT019859;EMBL:CH236950;EMBL:CH471070;EMBL:CR450351;EMBL:CR542203;EMBL:J04795;EMBL:J05017;EMBL:J05474;EMBL:M34720;EMBL:M34721;EMBL:M59783;EMBL:M59856;EMBL:X15414;RefSeq:NP_001619.1;ProteinModelPortal:P15121;STRING:9606.ENSP00000285930;SWISSPROT_AC_OLD:B2R8N3;SWISSPRO…
278619091	Diabetic Neuropathies -- 12-LOX	association	Pubmed central 2014:4227356;	Furthermore, this finding is also supportive of the recent finding of improved <b>diabetic neuropathy</b> with <b>12/15-LOX</b> inhibitor [18].[Pubmed central 2014:4227356];	701	Disease	Diabetic Neuropathies	Asymmetric Diabetic Proximal Motor Neuropathy;Diabetes mellitus with polyneuropathy;Diabetic Amyotrophy;Diabetic Asymmetric Polyneuropathy;Diabetic Autonomic Neuropathy;Diabetic autonomic neuropathy (disorder);Diabetic Mononeuropathy;Diabetic Mononeuropathy Simplex;Diabetic Neuralgia;Diabetic Neuropathies;diabetic neuropathy;Diabetic Neuropathy, Painful;Diabetic Polyneuropathy;Diabetic polyneurop…	Mesh_UI:D003929;Mesh_MN:C10.668.829.300;Mesh_MN:C19.246.099.937;DOID:11503;DOID:12785;DOID:9743;NCI:C26748;NCI:C27068;ICD9CM:250.6;ICD9CM:357.2;UMLS_CUI:C0011882;UMLS_CUI:C0271680;UMLS_CUI:C0271686;SNOMEDCT_US_2016_03_01:154683002;SNOMEDCT_US_2016_03_01:190349003;SNOMEDCT_US_2016_03_01:190353001;SNOMEDCT_US_2016_03_01:193182005;SNOMEDCT_US_2016_03_01:230572002;SNOMEDCT_US_2016_03_01:267472008;SNO…	226948	Protein	12-LOX	12-LOX;12/15-lipoxygenase;15-LOX;15-LOX-1;ALOX15;Arachidonate 12-lipoxygenase, leukocyte-type;Arachidonate 15-lipoxygenase;Arachidonate omega-6 lipoxygenase;EC 1.13.11.31;EC 1.13.11.33;LOG15;LOX15;15 lox;15 lox-1;15-lox type 1;15-lox1;15LOX-1;alox 15;alox-15;arachidonate-15-lipoxygenase;log 15;log i-v;lox-15;	SWISSPROT_AC:P16050;SWISSPROT_ID:LOX15_HUMAN;EMBL:AC118754;EMBL:AK290309;EMBL:AK316126;EMBL:AY505111;EMBL:BC029032;EMBL:M23892;EMBL:U63384;EMBL:U88317;RefSeq:NP_001131.3;ProteinModelPortal:P16050;STRING:9606.ENSP00000293761;SWISSPROT_AC_OLD:A8K2P4;SWISSPROT_AC_OLD:B7ZA11;SWISSPROT_AC_OLD:Q8N6R7;SWISSPROT_AC_OLD:Q99657;SMR:P16050;GeneID:246;KEGG:hsa:246;PIR:A31349;eggNOG:ENOG410IKAN;eggNOG:ENOG410…
278619283	Diabetic Neuropathies -- ALOX15	association	Pubmed central 2014:4227356;	Furthermore, this finding is also supportive of the recent finding of improved <b>diabetic neuropathy</b> with <b>12/15-LOX</b> inhibitor [18].[Pubmed central 2014:4227356];	701	Disease	Diabetic Neuropathies	Asymmetric Diabetic Proximal Motor Neuropathy;Diabetes mellitus with polyneuropathy;Diabetic Amyotrophy;Diabetic Asymmetric Polyneuropathy;Diabetic Autonomic Neuropathy;Diabetic autonomic neuropathy (disorder);Diabetic Mononeuropathy;Diabetic Mononeuropathy Simplex;Diabetic Neuralgia;Diabetic Neuropathies;diabetic neuropathy;Diabetic Neuropathy, Painful;Diabetic Polyneuropathy;Diabetic polyneurop…	Mesh_UI:D003929;Mesh_MN:C10.668.829.300;Mesh_MN:C19.246.099.937;DOID:11503;DOID:12785;DOID:9743;NCI:C26748;NCI:C27068;ICD9CM:250.6;ICD9CM:357.2;UMLS_CUI:C0011882;UMLS_CUI:C0271680;UMLS_CUI:C0271686;SNOMEDCT_US_2016_03_01:154683002;SNOMEDCT_US_2016_03_01:190349003;SNOMEDCT_US_2016_03_01:190353001;SNOMEDCT_US_2016_03_01:193182005;SNOMEDCT_US_2016_03_01:230572002;SNOMEDCT_US_2016_03_01:267472008;SNO…	4340003	Gene	ALOX15	12-LOX;15-LOX-1;15LOX-1;ALOX15;arachidonate 15-lipoxygenase;12/15-lipoxygenase;15 lox;15 lox-1;15-LOX;15-lox type 1;15-lox1;alox 15;alox-15;Arachidonate 12-lipoxygenase, leukocyte-type;Arachidonate omega-6 lipoxygenase;arachidonate-15-lipoxygenase;EC 1.13.11.31;EC 1.13.11.33;log 15;log i-v;LOG15;lox-15;LOX15;	SWISSPROT_AC:P16050;SWISSPROT_ID:LOX15_HUMAN;GeneID:246;Ensembl:ENSG00000161905;HGNC:HGNC:433;MIM:152392;Vega:OTTHUMG00000090746;protein_accession:AAA35482.1;protein_accession:AAA36182.1;protein_accession:AAB49305.1;protein_accession:AAC52118.1;protein_accession:AAH29032.1;protein_accession:AAR84235.1;protein_accession:BAF82998.1;protein_accession:BAG35454.1;protein_accession:BAH12431.1;protein_a…
270363725	Diabetic Neuropathies -- ApoA-I	association	Pubmed 2017:28934670;	Each standard deviation increment in serum <b>ApoA1</b> was associated with increased frequency of <b>diabetic neuropathy</b> (OR, 1.2, 95% CI, (1.1-1.3), P value=0.006).[Pubmed 2017:28934670];	701	Disease	Diabetic Neuropathies	Asymmetric Diabetic Proximal Motor Neuropathy;Diabetes mellitus with polyneuropathy;Diabetic Amyotrophy;Diabetic Asymmetric Polyneuropathy;Diabetic Autonomic Neuropathy;Diabetic autonomic neuropathy (disorder);Diabetic Mononeuropathy;Diabetic Mononeuropathy Simplex;Diabetic Neuralgia;Diabetic Neuropathies;diabetic neuropathy;Diabetic Neuropathy, Painful;Diabetic Polyneuropathy;Diabetic polyneurop…	Mesh_UI:D003929;Mesh_MN:C10.668.829.300;Mesh_MN:C19.246.099.937;DOID:11503;DOID:12785;DOID:9743;NCI:C26748;NCI:C27068;ICD9CM:250.6;ICD9CM:357.2;UMLS_CUI:C0011882;UMLS_CUI:C0271680;UMLS_CUI:C0271686;SNOMEDCT_US_2016_03_01:154683002;SNOMEDCT_US_2016_03_01:190349003;SNOMEDCT_US_2016_03_01:190353001;SNOMEDCT_US_2016_03_01:193182005;SNOMEDCT_US_2016_03_01:230572002;SNOMEDCT_US_2016_03_01:267472008;SNO…	19701	Protein	ApoA-I	Apo-AI;ApoA-I;APOA1;Apolipoprotein A-I;Apolipoprotein A1;a-1 apolipoprotein;a-i apolipoprotein;a1 apolipoprotein;alpha-1 apolipoprotein;apo ai;apo(a);apo(a)-isoform;apo(a)-type;apo(a)isoform;apo-(a);	SWISSPROT_AC:P02647;SWISSPROT_ID:APOA1_HUMAN;EMBL:A14829;EMBL:AK292231;EMBL:AY422952;EMBL:AY555191;EMBL:BC005380;EMBL:BC110286;EMBL:CH471065;EMBL:EF444948;EMBL:J00098;EMBL:M11791;EMBL:M27875;EMBL:M29068;EMBL:X00566;EMBL:X01038;EMBL:X02162;EMBL:X07496;RefSeq:NP_000030.1;RefSeq:NP_001304946.1;RefSeq:NP_001304947.1;RefSeq:NP_001304950.1;ProteinModelPortal:P02647;STRING:9606.ENSP00000236850;SWISSPROT…
270363781	Diabetic Neuropathies -- APOA1	association	Pubmed 2017:28934670;	Each standard deviation increment in serum <b>ApoA1</b> was associated with increased frequency of <b>diabetic neuropathy</b> (OR, 1.2, 95% CI, (1.1-1.3), P value=0.006).[Pubmed 2017:28934670];	701	Disease	Diabetic Neuropathies	Asymmetric Diabetic Proximal Motor Neuropathy;Diabetes mellitus with polyneuropathy;Diabetic Amyotrophy;Diabetic Asymmetric Polyneuropathy;Diabetic Autonomic Neuropathy;Diabetic autonomic neuropathy (disorder);Diabetic Mononeuropathy;Diabetic Mononeuropathy Simplex;Diabetic Neuralgia;Diabetic Neuropathies;diabetic neuropathy;Diabetic Neuropathy, Painful;Diabetic Polyneuropathy;Diabetic polyneurop…	Mesh_UI:D003929;Mesh_MN:C10.668.829.300;Mesh_MN:C19.246.099.937;DOID:11503;DOID:12785;DOID:9743;NCI:C26748;NCI:C27068;ICD9CM:250.6;ICD9CM:357.2;UMLS_CUI:C0011882;UMLS_CUI:C0271680;UMLS_CUI:C0271686;SNOMEDCT_US_2016_03_01:154683002;SNOMEDCT_US_2016_03_01:190349003;SNOMEDCT_US_2016_03_01:190353001;SNOMEDCT_US_2016_03_01:193182005;SNOMEDCT_US_2016_03_01:230572002;SNOMEDCT_US_2016_03_01:267472008;SNO…	4340079	Gene	APOA1	apo(a);APOA1;apolipoprotein A1;a-1 apolipoprotein;a-i apolipoprotein;a1 apolipoprotein;alpha-1 apolipoprotein;apo ai;apo(a)-isoform;apo(a)-type;apo(a)isoform;apo-(a);Apo-AI;ApoA-I;Apolipoprotein A-I;	SWISSPROT_AC:P02647;SWISSPROT_ID:APOA1_HUMAN;GeneID:335;Ensembl:ENSG00000118137;HGNC:HGNC:600;MIM:107680;Vega:OTTHUMG00000046112;protein_accession:AAA35545.1;protein_accession:AAA51746.1;protein_accession:AAA51747.1;protein_accession:AAA62829.1;protein_accession:AAB59514.1;protein_accession:AAD34604.1;protein_accession:AAH05380.1;protein_accession:AAI10287.1;protein_accession:AAL92035.1;protein_a…
32971649	Diabetic Neuropathies -- APOE	association	Pubmed:15856946;Pubmed 2005:15642920;Pubmed central 2012:3460492;Pubmed central 2016:4975365;	We have not found significant association with <b>diabetic polyneuropathy</b> (DPN) of epsilon2/epsilon3/epsilon4 marker of <b>APOE</b> gene.[Pubmed:15856946];<b>APOE</b> epsilon4 frequency among patients with early <b>diabetic neuropathy</b> and impaired glucose tolerance-associated neuropathy was 16 to 17%, and not different from patients with idiopathic neuropathy (17%) or published normative …	701	Disease	Diabetic Neuropathies	Asymmetric Diabetic Proximal Motor Neuropathy;Diabetes mellitus with polyneuropathy;Diabetic Amyotrophy;Diabetic Asymmetric Polyneuropathy;Diabetic Autonomic Neuropathy;Diabetic autonomic neuropathy (disorder);Diabetic Mononeuropathy;Diabetic Mononeuropathy Simplex;Diabetic Neuralgia;Diabetic Neuropathies;diabetic neuropathy;Diabetic Neuropathy, Painful;Diabetic Polyneuropathy;Diabetic polyneurop…	Mesh_UI:D003929;Mesh_MN:C10.668.829.300;Mesh_MN:C19.246.099.937;DOID:11503;DOID:12785;DOID:9743;NCI:C26748;NCI:C27068;ICD9CM:250.6;ICD9CM:357.2;UMLS_CUI:C0011882;UMLS_CUI:C0271680;UMLS_CUI:C0271686;SNOMEDCT_US_2016_03_01:154683002;SNOMEDCT_US_2016_03_01:190349003;SNOMEDCT_US_2016_03_01:190353001;SNOMEDCT_US_2016_03_01:193182005;SNOMEDCT_US_2016_03_01:230572002;SNOMEDCT_US_2016_03_01:267472008;SNO…	19955	Protein	APOE	Apo-E;APOE;Apolipoprotein E;AD2;apo e;apoe 4;apoe type 4;apoe-4;apoe-isoform;apoe-type;ApoE4;apolipoprotein e-type;apolipoprotein-e;e - apolipoprotein;e apolipoprotein;LDLCQ5;LPG;	SWISSPROT_AC:P02649;SWISSPROT_ID:APOE_HUMAN;EMBL:AB035149;EMBL:AF050154;EMBL:AF261279;EMBL:AK314898;EMBL:BC003557;EMBL:FJ525876;EMBL:K00396;EMBL:M10065;EMBL:M12529;RefSeq:NP_000032.1;RefSeq:NP_001289617.1;RefSeq:NP_001289618.1;RefSeq:NP_001289619.1;RefSeq:NP_001289620.1;ProteinModelPortal:P02649;STRING:9606.ENSP00000252486;SWISSPROT_AC_OLD:B2RC15;SWISSPROT_AC_OLD:C0JYY5;SWISSPROT_AC_OLD:Q9P2S4;SM…
282478000	Diabetic Neuropathies -- APOE	association	Pubmed central 2016:4975365;	In another study, the correlation between the Apolipoprotein E (APO E) gene polymorphisms and diabetic nephropathy was investigated, and it was suggested that development of <b>diabetic neuropathy</b> was associated with <b>APO E</b> polymorphisms in Asian populations [43].[Pubmed central 2016:4975365];	701	Disease	Diabetic Neuropathies	Asymmetric Diabetic Proximal Motor Neuropathy;Diabetes mellitus with polyneuropathy;Diabetic Amyotrophy;Diabetic Asymmetric Polyneuropathy;Diabetic Autonomic Neuropathy;Diabetic autonomic neuropathy (disorder);Diabetic Mononeuropathy;Diabetic Mononeuropathy Simplex;Diabetic Neuralgia;Diabetic Neuropathies;diabetic neuropathy;Diabetic Neuropathy, Painful;Diabetic Polyneuropathy;Diabetic polyneurop…	Mesh_UI:D003929;Mesh_MN:C10.668.829.300;Mesh_MN:C19.246.099.937;DOID:11503;DOID:12785;DOID:9743;NCI:C26748;NCI:C27068;ICD9CM:250.6;ICD9CM:357.2;UMLS_CUI:C0011882;UMLS_CUI:C0271680;UMLS_CUI:C0271686;SNOMEDCT_US_2016_03_01:154683002;SNOMEDCT_US_2016_03_01:190349003;SNOMEDCT_US_2016_03_01:190353001;SNOMEDCT_US_2016_03_01:193182005;SNOMEDCT_US_2016_03_01:230572002;SNOMEDCT_US_2016_03_01:267472008;SNO…	4340090	Gene	APOE	AD2;APO-E;APOE;ApoE4;apolipoprotein E;LDLCQ5;LPG;apo e;apoe 4;apoe type 4;apoe-4;apoe-isoform;apoe-type;apolipoprotein e-type;apolipoprotein-e;e - apolipoprotein;e apolipoprotein;	SWISSPROT_AC:P02649;SWISSPROT_ID:APOE_HUMAN;GeneID:348;Ensembl:ENSG00000130203;HGNC:HGNC:613;MIM:107741;Vega:OTTHUMG00000128901;protein_accession:AAB59397.1;protein_accession:AAB59518.1;protein_accession:AAB59546.1;protein_accession:AAD02505.1;protein_accession:AAG27089.1;protein_accession:AAH03557.1;protein_accession:AAL82810.1;protein_accession:ABM83474.1;protein_accession:ABM86685.1;protein_ac…
28562936	Diabetic Neuropathies -- APT	association	Pubmed 1993:8243019;	Our data did not show a correlation between metabolic control, as assessed by fructosamine assay, and latency of evoked motor and sensitive potentials, thus indicating that other factors, such as environmental and genetic ones, are <b>apt</b> to influence the onset of <b>diabetic neuropathy</b>.[Pubmed 1993:8243019];	701	Disease	Diabetic Neuropathies	Asymmetric Diabetic Proximal Motor Neuropathy;Diabetes mellitus with polyneuropathy;Diabetic Amyotrophy;Diabetic Asymmetric Polyneuropathy;Diabetic Autonomic Neuropathy;Diabetic autonomic neuropathy (disorder);Diabetic Mononeuropathy;Diabetic Mononeuropathy Simplex;Diabetic Neuralgia;Diabetic Neuropathies;diabetic neuropathy;Diabetic Neuropathy, Painful;Diabetic Polyneuropathy;Diabetic polyneurop…	Mesh_UI:D003929;Mesh_MN:C10.668.829.300;Mesh_MN:C19.246.099.937;DOID:11503;DOID:12785;DOID:9743;NCI:C26748;NCI:C27068;ICD9CM:250.6;ICD9CM:357.2;UMLS_CUI:C0011882;UMLS_CUI:C0271680;UMLS_CUI:C0271686;SNOMEDCT_US_2016_03_01:154683002;SNOMEDCT_US_2016_03_01:190349003;SNOMEDCT_US_2016_03_01:190353001;SNOMEDCT_US_2016_03_01:193182005;SNOMEDCT_US_2016_03_01:230572002;SNOMEDCT_US_2016_03_01:267472008;SNO…	20392	Protein	APT	Adenine phosphoribosyltransferase;APRT;APT;EC 2.4.2.7;AMP;APRTD;	SWISSPROT_AC:P07741;SWISSPROT_ID:APT_HUMAN;EMBL:AC092384;EMBL:AY306126;EMBL:BC107151;EMBL:BM550173;EMBL:CH471184;EMBL:CR749423;EMBL:M16446;EMBL:Y00486;RefSeq:NP_000476.1;RefSeq:NP_001025189.1;ProteinModelPortal:P07741;STRING:9606.ENSP00000367615;SWISSPROT_AC_OLD:G5E9J2;SWISSPROT_AC_OLD:Q3KP55;SWISSPROT_AC_OLD:Q68DF9;SMR:P07741;GeneID:353;KEGG:hsa:353;PIR:S06232;eggNOG:COG0503;eggNOG:KOG1712;UniGe…
28562965	Diabetic Neuropathies -- APRT	association	Pubmed 1993:8243019;	Our data did not show a correlation between metabolic control, as assessed by fructosamine assay, and latency of evoked motor and sensitive potentials, thus indicating that other factors, such as environmental and genetic ones, are <b>apt</b> to influence the onset of <b>diabetic neuropathy</b>.[Pubmed 1993:8243019];	701	Disease	Diabetic Neuropathies	Asymmetric Diabetic Proximal Motor Neuropathy;Diabetes mellitus with polyneuropathy;Diabetic Amyotrophy;Diabetic Asymmetric Polyneuropathy;Diabetic Autonomic Neuropathy;Diabetic autonomic neuropathy (disorder);Diabetic Mononeuropathy;Diabetic Mononeuropathy Simplex;Diabetic Neuralgia;Diabetic Neuropathies;diabetic neuropathy;Diabetic Neuropathy, Painful;Diabetic Polyneuropathy;Diabetic polyneurop…	Mesh_UI:D003929;Mesh_MN:C10.668.829.300;Mesh_MN:C19.246.099.937;DOID:11503;DOID:12785;DOID:9743;NCI:C26748;NCI:C27068;ICD9CM:250.6;ICD9CM:357.2;UMLS_CUI:C0011882;UMLS_CUI:C0271680;UMLS_CUI:C0271686;SNOMEDCT_US_2016_03_01:154683002;SNOMEDCT_US_2016_03_01:190349003;SNOMEDCT_US_2016_03_01:190353001;SNOMEDCT_US_2016_03_01:193182005;SNOMEDCT_US_2016_03_01:230572002;SNOMEDCT_US_2016_03_01:267472008;SNO…	4340094	Gene	APRT	adenine phosphoribosyltransferase;AMP;APRT;APRTD;APT;EC 2.4.2.7;	SWISSPROT_AC:P07741;SWISSPROT_ID:APT_HUMAN;GeneID:353;Ensembl:ENSG00000198931;HGNC:HGNC:626;MIM:102600;Vega:OTTHUMG00000175454;protein_accession:AAA51769.1;protein_accession:AAB84304.1;protein_accession:AAI07152.1;protein_accession:AAP45051.1;protein_accession:CAA68543.1;protein_accession:CAH18261.1;protein_accession:CBX51353.1;protein_accession:EAW66760.1;protein_accession:EAW66761.1;protein_acc…
278271856	Diabetic Neuropathies -- Androgen receptor	association	Pubmed central 2014:4023290;	Baicalin was found to show a protective effect and relieve clinical symptoms of <b>diabetic neuropathy</b> by direct inhibition of <b>AR</b> in diabetic rats[62].[Pubmed central 2014:4023290];	701	Disease	Diabetic Neuropathies	Asymmetric Diabetic Proximal Motor Neuropathy;Diabetes mellitus with polyneuropathy;Diabetic Amyotrophy;Diabetic Asymmetric Polyneuropathy;Diabetic Autonomic Neuropathy;Diabetic autonomic neuropathy (disorder);Diabetic Mononeuropathy;Diabetic Mononeuropathy Simplex;Diabetic Neuralgia;Diabetic Neuropathies;diabetic neuropathy;Diabetic Neuropathy, Painful;Diabetic Polyneuropathy;Diabetic polyneurop…	Mesh_UI:D003929;Mesh_MN:C10.668.829.300;Mesh_MN:C19.246.099.937;DOID:11503;DOID:12785;DOID:9743;NCI:C26748;NCI:C27068;ICD9CM:250.6;ICD9CM:357.2;UMLS_CUI:C0011882;UMLS_CUI:C0271680;UMLS_CUI:C0271686;SNOMEDCT_US_2016_03_01:154683002;SNOMEDCT_US_2016_03_01:190349003;SNOMEDCT_US_2016_03_01:190353001;SNOMEDCT_US_2016_03_01:193182005;SNOMEDCT_US_2016_03_01:230572002;SNOMEDCT_US_2016_03_01:267472008;SNO…	17165	Protein	Androgen receptor	ANDR;Androgen receptor;AR;DHTR;Dihydrotestosterone receptor;NR3C4;Nuclear receptor subfamily 3 group C member 4;AIS;ais-type;androgen receptor--an;androgen-receptor;ar 8;ar-subtype;ar-type;AR8;dihydrotestosterone-receptor;HUMARA;HYSP1;KD;nr3c4-type;receptor androgen;receptor's androgen;SBMA;SMAX1;TFM;type-ar;	SWISSPROT_AC:P10275;SWISSPROT_ID:ANDR_HUMAN;EMBL:AL049564;EMBL:AL158016;EMBL:AL356358;EMBL:AX453758;EMBL:BC132975;EMBL:CH471132;EMBL:FJ235916;EMBL:FJ235917;EMBL:L29496;EMBL:M20132;EMBL:M20260;EMBL:M21748;EMBL:M23263;EMBL:M27423;EMBL:M27424;EMBL:M27425;EMBL:M27426;EMBL:M27427;EMBL:M27428;EMBL:M27429;EMBL:M27430;EMBL:M34233;EMBL:M35844;EMBL:M35845;EMBL:M35846;EMBL:M35847;EMBL:M35848;EMBL:M35849;EMB…
278272198	Diabetic Neuropathies -- AR	association	Pubmed central 2014:4023290;	Baicalin was found to show a protective effect and relieve clinical symptoms of <b>diabetic neuropathy</b> by direct inhibition of <b>AR</b> in diabetic rats[62].[Pubmed central 2014:4023290];	701	Disease	Diabetic Neuropathies	Asymmetric Diabetic Proximal Motor Neuropathy;Diabetes mellitus with polyneuropathy;Diabetic Amyotrophy;Diabetic Asymmetric Polyneuropathy;Diabetic Autonomic Neuropathy;Diabetic autonomic neuropathy (disorder);Diabetic Mononeuropathy;Diabetic Mononeuropathy Simplex;Diabetic Neuralgia;Diabetic Neuropathies;diabetic neuropathy;Diabetic Neuropathy, Painful;Diabetic Polyneuropathy;Diabetic polyneurop…	Mesh_UI:D003929;Mesh_MN:C10.668.829.300;Mesh_MN:C19.246.099.937;DOID:11503;DOID:12785;DOID:9743;NCI:C26748;NCI:C27068;ICD9CM:250.6;ICD9CM:357.2;UMLS_CUI:C0011882;UMLS_CUI:C0271680;UMLS_CUI:C0271686;SNOMEDCT_US_2016_03_01:154683002;SNOMEDCT_US_2016_03_01:190349003;SNOMEDCT_US_2016_03_01:190353001;SNOMEDCT_US_2016_03_01:193182005;SNOMEDCT_US_2016_03_01:230572002;SNOMEDCT_US_2016_03_01:267472008;SNO…	4340107	Gene	AR	AIS;androgen receptor;AR;AR8;DHTR;HUMARA;HYSP1;KD;NR3C4;SBMA;SMAX1;TFM;ais-type;ANDR;androgen receptor--an;androgen-receptor;ar 8;ar-subtype;ar-type;Dihydrotestosterone receptor;dihydrotestosterone-receptor;nr3c4-type;Nuclear receptor subfamily 3 group C member 4;receptor androgen;receptor's androgen;type-ar;	SWISSPROT_AC:P10275;SWISSPROT_ID:ANDR_HUMAN;GeneID:367;Ensembl:ENSG00000169083;HGNC:HGNC:644;MIM:313700;Vega:OTTHUMG00000021740;protein_accession:AAA51729.1;protein_accession:AAA51735.1;protein_accession:AAA51770.1;protein_accession:AAA51771.1;protein_accession:AAA51772.1;protein_accession:AAA51774.1;protein_accession:AAA51775.1;protein_accession:AAA51778.1;protein_accession:AAA51780.1;protein_ac…
278271996	Diabetic Neuropathies -- Amphiregulin	association	Pubmed central 2014:4023290;	Baicalin was found to show a protective effect and relieve clinical symptoms of <b>diabetic neuropathy</b> by direct inhibition of <b>AR</b> in diabetic rats[62].[Pubmed central 2014:4023290];	701	Disease	Diabetic Neuropathies	Asymmetric Diabetic Proximal Motor Neuropathy;Diabetes mellitus with polyneuropathy;Diabetic Amyotrophy;Diabetic Asymmetric Polyneuropathy;Diabetic Autonomic Neuropathy;Diabetic autonomic neuropathy (disorder);Diabetic Mononeuropathy;Diabetic Mononeuropathy Simplex;Diabetic Neuralgia;Diabetic Neuropathies;diabetic neuropathy;Diabetic Neuropathy, Painful;Diabetic Polyneuropathy;Diabetic polyneurop…	Mesh_UI:D003929;Mesh_MN:C10.668.829.300;Mesh_MN:C19.246.099.937;DOID:11503;DOID:12785;DOID:9743;NCI:C26748;NCI:C27068;ICD9CM:250.6;ICD9CM:357.2;UMLS_CUI:C0011882;UMLS_CUI:C0271680;UMLS_CUI:C0271686;SNOMEDCT_US_2016_03_01:154683002;SNOMEDCT_US_2016_03_01:190349003;SNOMEDCT_US_2016_03_01:190353001;SNOMEDCT_US_2016_03_01:193182005;SNOMEDCT_US_2016_03_01:230572002;SNOMEDCT_US_2016_03_01:267472008;SNO…	21714	Protein	Amphiregulin	Amphiregulin;AR;AREG;AREGB;Colorectum cell-derived growth factor;CRDGF;SDGF;ar-subtype;ar-type;type-ar;	SWISSPROT_AC:P15514;SWISSPROT_ID:AREG_HUMAN;EMBL:AC021180;EMBL:AY442340;EMBL:BC009799;EMBL:BC146953;EMBL:BC146967;EMBL:BT019866;EMBL:CH471057;EMBL:M30698;EMBL:M30699;EMBL:M30700;EMBL:M30701;EMBL:M30702;EMBL:M30704;RefSeq:NP_001648.1;ProteinModelPortal:P15514;STRING:9606.ENSP00000370227;SWISSPROT_AC_OLD:Q5U026;SMR:P15514;GeneID:374;KEGG:hsa:374;PIR:A34702;eggNOG:ENOG410IXZG;eggNOG:ENOG4112CXY;UniG…
278272257	Diabetic Neuropathies -- AREG	association	Pubmed central 2014:4023290;	Baicalin was found to show a protective effect and relieve clinical symptoms of <b>diabetic neuropathy</b> by direct inhibition of <b>AR</b> in diabetic rats[62].[Pubmed central 2014:4023290];	701	Disease	Diabetic Neuropathies	Asymmetric Diabetic Proximal Motor Neuropathy;Diabetes mellitus with polyneuropathy;Diabetic Amyotrophy;Diabetic Asymmetric Polyneuropathy;Diabetic Autonomic Neuropathy;Diabetic autonomic neuropathy (disorder);Diabetic Mononeuropathy;Diabetic Mononeuropathy Simplex;Diabetic Neuralgia;Diabetic Neuropathies;diabetic neuropathy;Diabetic Neuropathy, Painful;Diabetic Polyneuropathy;Diabetic polyneurop…	Mesh_UI:D003929;Mesh_MN:C10.668.829.300;Mesh_MN:C19.246.099.937;DOID:11503;DOID:12785;DOID:9743;NCI:C26748;NCI:C27068;ICD9CM:250.6;ICD9CM:357.2;UMLS_CUI:C0011882;UMLS_CUI:C0271680;UMLS_CUI:C0271686;SNOMEDCT_US_2016_03_01:154683002;SNOMEDCT_US_2016_03_01:190349003;SNOMEDCT_US_2016_03_01:190353001;SNOMEDCT_US_2016_03_01:193182005;SNOMEDCT_US_2016_03_01:230572002;SNOMEDCT_US_2016_03_01:267472008;SNO…	4340112	Gene	AREG	amphiregulin;AR;AREG;AREGB;CRDGF;SDGF;ar-subtype;ar-type;Colorectum cell-derived growth factor;type-ar;	SWISSPROT_AC:P15514;SWISSPROT_ID:AREG_HUMAN;GeneID:374;Ensembl:ENSG00000109321;HGNC:HGNC:651;MIM:104640;Vega:OTTHUMG00000130006;protein_accession:AAA51773.1;protein_accession:AAA51781.1;protein_accession:AAH09799.1;protein_accession:AAI46954.1;protein_accession:AAI46968.1;protein_accession:AAR05438.1;protein_accession:AAV38669.1;protein_accession:ABM83816.1;protein_accession:ABM87136.1;protein_ac…
31379016	Diabetic Neuropathies -- BDNF	association	Pubmed:12200200;Pubmed 2001:11800042;Pubmed central 2010:2936037;	<b>Diabetic neuropathies</b> in brain are induced by deficiency of <b>BDNF</b>.[Pubmed:12200200];A double-blind placebo-controlled clinical trial of recombinant human <b>brain-derived neurotrophic factor</b> (rhBDNF) in <b>diabetic polyneuropathy</b>.[Pubmed 2001:11800042];Other trophic factors that have been shown to have a protective effect in <b>diabetic neuropathy</b> models in rodent include…	701	Disease	Diabetic Neuropathies	Asymmetric Diabetic Proximal Motor Neuropathy;Diabetes mellitus with polyneuropathy;Diabetic Amyotrophy;Diabetic Asymmetric Polyneuropathy;Diabetic Autonomic Neuropathy;Diabetic autonomic neuropathy (disorder);Diabetic Mononeuropathy;Diabetic Mononeuropathy Simplex;Diabetic Neuralgia;Diabetic Neuropathies;diabetic neuropathy;Diabetic Neuropathy, Painful;Diabetic Polyneuropathy;Diabetic polyneurop…	Mesh_UI:D003929;Mesh_MN:C10.668.829.300;Mesh_MN:C19.246.099.937;DOID:11503;DOID:12785;DOID:9743;NCI:C26748;NCI:C27068;ICD9CM:250.6;ICD9CM:357.2;UMLS_CUI:C0011882;UMLS_CUI:C0271680;UMLS_CUI:C0271686;SNOMEDCT_US_2016_03_01:154683002;SNOMEDCT_US_2016_03_01:190349003;SNOMEDCT_US_2016_03_01:190353001;SNOMEDCT_US_2016_03_01:193182005;SNOMEDCT_US_2016_03_01:230572002;SNOMEDCT_US_2016_03_01:267472008;SNO…	43557	Protein	BDNF	Abrineurin;BDNF;Brain-derived neurotrophic factor;ANON2;brain derived neurotrophic factor;brain derived neurotrophic-factor;brain derived- neurotrophic factor;brain derived-neurotrophic factor;brain neurotrophic derived factor;brain- derived neurotrophic factor;brain--derived neurotrophic factor;brain-derived neurotrophic-factor;brain-derived-neurotrophic factor;brain-derived-neurotrophic-factor;…	SWISSPROT_AC:P23560;SWISSPROT_ID:BDNF_HUMAN;EMBL:AC104563;EMBL:AF400438;EMBL:AF411339;EMBL:AK289763;EMBL:AK289853;EMBL:AY011481;EMBL:AY054392;EMBL:AY054393;EMBL:AY054394;EMBL:AY054395;EMBL:AY054396;EMBL:AY054397;EMBL:AY054398;EMBL:AY054399;EMBL:AY054400;EMBL:AY656701;EMBL:BC029795;EMBL:CH471064;EMBL:EF674517;EMBL:EF674518;EMBL:EF674519;EMBL:EF674520;EMBL:EF674521;EMBL:EF689009;EMBL:EF689010;EMBL:…
285084720	Diabetic Neuropathies -- BDNF	association	Pubmed central 2010:2936037;	Other trophic factors that have been shown to have a protective effect in <b>diabetic neuropathy</b> models in rodent include: <b>brain derived neurotrophic factor</b> (BDNF), neurotrophin 3 (NT-3);[Pubmed central 2010:2936037];	701	Disease	Diabetic Neuropathies	Asymmetric Diabetic Proximal Motor Neuropathy;Diabetes mellitus with polyneuropathy;Diabetic Amyotrophy;Diabetic Asymmetric Polyneuropathy;Diabetic Autonomic Neuropathy;Diabetic autonomic neuropathy (disorder);Diabetic Mononeuropathy;Diabetic Mononeuropathy Simplex;Diabetic Neuralgia;Diabetic Neuropathies;diabetic neuropathy;Diabetic Neuropathy, Painful;Diabetic Polyneuropathy;Diabetic polyneurop…	Mesh_UI:D003929;Mesh_MN:C10.668.829.300;Mesh_MN:C19.246.099.937;DOID:11503;DOID:12785;DOID:9743;NCI:C26748;NCI:C27068;ICD9CM:250.6;ICD9CM:357.2;UMLS_CUI:C0011882;UMLS_CUI:C0271680;UMLS_CUI:C0271686;SNOMEDCT_US_2016_03_01:154683002;SNOMEDCT_US_2016_03_01:190349003;SNOMEDCT_US_2016_03_01:190353001;SNOMEDCT_US_2016_03_01:193182005;SNOMEDCT_US_2016_03_01:230572002;SNOMEDCT_US_2016_03_01:267472008;SNO…	4340308	Gene	BDNF	ANON2;BDNF;brain derived neurotrophic factor;BULN2;Abrineurin;brain derived neurotrophic-factor;brain derived- neurotrophic factor;brain derived-neurotrophic factor;brain neurotrophic derived factor;brain- derived neurotrophic factor;brain--derived neurotrophic factor;Brain-derived neurotrophic factor;brain-derived neurotrophic-factor;brain-derived-neurotrophic factor;brain-derived-neurotrophic-f…	SWISSPROT_AC:P23560;SWISSPROT_ID:BDNF_HUMAN;GeneID:627;Ensembl:ENSG00000176697;HGNC:HGNC:1033;MIM:113505;Vega:OTTHUMG00000178797;protein_accession:AAA51820.1;protein_accession:AAA69805.2;protein_accession:AAA96140.1;protein_accession:AAG47514.1;protein_accession:AAH29795.1;protein_accession:AAK92487.1;protein_accession:AAL23557.2;protein_accession:AAL23558.1;protein_accession:AAL23559.1;protein_a…
106864442	Diabetic Neuropathies -- CASP3	Involvement	Pubmed:12502508;		701	Disease	Diabetic Neuropathies	Asymmetric Diabetic Proximal Motor Neuropathy;Diabetes mellitus with polyneuropathy;Diabetic Amyotrophy;Diabetic Asymmetric Polyneuropathy;Diabetic Autonomic Neuropathy;Diabetic autonomic neuropathy (disorder);Diabetic Mononeuropathy;Diabetic Mononeuropathy Simplex;Diabetic Neuralgia;Diabetic Neuropathies;diabetic neuropathy;Diabetic Neuropathy, Painful;Diabetic Polyneuropathy;Diabetic polyneurop…	Mesh_UI:D003929;Mesh_MN:C10.668.829.300;Mesh_MN:C19.246.099.937;DOID:11503;DOID:12785;DOID:9743;NCI:C26748;NCI:C27068;ICD9CM:250.6;ICD9CM:357.2;UMLS_CUI:C0011882;UMLS_CUI:C0271680;UMLS_CUI:C0271686;SNOMEDCT_US_2016_03_01:154683002;SNOMEDCT_US_2016_03_01:190349003;SNOMEDCT_US_2016_03_01:190353001;SNOMEDCT_US_2016_03_01:193182005;SNOMEDCT_US_2016_03_01:230572002;SNOMEDCT_US_2016_03_01:267472008;SNO…	4340487	Gene	CASP3	CASP3;caspase 3;CPP32;CPP32B;SCA-1;Apopain;casp 3;casp iii;casp- 3;CASP-3;caspase - 3;caspase -3;caspase iii;caspase subtype-3;caspase- 3;caspase--3;Caspase-3;caspase-3--an;caspase-3-type;caspase-iii;caspase3;cpp 32;CPP-32;cpp32 cysteine protease;cpp32-type;cysteine protease cpp-32;Cysteine protease CPP32;EC 3.4.22.56;Protein Yama;sca 1;sca i;sca subtype i;sca type 1;sca- 1;SREBP cleavage activit…	SWISSPROT_AC:P42574;SWISSPROT_ID:CASP3_HUMAN;GeneID:836;Ensembl:ENSG00000164305;HGNC:HGNC:1504;MIM:600636;Vega:OTTHUMG00000133681;protein_accession:AAA65015.1;protein_accession:AAA74929.1;protein_accession:AAB60355.1;protein_accession:AAH16926.1;protein_accession:AAO25654.1;protein_accession:ABM82469.1;protein_accession:ABM85657.1;protein_accession:BAF84026.1;protein_accession:CAC88866.1;protein_…
33649967	Diabetic Neuropathies -- Catalase	association	Pubmed 2006:16523188;Pubmed 2014:25427889;	The 262T&gt;C promoter polymorphism of the <b>catalase</b> gene is associated with <b>diabetic neuropathy</b> in type 1 diabetic Russian patients.[Pubmed 2006:16523188];In this work, the supporting data about the association between the -262TÃƒÂ‚Ã‚Â &gt;ÃƒÂ‚Ã‚Â C polymorphism of the <b>catalase</b> (CAT) gene and <b>DN</b> were shown.[Pubmed 2014:25427889];	701	Disease	Diabetic Neuropathies	Asymmetric Diabetic Proximal Motor Neuropathy;Diabetes mellitus with polyneuropathy;Diabetic Amyotrophy;Diabetic Asymmetric Polyneuropathy;Diabetic Autonomic Neuropathy;Diabetic autonomic neuropathy (disorder);Diabetic Mononeuropathy;Diabetic Mononeuropathy Simplex;Diabetic Neuralgia;Diabetic Neuropathies;diabetic neuropathy;Diabetic Neuropathy, Painful;Diabetic Polyneuropathy;Diabetic polyneurop…	Mesh_UI:D003929;Mesh_MN:C10.668.829.300;Mesh_MN:C19.246.099.937;DOID:11503;DOID:12785;DOID:9743;NCI:C26748;NCI:C27068;ICD9CM:250.6;ICD9CM:357.2;UMLS_CUI:C0011882;UMLS_CUI:C0271680;UMLS_CUI:C0271686;SNOMEDCT_US_2016_03_01:154683002;SNOMEDCT_US_2016_03_01:190349003;SNOMEDCT_US_2016_03_01:190353001;SNOMEDCT_US_2016_03_01:193182005;SNOMEDCT_US_2016_03_01:230572002;SNOMEDCT_US_2016_03_01:267472008;SNO…	54707	Protein	Catalase	CAT;CATA;Catalase;EC 1.11.1.6;cat--an;cat-type;catalase-type;chain-cat;	SWISSPROT_AC:P04040;SWISSPROT_ID:CATA_HUMAN;EMBL:AK291585;EMBL:AK315350;EMBL:AL035079;EMBL:AY028632;EMBL:AY545477;EMBL:BC110398;EMBL:BC112217;EMBL:BC112219;EMBL:CH471064;EMBL:K02400;EMBL:L13609;EMBL:X04076;EMBL:X04085;EMBL:X04086;EMBL:X04087;EMBL:X04088;EMBL:X04089;EMBL:X04090;EMBL:X04091;EMBL:X04092;EMBL:X04093;EMBL:X04094;EMBL:X04095;EMBL:X04096;RefSeq:NP_001743.1;ProteinModelPortal:P04040;STRI…
106864522	Diabetic Neuropathies -- CAT	Involvement	Pubmed:10780678;		701	Disease	Diabetic Neuropathies	Asymmetric Diabetic Proximal Motor Neuropathy;Diabetes mellitus with polyneuropathy;Diabetic Amyotrophy;Diabetic Asymmetric Polyneuropathy;Diabetic Autonomic Neuropathy;Diabetic autonomic neuropathy (disorder);Diabetic Mononeuropathy;Diabetic Mononeuropathy Simplex;Diabetic Neuralgia;Diabetic Neuropathies;diabetic neuropathy;Diabetic Neuropathy, Painful;Diabetic Polyneuropathy;Diabetic polyneurop…	Mesh_UI:D003929;Mesh_MN:C10.668.829.300;Mesh_MN:C19.246.099.937;DOID:11503;DOID:12785;DOID:9743;NCI:C26748;NCI:C27068;ICD9CM:250.6;ICD9CM:357.2;UMLS_CUI:C0011882;UMLS_CUI:C0271680;UMLS_CUI:C0271686;SNOMEDCT_US_2016_03_01:154683002;SNOMEDCT_US_2016_03_01:190349003;SNOMEDCT_US_2016_03_01:190353001;SNOMEDCT_US_2016_03_01:193182005;SNOMEDCT_US_2016_03_01:230572002;SNOMEDCT_US_2016_03_01:267472008;SNO…	4340498	Gene	CAT	CAT;catalase;cat--an;cat-type;CATA;catalase-type;chain-cat;EC 1.11.1.6;	SWISSPROT_AC:P04040;SWISSPROT_ID:CATA_HUMAN;GeneID:847;Ensembl:ENSG00000121691;HGNC:HGNC:1516;MIM:115500;Vega:OTTHUMG00000044353;protein_accession:AAA16651.1;protein_accession:AAB59522.1;protein_accession:AAH27300.1;protein_accession:AAI10399.1;protein_accession:AAI12218.1;protein_accession:AAI12220.1;protein_accession:AAK29181.1;protein_accession:AAS37679.1;protein_accession:ADR83058.1;protein_a…
273001507	Diabetic Neuropathies -- CCK	association	Pubmed central 2018:5796404;	One possibility is fewer cholecystokinin receptors on the gallbladder wall due to <b>diabetic autonomic neuropathy</b> leading to poor response to <b>cholecystokinin</b> stimulation [27].[Pubmed central 2018:5796404];	701	Disease	Diabetic Neuropathies	Asymmetric Diabetic Proximal Motor Neuropathy;Diabetes mellitus with polyneuropathy;Diabetic Amyotrophy;Diabetic Asymmetric Polyneuropathy;Diabetic Autonomic Neuropathy;Diabetic autonomic neuropathy (disorder);Diabetic Mononeuropathy;Diabetic Mononeuropathy Simplex;Diabetic Neuralgia;Diabetic Neuropathies;diabetic neuropathy;Diabetic Neuropathy, Painful;Diabetic Polyneuropathy;Diabetic polyneurop…	Mesh_UI:D003929;Mesh_MN:C10.668.829.300;Mesh_MN:C19.246.099.937;DOID:11503;DOID:12785;DOID:9743;NCI:C26748;NCI:C27068;ICD9CM:250.6;ICD9CM:357.2;UMLS_CUI:C0011882;UMLS_CUI:C0271680;UMLS_CUI:C0271686;SNOMEDCT_US_2016_03_01:154683002;SNOMEDCT_US_2016_03_01:190349003;SNOMEDCT_US_2016_03_01:190353001;SNOMEDCT_US_2016_03_01:193182005;SNOMEDCT_US_2016_03_01:230572002;SNOMEDCT_US_2016_03_01:267472008;SNO…	57579	Protein	CCK	CCK;CCKN;Cholecystokinin;cck-type;cholecystokinin-type;	SWISSPROT_AC:P06307;SWISSPROT_ID:CCKN_HUMAN;EMBL:AY514491;EMBL:BC008283;EMBL:BT006991;EMBL:L00354;RefSeq:NP_000720.1;RefSeq:NP_001167609.1;ProteinModelPortal:P06307;STRING:9606.ENSP00000335657;GeneID:885;KEGG:hsa:885;PIR:A01623;eggNOG:ENOG410IXQ9;eggNOG:ENOG411211F;UniGene:Hs.458426;GO:GO:0001662;GO:GO:0001764;GO:GO:0001836;GO:GO:0005179;GO:GO:0005184;GO:GO:0005576;GO:GO:0005615;GO:GO:0006919;GO:…
106865523	Diabetic Neuropathies -- CHRM2	Involvement	Pubmed:20624991;		701	Disease	Diabetic Neuropathies	Asymmetric Diabetic Proximal Motor Neuropathy;Diabetes mellitus with polyneuropathy;Diabetic Amyotrophy;Diabetic Asymmetric Polyneuropathy;Diabetic Autonomic Neuropathy;Diabetic autonomic neuropathy (disorder);Diabetic Mononeuropathy;Diabetic Mononeuropathy Simplex;Diabetic Neuralgia;Diabetic Neuropathies;diabetic neuropathy;Diabetic Neuropathy, Painful;Diabetic Polyneuropathy;Diabetic polyneurop…	Mesh_UI:D003929;Mesh_MN:C10.668.829.300;Mesh_MN:C19.246.099.937;DOID:11503;DOID:12785;DOID:9743;NCI:C26748;NCI:C27068;ICD9CM:250.6;ICD9CM:357.2;UMLS_CUI:C0011882;UMLS_CUI:C0271680;UMLS_CUI:C0271686;SNOMEDCT_US_2016_03_01:154683002;SNOMEDCT_US_2016_03_01:190349003;SNOMEDCT_US_2016_03_01:190353001;SNOMEDCT_US_2016_03_01:193182005;SNOMEDCT_US_2016_03_01:230572002;SNOMEDCT_US_2016_03_01:267472008;SNO…	4340735	Gene	CHRM2	cholinergic receptor muscarinic 2;CHRM2;HM2;acetylcholine m2 muscarinic receptor;acetylcholine muscarinic m2 receptor;acm ii;acm-2;acm-ii;ACM2;cholinergic muscarinic 2 receptor;cholinergic muscarinic-2 receptor;hm 2;hm ii;hm-2;hm-ii;m-2 muscarinic acetylcholine receptor;m2 muscarinic acetylcholine receptor;m2 subtype of muscarinic acetylcholine receptor;m2-muscarinic acetylcholine receptor;muscar…	SWISSPROT_AC:P08172;SWISSPROT_ID:ACM2_HUMAN;GeneID:1129;Ensembl:ENSG00000181072;HGNC:HGNC:1951;MIM:118493;Vega:OTTHUMG00000155658;protein_accession:AAA51570.1;protein_accession:AAH95547.1;protein_accession:AAI06742.1;protein_accession:AAI06743.1;protein_accession:AAK68113.1;protein_accession:AAM18939.1;protein_accession:AAO23567.1;protein_accession:AAO23568.1;protein_accession:AAO23569.1;protein_…
276615668	Diabetic Neuropathies -- CNTF	association	Pubmed central 2012:3426291;	[17] observed the Chinese medicine compound Jinmaitong's effects on <b>CNTF</b> expression in <b>diabetic neuropathy</b> rats, and confirmed that Jinmaitong can upregulate the expression of the protein and mRNA of CNTF in the sciatic nerves of diabetic neuropathy rats.[Pubmed central 2012:3426291];	701	Disease	Diabetic Neuropathies	Asymmetric Diabetic Proximal Motor Neuropathy;Diabetes mellitus with polyneuropathy;Diabetic Amyotrophy;Diabetic Asymmetric Polyneuropathy;Diabetic Autonomic Neuropathy;Diabetic autonomic neuropathy (disorder);Diabetic Mononeuropathy;Diabetic Mononeuropathy Simplex;Diabetic Neuralgia;Diabetic Neuropathies;diabetic neuropathy;Diabetic Neuropathy, Painful;Diabetic Polyneuropathy;Diabetic polyneurop…	Mesh_UI:D003929;Mesh_MN:C10.668.829.300;Mesh_MN:C19.246.099.937;DOID:11503;DOID:12785;DOID:9743;NCI:C26748;NCI:C27068;ICD9CM:250.6;ICD9CM:357.2;UMLS_CUI:C0011882;UMLS_CUI:C0271680;UMLS_CUI:C0271686;SNOMEDCT_US_2016_03_01:154683002;SNOMEDCT_US_2016_03_01:190349003;SNOMEDCT_US_2016_03_01:190353001;SNOMEDCT_US_2016_03_01:193182005;SNOMEDCT_US_2016_03_01:230572002;SNOMEDCT_US_2016_03_01:267472008;SNO…	71791	Protein	CNTF	Ciliary neurotrophic factor;CNTF;ciliary-neurotrophic factor;factor ciliary neurotrophic;factor-ciliary neurotrophic;HCNTF;neurotrophic ciliary factor;neurotrophic factor-ciliary;	SWISSPROT_AC:P26441;SWISSPROT_ID:CNTF_HUMAN;EMBL:AK314118;EMBL:BC068030;EMBL:BC074963;EMBL:BC074964;EMBL:CH471076;EMBL:X55889;EMBL:X55890;EMBL:X60477;EMBL:X60478;EMBL:X60542;RefSeq:NP_000605.1;ProteinModelPortal:P26441;STRING:9606.ENSP00000355370;SWISSPROT_AC_OLD:B2RAB2;SMR:P26441;GeneID:1270;KEGG:hsa:1270;PIR:JH0455;eggNOG:ENOG410IGEN;eggNOG:ENOG410YYIH;UniGene:Hs.524920;GO:GO:0005125;GO:GO:0005…
276615808	Diabetic Neuropathies -- CNTF	association	Pubmed central 2012:3426291;	[17] observed the Chinese medicine compound Jinmaitong's effects on <b>CNTF</b> expression in <b>diabetic neuropathy</b> rats, and confirmed that Jinmaitong can upregulate the expression of the protein and mRNA of CNTF in the sciatic nerves of diabetic neuropathy rats.[Pubmed central 2012:3426291];	701	Disease	Diabetic Neuropathies	Asymmetric Diabetic Proximal Motor Neuropathy;Diabetes mellitus with polyneuropathy;Diabetic Amyotrophy;Diabetic Asymmetric Polyneuropathy;Diabetic Autonomic Neuropathy;Diabetic autonomic neuropathy (disorder);Diabetic Mononeuropathy;Diabetic Mononeuropathy Simplex;Diabetic Neuralgia;Diabetic Neuropathies;diabetic neuropathy;Diabetic Neuropathy, Painful;Diabetic Polyneuropathy;Diabetic polyneurop…	Mesh_UI:D003929;Mesh_MN:C10.668.829.300;Mesh_MN:C19.246.099.937;DOID:11503;DOID:12785;DOID:9743;NCI:C26748;NCI:C27068;ICD9CM:250.6;ICD9CM:357.2;UMLS_CUI:C0011882;UMLS_CUI:C0271680;UMLS_CUI:C0271686;SNOMEDCT_US_2016_03_01:154683002;SNOMEDCT_US_2016_03_01:190349003;SNOMEDCT_US_2016_03_01:190353001;SNOMEDCT_US_2016_03_01:193182005;SNOMEDCT_US_2016_03_01:230572002;SNOMEDCT_US_2016_03_01:267472008;SNO…	4340835	Gene	CNTF	ciliary neurotrophic factor;CNTF;HCNTF;ciliary-neurotrophic factor;factor ciliary neurotrophic;factor-ciliary neurotrophic;neurotrophic ciliary factor;neurotrophic factor-ciliary;	SWISSPROT_AC:P26441;SWISSPROT_ID:CNTF_HUMAN;GeneID:1270;Ensembl:ENSG00000242689;HGNC:HGNC:2169;MIM:118945;Vega:OTTHUMG00000137476;protein_accession:AAB31818.1;protein_accession:AAH68030.1;protein_accession:AAH69167.1;protein_accession:AAH74963.1;protein_accession:AAH74964.1;protein_accession:BAG36809.1;protein_accession:CAA39374.1;protein_accession:CAA43009.1;protein_accession:CAA43032.1;protein_…
275783360	Diabetic Neuropathies -- C-reactive protein	association	Pubmed central 2011:3430019;Pubmed central 2009:2660451;	however, their study did not look at retinopathy but at microvascular complications in general.29 In this research, a detailed study of APRs was made and thus was able to also observe increased <b>CRP</b> in <b>diabetic neuropathy</b> with a percentage of 53%, increased ÃŽÂ²2MGB in foot ulcers (67%) and elevated Lp(a) in retinopathy (72%).[Pubmed central 2011:3430019];however, their study did not…	701	Disease	Diabetic Neuropathies	Asymmetric Diabetic Proximal Motor Neuropathy;Diabetes mellitus with polyneuropathy;Diabetic Amyotrophy;Diabetic Asymmetric Polyneuropathy;Diabetic Autonomic Neuropathy;Diabetic autonomic neuropathy (disorder);Diabetic Mononeuropathy;Diabetic Mononeuropathy Simplex;Diabetic Neuralgia;Diabetic Neuropathies;diabetic neuropathy;Diabetic Neuropathy, Painful;Diabetic Polyneuropathy;Diabetic polyneurop…	Mesh_UI:D003929;Mesh_MN:C10.668.829.300;Mesh_MN:C19.246.099.937;DOID:11503;DOID:12785;DOID:9743;NCI:C26748;NCI:C27068;ICD9CM:250.6;ICD9CM:357.2;UMLS_CUI:C0011882;UMLS_CUI:C0271680;UMLS_CUI:C0271686;SNOMEDCT_US_2016_03_01:154683002;SNOMEDCT_US_2016_03_01:190349003;SNOMEDCT_US_2016_03_01:190353001;SNOMEDCT_US_2016_03_01:193182005;SNOMEDCT_US_2016_03_01:230572002;SNOMEDCT_US_2016_03_01:267472008;SNO…	81364	Protein	C-reactive protein	C-reactive protein;CRP;PTX1;c - reactive protein;c -reactive protein;c reactive protein;c reactive protein--an;c reactive-protein;c- reactive protein;c-- reactive protein;c--reactive protein;c-protein reactive;c-protein-reactive;c-reactive of protein;c-reactive protein--an;c-reactive- protein;c-reactive-protein;crp-type;protein c reactive;protein c-reactive;protein-c reactive;protein-c-reactive;r…	SWISSPROT_AC:P02741;SWISSPROT_ID:CRP_HUMAN;EMBL:AF442818;EMBL:AF449713;EMBL:AK289443;EMBL:AL445528;EMBL:BC020766;EMBL:BC125135;EMBL:CH471121;EMBL:K00518;EMBL:M11725;EMBL:M11880;EMBL:M35163;EMBL:X56214;EMBL:X56692;RefSeq:NP_000558.2;RefSeq:NP_001315986.1;RefSeq:NP_001315987.1;ProteinModelPortal:P02741;STRING:9606.ENSP00000255030;SWISSPROT_AC_OLD:A8K078;SWISSPROT_AC_OLD:D3DVD9;SWISSPROT_AC_OLD:D3DV…
44123391	Diabetic Neuropathies -- G-CSF	association	Pubmed 2015:26190836;Pubmed central 2014:4140798;	<b>Granulocyte-colony stimulating factor</b> as a treatment for <b>diabetic neuropathy</b> in rat.[Pubmed 2015:26190836];In conclusion, <b>G-CSF</b> produced a therapeutic effect in a rodent model of <b>DN</b>, which was attributed, at least in part, to the actions of BM-derived cells.[Pubmed 2015:26190836];The aim of this study was to determine if <b>G-CSF</b> could treat <b>DN</b> in an animal …	701	Disease	Diabetic Neuropathies	Asymmetric Diabetic Proximal Motor Neuropathy;Diabetes mellitus with polyneuropathy;Diabetic Amyotrophy;Diabetic Asymmetric Polyneuropathy;Diabetic Autonomic Neuropathy;Diabetic autonomic neuropathy (disorder);Diabetic Mononeuropathy;Diabetic Mononeuropathy Simplex;Diabetic Neuralgia;Diabetic Neuropathies;diabetic neuropathy;Diabetic Neuropathy, Painful;Diabetic Polyneuropathy;Diabetic polyneurop…	Mesh_UI:D003929;Mesh_MN:C10.668.829.300;Mesh_MN:C19.246.099.937;DOID:11503;DOID:12785;DOID:9743;NCI:C26748;NCI:C27068;ICD9CM:250.6;ICD9CM:357.2;UMLS_CUI:C0011882;UMLS_CUI:C0271680;UMLS_CUI:C0271686;SNOMEDCT_US_2016_03_01:154683002;SNOMEDCT_US_2016_03_01:190349003;SNOMEDCT_US_2016_03_01:190353001;SNOMEDCT_US_2016_03_01:193182005;SNOMEDCT_US_2016_03_01:230572002;SNOMEDCT_US_2016_03_01:267472008;SNO…	82176	Protein	G-CSF	C17orf33;CSF3;Filgrastim;G-CSF;GCSF;Granulocyte colony-stimulating factor;Lenograstim;Pluripoietin;colony granulocyte stimulating factor;colony stimulating factor 3;colony stimulating factor the granulocyte;colony stimulating factor-3;colony-stimulating factor 3;colony-stimulating factor-3;CSF3OS;factor granulocyte colony stimulating;factor granulocyte colony-stimulating;factor granulocyte-colony…	SWISSPROT_AC:P09919;SWISSPROT_ID:CSF3_HUMAN;EMBL:AC090844;EMBL:AF388025;EMBL:CD013926;EMBL:M13008;EMBL:M17706;EMBL:X03438;EMBL:X03655;EMBL:X03656;RefSeq:NP_000750.1;RefSeq:NP_001171618.1;RefSeq:NP_757373.1;RefSeq:NP_757374.2;ProteinModelPortal:P09919;STRING:9606.ENSP00000225474;SWISSPROT_AC_OLD:A8MXR7;SMR:P09919;GeneID:1440;KEGG:hsa:1440;PIR:A24573;PIR:A25093;eggNOG:ENOG410IIM2;eggNOG:ENOG4111DA4…
44123447	Diabetic Neuropathies -- CSF3	association	Pubmed 2015:26190836;Pubmed central 2014:4140798;	<b>Granulocyte-colony stimulating factor</b> as a treatment for <b>diabetic neuropathy</b> in rat.[Pubmed 2015:26190836];In conclusion, <b>G-CSF</b> produced a therapeutic effect in a rodent model of <b>DN</b>, which was attributed, at least in part, to the actions of BM-derived cells.[Pubmed 2015:26190836];The aim of this study was to determine if <b>G-CSF</b> could treat <b>DN</b> in an animal …	701	Disease	Diabetic Neuropathies	Asymmetric Diabetic Proximal Motor Neuropathy;Diabetes mellitus with polyneuropathy;Diabetic Amyotrophy;Diabetic Asymmetric Polyneuropathy;Diabetic Autonomic Neuropathy;Diabetic autonomic neuropathy (disorder);Diabetic Mononeuropathy;Diabetic Mononeuropathy Simplex;Diabetic Neuralgia;Diabetic Neuropathies;diabetic neuropathy;Diabetic Neuropathy, Painful;Diabetic Polyneuropathy;Diabetic polyneurop…	Mesh_UI:D003929;Mesh_MN:C10.668.829.300;Mesh_MN:C19.246.099.937;DOID:11503;DOID:12785;DOID:9743;NCI:C26748;NCI:C27068;ICD9CM:250.6;ICD9CM:357.2;UMLS_CUI:C0011882;UMLS_CUI:C0271680;UMLS_CUI:C0271686;SNOMEDCT_US_2016_03_01:154683002;SNOMEDCT_US_2016_03_01:190349003;SNOMEDCT_US_2016_03_01:190353001;SNOMEDCT_US_2016_03_01:193182005;SNOMEDCT_US_2016_03_01:230572002;SNOMEDCT_US_2016_03_01:267472008;SNO…	4340980	Gene	CSF3	C17orf33;colony stimulating factor 3;CSF3;CSF3OS;GCSF;colony granulocyte stimulating factor;colony stimulating factor the granulocyte;colony stimulating factor-3;colony-stimulating factor 3;colony-stimulating factor-3;factor granulocyte colony stimulating;factor granulocyte colony-stimulating;factor granulocyte-colony stimulating;factor granulocyte-colony-stimulating;Filgrastim;g csf;g- csf;g--cs…	SWISSPROT_AC:P09919;SWISSPROT_ID:CSF3_HUMAN;GeneID:1440;Ensembl:ENSG00000108342;HGNC:HGNC:2438;MIM:138970;Vega:OTTHUMG00000133247;protein_accession:AAA03056.1;protein_accession:AAA35882.1;protein_accession:AAA66353.1;protein_accession:AAH33245.1;protein_accession:AAK62469.1;protein_accession:ACF41164.1;protein_accession:ACP21316.1;protein_accession:ADI49832.1;protein_accession:AJC19277.1;protein_…
281433080	Diabetic Neuropathies -- CSRP1	association	Pubmed central 2011:3430019;	however, their study did not look at retinopathy but at microvascular complications in general.29 In this research, a detailed study of APRs was made and thus was able to also observe increased <b>CRP</b> in <b>diabetic neuropathy</b> with a percentage of 53%, increased ÃŽÂ²2MGB in foot ulcers (67%) and elevated Lp(a) in retinopathy (72%).[Pubmed central 2011:3430019];however, their study did not…	701	Disease	Diabetic Neuropathies	Asymmetric Diabetic Proximal Motor Neuropathy;Diabetes mellitus with polyneuropathy;Diabetic Amyotrophy;Diabetic Asymmetric Polyneuropathy;Diabetic Autonomic Neuropathy;Diabetic autonomic neuropathy (disorder);Diabetic Mononeuropathy;Diabetic Mononeuropathy Simplex;Diabetic Neuralgia;Diabetic Neuropathies;diabetic neuropathy;Diabetic Neuropathy, Painful;Diabetic Polyneuropathy;Diabetic polyneurop…	Mesh_UI:D003929;Mesh_MN:C10.668.829.300;Mesh_MN:C19.246.099.937;DOID:11503;DOID:12785;DOID:9743;NCI:C26748;NCI:C27068;ICD9CM:250.6;ICD9CM:357.2;UMLS_CUI:C0011882;UMLS_CUI:C0271680;UMLS_CUI:C0271686;SNOMEDCT_US_2016_03_01:154683002;SNOMEDCT_US_2016_03_01:190349003;SNOMEDCT_US_2016_03_01:190353001;SNOMEDCT_US_2016_03_01:193182005;SNOMEDCT_US_2016_03_01:230572002;SNOMEDCT_US_2016_03_01:267472008;SNO…	83481	Protein	CSRP1	CRP;CRP1;CSRP;CSRP1;CYRP;Cysteine and glycine-rich protein 1;Cysteine-rich protein 1;Epididymis luminal protein 141;HEL-141;crp-type;cysteine and glycine rich protein 1;D1S181E;HEL-S-286;	SWISSPROT_AC:P21291;SWISSPROT_ID:CSRP1_HUMAN;EMBL:AK290133;EMBL:AK293053;EMBL:BC032493;EMBL:BT019520;EMBL:CH471067;EMBL:EU668320;EMBL:M33146;EMBL:M76376;EMBL:M76377;EMBL:M76378;RefSeq:NP_001180499.1;RefSeq:NP_001180500.1;RefSeq:NP_001180501.1;RefSeq:NP_004069.1;ProteinModelPortal:P21291;STRING:9606.ENSP00000345079;SWISSPROT_AC_OLD:A8K268;SWISSPROT_AC_OLD:Q5U0J2;GeneID:1465;KEGG:hsa:1465;PIR:S1265…
281315130	Diabetic Neuropathies -- EDN1	association	Pubmed central 2014:4155994;	Diabetic neuropathy can manifest as a painless syndrome, in which there is a loss of touch, temperature, and pain sensation, or as a painful syndrome, in which thermal, mechanical, and tactile hyperalgesia and/or allodynia are present.35 The <b>ET-1</b> system has been affected in <b>diabetic neuropathy</b> in experimental animals.[Pubmed central 2014:4155994];	701	Disease	Diabetic Neuropathies	Asymmetric Diabetic Proximal Motor Neuropathy;Diabetes mellitus with polyneuropathy;Diabetic Amyotrophy;Diabetic Asymmetric Polyneuropathy;Diabetic Autonomic Neuropathy;Diabetic autonomic neuropathy (disorder);Diabetic Mononeuropathy;Diabetic Mononeuropathy Simplex;Diabetic Neuralgia;Diabetic Neuropathies;diabetic neuropathy;Diabetic Neuropathy, Painful;Diabetic Polyneuropathy;Diabetic polyneurop…	Mesh_UI:D003929;Mesh_MN:C10.668.829.300;Mesh_MN:C19.246.099.937;DOID:11503;DOID:12785;DOID:9743;NCI:C26748;NCI:C27068;ICD9CM:250.6;ICD9CM:357.2;UMLS_CUI:C0011882;UMLS_CUI:C0271680;UMLS_CUI:C0271686;SNOMEDCT_US_2016_03_01:154683002;SNOMEDCT_US_2016_03_01:190349003;SNOMEDCT_US_2016_03_01:190353001;SNOMEDCT_US_2016_03_01:193182005;SNOMEDCT_US_2016_03_01:230572002;SNOMEDCT_US_2016_03_01:267472008;SNO…	114766	Protein	EDN1	EDN1;Endothelin-1;PPET1;Preproendothelin-1;ARCND3;edn 1;edn-1;endothelin -1;endothelin 1;endothelin i;endothelin type 1;endothelin- 1;endothelin- i;endothelin-1-type;endothelin1;ET1;HDLCQ7;preproendothelin 1;preproendothelin- 1;QME;	SWISSPROT_AC:P05305;SWISSPROT_ID:EDN1_HUMAN;EMBL:AY434104;EMBL:BC009720;EMBL:J05008;EMBL:M25377;EMBL:M25378;EMBL:M25379;EMBL:M25380;EMBL:M25549;EMBL:S56805;EMBL:Y00749;EMBL:Z98050;RefSeq:NP_001161791.1;RefSeq:NP_001946.3;RefSeq:XP_011512632.1;RefSeq:XP_011512633.1;RefSeq:XP_016865820.1;ProteinModelPortal:P05305;STRING:9606.ENSP00000368683;SWISSPROT_AC_OLD:Q96DA1;SMR:P05305;GeneID:1906;KEGG:hsa:19…
282306102	Diabetic Neuropathies -- HUR	association	Pubmed central 2016:5134881;	<b>Hur</b> et al[11] have characterized the differentially expressed genes (DEGs) between patient samples with progressing <b>diabetic neuropathy</b> (fibers loss Ã¢Â‰Â¥500 fibers/mm2) or nonprogressing diabetic neuropathy (fibers loss Ã¢Â‰Â¤100 fibers/mm2), and unraveled that these genes are linked to inflammatory responses and lipid metabolism-related pathways.[Pubmed central 2016:5134881];<b>H…	701	Disease	Diabetic Neuropathies	Asymmetric Diabetic Proximal Motor Neuropathy;Diabetes mellitus with polyneuropathy;Diabetic Amyotrophy;Diabetic Asymmetric Polyneuropathy;Diabetic Autonomic Neuropathy;Diabetic autonomic neuropathy (disorder);Diabetic Mononeuropathy;Diabetic Mononeuropathy Simplex;Diabetic Neuralgia;Diabetic Neuropathies;diabetic neuropathy;Diabetic Neuropathy, Painful;Diabetic Polyneuropathy;Diabetic polyneurop…	Mesh_UI:D003929;Mesh_MN:C10.668.829.300;Mesh_MN:C19.246.099.937;DOID:11503;DOID:12785;DOID:9743;NCI:C26748;NCI:C27068;ICD9CM:250.6;ICD9CM:357.2;UMLS_CUI:C0011882;UMLS_CUI:C0271680;UMLS_CUI:C0271686;SNOMEDCT_US_2016_03_01:154683002;SNOMEDCT_US_2016_03_01:190349003;SNOMEDCT_US_2016_03_01:190353001;SNOMEDCT_US_2016_03_01:193182005;SNOMEDCT_US_2016_03_01:230572002;SNOMEDCT_US_2016_03_01:267472008;SNO…	120017	Protein	HUR	ELAV-like protein 1;ELAV1;ELAVL1;Hu-antigen R;HUR;ELAV like RNA binding protein 1;hu antigen r;Hua;hua-an;mel gamma;mel-g;MelG;	SWISSPROT_AC:Q15717;SWISSPROT_ID:ELAV1_HUMAN;EMBL:AC008975;EMBL:AC010336;EMBL:AK301013;EMBL:BC003376;EMBL:BT009793;EMBL:CH471139;EMBL:U38175;RefSeq:NP_001410.2;ProteinModelPortal:Q15717;STRING:9606.ENSP00000385269;SWISSPROT_AC_OLD:B4DVB8;SWISSPROT_AC_OLD:Q53XN6;SWISSPROT_AC_OLD:Q9BTT1;SMR:Q15717;GeneID:1994;KEGG:hsa:1994;eggNOG:ENOG410XP7S;eggNOG:KOG0145;UniGene:Hs.184492;UniGene:Hs.713744;GO:GO:…
282306331	Diabetic Neuropathies -- ELAVL1	association	Pubmed central 2016:5134881;	<b>Hur</b> et al[11] have characterized the differentially expressed genes (DEGs) between patient samples with progressing <b>diabetic neuropathy</b> (fibers loss Ã¢Â‰Â¥500 fibers/mm2) or nonprogressing diabetic neuropathy (fibers loss Ã¢Â‰Â¤100 fibers/mm2), and unraveled that these genes are linked to inflammatory responses and lipid metabolism-related pathways.[Pubmed central 2016:5134881];<b>H…	701	Disease	Diabetic Neuropathies	Asymmetric Diabetic Proximal Motor Neuropathy;Diabetes mellitus with polyneuropathy;Diabetic Amyotrophy;Diabetic Asymmetric Polyneuropathy;Diabetic Autonomic Neuropathy;Diabetic autonomic neuropathy (disorder);Diabetic Mononeuropathy;Diabetic Mononeuropathy Simplex;Diabetic Neuralgia;Diabetic Neuropathies;diabetic neuropathy;Diabetic Neuropathy, Painful;Diabetic Polyneuropathy;Diabetic polyneurop…	Mesh_UI:D003929;Mesh_MN:C10.668.829.300;Mesh_MN:C19.246.099.937;DOID:11503;DOID:12785;DOID:9743;NCI:C26748;NCI:C27068;ICD9CM:250.6;ICD9CM:357.2;UMLS_CUI:C0011882;UMLS_CUI:C0271680;UMLS_CUI:C0271686;SNOMEDCT_US_2016_03_01:154683002;SNOMEDCT_US_2016_03_01:190349003;SNOMEDCT_US_2016_03_01:190353001;SNOMEDCT_US_2016_03_01:193182005;SNOMEDCT_US_2016_03_01:230572002;SNOMEDCT_US_2016_03_01:267472008;SNO…	4341408	Gene	ELAVL1	ELAV like RNA binding protein 1;ELAV1;ELAVL1;Hua;HUR;MelG;ELAV-like protein 1;hu antigen r;Hu-antigen R;hua-an;mel gamma;mel-g;	SWISSPROT_AC:Q15717;SWISSPROT_ID:ELAV1_HUMAN;GeneID:1994;Ensembl:ENSG00000066044;HGNC:HGNC:3312;MIM:603466;Vega:OTTHUMG00000182470;protein_accession:AAB41913.1;protein_accession:AAH03376.1;protein_accession:AAP88795.1;protein_accession:ABW03336.1;protein_accession:ABW03681.1;protein_accession:BAG62630.1;protein_accession:CCA78939.1;protein_accession:EAW68949.1;protein_accession:EAW68950.1;protein…
27577458	Diabetic Neuropathies -- ENO2	association	Pubmed 2008:18837957;	In this study we measured the levels of <b>neuron-specific enolase</b> mRNA as a possible marker of <b>diabetic neuropathy</b>.[Pubmed 2008:18837957];	701	Disease	Diabetic Neuropathies	Asymmetric Diabetic Proximal Motor Neuropathy;Diabetes mellitus with polyneuropathy;Diabetic Amyotrophy;Diabetic Asymmetric Polyneuropathy;Diabetic Autonomic Neuropathy;Diabetic autonomic neuropathy (disorder);Diabetic Mononeuropathy;Diabetic Mononeuropathy Simplex;Diabetic Neuralgia;Diabetic Neuropathies;diabetic neuropathy;Diabetic Neuropathy, Painful;Diabetic Polyneuropathy;Diabetic polyneurop…	Mesh_UI:D003929;Mesh_MN:C10.668.829.300;Mesh_MN:C19.246.099.937;DOID:11503;DOID:12785;DOID:9743;NCI:C26748;NCI:C27068;ICD9CM:250.6;ICD9CM:357.2;UMLS_CUI:C0011882;UMLS_CUI:C0271680;UMLS_CUI:C0271686;SNOMEDCT_US_2016_03_01:154683002;SNOMEDCT_US_2016_03_01:190349003;SNOMEDCT_US_2016_03_01:190353001;SNOMEDCT_US_2016_03_01:193182005;SNOMEDCT_US_2016_03_01:230572002;SNOMEDCT_US_2016_03_01:267472008;SNO…	4341437	Gene	ENO2	ENO2;enolase 2;HEL-S-279;NSE;2-phospho-D-glycerate hydro-lyase;EC 4.2.1.11;ENOG;enolase ii;enolase neuron specific;enolase neuron-specific;enolase-2;enolase2;gamma enolase;Gamma-enolase;Neural enolase;neuron -specific enolase;neuron specific enolase;neuron specific-enolase;neuron- specific enolase;neuron--specific enolase;neuron-enolase-specific;Neuron-specific enolase;neuron-specific enolase-an;…	SWISSPROT_AC:P09104;SWISSPROT_ID:ENOG_HUMAN;GeneID:2026;Ensembl:ENSG00000111674;HGNC:HGNC:3353;MIM:131360;Vega:OTTHUMG00000168967;protein_accession:AAA52388.1;protein_accession:AAB51320.1;protein_accession:AAB59554.1;protein_accession:AAH02745.1;protein_accession:AAP36047.1;protein_accession:ABM84745.1;protein_accession:ABW03619.1;protein_accession:ACJ13661.1;protein_accession:BAF83214.1;protein_…
35605883	Diabetic Neuropathies -- NSE	association	Pubmed 2008:18837957;	In this study we measured the levels of <b>neuron-specific enolase</b> mRNA as a possible marker of <b>diabetic neuropathy</b>.[Pubmed 2008:18837957];	701	Disease	Diabetic Neuropathies	Asymmetric Diabetic Proximal Motor Neuropathy;Diabetes mellitus with polyneuropathy;Diabetic Amyotrophy;Diabetic Asymmetric Polyneuropathy;Diabetic Autonomic Neuropathy;Diabetic autonomic neuropathy (disorder);Diabetic Mononeuropathy;Diabetic Mononeuropathy Simplex;Diabetic Neuralgia;Diabetic Neuropathies;diabetic neuropathy;Diabetic Neuropathy, Painful;Diabetic Polyneuropathy;Diabetic polyneurop…	Mesh_UI:D003929;Mesh_MN:C10.668.829.300;Mesh_MN:C19.246.099.937;DOID:11503;DOID:12785;DOID:9743;NCI:C26748;NCI:C27068;ICD9CM:250.6;ICD9CM:357.2;UMLS_CUI:C0011882;UMLS_CUI:C0271680;UMLS_CUI:C0271686;SNOMEDCT_US_2016_03_01:154683002;SNOMEDCT_US_2016_03_01:190349003;SNOMEDCT_US_2016_03_01:190353001;SNOMEDCT_US_2016_03_01:193182005;SNOMEDCT_US_2016_03_01:230572002;SNOMEDCT_US_2016_03_01:267472008;SNO…	121875	Protein	NSE	2-phospho-D-glycerate hydro-lyase;EC 4.2.1.11;ENO2;ENOG;Enolase 2;Gamma-enolase;Neural enolase;Neuron-specific enolase;NSE;enolase ii;enolase neuron specific;enolase neuron-specific;enolase-2;enolase2;gamma enolase;HEL-S-279;neuron -specific enolase;neuron specific enolase;neuron specific-enolase;neuron- specific enolase;neuron--specific enolase;neuron-enolase-specific;neuron-specific enolase-an;…	SWISSPROT_AC:P09104;SWISSPROT_ID:ENOG_HUMAN;EMBL:AK295220;EMBL:BC002745;EMBL:BT007383;EMBL:M22349;EMBL:M36768;EMBL:U47924;EMBL:X13120;EMBL:X14327;EMBL:X51956;RefSeq:NP_001966.1;ProteinModelPortal:P09104;STRING:9606.ENSP00000229277;SWISSPROT_AC_OLD:B7Z2X9;SWISSPROT_AC_OLD:Q96J33;SMR:P09104;GeneID:2026;KEGG:hsa:2026;PIR:JU0060;eggNOG:COG0148;eggNOG:KOG2670;UniGene:Hs.511915;GO:GO:0000015;GO:GO:0000…
277331092	Diabetic Neuropathies -- ERK	association	Pubmed central 2017:5723675;	The increase in p-ERK in the dorsal horn is consistent with spinal <b>ERK</b> activation in animal models of painful <b>diabetic neuropathy</b> with elevated circulating MG, including streptozotocin administration (Daulhac et al., 2006; Tsuda et al., 2008; Huang et al., 2016), db/db mice (Tsuda et al., 2008; Bierhaus et al., 2012; Dauch et al., 2012; Xu et al., 2014), and ZDF rats (Griggs et al.,…	701	Disease	Diabetic Neuropathies	Asymmetric Diabetic Proximal Motor Neuropathy;Diabetes mellitus with polyneuropathy;Diabetic Amyotrophy;Diabetic Asymmetric Polyneuropathy;Diabetic Autonomic Neuropathy;Diabetic autonomic neuropathy (disorder);Diabetic Mononeuropathy;Diabetic Mononeuropathy Simplex;Diabetic Neuralgia;Diabetic Neuropathies;diabetic neuropathy;Diabetic Neuropathy, Painful;Diabetic Polyneuropathy;Diabetic polyneurop…	Mesh_UI:D003929;Mesh_MN:C10.668.829.300;Mesh_MN:C19.246.099.937;DOID:11503;DOID:12785;DOID:9743;NCI:C26748;NCI:C27068;ICD9CM:250.6;ICD9CM:357.2;UMLS_CUI:C0011882;UMLS_CUI:C0271680;UMLS_CUI:C0271686;SNOMEDCT_US_2016_03_01:154683002;SNOMEDCT_US_2016_03_01:190349003;SNOMEDCT_US_2016_03_01:190353001;SNOMEDCT_US_2016_03_01:193182005;SNOMEDCT_US_2016_03_01:230572002;SNOMEDCT_US_2016_03_01:267472008;SNO…	123777	Protein	ERK	Developmentally-regulated Eph-related tyrosine kinase;DRT;EC 2.7.10.1;EK5;ELK-related tyrosine kinase;EPH tyrosine kinase 3;EPH-like kinase 5;EPHB2;Ephrin type-B receptor 2;EPHT3;EPTH3;ERK;HEK5;Renal carcinoma antigen NY-REN-47;TYRO5;Tyrosine-protein kinase receptor EPH-3;Tyrosine-protein kinase TYRO5;cap b;cap-b;CAPB;developmentally regulated eph-related tyrosine kinase;EPH receptor B2;eph-b2 re…	SWISSPROT_AC:P29323;SWISSPROT_ID:EPHB2_HUMAN;EMBL:AF025304;EMBL:AL035704;EMBL:AL158086;EMBL:AL512444;EMBL:D14717;EMBL:D31661;EMBL:D37827;EMBL:L36643;EMBL:L41939;EMBL:X59292;RefSeq:NP_001296122.1;RefSeq:NP_004433.2;RefSeq:NP_059145.2;ProteinModelPortal:P29323;STRING:9606.ENSP00000363763;SWISSPROT_AC_OLD:O43477;SWISSPROT_AC_OLD:Q5T0U6;SWISSPROT_AC_OLD:Q5T0U7;SWISSPROT_AC_OLD:Q5T0U8;SMR:P29323;GeneI…
276841592	Diabetic Neuropathies -- Erythropoietin	association	Pubmed central 2014:3901742;Pubmed central 2017:5496212;Pubmed central 2011:3186038;	Alternatively, a regulatable system capable of turning gene expression Ã¢Â€ÂœonÃ¢Â€Â? and Ã¢Â€Âœoff Ã¢Â€Â? could be used.86 While such a system has been used in HSV vectors to control the expression of <b>erythropoietin</b> in the treatment of <b>diabetic neuropathy</b>, it has not yet been utilized to treat pain.87 A practical concern is one of cost.[Pubmed central 2014:3901742];Alternatively, a…	701	Disease	Diabetic Neuropathies	Asymmetric Diabetic Proximal Motor Neuropathy;Diabetes mellitus with polyneuropathy;Diabetic Amyotrophy;Diabetic Asymmetric Polyneuropathy;Diabetic Autonomic Neuropathy;Diabetic autonomic neuropathy (disorder);Diabetic Mononeuropathy;Diabetic Mononeuropathy Simplex;Diabetic Neuralgia;Diabetic Neuropathies;diabetic neuropathy;Diabetic Neuropathy, Painful;Diabetic Polyneuropathy;Diabetic polyneurop…	Mesh_UI:D003929;Mesh_MN:C10.668.829.300;Mesh_MN:C19.246.099.937;DOID:11503;DOID:12785;DOID:9743;NCI:C26748;NCI:C27068;ICD9CM:250.6;ICD9CM:357.2;UMLS_CUI:C0011882;UMLS_CUI:C0271680;UMLS_CUI:C0271686;SNOMEDCT_US_2016_03_01:154683002;SNOMEDCT_US_2016_03_01:190349003;SNOMEDCT_US_2016_03_01:190353001;SNOMEDCT_US_2016_03_01:193182005;SNOMEDCT_US_2016_03_01:230572002;SNOMEDCT_US_2016_03_01:267472008;SNO…	123955	Protein	Erythropoietin	EPO;Epoetin;Erythropoietin;an-epo;EP;epo-type;epoetin--an;erythropoietin--an;erythropoietin-type;MVCD2;	SWISSPROT_AC:P01588;SWISSPROT_ID:EPO_HUMAN;EMBL:AC009488;EMBL:AF053356;EMBL:AF202306;EMBL:AF202307;EMBL:AF202308;EMBL:AF202311;EMBL:AF202312;EMBL:AF202313;EMBL:AF202314;EMBL:AH009004;EMBL:BC093628;EMBL:BC111937;EMBL:M11319;EMBL:S65458;EMBL:X02157;EMBL:X02158;RefSeq:NP_000790.2;ProteinModelPortal:P01588;STRING:9606.ENSP00000252723;SWISSPROT_AC_OLD:Q2M2L6;SWISSPROT_AC_OLD:Q549U2;SWISSPROT_AC_OLD:Q9…
278271534	Diabetic Neuropathies -- FDXR	association	Pubmed central 2014:4023290;	Baicalin was found to show a protective effect and relieve clinical symptoms of <b>diabetic neuropathy</b> by direct inhibition of <b>AR</b> in diabetic rats[62].[Pubmed central 2014:4023290];	701	Disease	Diabetic Neuropathies	Asymmetric Diabetic Proximal Motor Neuropathy;Diabetes mellitus with polyneuropathy;Diabetic Amyotrophy;Diabetic Asymmetric Polyneuropathy;Diabetic Autonomic Neuropathy;Diabetic autonomic neuropathy (disorder);Diabetic Mononeuropathy;Diabetic Mononeuropathy Simplex;Diabetic Neuralgia;Diabetic Neuropathies;diabetic neuropathy;Diabetic Neuropathy, Painful;Diabetic Polyneuropathy;Diabetic polyneurop…	Mesh_UI:D003929;Mesh_MN:C10.668.829.300;Mesh_MN:C19.246.099.937;DOID:11503;DOID:12785;DOID:9743;NCI:C26748;NCI:C27068;ICD9CM:250.6;ICD9CM:357.2;UMLS_CUI:C0011882;UMLS_CUI:C0271680;UMLS_CUI:C0271686;SNOMEDCT_US_2016_03_01:154683002;SNOMEDCT_US_2016_03_01:190349003;SNOMEDCT_US_2016_03_01:190353001;SNOMEDCT_US_2016_03_01:193182005;SNOMEDCT_US_2016_03_01:230572002;SNOMEDCT_US_2016_03_01:267472008;SNO…	11491	Protein	FDXR	Adrenodoxin reductase;ADRO;ADXR;AR;EC 1.18.1.6;FDXR;Ferredoxin reductase;Ferredoxin--NADP(+) reductase;NADPH:adrenodoxin oxidoreductase, mitochondrial;adrenodoxin-reductase;ar-subtype;ar-type;ferredoxin nadp(+) reductase;ferredoxin reductase-type;ferredoxin- nadp(+) reductase;ferredoxin-nadp(+) reductase;ferredoxin-nadp(+)-reductase;ferredoxin-nadp(+)reductase;ferredoxin-type reductase;reductase …	SWISSPROT_AC:P22570;SWISSPROT_ID:ADRO_HUMAN;EMBL:AC068874;EMBL:AK293208;EMBL:AK295307;EMBL:AK298908;EMBL:AK301779;EMBL:AK301977;EMBL:BC002960;EMBL:DQ085780;EMBL:J03826;EMBL:M58508;EMBL:M58509;RefSeq:NP_001244941.2;RefSeq:NP_001244942.2;RefSeq:NP_001244943.2;RefSeq:NP_001244944.1;RefSeq:NP_001244945.2;RefSeq:NP_004101.3;RefSeq:NP_077728.3;ProteinModelPortal:P22570;STRING:9606.ENSP00000462972;SWISS…
278272321	Diabetic Neuropathies -- FDXR	association	Pubmed central 2014:4023290;	Baicalin was found to show a protective effect and relieve clinical symptoms of <b>diabetic neuropathy</b> by direct inhibition of <b>AR</b> in diabetic rats[62].[Pubmed central 2014:4023290];	701	Disease	Diabetic Neuropathies	Asymmetric Diabetic Proximal Motor Neuropathy;Diabetes mellitus with polyneuropathy;Diabetic Amyotrophy;Diabetic Asymmetric Polyneuropathy;Diabetic Autonomic Neuropathy;Diabetic autonomic neuropathy (disorder);Diabetic Mononeuropathy;Diabetic Mononeuropathy Simplex;Diabetic Neuralgia;Diabetic Neuropathies;diabetic neuropathy;Diabetic Neuropathy, Painful;Diabetic Polyneuropathy;Diabetic polyneurop…	Mesh_UI:D003929;Mesh_MN:C10.668.829.300;Mesh_MN:C19.246.099.937;DOID:11503;DOID:12785;DOID:9743;NCI:C26748;NCI:C27068;ICD9CM:250.6;ICD9CM:357.2;UMLS_CUI:C0011882;UMLS_CUI:C0271680;UMLS_CUI:C0271686;SNOMEDCT_US_2016_03_01:154683002;SNOMEDCT_US_2016_03_01:190349003;SNOMEDCT_US_2016_03_01:190353001;SNOMEDCT_US_2016_03_01:193182005;SNOMEDCT_US_2016_03_01:230572002;SNOMEDCT_US_2016_03_01:267472008;SNO…	4341604	Gene	FDXR	ADXR;FDXR;ferredoxin reductase;Adrenodoxin reductase;adrenodoxin-reductase;ADRO;AR;ar-subtype;ar-type;EC 1.18.1.6;ferredoxin nadp(+) reductase;ferredoxin reductase-type;ferredoxin- nadp(+) reductase;Ferredoxin--NADP(+) reductase;ferredoxin-nadp(+) reductase;ferredoxin-nadp(+)-reductase;ferredoxin-nadp(+)reductase;ferredoxin-type reductase;NADPH:adrenodoxin oxidoreductase, mitochondrial;reductase …	SWISSPROT_AC:P22570;SWISSPROT_ID:ADRO_HUMAN;GeneID:2232;Ensembl:ENSG00000161513;HGNC:HGNC:3642;MIM:103270;Vega:OTTHUMG00000179026;protein_accession:AAA51668.1;protein_accession:AAA51669.1;protein_accession:AAB59497.1;protein_accession:AAB59498.1;protein_accession:AAH02960.1;protein_accession:AAH63493.1;protein_accession:AAP35330.1;protein_accession:AAY68215.1;protein_accession:BAD97250.1;protein_…
33845033	Diabetic Neuropathies -- bFGF	association	Pubmed 2006:16644707;Pubmed central 2014:4364848;	These observations suggest that <b>bFGF</b> could have therapeutic value for <b>diabetic neuropathy</b> and that CGH could play important roles as a carrier of bFGF.[Pubmed 2006:16644707];We investigated the effects of <b>bFGF</b> on <b>diabetic neuropathy</b> in streptozotocin-induced diabetic rats.[Pubmed 2006:16644707];Thus, additional well-conceived investigations to clarify the indispensabil…	701	Disease	Diabetic Neuropathies	Asymmetric Diabetic Proximal Motor Neuropathy;Diabetes mellitus with polyneuropathy;Diabetic Amyotrophy;Diabetic Asymmetric Polyneuropathy;Diabetic Autonomic Neuropathy;Diabetic autonomic neuropathy (disorder);Diabetic Mononeuropathy;Diabetic Mononeuropathy Simplex;Diabetic Neuralgia;Diabetic Neuropathies;diabetic neuropathy;Diabetic Neuropathy, Painful;Diabetic Polyneuropathy;Diabetic polyneurop…	Mesh_UI:D003929;Mesh_MN:C10.668.829.300;Mesh_MN:C19.246.099.937;DOID:11503;DOID:12785;DOID:9743;NCI:C26748;NCI:C27068;ICD9CM:250.6;ICD9CM:357.2;UMLS_CUI:C0011882;UMLS_CUI:C0271680;UMLS_CUI:C0271686;SNOMEDCT_US_2016_03_01:154683002;SNOMEDCT_US_2016_03_01:190349003;SNOMEDCT_US_2016_03_01:190353001;SNOMEDCT_US_2016_03_01:193182005;SNOMEDCT_US_2016_03_01:230572002;SNOMEDCT_US_2016_03_01:267472008;SNO…	135766	Protein	bFGF	Basic fibroblast growth factor;bFGF;FGF-2;FGF2;FGFB;Fibroblast growth factor 2;HBGF-2;Heparin-binding growth factor 2;basic fibroblast growth-factor;basic fibroblast-growth factor;basic fibroblast-growth-factor;basic-fibroblast growth factor;basic-fibroblast-growth-factor;bfgf-isoform;bfgf-type;factor basic fibroblast growth;factor of basic fibroblast growth;factor-basic fibroblast growth;fgf -2;…	SWISSPROT_AC:P09038;SWISSPROT_ID:FGF2_HUMAN;EMBL:AB451321;EMBL:AB451450;EMBL:AC021205;EMBL:AY820133;EMBL:CH471056;EMBL:EF506888;EMBL:J04513;EMBL:M17599;EMBL:M27968;EMBL:S47380;EMBL:S81809;EMBL:X04431;EMBL:X04432;EMBL:X04433;EMBL:Y13468;RefSeq:NP_001997.5;ProteinModelPortal:P09038;STRING:9606.ENSP00000264498;SWISSPROT_AC_OLD:A4LBB8;SWISSPROT_AC_OLD:O00527;SWISSPROT_AC_OLD:P78443;SWISSPROT_AC_OLD:Q…
38172774	Diabetic Neuropathies -- GABPA	association	Pubmed 2011:21439933;	Oxidative stress and <b>Nrf2</b> in the pathophysiology of <b>diabetic neuropathy</b>: old perspective with a new angle.[Pubmed 2011:21439933];This review presents an emerging concept of <b>Nrf2</b> in <b>diabetic neuropathy</b>;[Pubmed 2011:21439933];	701	Disease	Diabetic Neuropathies	Asymmetric Diabetic Proximal Motor Neuropathy;Diabetes mellitus with polyneuropathy;Diabetic Amyotrophy;Diabetic Asymmetric Polyneuropathy;Diabetic Autonomic Neuropathy;Diabetic autonomic neuropathy (disorder);Diabetic Mononeuropathy;Diabetic Mononeuropathy Simplex;Diabetic Neuralgia;Diabetic Neuropathies;diabetic neuropathy;Diabetic Neuropathy, Painful;Diabetic Polyneuropathy;Diabetic polyneurop…	Mesh_UI:D003929;Mesh_MN:C10.668.829.300;Mesh_MN:C19.246.099.937;DOID:11503;DOID:12785;DOID:9743;NCI:C26748;NCI:C27068;ICD9CM:250.6;ICD9CM:357.2;UMLS_CUI:C0011882;UMLS_CUI:C0271680;UMLS_CUI:C0271686;SNOMEDCT_US_2016_03_01:154683002;SNOMEDCT_US_2016_03_01:190349003;SNOMEDCT_US_2016_03_01:190353001;SNOMEDCT_US_2016_03_01:193182005;SNOMEDCT_US_2016_03_01:230572002;SNOMEDCT_US_2016_03_01:267472008;SNO…	146487	Protein	GABPA	E4TF1A;GA-binding protein alpha chain;GABP subunit alpha;GABPA;Nuclear respiratory factor 2 subunit alpha;Transcription factor E4TF1-60;E4TF1-60;e4tf1-60 transcription factor;GA binding protein transcription factor alpha subunit;ga-binding protein a;ga-binding protein alpha;ga-binding protein-alpha;gabp alpha;gabp-alpha;NFT2;NRF2;nrf2 a;nrf2--a;nrf2-a;NRF2A;nrf2alpha;RCH04A07;	SWISSPROT_AC:Q06546;SWISSPROT_ID:GABPA_HUMAN;EMBL:D13318;EMBL:U13044;RefSeq:NP_001184226.1;RefSeq:NP_002031.2;RefSeq:XP_005260995.1;RefSeq:XP_011527822.1;RefSeq:XP_011527823.1;RefSeq:XP_016883802.1;ProteinModelPortal:Q06546;STRING:9606.ENSP00000346886;SWISSPROT_AC_OLD:Q12939;SMR:Q06546;GeneID:2551;KEGG:hsa:2551;PIR:A48146;PIR:I38739;eggNOG:ENOG410Z0ZF;eggNOG:KOG3806;UniGene:Hs.473470;GO:GO:000012…
275873002	Diabetic Neuropathies -- GCG	association	Pubmed central 2016:4739461;Pubmed central 2011:3161330;	This is often resultant of a tendency to err on the side of moderate hyperglycemia in order to circumvent the acute discomfort and danger associated with hypoglycemic episodes, which occur more frequently with <b>diabetic neuropathy</b> due to the impairment of the <b>glucagon</b> response [40, 42, 43].[Pubmed central 2016:4739461];It remains to be evaluated whether the <b>glucagon</b> levels inf…	701	Disease	Diabetic Neuropathies	Asymmetric Diabetic Proximal Motor Neuropathy;Diabetes mellitus with polyneuropathy;Diabetic Amyotrophy;Diabetic Asymmetric Polyneuropathy;Diabetic Autonomic Neuropathy;Diabetic autonomic neuropathy (disorder);Diabetic Mononeuropathy;Diabetic Mononeuropathy Simplex;Diabetic Neuralgia;Diabetic Neuropathies;diabetic neuropathy;Diabetic Neuropathy, Painful;Diabetic Polyneuropathy;Diabetic polyneurop…	Mesh_UI:D003929;Mesh_MN:C10.668.829.300;Mesh_MN:C19.246.099.937;DOID:11503;DOID:12785;DOID:9743;NCI:C26748;NCI:C27068;ICD9CM:250.6;ICD9CM:357.2;UMLS_CUI:C0011882;UMLS_CUI:C0271680;UMLS_CUI:C0271686;SNOMEDCT_US_2016_03_01:154683002;SNOMEDCT_US_2016_03_01:190349003;SNOMEDCT_US_2016_03_01:190353001;SNOMEDCT_US_2016_03_01:193182005;SNOMEDCT_US_2016_03_01:230572002;SNOMEDCT_US_2016_03_01:267472008;SNO…	160443	Protein	GCG	GCG;GLUC;Glucagon;GLP1;GLP2;GRPP;	SWISSPROT_AC:P01275;SWISSPROT_ID:GLUC_HUMAN;EMBL:AC007750;EMBL:BC005278;EMBL:BT006813;EMBL:J04040;EMBL:V01515;EMBL:X03991;RefSeq:NP_002045.1;ProteinModelPortal:P01275;STRING:9606.ENSP00000387662;SWISSPROT_AC_OLD:A6NN65;SWISSPROT_AC_OLD:Q53TP6;SMR:P01275;GeneID:2641;KEGG:hsa:2641;PIR:A24377;eggNOG:ENOG410IKZ8;eggNOG:ENOG4111VKC;UniGene:Hs.516494;UniGene:Hs.741174;GO:GO:0005102;GO:GO:0005179;GO:GO:…
28423044	Diabetic Neuropathies -- GLA	association	Pubmed 1993:8380765;	<b>GLA</b> had a beneficial effect on the course of <b>diabetic neuropathy</b>.[Pubmed 1993:8380765];To compare the effects of placebo and <b>GLA</b> on the course of mild <b>diabetic neuropathy</b> over 1 yr.[Pubmed 1993:8380765];	701	Disease	Diabetic Neuropathies	Asymmetric Diabetic Proximal Motor Neuropathy;Diabetes mellitus with polyneuropathy;Diabetic Amyotrophy;Diabetic Asymmetric Polyneuropathy;Diabetic Autonomic Neuropathy;Diabetic autonomic neuropathy (disorder);Diabetic Mononeuropathy;Diabetic Mononeuropathy Simplex;Diabetic Neuralgia;Diabetic Neuropathies;diabetic neuropathy;Diabetic Neuropathy, Painful;Diabetic Polyneuropathy;Diabetic polyneurop…	Mesh_UI:D003929;Mesh_MN:C10.668.829.300;Mesh_MN:C19.246.099.937;DOID:11503;DOID:12785;DOID:9743;NCI:C26748;NCI:C27068;ICD9CM:250.6;ICD9CM:357.2;UMLS_CUI:C0011882;UMLS_CUI:C0271680;UMLS_CUI:C0271686;SNOMEDCT_US_2016_03_01:154683002;SNOMEDCT_US_2016_03_01:190349003;SNOMEDCT_US_2016_03_01:190353001;SNOMEDCT_US_2016_03_01:193182005;SNOMEDCT_US_2016_03_01:230572002;SNOMEDCT_US_2016_03_01:267472008;SNO…	4342015	Gene	GLA	GALA;galactosidase alpha;GLA;a-galactosidase a;a-galactosidase-a;AGAL;Agalsidase;alpha -galactosidase a;alpha galactosidase a;alpha- d-galactoside galactohydrolase;Alpha-D-galactosidase A;Alpha-D-galactoside galactohydrolase;Alpha-galactosidase A;alpha-galactosidase--a;alpha-galactosidase-a;alpha-galactosidasea;EC 3.2.1.22;galactosidase a;galactosidase-alpha;gl a;gl alpha;gl-a;gla-type;glalpha;Me…	SWISSPROT_AC:P06280;SWISSPROT_ID:AGAL_HUMAN;GeneID:2717;Ensembl:ENSG00000102393;HGNC:HGNC:4296;MIM:300644;Vega:OTTHUMG00000022026;protein_accession:AAA51676.1;protein_accession:AAA52514.1;protein_accession:AAA52559.1;protein_accession:AAB64203.1;protein_accession:AAH02689.1;protein_accession:AAP35510.1;protein_accession:ABM81647.1;protein_accession:ABM84825.1;protein_accession:BAA34059.1;protein_…
275872853	Diabetic Neuropathies -- GLP-1 receptor	association	Pubmed central 2011:3161330;	Although we cannot infer the precise site(s) of action of exendin-4 in our diabetic mice that ameliorated DPN in vivo, our data using cellular models of <b>DPN</b> in vitro implicate a direct role for <b>GLP-1</b> and the GLP-1R agonist exendin-4.[Pubmed central 2011:3161330];	701	Disease	Diabetic Neuropathies	Asymmetric Diabetic Proximal Motor Neuropathy;Diabetes mellitus with polyneuropathy;Diabetic Amyotrophy;Diabetic Asymmetric Polyneuropathy;Diabetic Autonomic Neuropathy;Diabetic autonomic neuropathy (disorder);Diabetic Mononeuropathy;Diabetic Mononeuropathy Simplex;Diabetic Neuralgia;Diabetic Neuropathies;diabetic neuropathy;Diabetic Neuropathy, Painful;Diabetic Polyneuropathy;Diabetic polyneurop…	Mesh_UI:D003929;Mesh_MN:C10.668.829.300;Mesh_MN:C19.246.099.937;DOID:11503;DOID:12785;DOID:9743;NCI:C26748;NCI:C27068;ICD9CM:250.6;ICD9CM:357.2;UMLS_CUI:C0011882;UMLS_CUI:C0271680;UMLS_CUI:C0271686;SNOMEDCT_US_2016_03_01:154683002;SNOMEDCT_US_2016_03_01:190349003;SNOMEDCT_US_2016_03_01:190353001;SNOMEDCT_US_2016_03_01:193182005;SNOMEDCT_US_2016_03_01:230572002;SNOMEDCT_US_2016_03_01:267472008;SNO…	158985	Protein	GLP-1 receptor	GLP-1 receptor;GLP-1-R;GLP-1R;GLP1R;Glucagon-like peptide 1 receptor;glp- 1 r;glp- 1 receptor;GLP-1;glp-1 r;glp-1 the receptor;glp-1-receptor;glp-i receptor;glp1 receptor;glp1-r;glucagon like peptide 1 receptor;glucagon like peptide-1 receptor;glucagon like-peptide 1 receptor;glucagon like-peptide-1 receptor;glucagon receptor like peptide-1;glucagon- like peptide-1 receptor;glucagon-like peptide …	SWISSPROT_AC:P43220;SWISSPROT_ID:GLP1R_HUMAN;EMBL:AB065685;EMBL:AL035690;EMBL:AY439112;EMBL:BC112126;EMBL:BC113493;EMBL:L23503;EMBL:U01104;EMBL:U01156;EMBL:U01157;EMBL:U10037;EMBL:U66062;RefSeq:NP_002053.3;ProteinModelPortal:P43220;STRING:9606.ENSP00000362353;SWISSPROT_AC_OLD:Q2M229;SWISSPROT_AC_OLD:Q99669;SMR:P43220;GeneID:2740;KEGG:hsa:2740;PIR:I84494;PIR:S71624;eggNOG:ENOG410XRS2;eggNOG:KOG456…
275873417	Diabetic Neuropathies -- GLP1R	association	Pubmed central 2011:3161330;	Although we cannot infer the precise site(s) of action of exendin-4 in our diabetic mice that ameliorated DPN in vivo, our data using cellular models of <b>DPN</b> in vitro implicate a direct role for <b>GLP-1</b> and the GLP-1R agonist exendin-4.[Pubmed central 2011:3161330];	701	Disease	Diabetic Neuropathies	Asymmetric Diabetic Proximal Motor Neuropathy;Diabetes mellitus with polyneuropathy;Diabetic Amyotrophy;Diabetic Asymmetric Polyneuropathy;Diabetic Autonomic Neuropathy;Diabetic autonomic neuropathy (disorder);Diabetic Mononeuropathy;Diabetic Mononeuropathy Simplex;Diabetic Neuralgia;Diabetic Neuropathies;diabetic neuropathy;Diabetic Neuropathy, Painful;Diabetic Polyneuropathy;Diabetic polyneurop…	Mesh_UI:D003929;Mesh_MN:C10.668.829.300;Mesh_MN:C19.246.099.937;DOID:11503;DOID:12785;DOID:9743;NCI:C26748;NCI:C27068;ICD9CM:250.6;ICD9CM:357.2;UMLS_CUI:C0011882;UMLS_CUI:C0271680;UMLS_CUI:C0271686;SNOMEDCT_US_2016_03_01:154683002;SNOMEDCT_US_2016_03_01:190349003;SNOMEDCT_US_2016_03_01:190353001;SNOMEDCT_US_2016_03_01:193182005;SNOMEDCT_US_2016_03_01:230572002;SNOMEDCT_US_2016_03_01:267472008;SNO…	4342034	Gene	GLP1R	GLP-1;GLP-1-R;GLP-1R;GLP1R;glucagon like peptide 1 receptor;glp- 1 r;glp- 1 receptor;glp-1 r;GLP-1 receptor;glp-1 the receptor;glp-1-receptor;glp-i receptor;glp1 receptor;glp1-r;glucagon like peptide-1 receptor;glucagon like-peptide 1 receptor;glucagon like-peptide-1 receptor;glucagon receptor like peptide-1;glucagon- like peptide-1 receptor;Glucagon-like peptide 1 receptor;glucagon-like peptide …	SWISSPROT_AC:P43220;SWISSPROT_ID:GLP1R_HUMAN;GeneID:2740;Ensembl:ENSG00000112164;HGNC:HGNC:4324;MIM:138032;Vega:OTTHUMG00000014638;protein_accession:AAA03614.1;protein_accession:AAA17021.1;protein_accession:AAA62471.1;protein_accession:AAA63787.1;protein_accession:AAB64013.1;protein_accession:AAC50050.1;protein_accession:AAI11844.1;protein_accession:AAI12127.1;protein_accession:AAI13494.1;protein…
35967645	Diabetic Neuropathies -- GNB3	association	Pubmed 2009:19597293;	Here we test whether the <b>GNB3</b> C825T variant confers susceptibility to <b>DPN</b> in type 1 diabetes (T1D) mellitus.[Pubmed 2009:19597293];The further adjustment for hypertension abolished the association between the <b>GNB3</b> C825T variant and <b>DPN</b> (OR = 1.95, p = 0.18).[Pubmed 2009:19597293];	701	Disease	Diabetic Neuropathies	Asymmetric Diabetic Proximal Motor Neuropathy;Diabetes mellitus with polyneuropathy;Diabetic Amyotrophy;Diabetic Asymmetric Polyneuropathy;Diabetic Autonomic Neuropathy;Diabetic autonomic neuropathy (disorder);Diabetic Mononeuropathy;Diabetic Mononeuropathy Simplex;Diabetic Neuralgia;Diabetic Neuropathies;diabetic neuropathy;Diabetic Neuropathy, Painful;Diabetic Polyneuropathy;Diabetic polyneurop…	Mesh_UI:D003929;Mesh_MN:C10.668.829.300;Mesh_MN:C19.246.099.937;DOID:11503;DOID:12785;DOID:9743;NCI:C26748;NCI:C27068;ICD9CM:250.6;ICD9CM:357.2;UMLS_CUI:C0011882;UMLS_CUI:C0271680;UMLS_CUI:C0271686;SNOMEDCT_US_2016_03_01:154683002;SNOMEDCT_US_2016_03_01:190349003;SNOMEDCT_US_2016_03_01:190353001;SNOMEDCT_US_2016_03_01:193182005;SNOMEDCT_US_2016_03_01:230572002;SNOMEDCT_US_2016_03_01:267472008;SNO…	150322	Protein	GNB3	GBB3;GNB3;Guanine nucleotide-binding protein G(I)/G(S)/G(T) subunit beta-3;Transducin beta chain 3;CSNB1H;G protein subunit beta 3;g-protein subunit beta 3;g-protein subunit beta3;	SWISSPROT_AC:P16520;SWISSPROT_ID:GBB3_HUMAN;EMBL:AF501884;EMBL:AY631872;EMBL:BC000115;EMBL:BC002454;EMBL:BC015920;EMBL:BT009800;EMBL:M31328;EMBL:U47924;EMBL:U47930;EMBL:Y12050;EMBL:Y12051;EMBL:Y12052;EMBL:Y12053;EMBL:Y12054;EMBL:Y12055;EMBL:Y12056;EMBL:Y12057;EMBL:Y12058;RefSeq:NP_001284500.1;RefSeq:NP_002066.1;ProteinModelPortal:P16520;STRING:9606.ENSP00000229264;SWISSPROT_AC_OLD:Q96B71;SWISSPRO…
35967698	Diabetic Neuropathies -- GNB3	association	Pubmed 2009:19597293;	Here we test whether the <b>GNB3</b> C825T variant confers susceptibility to <b>DPN</b> in type 1 diabetes (T1D) mellitus.[Pubmed 2009:19597293];The further adjustment for hypertension abolished the association between the <b>GNB3</b> C825T variant and <b>DPN</b> (OR = 1.95, p = 0.18).[Pubmed 2009:19597293];	701	Disease	Diabetic Neuropathies	Asymmetric Diabetic Proximal Motor Neuropathy;Diabetes mellitus with polyneuropathy;Diabetic Amyotrophy;Diabetic Asymmetric Polyneuropathy;Diabetic Autonomic Neuropathy;Diabetic autonomic neuropathy (disorder);Diabetic Mononeuropathy;Diabetic Mononeuropathy Simplex;Diabetic Neuralgia;Diabetic Neuropathies;diabetic neuropathy;Diabetic Neuropathy, Painful;Diabetic Polyneuropathy;Diabetic polyneurop…	Mesh_UI:D003929;Mesh_MN:C10.668.829.300;Mesh_MN:C19.246.099.937;DOID:11503;DOID:12785;DOID:9743;NCI:C26748;NCI:C27068;ICD9CM:250.6;ICD9CM:357.2;UMLS_CUI:C0011882;UMLS_CUI:C0271680;UMLS_CUI:C0271686;SNOMEDCT_US_2016_03_01:154683002;SNOMEDCT_US_2016_03_01:190349003;SNOMEDCT_US_2016_03_01:190353001;SNOMEDCT_US_2016_03_01:193182005;SNOMEDCT_US_2016_03_01:230572002;SNOMEDCT_US_2016_03_01:267472008;SNO…	4342074	Gene	GNB3	CSNB1H;G protein subunit beta 3;GNB3;g-protein subunit beta 3;g-protein subunit beta3;GBB3;Guanine nucleotide-binding protein G(I)/G(S)/G(T) subunit beta-3;Transducin beta chain 3;	SWISSPROT_AC:P16520;SWISSPROT_ID:GBB3_HUMAN;GeneID:2784;Ensembl:ENSG00000111664;HGNC:HGNC:4400;MIM:139130;Vega:OTTHUMG00000168517;protein_accession:AAA52582.1;protein_accession:AAB51313.1;protein_accession:AAC50468.1;protein_accession:AAH00115.1;protein_accession:AAH02454.1;protein_accession:AAH15920.1;protein_accession:AAM15920.1;protein_accession:AAN77120.1;protein_accession:AAP88802.1;protein_…
272761736	Diabetic Neuropathies -- Glucocorticoid receptor	association	Pubmed central 2017:5625610;	To evaluate the effects of <b>GRL</b> leaf extract on the <b>diabetic neuropathy</b> various parameters, including histopathology and immunohistochemistry of apoptotic and inflammatory factors were assessed along with nociceptive and biochemical assessments.[Pubmed central 2017:5625610];	701	Disease	Diabetic Neuropathies	Asymmetric Diabetic Proximal Motor Neuropathy;Diabetes mellitus with polyneuropathy;Diabetic Amyotrophy;Diabetic Asymmetric Polyneuropathy;Diabetic Autonomic Neuropathy;Diabetic autonomic neuropathy (disorder);Diabetic Mononeuropathy;Diabetic Mononeuropathy Simplex;Diabetic Neuralgia;Diabetic Neuropathies;diabetic neuropathy;Diabetic Neuropathy, Painful;Diabetic Polyneuropathy;Diabetic polyneurop…	Mesh_UI:D003929;Mesh_MN:C10.668.829.300;Mesh_MN:C19.246.099.937;DOID:11503;DOID:12785;DOID:9743;NCI:C26748;NCI:C27068;ICD9CM:250.6;ICD9CM:357.2;UMLS_CUI:C0011882;UMLS_CUI:C0271680;UMLS_CUI:C0271686;SNOMEDCT_US_2016_03_01:154683002;SNOMEDCT_US_2016_03_01:190349003;SNOMEDCT_US_2016_03_01:190353001;SNOMEDCT_US_2016_03_01:193182005;SNOMEDCT_US_2016_03_01:230572002;SNOMEDCT_US_2016_03_01:267472008;SNO…	151430	Protein	Glucocorticoid receptor	GCR;Glucocorticoid receptor;GR;GRL;NR3C1;Nuclear receptor subfamily 3 group C member 1;GCCR;gcr-type;GCRST;glucocorticoid- receptor;glucocorticoid-receptor;grl-type;receptor glucocorticoid;receptor of glucocorticoid;receptor-glucocorticoid;	SWISSPROT_AC:P04150;SWISSPROT_ID:GCR_HUMAN;EMBL:AC004782;EMBL:AC005601;EMBL:AC091925;EMBL:AH002750;EMBL:AK223594;EMBL:AM183262;EMBL:AY436590;EMBL:BC015610;EMBL:BX640610;EMBL:CH471062;EMBL:EU332858;EMBL:HQ205546;EMBL:HQ205547;EMBL:HQ205548;EMBL:HQ205549;EMBL:HQ205550;EMBL:HQ205551;EMBL:HQ205552;EMBL:HQ205553;EMBL:HQ205554;EMBL:HQ205555;EMBL:HQ205556;EMBL:HQ205557;EMBL:HQ205558;EMBL:HQ205559;EMBL:H…
272761996	Diabetic Neuropathies -- NR3C1	association	Pubmed central 2017:5625610;	To evaluate the effects of <b>GRL</b> leaf extract on the <b>diabetic neuropathy</b> various parameters, including histopathology and immunohistochemistry of apoptotic and inflammatory factors were assessed along with nociceptive and biochemical assessments.[Pubmed central 2017:5625610];	701	Disease	Diabetic Neuropathies	Asymmetric Diabetic Proximal Motor Neuropathy;Diabetes mellitus with polyneuropathy;Diabetic Amyotrophy;Diabetic Asymmetric Polyneuropathy;Diabetic Autonomic Neuropathy;Diabetic autonomic neuropathy (disorder);Diabetic Mononeuropathy;Diabetic Mononeuropathy Simplex;Diabetic Neuralgia;Diabetic Neuropathies;diabetic neuropathy;Diabetic Neuropathy, Painful;Diabetic Polyneuropathy;Diabetic polyneurop…	Mesh_UI:D003929;Mesh_MN:C10.668.829.300;Mesh_MN:C19.246.099.937;DOID:11503;DOID:12785;DOID:9743;NCI:C26748;NCI:C27068;ICD9CM:250.6;ICD9CM:357.2;UMLS_CUI:C0011882;UMLS_CUI:C0271680;UMLS_CUI:C0271686;SNOMEDCT_US_2016_03_01:154683002;SNOMEDCT_US_2016_03_01:190349003;SNOMEDCT_US_2016_03_01:190353001;SNOMEDCT_US_2016_03_01:193182005;SNOMEDCT_US_2016_03_01:230572002;SNOMEDCT_US_2016_03_01:267472008;SNO…	4342185	Gene	NR3C1	GCCR;GCR;GCRST;GR;GRL;NR3C1;nuclear receptor subfamily 3 group C member 1;gcr-type;Glucocorticoid receptor;glucocorticoid- receptor;glucocorticoid-receptor;grl-type;receptor glucocorticoid;receptor of glucocorticoid;receptor-glucocorticoid;	SWISSPROT_AC:P04150;SWISSPROT_ID:GCR_HUMAN;GeneID:2908;Ensembl:ENSG00000113580;HGNC:HGNC:7978;MIM:138040;Vega:OTTHUMG00000129677;protein_accession:AAA16603.1;protein_accession:AAA16604.1;protein_accession:AAA53151.1;protein_accession:AAA88049.1;protein_accession:AAB20466.1;protein_accession:AAB64353.1;protein_accession:AAB64354.1;protein_accession:AAC34207.1;protein_accession:AAD14820.1;protein_a…
106870029	Diabetic Neuropathies -- GRM5	Involvement	Pubmed:19840219;		701	Disease	Diabetic Neuropathies	Asymmetric Diabetic Proximal Motor Neuropathy;Diabetes mellitus with polyneuropathy;Diabetic Amyotrophy;Diabetic Asymmetric Polyneuropathy;Diabetic Autonomic Neuropathy;Diabetic autonomic neuropathy (disorder);Diabetic Mononeuropathy;Diabetic Mononeuropathy Simplex;Diabetic Neuralgia;Diabetic Neuropathies;diabetic neuropathy;Diabetic Neuropathy, Painful;Diabetic Polyneuropathy;Diabetic polyneurop…	Mesh_UI:D003929;Mesh_MN:C10.668.829.300;Mesh_MN:C19.246.099.937;DOID:11503;DOID:12785;DOID:9743;NCI:C26748;NCI:C27068;ICD9CM:250.6;ICD9CM:357.2;UMLS_CUI:C0011882;UMLS_CUI:C0271680;UMLS_CUI:C0271686;SNOMEDCT_US_2016_03_01:154683002;SNOMEDCT_US_2016_03_01:190349003;SNOMEDCT_US_2016_03_01:190353001;SNOMEDCT_US_2016_03_01:193182005;SNOMEDCT_US_2016_03_01:230572002;SNOMEDCT_US_2016_03_01:267472008;SNO…	4342193	Gene	GRM5	glutamate metabotropic receptor 5;GPRC1E;GRM5;mGlu5;MGLUR5;PPP1R86;grm subtype 5;Metabotropic glutamate receptor 5;metabotropic glutamate receptor subtype 5;metabotropic glutamate receptor subtype type 5;metabotropic glutamate receptor subtype-5;metabotropic glutamate receptor type 5;metabotropic glutamate receptor type-5;metabotropic glutamate receptor-5;metabotropic type glutamate receptor 5;mg…	SWISSPROT_AC:P41594;SWISSPROT_ID:GRM5_HUMAN;GeneID:2915;Ensembl:ENSG00000168959;HGNC:HGNC:4597;MIM:604102;Vega:OTTHUMG00000134306;protein_accession:AAD13954.1;protein_accession:AAT37960.1;protein_accession:ACU31022.1;protein_accession:ACU31023.1;protein_accession:ACU31024.1;protein_accession:ACV89822.1;protein_accession:BAA05891.1;protein_accession:BAA05892.1;protein_accession:BAF84051.1;protein_…
27635183	Diabetic Neuropathies -- HGF	association	Pubmed 2015:26000320;	Double-blind, placebo-controlled study of <b>HGF</b> gene therapy in <b>diabetic neuropathy</b>.[Pubmed 2015:26000320];	701	Disease	Diabetic Neuropathies	Asymmetric Diabetic Proximal Motor Neuropathy;Diabetes mellitus with polyneuropathy;Diabetic Amyotrophy;Diabetic Asymmetric Polyneuropathy;Diabetic Autonomic Neuropathy;Diabetic autonomic neuropathy (disorder);Diabetic Mononeuropathy;Diabetic Mononeuropathy Simplex;Diabetic Neuralgia;Diabetic Neuropathies;diabetic neuropathy;Diabetic Neuropathy, Painful;Diabetic Polyneuropathy;Diabetic polyneurop…	Mesh_UI:D003929;Mesh_MN:C10.668.829.300;Mesh_MN:C19.246.099.937;DOID:11503;DOID:12785;DOID:9743;NCI:C26748;NCI:C27068;ICD9CM:250.6;ICD9CM:357.2;UMLS_CUI:C0011882;UMLS_CUI:C0271680;UMLS_CUI:C0271686;SNOMEDCT_US_2016_03_01:154683002;SNOMEDCT_US_2016_03_01:190349003;SNOMEDCT_US_2016_03_01:190353001;SNOMEDCT_US_2016_03_01:193182005;SNOMEDCT_US_2016_03_01:230572002;SNOMEDCT_US_2016_03_01:267472008;SNO…	4342342	Gene	HGF	DFNB39;F-TCF;hepatocyte growth factor;HGF;HGFB;HPTA;SF;factor scatter;factor--scatter;factor-scatter;hepatopoietin a;Hepatopoietin-A;hgf beta;hgf beta-chain;hgf-beta;hgfbeta;hgfbeta-chain;Scatter factor;scatter-factor;	SWISSPROT_AC:P14210;SWISSPROT_ID:HGF_HUMAN;GeneID:3082;Ensembl:ENSG00000019991;HGNC:HGNC:4893;MIM:142409;Vega:OTTHUMG00000023804;protein_accession:AAA35980.1;protein_accession:AAA52648.1;protein_accession:AAA52649.1;protein_accession:AAA52650.1;protein_accession:AAA64239.1;protein_accession:AAA64297.1;protein_accession:AAC50539.1;protein_accession:AAC71655.1;protein_accession:AAG53459.1;protein_a…
43618327	Diabetic Neuropathies -- HGF	association	Pubmed 2015:26000320;Pubmed central 2015:4435702;	Double-blind, placebo-controlled study of <b>HGF</b> gene therapy in <b>diabetic neuropathy</b>.[Pubmed 2015:26000320];Double-blind, placebo-controlled study of <b>HGF</b> gene therapy in <b>diabetic neuropathy</b>.[Pubmed central 2015:4435702];	701	Disease	Diabetic Neuropathies	Asymmetric Diabetic Proximal Motor Neuropathy;Diabetes mellitus with polyneuropathy;Diabetic Amyotrophy;Diabetic Asymmetric Polyneuropathy;Diabetic Autonomic Neuropathy;Diabetic autonomic neuropathy (disorder);Diabetic Mononeuropathy;Diabetic Mononeuropathy Simplex;Diabetic Neuralgia;Diabetic Neuropathies;diabetic neuropathy;Diabetic Neuropathy, Painful;Diabetic Polyneuropathy;Diabetic polyneurop…	Mesh_UI:D003929;Mesh_MN:C10.668.829.300;Mesh_MN:C19.246.099.937;DOID:11503;DOID:12785;DOID:9743;NCI:C26748;NCI:C27068;ICD9CM:250.6;ICD9CM:357.2;UMLS_CUI:C0011882;UMLS_CUI:C0271680;UMLS_CUI:C0271686;SNOMEDCT_US_2016_03_01:154683002;SNOMEDCT_US_2016_03_01:190349003;SNOMEDCT_US_2016_03_01:190353001;SNOMEDCT_US_2016_03_01:193182005;SNOMEDCT_US_2016_03_01:230572002;SNOMEDCT_US_2016_03_01:267472008;SNO…	178566	Protein	HGF	Hepatocyte growth factor;Hepatopoietin-A;HGF;HPTA;Scatter factor;SF;DFNB39;F-TCF;factor scatter;factor--scatter;factor-scatter;hepatopoietin a;hgf beta;hgf beta-chain;hgf-beta;HGFB;hgfbeta;hgfbeta-chain;scatter-factor;	SWISSPROT_AC:P14210;SWISSPROT_ID:HGF_HUMAN;EMBL:AC004960;EMBL:AY246560;EMBL:BC022308;EMBL:BC063485;EMBL:BC105797;EMBL:BC130284;EMBL:BC130286;EMBL:CH236949;EMBL:D90334;EMBL:L02931;EMBL:M29145;EMBL:M55379;EMBL:M60718;EMBL:M73239;EMBL:M73240;EMBL:M75966;EMBL:M75967;EMBL:M75968;EMBL:M75969;EMBL:M75971;EMBL:M75972;EMBL:M75973;EMBL:M75974;EMBL:M75975;EMBL:M75976;EMBL:M75977;EMBL:M75978;EMBL:M75979;EMBL…
106870486	Diabetic Neuropathies -- HGF	Involvement	Pubmed:26000320;		701	Disease	Diabetic Neuropathies	Asymmetric Diabetic Proximal Motor Neuropathy;Diabetes mellitus with polyneuropathy;Diabetic Amyotrophy;Diabetic Asymmetric Polyneuropathy;Diabetic Autonomic Neuropathy;Diabetic autonomic neuropathy (disorder);Diabetic Mononeuropathy;Diabetic Mononeuropathy Simplex;Diabetic Neuralgia;Diabetic Neuropathies;diabetic neuropathy;Diabetic Neuropathy, Painful;Diabetic Polyneuropathy;Diabetic polyneurop…	Mesh_UI:D003929;Mesh_MN:C10.668.829.300;Mesh_MN:C19.246.099.937;DOID:11503;DOID:12785;DOID:9743;NCI:C26748;NCI:C27068;ICD9CM:250.6;ICD9CM:357.2;UMLS_CUI:C0011882;UMLS_CUI:C0271680;UMLS_CUI:C0271686;SNOMEDCT_US_2016_03_01:154683002;SNOMEDCT_US_2016_03_01:190349003;SNOMEDCT_US_2016_03_01:190353001;SNOMEDCT_US_2016_03_01:193182005;SNOMEDCT_US_2016_03_01:230572002;SNOMEDCT_US_2016_03_01:267472008;SNO…	4342342	Gene	HGF	DFNB39;F-TCF;hepatocyte growth factor;HGF;HGFB;HPTA;SF;factor scatter;factor--scatter;factor-scatter;hepatopoietin a;Hepatopoietin-A;hgf beta;hgf beta-chain;hgf-beta;hgfbeta;hgfbeta-chain;Scatter factor;scatter-factor;	SWISSPROT_AC:P14210;SWISSPROT_ID:HGF_HUMAN;GeneID:3082;Ensembl:ENSG00000019991;HGNC:HGNC:4893;MIM:142409;Vega:OTTHUMG00000023804;protein_accession:AAA35980.1;protein_accession:AAA52648.1;protein_accession:AAA52649.1;protein_accession:AAA52650.1;protein_accession:AAA64239.1;protein_accession:AAA64297.1;protein_accession:AAC50539.1;protein_accession:AAC71655.1;protein_accession:AAG53459.1;protein_a…
287507227	Diabetic Neuropathies -- HO-1	association	Pubmed central 2016:4701188;	The Induction of <b>Heme Oxygenase 1</b> Decreases Painful <b>Diabetic Neuropathy</b> and Enhances the Antinociceptive Effects of Morphine in Diabetic Mice.[Pubmed central 2016:4701188];	701	Disease	Diabetic Neuropathies	Asymmetric Diabetic Proximal Motor Neuropathy;Diabetes mellitus with polyneuropathy;Diabetic Amyotrophy;Diabetic Asymmetric Polyneuropathy;Diabetic Autonomic Neuropathy;Diabetic autonomic neuropathy (disorder);Diabetic Mononeuropathy;Diabetic Mononeuropathy Simplex;Diabetic Neuralgia;Diabetic Neuropathies;diabetic neuropathy;Diabetic Neuropathy, Painful;Diabetic Polyneuropathy;Diabetic polyneurop…	Mesh_UI:D003929;Mesh_MN:C10.668.829.300;Mesh_MN:C19.246.099.937;DOID:11503;DOID:12785;DOID:9743;NCI:C26748;NCI:C27068;ICD9CM:250.6;ICD9CM:357.2;UMLS_CUI:C0011882;UMLS_CUI:C0271680;UMLS_CUI:C0271686;SNOMEDCT_US_2016_03_01:154683002;SNOMEDCT_US_2016_03_01:190349003;SNOMEDCT_US_2016_03_01:190353001;SNOMEDCT_US_2016_03_01:193182005;SNOMEDCT_US_2016_03_01:230572002;SNOMEDCT_US_2016_03_01:267472008;SNO…	184299	Protein	HO-1	EC 1.14.14.18;Heme oxygenase 1;HMOX1;HO;HO-1;HO1;bK286B10;heme oxygenase - 1;heme oxygenase -1;heme oxygenase i;heme oxygenase isoform 1;heme oxygenase isoform-1;heme oxygenase type 1;heme oxygenase type i;heme oxygenase type-1;heme oxygenase- 1;heme oxygenase--1;heme oxygenase-1;heme oxygenase1;heme-oxygenase 1;heme-oxygenase i;heme-oxygenase isoform 1;heme-oxygenase- 1;heme-oxygenase-1;heme-oxy…	SWISSPROT_AC:P09601;SWISSPROT_ID:HMOX1_HUMAN;EMBL:AY460337;EMBL:CR456505;EMBL:M23041;EMBL:X06985;EMBL:X14782;EMBL:Z82244;RefSeq:NP_002124.1;ProteinModelPortal:P09601;STRING:9606.ENSP00000216117;SMR:P09601;GeneID:3162;KEGG:hsa:3162;PIR:S00325;eggNOG:COG5398;eggNOG:KOG4480;UniGene:Hs.517581;UniGene:Hs.727017;GO:GO:0001525;GO:GO:0001935;GO:GO:0002246;GO:GO:0002686;GO:GO:0004392;GO:GO:0004630;GO:GO:0…
287507315	Diabetic Neuropathies -- HMOX1	association	Pubmed central 2016:4701188;	The Induction of <b>Heme Oxygenase 1</b> Decreases Painful <b>Diabetic Neuropathy</b> and Enhances the Antinociceptive Effects of Morphine in Diabetic Mice.[Pubmed central 2016:4701188];	701	Disease	Diabetic Neuropathies	Asymmetric Diabetic Proximal Motor Neuropathy;Diabetes mellitus with polyneuropathy;Diabetic Amyotrophy;Diabetic Asymmetric Polyneuropathy;Diabetic Autonomic Neuropathy;Diabetic autonomic neuropathy (disorder);Diabetic Mononeuropathy;Diabetic Mononeuropathy Simplex;Diabetic Neuralgia;Diabetic Neuropathies;diabetic neuropathy;Diabetic Neuropathy, Painful;Diabetic Polyneuropathy;Diabetic polyneurop…	Mesh_UI:D003929;Mesh_MN:C10.668.829.300;Mesh_MN:C19.246.099.937;DOID:11503;DOID:12785;DOID:9743;NCI:C26748;NCI:C27068;ICD9CM:250.6;ICD9CM:357.2;UMLS_CUI:C0011882;UMLS_CUI:C0271680;UMLS_CUI:C0271686;SNOMEDCT_US_2016_03_01:154683002;SNOMEDCT_US_2016_03_01:190349003;SNOMEDCT_US_2016_03_01:190353001;SNOMEDCT_US_2016_03_01:193182005;SNOMEDCT_US_2016_03_01:230572002;SNOMEDCT_US_2016_03_01:267472008;SNO…	4342405	Gene	HMOX1	bK286B10;heme oxygenase 1;HMOX1;HMOX1D;HO-1;HSP32;EC 1.14.14.18;heme oxygenase - 1;heme oxygenase -1;heme oxygenase i;heme oxygenase isoform 1;heme oxygenase isoform-1;heme oxygenase type 1;heme oxygenase type i;heme oxygenase type-1;heme oxygenase- 1;heme oxygenase--1;heme oxygenase-1;heme oxygenase1;heme-oxygenase 1;heme-oxygenase i;heme-oxygenase isoform 1;heme-oxygenase- 1;heme-oxygenase-1;he…	SWISSPROT_AC:P09601;SWISSPROT_ID:HMOX1_HUMAN;GeneID:3162;Ensembl:ENSG00000100292;HGNC:HGNC:5013;MIM:141250;Vega:OTTHUMG00000150960;protein_accession:AAA50403.1;protein_accession:AAH01491.1;protein_accession:AAR23262.1;protein_accession:AAV38588.1;protein_accession:ABM83236.1;protein_accession:ABM86436.1;protein_accession:ACZ72606.1;protein_accession:ACZ72607.1;protein_accession:ADZ76424.1;protein…
30231622	Diabetic Neuropathies -- IGF-I	association	Pubmed 2008:17967455;Pubmed 1999:10550321;Pubmed 1999:11593647;Pubmed central 2014:3994207;Pubmed central 2016:5179551;	The description of erythropoietin (EPO) synergy with IGF-I function and the recent discovery of EPO's multifaceted neuroprotective role suggested it might substitute for <b>IGF-I</b> in treatment of <b>diabetic autonomic neuropathy</b>.[Pubmed 2008:17967455];The striking improvement in the severity of <b>diabetic autonomic neuropathy</b> shown with <b>IGF-I</b> treatment in these studies and the …	701	Disease	Diabetic Neuropathies	Asymmetric Diabetic Proximal Motor Neuropathy;Diabetes mellitus with polyneuropathy;Diabetic Amyotrophy;Diabetic Asymmetric Polyneuropathy;Diabetic Autonomic Neuropathy;Diabetic autonomic neuropathy (disorder);Diabetic Mononeuropathy;Diabetic Mononeuropathy Simplex;Diabetic Neuralgia;Diabetic Neuropathies;diabetic neuropathy;Diabetic Neuropathy, Painful;Diabetic Polyneuropathy;Diabetic polyneurop…	Mesh_UI:D003929;Mesh_MN:C10.668.829.300;Mesh_MN:C19.246.099.937;DOID:11503;DOID:12785;DOID:9743;NCI:C26748;NCI:C27068;ICD9CM:250.6;ICD9CM:357.2;UMLS_CUI:C0011882;UMLS_CUI:C0271680;UMLS_CUI:C0271686;SNOMEDCT_US_2016_03_01:154683002;SNOMEDCT_US_2016_03_01:190349003;SNOMEDCT_US_2016_03_01:190353001;SNOMEDCT_US_2016_03_01:193182005;SNOMEDCT_US_2016_03_01:230572002;SNOMEDCT_US_2016_03_01:267472008;SNO…	196367	Protein	IGF-I	IBP1;IGF-I;IGF1;Insulin-like growth factor I;Mechano growth factor;MGF;Somatomedin-C;factor 1-insulin-like growth;factor i-insulin-like growth;factor-1-insulin-like growth;growth factor 1-insulin-like;growth factor i-insulin-like;growth factor-1-insulin-like;IGFI;insulin - like growth factor 1;insulin growth like factor 1;insulin growth like factor-i;insulin growth-like factor 1;insulin like grow…	SWISSPROT_AC:P05019;SWISSPROT_ID:IGF1_HUMAN;EMBL:AC010202;EMBL:AC068648;EMBL:AY260957;EMBL:BC148266;EMBL:CH471054;EMBL:M11568;EMBL:M12659;EMBL:M14153;EMBL:M14154;EMBL:M14155;EMBL:M14156;EMBL:M27544;EMBL:M37484;EMBL:X00173;EMBL:X03420;EMBL:X03421;EMBL:X03422;EMBL:X03563;EMBL:X56773;EMBL:X56774;EMBL:X57025;RefSeq:NP_000609.1;RefSeq:NP_001104754.1;RefSeq:NP_001104755.1;ProteinModelPortal:P05019;STRI…
277323292	Diabetic Neuropathies -- IGF1	association	Pubmed central 2016:5179551;	Viral delivery of <b>IGF1</b> to models of <b>diabetic neuropathy</b> also revealed positive actions of IGF1 perhaps through vascular endothelial growth factor expression (VEGF), and signaling via Akt/PI3K pathways in sensory and motor nerves (Homs et al., 2014).[Pubmed central 2016:5179551];	701	Disease	Diabetic Neuropathies	Asymmetric Diabetic Proximal Motor Neuropathy;Diabetes mellitus with polyneuropathy;Diabetic Amyotrophy;Diabetic Asymmetric Polyneuropathy;Diabetic Autonomic Neuropathy;Diabetic autonomic neuropathy (disorder);Diabetic Mononeuropathy;Diabetic Mononeuropathy Simplex;Diabetic Neuralgia;Diabetic Neuropathies;diabetic neuropathy;Diabetic Neuropathy, Painful;Diabetic Polyneuropathy;Diabetic polyneurop…	Mesh_UI:D003929;Mesh_MN:C10.668.829.300;Mesh_MN:C19.246.099.937;DOID:11503;DOID:12785;DOID:9743;NCI:C26748;NCI:C27068;ICD9CM:250.6;ICD9CM:357.2;UMLS_CUI:C0011882;UMLS_CUI:C0271680;UMLS_CUI:C0271686;SNOMEDCT_US_2016_03_01:154683002;SNOMEDCT_US_2016_03_01:190349003;SNOMEDCT_US_2016_03_01:190353001;SNOMEDCT_US_2016_03_01:193182005;SNOMEDCT_US_2016_03_01:230572002;SNOMEDCT_US_2016_03_01:267472008;SNO…	4342650	Gene	IGF1	IGF-I;IGF1;IGFI;insulin like growth factor 1;MGF;factor 1-insulin-like growth;factor i-insulin-like growth;factor-1-insulin-like growth;growth factor 1-insulin-like;growth factor i-insulin-like;growth factor-1-insulin-like;IBP1;insulin - like growth factor 1;insulin growth like factor 1;insulin growth like factor-i;insulin growth-like factor 1;insulin like growth factor -1;insulin like growth fac…	SWISSPROT_AC:P05019;SWISSPROT_ID:IGF1_HUMAN;GeneID:3479;Ensembl:ENSG00000017427;HGNC:HGNC:5464;MIM:147440;Vega:OTTHUMG00000149910;protein_accession:AAA52538.1;protein_accession:AAA52539.1;protein_accession:AAA52543.1;protein_accession:AAA52787.1;protein_accession:AAA52788.1;protein_accession:AAA52789.1;protein_accession:AAA52790.1;protein_accession:AAA96152.1;protein_accession:AAB21519.1;protein_…
43871624	Diabetic Neuropathies -- IGFBP-5	association	Pubmed 2015:26025657;Pubmed central 2015:4541707;	Inhibition of <b>IGFBP5</b> could thus offer novel treatment strategies for <b>DNP</b>.[Pubmed 2015:26025657];Inhibition of <b>IGFBP5</b> could thus offer novel treatment strategies for <b>DNP</b>.[Pubmed central 2015:4541707];Microarray expression analysis revealed a decrease of IGF1 mRNA levels and more than sevenfold up-regulation of <b>IGFBP5</b> expression in <b>DNP</b>.[Pubmed central 2015:…	701	Disease	Diabetic Neuropathies	Asymmetric Diabetic Proximal Motor Neuropathy;Diabetes mellitus with polyneuropathy;Diabetic Amyotrophy;Diabetic Asymmetric Polyneuropathy;Diabetic Autonomic Neuropathy;Diabetic autonomic neuropathy (disorder);Diabetic Mononeuropathy;Diabetic Mononeuropathy Simplex;Diabetic Neuralgia;Diabetic Neuropathies;diabetic neuropathy;Diabetic Neuropathy, Painful;Diabetic Polyneuropathy;Diabetic polyneurop…	Mesh_UI:D003929;Mesh_MN:C10.668.829.300;Mesh_MN:C19.246.099.937;DOID:11503;DOID:12785;DOID:9743;NCI:C26748;NCI:C27068;ICD9CM:250.6;ICD9CM:357.2;UMLS_CUI:C0011882;UMLS_CUI:C0271680;UMLS_CUI:C0271686;SNOMEDCT_US_2016_03_01:154683002;SNOMEDCT_US_2016_03_01:190349003;SNOMEDCT_US_2016_03_01:190353001;SNOMEDCT_US_2016_03_01:193182005;SNOMEDCT_US_2016_03_01:230572002;SNOMEDCT_US_2016_03_01:267472008;SNO…	192563	Protein	IGFBP-5	IBP-5;IBP5;IGF-binding protein 5;IGFBP-5;IGFBP5;Insulin-like growth factor-binding protein 5;igf binding protein 5;igf binding protein-5;igf-binding protein-5;igfbp 5;igfbp- 5;insulin like growth factor binding protein 5;insulin like growth factor binding protein-5;insulin- like growth factor binding protein-5;insulin-like growth factor binding protein -5;insulin-like growth factor binding protei…	SWISSPROT_AC:P24593;SWISSPROT_ID:IBP5_HUMAN;EMBL:AF055033;EMBL:AY534685;EMBL:BC011453;EMBL:BT019706;EMBL:BT019707;EMBL:L27556;EMBL:L27557;EMBL:L27558;EMBL:L27559;EMBL:M62782;EMBL:M65062;RefSeq:NP_000590.1;ProteinModelPortal:P24593;STRING:9606.ENSP00000233813;SWISSPROT_AC_OLD:Q5U0A3;SMR:P24593;GeneID:3488;KEGG:hsa:3488;PIR:A53748;eggNOG:ENOG410IJJ2;eggNOG:ENOG4111GGG;UniGene:Hs.607212;GO:GO:000155…
43871730	Diabetic Neuropathies -- IGFBP5	association	Pubmed 2015:26025657;Pubmed central 2015:4541707;	Inhibition of <b>IGFBP5</b> could thus offer novel treatment strategies for <b>DNP</b>.[Pubmed 2015:26025657];Inhibition of <b>IGFBP5</b> could thus offer novel treatment strategies for <b>DNP</b>.[Pubmed central 2015:4541707];Microarray expression analysis revealed a decrease of IGF1 mRNA levels and more than sevenfold up-regulation of <b>IGFBP5</b> expression in <b>DNP</b>.[Pubmed central 2015:…	701	Disease	Diabetic Neuropathies	Asymmetric Diabetic Proximal Motor Neuropathy;Diabetes mellitus with polyneuropathy;Diabetic Amyotrophy;Diabetic Asymmetric Polyneuropathy;Diabetic Autonomic Neuropathy;Diabetic autonomic neuropathy (disorder);Diabetic Mononeuropathy;Diabetic Mononeuropathy Simplex;Diabetic Neuralgia;Diabetic Neuropathies;diabetic neuropathy;Diabetic Neuropathy, Painful;Diabetic Polyneuropathy;Diabetic polyneurop…	Mesh_UI:D003929;Mesh_MN:C10.668.829.300;Mesh_MN:C19.246.099.937;DOID:11503;DOID:12785;DOID:9743;NCI:C26748;NCI:C27068;ICD9CM:250.6;ICD9CM:357.2;UMLS_CUI:C0011882;UMLS_CUI:C0271680;UMLS_CUI:C0271686;SNOMEDCT_US_2016_03_01:154683002;SNOMEDCT_US_2016_03_01:190349003;SNOMEDCT_US_2016_03_01:190353001;SNOMEDCT_US_2016_03_01:193182005;SNOMEDCT_US_2016_03_01:230572002;SNOMEDCT_US_2016_03_01:267472008;SNO…	4342658	Gene	IGFBP5	IBP5;IGFBP5;insulin like growth factor binding protein 5;IBP-5;igf binding protein 5;igf binding protein-5;IGF-binding protein 5;igf-binding protein-5;igfbp 5;igfbp- 5;IGFBP-5;insulin like growth factor binding protein-5;insulin- like growth factor binding protein-5;insulin-like growth factor binding protein -5;insulin-like growth factor binding protein-5;Insulin-like growth factor-binding protei…	SWISSPROT_AC:P24593;SWISSPROT_ID:IBP5_HUMAN;GeneID:3488;Ensembl:ENSG00000115461;HGNC:HGNC:5474;MIM:146734;Vega:OTTHUMG00000133058;protein_accession:AAA53505.1;protein_accession:AAA72051.1;protein_accession:AAC09368.1;protein_accession:AAD04730.1;protein_accession:AAH08099.1;protein_accession:AAH11453.1;protein_accession:AAH18427.1;protein_accession:AAS16353.1;protein_accession:AAV38512.1;protein_…
270913930	Diabetic Neuropathies -- IL-1 beta	association	Pubmed central 2017:5446448;	Fig.3 showed that, both TNFa and <b>IL-1</b> play an important role in the pathogenesis of <b>diabetic neuropathy</b>.[Pubmed central 2017:5446448];	701	Disease	Diabetic Neuropathies	Asymmetric Diabetic Proximal Motor Neuropathy;Diabetes mellitus with polyneuropathy;Diabetic Amyotrophy;Diabetic Asymmetric Polyneuropathy;Diabetic Autonomic Neuropathy;Diabetic autonomic neuropathy (disorder);Diabetic Mononeuropathy;Diabetic Mononeuropathy Simplex;Diabetic Neuralgia;Diabetic Neuropathies;diabetic neuropathy;Diabetic Neuropathy, Painful;Diabetic Polyneuropathy;Diabetic polyneurop…	Mesh_UI:D003929;Mesh_MN:C10.668.829.300;Mesh_MN:C19.246.099.937;DOID:11503;DOID:12785;DOID:9743;NCI:C26748;NCI:C27068;ICD9CM:250.6;ICD9CM:357.2;UMLS_CUI:C0011882;UMLS_CUI:C0271680;UMLS_CUI:C0271686;SNOMEDCT_US_2016_03_01:154683002;SNOMEDCT_US_2016_03_01:190349003;SNOMEDCT_US_2016_03_01:190353001;SNOMEDCT_US_2016_03_01:193182005;SNOMEDCT_US_2016_03_01:230572002;SNOMEDCT_US_2016_03_01:267472008;SNO…	197391	Protein	IL-1 beta	Catabolin;IL-1 beta;IL1B;IL1F2;Interleukin-1 beta;1 beta interleukin;1 beta-interleukin;1-beta interleukin;il - 1beta;il -1;il -1b;il -1beta;il 1;il 1 beta;il 1-beta;il 1b;il 1beta;il type i;il- 1;il- 1 beta;il- 1b;il- 1beta;il- i;il--1;il--1 beta;IL-1;il-1 -beta;il-1 b;il-1-b;il-1-type;il-1beta;il-i;il-i beta;il-ibeta;il-type 1;IL1-BETA;interleukin - 1 beta;interleukin -1 b;interleukin -1 beta;i…	SWISSPROT_AC:P01584;SWISSPROT_ID:IL1B_HUMAN;EMBL:AC079753;EMBL:AY137079;EMBL:BC008678;EMBL:BN000002;EMBL:BT007213;EMBL:CH471217;EMBL:CR407679;EMBL:K02770;EMBL:M15330;EMBL:M15840;EMBL:M54933;EMBL:X02532;EMBL:X04500;EMBL:X56087;RefSeq:NP_000567.1;ProteinModelPortal:P01584;STRING:9606.ENSP00000263341;SWISSPROT_AC_OLD:Q53X59;SWISSPROT_AC_OLD:Q53XX2;SWISSPROT_AC_OLD:Q7M4S7;SWISSPROT_AC_OLD:Q7RU01;SWIS…
27635230	Diabetic Neuropathies -- IL6	association	Pubmed 2015:26000320;	Double-blind, placebo-controlled study of <b>HGF</b> gene therapy in <b>diabetic neuropathy</b>.[Pubmed 2015:26000320];	701	Disease	Diabetic Neuropathies	Asymmetric Diabetic Proximal Motor Neuropathy;Diabetes mellitus with polyneuropathy;Diabetic Amyotrophy;Diabetic Asymmetric Polyneuropathy;Diabetic Autonomic Neuropathy;Diabetic autonomic neuropathy (disorder);Diabetic Mononeuropathy;Diabetic Mononeuropathy Simplex;Diabetic Neuralgia;Diabetic Neuropathies;diabetic neuropathy;Diabetic Neuropathy, Painful;Diabetic Polyneuropathy;Diabetic polyneurop…	Mesh_UI:D003929;Mesh_MN:C10.668.829.300;Mesh_MN:C19.246.099.937;DOID:11503;DOID:12785;DOID:9743;NCI:C26748;NCI:C27068;ICD9CM:250.6;ICD9CM:357.2;UMLS_CUI:C0011882;UMLS_CUI:C0271680;UMLS_CUI:C0271686;SNOMEDCT_US_2016_03_01:154683002;SNOMEDCT_US_2016_03_01:190349003;SNOMEDCT_US_2016_03_01:190353001;SNOMEDCT_US_2016_03_01:193182005;SNOMEDCT_US_2016_03_01:230572002;SNOMEDCT_US_2016_03_01:267472008;SNO…	4342721	Gene	IL6	BSF-2;BSF2;CDF;HGF;HSF;IFN-beta-2;IFNB2;IL-6;IL6;interleukin 6;b cell stimulatory factor 2;b cell stimulatory factor-2;B-cell stimulatory factor 2;b-cell stimulatory factor-2;bsf- 2;CTL differentiation factor;hsf-type;Hybridoma growth factor;ifn beta 2;ifn-beta 2;ifn-beta2;il - 6;il -- 6;il -6;il 6;il- 6;il--6;il-6-type;il-vi;il6-type;interferon beta 2;Interferon beta-2;interferon beta2;interfero…	SWISSPROT_AC:P05231;SWISSPROT_ID:IL6_HUMAN;GeneID:3569;Ensembl:ENSG00000136244;HGNC:HGNC:6018;MIM:147620;Vega:OTTHUMG00000023178;protein_accession:AAA52728.1;protein_accession:AAA52729.1;protein_accession:AAA59154.1;protein_accession:AAC05673.1;protein_accession:AAC41704.1;protein_accession:AAD13886.1;protein_accession:AAH15511.1;protein_accession:AAK48987.1;protein_accession:AAN75009.1;protein_a…
37121095	Diabetic Neuropathies -- IL-6	association	Pubmed 2015:26000320;Pubmed 2010:20211601;Pubmed central 2015:4391526;Pubmed central 2008:2551692;Pubmed central 2017:5411416;Pubmed central 2016:5183791;Pubmed central 2009:2660451;	Double-blind, placebo-controlled study of <b>HGF</b> gene therapy in <b>diabetic neuropathy</b>.[Pubmed 2015:26000320];Therefore we investigated the effect of resveratrol on NF-kappaB inflammatory cascade, COX-2, TNF-alpha and <b>IL-6</b> levels in experimental <b>DN</b>.[Pubmed 2010:20211601];After adjustment for multiple confounders, high levels of C-reactive protein and <b>IL-6</b> were most c…	701	Disease	Diabetic Neuropathies	Asymmetric Diabetic Proximal Motor Neuropathy;Diabetes mellitus with polyneuropathy;Diabetic Amyotrophy;Diabetic Asymmetric Polyneuropathy;Diabetic Autonomic Neuropathy;Diabetic autonomic neuropathy (disorder);Diabetic Mononeuropathy;Diabetic Mononeuropathy Simplex;Diabetic Neuralgia;Diabetic Neuropathies;diabetic neuropathy;Diabetic Neuropathy, Painful;Diabetic Polyneuropathy;Diabetic polyneurop…	Mesh_UI:D003929;Mesh_MN:C10.668.829.300;Mesh_MN:C19.246.099.937;DOID:11503;DOID:12785;DOID:9743;NCI:C26748;NCI:C27068;ICD9CM:250.6;ICD9CM:357.2;UMLS_CUI:C0011882;UMLS_CUI:C0271680;UMLS_CUI:C0271686;SNOMEDCT_US_2016_03_01:154683002;SNOMEDCT_US_2016_03_01:190349003;SNOMEDCT_US_2016_03_01:190353001;SNOMEDCT_US_2016_03_01:193182005;SNOMEDCT_US_2016_03_01:230572002;SNOMEDCT_US_2016_03_01:267472008;SNO…	197638	Protein	IL-6	B-cell stimulatory factor 2;BSF-2;CDF;CTL differentiation factor;Hybridoma growth factor;IFN-beta-2;IFNB2;IL-6;IL6;Interferon beta-2;Interleukin-6;b cell stimulatory factor 2;b cell stimulatory factor-2;b-cell stimulatory factor-2;bsf- 2;BSF2;HGF;HSF;hsf-type;ifn beta 2;ifn-beta 2;ifn-beta2;il - 6;il -- 6;il -6;il 6;il- 6;il--6;il-6-type;il-vi;il6-type;interferon beta 2;interferon beta2;interfero…	SWISSPROT_AC:P05231;SWISSPROT_ID:IL6_HUMAN;EMBL:AF372214;EMBL:BC015511;EMBL:M14584;EMBL:M18403;EMBL:M29150;EMBL:M54894;EMBL:S56892;EMBL:X04402;EMBL:X04403;EMBL:X04430;EMBL:X04602;EMBL:Y00081;RefSeq:NP_000591.1;RefSeq:XP_011513692.1;ProteinModelPortal:P05231;STRING:9606.ENSP00000258743;SWISSPROT_AC_OLD:Q9UCU2;SWISSPROT_AC_OLD:Q9UCU3;SWISSPROT_AC_OLD:Q9UCU4;SMR:P05231;GeneID:3569;KEGG:hsa:3569;PIR:…
280279814	Diabetic Neuropathies -- IL7R	association	Pubmed central 2017:5434466;	In respect to specific diabetic complications, the number of Tregs defined by the <b>CD127</b> marker (CD4+CD25highCD127low) showed a significant positive correlation with the presence of <b>diabetic neuropathy</b> (p = 0.037).[Pubmed central 2017:5434466];	701	Disease	Diabetic Neuropathies	Asymmetric Diabetic Proximal Motor Neuropathy;Diabetes mellitus with polyneuropathy;Diabetic Amyotrophy;Diabetic Asymmetric Polyneuropathy;Diabetic Autonomic Neuropathy;Diabetic autonomic neuropathy (disorder);Diabetic Mononeuropathy;Diabetic Mononeuropathy Simplex;Diabetic Neuralgia;Diabetic Neuropathies;diabetic neuropathy;Diabetic Neuropathy, Painful;Diabetic Polyneuropathy;Diabetic polyneurop…	Mesh_UI:D003929;Mesh_MN:C10.668.829.300;Mesh_MN:C19.246.099.937;DOID:11503;DOID:12785;DOID:9743;NCI:C26748;NCI:C27068;ICD9CM:250.6;ICD9CM:357.2;UMLS_CUI:C0011882;UMLS_CUI:C0271680;UMLS_CUI:C0271686;SNOMEDCT_US_2016_03_01:154683002;SNOMEDCT_US_2016_03_01:190349003;SNOMEDCT_US_2016_03_01:190353001;SNOMEDCT_US_2016_03_01:193182005;SNOMEDCT_US_2016_03_01:230572002;SNOMEDCT_US_2016_03_01:267472008;SNO…	197661	Protein	IL7R	CD127 antigen;CDw127;IL-7 receptor subunit alpha;IL-7R subunit alpha;IL-7R-alpha;IL-7RA;IL7R;IL7RA;Interleukin-7 receptor subunit alpha;cd-127;CD127;il-7r alpha;il-7r alpha-chain;il-7ralpha-chain;il7r alpha;il7ralpha;ILRA;interleukin 7 receptor;interleukin-7 receptor;	SWISSPROT_AC:P16871;SWISSPROT_ID:IL7RA_HUMAN;EMBL:AF043123;EMBL:AF043124;EMBL:AF043125;EMBL:AF043126;EMBL:AF043127;EMBL:AF043128;EMBL:AF043129;EMBL:AK301220;EMBL:AK315251;EMBL:AY449709;EMBL:BC020717;EMBL:BC067537;EMBL:BC067538;EMBL:BC067539;EMBL:BC067540;EMBL:BC069999;EMBL:M29696;RefSeq:NP_002176.2;ProteinModelPortal:P16871;STRING:9606.ENSP00000306157;SWISSPROT_AC_OLD:B2RCS6;SWISSPROT_AC_OLD:B4DV…
280279982	Diabetic Neuropathies -- IL7R	association	Pubmed central 2017:5434466;	In respect to specific diabetic complications, the number of Tregs defined by the <b>CD127</b> marker (CD4+CD25highCD127low) showed a significant positive correlation with the presence of <b>diabetic neuropathy</b> (p = 0.037).[Pubmed central 2017:5434466];	701	Disease	Diabetic Neuropathies	Asymmetric Diabetic Proximal Motor Neuropathy;Diabetes mellitus with polyneuropathy;Diabetic Amyotrophy;Diabetic Asymmetric Polyneuropathy;Diabetic Autonomic Neuropathy;Diabetic autonomic neuropathy (disorder);Diabetic Mononeuropathy;Diabetic Mononeuropathy Simplex;Diabetic Neuralgia;Diabetic Neuropathies;diabetic neuropathy;Diabetic Neuropathy, Painful;Diabetic Polyneuropathy;Diabetic polyneurop…	Mesh_UI:D003929;Mesh_MN:C10.668.829.300;Mesh_MN:C19.246.099.937;DOID:11503;DOID:12785;DOID:9743;NCI:C26748;NCI:C27068;ICD9CM:250.6;ICD9CM:357.2;UMLS_CUI:C0011882;UMLS_CUI:C0271680;UMLS_CUI:C0271686;SNOMEDCT_US_2016_03_01:154683002;SNOMEDCT_US_2016_03_01:190349003;SNOMEDCT_US_2016_03_01:190353001;SNOMEDCT_US_2016_03_01:193182005;SNOMEDCT_US_2016_03_01:230572002;SNOMEDCT_US_2016_03_01:267472008;SNO…	4342728	Gene	IL7R	CD127;CDW127;IL-7R-alpha;IL7R;IL7RA;ILRA;interleukin 7 receptor;cd-127;CD127 antigen;IL-7 receptor subunit alpha;il-7r alpha;il-7r alpha-chain;IL-7R subunit alpha;IL-7RA;il-7ralpha-chain;il7r alpha;il7ralpha;interleukin-7 receptor;Interleukin-7 receptor subunit alpha;	SWISSPROT_AC:P16871;SWISSPROT_ID:IL7RA_HUMAN;GeneID:3575;Ensembl:ENSG00000168685;HGNC:HGNC:6024;MIM:146661;Vega:OTTHUMG00000090791;protein_accession:AAA59157.1;protein_accession:AAC83204.1;protein_accession:AAH20717.1;protein_accession:AAH67537.1;protein_accession:AAH67538.1;protein_accession:AAH67539.1;protein_accession:AAH67540.1;protein_accession:AAH69999.1;protein_accession:AAR08908.1;protein…
29754354	Diabetic Neuropathies -- Insulin	association	Pubmed 2013:24039336;Pubmed 1999:10443578;Pubmed 1997:9200653;Pubmed central 2014:4138071;Pubmed central 2008:2323445;Pubmed central 2017:5461317;Pubmed central 2010:2844817;Pubmed central 2016:5179551;Pubmed central 2016:5206923;Pubmed central 2013:3655656;Pubmed central 2013:3766543;Pubmed central 2013:3893412;	<b>DPNP</b> was present in 43.2% of men who use <b>insulin</b> therapy, while 54.2% of women with DPNP used oral therapy.[Pubmed 2013:24039336];The Diabetes Control and Complications Trial (DCCT) established the importance of hyperglyemia and other consequences of <b>insulin</b> deficiency in the pathogenesis of <b>diabetic neuropathy</b>, but the precise mechanisms by which metabolic alterations…	701	Disease	Diabetic Neuropathies	Asymmetric Diabetic Proximal Motor Neuropathy;Diabetes mellitus with polyneuropathy;Diabetic Amyotrophy;Diabetic Asymmetric Polyneuropathy;Diabetic Autonomic Neuropathy;Diabetic autonomic neuropathy (disorder);Diabetic Mononeuropathy;Diabetic Mononeuropathy Simplex;Diabetic Neuralgia;Diabetic Neuropathies;diabetic neuropathy;Diabetic Neuropathy, Painful;Diabetic Polyneuropathy;Diabetic polyneurop…	Mesh_UI:D003929;Mesh_MN:C10.668.829.300;Mesh_MN:C19.246.099.937;DOID:11503;DOID:12785;DOID:9743;NCI:C26748;NCI:C27068;ICD9CM:250.6;ICD9CM:357.2;UMLS_CUI:C0011882;UMLS_CUI:C0271680;UMLS_CUI:C0271686;SNOMEDCT_US_2016_03_01:154683002;SNOMEDCT_US_2016_03_01:190349003;SNOMEDCT_US_2016_03_01:190353001;SNOMEDCT_US_2016_03_01:193182005;SNOMEDCT_US_2016_03_01:230572002;SNOMEDCT_US_2016_03_01:267472008;SNO…	200308	Protein	Insulin	INS;Insulin;an-ins;IDDM;iddm 1;iddm 2;iddm type 1;iddm-1;iddm-2;iddm-type;IDDM1;IDDM2;ILPR;ins-type;insulin--an;insulin-chain;insulin-type;IRDN;mody-x;MODY10;type-insulin;	SWISSPROT_AC:P01308;SWISSPROT_ID:INS_HUMAN;EMBL:AJ009655;EMBL:AY138590;EMBL:AY899304;EMBL:BC005255;EMBL:BT006808;EMBL:CH471158;EMBL:J00265;EMBL:L15440;EMBL:M10039;EMBL:V00565;EMBL:X70508;RefSeq:NP_000198.1;RefSeq:NP_001172026.1;RefSeq:NP_001172027.1;RefSeq:NP_001278826.1;ProteinModelPortal:P01308;STRING:9606.ENSP00000250971;SWISSPROT_AC_OLD:Q5EEX2;SMR:P01308;GeneID:3630;KEGG:hsa:3630;PIR:A93222;e…
29754429	Diabetic Neuropathies -- INS	association	Pubmed 1997:9200653;	To test the hypothesis that hypoglycemia unawareness and impaired counterregulation are reversible after meticulous prevention of hypoglycemia in <b>IDDM</b> patients with <b>diabetic autonomic neuropathy</b> (DAN), 21 patients (8 without DAN [DAN-]; 13 with DAN [DAN+]; of the latter, 7 had orthostatic hypotension [DAN+PH+] and 6 did not [DAN+PH-]) and 15 nondiabetic subjects were studied during …	701	Disease	Diabetic Neuropathies	Asymmetric Diabetic Proximal Motor Neuropathy;Diabetes mellitus with polyneuropathy;Diabetic Amyotrophy;Diabetic Asymmetric Polyneuropathy;Diabetic Autonomic Neuropathy;Diabetic autonomic neuropathy (disorder);Diabetic Mononeuropathy;Diabetic Mononeuropathy Simplex;Diabetic Neuralgia;Diabetic Neuropathies;diabetic neuropathy;Diabetic Neuropathy, Painful;Diabetic Polyneuropathy;Diabetic polyneurop…	Mesh_UI:D003929;Mesh_MN:C10.668.829.300;Mesh_MN:C19.246.099.937;DOID:11503;DOID:12785;DOID:9743;NCI:C26748;NCI:C27068;ICD9CM:250.6;ICD9CM:357.2;UMLS_CUI:C0011882;UMLS_CUI:C0271680;UMLS_CUI:C0271686;SNOMEDCT_US_2016_03_01:154683002;SNOMEDCT_US_2016_03_01:190349003;SNOMEDCT_US_2016_03_01:190353001;SNOMEDCT_US_2016_03_01:193182005;SNOMEDCT_US_2016_03_01:230572002;SNOMEDCT_US_2016_03_01:267472008;SNO…	4342772	Gene	INS	IDDM;IDDM1;IDDM2;ILPR;INS;insulin;IRDN;MODY10;an-ins;iddm 1;iddm 2;iddm type 1;iddm-1;iddm-2;iddm-type;ins-type;insulin--an;insulin-chain;insulin-type;mody-x;type-insulin;	SWISSPROT_AC:P01308;SWISSPROT_ID:INS_HUMAN;GeneID:3630;Ensembl:ENSG00000254647;HGNC:HGNC:6081;MIM:176730;Vega:OTTHUMG00000009558;protein_accession:AAA59172.1;protein_accession:AAA59173.1;protein_accession:AAA59179.1;protein_accession:AAH05255.1;protein_accession:AAP35454.1;protein_accession:AAW83741.1;protein_accession:ABI63346.1;protein_accession:ABM83966.1;protein_accession:ABM87282.1;protein_a…
106872492	Diabetic Neuropathies -- INSR	Involvement	Pubmed:18331706;		701	Disease	Diabetic Neuropathies	Asymmetric Diabetic Proximal Motor Neuropathy;Diabetes mellitus with polyneuropathy;Diabetic Amyotrophy;Diabetic Asymmetric Polyneuropathy;Diabetic Autonomic Neuropathy;Diabetic autonomic neuropathy (disorder);Diabetic Mononeuropathy;Diabetic Mononeuropathy Simplex;Diabetic Neuralgia;Diabetic Neuropathies;diabetic neuropathy;Diabetic Neuropathy, Painful;Diabetic Polyneuropathy;Diabetic polyneurop…	Mesh_UI:D003929;Mesh_MN:C10.668.829.300;Mesh_MN:C19.246.099.937;DOID:11503;DOID:12785;DOID:9743;NCI:C26748;NCI:C27068;ICD9CM:250.6;ICD9CM:357.2;UMLS_CUI:C0011882;UMLS_CUI:C0271680;UMLS_CUI:C0271686;SNOMEDCT_US_2016_03_01:154683002;SNOMEDCT_US_2016_03_01:190349003;SNOMEDCT_US_2016_03_01:190353001;SNOMEDCT_US_2016_03_01:193182005;SNOMEDCT_US_2016_03_01:230572002;SNOMEDCT_US_2016_03_01:267472008;SNO…	4342782	Gene	INSR	CD220;HHF5;INSR;insulin receptor;CD220 antigen;EC 2.7.10.1;insulin of receptor;insulin--receptor;insulin-receptor;insulin-type receptor;IR;ir-type;receptor insulin;receptor of insulin;receptor of the insulin;receptor--insulin;receptor-insulin;type-ir;	SWISSPROT_AC:P06213;SWISSPROT_ID:INSR_HUMAN;GeneID:3643;Ensembl:ENSG00000171105;HGNC:HGNC:6091;MIM:147670;Vega:OTTHUMG00000181992;protein_accession:AAA59174.1;protein_accession:AAA59175.1;protein_accession:AAA59176.1;protein_accession:AAA59177.1;protein_accession:AAA59178.1;protein_accession:AAA59190.1;protein_accession:AAA59452.1;protein_accession:AAA86791.1;protein_accession:AAB30713.1;protein_…
275434819	Diabetic Neuropathies -- Insulin receptor	association	Pubmed central 2012:3426252;	In addition, in type 2 diabetes, insulin resistance and resultant hyperinsulinemia might downregulate <b>insulin receptor</b> expression in acinar cells.84 <b>Diabetic neuropathy</b> may also induce functional and morphological alterations that could resu.[Pubmed central 2012:3426252];	701	Disease	Diabetic Neuropathies	Asymmetric Diabetic Proximal Motor Neuropathy;Diabetes mellitus with polyneuropathy;Diabetic Amyotrophy;Diabetic Asymmetric Polyneuropathy;Diabetic Autonomic Neuropathy;Diabetic autonomic neuropathy (disorder);Diabetic Mononeuropathy;Diabetic Mononeuropathy Simplex;Diabetic Neuralgia;Diabetic Neuropathies;diabetic neuropathy;Diabetic Neuropathy, Painful;Diabetic Polyneuropathy;Diabetic polyneurop…	Mesh_UI:D003929;Mesh_MN:C10.668.829.300;Mesh_MN:C19.246.099.937;DOID:11503;DOID:12785;DOID:9743;NCI:C26748;NCI:C27068;ICD9CM:250.6;ICD9CM:357.2;UMLS_CUI:C0011882;UMLS_CUI:C0271680;UMLS_CUI:C0271686;SNOMEDCT_US_2016_03_01:154683002;SNOMEDCT_US_2016_03_01:190349003;SNOMEDCT_US_2016_03_01:190353001;SNOMEDCT_US_2016_03_01:193182005;SNOMEDCT_US_2016_03_01:230572002;SNOMEDCT_US_2016_03_01:267472008;SNO…	200187	Protein	Insulin receptor	CD220 antigen;EC 2.7.10.1;INSR;Insulin receptor;IR;CD220;HHF5;insulin of receptor;insulin--receptor;insulin-receptor;insulin-type receptor;ir-type;receptor insulin;receptor of insulin;receptor of the insulin;receptor--insulin;receptor-insulin;type-ir;	SWISSPROT_AC:P06213;SWISSPROT_ID:INSR_HUMAN;EMBL:AB208861;EMBL:AC010311;EMBL:AC010526;EMBL:AC010606;EMBL:AC125387;EMBL:BC117172;EMBL:J03466;EMBL:J05043;EMBL:M10051;EMBL:M23100;EMBL:M24555;EMBL:M27195;EMBL:M27197;EMBL:M29929;EMBL:M29930;EMBL:M32823;EMBL:M32824;EMBL:M32825;EMBL:M32826;EMBL:M32827;EMBL:M32828;EMBL:M32829;EMBL:M32830;EMBL:M32831;EMBL:M32832;EMBL:M32833;EMBL:M32834;EMBL:M32835;EMBL:M3…
270943613	Diabetic Neuropathies -- JUN	association	Pubmed central 2014:4021687;	Although <b>AP-1</b> involvement in the pathogenesis of <b>DN</b> needs to be explored, its activation can produce a local sequela of vascular inflammation and thus support the rationale for its participation in neuroinflammation.[Pubmed central 2014:4021687];	701	Disease	Diabetic Neuropathies	Asymmetric Diabetic Proximal Motor Neuropathy;Diabetes mellitus with polyneuropathy;Diabetic Amyotrophy;Diabetic Asymmetric Polyneuropathy;Diabetic Autonomic Neuropathy;Diabetic autonomic neuropathy (disorder);Diabetic Mononeuropathy;Diabetic Mononeuropathy Simplex;Diabetic Neuralgia;Diabetic Neuropathies;diabetic neuropathy;Diabetic Neuropathy, Painful;Diabetic Polyneuropathy;Diabetic polyneurop…	Mesh_UI:D003929;Mesh_MN:C10.668.829.300;Mesh_MN:C19.246.099.937;DOID:11503;DOID:12785;DOID:9743;NCI:C26748;NCI:C27068;ICD9CM:250.6;ICD9CM:357.2;UMLS_CUI:C0011882;UMLS_CUI:C0271680;UMLS_CUI:C0271686;SNOMEDCT_US_2016_03_01:154683002;SNOMEDCT_US_2016_03_01:190349003;SNOMEDCT_US_2016_03_01:190353001;SNOMEDCT_US_2016_03_01:193182005;SNOMEDCT_US_2016_03_01:230572002;SNOMEDCT_US_2016_03_01:267472008;SNO…	206226	Protein	JUN	Activator protein 1;AP1;JUN;p39;Proto-oncogene c-Jun;Transcription factor AP-1;V-jun avian sarcoma virus 17 oncogene homolog;activator of protein 1;activator of protein-1;activator protein -1;activator protein i;activator protein- 1;activator protein-1;activator protein1;activator-protein 1;activator-protein-1;ap 1;ap i;ap type-1;ap- 1;ap- i;AP-1;ap-1 transcription factor;ap-1 transcription-facto…	SWISSPROT_AC:P05412;SWISSPROT_ID:JUN_HUMAN;EMBL:AL136985;EMBL:AY217548;EMBL:BC002646;EMBL:BC006175;EMBL:BC009874;EMBL:BC068522;EMBL:BT019759;EMBL:CR541724;EMBL:J04111;RefSeq:NP_002219.1;ProteinModelPortal:P05412;STRING:9606.ENSP00000360266;SWISSPROT_AC_OLD:Q6FHM7;SWISSPROT_AC_OLD:Q96G93;SMR:P05412;GeneID:3725;KEGG:hsa:3725;PIR:A31264;eggNOG:ENOG410XRWH;eggNOG:KOG0837;UniGene:Hs.696684;GO:GO:00002…
270943660	Diabetic Neuropathies -- JUN	association	Pubmed central 2014:4021687;	Although <b>AP-1</b> involvement in the pathogenesis of <b>DN</b> needs to be explored, its activation can produce a local sequela of vascular inflammation and thus support the rationale for its participation in neuroinflammation.[Pubmed central 2014:4021687];	701	Disease	Diabetic Neuropathies	Asymmetric Diabetic Proximal Motor Neuropathy;Diabetes mellitus with polyneuropathy;Diabetic Amyotrophy;Diabetic Asymmetric Polyneuropathy;Diabetic Autonomic Neuropathy;Diabetic autonomic neuropathy (disorder);Diabetic Mononeuropathy;Diabetic Mononeuropathy Simplex;Diabetic Neuralgia;Diabetic Neuropathies;diabetic neuropathy;Diabetic Neuropathy, Painful;Diabetic Polyneuropathy;Diabetic polyneurop…	Mesh_UI:D003929;Mesh_MN:C10.668.829.300;Mesh_MN:C19.246.099.937;DOID:11503;DOID:12785;DOID:9743;NCI:C26748;NCI:C27068;ICD9CM:250.6;ICD9CM:357.2;UMLS_CUI:C0011882;UMLS_CUI:C0271680;UMLS_CUI:C0271686;SNOMEDCT_US_2016_03_01:154683002;SNOMEDCT_US_2016_03_01:190349003;SNOMEDCT_US_2016_03_01:190353001;SNOMEDCT_US_2016_03_01:193182005;SNOMEDCT_US_2016_03_01:230572002;SNOMEDCT_US_2016_03_01:267472008;SNO…	4342848	Gene	JUN	AP-1;AP1;c-Jun;JUN;Jun proto-oncogene, AP-1 transcription factor subunit;activator of protein 1;activator of protein-1;activator protein -1;Activator protein 1;activator protein i;activator protein- 1;activator protein-1;activator protein1;activator-protein 1;activator-protein-1;ap 1;ap i;ap type-1;ap- 1;ap- i;ap-1 transcription factor;ap-1 transcription-factor;ap-1-transcription-factor;ap-i;ap1 …	SWISSPROT_AC:P05412;SWISSPROT_ID:JUN_HUMAN;GeneID:3725;Ensembl:ENSG00000177606;HGNC:HGNC:6204;MIM:165160;Vega:OTTHUMG00000008376;protein_accession:AAA59197.1;protein_accession:AAH06175.1;protein_accession:AAH09874.2;protein_accession:AAH68522.1;protein_accession:AAO22993.1;protein_accession:AAV38564.1;protein_accession:ABM87431.1;protein_accession:CAG46525.1;protein_accession:CAG46552.1;protein_a…
275870264	Diabetic Neuropathies -- KCND2	association	Pubmed central 2011:3114390;	(34) who reported that a decrease in IA current was accompanied by a decreased gene expression in <b>Kv4.2</b> in painful <b>diabetic neuropathy</b>.[Pubmed central 2011:3114390];	701	Disease	Diabetic Neuropathies	Asymmetric Diabetic Proximal Motor Neuropathy;Diabetes mellitus with polyneuropathy;Diabetic Amyotrophy;Diabetic Asymmetric Polyneuropathy;Diabetic Autonomic Neuropathy;Diabetic autonomic neuropathy (disorder);Diabetic Mononeuropathy;Diabetic Mononeuropathy Simplex;Diabetic Neuralgia;Diabetic Neuropathies;diabetic neuropathy;Diabetic Neuropathy, Painful;Diabetic Polyneuropathy;Diabetic polyneurop…	Mesh_UI:D003929;Mesh_MN:C10.668.829.300;Mesh_MN:C19.246.099.937;DOID:11503;DOID:12785;DOID:9743;NCI:C26748;NCI:C27068;ICD9CM:250.6;ICD9CM:357.2;UMLS_CUI:C0011882;UMLS_CUI:C0271680;UMLS_CUI:C0271686;SNOMEDCT_US_2016_03_01:154683002;SNOMEDCT_US_2016_03_01:190349003;SNOMEDCT_US_2016_03_01:190353001;SNOMEDCT_US_2016_03_01:193182005;SNOMEDCT_US_2016_03_01:230572002;SNOMEDCT_US_2016_03_01:267472008;SNO…	209091	Protein	KCND2	KCND2;KIAA1044;Potassium voltage-gated channel subfamily D member 2;Voltage-gated potassium channel subunit Kv4.2;kv 4.2;KV4.2;rk-5;RK5;	SWISSPROT_AC:Q9NZV8;SWISSPROT_ID:KCND2_HUMAN;EMBL:AB028967;EMBL:AC004888;EMBL:AC004946;EMBL:AF121104;EMBL:AF142568;EMBL:AF166007;EMBL:AF166008;EMBL:AJ010969;EMBL:BC110449;EMBL:BC110450;RefSeq:NP_036413.1;ProteinModelPortal:Q9NZV8;STRING:9606.ENSP00000333496;SWISSPROT_AC_OLD:O95012;SWISSPROT_AC_OLD:O95021;SWISSPROT_AC_OLD:Q2TBD3;SWISSPROT_AC_OLD:Q9UBY7;SWISSPROT_AC_OLD:Q9UN98;SWISSPROT_AC_OLD:Q9UN…
275870430	Diabetic Neuropathies -- KCND2	association	Pubmed central 2011:3114390;	(34) who reported that a decrease in IA current was accompanied by a decreased gene expression in <b>Kv4.2</b> in painful <b>diabetic neuropathy</b>.[Pubmed central 2011:3114390];	701	Disease	Diabetic Neuropathies	Asymmetric Diabetic Proximal Motor Neuropathy;Diabetes mellitus with polyneuropathy;Diabetic Amyotrophy;Diabetic Asymmetric Polyneuropathy;Diabetic Autonomic Neuropathy;Diabetic autonomic neuropathy (disorder);Diabetic Mononeuropathy;Diabetic Mononeuropathy Simplex;Diabetic Neuralgia;Diabetic Neuropathies;diabetic neuropathy;Diabetic Neuropathy, Painful;Diabetic Polyneuropathy;Diabetic polyneurop…	Mesh_UI:D003929;Mesh_MN:C10.668.829.300;Mesh_MN:C19.246.099.937;DOID:11503;DOID:12785;DOID:9743;NCI:C26748;NCI:C27068;ICD9CM:250.6;ICD9CM:357.2;UMLS_CUI:C0011882;UMLS_CUI:C0271680;UMLS_CUI:C0271686;SNOMEDCT_US_2016_03_01:154683002;SNOMEDCT_US_2016_03_01:190349003;SNOMEDCT_US_2016_03_01:190353001;SNOMEDCT_US_2016_03_01:193182005;SNOMEDCT_US_2016_03_01:230572002;SNOMEDCT_US_2016_03_01:267472008;SNO…	4342870	Gene	KCND2	KCND2;KV4.2;potassium voltage-gated channel subfamily D member 2;RK5;KIAA1044;kv 4.2;rk-5;Voltage-gated potassium channel subunit Kv4.2;	SWISSPROT_AC:Q9NZV8;SWISSPROT_ID:KCND2_HUMAN;GeneID:3751;Ensembl:ENSG00000184408;HGNC:HGNC:6238;MIM:605410;Vega:OTTHUMG00000156989;protein_accession:AAC83405.1;protein_accession:AAD22053.1;protein_accession:AAD52159.1;protein_accession:AAF65618.1;protein_accession:AAI10450.1;protein_accession:AAI10451.1;protein_accession:AAS07530.1;protein_accession:BAA82996.3;protein_accession:CAB56841.1;protein…
106873410	Diabetic Neuropathies -- LEPR	Involvement	Pubmed:24263156;		701	Disease	Diabetic Neuropathies	Asymmetric Diabetic Proximal Motor Neuropathy;Diabetes mellitus with polyneuropathy;Diabetic Amyotrophy;Diabetic Asymmetric Polyneuropathy;Diabetic Autonomic Neuropathy;Diabetic autonomic neuropathy (disorder);Diabetic Mononeuropathy;Diabetic Mononeuropathy Simplex;Diabetic Neuralgia;Diabetic Neuropathies;diabetic neuropathy;Diabetic Neuropathy, Painful;Diabetic Polyneuropathy;Diabetic polyneurop…	Mesh_UI:D003929;Mesh_MN:C10.668.829.300;Mesh_MN:C19.246.099.937;DOID:11503;DOID:12785;DOID:9743;NCI:C26748;NCI:C27068;ICD9CM:250.6;ICD9CM:357.2;UMLS_CUI:C0011882;UMLS_CUI:C0271680;UMLS_CUI:C0271686;SNOMEDCT_US_2016_03_01:154683002;SNOMEDCT_US_2016_03_01:190349003;SNOMEDCT_US_2016_03_01:190353001;SNOMEDCT_US_2016_03_01:193182005;SNOMEDCT_US_2016_03_01:230572002;SNOMEDCT_US_2016_03_01:267472008;SNO…	4343033	Gene	LEPR	CD295;LEP-R;LEPR;LEPRD;leptin receptor;OB-R;OBR;CD295 antigen;DB;HuB219;leptin isoform receptor;leptin's receptor;leptin- receptor;leptin-receptor;ob r;OB receptor;ob-receptor;receptor leptin;receptor of leptin;	SWISSPROT_AC:P48357;SWISSPROT_ID:LEPR_HUMAN;GeneID:3953;Ensembl:ENSG00000116678;HGNC:HGNC:6554;MIM:601007;Vega:OTTHUMG00000009115;protein_accession:AAA93015.1;protein_accession:AAB07495.1;protein_accession:AAB07496.1;protein_accession:AAB07497.1;protein_accession:AAC23650.1;protein_accession:AAC50509.1;protein_accession:AAC50510.1;protein_accession:AAC50511.1;protein_accession:AAH31086.1;protein_…
277458542	Diabetic Neuropathies -- BCAM	association	Pubmed central 2017:5651013;	DHA alone has also shown anti-nociceptive effect attenuating inflammatory pain, NP, and painful <b>diabetic neuropathy</b> in rodents (<b>Lu</b> et al., 2013; Manzhulo et al., 2015).[Pubmed central 2017:5651013];	701	Disease	Diabetic Neuropathies	Asymmetric Diabetic Proximal Motor Neuropathy;Diabetes mellitus with polyneuropathy;Diabetic Amyotrophy;Diabetic Asymmetric Polyneuropathy;Diabetic Autonomic Neuropathy;Diabetic autonomic neuropathy (disorder);Diabetic Mononeuropathy;Diabetic Mononeuropathy Simplex;Diabetic Neuralgia;Diabetic Neuropathies;diabetic neuropathy;Diabetic Neuropathy, Painful;Diabetic Polyneuropathy;Diabetic polyneurop…	Mesh_UI:D003929;Mesh_MN:C10.668.829.300;Mesh_MN:C19.246.099.937;DOID:11503;DOID:12785;DOID:9743;NCI:C26748;NCI:C27068;ICD9CM:250.6;ICD9CM:357.2;UMLS_CUI:C0011882;UMLS_CUI:C0271680;UMLS_CUI:C0271686;SNOMEDCT_US_2016_03_01:154683002;SNOMEDCT_US_2016_03_01:190349003;SNOMEDCT_US_2016_03_01:190353001;SNOMEDCT_US_2016_03_01:193182005;SNOMEDCT_US_2016_03_01:230572002;SNOMEDCT_US_2016_03_01:267472008;SNO…	42998	Protein	BCAM	Auberger B antigen;B-CAM cell surface glycoprotein;Basal cell adhesion molecule;BCAM;CD239 antigen;F8/G253 antigen;LU;Lutheran antigen;Lutheran blood group glycoprotein;MSK19;antigen of the lutheran;AU;au-chain;basal cell adhesion molecule (Lutheran blood group);basal-cell adhesion molecule;CD239;	SWISSPROT_AC:P50895;SWISSPROT_ID:BCAM_HUMAN;EMBL:AC092306;EMBL:AY845133;EMBL:BC050450;EMBL:CH471126;EMBL:EU307108;EMBL:EU307109;EMBL:X80026;EMBL:X83425;RefSeq:NP_001013275.1;RefSeq:NP_005572.2;ProteinModelPortal:P50895;STRING:9606.ENSP00000270233;SWISSPROT_AC_OLD:A8MYF9;SWISSPROT_AC_OLD:A9YWT5;SWISSPROT_AC_OLD:A9YWT6;SWISSPROT_AC_OLD:Q86VC7;SMR:P50895;GeneID:4059;KEGG:hsa:4059;PIR:I37202;PIR:I380…
277458710	Diabetic Neuropathies -- BCAM	association	Pubmed central 2017:5651013;	DHA alone has also shown anti-nociceptive effect attenuating inflammatory pain, NP, and painful <b>diabetic neuropathy</b> in rodents (<b>Lu</b> et al., 2013; Manzhulo et al., 2015).[Pubmed central 2017:5651013];	701	Disease	Diabetic Neuropathies	Asymmetric Diabetic Proximal Motor Neuropathy;Diabetes mellitus with polyneuropathy;Diabetic Amyotrophy;Diabetic Asymmetric Polyneuropathy;Diabetic Autonomic Neuropathy;Diabetic autonomic neuropathy (disorder);Diabetic Mononeuropathy;Diabetic Mononeuropathy Simplex;Diabetic Neuralgia;Diabetic Neuropathies;diabetic neuropathy;Diabetic Neuropathy, Painful;Diabetic Polyneuropathy;Diabetic polyneurop…	Mesh_UI:D003929;Mesh_MN:C10.668.829.300;Mesh_MN:C19.246.099.937;DOID:11503;DOID:12785;DOID:9743;NCI:C26748;NCI:C27068;ICD9CM:250.6;ICD9CM:357.2;UMLS_CUI:C0011882;UMLS_CUI:C0271680;UMLS_CUI:C0271686;SNOMEDCT_US_2016_03_01:154683002;SNOMEDCT_US_2016_03_01:190349003;SNOMEDCT_US_2016_03_01:190353001;SNOMEDCT_US_2016_03_01:193182005;SNOMEDCT_US_2016_03_01:230572002;SNOMEDCT_US_2016_03_01:267472008;SNO…	4343102	Gene	BCAM	AU;basal cell adhesion molecule (Lutheran blood group);BCAM;CD239;LU;MSK19;antigen of the lutheran;au-chain;Auberger B antigen;B-CAM cell surface glycoprotein;Basal cell adhesion molecule;basal-cell adhesion molecule;CD239 antigen;F8/G253 antigen;Lutheran antigen;Lutheran blood group glycoprotein;	SWISSPROT_AC:P50895;SWISSPROT_ID:BCAM_HUMAN;GeneID:4059;Ensembl:ENSG00000187244;HGNC:HGNC:6722;MIM:612773;Vega:OTTHUMG00000180838;protein_accession:AAH50450.1;protein_accession:AAV88096.1;protein_accession:ABX55831.1;protein_accession:ABY27635.1;protein_accession:ABY27636.1;protein_accession:ABY27637.1;protein_accession:ABY27638.1;protein_accession:ALX18095.1;protein_accession:ALX18096.1;protein_…
43053493	Diabetic Neuropathies -- MAT1A	association	Pubmed 2015:25381348;	To investigate the effect of decompression of nerves in the lower extremity in patients with painful <b>diabetic polyneuropathy</b> on static balance using a sensitive pressure <b>mat</b> system.[Pubmed 2015:25381348];	701	Disease	Diabetic Neuropathies	Asymmetric Diabetic Proximal Motor Neuropathy;Diabetes mellitus with polyneuropathy;Diabetic Amyotrophy;Diabetic Asymmetric Polyneuropathy;Diabetic Autonomic Neuropathy;Diabetic autonomic neuropathy (disorder);Diabetic Mononeuropathy;Diabetic Mononeuropathy Simplex;Diabetic Neuralgia;Diabetic Neuropathies;diabetic neuropathy;Diabetic Neuropathy, Painful;Diabetic Polyneuropathy;Diabetic polyneurop…	Mesh_UI:D003929;Mesh_MN:C10.668.829.300;Mesh_MN:C19.246.099.937;DOID:11503;DOID:12785;DOID:9743;NCI:C26748;NCI:C27068;ICD9CM:250.6;ICD9CM:357.2;UMLS_CUI:C0011882;UMLS_CUI:C0271680;UMLS_CUI:C0271686;SNOMEDCT_US_2016_03_01:154683002;SNOMEDCT_US_2016_03_01:190349003;SNOMEDCT_US_2016_03_01:190353001;SNOMEDCT_US_2016_03_01:193182005;SNOMEDCT_US_2016_03_01:230572002;SNOMEDCT_US_2016_03_01:267472008;SNO…	241993	Protein	MAT1A	AdoMet synthase 1;AMS1;EC 2.5.1.6;MAT 1;MAT-I/III;MAT1A;MATA1;Methionine adenosyltransferase 1;Methionine adenosyltransferase I/III;METK1;S-adenosylmethionine synthase isoform type-1;MAT;mat i;mat i/iii;mat-type;mat1alpha;methionine adenosyltransferase 1 alpha;methionine adenosyltransferase 1A;methionine adenosyltransferase i;methionine adenosyltransferase i alpha;methionine adenosyltransferase-1…	SWISSPROT_AC:Q00266;SWISSPROT_ID:METK1_HUMAN;EMBL:AL359195;EMBL:BC018359;EMBL:CH471142;EMBL:D49357;EMBL:X69078;RefSeq:NP_000420.1;RefSeq:XP_005269899.1;ProteinModelPortal:Q00266;STRING:9606.ENSP00000361280;SWISSPROT_AC_OLD:D3DWD5;SWISSPROT_AC_OLD:Q5QP09;SMR:Q00266;GeneID:4143;KEGG:hsa:4143;PIR:S27363;eggNOG:COG0192;eggNOG:KOG1506;UniGene:Hs.282670;GO:GO:0000096;GO:GO:0001887;GO:GO:0004478;GO:GO:0…
43053594	Diabetic Neuropathies -- MAT1A	association	Pubmed 2015:25381348;	To investigate the effect of decompression of nerves in the lower extremity in patients with painful <b>diabetic polyneuropathy</b> on static balance using a sensitive pressure <b>mat</b> system.[Pubmed 2015:25381348];	701	Disease	Diabetic Neuropathies	Asymmetric Diabetic Proximal Motor Neuropathy;Diabetes mellitus with polyneuropathy;Diabetic Amyotrophy;Diabetic Asymmetric Polyneuropathy;Diabetic Autonomic Neuropathy;Diabetic autonomic neuropathy (disorder);Diabetic Mononeuropathy;Diabetic Mononeuropathy Simplex;Diabetic Neuralgia;Diabetic Neuropathies;diabetic neuropathy;Diabetic Neuropathy, Painful;Diabetic Polyneuropathy;Diabetic polyneurop…	Mesh_UI:D003929;Mesh_MN:C10.668.829.300;Mesh_MN:C19.246.099.937;DOID:11503;DOID:12785;DOID:9743;NCI:C26748;NCI:C27068;ICD9CM:250.6;ICD9CM:357.2;UMLS_CUI:C0011882;UMLS_CUI:C0271680;UMLS_CUI:C0271686;SNOMEDCT_US_2016_03_01:154683002;SNOMEDCT_US_2016_03_01:190349003;SNOMEDCT_US_2016_03_01:190353001;SNOMEDCT_US_2016_03_01:193182005;SNOMEDCT_US_2016_03_01:230572002;SNOMEDCT_US_2016_03_01:267472008;SNO…	4343179	Gene	MAT1A	MAT;MAT1A;MATA1;methionine adenosyltransferase 1A;SAMS;SAMS1;AdoMet synthase 1;AMS1;EC 2.5.1.6;MAT 1;mat i;mat i/iii;MAT-I/III;mat-type;mat1alpha;Methionine adenosyltransferase 1;methionine adenosyltransferase 1 alpha;methionine adenosyltransferase i;methionine adenosyltransferase i alpha;Methionine adenosyltransferase I/III;methionine adenosyltransferase-1a;METK1;S-adenosylmethionine synthase is…	SWISSPROT_AC:Q00266;SWISSPROT_ID:METK1_HUMAN;GeneID:4143;Ensembl:ENSG00000151224;HGNC:HGNC:6903;MIM:610550;Vega:OTTHUMG00000018613;protein_accession:AAH18359.1;protein_accession:ABM81999.1;protein_accession:ABM85182.1;protein_accession:BAA08355.1;protein_accession:BAF83509.1;protein_accession:CAA48822.1;protein_accession:EAW80396.1;protein_accession:EAW80397.1;protein_accession:NP_000420.1;protei…
287099606	Diabetic Neuropathies -- ASK1	association	Pubmed central 2014:4199525;	We used these mice to assess whether ASK1 had a functional role in altered mechanical and thermal sensitivity thresholds in experimental diabetic neuropathy, and therefore whether <b>ASK1</b> would be a suitable future drug target in the treatment of <b>diabetic neuropathy</b>.[Pubmed central 2014:4199525];	701	Disease	Diabetic Neuropathies	Asymmetric Diabetic Proximal Motor Neuropathy;Diabetes mellitus with polyneuropathy;Diabetic Amyotrophy;Diabetic Asymmetric Polyneuropathy;Diabetic Autonomic Neuropathy;Diabetic autonomic neuropathy (disorder);Diabetic Mononeuropathy;Diabetic Mononeuropathy Simplex;Diabetic Neuralgia;Diabetic Neuropathies;diabetic neuropathy;Diabetic Neuropathy, Painful;Diabetic Polyneuropathy;Diabetic polyneurop…	Mesh_UI:D003929;Mesh_MN:C10.668.829.300;Mesh_MN:C19.246.099.937;DOID:11503;DOID:12785;DOID:9743;NCI:C26748;NCI:C27068;ICD9CM:250.6;ICD9CM:357.2;UMLS_CUI:C0011882;UMLS_CUI:C0271680;UMLS_CUI:C0271686;SNOMEDCT_US_2016_03_01:154683002;SNOMEDCT_US_2016_03_01:190349003;SNOMEDCT_US_2016_03_01:190353001;SNOMEDCT_US_2016_03_01:193182005;SNOMEDCT_US_2016_03_01:230572002;SNOMEDCT_US_2016_03_01:267472008;SNO…	233290	Protein	ASK1	Apoptosis signal-regulating kinase 1;ASK-1;ASK1;EC 2.7.11.25;M3K5;MAP3K5;MAPK/ERK kinase kinase 5;MAPKKK5;MEK kinase 5;MEKK 5;MEKK5;Mitogen-activated protein kinase kinase kinase 5;apoptosis signal regulating kinase 1;apoptosis signal regulating kinase-1;apoptosis signal-regulating kinase-1;apoptosis signal-regulating kinase1;apoptosis-regulating signal kinase 1;apoptosis-signal regulating kinase…	SWISSPROT_AC:Q99683;SWISSPROT_ID:M3K5_HUMAN;EMBL:AK294507;EMBL:AL024508;EMBL:AL121933;EMBL:BC054503;EMBL:BC088829;EMBL:D84476;EMBL:U67156;RefSeq:NP_005914.1;ProteinModelPortal:Q99683;STRING:9606.ENSP00000351908;SWISSPROT_AC_OLD:A6NIA0;SWISSPROT_AC_OLD:B4DGB2;SWISSPROT_AC_OLD:Q5THN3;SWISSPROT_AC_OLD:Q99461;SMR:Q99683;GeneID:4217;KEGG:hsa:4217;eggNOG:ENOG410XQGS;eggNOG:KOG4279;UniGene:Hs.186486;GO:…
287099736	Diabetic Neuropathies -- MAP3K5	association	Pubmed central 2014:4199525;	We used these mice to assess whether ASK1 had a functional role in altered mechanical and thermal sensitivity thresholds in experimental diabetic neuropathy, and therefore whether <b>ASK1</b> would be a suitable future drug target in the treatment of <b>diabetic neuropathy</b>.[Pubmed central 2014:4199525];	701	Disease	Diabetic Neuropathies	Asymmetric Diabetic Proximal Motor Neuropathy;Diabetes mellitus with polyneuropathy;Diabetic Amyotrophy;Diabetic Asymmetric Polyneuropathy;Diabetic Autonomic Neuropathy;Diabetic autonomic neuropathy (disorder);Diabetic Mononeuropathy;Diabetic Mononeuropathy Simplex;Diabetic Neuralgia;Diabetic Neuropathies;diabetic neuropathy;Diabetic Neuropathy, Painful;Diabetic Polyneuropathy;Diabetic polyneurop…	Mesh_UI:D003929;Mesh_MN:C10.668.829.300;Mesh_MN:C19.246.099.937;DOID:11503;DOID:12785;DOID:9743;NCI:C26748;NCI:C27068;ICD9CM:250.6;ICD9CM:357.2;UMLS_CUI:C0011882;UMLS_CUI:C0271680;UMLS_CUI:C0271686;SNOMEDCT_US_2016_03_01:154683002;SNOMEDCT_US_2016_03_01:190349003;SNOMEDCT_US_2016_03_01:190353001;SNOMEDCT_US_2016_03_01:193182005;SNOMEDCT_US_2016_03_01:230572002;SNOMEDCT_US_2016_03_01:267472008;SNO…	4343240	Gene	MAP3K5	ASK1;MAP3K5;MAPKKK5;MEKK5;mitogen-activated protein kinase kinase kinase 5;apoptosis signal regulating kinase 1;apoptosis signal regulating kinase-1;Apoptosis signal-regulating kinase 1;apoptosis signal-regulating kinase-1;apoptosis signal-regulating kinase1;apoptosis-regulating signal kinase 1;apoptosis-signal regulating kinase 1;apoptosis-signal regulating kinase-1;apoptosis-signal-regulating k…	SWISSPROT_AC:Q99683;SWISSPROT_ID:M3K5_HUMAN;GeneID:4217;Ensembl:ENSG00000197442;HGNC:HGNC:6857;MIM:602448;Vega:OTTHUMG00000015647;protein_accession:AAC50894.1;protein_accession:AAH54503.1;protein_accession:AAH88829.1;protein_accession:AAT52164.1;protein_accession:BAA12684.2;protein_accession:BAD92330.1;protein_accession:BAG57328.1;protein_accession:BAG57723.1;protein_accession:EAW47942.1;protein_…
280256647	Diabetic Neuropathies -- MIG	association	Pubmed central 2015:4350880;	The changes observed in our study in the mRNA and protein levels of <b>CXCL9</b> during <b>diabetic neuropathy</b> suggest its very important role in the neuropathic pain that develops in diabetes.[Pubmed central 2015:4350880];	701	Disease	Diabetic Neuropathies	Asymmetric Diabetic Proximal Motor Neuropathy;Diabetes mellitus with polyneuropathy;Diabetic Amyotrophy;Diabetic Asymmetric Polyneuropathy;Diabetic Autonomic Neuropathy;Diabetic autonomic neuropathy (disorder);Diabetic Mononeuropathy;Diabetic Mononeuropathy Simplex;Diabetic Neuralgia;Diabetic Neuropathies;diabetic neuropathy;Diabetic Neuropathy, Painful;Diabetic Polyneuropathy;Diabetic polyneurop…	Mesh_UI:D003929;Mesh_MN:C10.668.829.300;Mesh_MN:C19.246.099.937;DOID:11503;DOID:12785;DOID:9743;NCI:C26748;NCI:C27068;ICD9CM:250.6;ICD9CM:357.2;UMLS_CUI:C0011882;UMLS_CUI:C0271680;UMLS_CUI:C0271686;SNOMEDCT_US_2016_03_01:154683002;SNOMEDCT_US_2016_03_01:190349003;SNOMEDCT_US_2016_03_01:190353001;SNOMEDCT_US_2016_03_01:193182005;SNOMEDCT_US_2016_03_01:230572002;SNOMEDCT_US_2016_03_01:267472008;SNO…	85931	Protein	MIG	C-X-C motif chemokine 9;CMK;CXCL9;Gamma-interferon-induced monokine;HuMIG;MIG;Monokine induced by interferon-gamma;SCYB9;Small-inducible cytokine B9;C-X-C motif chemokine ligand 9;crg-10;cxcl 9;cxcl-9;gamma interferon-induced monokine;monokine induced by interferon gamma;monokine induced by interferon- gamma;monokine induced by interferon-g;monokine induced by the interferon-gamma;monokine-induce…	SWISSPROT_AC:Q07325;SWISSPROT_ID:CXCL9_HUMAN;EMBL:BC063122;EMBL:BC095396;EMBL:X72755;RefSeq:NP_002407.1;ProteinModelPortal:Q07325;STRING:9606.ENSP00000354901;SWISSPROT_AC_OLD:Q503B4;SMR:Q07325;GeneID:4283;KEGG:hsa:4283;PIR:JN0470;eggNOG:ENOG410J1Z5;eggNOG:ENOG410Z394;UniGene:Hs.77367;GO:GO:0002690;GO:GO:0005125;GO:GO:0005576;GO:GO:0005615;GO:GO:0006935;GO:GO:0006952;GO:GO:0006954;GO:GO:0006955;GO…
280256754	Diabetic Neuropathies -- CXCL9	association	Pubmed central 2015:4350880;	The changes observed in our study in the mRNA and protein levels of <b>CXCL9</b> during <b>diabetic neuropathy</b> suggest its very important role in the neuropathic pain that develops in diabetes.[Pubmed central 2015:4350880];	701	Disease	Diabetic Neuropathies	Asymmetric Diabetic Proximal Motor Neuropathy;Diabetes mellitus with polyneuropathy;Diabetic Amyotrophy;Diabetic Asymmetric Polyneuropathy;Diabetic Autonomic Neuropathy;Diabetic autonomic neuropathy (disorder);Diabetic Mononeuropathy;Diabetic Mononeuropathy Simplex;Diabetic Neuralgia;Diabetic Neuropathies;diabetic neuropathy;Diabetic Neuropathy, Painful;Diabetic Polyneuropathy;Diabetic polyneurop…	Mesh_UI:D003929;Mesh_MN:C10.668.829.300;Mesh_MN:C19.246.099.937;DOID:11503;DOID:12785;DOID:9743;NCI:C26748;NCI:C27068;ICD9CM:250.6;ICD9CM:357.2;UMLS_CUI:C0011882;UMLS_CUI:C0271680;UMLS_CUI:C0271686;SNOMEDCT_US_2016_03_01:154683002;SNOMEDCT_US_2016_03_01:190349003;SNOMEDCT_US_2016_03_01:190353001;SNOMEDCT_US_2016_03_01:193182005;SNOMEDCT_US_2016_03_01:230572002;SNOMEDCT_US_2016_03_01:267472008;SNO…	4343283	Gene	CXCL9	C-X-C motif chemokine ligand 9;CMK;crg-10;CXCL9;Humig;MIG;SCYB9;C-X-C motif chemokine 9;cxcl 9;cxcl-9;gamma interferon-induced monokine;Gamma-interferon-induced monokine;monokine induced by interferon gamma;monokine induced by interferon- gamma;monokine induced by interferon-g;Monokine induced by interferon-gamma;monokine induced by the interferon-gamma;monokine-induced by interferon-gamma;Small-…	SWISSPROT_AC:Q07325;SWISSPROT_ID:CXCL9_HUMAN;GeneID:4283;Ensembl:ENSG00000138755;HGNC:HGNC:7098;MIM:601704;Vega:OTTHUMG00000160889;protein_accession:AAH63122.1;protein_accession:AAH95396.1;protein_accession:ADQ32101.1;protein_accession:BAG34794.1;protein_accession:CAA51284.1;protein_accession:EAX05763.1;protein_accession:EAX05764.1;protein_accession:NP_002407.1;protein_accession:Q07325.1;protein_…
28532649	Diabetic Neuropathies -- MOTI	association	Pubmed 1993:8503391;	Effect of cisapride on gastric emptying of indigestible solids and plasma <b>motilin</b> concentration in <b>diabetic autonomic neuropathy</b>.[Pubmed 1993:8503391];	701	Disease	Diabetic Neuropathies	Asymmetric Diabetic Proximal Motor Neuropathy;Diabetes mellitus with polyneuropathy;Diabetic Amyotrophy;Diabetic Asymmetric Polyneuropathy;Diabetic Autonomic Neuropathy;Diabetic autonomic neuropathy (disorder);Diabetic Mononeuropathy;Diabetic Mononeuropathy Simplex;Diabetic Neuralgia;Diabetic Neuropathies;diabetic neuropathy;Diabetic Neuropathy, Painful;Diabetic Polyneuropathy;Diabetic polyneurop…	Mesh_UI:D003929;Mesh_MN:C10.668.829.300;Mesh_MN:C19.246.099.937;DOID:11503;DOID:12785;DOID:9743;NCI:C26748;NCI:C27068;ICD9CM:250.6;ICD9CM:357.2;UMLS_CUI:C0011882;UMLS_CUI:C0271680;UMLS_CUI:C0271686;SNOMEDCT_US_2016_03_01:154683002;SNOMEDCT_US_2016_03_01:190349003;SNOMEDCT_US_2016_03_01:190353001;SNOMEDCT_US_2016_03_01:193182005;SNOMEDCT_US_2016_03_01:230572002;SNOMEDCT_US_2016_03_01:267472008;SNO…	252473	Protein	MOTI	MLN;MOTI;Promotilin;motilin;	SWISSPROT_AC:P12872;SWISSPROT_ID:MOTI_HUMAN;EMBL:AL138889;EMBL:AL158049;EMBL:BC069675;EMBL:BC112314;EMBL:BC143981;EMBL:CH471081;EMBL:M30278;EMBL:M30279;EMBL:M30280;EMBL:M30281;EMBL:X15393;EMBL:X15394;EMBL:X15395;EMBL:X15396;EMBL:Y00695;RefSeq:NP_001035198.1;RefSeq:NP_001171627.1;RefSeq:NP_002409.1;ProteinModelPortal:P12872;STRING:9606.ENSP00000388825;SWISSPROT_AC_OLD:B7ZLR7;SWISSPROT_AC_OLD:E9PDN…
28532737	Diabetic Neuropathies -- MLN	association	Pubmed 1993:8503391;	Effect of cisapride on gastric emptying of indigestible solids and plasma <b>motilin</b> concentration in <b>diabetic autonomic neuropathy</b>.[Pubmed 1993:8503391];	701	Disease	Diabetic Neuropathies	Asymmetric Diabetic Proximal Motor Neuropathy;Diabetes mellitus with polyneuropathy;Diabetic Amyotrophy;Diabetic Asymmetric Polyneuropathy;Diabetic Autonomic Neuropathy;Diabetic autonomic neuropathy (disorder);Diabetic Mononeuropathy;Diabetic Mononeuropathy Simplex;Diabetic Neuralgia;Diabetic Neuropathies;diabetic neuropathy;Diabetic Neuropathy, Painful;Diabetic Polyneuropathy;Diabetic polyneurop…	Mesh_UI:D003929;Mesh_MN:C10.668.829.300;Mesh_MN:C19.246.099.937;DOID:11503;DOID:12785;DOID:9743;NCI:C26748;NCI:C27068;ICD9CM:250.6;ICD9CM:357.2;UMLS_CUI:C0011882;UMLS_CUI:C0271680;UMLS_CUI:C0271686;SNOMEDCT_US_2016_03_01:154683002;SNOMEDCT_US_2016_03_01:190349003;SNOMEDCT_US_2016_03_01:190353001;SNOMEDCT_US_2016_03_01:193182005;SNOMEDCT_US_2016_03_01:230572002;SNOMEDCT_US_2016_03_01:267472008;SNO…	4343294	Gene	MLN	MLN;motilin;MOTI;Promotilin;	SWISSPROT_AC:P12872;SWISSPROT_ID:MOTI_HUMAN;GeneID:4295;Ensembl:ENSG00000096395;HGNC:HGNC:7141;MIM:158270;Vega:OTTHUMG00000014536;protein_accession:AAH69675.1;protein_accession:AAI12315.1;protein_accession:AAI43982.1;protein_accession:ADR82811.1;protein_accession:CAA33448.1;protein_accession:CAA68690.1;protein_accession:EAX03752.1;protein_accession:EAX03753.1;protein_accession:NP_001035198.1;prot…
41134524	Diabetic Neuropathies -- MLR	association	Pubmed 2013:23830592;	Pro-nociceptive role of the activation of <b>mineralocorticoid receptor</b> in the pathogenesis of painful <b>diabetic neuropathy</b>.[Pubmed 2013:23830592];Since proinflammatory cytokines and mediators were found to have increased in diabetic skin, we propose <b>MR</b> activation may play a pro-nociceptive role in <b>diabetic neuropathy</b> through local inflammation of the skin.[Pubmed 2013:238…	701	Disease	Diabetic Neuropathies	Asymmetric Diabetic Proximal Motor Neuropathy;Diabetes mellitus with polyneuropathy;Diabetic Amyotrophy;Diabetic Asymmetric Polyneuropathy;Diabetic Autonomic Neuropathy;Diabetic autonomic neuropathy (disorder);Diabetic Mononeuropathy;Diabetic Mononeuropathy Simplex;Diabetic Neuralgia;Diabetic Neuropathies;diabetic neuropathy;Diabetic Neuropathy, Painful;Diabetic Polyneuropathy;Diabetic polyneurop…	Mesh_UI:D003929;Mesh_MN:C10.668.829.300;Mesh_MN:C19.246.099.937;DOID:11503;DOID:12785;DOID:9743;NCI:C26748;NCI:C27068;ICD9CM:250.6;ICD9CM:357.2;UMLS_CUI:C0011882;UMLS_CUI:C0271680;UMLS_CUI:C0271686;SNOMEDCT_US_2016_03_01:154683002;SNOMEDCT_US_2016_03_01:190349003;SNOMEDCT_US_2016_03_01:190353001;SNOMEDCT_US_2016_03_01:193182005;SNOMEDCT_US_2016_03_01:230572002;SNOMEDCT_US_2016_03_01:267472008;SNO…	237511	Protein	MLR	MCR;Mineralocorticoid receptor;MLR;MR;NR3C2;Nuclear receptor subfamily 3 group C member 2;mcr-type;mineralocorticoid type receptor;mineralocorticoid-receptor;mlr-type;NR3C2VIT;receptor the mineralocorticoid;receptor--the mineralocorticoid;receptor-mineralocorticoid;	SWISSPROT_AC:P08235;SWISSPROT_ID:MCR_HUMAN;EMBL:AC069272;EMBL:AC093678;EMBL:AC093881;EMBL:AC104691;EMBL:AC106899;EMBL:AH006913;EMBL:AJ315514;EMBL:AJ315515;EMBL:BC111758;EMBL:EU326312;EMBL:FJ515829;EMBL:M16801;RefSeq:NP_000892.2;RefSeq:NP_001159576.1;RefSeq:XP_011530277.1;RefSeq:XP_011530278.1;RefSeq:XP_011530279.1;ProteinModelPortal:P08235;STRING:9606.ENSP00000341390;SWISSPROT_AC_OLD:B0ZBF5;SWISS…
41134576	Diabetic Neuropathies -- NR3C2	association	Pubmed 2013:23830592;	Pro-nociceptive role of the activation of <b>mineralocorticoid receptor</b> in the pathogenesis of painful <b>diabetic neuropathy</b>.[Pubmed 2013:23830592];Since proinflammatory cytokines and mediators were found to have increased in diabetic skin, we propose <b>MR</b> activation may play a pro-nociceptive role in <b>diabetic neuropathy</b> through local inflammation of the skin.[Pubmed 2013:238…	701	Disease	Diabetic Neuropathies	Asymmetric Diabetic Proximal Motor Neuropathy;Diabetes mellitus with polyneuropathy;Diabetic Amyotrophy;Diabetic Asymmetric Polyneuropathy;Diabetic Autonomic Neuropathy;Diabetic autonomic neuropathy (disorder);Diabetic Mononeuropathy;Diabetic Mononeuropathy Simplex;Diabetic Neuralgia;Diabetic Neuropathies;diabetic neuropathy;Diabetic Neuropathy, Painful;Diabetic Polyneuropathy;Diabetic polyneurop…	Mesh_UI:D003929;Mesh_MN:C10.668.829.300;Mesh_MN:C19.246.099.937;DOID:11503;DOID:12785;DOID:9743;NCI:C26748;NCI:C27068;ICD9CM:250.6;ICD9CM:357.2;UMLS_CUI:C0011882;UMLS_CUI:C0271680;UMLS_CUI:C0271686;SNOMEDCT_US_2016_03_01:154683002;SNOMEDCT_US_2016_03_01:190349003;SNOMEDCT_US_2016_03_01:190353001;SNOMEDCT_US_2016_03_01:193182005;SNOMEDCT_US_2016_03_01:230572002;SNOMEDCT_US_2016_03_01:267472008;SNO…	4343302	Gene	NR3C2	MCR;MLR;MR;NR3C2;NR3C2VIT;nuclear receptor subfamily 3 group C member 2;mcr-type;Mineralocorticoid receptor;mineralocorticoid type receptor;mineralocorticoid-receptor;mlr-type;receptor the mineralocorticoid;receptor--the mineralocorticoid;receptor-mineralocorticoid;	SWISSPROT_AC:P08235;SWISSPROT_ID:MCR_HUMAN;GeneID:4306;Ensembl:ENSG00000151623;HGNC:HGNC:7979;MIM:600983;Vega:OTTHUMG00000161455;protein_accession:AAA59571.1;protein_accession:AAC63513.1;protein_accession:AAI11759.1;protein_accession:AAY41033.1;protein_accession:ACA05923.1;protein_accession:ACA05924.1;protein_accession:ACA05925.1;protein_accession:ACA05926.1;protein_accession:ACS13715.1;protein_a…
106874860	Diabetic Neuropathies -- MME	Involvement	Pubmed:20148083;		701	Disease	Diabetic Neuropathies	Asymmetric Diabetic Proximal Motor Neuropathy;Diabetes mellitus with polyneuropathy;Diabetic Amyotrophy;Diabetic Asymmetric Polyneuropathy;Diabetic Autonomic Neuropathy;Diabetic autonomic neuropathy (disorder);Diabetic Mononeuropathy;Diabetic Mononeuropathy Simplex;Diabetic Neuralgia;Diabetic Neuropathies;diabetic neuropathy;Diabetic Neuropathy, Painful;Diabetic Polyneuropathy;Diabetic polyneurop…	Mesh_UI:D003929;Mesh_MN:C10.668.829.300;Mesh_MN:C19.246.099.937;DOID:11503;DOID:12785;DOID:9743;NCI:C26748;NCI:C27068;ICD9CM:250.6;ICD9CM:357.2;UMLS_CUI:C0011882;UMLS_CUI:C0271680;UMLS_CUI:C0271686;SNOMEDCT_US_2016_03_01:154683002;SNOMEDCT_US_2016_03_01:190349003;SNOMEDCT_US_2016_03_01:190353001;SNOMEDCT_US_2016_03_01:193182005;SNOMEDCT_US_2016_03_01:230572002;SNOMEDCT_US_2016_03_01:267472008;SNO…	4343306	Gene	MME	CALLA;CD10;CMT2T;membrane metalloendopeptidase;MME;NEP;SCA43;SFE;antigen cd 10;antigen cd10;Atriopeptidase;cd 10;cd-10;cd-x;CD10 antigen;Common acute lymphocytic leukemia antigen;EC 3.4.24.11;ec3.4.24.11;Enkephalinase;EPN;nep-type;Neprilysin;Neutral endopeptidase;Neutral endopeptidase 24.11;neutral endopeptidase-24.11;neutral-endopeptidase;Skin fibroblast elastase;skin fibroblast elastase-type;ty…	SWISSPROT_AC:P08473;SWISSPROT_ID:NEP_HUMAN;GeneID:4311;Ensembl:ENSG00000196549;HGNC:HGNC:7154;MIM:120520;Vega:OTTHUMG00000158455;protein_accession:AAA51915.1;protein_accession:AAI01633.1;protein_accession:AAI01659.1;protein_accession:AAI06071.1;protein_accession:AAI43466.1;protein_accession:ACA05913.1;protein_accession:ACA05914.1;protein_accession:AGE12493.1;protein_accession:AGE12494.1;protein_a…
106874919	Diabetic Neuropathies -- MMP2	Involvement	Pubmed:20213226;		701	Disease	Diabetic Neuropathies	Asymmetric Diabetic Proximal Motor Neuropathy;Diabetes mellitus with polyneuropathy;Diabetic Amyotrophy;Diabetic Asymmetric Polyneuropathy;Diabetic Autonomic Neuropathy;Diabetic autonomic neuropathy (disorder);Diabetic Mononeuropathy;Diabetic Mononeuropathy Simplex;Diabetic Neuralgia;Diabetic Neuropathies;diabetic neuropathy;Diabetic Neuropathy, Painful;Diabetic Polyneuropathy;Diabetic polyneurop…	Mesh_UI:D003929;Mesh_MN:C10.668.829.300;Mesh_MN:C19.246.099.937;DOID:11503;DOID:12785;DOID:9743;NCI:C26748;NCI:C27068;ICD9CM:250.6;ICD9CM:357.2;UMLS_CUI:C0011882;UMLS_CUI:C0271680;UMLS_CUI:C0271686;SNOMEDCT_US_2016_03_01:154683002;SNOMEDCT_US_2016_03_01:190349003;SNOMEDCT_US_2016_03_01:190353001;SNOMEDCT_US_2016_03_01:193182005;SNOMEDCT_US_2016_03_01:230572002;SNOMEDCT_US_2016_03_01:267472008;SNO…	4343308	Gene	MMP2	CLG4;CLG4A;matrix metallopeptidase 2;MMP-2;MMP-II;MMP2;MONA;TBE-1;72 kDa gelatinase;72 kda gelatinase-type;72 kda type gelatinase;72 kDa type IV collagenase;72 kda-gelatinase;72 kda-type iv collagenase;72-kda gelatinase;72-kda type iv collagenase;72-kda type iv-collagenase;72-kda type-iv collagenase;clg 4;clg-4;EC 3.4.24.24;Gelatinase A;gelatinase type a;gelatinase-a;matrix metallopeptidase-2;Mat…	SWISSPROT_AC:P08253;SWISSPROT_ID:MMP2_HUMAN;GeneID:4313;Ensembl:ENSG00000087245;HGNC:HGNC:7166;MIM:120360;Vega:OTTHUMG00000133202;protein_accession:AAA35701.1;protein_accession:AAA52027.1;protein_accession:AAA52028.1;protein_accession:AAH02576.1;protein_accession:AAU10089.1;protein_accession:ABD38929.1;protein_accession:ABM82878.1;protein_accession:ABM86064.1;protein_accession:BAG35588.1;protein_…
106874995	Diabetic Neuropathies -- MMP9	Involvement	Pubmed:20213226;		701	Disease	Diabetic Neuropathies	Asymmetric Diabetic Proximal Motor Neuropathy;Diabetes mellitus with polyneuropathy;Diabetic Amyotrophy;Diabetic Asymmetric Polyneuropathy;Diabetic Autonomic Neuropathy;Diabetic autonomic neuropathy (disorder);Diabetic Mononeuropathy;Diabetic Mononeuropathy Simplex;Diabetic Neuralgia;Diabetic Neuropathies;diabetic neuropathy;Diabetic Neuropathy, Painful;Diabetic Polyneuropathy;Diabetic polyneurop…	Mesh_UI:D003929;Mesh_MN:C10.668.829.300;Mesh_MN:C19.246.099.937;DOID:11503;DOID:12785;DOID:9743;NCI:C26748;NCI:C27068;ICD9CM:250.6;ICD9CM:357.2;UMLS_CUI:C0011882;UMLS_CUI:C0271680;UMLS_CUI:C0271686;SNOMEDCT_US_2016_03_01:154683002;SNOMEDCT_US_2016_03_01:190349003;SNOMEDCT_US_2016_03_01:190353001;SNOMEDCT_US_2016_03_01:193182005;SNOMEDCT_US_2016_03_01:230572002;SNOMEDCT_US_2016_03_01:267472008;SNO…	4343312	Gene	MMP9	CLG4B;GELB;MANDP2;matrix metallopeptidase 9;MMP-9;MMP9;9 2 kda type iv collagenase;92 kDa gelatinase;92 kda isoform type iv collagenase;92 kda type gelatinase;92 kDa type IV collagenase;92 kda-gelatinase;92-kda gelatinase;92-kda type iv collagenase;92-kda type-iv collagenase;EC 3.4.24.35;Gelatinase B;gelatinase-b;matrix metallopeptidase- 9;matrix metallopeptidase-9;matrix metalloproteinase -9;mat…	SWISSPROT_AC:P14780;SWISSPROT_ID:MMP9_HUMAN;GeneID:4318;Ensembl:ENSG00000100985;HGNC:HGNC:7176;MIM:120361;Vega:OTTHUMG00000033044;protein_accession:AAA51539.1;protein_accession:AAD37404.1;protein_accession:AAH06093.1;protein_accession:AAM97934.1;protein_accession:ABA03169.1;protein_accession:ABM87790.1;protein_accession:ABW03866.1;protein_accession:AEA49029.1;protein_accession:BAA20967.1;protein_…
288590984	Diabetic Neuropathies -- MSD	association	Pubmed central 2014:4295134;	Moreover, investigations on <b>MSD</b> showed that treatment of <b>diabetic neuropathy</b> with Angipars injection helps remyelination in diabetic rats.[Pubmed central 2014:4295134];	701	Disease	Diabetic Neuropathies	Asymmetric Diabetic Proximal Motor Neuropathy;Diabetes mellitus with polyneuropathy;Diabetic Amyotrophy;Diabetic Asymmetric Polyneuropathy;Diabetic Autonomic Neuropathy;Diabetic autonomic neuropathy (disorder);Diabetic Mononeuropathy;Diabetic Mononeuropathy Simplex;Diabetic Neuralgia;Diabetic Neuropathies;diabetic neuropathy;Diabetic Neuropathy, Painful;Diabetic Polyneuropathy;Diabetic polyneurop…	Mesh_UI:D003929;Mesh_MN:C10.668.829.300;Mesh_MN:C19.246.099.937;DOID:11503;DOID:12785;DOID:9743;NCI:C26748;NCI:C27068;ICD9CM:250.6;ICD9CM:357.2;UMLS_CUI:C0011882;UMLS_CUI:C0271680;UMLS_CUI:C0271686;SNOMEDCT_US_2016_03_01:154683002;SNOMEDCT_US_2016_03_01:190349003;SNOMEDCT_US_2016_03_01:190353001;SNOMEDCT_US_2016_03_01:193182005;SNOMEDCT_US_2016_03_01:230572002;SNOMEDCT_US_2016_03_01:267472008;SNO…	4343385	Gene	MSD	microcephaly with spastic diplegia (Paine syndrome);MSD;	GeneID:4434;HGNC:HGNC:7322;MIM:311400;
282874130	Diabetic Neuropathies -- COX2	association	Pubmed central 2010:2881061;	Kellogg et al reported increased COX2 expression in DRG of STZ rats, a model of type 1 diabetes and suggested potential roles of <b>COX2</b> in the mediation of <b>diabetic neuropathy</b>, which is consistent with our findings [38].[Pubmed central 2010:2881061];	701	Disease	Diabetic Neuropathies	Asymmetric Diabetic Proximal Motor Neuropathy;Diabetes mellitus with polyneuropathy;Diabetic Amyotrophy;Diabetic Asymmetric Polyneuropathy;Diabetic Autonomic Neuropathy;Diabetic autonomic neuropathy (disorder);Diabetic Mononeuropathy;Diabetic Mononeuropathy Simplex;Diabetic Neuralgia;Diabetic Neuropathies;diabetic neuropathy;Diabetic Neuropathy, Painful;Diabetic Polyneuropathy;Diabetic polyneurop…	Mesh_UI:D003929;Mesh_MN:C10.668.829.300;Mesh_MN:C19.246.099.937;DOID:11503;DOID:12785;DOID:9743;NCI:C26748;NCI:C27068;ICD9CM:250.6;ICD9CM:357.2;UMLS_CUI:C0011882;UMLS_CUI:C0271680;UMLS_CUI:C0271686;SNOMEDCT_US_2016_03_01:154683002;SNOMEDCT_US_2016_03_01:190349003;SNOMEDCT_US_2016_03_01:190353001;SNOMEDCT_US_2016_03_01:193182005;SNOMEDCT_US_2016_03_01:230572002;SNOMEDCT_US_2016_03_01:267472008;SNO…	77645	Protein	COX2	COII;COX2;COXII;Cytochrome c oxidase polypeptide II;Cytochrome c oxidase subunit 2;MT-CO2;MTCO2;cytochrome c oxidase subunit ii;cytochrome c oxidase subunit-2;cytochrome c oxidase subunit2;cytochrome c-oxidase subunit 2;cytochrome oxidase c subunit ii;cytochrome-c oxidase subunit 2;cytochrome-c oxidase subunit ii;mitochondrially encoded cytochrome c oxidase II;mt co2;mtco ii;subunit 2 of cytochro…	SWISSPROT_AC:P00403;SWISSPROT_ID:COX2_HUMAN;EMBL:AF004339;EMBL:AF346963;EMBL:AF346964;EMBL:AF346965;EMBL:AF346966;EMBL:AF346967;EMBL:AF346970;EMBL:AF346972;EMBL:AF346973;EMBL:AF346974;EMBL:AF346975;EMBL:AF346976;EMBL:AF346977;EMBL:AF346978;EMBL:AF346979;EMBL:AF346980;EMBL:AF346981;EMBL:AF346982;EMBL:AF346983;EMBL:AF346984;EMBL:AF346985;EMBL:AF346986;EMBL:AF346988;EMBL:AF346989;EMBL:AF346990;EMBL:…
282874636	Diabetic Neuropathies -- COX2	association	Pubmed central 2010:2881061;	Kellogg et al reported increased COX2 expression in DRG of STZ rats, a model of type 1 diabetes and suggested potential roles of <b>COX2</b> in the mediation of <b>diabetic neuropathy</b>, which is consistent with our findings [38].[Pubmed central 2010:2881061];	701	Disease	Diabetic Neuropathies	Asymmetric Diabetic Proximal Motor Neuropathy;Diabetes mellitus with polyneuropathy;Diabetic Amyotrophy;Diabetic Asymmetric Polyneuropathy;Diabetic Autonomic Neuropathy;Diabetic autonomic neuropathy (disorder);Diabetic Mononeuropathy;Diabetic Mononeuropathy Simplex;Diabetic Neuralgia;Diabetic Neuropathies;diabetic neuropathy;Diabetic Neuropathy, Painful;Diabetic Polyneuropathy;Diabetic polyneurop…	Mesh_UI:D003929;Mesh_MN:C10.668.829.300;Mesh_MN:C19.246.099.937;DOID:11503;DOID:12785;DOID:9743;NCI:C26748;NCI:C27068;ICD9CM:250.6;ICD9CM:357.2;UMLS_CUI:C0011882;UMLS_CUI:C0271680;UMLS_CUI:C0271686;SNOMEDCT_US_2016_03_01:154683002;SNOMEDCT_US_2016_03_01:190349003;SNOMEDCT_US_2016_03_01:190353001;SNOMEDCT_US_2016_03_01:193182005;SNOMEDCT_US_2016_03_01:230572002;SNOMEDCT_US_2016_03_01:267472008;SNO…	4343423	Gene	COX2	COII;COX2;mitochondrially encoded cytochrome c oxidase II;MT-CO2;MTCO2;COXII;Cytochrome c oxidase polypeptide II;Cytochrome c oxidase subunit 2;cytochrome c oxidase subunit ii;cytochrome c oxidase subunit-2;cytochrome c oxidase subunit2;cytochrome c-oxidase subunit 2;cytochrome oxidase c subunit ii;cytochrome-c oxidase subunit 2;cytochrome-c oxidase subunit ii;mt co2;mtco ii;subunit 2 of cytochro…	SWISSPROT_AC:P00403;SWISSPROT_ID:COX2_HUMAN;GeneID:4513;HGNC:HGNC:7421;MIM:516040;protein_accession:AAB58946.1;protein_accession:YP_003024029.1;protein_gi:251831110;protein_gi:337192;genomic_nucleotide_accession:J01415.2;genomic_nucleotide_accession:NC_012920.1;genomic_nucleotide_gi:113200490;genomic_nucleotide_gi:251831106;
275040431	Diabetic Neuropathies -- NDUFB3	association	Pubmed central 2015:4398011;	Successful strategies for managing <b>diabetic neuropathy</b> with <b>B12</b> are summarized below.Intrathecal injections (2,500 Ã‚Âµg in 10 mL saline, monthly) of methylcobalamin have been shown to improve paresthesia and burning pain in individuals with diabetes (16).Oral administration of two 250-mg methylcobalamin capsules three times daily for 4 months resulted in improvement of both somatic…	701	Disease	Diabetic Neuropathies	Asymmetric Diabetic Proximal Motor Neuropathy;Diabetes mellitus with polyneuropathy;Diabetic Amyotrophy;Diabetic Asymmetric Polyneuropathy;Diabetic Autonomic Neuropathy;Diabetic autonomic neuropathy (disorder);Diabetic Mononeuropathy;Diabetic Mononeuropathy Simplex;Diabetic Neuralgia;Diabetic Neuropathies;diabetic neuropathy;Diabetic Neuropathy, Painful;Diabetic Polyneuropathy;Diabetic polyneurop…	Mesh_UI:D003929;Mesh_MN:C10.668.829.300;Mesh_MN:C19.246.099.937;DOID:11503;DOID:12785;DOID:9743;NCI:C26748;NCI:C27068;ICD9CM:250.6;ICD9CM:357.2;UMLS_CUI:C0011882;UMLS_CUI:C0271680;UMLS_CUI:C0271686;SNOMEDCT_US_2016_03_01:154683002;SNOMEDCT_US_2016_03_01:190349003;SNOMEDCT_US_2016_03_01:190353001;SNOMEDCT_US_2016_03_01:193182005;SNOMEDCT_US_2016_03_01:230572002;SNOMEDCT_US_2016_03_01:267472008;SNO…	273868	Protein	NDUFB3	CI-B12;Complex I-B12;NADH dehydrogenase [ubiquinone] 1 beta subcomplex subunit 3;NADH-ubiquinone oxidoreductase B12 subunit;NDUB3;NDUFB3;B12;NADH:ubiquinone oxidoreductase subunit B3;	SWISSPROT_AC:O43676;SWISSPROT_ID:NDUB3_HUMAN;EMBL:AC007272;EMBL:AF035839;EMBL:AF047183;EMBL:BC018183;EMBL:CH471063;EMBL:CR456924;RefSeq:NP_001244031.1;RefSeq:NP_002482.1;RefSeq:XP_011509532.1;RefSeq:XP_016859675.1;ProteinModelPortal:O43676;STRING:9606.ENSP00000237889;SWISSPROT_AC_OLD:Q6IB80;SMR:O43676;GeneID:4709;KEGG:hsa:4709;PIR:JC5822;eggNOG:ENOG411294X;eggNOG:KOG4631;UniGene:Hs.109760;GO:GO:0…
275040487	Diabetic Neuropathies -- NDUFB3	association	Pubmed central 2015:4398011;	Successful strategies for managing <b>diabetic neuropathy</b> with <b>B12</b> are summarized below.Intrathecal injections (2,500 Ã‚Âµg in 10 mL saline, monthly) of methylcobalamin have been shown to improve paresthesia and burning pain in individuals with diabetes (16).Oral administration of two 250-mg methylcobalamin capsules three times daily for 4 months resulted in improvement of both somatic…	701	Disease	Diabetic Neuropathies	Asymmetric Diabetic Proximal Motor Neuropathy;Diabetes mellitus with polyneuropathy;Diabetic Amyotrophy;Diabetic Asymmetric Polyneuropathy;Diabetic Autonomic Neuropathy;Diabetic autonomic neuropathy (disorder);Diabetic Mononeuropathy;Diabetic Mononeuropathy Simplex;Diabetic Neuralgia;Diabetic Neuropathies;diabetic neuropathy;Diabetic Neuropathy, Painful;Diabetic Polyneuropathy;Diabetic polyneurop…	Mesh_UI:D003929;Mesh_MN:C10.668.829.300;Mesh_MN:C19.246.099.937;DOID:11503;DOID:12785;DOID:9743;NCI:C26748;NCI:C27068;ICD9CM:250.6;ICD9CM:357.2;UMLS_CUI:C0011882;UMLS_CUI:C0271680;UMLS_CUI:C0271686;SNOMEDCT_US_2016_03_01:154683002;SNOMEDCT_US_2016_03_01:190349003;SNOMEDCT_US_2016_03_01:190353001;SNOMEDCT_US_2016_03_01:193182005;SNOMEDCT_US_2016_03_01:230572002;SNOMEDCT_US_2016_03_01:267472008;SNO…	4343583	Gene	NDUFB3	B12;CI-B12;NADH:ubiquinone oxidoreductase subunit B3;NDUFB3;Complex I-B12;NADH dehydrogenase [ubiquinone] 1 beta subcomplex subunit 3;NADH-ubiquinone oxidoreductase B12 subunit;NDUB3;	SWISSPROT_AC:O43676;SWISSPROT_ID:NDUB3_HUMAN;GeneID:4709;Ensembl:ENSG00000119013;HGNC:HGNC:7698;MIM:603839;Vega:OTTHUMG00000132820;protein_accession:AAC04268.1;protein_accession:AAC15590.1;protein_accession:AAH18183.1;protein_accession:AAX88972.1;protein_accession:ABM82357.1;protein_accession:ABM85532.1;protein_accession:CAG33205.1;protein_accession:EAW70233.1;protein_accession:EAW70234.1;protein…
38172805	Diabetic Neuropathies -- NRF2	association	Pubmed 2011:21439933;	Oxidative stress and <b>Nrf2</b> in the pathophysiology of <b>diabetic neuropathy</b>: old perspective with a new angle.[Pubmed 2011:21439933];This review presents an emerging concept of <b>Nrf2</b> in <b>diabetic neuropathy</b>;[Pubmed 2011:21439933];	701	Disease	Diabetic Neuropathies	Asymmetric Diabetic Proximal Motor Neuropathy;Diabetes mellitus with polyneuropathy;Diabetic Amyotrophy;Diabetic Asymmetric Polyneuropathy;Diabetic Autonomic Neuropathy;Diabetic autonomic neuropathy (disorder);Diabetic Mononeuropathy;Diabetic Mononeuropathy Simplex;Diabetic Neuralgia;Diabetic Neuropathies;diabetic neuropathy;Diabetic Neuropathy, Painful;Diabetic Polyneuropathy;Diabetic polyneurop…	Mesh_UI:D003929;Mesh_MN:C10.668.829.300;Mesh_MN:C19.246.099.937;DOID:11503;DOID:12785;DOID:9743;NCI:C26748;NCI:C27068;ICD9CM:250.6;ICD9CM:357.2;UMLS_CUI:C0011882;UMLS_CUI:C0271680;UMLS_CUI:C0271686;SNOMEDCT_US_2016_03_01:154683002;SNOMEDCT_US_2016_03_01:190349003;SNOMEDCT_US_2016_03_01:190353001;SNOMEDCT_US_2016_03_01:193182005;SNOMEDCT_US_2016_03_01:230572002;SNOMEDCT_US_2016_03_01:267472008;SNO…	275155	Protein	NRF2	HEBP1;NF-E2-related factor 2;NF2L2;NFE2-related factor 2;NFE2L2;NRF2;Nuclear factor erythroid 2-related factor 2;Nuclear factor, erythroid derived 2, like 2;erythroid 2-related factor 2 nuclear factor;factor erythroid 2-related factor 2 nuclear;factor nuclear erythroid 2-related factor 2;factor nuclear erythroid-2-related factor-2;nf e2 related factor 2;nf e2-related factor 2;nf-e2 related factor…	SWISSPROT_AC:Q16236;SWISSPROT_ID:NF2L2_HUMAN;EMBL:AB208786;EMBL:AC019080;EMBL:AC079305;EMBL:AK304555;EMBL:AK314816;EMBL:AL135266;EMBL:BC011558;EMBL:CH471058;EMBL:S74017;RefSeq:NP_001138884.1;RefSeq:NP_001138885.1;RefSeq:NP_001300829.1;RefSeq:NP_001300830.1;RefSeq:NP_006155.2;ProteinModelPortal:Q16236;STRING:9606.ENSP00000380252;SWISSPROT_AC_OLD:B2RBU2;SWISSPROT_AC_OLD:B4E338;SWISSPROT_AC_OLD:E9PG…
27755972	Diabetic Neuropathies -- NGF	association	Pubmed 2006:16528132;Pubmed 2001:11433707;Pubmed 1994:8088110;Pubmed 2002:12198818;Pubmed 2007:17521436;Pubmed 2000:11056593;Pubmed 2014:25414776;Pubmed 2011:22928161;Pubmed 1996:8640566;Pubmed 2009:19270423;Pubmed 2009:21037846;Pubmed 1999:10227655;Pubmed 1999:10229303;Pubmed 1990:2142224;Pubmed 1990:2375241;Pubmed 1998:9748012;Pubmed central 2014:4201231;Pubmed central 2012:3426291;Pubmed centr…	These results have shown that the administration of exogenous <b>NGF</b> may be essential for inducing functionally significant regenerative mechanisms in <b>diabetic neuropathy</b> through maintaining the permeability of the barrier properties of the peripheral nerve.[Pubmed 2006:16528132];<b>Nerve growth factor</b> (NGF) in treatment of <b>diabetic polyneuropathy</b>.[Pubmed 2001:11433707];In t…	701	Disease	Diabetic Neuropathies	Asymmetric Diabetic Proximal Motor Neuropathy;Diabetes mellitus with polyneuropathy;Diabetic Amyotrophy;Diabetic Asymmetric Polyneuropathy;Diabetic Autonomic Neuropathy;Diabetic autonomic neuropathy (disorder);Diabetic Mononeuropathy;Diabetic Mononeuropathy Simplex;Diabetic Neuralgia;Diabetic Neuropathies;diabetic neuropathy;Diabetic Neuropathy, Painful;Diabetic Polyneuropathy;Diabetic polyneurop…	Mesh_UI:D003929;Mesh_MN:C10.668.829.300;Mesh_MN:C19.246.099.937;DOID:11503;DOID:12785;DOID:9743;NCI:C26748;NCI:C27068;ICD9CM:250.6;ICD9CM:357.2;UMLS_CUI:C0011882;UMLS_CUI:C0271680;UMLS_CUI:C0271686;SNOMEDCT_US_2016_03_01:154683002;SNOMEDCT_US_2016_03_01:190349003;SNOMEDCT_US_2016_03_01:190353001;SNOMEDCT_US_2016_03_01:193182005;SNOMEDCT_US_2016_03_01:230572002;SNOMEDCT_US_2016_03_01:267472008;SNO…	275808	Protein	NGF	Beta-nerve growth factor;Beta-NGF;NGF;NGFB;b ngf;b-ngf;beta nerve growth factor;beta ngf;betanerve growth factor;betangf;factor nerve growth;factor--nerve growth;factor-nerve growth;growth factor nerve;growth factor-nerve;HSAN5;nerve growth factor;nerve growth factor--an;nerve growth-factor;nerve-growth factor;nerve-growth-factor;ngf beta;ngf- beta;ngf-b;ngf-beta;ngf-type;ngfbeta;	SWISSPROT_AC:P01138;SWISSPROT_ID:NGF_HUMAN;EMBL:AB037517;EMBL:AF150960;EMBL:AF411526;EMBL:AL049825;EMBL:BC032517;EMBL:BC126148;EMBL:BC126150;EMBL:BT019733;EMBL:CH471122;EMBL:CR541855;EMBL:M21062;EMBL:V01511;EMBL:X52599;RefSeq:NP_002497.2;RefSeq:XP_006710726.1;ProteinModelPortal:P01138;STRING:9606.ENSP00000358525;SWISSPROT_AC_OLD:A1A4E5;SWISSPROT_AC_OLD:Q6FHA0;SWISSPROT_AC_OLD:Q96P60;SWISSPROT_AC_…
27756007	Diabetic Neuropathies -- NGF	association	Pubmed 1990:2375241;Pubmed central 2017:5618763;	patients with <b>diabetic neuropathy</b> had lower levels of <b>NGF</b> than controls (p less than 0.01).[Pubmed 1990:2375241];then, <b>diabetic neuropathy</b> seems to be associated to low serum levels of <b>NGF</b>, pointing out a possible role of NGF in the pathology of diabetic neuropathy.[Pubmed 1990:2375241];then, diabetic neuropathy seems to be associated to low serum levels of NGF, pointi…	701	Disease	Diabetic Neuropathies	Asymmetric Diabetic Proximal Motor Neuropathy;Diabetes mellitus with polyneuropathy;Diabetic Amyotrophy;Diabetic Asymmetric Polyneuropathy;Diabetic Autonomic Neuropathy;Diabetic autonomic neuropathy (disorder);Diabetic Mononeuropathy;Diabetic Mononeuropathy Simplex;Diabetic Neuralgia;Diabetic Neuropathies;diabetic neuropathy;Diabetic Neuropathy, Painful;Diabetic Polyneuropathy;Diabetic polyneurop…	Mesh_UI:D003929;Mesh_MN:C10.668.829.300;Mesh_MN:C19.246.099.937;DOID:11503;DOID:12785;DOID:9743;NCI:C26748;NCI:C27068;ICD9CM:250.6;ICD9CM:357.2;UMLS_CUI:C0011882;UMLS_CUI:C0271680;UMLS_CUI:C0271686;SNOMEDCT_US_2016_03_01:154683002;SNOMEDCT_US_2016_03_01:190349003;SNOMEDCT_US_2016_03_01:190353001;SNOMEDCT_US_2016_03_01:193182005;SNOMEDCT_US_2016_03_01:230572002;SNOMEDCT_US_2016_03_01:267472008;SNO…	4343653	Gene	NGF	Beta-NGF;HSAN5;nerve growth factor;NGF;NGFB;b ngf;b-ngf;beta nerve growth factor;beta ngf;Beta-nerve growth factor;betanerve growth factor;betangf;factor nerve growth;factor--nerve growth;factor-nerve growth;growth factor nerve;growth factor-nerve;nerve growth factor--an;nerve growth-factor;nerve-growth factor;nerve-growth-factor;ngf beta;ngf- beta;ngf-b;ngf-beta;ngf-type;ngfbeta;	SWISSPROT_AC:P01138;SWISSPROT_ID:NGF_HUMAN;GeneID:4803;Ensembl:ENSG00000134259;HGNC:HGNC:7808;MIM:162030;Vega:OTTHUMG00000011880;protein_accession:AAA59931.1;protein_accession:AAD55975.1;protein_accession:AAH32517.2;protein_accession:AAI26149.1;protein_accession:AAI26151.1;protein_accession:AAL05874.1;protein_accession:AAV38538.1;protein_accession:ADR82879.1;protein_accession:BAA90437.1;protein_a…
38256425	Diabetic Neuropathies -- NPY	association	Pubmed 2011:21549702;	We hypothesized that <b>diabetic neuropathy</b> could possibly be associated with altered <b>neuropeptide Y</b> and its receptor expression levels in myocardium and plasma.[Pubmed 2011:21549702];	701	Disease	Diabetic Neuropathies	Asymmetric Diabetic Proximal Motor Neuropathy;Diabetes mellitus with polyneuropathy;Diabetic Amyotrophy;Diabetic Asymmetric Polyneuropathy;Diabetic Autonomic Neuropathy;Diabetic autonomic neuropathy (disorder);Diabetic Mononeuropathy;Diabetic Mononeuropathy Simplex;Diabetic Neuralgia;Diabetic Neuropathies;diabetic neuropathy;Diabetic Neuropathy, Painful;Diabetic Polyneuropathy;Diabetic polyneurop…	Mesh_UI:D003929;Mesh_MN:C10.668.829.300;Mesh_MN:C19.246.099.937;DOID:11503;DOID:12785;DOID:9743;NCI:C26748;NCI:C27068;ICD9CM:250.6;ICD9CM:357.2;UMLS_CUI:C0011882;UMLS_CUI:C0271680;UMLS_CUI:C0271686;SNOMEDCT_US_2016_03_01:154683002;SNOMEDCT_US_2016_03_01:190349003;SNOMEDCT_US_2016_03_01:190353001;SNOMEDCT_US_2016_03_01:193182005;SNOMEDCT_US_2016_03_01:230572002;SNOMEDCT_US_2016_03_01:267472008;SNO…	280275	Protein	NPY	NPY;Pro-neuropeptide Y;neuropeptide Y;neuropeptide--y;neuropeptide-y;npy--an;npy-type;PYY4;y neuropeptide;	SWISSPROT_AC:P01303;SWISSPROT_ID:NPY_HUMAN;EMBL:AC004485;EMBL:BC029497;EMBL:K01911;EMBL:M14296;EMBL:M14297;EMBL:M14298;EMBL:M15789;RefSeq:NP_000896.1;ProteinModelPortal:P01303;STRING:9606.ENSP00000242152;SMR:P01303;GeneID:4852;KEGG:hsa:4852;PIR:A25198;eggNOG:ENOG410J0KC;eggNOG:ENOG41128I2;UniGene:Hs.1832;GO:GO:0001664;GO:GO:0001878;GO:GO:0004930;GO:GO:0005102;GO:GO:0005184;GO:GO:0005246;GO:GO:000…
30144502	Diabetic Neuropathies -- NT-3	association	Pubmed 2001:11245210;Pubmed 2003:12805110;Pubmed 1998:9728960;Pubmed central 2011:3124069;Pubmed central 2009:2661595;	Effect of NGF and <b>neurotrophin-3</b> treatment on experimental <b>diabetic autonomic neuropathy</b>.[Pubmed 2001:11245210];Enhanced activation of axonally transported stress-activated protein kinases in peripheral nerve in <b>diabetic neuropathy</b> is prevented by <b>neurotrophin-3</b>.[Pubmed 2003:12805110];As these fibres are affected in early diabetic neuropathy and a clinical trial of rec…	701	Disease	Diabetic Neuropathies	Asymmetric Diabetic Proximal Motor Neuropathy;Diabetes mellitus with polyneuropathy;Diabetic Amyotrophy;Diabetic Asymmetric Polyneuropathy;Diabetic Autonomic Neuropathy;Diabetic autonomic neuropathy (disorder);Diabetic Mononeuropathy;Diabetic Mononeuropathy Simplex;Diabetic Neuralgia;Diabetic Neuropathies;diabetic neuropathy;Diabetic Neuropathy, Painful;Diabetic Polyneuropathy;Diabetic polyneurop…	Mesh_UI:D003929;Mesh_MN:C10.668.829.300;Mesh_MN:C19.246.099.937;DOID:11503;DOID:12785;DOID:9743;NCI:C26748;NCI:C27068;ICD9CM:250.6;ICD9CM:357.2;UMLS_CUI:C0011882;UMLS_CUI:C0271680;UMLS_CUI:C0271686;SNOMEDCT_US_2016_03_01:154683002;SNOMEDCT_US_2016_03_01:190349003;SNOMEDCT_US_2016_03_01:190353001;SNOMEDCT_US_2016_03_01:193182005;SNOMEDCT_US_2016_03_01:230572002;SNOMEDCT_US_2016_03_01:267472008;SNO…	283599	Protein	NT-3	HDNF;Nerve growth factor 2;Neurotrophic factor;Neurotrophin-3;NGF-2;NT-3;NTF3;factor neurotrophic;factor of neurotrophic;nerve growth factor-2;neurotrophic-factor;neurotrophin -3;neurotrophin 3;neurotrophin type 3;neurotrophin- 3;neurotrophin-type 3;neurotrophin3;ngf 2;NGF2;nt -3;nt 3;nt-iii;NT3;	SWISSPROT_AC:P20783;SWISSPROT_ID:NTF3_HUMAN;EMBL:AK293895;EMBL:BC069773;EMBL:BC107075;EMBL:CH471116;EMBL:CR541906;EMBL:M37763;EMBL:M61180;EMBL:X53655;RefSeq:NP_001096124.1;RefSeq:NP_002518.1;RefSeq:XP_011519265.1;ProteinModelPortal:P20783;STRING:9606.ENSP00000397297;SWISSPROT_AC_OLD:B7Z1T5;SWISSPROT_AC_OLD:Q6FH50;SMR:P20783;GeneID:4908;KEGG:hsa:4908;PIR:A36208;eggNOG:ENOG410IHMM;eggNOG:ENOG410XRR…
30144536	Diabetic Neuropathies -- NTF3	association	Pubmed 2001:11245210;Pubmed 2003:12805110;Pubmed 1998:9728960;Pubmed central 2011:3124069;	Effect of NGF and <b>neurotrophin-3</b> treatment on experimental <b>diabetic autonomic neuropathy</b>.[Pubmed 2001:11245210];Enhanced activation of axonally transported stress-activated protein kinases in peripheral nerve in <b>diabetic neuropathy</b> is prevented by <b>neurotrophin-3</b>.[Pubmed 2003:12805110];As these fibres are affected in early diabetic neuropathy and a clinical trial of rec…	701	Disease	Diabetic Neuropathies	Asymmetric Diabetic Proximal Motor Neuropathy;Diabetes mellitus with polyneuropathy;Diabetic Amyotrophy;Diabetic Asymmetric Polyneuropathy;Diabetic Autonomic Neuropathy;Diabetic autonomic neuropathy (disorder);Diabetic Mononeuropathy;Diabetic Mononeuropathy Simplex;Diabetic Neuralgia;Diabetic Neuropathies;diabetic neuropathy;Diabetic Neuropathy, Painful;Diabetic Polyneuropathy;Diabetic polyneurop…	Mesh_UI:D003929;Mesh_MN:C10.668.829.300;Mesh_MN:C19.246.099.937;DOID:11503;DOID:12785;DOID:9743;NCI:C26748;NCI:C27068;ICD9CM:250.6;ICD9CM:357.2;UMLS_CUI:C0011882;UMLS_CUI:C0271680;UMLS_CUI:C0271686;SNOMEDCT_US_2016_03_01:154683002;SNOMEDCT_US_2016_03_01:190349003;SNOMEDCT_US_2016_03_01:190353001;SNOMEDCT_US_2016_03_01:193182005;SNOMEDCT_US_2016_03_01:230572002;SNOMEDCT_US_2016_03_01:267472008;SNO…	4343738	Gene	NTF3	HDNF;neurotrophin 3;NGF-2;NGF2;NT-3;NT3;NTF3;factor neurotrophic;factor of neurotrophic;Nerve growth factor 2;nerve growth factor-2;Neurotrophic factor;neurotrophic-factor;neurotrophin -3;neurotrophin type 3;neurotrophin- 3;Neurotrophin-3;neurotrophin-type 3;neurotrophin3;ngf 2;nt -3;nt 3;nt-iii;	SWISSPROT_AC:P20783;SWISSPROT_ID:NTF3_HUMAN;GeneID:4908;Ensembl:ENSG00000185652;HGNC:HGNC:8023;MIM:162660;Vega:OTTHUMG00000168649;protein_accession:AAA59953.1;protein_accession:AAA63231.1;protein_accession:AAH69773.1;protein_accession:AAI07076.1;protein_accession:ADQ32931.1;protein_accession:BAH11621.1;protein_accession:CAA37703.1;protein_accession:CAG46704.1;protein_accession:CBW46116.1;protein_…
106876477	Diabetic Neuropathies -- NTF3	Involvement	Pubmed:11779407;		701	Disease	Diabetic Neuropathies	Asymmetric Diabetic Proximal Motor Neuropathy;Diabetes mellitus with polyneuropathy;Diabetic Amyotrophy;Diabetic Asymmetric Polyneuropathy;Diabetic Autonomic Neuropathy;Diabetic autonomic neuropathy (disorder);Diabetic Mononeuropathy;Diabetic Mononeuropathy Simplex;Diabetic Neuralgia;Diabetic Neuropathies;diabetic neuropathy;Diabetic Neuropathy, Painful;Diabetic Polyneuropathy;Diabetic polyneurop…	Mesh_UI:D003929;Mesh_MN:C10.668.829.300;Mesh_MN:C19.246.099.937;DOID:11503;DOID:12785;DOID:9743;NCI:C26748;NCI:C27068;ICD9CM:250.6;ICD9CM:357.2;UMLS_CUI:C0011882;UMLS_CUI:C0271680;UMLS_CUI:C0271686;SNOMEDCT_US_2016_03_01:154683002;SNOMEDCT_US_2016_03_01:190349003;SNOMEDCT_US_2016_03_01:190353001;SNOMEDCT_US_2016_03_01:193182005;SNOMEDCT_US_2016_03_01:230572002;SNOMEDCT_US_2016_03_01:267472008;SNO…	4343738	Gene	NTF3	HDNF;neurotrophin 3;NGF-2;NGF2;NT-3;NT3;NTF3;factor neurotrophic;factor of neurotrophic;Nerve growth factor 2;nerve growth factor-2;Neurotrophic factor;neurotrophic-factor;neurotrophin -3;neurotrophin type 3;neurotrophin- 3;Neurotrophin-3;neurotrophin-type 3;neurotrophin3;ngf 2;nt -3;nt 3;nt-iii;	SWISSPROT_AC:P20783;SWISSPROT_ID:NTF3_HUMAN;GeneID:4908;Ensembl:ENSG00000185652;HGNC:HGNC:8023;MIM:162660;Vega:OTTHUMG00000168649;protein_accession:AAA59953.1;protein_accession:AAA63231.1;protein_accession:AAH69773.1;protein_accession:AAI07076.1;protein_accession:ADQ32931.1;protein_accession:BAH11621.1;protein_accession:CAA37703.1;protein_accession:CAG46704.1;protein_accession:CBW46116.1;protein_…
35910666	Diabetic Neuropathies -- OPG	association	Pubmed 2009:19053023;Pubmed central 2015:4442310;	To investigate the association of plasma <b>osteoprotegerin</b> (OPG) levels with <b>diabetic neuropathy</b>.[Pubmed 2009:19053023];In addition, plasma <b>OPG</b> concentrations positively correlated with <b>diabetic neuropathy</b> [44].[Pubmed central 2015:4442310];	701	Disease	Diabetic Neuropathies	Asymmetric Diabetic Proximal Motor Neuropathy;Diabetes mellitus with polyneuropathy;Diabetic Amyotrophy;Diabetic Asymmetric Polyneuropathy;Diabetic Autonomic Neuropathy;Diabetic autonomic neuropathy (disorder);Diabetic Mononeuropathy;Diabetic Mononeuropathy Simplex;Diabetic Neuralgia;Diabetic Neuropathies;diabetic neuropathy;Diabetic Neuropathy, Painful;Diabetic Polyneuropathy;Diabetic polyneurop…	Mesh_UI:D003929;Mesh_MN:C10.668.829.300;Mesh_MN:C19.246.099.937;DOID:11503;DOID:12785;DOID:9743;NCI:C26748;NCI:C27068;ICD9CM:250.6;ICD9CM:357.2;UMLS_CUI:C0011882;UMLS_CUI:C0271680;UMLS_CUI:C0271686;SNOMEDCT_US_2016_03_01:154683002;SNOMEDCT_US_2016_03_01:190349003;SNOMEDCT_US_2016_03_01:190353001;SNOMEDCT_US_2016_03_01:193182005;SNOMEDCT_US_2016_03_01:230572002;SNOMEDCT_US_2016_03_01:267472008;SNO…	495231	Protein	OPG	OCIF;OPG;Osteoclastogenesis inhibitory factor;Osteoprotegerin;TNFRSF11B;TR11B;Tumor necrosis factor receptor superfamily member 11B;op gamma;op-g;osteoclastogenesis-inhibitory factor;PDB5;TNF receptor superfamily member 11b;TR1;	SWISSPROT_AC:O00300;SWISSPROT_ID:TR11B_HUMAN;EMBL:AB002146;EMBL:AB008822;EMBL:AC107953;EMBL:AF134187;EMBL:AK223155;EMBL:AK313710;EMBL:AP004283;EMBL:AY466112;EMBL:BC030155;EMBL:U94332;RefSeq:NP_002537.3;ProteinModelPortal:O00300;STRING:9606.ENSP00000297350;SWISSPROT_AC_OLD:B2R9A8;SWISSPROT_AC_OLD:O60236;SWISSPROT_AC_OLD:Q53FX6;SWISSPROT_AC_OLD:Q9UHP4;SMR:O00300;GeneID:4982;KEGG:hsa:4982;eggNOG:ENO…
275895465	Diabetic Neuropathies -- OPRM1	association	Pubmed central 2013:3609597;	Moreover, they show for the first time in vivo that enhanced Rab7-dependent lysosomal targeting and degradation of <b>MOR</b> during <b>diabetic neuropathy</b> contribute to the downregulation of peripheral sensory neuron MOR.[Pubmed central 2013:3609597];	701	Disease	Diabetic Neuropathies	Asymmetric Diabetic Proximal Motor Neuropathy;Diabetes mellitus with polyneuropathy;Diabetic Amyotrophy;Diabetic Asymmetric Polyneuropathy;Diabetic Autonomic Neuropathy;Diabetic autonomic neuropathy (disorder);Diabetic Mononeuropathy;Diabetic Mononeuropathy Simplex;Diabetic Neuralgia;Diabetic Neuropathies;diabetic neuropathy;Diabetic Neuropathy, Painful;Diabetic Polyneuropathy;Diabetic polyneurop…	Mesh_UI:D003929;Mesh_MN:C10.668.829.300;Mesh_MN:C19.246.099.937;DOID:11503;DOID:12785;DOID:9743;NCI:C26748;NCI:C27068;ICD9CM:250.6;ICD9CM:357.2;UMLS_CUI:C0011882;UMLS_CUI:C0271680;UMLS_CUI:C0271686;SNOMEDCT_US_2016_03_01:154683002;SNOMEDCT_US_2016_03_01:190349003;SNOMEDCT_US_2016_03_01:190353001;SNOMEDCT_US_2016_03_01:193182005;SNOMEDCT_US_2016_03_01:230572002;SNOMEDCT_US_2016_03_01:267472008;SNO…	294034	Protein	OPRM1	hMOP;M-OR-1;MOP;MOR-1;MOR1;Mu opiate receptor;Mu opioid receptor;Mu-type opioid receptor;OPRM;OPRM1;LMOR;mop-type;MOR;mor 1;mor-i;mor-type;mu 1 opioid receptor;mu 1-opioid receptor;mu opioid-receptor;mu receptor opioid;mu subtype opiate receptor;mu type opioid receptor;mu- opioid receptor;mu--opioid receptor;mu-1 opioid receptor;mu-opiate receptor;mu-opiate-receptor;mu-opioid-receptor;mu-receptor…	SWISSPROT_AC:P35372;SWISSPROT_ID:OPRM_HUMAN;EMBL:AF153500;EMBL:AK313901;EMBL:AL132774;EMBL:AL136444;EMBL:AL445220;EMBL:AY036622;EMBL:AY036623;EMBL:AY195733;EMBL:AY225404;EMBL:AY292290;EMBL:AY292291;EMBL:AY309001;EMBL:AY309005;EMBL:AY309006;EMBL:AY309007;EMBL:AY309008;EMBL:AY309009;EMBL:AY364230;EMBL:AY364890;EMBL:AY521028;EMBL:AY587764;EMBL:BC074927;EMBL:CH471051;EMBL:EU340241;EMBL:EU340242;EMBL:…
275895592	Diabetic Neuropathies -- OPRM1	association	Pubmed central 2013:3609597;	Moreover, they show for the first time in vivo that enhanced Rab7-dependent lysosomal targeting and degradation of <b>MOR</b> during <b>diabetic neuropathy</b> contribute to the downregulation of peripheral sensory neuron MOR.[Pubmed central 2013:3609597];	701	Disease	Diabetic Neuropathies	Asymmetric Diabetic Proximal Motor Neuropathy;Diabetes mellitus with polyneuropathy;Diabetic Amyotrophy;Diabetic Asymmetric Polyneuropathy;Diabetic Autonomic Neuropathy;Diabetic autonomic neuropathy (disorder);Diabetic Mononeuropathy;Diabetic Mononeuropathy Simplex;Diabetic Neuralgia;Diabetic Neuropathies;diabetic neuropathy;Diabetic Neuropathy, Painful;Diabetic Polyneuropathy;Diabetic polyneurop…	Mesh_UI:D003929;Mesh_MN:C10.668.829.300;Mesh_MN:C19.246.099.937;DOID:11503;DOID:12785;DOID:9743;NCI:C26748;NCI:C27068;ICD9CM:250.6;ICD9CM:357.2;UMLS_CUI:C0011882;UMLS_CUI:C0271680;UMLS_CUI:C0271686;SNOMEDCT_US_2016_03_01:154683002;SNOMEDCT_US_2016_03_01:190349003;SNOMEDCT_US_2016_03_01:190353001;SNOMEDCT_US_2016_03_01:193182005;SNOMEDCT_US_2016_03_01:230572002;SNOMEDCT_US_2016_03_01:267472008;SNO…	4343803	Gene	OPRM1	LMOR;M-OR-1;MOP;MOR;MOR1;opioid receptor mu 1;OPRM;OPRM1;hMOP;mop-type;mor 1;MOR-1;mor-i;mor-type;mu 1 opioid receptor;mu 1-opioid receptor;Mu opiate receptor;Mu opioid receptor;mu opioid-receptor;mu receptor opioid;mu subtype opiate receptor;mu type opioid receptor;mu- opioid receptor;mu--opioid receptor;mu-1 opioid receptor;mu-opiate receptor;mu-opiate-receptor;mu-opioid-receptor;mu-receptor op…	SWISSPROT_AC:P35372;SWISSPROT_ID:OPRM_HUMAN;GeneID:4988;Ensembl:ENSG00000112038;HGNC:HGNC:8156;MIM:600018;Vega:OTTHUMG00000015870;protein_accession:AAA20580.1;protein_accession:AAA73958.1;protein_accession:AAB60354.1;protein_accession:AAC51877.1;protein_accession:AAC51878.1;protein_accession:AAD44318.1;protein_accession:AAH74927.1;protein_accession:AAK74189.1;protein_accession:AAK74190.1;protein_…
42277463	Diabetic Neuropathies -- PALM	association	Pubmed 2014:24691236;	Can <b>palm</b> stimulation differentiate <b>diabetic polyneuropathy</b> from carpal tunnel syndrome?[Pubmed 2014:24691236];The SCVwp was significantly lower than the <b>SCVpf</b> in <b>DPN</b> patients, implying the frequent presence of subclinical lesion at the carpal tunnel.[Pubmed 2014:24691236];	701	Disease	Diabetic Neuropathies	Asymmetric Diabetic Proximal Motor Neuropathy;Diabetes mellitus with polyneuropathy;Diabetic Amyotrophy;Diabetic Asymmetric Polyneuropathy;Diabetic Autonomic Neuropathy;Diabetic autonomic neuropathy (disorder);Diabetic Mononeuropathy;Diabetic Mononeuropathy Simplex;Diabetic Neuralgia;Diabetic Neuropathies;diabetic neuropathy;Diabetic Neuropathy, Painful;Diabetic Polyneuropathy;Diabetic polyneurop…	Mesh_UI:D003929;Mesh_MN:C10.668.829.300;Mesh_MN:C19.246.099.937;DOID:11503;DOID:12785;DOID:9743;NCI:C26748;NCI:C27068;ICD9CM:250.6;ICD9CM:357.2;UMLS_CUI:C0011882;UMLS_CUI:C0271680;UMLS_CUI:C0271686;SNOMEDCT_US_2016_03_01:154683002;SNOMEDCT_US_2016_03_01:190349003;SNOMEDCT_US_2016_03_01:190353001;SNOMEDCT_US_2016_03_01:193182005;SNOMEDCT_US_2016_03_01:230572002;SNOMEDCT_US_2016_03_01:267472008;SNO…	4343859	Gene	PALM	PALM;paralemmin;KIAA0270;palm-type;paralemmin 1;Paralemmin-1;	SWISSPROT_AC:O75781;SWISSPROT_ID:PALM_HUMAN;GeneID:5064;Ensembl:ENSG00000099864;HGNC:HGNC:8594;MIM:608134;Vega:OTTHUMG00000181785;protein_accession:AAC62429.1;protein_accession:AAH32449.1;protein_accession:ADQ31814.1;protein_accession:BAA13400.1;protein_accession:BAG37611.1;protein_accession:BAG51135.1;protein_accession:BAH13135.1;protein_accession:BAH13424.1;protein_accession:CAA76151.1;protein_…
282306116	Diabetic Neuropathies -- PCK1	association	Pubmed central 2016:5134881;	PCK1 encodes phosphoenolpyruvate carboxykinase 1 protein, which is a key enzyme in gluconeogenesis.[37] Findings of this study indicate that PPARG, SCD, CD36, and <b>PCK1</b> might participate in progression of <b>diabetic neuropathy</b>, partly by regulating AMPK and PPAR signaling pathways.[Pubmed central 2016:5134881];	701	Disease	Diabetic Neuropathies	Asymmetric Diabetic Proximal Motor Neuropathy;Diabetes mellitus with polyneuropathy;Diabetic Amyotrophy;Diabetic Asymmetric Polyneuropathy;Diabetic Autonomic Neuropathy;Diabetic autonomic neuropathy (disorder);Diabetic Mononeuropathy;Diabetic Mononeuropathy Simplex;Diabetic Neuralgia;Diabetic Neuropathies;diabetic neuropathy;Diabetic Neuropathy, Painful;Diabetic Polyneuropathy;Diabetic polyneurop…	Mesh_UI:D003929;Mesh_MN:C10.668.829.300;Mesh_MN:C19.246.099.937;DOID:11503;DOID:12785;DOID:9743;NCI:C26748;NCI:C27068;ICD9CM:250.6;ICD9CM:357.2;UMLS_CUI:C0011882;UMLS_CUI:C0271680;UMLS_CUI:C0271686;SNOMEDCT_US_2016_03_01:154683002;SNOMEDCT_US_2016_03_01:190349003;SNOMEDCT_US_2016_03_01:190353001;SNOMEDCT_US_2016_03_01:193182005;SNOMEDCT_US_2016_03_01:230572002;SNOMEDCT_US_2016_03_01:267472008;SNO…	303564	Protein	PCK1	EC 4.1.1.32;PCK1;PCKGC;PEPCK-C;PEPCK1;Phosphoenolpyruvate carboxykinase, cytosolic [GTP];PEPCKC;phosphoenolpyruvate carboxykinase 1;phosphoenolpyruvate carboxykinase-1;phosphoenolpyruvate carboxykinase1;phosphoenolpyruvate-carboxykinase 1;	SWISSPROT_AC:P35558;SWISSPROT_ID:PCKGC_HUMAN;EMBL:AK290802;EMBL:AK300072;EMBL:AL035541;EMBL:AY794987;EMBL:BC023978;EMBL:CH471077;EMBL:L05144;EMBL:L12760;EMBL:U31519;RefSeq:NP_002582.3;ProteinModelPortal:P35558;STRING:9606.ENSP00000319814;SWISSPROT_AC_OLD:A8K437;SWISSPROT_AC_OLD:B4DT64;SWISSPROT_AC_OLD:Q8TCA3;SWISSPROT_AC_OLD:Q9UJD2;SMR:P35558;GeneID:5105;KEGG:hsa:5105;PIR:A45746;eggNOG:COG1274;eg…
282306260	Diabetic Neuropathies -- PCK1	association	Pubmed central 2016:5134881;	PCK1 encodes phosphoenolpyruvate carboxykinase 1 protein, which is a key enzyme in gluconeogenesis.[37] Findings of this study indicate that PPARG, SCD, CD36, and <b>PCK1</b> might participate in progression of <b>diabetic neuropathy</b>, partly by regulating AMPK and PPAR signaling pathways.[Pubmed central 2016:5134881];	701	Disease	Diabetic Neuropathies	Asymmetric Diabetic Proximal Motor Neuropathy;Diabetes mellitus with polyneuropathy;Diabetic Amyotrophy;Diabetic Asymmetric Polyneuropathy;Diabetic Autonomic Neuropathy;Diabetic autonomic neuropathy (disorder);Diabetic Mononeuropathy;Diabetic Mononeuropathy Simplex;Diabetic Neuralgia;Diabetic Neuropathies;diabetic neuropathy;Diabetic Neuropathy, Painful;Diabetic Polyneuropathy;Diabetic polyneurop…	Mesh_UI:D003929;Mesh_MN:C10.668.829.300;Mesh_MN:C19.246.099.937;DOID:11503;DOID:12785;DOID:9743;NCI:C26748;NCI:C27068;ICD9CM:250.6;ICD9CM:357.2;UMLS_CUI:C0011882;UMLS_CUI:C0271680;UMLS_CUI:C0271686;SNOMEDCT_US_2016_03_01:154683002;SNOMEDCT_US_2016_03_01:190349003;SNOMEDCT_US_2016_03_01:190353001;SNOMEDCT_US_2016_03_01:193182005;SNOMEDCT_US_2016_03_01:230572002;SNOMEDCT_US_2016_03_01:267472008;SNO…	4343896	Gene	PCK1	PCK1;PEPCK-C;PEPCK1;PEPCKC;phosphoenolpyruvate carboxykinase 1;EC 4.1.1.32;PCKGC;Phosphoenolpyruvate carboxykinase, cytosolic [GTP];phosphoenolpyruvate carboxykinase-1;phosphoenolpyruvate carboxykinase1;phosphoenolpyruvate-carboxykinase 1;	SWISSPROT_AC:P35558;SWISSPROT_ID:PCKGC_HUMAN;GeneID:5105;Ensembl:ENSG00000124253;HGNC:HGNC:8724;MIM:614168;Vega:OTTHUMG00000032825;protein_accession:AAA02558.1;protein_accession:AAA60084.1;protein_accession:AAA91026.1;protein_accession:AAH23978.1;protein_accession:AAV50001.1;protein_accession:ABM84444.1;protein_accession:ABM87496.1;protein_accession:BAF83491.1;protein_accession:BAG61876.1;protein…
31828922	Diabetic Neuropathies -- AAT	association	Pubmed:12497307;	There was a significant increased of apha 1 antitrypsin with the evolution time of the disease in the patients with the mixt variant and a significant correlation between <b>alpha 1 antitrypsin</b> levels and age with <b>diabetic neuropathy</b>.[Pubmed:12497307];	701	Disease	Diabetic Neuropathies	Asymmetric Diabetic Proximal Motor Neuropathy;Diabetes mellitus with polyneuropathy;Diabetic Amyotrophy;Diabetic Asymmetric Polyneuropathy;Diabetic Autonomic Neuropathy;Diabetic autonomic neuropathy (disorder);Diabetic Mononeuropathy;Diabetic Mononeuropathy Simplex;Diabetic Neuralgia;Diabetic Neuropathies;diabetic neuropathy;Diabetic Neuropathy, Painful;Diabetic Polyneuropathy;Diabetic polyneurop…	Mesh_UI:D003929;Mesh_MN:C10.668.829.300;Mesh_MN:C19.246.099.937;DOID:11503;DOID:12785;DOID:9743;NCI:C26748;NCI:C27068;ICD9CM:250.6;ICD9CM:357.2;UMLS_CUI:C0011882;UMLS_CUI:C0271680;UMLS_CUI:C0271686;SNOMEDCT_US_2016_03_01:154683002;SNOMEDCT_US_2016_03_01:190349003;SNOMEDCT_US_2016_03_01:190353001;SNOMEDCT_US_2016_03_01:193182005;SNOMEDCT_US_2016_03_01:230572002;SNOMEDCT_US_2016_03_01:267472008;SNO…	2842	Protein	AAT	A1AT;AAT;Alpha-1 protease inhibitor;Alpha-1-antiproteinase;Alpha-1-antitrypsin;PI;Serpin A1;SERPINA1;a-1 antitrypsin;a-1-antitrypsin;a-1at;a-i antitrypsin;a1 antitrypsin;a1- antitrypsin;a1-antitrypsin;a1-protease inhibitor;A1A;alpha - 1 antitrypsin;alpha 1 -antitrypsin;alpha 1 -protease inhibitor;alpha 1 antiproteinase;alpha 1 antitrypsin;alpha 1 inhibitor of protease;alpha 1 protease inhibitor;a…	SWISSPROT_AC:P01009;SWISSPROT_ID:A1AT_HUMAN;EMBL:AF113676;EMBL:AF130068;EMBL:AK315637;EMBL:AM048838;EMBL:BC011991;EMBL:BC015642;EMBL:BT019455;EMBL:BX161449;EMBL:BX247968;EMBL:BX248002;EMBL:BX248257;EMBL:DQ682455;EMBL:J00064;EMBL:J00065;EMBL:J00066;EMBL:J00067;EMBL:J02619;EMBL:K01396;EMBL:K02212;EMBL:M11465;EMBL:M26123;EMBL:V00496;EMBL:X01683;EMBL:X02920;RefSeq:NP_000286.3;RefSeq:NP_001002235.1;Re…
31828954	Diabetic Neuropathies -- SERPINA1	association	Pubmed:12497307;	There was a significant increased of apha 1 antitrypsin with the evolution time of the disease in the patients with the mixt variant and a significant correlation between <b>alpha 1 antitrypsin</b> levels and age with <b>diabetic neuropathy</b>.[Pubmed:12497307];	701	Disease	Diabetic Neuropathies	Asymmetric Diabetic Proximal Motor Neuropathy;Diabetes mellitus with polyneuropathy;Diabetic Amyotrophy;Diabetic Asymmetric Polyneuropathy;Diabetic Autonomic Neuropathy;Diabetic autonomic neuropathy (disorder);Diabetic Mononeuropathy;Diabetic Mononeuropathy Simplex;Diabetic Neuralgia;Diabetic Neuropathies;diabetic neuropathy;Diabetic Neuropathy, Painful;Diabetic Polyneuropathy;Diabetic polyneurop…	Mesh_UI:D003929;Mesh_MN:C10.668.829.300;Mesh_MN:C19.246.099.937;DOID:11503;DOID:12785;DOID:9743;NCI:C26748;NCI:C27068;ICD9CM:250.6;ICD9CM:357.2;UMLS_CUI:C0011882;UMLS_CUI:C0271680;UMLS_CUI:C0271686;SNOMEDCT_US_2016_03_01:154683002;SNOMEDCT_US_2016_03_01:190349003;SNOMEDCT_US_2016_03_01:190353001;SNOMEDCT_US_2016_03_01:193182005;SNOMEDCT_US_2016_03_01:230572002;SNOMEDCT_US_2016_03_01:267472008;SNO…	4344025	Gene	SERPINA1	A1A;A1AT;AAT;alpha1AT;PI;PI1;PRO2275;serpin family A member 1;SERPINA1;a-1 antitrypsin;a-1-antitrypsin;a-1at;a-i antitrypsin;a1 antitrypsin;a1- antitrypsin;a1-antitrypsin;a1-protease inhibitor;alpha - 1 antitrypsin;alpha 1 -antitrypsin;alpha 1 -protease inhibitor;alpha 1 antiproteinase;alpha 1 antitrypsin;alpha 1 inhibitor of protease;alpha 1 protease inhibitor;alpha 1- antitrypsin;alpha 1--antit…	SWISSPROT_AC:P01009;SWISSPROT_ID:A1AT_HUMAN;GeneID:5265;Ensembl:ENSG00000197249;HGNC:HGNC:8941;MIM:107400;Vega:OTTHUMG00000150355;protein_accession:AAA51545.1;protein_accession:AAA51546.1;protein_accession:AAA51547.1;protein_accession:AAB59369.1;protein_accession:AAB59370.1;protein_accession:AAB59371.1;protein_accession:AAB59375.1;protein_accession:AAB59495.1;protein_accession:AAF15128.1;protein_…
34711300	Diabetic Neuropathies -- TPA	association	Pubmed 2007:17636064;	<b>tPA</b> expression is lower in <b>diabetic neuropathy</b> cases compared to controls in all regions, including epineurial (62.4 +/- 8.6% vs 91.0 +/- 1.6%, p &lt; 0.02) and endoneurial microvessels (51.7 +/- 7.1% vs 91.5 +/- 2.9%, p &lt; 0.001).[Pubmed 2007:17636064];Microvascular <b>tissue plasminogen activator</b> is reduced in <b>diabetic neuropathy</b>.[Pubmed 2007:17636064];	701	Disease	Diabetic Neuropathies	Asymmetric Diabetic Proximal Motor Neuropathy;Diabetes mellitus with polyneuropathy;Diabetic Amyotrophy;Diabetic Asymmetric Polyneuropathy;Diabetic Autonomic Neuropathy;Diabetic autonomic neuropathy (disorder);Diabetic Mononeuropathy;Diabetic Mononeuropathy Simplex;Diabetic Neuralgia;Diabetic Neuropathies;diabetic neuropathy;Diabetic Neuropathy, Painful;Diabetic Polyneuropathy;Diabetic polyneurop…	Mesh_UI:D003929;Mesh_MN:C10.668.829.300;Mesh_MN:C19.246.099.937;DOID:11503;DOID:12785;DOID:9743;NCI:C26748;NCI:C27068;ICD9CM:250.6;ICD9CM:357.2;UMLS_CUI:C0011882;UMLS_CUI:C0271680;UMLS_CUI:C0271686;SNOMEDCT_US_2016_03_01:154683002;SNOMEDCT_US_2016_03_01:190349003;SNOMEDCT_US_2016_03_01:190353001;SNOMEDCT_US_2016_03_01:193182005;SNOMEDCT_US_2016_03_01:230572002;SNOMEDCT_US_2016_03_01:267472008;SNO…	493753	Protein	TPA	Alteplase;EC 3.4.21.68;PLAT;Reteplase;t-PA;t-plasminogen activator;Tissue-type plasminogen activator;TPA;activator tissue plasminogen;activator tissue-type plasminogen;pa t;plasminogen activator - tissue-type;plasminogen activator of the tissue-type;plasminogen activator of tissue-type;plasminogen activator tissue;plasminogen activator, tissue type;plasminogen tissue activator;t- pa;t--pa;tissue …	SWISSPROT_AC:P00750;SWISSPROT_ID:TPA_HUMAN;EMBL:AF260825;EMBL:AK289387;EMBL:AK290575;EMBL:AK313342;EMBL:AY221101;EMBL:AY291060;EMBL:BC002795;EMBL:BC007231;EMBL:BC013968;EMBL:BC018636;EMBL:BC095403;EMBL:BT007060;EMBL:CH471080;EMBL:D01096;EMBL:K03021;EMBL:L00141;EMBL:L00142;EMBL:L00143;EMBL:L00144;EMBL:L00145;EMBL:L00146;EMBL:L00147;EMBL:L00148;EMBL:L00149;EMBL:L00150;EMBL:L00151;EMBL:L00153;EMBL:M…
281261635	Diabetic Neuropathies -- OCT	association	Pubmed central 2016:5595257;	Further study with more detailed quantification taking into account retinal and systemic confounding factors is required to fully understand the utility of quantifying retinal neuronal pathology using <b>OCT</b> in <b>diabetic neuropathy</b>.[Pubmed central 2016:5595257];	701	Disease	Diabetic Neuropathies	Asymmetric Diabetic Proximal Motor Neuropathy;Diabetes mellitus with polyneuropathy;Diabetic Amyotrophy;Diabetic Asymmetric Polyneuropathy;Diabetic Autonomic Neuropathy;Diabetic autonomic neuropathy (disorder);Diabetic Mononeuropathy;Diabetic Mononeuropathy Simplex;Diabetic Neuralgia;Diabetic Neuropathies;diabetic neuropathy;Diabetic Neuropathy, Painful;Diabetic Polyneuropathy;Diabetic polyneurop…	Mesh_UI:D003929;Mesh_MN:C10.668.829.300;Mesh_MN:C19.246.099.937;DOID:11503;DOID:12785;DOID:9743;NCI:C26748;NCI:C27068;ICD9CM:250.6;ICD9CM:357.2;UMLS_CUI:C0011882;UMLS_CUI:C0271680;UMLS_CUI:C0271686;SNOMEDCT_US_2016_03_01:154683002;SNOMEDCT_US_2016_03_01:190349003;SNOMEDCT_US_2016_03_01:190353001;SNOMEDCT_US_2016_03_01:193182005;SNOMEDCT_US_2016_03_01:230572002;SNOMEDCT_US_2016_03_01:267472008;SNO…	317029	Protein	OCT	KIAA0463;OCT;Plexin-A2;PLXA2;PLXN2;PLXNA2;Semaphorin receptor OCT;oct-subtype;oct-type;plexin A2;	SWISSPROT_AC:O75051;SWISSPROT_ID:PLXA2_HUMAN;EMBL:AB007932;EMBL:AL356275;EMBL:AL590138;EMBL:AY358496;EMBL:BC006193;EMBL:BC009343;EMBL:BC132676;EMBL:BC136530;EMBL:X87831;RefSeq:NP_079455.3;ProteinModelPortal:O75051;STRING:9606.ENSP00000356000;SWISSPROT_AC_OLD:A2RTX9;SWISSPROT_AC_OLD:B2RMX7;SWISSPROT_AC_OLD:Q6UX61;SWISSPROT_AC_OLD:Q96GN9;SWISSPROT_AC_OLD:Q9BRL1;SWISSPROT_AC_OLD:Q9UIW1;SMR:O75051;Ge…
281261689	Diabetic Neuropathies -- PLXNA2	association	Pubmed central 2016:5595257;	Further study with more detailed quantification taking into account retinal and systemic confounding factors is required to fully understand the utility of quantifying retinal neuronal pathology using <b>OCT</b> in <b>diabetic neuropathy</b>.[Pubmed central 2016:5595257];	701	Disease	Diabetic Neuropathies	Asymmetric Diabetic Proximal Motor Neuropathy;Diabetes mellitus with polyneuropathy;Diabetic Amyotrophy;Diabetic Asymmetric Polyneuropathy;Diabetic Autonomic Neuropathy;Diabetic autonomic neuropathy (disorder);Diabetic Mononeuropathy;Diabetic Mononeuropathy Simplex;Diabetic Neuralgia;Diabetic Neuropathies;diabetic neuropathy;Diabetic Neuropathy, Painful;Diabetic Polyneuropathy;Diabetic polyneurop…	Mesh_UI:D003929;Mesh_MN:C10.668.829.300;Mesh_MN:C19.246.099.937;DOID:11503;DOID:12785;DOID:9743;NCI:C26748;NCI:C27068;ICD9CM:250.6;ICD9CM:357.2;UMLS_CUI:C0011882;UMLS_CUI:C0271680;UMLS_CUI:C0271686;SNOMEDCT_US_2016_03_01:154683002;SNOMEDCT_US_2016_03_01:190349003;SNOMEDCT_US_2016_03_01:190353001;SNOMEDCT_US_2016_03_01:193182005;SNOMEDCT_US_2016_03_01:230572002;SNOMEDCT_US_2016_03_01:267472008;SNO…	4344114	Gene	PLXNA2	OCT;plexin A2;PLXN2;PLXNA2;KIAA0463;oct-subtype;oct-type;Plexin-A2;PLXA2;Semaphorin receptor OCT;	SWISSPROT_AC:O75051;SWISSPROT_ID:PLXA2_HUMAN;GeneID:5362;Ensembl:ENSG00000076356;HGNC:HGNC:9100;MIM:601054;Vega:OTTHUMG00000036564;protein_accession:AAH06193.2;protein_accession:AAH09343.2;protein_accession:AAI32677.2;protein_accession:AAI36531.1;protein_accession:AAQ88860.1;protein_accession:BAA32308.2;protein_accession:BAB13902.1;protein_accession:BAB70871.1;protein_accession:CAB57275.1;protein…
27581929	Diabetic Neuropathies -- POLG	association	Pubmed:19425506;	We have found that polymorphic marker T(-365)C of <b>POLG1</b> gene was associated with <b>DPN</b> in Russian patients with T1DM.[Pubmed:19425506];	701	Disease	Diabetic Neuropathies	Asymmetric Diabetic Proximal Motor Neuropathy;Diabetes mellitus with polyneuropathy;Diabetic Amyotrophy;Diabetic Asymmetric Polyneuropathy;Diabetic Autonomic Neuropathy;Diabetic autonomic neuropathy (disorder);Diabetic Mononeuropathy;Diabetic Mononeuropathy Simplex;Diabetic Neuralgia;Diabetic Neuropathies;diabetic neuropathy;Diabetic Neuropathy, Painful;Diabetic Polyneuropathy;Diabetic polyneurop…	Mesh_UI:D003929;Mesh_MN:C10.668.829.300;Mesh_MN:C19.246.099.937;DOID:11503;DOID:12785;DOID:9743;NCI:C26748;NCI:C27068;ICD9CM:250.6;ICD9CM:357.2;UMLS_CUI:C0011882;UMLS_CUI:C0271680;UMLS_CUI:C0271686;SNOMEDCT_US_2016_03_01:154683002;SNOMEDCT_US_2016_03_01:190349003;SNOMEDCT_US_2016_03_01:190353001;SNOMEDCT_US_2016_03_01:193182005;SNOMEDCT_US_2016_03_01:230572002;SNOMEDCT_US_2016_03_01:267472008;SNO…	4344152	Gene	POLG	DNA polymerase gamma, catalytic subunit;MDP1;MIRAS;MTDPS4A;MTDPS4B;PEO;POLG;POLG1;POLGA;SANDO;SCAE;catalytic subunit of mitochondrial dna polymerase;catalytic subunit of the mitochondrial dna polymerase;catalytic subunit of the mitochondrial dna-polymerase;DNA polymerase subunit gamma-1;DPOG1;EC 2.7.7.7;Mitochondrial DNA polymerase catalytic subunit;peo-type;polg-a;PolG-alpha;	SWISSPROT_AC:P54098;SWISSPROT_ID:DPOG1_HUMAN;GeneID:5428;Ensembl:ENSG00000140521;HGNC:HGNC:9179;MIM:174763;Vega:OTTHUMG00000149646;protein_accession:AAB18268.1;protein_accession:AAC50712.1;protein_accession:AAH42571.1;protein_accession:AAH50559.1;protein_accession:AAM77583.1;protein_accession:AAR32994.1;protein_accession:ABB89206.1;protein_accession:ABB89207.1;protein_accession:ADP90854.1;protein…
36149458	Diabetic Neuropathies -- POLG	association	Pubmed:19425506;	We have found that polymorphic marker T(-365)C of <b>POLG1</b> gene was associated with <b>DPN</b> in Russian patients with T1DM.[Pubmed:19425506];	701	Disease	Diabetic Neuropathies	Asymmetric Diabetic Proximal Motor Neuropathy;Diabetes mellitus with polyneuropathy;Diabetic Amyotrophy;Diabetic Asymmetric Polyneuropathy;Diabetic Autonomic Neuropathy;Diabetic autonomic neuropathy (disorder);Diabetic Mononeuropathy;Diabetic Mononeuropathy Simplex;Diabetic Neuralgia;Diabetic Neuropathies;diabetic neuropathy;Diabetic Neuropathy, Painful;Diabetic Polyneuropathy;Diabetic polyneurop…	Mesh_UI:D003929;Mesh_MN:C10.668.829.300;Mesh_MN:C19.246.099.937;DOID:11503;DOID:12785;DOID:9743;NCI:C26748;NCI:C27068;ICD9CM:250.6;ICD9CM:357.2;UMLS_CUI:C0011882;UMLS_CUI:C0271680;UMLS_CUI:C0271686;SNOMEDCT_US_2016_03_01:154683002;SNOMEDCT_US_2016_03_01:190349003;SNOMEDCT_US_2016_03_01:190353001;SNOMEDCT_US_2016_03_01:193182005;SNOMEDCT_US_2016_03_01:230572002;SNOMEDCT_US_2016_03_01:267472008;SNO…	108591	Protein	POLG	DNA polymerase subunit gamma-1;DPOG1;EC 2.7.7.7;MDP1;Mitochondrial DNA polymerase catalytic subunit;POLG;PolG-alpha;POLG1;POLGA;catalytic subunit of mitochondrial dna polymerase;catalytic subunit of the mitochondrial dna polymerase;catalytic subunit of the mitochondrial dna-polymerase;DNA polymerase gamma, catalytic subunit;MIRAS;MTDPS4A;MTDPS4B;PEO;peo-type;polg-a;SANDO;SCAE;	SWISSPROT_AC:P54098;SWISSPROT_ID:DPOG1_HUMAN;EMBL:AF497906;EMBL:BC042571;EMBL:BC050559;EMBL:D84103;EMBL:U60325;EMBL:X98093;RefSeq:NP_001119603.1;RefSeq:NP_002684.1;ProteinModelPortal:P54098;STRING:9606.ENSP00000268124;SWISSPROT_AC_OLD:Q8NFM2;SWISSPROT_AC_OLD:Q92515;SMR:P54098;GeneID:5428;KEGG:hsa:5428;PIR:G02750;eggNOG:COG0749;eggNOG:KOG3657;UniGene:Hs.706868;GO:GO:0002020;GO:GO:0003677;GO:GO:000…
277331149	Diabetic Neuropathies -- ERK2	association	Pubmed central 2017:5723675;	The increase in p-ERK in the dorsal horn is consistent with spinal <b>ERK</b> activation in animal models of painful <b>diabetic neuropathy</b> with elevated circulating MG, including streptozotocin administration (Daulhac et al., 2006; Tsuda et al., 2008; Huang et al., 2016), db/db mice (Tsuda et al., 2008; Bierhaus et al., 2012; Dauch et al., 2012; Xu et al., 2014), and ZDF rats (Griggs et al.,…	701	Disease	Diabetic Neuropathies	Asymmetric Diabetic Proximal Motor Neuropathy;Diabetes mellitus with polyneuropathy;Diabetic Amyotrophy;Diabetic Asymmetric Polyneuropathy;Diabetic Autonomic Neuropathy;Diabetic autonomic neuropathy (disorder);Diabetic Mononeuropathy;Diabetic Mononeuropathy Simplex;Diabetic Neuralgia;Diabetic Neuropathies;diabetic neuropathy;Diabetic Neuropathy, Painful;Diabetic Polyneuropathy;Diabetic polyneurop…	Mesh_UI:D003929;Mesh_MN:C10.668.829.300;Mesh_MN:C19.246.099.937;DOID:11503;DOID:12785;DOID:9743;NCI:C26748;NCI:C27068;ICD9CM:250.6;ICD9CM:357.2;UMLS_CUI:C0011882;UMLS_CUI:C0271680;UMLS_CUI:C0271686;SNOMEDCT_US_2016_03_01:154683002;SNOMEDCT_US_2016_03_01:190349003;SNOMEDCT_US_2016_03_01:190353001;SNOMEDCT_US_2016_03_01:193182005;SNOMEDCT_US_2016_03_01:230572002;SNOMEDCT_US_2016_03_01:267472008;SNO…	246960	Protein	ERK2	EC 2.7.11.24;ERK-2;ERK2;ERT1;Extracellular signal-regulated kinase 2;MAP kinase 1;MAP kinase 2;MAP kinase isoform p42;MAPK 1;MAPK 2;MAPK1;Mitogen-activated protein kinase 1;Mitogen-activated protein kinase 2;MK01;p42-MAPK;PRKM1;PRKM2;ERK;erk 2;erk ii;erk-type;erk2-type;ert 1;extracellular signal regulated kinase 2;extracellular signal regulated kinase-2;extracellular signal regulated-kinase-2;ext…	SWISSPROT_AC:P28482;SWISSPROT_ID:MK01_HUMAN;EMBL:AP000553;EMBL:AP000554;EMBL:AP000555;EMBL:BC017832;EMBL:DQ399292;EMBL:M84489;EMBL:Z11694;EMBL:Z11695;RefSeq:NP_002736.3;RefSeq:NP_620407.1;ProteinModelPortal:P28482;STRING:9606.ENSP00000215832;SWISSPROT_AC_OLD:A8CZ64;SMR:P28482;GeneID:5594;KEGG:hsa:5594;PIR:JQ1400;eggNOG:ENOG410XNY0;eggNOG:KOG0660;UniGene:Hs.431850;GO:GO:0000165;GO:GO:0000187;GO:GO…
282874423	Diabetic Neuropathies -- COX-2	association	Pubmed central 2010:2881061;	Kellogg et al reported increased COX2 expression in DRG of STZ rats, a model of type 1 diabetes and suggested potential roles of <b>COX2</b> in the mediation of <b>diabetic neuropathy</b>, which is consistent with our findings [38].[Pubmed central 2010:2881061];	701	Disease	Diabetic Neuropathies	Asymmetric Diabetic Proximal Motor Neuropathy;Diabetes mellitus with polyneuropathy;Diabetic Amyotrophy;Diabetic Asymmetric Polyneuropathy;Diabetic Autonomic Neuropathy;Diabetic autonomic neuropathy (disorder);Diabetic Mononeuropathy;Diabetic Mononeuropathy Simplex;Diabetic Neuralgia;Diabetic Neuropathies;diabetic neuropathy;Diabetic Neuropathy, Painful;Diabetic Polyneuropathy;Diabetic polyneurop…	Mesh_UI:D003929;Mesh_MN:C10.668.829.300;Mesh_MN:C19.246.099.937;DOID:11503;DOID:12785;DOID:9743;NCI:C26748;NCI:C27068;ICD9CM:250.6;ICD9CM:357.2;UMLS_CUI:C0011882;UMLS_CUI:C0271680;UMLS_CUI:C0271686;SNOMEDCT_US_2016_03_01:154683002;SNOMEDCT_US_2016_03_01:190349003;SNOMEDCT_US_2016_03_01:190353001;SNOMEDCT_US_2016_03_01:193182005;SNOMEDCT_US_2016_03_01:230572002;SNOMEDCT_US_2016_03_01:267472008;SNO…	310247	Protein	COX-2	COX-2;COX2;Cyclooxygenase-2;EC 1.14.99.1;PGH synthase 2;PGH2;PGHS-2;PHS II;Prostaglandin G/H synthase 2;Prostaglandin H2 synthase 2;Prostaglandin-endoperoxide synthase 2;PTGS2;cox - 2;cox -2;cox 2;cox ii;cox type 2;cox type-2;cox- 2;cox-2--an;cox-2-type;cyclooxygenase -2;cyclooxygenase -ii;cyclooxygenase 2;cyclooxygenase 2-an;cyclooxygenase ii;cyclooxygenase isoform 2;cyclooxygenase isoform-2;cyc…	SWISSPROT_AC:P35354;SWISSPROT_ID:PGH2_HUMAN;EMBL:AK292167;EMBL:AL033533;EMBL:AY229989;EMBL:AY382629;EMBL:AY462100;EMBL:BC013734;EMBL:CH471067;EMBL:D28235;EMBL:L15326;EMBL:M90100;EMBL:U04636;RefSeq:NP_000954.1;ProteinModelPortal:P35354;STRING:9606.ENSP00000356438;SWISSPROT_AC_OLD:A8K802;SWISSPROT_AC_OLD:Q16876;SMR:P35354;GeneID:5743;KEGG:hsa:5743;PIR:A46150;eggNOG:ENOG410XPZ3;eggNOG:KOG2408;UniGen…
282874687	Diabetic Neuropathies -- PTGS2	association	Pubmed central 2010:2881061;	Kellogg et al reported increased COX2 expression in DRG of STZ rats, a model of type 1 diabetes and suggested potential roles of <b>COX2</b> in the mediation of <b>diabetic neuropathy</b>, which is consistent with our findings [38].[Pubmed central 2010:2881061];	701	Disease	Diabetic Neuropathies	Asymmetric Diabetic Proximal Motor Neuropathy;Diabetes mellitus with polyneuropathy;Diabetic Amyotrophy;Diabetic Asymmetric Polyneuropathy;Diabetic Autonomic Neuropathy;Diabetic autonomic neuropathy (disorder);Diabetic Mononeuropathy;Diabetic Mononeuropathy Simplex;Diabetic Neuralgia;Diabetic Neuropathies;diabetic neuropathy;Diabetic Neuropathy, Painful;Diabetic Polyneuropathy;Diabetic polyneurop…	Mesh_UI:D003929;Mesh_MN:C10.668.829.300;Mesh_MN:C19.246.099.937;DOID:11503;DOID:12785;DOID:9743;NCI:C26748;NCI:C27068;ICD9CM:250.6;ICD9CM:357.2;UMLS_CUI:C0011882;UMLS_CUI:C0271680;UMLS_CUI:C0271686;SNOMEDCT_US_2016_03_01:154683002;SNOMEDCT_US_2016_03_01:190349003;SNOMEDCT_US_2016_03_01:190353001;SNOMEDCT_US_2016_03_01:193182005;SNOMEDCT_US_2016_03_01:230572002;SNOMEDCT_US_2016_03_01:267472008;SNO…	4344429	Gene	PTGS2	COX-2;COX2;GRIPGHS;hCox-2;PGG/HS;PGHS-2;PHS-2;prostaglandin-endoperoxide synthase 2;PTGS2;cox - 2;cox -2;cox 2;cox ii;cox type 2;cox type-2;cox- 2;cox-2--an;cox-2-type;cyclooxygenase -2;cyclooxygenase -ii;cyclooxygenase 2;cyclooxygenase 2-an;cyclooxygenase ii;cyclooxygenase isoform 2;cyclooxygenase isoform-2;cyclooxygenase of type 2;cyclooxygenase type 2;cyclooxygenase type ii;cyclooxygenase type…	SWISSPROT_AC:P35354;SWISSPROT_ID:PGH2_HUMAN;GeneID:5743;Ensembl:ENSG00000073756;HGNC:HGNC:9605;MIM:600262;Vega:OTTHUMG00000035473;protein_accession:AAA35803.1;protein_accession:AAA57317.1;protein_accession:AAA58433.1;protein_accession:AAD14842.1;protein_accession:AAF85977.1;protein_accession:AAH13734.1;protein_accession:AAN52932.1;protein_accession:AAN87129.1;protein_accession:AAO38056.1;protein_…
32998780	Diabetic Neuropathies -- PTS	association	Pubmed 2005:15796044;	We concluded D, F types were the typical thermographic features of the toes of <b>pts</b> with <b>diabetic autonomic neuropathy</b>.[Pubmed 2005:15796044];	701	Disease	Diabetic Neuropathies	Asymmetric Diabetic Proximal Motor Neuropathy;Diabetes mellitus with polyneuropathy;Diabetic Amyotrophy;Diabetic Asymmetric Polyneuropathy;Diabetic Autonomic Neuropathy;Diabetic autonomic neuropathy (disorder);Diabetic Mononeuropathy;Diabetic Mononeuropathy Simplex;Diabetic Neuralgia;Diabetic Neuropathies;diabetic neuropathy;Diabetic Neuropathy, Painful;Diabetic Polyneuropathy;Diabetic polyneurop…	Mesh_UI:D003929;Mesh_MN:C10.668.829.300;Mesh_MN:C19.246.099.937;DOID:11503;DOID:12785;DOID:9743;NCI:C26748;NCI:C27068;ICD9CM:250.6;ICD9CM:357.2;UMLS_CUI:C0011882;UMLS_CUI:C0271680;UMLS_CUI:C0271686;SNOMEDCT_US_2016_03_01:154683002;SNOMEDCT_US_2016_03_01:190349003;SNOMEDCT_US_2016_03_01:190353001;SNOMEDCT_US_2016_03_01:193182005;SNOMEDCT_US_2016_03_01:230572002;SNOMEDCT_US_2016_03_01:267472008;SNO…	340276	Protein	PTS	6-pyruvoyl tetrahydrobiopterin synthase;EC 4.2.3.12;PTP synthase;PTPS;PTS;6- pyruvoyltetrahydropterin synthase;6-pyruvoyl- tetrahydrobiopterin synthase;6-pyruvoyl-tetrahydrobiopterin synthase;6-pyruvoyltetrahydropterin synthase;pts-type;	SWISSPROT_AC:Q03393;SWISSPROT_ID:PTPS_HUMAN;EMBL:AB042297;EMBL:BC009686;EMBL:BC018029;EMBL:CH471065;EMBL:D17400;EMBL:D25234;EMBL:EF445018;EMBL:L76259;EMBL:M97655;EMBL:U63380;EMBL:U63381;EMBL:U63382;EMBL:U63383;RefSeq:NP_000308.1;ProteinModelPortal:Q03393;STRING:9606.ENSP00000280362;SWISSPROT_AC_OLD:B0YJ87;SWISSPROT_AC_OLD:Q8WVG8;SMR:Q03393;GeneID:5805;KEGG:hsa:5805;PIR:JC1405;eggNOG:COG0720;eggNO…
32998860	Diabetic Neuropathies -- PTS	association	Pubmed 2005:15796044;	We concluded D, F types were the typical thermographic features of the toes of <b>pts</b> with <b>diabetic autonomic neuropathy</b>.[Pubmed 2005:15796044];	701	Disease	Diabetic Neuropathies	Asymmetric Diabetic Proximal Motor Neuropathy;Diabetes mellitus with polyneuropathy;Diabetic Amyotrophy;Diabetic Asymmetric Polyneuropathy;Diabetic Autonomic Neuropathy;Diabetic autonomic neuropathy (disorder);Diabetic Mononeuropathy;Diabetic Mononeuropathy Simplex;Diabetic Neuralgia;Diabetic Neuropathies;diabetic neuropathy;Diabetic Neuropathy, Painful;Diabetic Polyneuropathy;Diabetic polyneurop…	Mesh_UI:D003929;Mesh_MN:C10.668.829.300;Mesh_MN:C19.246.099.937;DOID:11503;DOID:12785;DOID:9743;NCI:C26748;NCI:C27068;ICD9CM:250.6;ICD9CM:357.2;UMLS_CUI:C0011882;UMLS_CUI:C0271680;UMLS_CUI:C0271686;SNOMEDCT_US_2016_03_01:154683002;SNOMEDCT_US_2016_03_01:190349003;SNOMEDCT_US_2016_03_01:190353001;SNOMEDCT_US_2016_03_01:193182005;SNOMEDCT_US_2016_03_01:230572002;SNOMEDCT_US_2016_03_01:267472008;SNO…	4344476	Gene	PTS	6-pyruvoyltetrahydropterin synthase;PTPS;PTS;6- pyruvoyltetrahydropterin synthase;6-pyruvoyl tetrahydrobiopterin synthase;6-pyruvoyl- tetrahydrobiopterin synthase;6-pyruvoyl-tetrahydrobiopterin synthase;EC 4.2.3.12;PTP synthase;pts-type;	SWISSPROT_AC:Q03393;SWISSPROT_ID:PTPS_HUMAN;GeneID:5805;Ensembl:ENSG00000150787;HGNC:HGNC:9689;MIM:612719;Vega:OTTHUMG00000167167;protein_accession:AAA51541.1;protein_accession:AAB64229.1;protein_accession:AAC16970.1;protein_accession:AAH09686.1;protein_accession:AAH18029.1;protein_accession:ABM81887.1;protein_accession:ABM85059.1;protein_accession:ACA06065.1;protein_accession:BAA04224.1;protein_…
94179948	Diabetic Neuropathies -- TSG-14	association	Pubmed 2016:27212074;	High Plasma <b>Pentraxin 3</b> Levels in <b>Diabetic Polyneuropathy</b> Patients with Nociceptive Pain.[Pubmed 2016:27212074];	701	Disease	Diabetic Neuropathies	Asymmetric Diabetic Proximal Motor Neuropathy;Diabetes mellitus with polyneuropathy;Diabetic Amyotrophy;Diabetic Asymmetric Polyneuropathy;Diabetic Autonomic Neuropathy;Diabetic autonomic neuropathy (disorder);Diabetic Mononeuropathy;Diabetic Mononeuropathy Simplex;Diabetic Neuralgia;Diabetic Neuropathies;diabetic neuropathy;Diabetic Neuropathy, Painful;Diabetic Polyneuropathy;Diabetic polyneurop…	Mesh_UI:D003929;Mesh_MN:C10.668.829.300;Mesh_MN:C19.246.099.937;DOID:11503;DOID:12785;DOID:9743;NCI:C26748;NCI:C27068;ICD9CM:250.6;ICD9CM:357.2;UMLS_CUI:C0011882;UMLS_CUI:C0271680;UMLS_CUI:C0271686;SNOMEDCT_US_2016_03_01:154683002;SNOMEDCT_US_2016_03_01:190349003;SNOMEDCT_US_2016_03_01:190353001;SNOMEDCT_US_2016_03_01:193182005;SNOMEDCT_US_2016_03_01:230572002;SNOMEDCT_US_2016_03_01:267472008;SNO…	340481	Protein	TSG-14	Pentaxin-related protein PTX3;Pentraxin-related protein PTX3;PTX3;TNF alpha-induced protein 5;TNFAIP5;TSG-14;TSG14;Tumor necrosis factor alpha-induced protein 5;Tumor necrosis factor-inducible gene 14 protein;pentraxin 3;pentraxin- 3;	SWISSPROT_AC:P26022;SWISSPROT_ID:PTX3_HUMAN;EMBL:AC020630;EMBL:AK312705;EMBL:BC039733;EMBL:CH471052;EMBL:DQ207368;EMBL:M31166;EMBL:X63053;EMBL:X63613;RefSeq:NP_002843.2;ProteinModelPortal:P26022;STRING:9606.ENSP00000295927;SWISSPROT_AC_OLD:B2R6T6;SWISSPROT_AC_OLD:Q38M82;SMR:P26022;GeneID:5806;KEGG:hsa:5806;PIR:A44323;eggNOG:ENOG410IHCT;eggNOG:ENOG410XRG6;UniGene:Hs.591286;GO:GO:0001849;GO:GO:0001…
94179971	Diabetic Neuropathies -- PTX3	association	Pubmed 2016:27212074;	High Plasma <b>Pentraxin 3</b> Levels in <b>Diabetic Polyneuropathy</b> Patients with Nociceptive Pain.[Pubmed 2016:27212074];	701	Disease	Diabetic Neuropathies	Asymmetric Diabetic Proximal Motor Neuropathy;Diabetes mellitus with polyneuropathy;Diabetic Amyotrophy;Diabetic Asymmetric Polyneuropathy;Diabetic Autonomic Neuropathy;Diabetic autonomic neuropathy (disorder);Diabetic Mononeuropathy;Diabetic Mononeuropathy Simplex;Diabetic Neuralgia;Diabetic Neuropathies;diabetic neuropathy;Diabetic Neuropathy, Painful;Diabetic Polyneuropathy;Diabetic polyneurop…	Mesh_UI:D003929;Mesh_MN:C10.668.829.300;Mesh_MN:C19.246.099.937;DOID:11503;DOID:12785;DOID:9743;NCI:C26748;NCI:C27068;ICD9CM:250.6;ICD9CM:357.2;UMLS_CUI:C0011882;UMLS_CUI:C0271680;UMLS_CUI:C0271686;SNOMEDCT_US_2016_03_01:154683002;SNOMEDCT_US_2016_03_01:190349003;SNOMEDCT_US_2016_03_01:190353001;SNOMEDCT_US_2016_03_01:193182005;SNOMEDCT_US_2016_03_01:230572002;SNOMEDCT_US_2016_03_01:267472008;SNO…	4344478	Gene	PTX3	pentraxin 3;PTX3;TNFAIP5;TSG-14;Pentaxin-related protein PTX3;pentraxin- 3;Pentraxin-related protein PTX3;TNF alpha-induced protein 5;TSG14;Tumor necrosis factor alpha-induced protein 5;Tumor necrosis factor-inducible gene 14 protein;	SWISSPROT_AC:P26022;SWISSPROT_ID:PTX3_HUMAN;GeneID:5806;Ensembl:ENSG00000163661;HGNC:HGNC:9692;MIM:602492;Vega:OTTHUMG00000158750;protein_accession:AAA61234.1;protein_accession:AAH39733.1;protein_accession:ABA64467.1;protein_accession:BAG35583.1;protein_accession:CAA44778.1;protein_accession:CAA45158.1;protein_accession:EAW78708.1;protein_accession:NP_002843.2;protein_accession:P26022.3;protein_g…
287790848	Diabetic Neuropathies -- Ribosome-binding protein 1	association	Pubmed central 2017:5300160;	There was a trend of shortening of the mean <b>RRP</b> in later <b>diabetic neuropathy</b> (G2+3 group: 3.36Ã‚Â±0.12 ms).[Pubmed central 2017:5300160];There was a trend of shortening of the mean <b>RRP</b> in later <b>diabetic neuropathy</b> (G2+3 group: 3.36±0.12 ms).[Pubmed central 2017:5300160];	701	Disease	Diabetic Neuropathies	Asymmetric Diabetic Proximal Motor Neuropathy;Diabetes mellitus with polyneuropathy;Diabetic Amyotrophy;Diabetic Asymmetric Polyneuropathy;Diabetic Autonomic Neuropathy;Diabetic autonomic neuropathy (disorder);Diabetic Mononeuropathy;Diabetic Mononeuropathy Simplex;Diabetic Neuralgia;Diabetic Neuropathies;diabetic neuropathy;Diabetic Neuropathy, Painful;Diabetic Polyneuropathy;Diabetic polyneurop…	Mesh_UI:D003929;Mesh_MN:C10.668.829.300;Mesh_MN:C19.246.099.937;DOID:11503;DOID:12785;DOID:9743;NCI:C26748;NCI:C27068;ICD9CM:250.6;ICD9CM:357.2;UMLS_CUI:C0011882;UMLS_CUI:C0271680;UMLS_CUI:C0271686;SNOMEDCT_US_2016_03_01:154683002;SNOMEDCT_US_2016_03_01:190349003;SNOMEDCT_US_2016_03_01:190353001;SNOMEDCT_US_2016_03_01:193182005;SNOMEDCT_US_2016_03_01:230572002;SNOMEDCT_US_2016_03_01:267472008;SNO…	413935	Protein	Ribosome-binding protein 1	180 kDa ribosome receptor homolog;ES/130-related protein;KIAA1398;Ribosome receptor protein;Ribosome-binding protein 1;RRBP1;RRp;es/ 130;ES/130;ES130;hES;hes-type;ribosome binding protein 1;	SWISSPROT_AC:Q9P2E9;SWISSPROT_ID:RRBP1_HUMAN;EMBL:AB037819;EMBL:AF006751;EMBL:AF007575;EMBL:AL132765;EMBL:AL833822;EMBL:BC000099;RefSeq:NP_001036041.1;RefSeq:NP_004578.2;ProteinModelPortal:Q9P2E9;STRING:9606.ENSP00000354045;SWISSPROT_AC_OLD:A2A2S6;SWISSPROT_AC_OLD:A6NCN6;SWISSPROT_AC_OLD:O75300;SWISSPROT_AC_OLD:O75301;SWISSPROT_AC_OLD:Q5W165;SWISSPROT_AC_OLD:Q96SB2;SWISSPROT_AC_OLD:Q9BWP1;SWISSPR…
287790934	Diabetic Neuropathies -- RRBP1	association	Pubmed central 2017:5300160;	There was a trend of shortening of the mean <b>RRP</b> in later <b>diabetic neuropathy</b> (G2+3 group: 3.36Ã‚Â±0.12 ms).[Pubmed central 2017:5300160];There was a trend of shortening of the mean <b>RRP</b> in later <b>diabetic neuropathy</b> (G2+3 group: 3.36±0.12 ms).[Pubmed central 2017:5300160];	701	Disease	Diabetic Neuropathies	Asymmetric Diabetic Proximal Motor Neuropathy;Diabetes mellitus with polyneuropathy;Diabetic Amyotrophy;Diabetic Asymmetric Polyneuropathy;Diabetic Autonomic Neuropathy;Diabetic autonomic neuropathy (disorder);Diabetic Mononeuropathy;Diabetic Mononeuropathy Simplex;Diabetic Neuralgia;Diabetic Neuropathies;diabetic neuropathy;Diabetic Neuropathy, Painful;Diabetic Polyneuropathy;Diabetic polyneurop…	Mesh_UI:D003929;Mesh_MN:C10.668.829.300;Mesh_MN:C19.246.099.937;DOID:11503;DOID:12785;DOID:9743;NCI:C26748;NCI:C27068;ICD9CM:250.6;ICD9CM:357.2;UMLS_CUI:C0011882;UMLS_CUI:C0271680;UMLS_CUI:C0271686;SNOMEDCT_US_2016_03_01:154683002;SNOMEDCT_US_2016_03_01:190349003;SNOMEDCT_US_2016_03_01:190353001;SNOMEDCT_US_2016_03_01:193182005;SNOMEDCT_US_2016_03_01:230572002;SNOMEDCT_US_2016_03_01:267472008;SNO…	4344824	Gene	RRBP1	ES/130;ES130;hES;ribosome binding protein 1;RRBP1;RRp;180 kDa ribosome receptor homolog;es/ 130;ES/130-related protein;hes-type;KIAA1398;Ribosome receptor protein;Ribosome-binding protein 1;	SWISSPROT_AC:Q9P2E9;SWISSPROT_ID:RRBP1_HUMAN;GeneID:6238;Ensembl:ENSG00000125844;HGNC:HGNC:10448;MIM:601418;Vega:OTTHUMG00000031945;protein_accession:AAC25977.1;protein_accession:AAC25978.1;protein_accession:AAH00099.4;protein_accession:AAH09700.1;protein_accession:AAI08742.1;protein_accession:AAI28578.1;protein_accession:AAI28579.1;protein_accession:BAA92636.2;protein_accession:BAF73807.2;protei…
43996147	Diabetic Neuropathies -- SCN3A	association	Pubmed 2015:26101954;	Here, we hypothesized that viral-mediated knockdown of <b>Nav1.3</b> in painful <b>diabetic neuropathy</b> would reduce neuropathic pain.[Pubmed 2015:26101954];	701	Disease	Diabetic Neuropathies	Asymmetric Diabetic Proximal Motor Neuropathy;Diabetes mellitus with polyneuropathy;Diabetic Amyotrophy;Diabetic Asymmetric Polyneuropathy;Diabetic Autonomic Neuropathy;Diabetic autonomic neuropathy (disorder);Diabetic Mononeuropathy;Diabetic Mononeuropathy Simplex;Diabetic Neuralgia;Diabetic Neuropathies;diabetic neuropathy;Diabetic Neuropathy, Painful;Diabetic Polyneuropathy;Diabetic polyneurop…	Mesh_UI:D003929;Mesh_MN:C10.668.829.300;Mesh_MN:C19.246.099.937;DOID:11503;DOID:12785;DOID:9743;NCI:C26748;NCI:C27068;ICD9CM:250.6;ICD9CM:357.2;UMLS_CUI:C0011882;UMLS_CUI:C0271680;UMLS_CUI:C0271686;SNOMEDCT_US_2016_03_01:154683002;SNOMEDCT_US_2016_03_01:190349003;SNOMEDCT_US_2016_03_01:190353001;SNOMEDCT_US_2016_03_01:193182005;SNOMEDCT_US_2016_03_01:230572002;SNOMEDCT_US_2016_03_01:267472008;SNO…	443503	Protein	SCN3A	KIAA1356;NAC3;SCN3A;Sodium channel protein brain III subunit alpha;Sodium channel protein type 3 subunit alpha;Sodium channel protein type III subunit alpha;Voltage-gated sodium channel subtype III;Voltage-gated sodium channel subunit alpha Nav1.3;nav 1.3;Nav1.3;sodium voltage-gated channel alpha subunit 3;voltage-gated sodium channel iii;	SWISSPROT_AC:Q9NY46;SWISSPROT_ID:SCN3A_HUMAN;EMBL:AB037777;EMBL:AC013463;EMBL:AF035685;EMBL:AF035686;EMBL:AF225987;EMBL:AF239921;EMBL:AF330118;EMBL:AF330119;EMBL:AF330120;EMBL:AF330121;EMBL:AF330122;EMBL:AF330123;EMBL:AF330124;EMBL:AF330125;EMBL:AF330126;EMBL:AF330127;EMBL:AF330128;EMBL:AF330129;EMBL:AF330130;EMBL:AF330131;EMBL:AF330132;EMBL:AF330133;EMBL:AF330134;EMBL:AF330135;EMBL:AJ251507;EMBL…
43996215	Diabetic Neuropathies -- SCN3A	association	Pubmed 2015:26101954;	Here, we hypothesized that viral-mediated knockdown of <b>Nav1.3</b> in painful <b>diabetic neuropathy</b> would reduce neuropathic pain.[Pubmed 2015:26101954];	701	Disease	Diabetic Neuropathies	Asymmetric Diabetic Proximal Motor Neuropathy;Diabetes mellitus with polyneuropathy;Diabetic Amyotrophy;Diabetic Asymmetric Polyneuropathy;Diabetic Autonomic Neuropathy;Diabetic autonomic neuropathy (disorder);Diabetic Mononeuropathy;Diabetic Mononeuropathy Simplex;Diabetic Neuralgia;Diabetic Neuropathies;diabetic neuropathy;Diabetic Neuropathy, Painful;Diabetic Polyneuropathy;Diabetic polyneurop…	Mesh_UI:D003929;Mesh_MN:C10.668.829.300;Mesh_MN:C19.246.099.937;DOID:11503;DOID:12785;DOID:9743;NCI:C26748;NCI:C27068;ICD9CM:250.6;ICD9CM:357.2;UMLS_CUI:C0011882;UMLS_CUI:C0271680;UMLS_CUI:C0271686;SNOMEDCT_US_2016_03_01:154683002;SNOMEDCT_US_2016_03_01:190349003;SNOMEDCT_US_2016_03_01:190353001;SNOMEDCT_US_2016_03_01:193182005;SNOMEDCT_US_2016_03_01:230572002;SNOMEDCT_US_2016_03_01:267472008;SNO…	4344897	Gene	SCN3A	NAC3;Nav1.3;SCN3A;sodium voltage-gated channel alpha subunit 3;KIAA1356;nav 1.3;Sodium channel protein brain III subunit alpha;Sodium channel protein type 3 subunit alpha;Sodium channel protein type III subunit alpha;voltage-gated sodium channel iii;Voltage-gated sodium channel subtype III;Voltage-gated sodium channel subunit alpha Nav1.3;	SWISSPROT_AC:Q9NY46;SWISSPROT_ID:SCN3A_HUMAN;GeneID:6328;Ensembl:ENSG00000153253;HGNC:HGNC:10590;MIM:182391;Vega:OTTHUMG00000044171;protein_accession:AAB30530.1;protein_accession:AAC29514.1;protein_accession:AAC29515.1;protein_accession:AAF44690.1;protein_accession:AAG53414.1;protein_accession:AAG53415.1;protein_accession:AAK00218.1;protein_accession:AAK00219.1;protein_accession:AAY15072.1;protei…
273254517	Diabetic Neuropathies -- MED	association	Pubmed central 2007:1941742;	One study did evaluate <b>Nav1.6</b> expression in an experimental painful <b>diabetic neuropathy</b> rat model and found increased mRNA and protein levels in sensory neurons thus implicating the involvement of this isoform in the generation of altered neuronal activity in this pain condition [9].[Pubmed central 2007:1941742];	701	Disease	Diabetic Neuropathies	Asymmetric Diabetic Proximal Motor Neuropathy;Diabetes mellitus with polyneuropathy;Diabetic Amyotrophy;Diabetic Asymmetric Polyneuropathy;Diabetic Autonomic Neuropathy;Diabetic autonomic neuropathy (disorder);Diabetic Mononeuropathy;Diabetic Mononeuropathy Simplex;Diabetic Neuralgia;Diabetic Neuropathies;diabetic neuropathy;Diabetic Neuropathy, Painful;Diabetic Polyneuropathy;Diabetic polyneurop…	Mesh_UI:D003929;Mesh_MN:C10.668.829.300;Mesh_MN:C19.246.099.937;DOID:11503;DOID:12785;DOID:9743;NCI:C26748;NCI:C27068;ICD9CM:250.6;ICD9CM:357.2;UMLS_CUI:C0011882;UMLS_CUI:C0271680;UMLS_CUI:C0271686;SNOMEDCT_US_2016_03_01:154683002;SNOMEDCT_US_2016_03_01:190349003;SNOMEDCT_US_2016_03_01:190353001;SNOMEDCT_US_2016_03_01:193182005;SNOMEDCT_US_2016_03_01:230572002;SNOMEDCT_US_2016_03_01:267472008;SNO…	443524	Protein	MED	MED;SCN8A;Sodium channel protein type 8 subunit alpha;Sodium channel protein type VIII subunit alpha;Voltage-gated sodium channel subunit alpha Nav1.6;BFIS5;CERIII;CIAT;EIEE13;med-type;NaCh6;nav 1.6;Nav1.6;nav1.6-type;pn 4;pn-4;PN4;sodium voltage-gated channel alpha subunit 8;	SWISSPROT_AC:Q9UQD0;SWISSPROT_ID:SCN8A_HUMAN;EMBL:AB027567;EMBL:AC013421;EMBL:AC025097;EMBL:AC068987;EMBL:AC140060;EMBL:AF049618;EMBL:AF050711;EMBL:AF050712;EMBL:AF050713;EMBL:AF050714;EMBL:AF050715;EMBL:AF050716;EMBL:AF050717;EMBL:AF050718;EMBL:AF050719;EMBL:AF050720;EMBL:AF050721;EMBL:AF050722;EMBL:AF050723;EMBL:AF050724;EMBL:AF050725;EMBL:AF050726;EMBL:AF050727;EMBL:AF050728;EMBL:AF050729;EMBL…
273254578	Diabetic Neuropathies -- SCN8A	association	Pubmed central 2007:1941742;	One study did evaluate <b>Nav1.6</b> expression in an experimental painful <b>diabetic neuropathy</b> rat model and found increased mRNA and protein levels in sensory neurons thus implicating the involvement of this isoform in the generation of altered neuronal activity in this pain condition [9].[Pubmed central 2007:1941742];	701	Disease	Diabetic Neuropathies	Asymmetric Diabetic Proximal Motor Neuropathy;Diabetes mellitus with polyneuropathy;Diabetic Amyotrophy;Diabetic Asymmetric Polyneuropathy;Diabetic Autonomic Neuropathy;Diabetic autonomic neuropathy (disorder);Diabetic Mononeuropathy;Diabetic Mononeuropathy Simplex;Diabetic Neuralgia;Diabetic Neuropathies;diabetic neuropathy;Diabetic Neuropathy, Painful;Diabetic Polyneuropathy;Diabetic polyneurop…	Mesh_UI:D003929;Mesh_MN:C10.668.829.300;Mesh_MN:C19.246.099.937;DOID:11503;DOID:12785;DOID:9743;NCI:C26748;NCI:C27068;ICD9CM:250.6;ICD9CM:357.2;UMLS_CUI:C0011882;UMLS_CUI:C0271680;UMLS_CUI:C0271686;SNOMEDCT_US_2016_03_01:154683002;SNOMEDCT_US_2016_03_01:190349003;SNOMEDCT_US_2016_03_01:190353001;SNOMEDCT_US_2016_03_01:193182005;SNOMEDCT_US_2016_03_01:230572002;SNOMEDCT_US_2016_03_01:267472008;SNO…	4344900	Gene	SCN8A	BFIS5;CERIII;CIAT;EIEE13;MED;NaCh6;Nav1.6;PN4;SCN8A;sodium voltage-gated channel alpha subunit 8;med-type;nav 1.6;nav1.6-type;pn 4;pn-4;Sodium channel protein type 8 subunit alpha;Sodium channel protein type VIII subunit alpha;Voltage-gated sodium channel subunit alpha Nav1.6;	SWISSPROT_AC:Q9UQD0;SWISSPROT_ID:SCN8A_HUMAN;GeneID:6334;Ensembl:ENSG00000196876;HGNC:HGNC:10596;MIM:600702;Vega:OTTHUMG00000169490;protein_accession:AAD15789.1;protein_accession:AAD20439.1;protein_accession:AAF35390.1;protein_accession:AAS89685.1;protein_accession:AAS89692.1;protein_accession:AAT85830.1;protein_accession:AAT85831.1;protein_accession:AAT85832.1;protein_accession:ACM63162.1;protei…
280504101	Diabetic Neuropathies -- SCN9A	association	Pubmed central 2015:4863530;	On the other hand, although several reports have indicated that animals with painful diabetic neuropathy exhibited an increase in protein levels of Nav1.7 sodium channel in DRG compared to lean controls with no pain,32Ã¢Â€Â“34 no previous study has indicated that <b>Nav1.7</b> sodium-channel blockade has a therapeutic effect against painful <b>diabetic neuropathy</b>.[Pubmed central 2015:4863530]…	701	Disease	Diabetic Neuropathies	Asymmetric Diabetic Proximal Motor Neuropathy;Diabetes mellitus with polyneuropathy;Diabetic Amyotrophy;Diabetic Asymmetric Polyneuropathy;Diabetic Autonomic Neuropathy;Diabetic autonomic neuropathy (disorder);Diabetic Mononeuropathy;Diabetic Mononeuropathy Simplex;Diabetic Neuralgia;Diabetic Neuropathies;diabetic neuropathy;Diabetic Neuropathy, Painful;Diabetic Polyneuropathy;Diabetic polyneurop…	Mesh_UI:D003929;Mesh_MN:C10.668.829.300;Mesh_MN:C19.246.099.937;DOID:11503;DOID:12785;DOID:9743;NCI:C26748;NCI:C27068;ICD9CM:250.6;ICD9CM:357.2;UMLS_CUI:C0011882;UMLS_CUI:C0271680;UMLS_CUI:C0271686;SNOMEDCT_US_2016_03_01:154683002;SNOMEDCT_US_2016_03_01:190349003;SNOMEDCT_US_2016_03_01:190353001;SNOMEDCT_US_2016_03_01:193182005;SNOMEDCT_US_2016_03_01:230572002;SNOMEDCT_US_2016_03_01:267472008;SNO…	443527	Protein	SCN9A	hNE-Na;NENA;Neuroendocrine sodium channel;Peripheral sodium channel 1;PN1;SCN9A;Sodium channel protein type 9 subunit alpha;Sodium channel protein type IX subunit alpha;Voltage-gated sodium channel subunit alpha Nav1.7;eth a;ETHA;FEB3B;GEFSP7;HSAN2D;na-ne;nav 1.7;Nav1.7;NE-NA;SFNP;sodium voltage-gated channel alpha subunit 9;	SWISSPROT_AC:Q15858;SWISSPROT_ID:SCN9A_HUMAN;EMBL:AC074101;EMBL:AC107082;EMBL:AC108146;EMBL:AJ310882;EMBL:AJ310883;EMBL:AJ310897;EMBL:AJ580918;EMBL:AJ580919;EMBL:AY682084;EMBL:AY682085;EMBL:AY682086;EMBL:DQ857292;EMBL:X82835;RefSeq:NP_002968.1;RefSeq:XP_005246814.1;RefSeq:XP_011509918.1;RefSeq:XP_011509919.1;RefSeq:XP_011509920.1;ProteinModelPortal:Q15858;STRING:9606.ENSP00000386306;SWISSPROT_AC_…
280504242	Diabetic Neuropathies -- SCN9A	association	Pubmed central 2015:4863530;	On the other hand, although several reports have indicated that animals with painful diabetic neuropathy exhibited an increase in protein levels of Nav1.7 sodium channel in DRG compared to lean controls with no pain,32Ã¢Â€Â“34 no previous study has indicated that <b>Nav1.7</b> sodium-channel blockade has a therapeutic effect against painful <b>diabetic neuropathy</b>.[Pubmed central 2015:4863530]…	701	Disease	Diabetic Neuropathies	Asymmetric Diabetic Proximal Motor Neuropathy;Diabetes mellitus with polyneuropathy;Diabetic Amyotrophy;Diabetic Asymmetric Polyneuropathy;Diabetic Autonomic Neuropathy;Diabetic autonomic neuropathy (disorder);Diabetic Mononeuropathy;Diabetic Mononeuropathy Simplex;Diabetic Neuralgia;Diabetic Neuropathies;diabetic neuropathy;Diabetic Neuropathy, Painful;Diabetic Polyneuropathy;Diabetic polyneurop…	Mesh_UI:D003929;Mesh_MN:C10.668.829.300;Mesh_MN:C19.246.099.937;DOID:11503;DOID:12785;DOID:9743;NCI:C26748;NCI:C27068;ICD9CM:250.6;ICD9CM:357.2;UMLS_CUI:C0011882;UMLS_CUI:C0271680;UMLS_CUI:C0271686;SNOMEDCT_US_2016_03_01:154683002;SNOMEDCT_US_2016_03_01:190349003;SNOMEDCT_US_2016_03_01:190353001;SNOMEDCT_US_2016_03_01:193182005;SNOMEDCT_US_2016_03_01:230572002;SNOMEDCT_US_2016_03_01:267472008;SNO…	4344901	Gene	SCN9A	ETHA;FEB3B;GEFSP7;HSAN2D;Nav1.7;NE-NA;NENA;PN1;SCN9A;SFNP;sodium voltage-gated channel alpha subunit 9;eth a;hNE-Na;na-ne;nav 1.7;Neuroendocrine sodium channel;Peripheral sodium channel 1;Sodium channel protein type 9 subunit alpha;Sodium channel protein type IX subunit alpha;Voltage-gated sodium channel subunit alpha Nav1.7;	SWISSPROT_AC:Q15858;SWISSPROT_ID:SCN9A_HUMAN;GeneID:6335;Ensembl:ENSG00000169432;HGNC:HGNC:10597;MIM:603415;Vega:OTTHUMG00000154044;protein_accession:AAT85833.1;protein_accession:AAT85834.1;protein_accession:AAT85835.1;protein_accession:AAY14794.1;protein_accession:AAZ77737.1;protein_accession:ABI51981.1;protein_accession:CAA58042.1;protein_accession:CAC84537.1;protein_accession:CAC84550.1;protei…
280256638	Diabetic Neuropathies -- CXCL12	association	Pubmed central 2015:4350880;	The results of our studies suggest an important role for CXCL1, CXCL5, CXCL9, and <b>CXCL12</b> in STZ-induced <b>diabetic neuropathy</b>.[Pubmed central 2015:4350880];	701	Disease	Diabetic Neuropathies	Asymmetric Diabetic Proximal Motor Neuropathy;Diabetes mellitus with polyneuropathy;Diabetic Amyotrophy;Diabetic Asymmetric Polyneuropathy;Diabetic Autonomic Neuropathy;Diabetic autonomic neuropathy (disorder);Diabetic Mononeuropathy;Diabetic Mononeuropathy Simplex;Diabetic Neuralgia;Diabetic Neuropathies;diabetic neuropathy;Diabetic Neuropathy, Painful;Diabetic Polyneuropathy;Diabetic polyneurop…	Mesh_UI:D003929;Mesh_MN:C10.668.829.300;Mesh_MN:C19.246.099.937;DOID:11503;DOID:12785;DOID:9743;NCI:C26748;NCI:C27068;ICD9CM:250.6;ICD9CM:357.2;UMLS_CUI:C0011882;UMLS_CUI:C0271680;UMLS_CUI:C0271686;SNOMEDCT_US_2016_03_01:154683002;SNOMEDCT_US_2016_03_01:190349003;SNOMEDCT_US_2016_03_01:190353001;SNOMEDCT_US_2016_03_01:193182005;SNOMEDCT_US_2016_03_01:230572002;SNOMEDCT_US_2016_03_01:267472008;SNO…	444570	Protein	CXCL12	C-X-C motif chemokine 12;CXCL12;hIRH;hSDF-1;Intercrine reduced in hepatomas;IRH;PBSF;Pre-B cell growth-stimulating factor;SDF-1;SDF1;SDF1A;SDF1B;Stromal cell-derived factor 1;C-X-C motif chemokine ligand 12;c-x-c motif ligand 12 chemokine;chemokine c-x-c motif ligand 12;chemokine c-x-c motif-ligand-12;cxcl 12;cxcl-12;cxcl1-2;pre-b cell growth stimulating factor;pre-b-cell growth stimulating facto…	SWISSPROT_AC:P48061;SWISSPROT_ID:SDF1_HUMAN;EMBL:AK292628;EMBL:AK311814;EMBL:AL137026;EMBL:AU120056;EMBL:AY644456;EMBL:AY802782;EMBL:AY874118;EMBL:BC039893;EMBL:CH471160;EMBL:CR450283;EMBL:DQ345517;EMBL:DQ345518;EMBL:DQ345519;EMBL:DQ345520;EMBL:L36033;EMBL:L36034;EMBL:U16752;EMBL:U19495;RefSeq:NP_000600.1;RefSeq:NP_001029058.1;RefSeq:NP_001171605.1;RefSeq:NP_001264919.1;RefSeq:NP_954637.1;Protein…
280256748	Diabetic Neuropathies -- CXCL12	association	Pubmed central 2015:4350880;	The results of our studies suggest an important role for CXCL1, CXCL5, CXCL9, and <b>CXCL12</b> in STZ-induced <b>diabetic neuropathy</b>.[Pubmed central 2015:4350880];	701	Disease	Diabetic Neuropathies	Asymmetric Diabetic Proximal Motor Neuropathy;Diabetes mellitus with polyneuropathy;Diabetic Amyotrophy;Diabetic Asymmetric Polyneuropathy;Diabetic Autonomic Neuropathy;Diabetic autonomic neuropathy (disorder);Diabetic Mononeuropathy;Diabetic Mononeuropathy Simplex;Diabetic Neuralgia;Diabetic Neuropathies;diabetic neuropathy;Diabetic Neuropathy, Painful;Diabetic Polyneuropathy;Diabetic polyneurop…	Mesh_UI:D003929;Mesh_MN:C10.668.829.300;Mesh_MN:C19.246.099.937;DOID:11503;DOID:12785;DOID:9743;NCI:C26748;NCI:C27068;ICD9CM:250.6;ICD9CM:357.2;UMLS_CUI:C0011882;UMLS_CUI:C0271680;UMLS_CUI:C0271686;SNOMEDCT_US_2016_03_01:154683002;SNOMEDCT_US_2016_03_01:190349003;SNOMEDCT_US_2016_03_01:190353001;SNOMEDCT_US_2016_03_01:193182005;SNOMEDCT_US_2016_03_01:230572002;SNOMEDCT_US_2016_03_01:267472008;SNO…	4344947	Gene	CXCL12	C-X-C motif chemokine ligand 12;CXCL12;IRH;PBSF;SCYB12;SDF1;TLSF;TPAR1;C-X-C motif chemokine 12;c-x-c motif ligand 12 chemokine;chemokine c-x-c motif ligand 12;chemokine c-x-c motif-ligand-12;cxcl 12;cxcl-12;cxcl1-2;hIRH;hSDF-1;Intercrine reduced in hepatomas;pre-b cell growth stimulating factor;Pre-B cell growth-stimulating factor;pre-b-cell growth stimulating factor;pre-b-cell growth-stimulatin…	SWISSPROT_AC:P48061;SWISSPROT_ID:SDF1_HUMAN;GeneID:6387;Ensembl:ENSG00000107562;HGNC:HGNC:10672;MIM:600835;Vega:OTTHUMG00000018054;protein_accession:AAA97434.1;protein_accession:AAB39332.1;protein_accession:AAB39333.1;protein_accession:AAH39893.1;protein_accession:AAT76437.1;protein_accession:AAV49999.1;protein_accession:AAW82036.1;protein_accession:ABC69270.1;protein_accession:ABC69271.1;protein…
106880038	Diabetic Neuropathies -- SGK1	Involvement	Pubmed:16696316;		701	Disease	Diabetic Neuropathies	Asymmetric Diabetic Proximal Motor Neuropathy;Diabetes mellitus with polyneuropathy;Diabetic Amyotrophy;Diabetic Asymmetric Polyneuropathy;Diabetic Autonomic Neuropathy;Diabetic autonomic neuropathy (disorder);Diabetic Mononeuropathy;Diabetic Mononeuropathy Simplex;Diabetic Neuralgia;Diabetic Neuropathies;diabetic neuropathy;Diabetic Neuropathy, Painful;Diabetic Polyneuropathy;Diabetic polyneurop…	Mesh_UI:D003929;Mesh_MN:C10.668.829.300;Mesh_MN:C19.246.099.937;DOID:11503;DOID:12785;DOID:9743;NCI:C26748;NCI:C27068;ICD9CM:250.6;ICD9CM:357.2;UMLS_CUI:C0011882;UMLS_CUI:C0271680;UMLS_CUI:C0271686;SNOMEDCT_US_2016_03_01:154683002;SNOMEDCT_US_2016_03_01:190349003;SNOMEDCT_US_2016_03_01:190353001;SNOMEDCT_US_2016_03_01:193182005;SNOMEDCT_US_2016_03_01:230572002;SNOMEDCT_US_2016_03_01:267472008;SNO…	4344998	Gene	SGK1	serum/glucocorticoid regulated kinase 1;SGK;SGK1;EC 2.7.11.1;Serine/threonine-protein kinase Sgk1;serum/glucocorticoid regulated kinase-1;Serum/glucocorticoid-regulated kinase 1;serum/glucocorticoid-regulated kinase-1;serum/glucocorticoid-regulated kinase1;	SWISSPROT_AC:O00141;SWISSPROT_ID:SGK1_HUMAN;GeneID:6446;Ensembl:ENSG00000118515;HGNC:HGNC:10810;MIM:602958;Vega:OTTHUMG00000015613;protein_accession:AAD41091.1;protein_accession:AAH01263.1;protein_accession:AAN40971.1;protein_accession:ACD35864.1;protein_accession:AFJ04414.1;protein_accession:BAG51463.1;protein_accession:BAH11497.1;protein_accession:BAH12061.1;protein_accession:BAH12848.1;protein…
95535294	Diabetic Neuropathies -- STZ	association	Pubmed 2016:27331307;Pubmed central 2015:4488045;Pubmed central 2014:3912812;Pubmed central 2012:3382466;Pubmed central 2011:3236446;Pubmed central 2013:3830865;Pubmed central 1999:4531920;	<b>Diabetic neuropathy</b> was induced by <b>STZ</b>, and the tail-flick test was used to assess thermal hyperalgesia before and after (at 30, 60, and 120 min) drug administration.[Pubmed 2016:27331307];Experiments started 41Ã‚Â days after the last <b>STZ</b> injection to allow development of <b>diabetic neuropathy</b> [14].[Pubmed central 2015:4488045];Experiments started 41 days after the last …	701	Disease	Diabetic Neuropathies	Asymmetric Diabetic Proximal Motor Neuropathy;Diabetes mellitus with polyneuropathy;Diabetic Amyotrophy;Diabetic Asymmetric Polyneuropathy;Diabetic Autonomic Neuropathy;Diabetic autonomic neuropathy (disorder);Diabetic Mononeuropathy;Diabetic Mononeuropathy Simplex;Diabetic Neuralgia;Diabetic Neuropathies;diabetic neuropathy;Diabetic Neuropathy, Painful;Diabetic Polyneuropathy;Diabetic polyneurop…	Mesh_UI:D003929;Mesh_MN:C10.668.829.300;Mesh_MN:C19.246.099.937;DOID:11503;DOID:12785;DOID:9743;NCI:C26748;NCI:C27068;ICD9CM:250.6;ICD9CM:357.2;UMLS_CUI:C0011882;UMLS_CUI:C0271680;UMLS_CUI:C0271686;SNOMEDCT_US_2016_03_01:154683002;SNOMEDCT_US_2016_03_01:190349003;SNOMEDCT_US_2016_03_01:190353001;SNOMEDCT_US_2016_03_01:193182005;SNOMEDCT_US_2016_03_01:230572002;SNOMEDCT_US_2016_03_01:267472008;SNO…	450315	Protein	STZ	Alpha 2,3-sialyltransferase IV;Alpha 2,3-ST 4;Beta-galactoside alpha-2,3-sialyltransferase 4;CGS23;CMP-N-acetylneuraminate-beta-galactosamide-alpha-2,3-sialyltransferase 4;EC 2.4.99.-;Gal-beta-1,4-GalNAc-alpha-2,3-sialyltransferase;Gal-NAc6S;NANTA3;SAT-3;SIA4C;Sialyltransferase 4C;SIAT4-C;SIAT4C;ST-4;ST3Gal IV;ST3GAL4;ST3GalA.2;ST3GalIV;STZ;alpha 2,3-sialyltransferase-iv;alpha-2,3-sialyltransfera…	SWISSPROT_AC:Q11206;SWISSPROT_ID:SIA4C_HUMAN;EMBL:AF035249;EMBL:AF516603;EMBL:AF516604;EMBL:AK291577;EMBL:AP000806;EMBL:AP001318;EMBL:AY040826;EMBL:BC010645;EMBL:L23767;EMBL:X74570;RefSeq:NP_001241686.1;RefSeq:NP_001241687.1;RefSeq:NP_001241688.1;RefSeq:NP_006269.1;RefSeq:XP_016873623.1;ProteinModelPortal:Q11206;STRING:9606.ENSP00000227495;SWISSPROT_AC_OLD:A8K6B2;SWISSPROT_AC_OLD:O60497;SWISSPROT…
95535364	Diabetic Neuropathies -- ST3GAL4	association	Pubmed 2016:27331307;Pubmed central 2015:4488045;Pubmed central 2014:3912812;Pubmed central 2012:3382466;Pubmed central 2011:3236446;Pubmed central 2013:3830865;Pubmed central 1999:4531920;	<b>Diabetic neuropathy</b> was induced by <b>STZ</b>, and the tail-flick test was used to assess thermal hyperalgesia before and after (at 30, 60, and 120 min) drug administration.[Pubmed 2016:27331307];Experiments started 41Ã‚Â days after the last <b>STZ</b> injection to allow development of <b>diabetic neuropathy</b> [14].[Pubmed central 2015:4488045];Experiments started 41 days after the last …	701	Disease	Diabetic Neuropathies	Asymmetric Diabetic Proximal Motor Neuropathy;Diabetes mellitus with polyneuropathy;Diabetic Amyotrophy;Diabetic Asymmetric Polyneuropathy;Diabetic Autonomic Neuropathy;Diabetic autonomic neuropathy (disorder);Diabetic Mononeuropathy;Diabetic Mononeuropathy Simplex;Diabetic Neuralgia;Diabetic Neuropathies;diabetic neuropathy;Diabetic Neuropathy, Painful;Diabetic Polyneuropathy;Diabetic polyneurop…	Mesh_UI:D003929;Mesh_MN:C10.668.829.300;Mesh_MN:C19.246.099.937;DOID:11503;DOID:12785;DOID:9743;NCI:C26748;NCI:C27068;ICD9CM:250.6;ICD9CM:357.2;UMLS_CUI:C0011882;UMLS_CUI:C0271680;UMLS_CUI:C0271686;SNOMEDCT_US_2016_03_01:154683002;SNOMEDCT_US_2016_03_01:190349003;SNOMEDCT_US_2016_03_01:190353001;SNOMEDCT_US_2016_03_01:193182005;SNOMEDCT_US_2016_03_01:230572002;SNOMEDCT_US_2016_03_01:267472008;SNO…	4345030	Gene	ST3GAL4	CGS23;NANTA3;SAT3;SIAT4;SIAT4C;ST3 beta-galactoside alpha-2,3-sialyltransferase 4;ST3GAL4;ST3GalIV;STZ;Alpha 2,3-sialyltransferase IV;alpha 2,3-sialyltransferase-iv;Alpha 2,3-ST 4;alpha-2,3-sialyltransferase 4;Beta-galactoside alpha-2,3-sialyltransferase 4;CMP-N-acetylneuraminate-beta-galactosamide-alpha-2,3-sialyltransferase 4;EC 2.4.99.-;Gal-beta-1,4-GalNAc-alpha-2,3-sialyltransferase;Gal-NAc6S…	SWISSPROT_AC:Q11206;SWISSPROT_ID:SIA4C_HUMAN;GeneID:6484;Ensembl:ENSG00000110080;HGNC:HGNC:10864;MIM:104240;Vega:OTTHUMG00000165830;protein_accession:AAA16460.1;protein_accession:AAC14162.1;protein_accession:AAH10645.1;protein_accession:AAK93790.1;protein_accession:AAM66431.1;protein_accession:AAM66432.1;protein_accession:AAM66433.1;protein_accession:AAM81378.1;protein_accession:ACE86638.1;protei…
30101468	Diabetic Neuropathies -- GLUT5	association	Pubmed 1998:9756334;	These results suggest that overexpression of <b>GLUT 5</b> may be a trigger for <b>diabetic neuropathy</b>.[Pubmed 1998:9756334];	701	Disease	Diabetic Neuropathies	Asymmetric Diabetic Proximal Motor Neuropathy;Diabetes mellitus with polyneuropathy;Diabetic Amyotrophy;Diabetic Asymmetric Polyneuropathy;Diabetic Autonomic Neuropathy;Diabetic autonomic neuropathy (disorder);Diabetic Mononeuropathy;Diabetic Mononeuropathy Simplex;Diabetic Neuralgia;Diabetic Neuropathies;diabetic neuropathy;Diabetic Neuropathy, Painful;Diabetic Polyneuropathy;Diabetic polyneurop…	Mesh_UI:D003929;Mesh_MN:C10.668.829.300;Mesh_MN:C19.246.099.937;DOID:11503;DOID:12785;DOID:9743;NCI:C26748;NCI:C27068;ICD9CM:250.6;ICD9CM:357.2;UMLS_CUI:C0011882;UMLS_CUI:C0271680;UMLS_CUI:C0271686;SNOMEDCT_US_2016_03_01:154683002;SNOMEDCT_US_2016_03_01:190349003;SNOMEDCT_US_2016_03_01:190353001;SNOMEDCT_US_2016_03_01:193182005;SNOMEDCT_US_2016_03_01:230572002;SNOMEDCT_US_2016_03_01:267472008;SNO…	169348	Protein	GLUT5	Fructose transporter;Glucose transporter type 5, small intestine;GLUT-5;GLUT5;GTR5;SLC2A5;Solute carrier family 2, facilitated glucose transporter member 5;glut 5;glut5-type;solute carrier family 2 member 5;transporter of fructose;transporter of the fructose;	SWISSPROT_AC:P22732;SWISSPROT_ID:GTR5_HUMAN;EMBL:AK289849;EMBL:AK290398;EMBL:AL158048;EMBL:BC001692;EMBL:BC001820;EMBL:BC035878;EMBL:CH471130;EMBL:M55531;EMBL:U05344;EMBL:U11839;EMBL:U11840;EMBL:U11841;EMBL:U11842;EMBL:U11843;RefSeq:NP_001129057.1;RefSeq:NP_001315548.1;RefSeq:NP_003030.1;RefSeq:XP_005263548.1;RefSeq:XP_016857622.1;RefSeq:XP_016857623.1;RefSeq:XP_016857624.1;RefSeq:XP_016857625.1;…
30101534	Diabetic Neuropathies -- SLC2A5	association	Pubmed 1998:9756334;	These results suggest that overexpression of <b>GLUT 5</b> may be a trigger for <b>diabetic neuropathy</b>.[Pubmed 1998:9756334];	701	Disease	Diabetic Neuropathies	Asymmetric Diabetic Proximal Motor Neuropathy;Diabetes mellitus with polyneuropathy;Diabetic Amyotrophy;Diabetic Asymmetric Polyneuropathy;Diabetic Autonomic Neuropathy;Diabetic autonomic neuropathy (disorder);Diabetic Mononeuropathy;Diabetic Mononeuropathy Simplex;Diabetic Neuralgia;Diabetic Neuropathies;diabetic neuropathy;Diabetic Neuropathy, Painful;Diabetic Polyneuropathy;Diabetic polyneurop…	Mesh_UI:D003929;Mesh_MN:C10.668.829.300;Mesh_MN:C19.246.099.937;DOID:11503;DOID:12785;DOID:9743;NCI:C26748;NCI:C27068;ICD9CM:250.6;ICD9CM:357.2;UMLS_CUI:C0011882;UMLS_CUI:C0271680;UMLS_CUI:C0271686;SNOMEDCT_US_2016_03_01:154683002;SNOMEDCT_US_2016_03_01:190349003;SNOMEDCT_US_2016_03_01:190353001;SNOMEDCT_US_2016_03_01:193182005;SNOMEDCT_US_2016_03_01:230572002;SNOMEDCT_US_2016_03_01:267472008;SNO…	4345059	Gene	SLC2A5	GLUT-5;GLUT5;SLC2A5;solute carrier family 2 member 5;Fructose transporter;Glucose transporter type 5, small intestine;glut 5;glut5-type;GTR5;Solute carrier family 2, facilitated glucose transporter member 5;transporter of fructose;transporter of the fructose;	SWISSPROT_AC:P22732;SWISSPROT_ID:GTR5_HUMAN;GeneID:6518;Ensembl:ENSG00000142583;HGNC:HGNC:11010;MIM:138230;Vega:OTTHUMG00000001771;protein_accession:AAA52570.1;protein_accession:AAB60641.1;protein_accession:AAH01692.1;protein_accession:AAH01820.1;protein_accession:AAH35878.1;protein_accession:AAL87107.1;protein_accession:ABM83217.1;protein_accession:ABM86417.1;protein_accession:AEE60992.1;protein…
273050633	Diabetic Neuropathies -- SOD1	association	Pubmed central 2010:2988702;	To the best of our knowledge, no published study has investigated the role of <b>SOD1</b> in the onset and/or progression of <b>diabetic neuropathy</b>.[Pubmed central 2010:2988702];	701	Disease	Diabetic Neuropathies	Asymmetric Diabetic Proximal Motor Neuropathy;Diabetes mellitus with polyneuropathy;Diabetic Amyotrophy;Diabetic Asymmetric Polyneuropathy;Diabetic Autonomic Neuropathy;Diabetic autonomic neuropathy (disorder);Diabetic Mononeuropathy;Diabetic Mononeuropathy Simplex;Diabetic Neuralgia;Diabetic Neuropathies;diabetic neuropathy;Diabetic Neuropathy, Painful;Diabetic Polyneuropathy;Diabetic polyneurop…	Mesh_UI:D003929;Mesh_MN:C10.668.829.300;Mesh_MN:C19.246.099.937;DOID:11503;DOID:12785;DOID:9743;NCI:C26748;NCI:C27068;ICD9CM:250.6;ICD9CM:357.2;UMLS_CUI:C0011882;UMLS_CUI:C0271680;UMLS_CUI:C0271686;SNOMEDCT_US_2016_03_01:154683002;SNOMEDCT_US_2016_03_01:190349003;SNOMEDCT_US_2016_03_01:190353001;SNOMEDCT_US_2016_03_01:193182005;SNOMEDCT_US_2016_03_01:230572002;SNOMEDCT_US_2016_03_01:267472008;SNO…	454202	Protein	SOD1	EC 1.15.1.1;hSod1;SOD1;SODC;Superoxide dismutase 1;Superoxide dismutase [Cu-Zn];ALS;als--an;als-type;ALS1;HEL-S-44;homodimer;homodimer-type;hsod-1;ipo-a;IPOA;SOD;sod-isoform;sod-type;superoxide dismutase -1;superoxide dismutase 1, soluble;superoxide dismutase type 1;superoxide dismutase type i;superoxide dismutase type-1;superoxide dismutase-1;superoxide dismutase-i;superoxide dismutase-type 1;su…	SWISSPROT_AC:P00441;SWISSPROT_ID:SODC_HUMAN;EMBL:AK312116;EMBL:AP000253;EMBL:AY049787;EMBL:AY450286;EMBL:AY835629;EMBL:BC001034;EMBL:BT006676;EMBL:CH471079;EMBL:CR450355;EMBL:CR541742;EMBL:EF151142;EMBL:L44135;EMBL:L44136;EMBL:L44137;EMBL:L44139;EMBL:L44746;EMBL:L46374;EMBL:L46375;EMBL:X01780;EMBL:X01781;EMBL:X01782;EMBL:X01783;EMBL:X01784;EMBL:X02317;EMBL:X95228;RefSeq:NP_000445.1;ProteinModelPo…
273050821	Diabetic Neuropathies -- SOD1	association	Pubmed central 2010:2988702;	To the best of our knowledge, no published study has investigated the role of <b>SOD1</b> in the onset and/or progression of <b>diabetic neuropathy</b>.[Pubmed central 2010:2988702];	701	Disease	Diabetic Neuropathies	Asymmetric Diabetic Proximal Motor Neuropathy;Diabetes mellitus with polyneuropathy;Diabetic Amyotrophy;Diabetic Asymmetric Polyneuropathy;Diabetic Autonomic Neuropathy;Diabetic autonomic neuropathy (disorder);Diabetic Mononeuropathy;Diabetic Mononeuropathy Simplex;Diabetic Neuralgia;Diabetic Neuropathies;diabetic neuropathy;Diabetic Neuropathy, Painful;Diabetic Polyneuropathy;Diabetic polyneurop…	Mesh_UI:D003929;Mesh_MN:C10.668.829.300;Mesh_MN:C19.246.099.937;DOID:11503;DOID:12785;DOID:9743;NCI:C26748;NCI:C27068;ICD9CM:250.6;ICD9CM:357.2;UMLS_CUI:C0011882;UMLS_CUI:C0271680;UMLS_CUI:C0271686;SNOMEDCT_US_2016_03_01:154683002;SNOMEDCT_US_2016_03_01:190349003;SNOMEDCT_US_2016_03_01:190353001;SNOMEDCT_US_2016_03_01:193182005;SNOMEDCT_US_2016_03_01:230572002;SNOMEDCT_US_2016_03_01:267472008;SNO…	4345176	Gene	SOD1	ALS;ALS1;HEL-S-44;homodimer;hSod1;IPOA;SOD;SOD1;superoxide dismutase 1, soluble;als--an;als-type;EC 1.15.1.1;homodimer-type;hsod-1;ipo-a;sod-isoform;sod-type;SODC;superoxide dismutase -1;Superoxide dismutase 1;superoxide dismutase type 1;superoxide dismutase type i;superoxide dismutase type-1;Superoxide dismutase [Cu-Zn];superoxide dismutase-1;superoxide dismutase-i;superoxide dismutase-type 1;su…	SWISSPROT_AC:P00441;SWISSPROT_ID:SODC_HUMAN;GeneID:6647;Ensembl:ENSG00000142168;HGNC:HGNC:11179;MIM:147450;Vega:OTTHUMG00000084878;protein_accession:AAB05661.1;protein_accession:AAB05662.1;protein_accession:AAB59626.1;protein_accession:AAB59627.1;protein_accession:AAC41773.1;protein_accession:AAH01034.1;protein_accession:AAL15444.1;protein_accession:AAP35322.1;protein_accession:AAR21563.1;protein…
27551044	Diabetic Neuropathies -- SOD3	association	Pubmed 2003:14704872;	We examined polymorphic markers Ala(-9)Val in SOD2 gene and Arg213Gly in <b>SOD3</b> gene for possible relation to <b>DPN</b> in Russian type 1 diabetic patients.[Pubmed 2003:14704872];	701	Disease	Diabetic Neuropathies	Asymmetric Diabetic Proximal Motor Neuropathy;Diabetes mellitus with polyneuropathy;Diabetic Amyotrophy;Diabetic Asymmetric Polyneuropathy;Diabetic Autonomic Neuropathy;Diabetic autonomic neuropathy (disorder);Diabetic Mononeuropathy;Diabetic Mononeuropathy Simplex;Diabetic Neuralgia;Diabetic Neuropathies;diabetic neuropathy;Diabetic Neuropathy, Painful;Diabetic Polyneuropathy;Diabetic polyneurop…	Mesh_UI:D003929;Mesh_MN:C10.668.829.300;Mesh_MN:C19.246.099.937;DOID:11503;DOID:12785;DOID:9743;NCI:C26748;NCI:C27068;ICD9CM:250.6;ICD9CM:357.2;UMLS_CUI:C0011882;UMLS_CUI:C0271680;UMLS_CUI:C0271686;SNOMEDCT_US_2016_03_01:154683002;SNOMEDCT_US_2016_03_01:190349003;SNOMEDCT_US_2016_03_01:190353001;SNOMEDCT_US_2016_03_01:193182005;SNOMEDCT_US_2016_03_01:230572002;SNOMEDCT_US_2016_03_01:267472008;SNO…	4345179	Gene	SOD3	EC-SOD;SOD3;superoxide dismutase 3, extracellular;EC 1.15.1.1;ec sod;ec- sod;Extracellular superoxide dismutase [Cu-Zn];sod - ec;sod ec;SODE;	SWISSPROT_AC:P08294;SWISSPROT_ID:SODE_HUMAN;GeneID:6649;Ensembl:ENSG00000109610;HGNC:HGNC:11181;MIM:185490;Vega:OTTHUMG00000128565;protein_accession:AAA62278.1;protein_accession:AAA66000.1;protein_accession:AAB31336.1;protein_accession:AAH14418.1;protein_accession:AAV40827.1;protein_accession:ABM83012.1;protein_accession:ABM86206.1;protein_accession:AEE61085.1;protein_accession:BAG36654.1;protein…
32324321	Diabetic Neuropathies -- EC-SOD	association	Pubmed 2003:14704872;	We examined polymorphic markers Ala(-9)Val in SOD2 gene and Arg213Gly in <b>SOD3</b> gene for possible relation to <b>DPN</b> in Russian type 1 diabetic patients.[Pubmed 2003:14704872];	701	Disease	Diabetic Neuropathies	Asymmetric Diabetic Proximal Motor Neuropathy;Diabetes mellitus with polyneuropathy;Diabetic Amyotrophy;Diabetic Asymmetric Polyneuropathy;Diabetic Autonomic Neuropathy;Diabetic autonomic neuropathy (disorder);Diabetic Mononeuropathy;Diabetic Mononeuropathy Simplex;Diabetic Neuralgia;Diabetic Neuropathies;diabetic neuropathy;Diabetic Neuropathy, Painful;Diabetic Polyneuropathy;Diabetic polyneurop…	Mesh_UI:D003929;Mesh_MN:C10.668.829.300;Mesh_MN:C19.246.099.937;DOID:11503;DOID:12785;DOID:9743;NCI:C26748;NCI:C27068;ICD9CM:250.6;ICD9CM:357.2;UMLS_CUI:C0011882;UMLS_CUI:C0271680;UMLS_CUI:C0271686;SNOMEDCT_US_2016_03_01:154683002;SNOMEDCT_US_2016_03_01:190349003;SNOMEDCT_US_2016_03_01:190353001;SNOMEDCT_US_2016_03_01:193182005;SNOMEDCT_US_2016_03_01:230572002;SNOMEDCT_US_2016_03_01:267472008;SNO…	454263	Protein	EC-SOD	EC 1.15.1.1;EC-SOD;Extracellular superoxide dismutase [Cu-Zn];SOD3;SODE;ec sod;ec- sod;sod - ec;sod ec;superoxide dismutase 3, extracellular;	SWISSPROT_AC:P08294;SWISSPROT_ID:SODE_HUMAN;EMBL:AY787834;EMBL:BC014418;EMBL:CR541853;EMBL:J02947;EMBL:U10116;RefSeq:NP_003093.2;ProteinModelPortal:P08294;STRING:9606.ENSP00000371554;SWISSPROT_AC_OLD:Q5U781;SWISSPROT_AC_OLD:Q6FHA2;SMR:P08294;GeneID:6649;KEGG:hsa:6649;PIR:A28301;eggNOG:COG2032;eggNOG:KOG0441;UniGene:Hs.2420;GO:GO:0000302;GO:GO:0001666;GO:GO:0004784;GO:GO:0005507;GO:GO:0005576;GO:G…
27635256	Diabetic Neuropathies -- SOS1	association	Pubmed 2015:26000320;	Double-blind, placebo-controlled study of <b>HGF</b> gene therapy in <b>diabetic neuropathy</b>.[Pubmed 2015:26000320];	701	Disease	Diabetic Neuropathies	Asymmetric Diabetic Proximal Motor Neuropathy;Diabetes mellitus with polyneuropathy;Diabetic Amyotrophy;Diabetic Asymmetric Polyneuropathy;Diabetic Autonomic Neuropathy;Diabetic autonomic neuropathy (disorder);Diabetic Mononeuropathy;Diabetic Mononeuropathy Simplex;Diabetic Neuralgia;Diabetic Neuropathies;diabetic neuropathy;Diabetic Neuropathy, Painful;Diabetic Polyneuropathy;Diabetic polyneurop…	Mesh_UI:D003929;Mesh_MN:C10.668.829.300;Mesh_MN:C19.246.099.937;DOID:11503;DOID:12785;DOID:9743;NCI:C26748;NCI:C27068;ICD9CM:250.6;ICD9CM:357.2;UMLS_CUI:C0011882;UMLS_CUI:C0271680;UMLS_CUI:C0271686;SNOMEDCT_US_2016_03_01:154683002;SNOMEDCT_US_2016_03_01:190349003;SNOMEDCT_US_2016_03_01:190353001;SNOMEDCT_US_2016_03_01:193182005;SNOMEDCT_US_2016_03_01:230572002;SNOMEDCT_US_2016_03_01:267472008;SNO…	4345182	Gene	SOS1	GF1;GGF1;GINGF;HGF;NS4;SOS Ras/Rac guanine nucleotide exchange factor 1;SOS1;ggf-i;Son of sevenless homolog 1;son of sevenless homolog-1;SOS-1;	SWISSPROT_AC:Q07889;SWISSPROT_ID:SOS1_HUMAN;GeneID:6654;Ensembl:ENSG00000115904;HGNC:HGNC:11187;MIM:182530;Vega:OTTHUMG00000102109;protein_accession:AAA35913.1;protein_accession:AAF04460.1;protein_accession:AAI40216.1;protein_accession:AAM22406.1;protein_accession:AAX93186.1;protein_accession:AAY24202.1;protein_accession:BAD92377.1;protein_accession:BAF82917.1;protein_accession:BAG63374.1;protein…
43618386	Diabetic Neuropathies -- SOS1	association	Pubmed 2015:26000320;	Double-blind, placebo-controlled study of <b>HGF</b> gene therapy in <b>diabetic neuropathy</b>.[Pubmed 2015:26000320];	701	Disease	Diabetic Neuropathies	Asymmetric Diabetic Proximal Motor Neuropathy;Diabetes mellitus with polyneuropathy;Diabetic Amyotrophy;Diabetic Asymmetric Polyneuropathy;Diabetic Autonomic Neuropathy;Diabetic autonomic neuropathy (disorder);Diabetic Mononeuropathy;Diabetic Mononeuropathy Simplex;Diabetic Neuralgia;Diabetic Neuropathies;diabetic neuropathy;Diabetic Neuropathy, Painful;Diabetic Polyneuropathy;Diabetic polyneurop…	Mesh_UI:D003929;Mesh_MN:C10.668.829.300;Mesh_MN:C19.246.099.937;DOID:11503;DOID:12785;DOID:9743;NCI:C26748;NCI:C27068;ICD9CM:250.6;ICD9CM:357.2;UMLS_CUI:C0011882;UMLS_CUI:C0271680;UMLS_CUI:C0271686;SNOMEDCT_US_2016_03_01:154683002;SNOMEDCT_US_2016_03_01:190349003;SNOMEDCT_US_2016_03_01:190353001;SNOMEDCT_US_2016_03_01:193182005;SNOMEDCT_US_2016_03_01:230572002;SNOMEDCT_US_2016_03_01:267472008;SNO…	454791	Protein	SOS1	Son of sevenless homolog 1;SOS-1;SOS1;GF1;ggf-i;GGF1;GINGF;HGF;NS4;son of sevenless homolog-1;SOS Ras/Rac guanine nucleotide exchange factor 1;	SWISSPROT_AC:Q07889;SWISSPROT_ID:SOS1_HUMAN;EMBL:AC019171;EMBL:AC092672;EMBL:AK290228;EMBL:AK301960;EMBL:CH471053;EMBL:L13857;RefSeq:NP_005624.2;ProteinModelPortal:Q07889;STRING:9606.ENSP00000384675;SWISSPROT_AC_OLD:A8K2G3;SWISSPROT_AC_OLD:B4DXG2;SMR:Q07889;GeneID:6654;KEGG:hsa:6654;PIR:A37488;eggNOG:ENOG410XR96;eggNOG:KOG3417;UniGene:Hs.709893;UniGene:Hs.732497;GO:GO:0000165;GO:GO:0001782;GO:GO:…
106881900	Diabetic Neuropathies -- TGFB1	Involvement	Pubmed:16696316;		701	Disease	Diabetic Neuropathies	Asymmetric Diabetic Proximal Motor Neuropathy;Diabetes mellitus with polyneuropathy;Diabetic Amyotrophy;Diabetic Asymmetric Polyneuropathy;Diabetic Autonomic Neuropathy;Diabetic autonomic neuropathy (disorder);Diabetic Mononeuropathy;Diabetic Mononeuropathy Simplex;Diabetic Neuralgia;Diabetic Neuropathies;diabetic neuropathy;Diabetic Neuropathy, Painful;Diabetic Polyneuropathy;Diabetic polyneurop…	Mesh_UI:D003929;Mesh_MN:C10.668.829.300;Mesh_MN:C19.246.099.937;DOID:11503;DOID:12785;DOID:9743;NCI:C26748;NCI:C27068;ICD9CM:250.6;ICD9CM:357.2;UMLS_CUI:C0011882;UMLS_CUI:C0271680;UMLS_CUI:C0271686;SNOMEDCT_US_2016_03_01:154683002;SNOMEDCT_US_2016_03_01:190349003;SNOMEDCT_US_2016_03_01:190353001;SNOMEDCT_US_2016_03_01:193182005;SNOMEDCT_US_2016_03_01:230572002;SNOMEDCT_US_2016_03_01:267472008;SNO…	4345519	Gene	TGFB1	CED;DPD1;LAP;TGFB;TGFB1;TGFbeta;transforming growth factor beta 1;lap-type;tgf -beta 1;tgf -beta1;tgf b 1;tgf b-1;tgf beta 1;tgf beta i;tgf beta type 1;tgf beta type i;tgf beta-1;tgf beta-type 1;tgf beta1;tgf- b 1;tgf- beta 1;tgf- beta1;tgf-b 1;tgf-beta 1;tgf-beta i;tgf-beta isoform 1;tgf-beta type 1;tgf-beta type i;tgf-beta type-i;tgf-beta's 1;TGF-beta-1;tgf-beta-i;tgf-beta1;tgf-beta1-type;tgf-b…	SWISSPROT_AC:P01137;SWISSPROT_ID:TGFB1_HUMAN;GeneID:7040;Ensembl:ENSG00000105329;HGNC:HGNC:11766;MIM:190180;Vega:OTTHUMG00000182760;protein_accession:AAA36735.1;protein_accession:AAH00125.1;protein_accession:AAH01180.1;protein_accession:AAH22242.1;protein_accession:AAL27646.2;protein_accession:AAN86616.1;protein_accession:AAP35909.1;protein_accession:AAQ18641.1;protein_accession:AAT77143.1;protei…
32427694	Diabetic Neuropathies -- TLR4	association	Pubmed 2004:14693986;Pubmed central 2014:3980983;Pubmed central 2008:2615260;Pubmed central 2012:3469311;Pubmed central 2017:5668305;Pubmed central 2013:3725976;	Asp299Gly and Thr399Ile genotypes of the <b>TLR4</b> gene are associated with a reduced prevalence of <b>diabetic neuropathy</b> in patients with type 2 diabetes.[Pubmed 2004:14693986];Our data indicate that Asp299Gly and Thr399Ile genotypes of the <b>TLR4</b> gene are associated with reduced prevalence of <b>diabetic neuropathy</b> in type 2, but not in type 1, diabetes.[Pubmed 2004:14693986];It…	701	Disease	Diabetic Neuropathies	Asymmetric Diabetic Proximal Motor Neuropathy;Diabetes mellitus with polyneuropathy;Diabetic Amyotrophy;Diabetic Asymmetric Polyneuropathy;Diabetic Autonomic Neuropathy;Diabetic autonomic neuropathy (disorder);Diabetic Mononeuropathy;Diabetic Mononeuropathy Simplex;Diabetic Neuralgia;Diabetic Neuropathies;diabetic neuropathy;Diabetic Neuropathy, Painful;Diabetic Polyneuropathy;Diabetic polyneurop…	Mesh_UI:D003929;Mesh_MN:C10.668.829.300;Mesh_MN:C19.246.099.937;DOID:11503;DOID:12785;DOID:9743;NCI:C26748;NCI:C27068;ICD9CM:250.6;ICD9CM:357.2;UMLS_CUI:C0011882;UMLS_CUI:C0271680;UMLS_CUI:C0271686;SNOMEDCT_US_2016_03_01:154683002;SNOMEDCT_US_2016_03_01:190349003;SNOMEDCT_US_2016_03_01:190353001;SNOMEDCT_US_2016_03_01:193182005;SNOMEDCT_US_2016_03_01:230572002;SNOMEDCT_US_2016_03_01:267472008;SNO…	490609	Protein	TLR4	CD284 antigen;hToll;TLR4;Toll-like receptor 4;ARMD10;CD284;tlr 4;tlr- 4;TLR-4;TOLL;toll like receptor 4;toll like receptor-4;toll like receptor4;toll- like receptor 4;toll-like receptor iv;toll-like receptor type 4;toll-like receptor- 4;toll-like receptor-4;toll-like receptor4;toll-like- receptor 4;toll-like-receptor 4;toll-like-receptor-4;	SWISSPROT_AC:O00206;SWISSPROT_ID:TLR4_HUMAN;EMBL:AB445638;EMBL:AF172169;EMBL:AF172170;EMBL:AF172171;EMBL:AF177765;EMBL:AF177766;EMBL:AK290053;EMBL:AK293068;EMBL:AK303730;EMBL:AL160272;EMBL:BC117422;EMBL:CH471090;EMBL:DQ018107;EMBL:DQ018108;EMBL:DQ018109;EMBL:EF535831;EMBL:EF535832;EMBL:EF535833;EMBL:U88880;EMBL:U93091;RefSeq:NP_003257.1;RefSeq:NP_612564.1;RefSeq:NP_612567.1;ProteinModelPortal:O00…
106882199	Diabetic Neuropathies -- TLR4	Involvement	Pubmed:14693986;		701	Disease	Diabetic Neuropathies	Asymmetric Diabetic Proximal Motor Neuropathy;Diabetes mellitus with polyneuropathy;Diabetic Amyotrophy;Diabetic Asymmetric Polyneuropathy;Diabetic Autonomic Neuropathy;Diabetic autonomic neuropathy (disorder);Diabetic Mononeuropathy;Diabetic Mononeuropathy Simplex;Diabetic Neuralgia;Diabetic Neuropathies;diabetic neuropathy;Diabetic Neuropathy, Painful;Diabetic Polyneuropathy;Diabetic polyneurop…	Mesh_UI:D003929;Mesh_MN:C10.668.829.300;Mesh_MN:C19.246.099.937;DOID:11503;DOID:12785;DOID:9743;NCI:C26748;NCI:C27068;ICD9CM:250.6;ICD9CM:357.2;UMLS_CUI:C0011882;UMLS_CUI:C0271680;UMLS_CUI:C0271686;SNOMEDCT_US_2016_03_01:154683002;SNOMEDCT_US_2016_03_01:190349003;SNOMEDCT_US_2016_03_01:190353001;SNOMEDCT_US_2016_03_01:193182005;SNOMEDCT_US_2016_03_01:230572002;SNOMEDCT_US_2016_03_01:267472008;SNO…	4345577	Gene	TLR4	ARMD10;CD284;TLR-4;TLR4;TOLL;toll like receptor 4;CD284 antigen;hToll;tlr 4;tlr- 4;toll like receptor-4;toll like receptor4;toll- like receptor 4;Toll-like receptor 4;toll-like receptor iv;toll-like receptor type 4;toll-like receptor- 4;toll-like receptor-4;toll-like receptor4;toll-like- receptor 4;toll-like-receptor 4;toll-like-receptor-4;	SWISSPROT_AC:O00206;SWISSPROT_ID:TLR4_HUMAN;GeneID:7099;Ensembl:ENSG00000136869;HGNC:HGNC:11850;MIM:603030;Vega:OTTHUMG00000021046;protein_accession:AAC34135.1;protein_accession:AAC80227.1;protein_accession:AAF05316.1;protein_accession:AAF07823.1;protein_accession:AAF89753.1;protein_accession:AAI17423.1;protein_accession:AAY82267.1;protein_accession:AAY82268.1;protein_accession:AAY82269.1;protein…
33463092	Diabetic Neuropathies -- TNF	association	Pubmed 2005:16268804;Pubmed central 2017:5446448;	<b>Diabetic neuropathy</b> is associated with activation of the <b>TNF-alpha</b> system in subjects with type 1 diabetes mellitus.[Pubmed 2005:16268804];Fig.3 showed that, both <b>TNFa</b> and IL-1 play an important role in the pathogenesis of <b>diabetic neuropathy</b>.[Pubmed central 2017:5446448];	701	Disease	Diabetic Neuropathies	Asymmetric Diabetic Proximal Motor Neuropathy;Diabetes mellitus with polyneuropathy;Diabetic Amyotrophy;Diabetic Asymmetric Polyneuropathy;Diabetic Autonomic Neuropathy;Diabetic autonomic neuropathy (disorder);Diabetic Mononeuropathy;Diabetic Mononeuropathy Simplex;Diabetic Neuralgia;Diabetic Neuropathies;diabetic neuropathy;Diabetic Neuropathy, Painful;Diabetic Polyneuropathy;Diabetic polyneurop…	Mesh_UI:D003929;Mesh_MN:C10.668.829.300;Mesh_MN:C19.246.099.937;DOID:11503;DOID:12785;DOID:9743;NCI:C26748;NCI:C27068;ICD9CM:250.6;ICD9CM:357.2;UMLS_CUI:C0011882;UMLS_CUI:C0271680;UMLS_CUI:C0271686;SNOMEDCT_US_2016_03_01:154683002;SNOMEDCT_US_2016_03_01:190349003;SNOMEDCT_US_2016_03_01:190353001;SNOMEDCT_US_2016_03_01:193182005;SNOMEDCT_US_2016_03_01:230572002;SNOMEDCT_US_2016_03_01:267472008;SNO…	492131	Protein	TNF	Cachectin;TNF;TNF-a;TNF-alpha;TNFA;TNFSF2;Tumor necrosis factor;Tumor necrosis factor ligand superfamily member 2;chain-tnf;DIF;dif-type;factor - tumor necrosis;factor of the tumor necrosis;factor of the tumor-necrosis;factor of tumor necrosis;factor tumor necrosis;factor-tumor necrosis;necrosis factor-tumor;necrosis tumor factor;tnf - a;tnf - alpha;tnf -a;tnf -alpha;tnf a;tnf alpha;tnf- a;tnf- a…	SWISSPROT_AC:P01375;SWISSPROT_ID:TNFA_HUMAN;EMBL:AB088112;EMBL:AF043342;EMBL:AF098751;EMBL:AF129756;EMBL:AY066019;EMBL:AY214167;EMBL:BA000025;EMBL:BC028148;EMBL:M10988;EMBL:M16441;EMBL:M26331;EMBL:X01394;EMBL:X02910;EMBL:Y14768;EMBL:Z15026;RefSeq:NP_000585.2;ProteinModelPortal:P01375;STRING:9606.ENSP00000398698;SWISSPROT_AC_OLD:O43647;SWISSPROT_AC_OLD:Q9P1Q2;SWISSPROT_AC_OLD:Q9UIV3;SMR:P01375;Gen…
270914049	Diabetic Neuropathies -- TNF	association	Pubmed central 2017:5446448;	Fig.3 showed that, both <b>TNFa</b> and IL-1 play an important role in the pathogenesis of <b>diabetic neuropathy</b>.[Pubmed central 2017:5446448];	701	Disease	Diabetic Neuropathies	Asymmetric Diabetic Proximal Motor Neuropathy;Diabetes mellitus with polyneuropathy;Diabetic Amyotrophy;Diabetic Asymmetric Polyneuropathy;Diabetic Autonomic Neuropathy;Diabetic autonomic neuropathy (disorder);Diabetic Mononeuropathy;Diabetic Mononeuropathy Simplex;Diabetic Neuralgia;Diabetic Neuropathies;diabetic neuropathy;Diabetic Neuropathy, Painful;Diabetic Polyneuropathy;Diabetic polyneurop…	Mesh_UI:D003929;Mesh_MN:C10.668.829.300;Mesh_MN:C19.246.099.937;DOID:11503;DOID:12785;DOID:9743;NCI:C26748;NCI:C27068;ICD9CM:250.6;ICD9CM:357.2;UMLS_CUI:C0011882;UMLS_CUI:C0271680;UMLS_CUI:C0271686;SNOMEDCT_US_2016_03_01:154683002;SNOMEDCT_US_2016_03_01:190349003;SNOMEDCT_US_2016_03_01:190353001;SNOMEDCT_US_2016_03_01:193182005;SNOMEDCT_US_2016_03_01:230572002;SNOMEDCT_US_2016_03_01:267472008;SNO…	4345600	Gene	TNF	DIF;TNF;TNF-alpha;TNFA;TNFSF2;TNLG1F;tumor necrosis factor;Cachectin;chain-tnf;dif-type;factor - tumor necrosis;factor of the tumor necrosis;factor of the tumor-necrosis;factor of tumor necrosis;factor tumor necrosis;factor-tumor necrosis;necrosis factor-tumor;necrosis tumor factor;tnf - a;tnf - alpha;tnf -a;tnf -alpha;tnf a;tnf alpha;tnf- a;tnf- alpha;tnf--a;tnf--alpha;TNF-a;tnf-alpha-type;tnf-t…	SWISSPROT_AC:P01375;SWISSPROT_ID:TNFA_HUMAN;GeneID:7124;Ensembl:ENSG00000232810;HGNC:HGNC:11892;MIM:191160;Vega:OTTHUMG00000031194;protein_accession:AAA36758.1;protein_accession:AAA61198.1;protein_accession:AAA61200.1;protein_accession:AAB01765.1;protein_accession:AAC03542.1;protein_accession:AAC42098.1;protein_accession:AAD18091.1;protein_accession:AAF71992.1;protein_accession:AAH28148.1;protein…
275040381	Diabetic Neuropathies -- TNFAIP1	association	Pubmed central 2015:4398011;	Successful strategies for managing <b>diabetic neuropathy</b> with <b>B12</b> are summarized below.Intrathecal injections (2,500 Ã‚Âµg in 10 mL saline, monthly) of methylcobalamin have been shown to improve paresthesia and burning pain in individuals with diabetes (16).Oral administration of two 250-mg methylcobalamin capsules three times daily for 4 months resulted in improvement of both somatic…	701	Disease	Diabetic Neuropathies	Asymmetric Diabetic Proximal Motor Neuropathy;Diabetes mellitus with polyneuropathy;Diabetic Amyotrophy;Diabetic Asymmetric Polyneuropathy;Diabetic Autonomic Neuropathy;Diabetic autonomic neuropathy (disorder);Diabetic Mononeuropathy;Diabetic Mononeuropathy Simplex;Diabetic Neuralgia;Diabetic Neuropathies;diabetic neuropathy;Diabetic Neuropathy, Painful;Diabetic Polyneuropathy;Diabetic polyneurop…	Mesh_UI:D003929;Mesh_MN:C10.668.829.300;Mesh_MN:C19.246.099.937;DOID:11503;DOID:12785;DOID:9743;NCI:C26748;NCI:C27068;ICD9CM:250.6;ICD9CM:357.2;UMLS_CUI:C0011882;UMLS_CUI:C0271680;UMLS_CUI:C0271686;SNOMEDCT_US_2016_03_01:154683002;SNOMEDCT_US_2016_03_01:190349003;SNOMEDCT_US_2016_03_01:190353001;SNOMEDCT_US_2016_03_01:193182005;SNOMEDCT_US_2016_03_01:230572002;SNOMEDCT_US_2016_03_01:267472008;SNO…	42247	Protein	TNFAIP1	BACD2;BACURD2;BTB/POZ domain-containing adapter for CUL3-mediated RhoA degradation protein 2;BTB/POZ domain-containing protein TNFAIP1;EDP1;hBACURD2;Protein B12;TNFAIP1;Tumor necrosis factor, alpha-induced protein 1, endothelial;b 61;b-61;B12;b12 protein;b6 1;b6 i;b6 type 1;b6 type i;b6-1;B61;beta 12 protein;beta 61;beta-61;beta6-1;beta61;BTBD34;TNF alpha induced protein 1;	SWISSPROT_AC:Q13829;SWISSPROT_ID:BACD2_HUMAN;EMBL:AC002094;EMBL:AK300584;EMBL:AK312387;EMBL:AY065346;EMBL:BC001643;EMBL:BC001949;EMBL:BT020121;EMBL:CH471159;EMBL:CR456819;EMBL:M80783;RefSeq:NP_066960.1;ProteinModelPortal:Q13829;STRING:9606.ENSP00000226225;SWISSPROT_AC_OLD:B7Z6M4;SWISSPROT_AC_OLD:Q5TZQ1;SMR:Q13829;GeneID:7126;KEGG:hsa:7126;eggNOG:ENOG410XQYZ;eggNOG:KOG2716;UniGene:Hs.76090;GO:GO:0…
275040557	Diabetic Neuropathies -- TNFAIP1	association	Pubmed central 2015:4398011;	Successful strategies for managing <b>diabetic neuropathy</b> with <b>B12</b> are summarized below.Intrathecal injections (2,500 Ã‚Âµg in 10 mL saline, monthly) of methylcobalamin have been shown to improve paresthesia and burning pain in individuals with diabetes (16).Oral administration of two 250-mg methylcobalamin capsules three times daily for 4 months resulted in improvement of both somatic…	701	Disease	Diabetic Neuropathies	Asymmetric Diabetic Proximal Motor Neuropathy;Diabetes mellitus with polyneuropathy;Diabetic Amyotrophy;Diabetic Asymmetric Polyneuropathy;Diabetic Autonomic Neuropathy;Diabetic autonomic neuropathy (disorder);Diabetic Mononeuropathy;Diabetic Mononeuropathy Simplex;Diabetic Neuralgia;Diabetic Neuropathies;diabetic neuropathy;Diabetic Neuropathy, Painful;Diabetic Polyneuropathy;Diabetic polyneurop…	Mesh_UI:D003929;Mesh_MN:C10.668.829.300;Mesh_MN:C19.246.099.937;DOID:11503;DOID:12785;DOID:9743;NCI:C26748;NCI:C27068;ICD9CM:250.6;ICD9CM:357.2;UMLS_CUI:C0011882;UMLS_CUI:C0271680;UMLS_CUI:C0271686;SNOMEDCT_US_2016_03_01:154683002;SNOMEDCT_US_2016_03_01:190349003;SNOMEDCT_US_2016_03_01:190353001;SNOMEDCT_US_2016_03_01:193182005;SNOMEDCT_US_2016_03_01:230572002;SNOMEDCT_US_2016_03_01:267472008;SNO…	4345602	Gene	TNFAIP1	B12;B61;BTBD34;EDP1;hBACURD2;TNF alpha induced protein 1;TNFAIP1;b 61;b-61;b12 protein;b6 1;b6 i;b6 type 1;b6 type i;b6-1;BACD2;BACURD2;beta 12 protein;beta 61;beta-61;beta6-1;beta61;BTB/POZ domain-containing adapter for CUL3-mediated RhoA degradation protein 2;BTB/POZ domain-containing protein TNFAIP1;Protein B12;Tumor necrosis factor, alpha-induced protein 1, endothelial;	SWISSPROT_AC:Q13829;SWISSPROT_ID:BACD2_HUMAN;GeneID:7126;Ensembl:ENSG00000109079;HGNC:HGNC:11894;MIM:191161;Vega:OTTHUMG00000132501;protein_accession:AAA58385.1;protein_accession:AAH01643.1;protein_accession:AAH01949.1;protein_accession:AAL38649.1;protein_accession:AAV38924.1;protein_accession:ABM83684.1;protein_accession:ABM86981.1;protein_accession:BAG35304.1;protein_accession:BAH13310.1;protei…
273025473	Diabetic Neuropathies -- TNFR2	association	Pubmed central 2011:3179441;	Only a solitary report suggested association of (CA)n repeat polymorphism of <b>TNFRSF1B</b> with <b>diabetic neuropathy</b> [9], while another study refuted its role in type 2 diabetes [12].[Pubmed central 2011:3179441];	701	Disease	Diabetic Neuropathies	Asymmetric Diabetic Proximal Motor Neuropathy;Diabetes mellitus with polyneuropathy;Diabetic Amyotrophy;Diabetic Asymmetric Polyneuropathy;Diabetic Autonomic Neuropathy;Diabetic autonomic neuropathy (disorder);Diabetic Mononeuropathy;Diabetic Mononeuropathy Simplex;Diabetic Neuralgia;Diabetic Neuropathies;diabetic neuropathy;Diabetic Neuropathy, Painful;Diabetic Polyneuropathy;Diabetic polyneurop…	Mesh_UI:D003929;Mesh_MN:C10.668.829.300;Mesh_MN:C19.246.099.937;DOID:11503;DOID:12785;DOID:9743;NCI:C26748;NCI:C27068;ICD9CM:250.6;ICD9CM:357.2;UMLS_CUI:C0011882;UMLS_CUI:C0271680;UMLS_CUI:C0271686;SNOMEDCT_US_2016_03_01:154683002;SNOMEDCT_US_2016_03_01:190349003;SNOMEDCT_US_2016_03_01:190353001;SNOMEDCT_US_2016_03_01:193182005;SNOMEDCT_US_2016_03_01:230572002;SNOMEDCT_US_2016_03_01:267472008;SNO…	492519	Protein	TNFR2	CD120b antigen;Etanercept;p75;p80 TNF-alpha receptor;TNF-R2;TNF-RII;TNFBR;TNFR-II;TNFR2;TNFRSF1B;TNR1B;Tumor necrosis factor receptor 2;Tumor necrosis factor receptor superfamily member 1B;Tumor necrosis factor receptor type II;CD120b;p 75;p--75;p-75;p7-5;p75TNFR;r2-tnf;TBPII;tnf r-2;tnf r-75;tnf r-ii;tnf r2;TNF receptor superfamily member 1B;tnf rii;tnf-alpha receptor p80;tnf-r 75;tnf-r ii;tnf-r…	SWISSPROT_AC:P20333;SWISSPROT_ID:TNR1B_HUMAN;EMBL:AB030950;EMBL:AL031276;EMBL:AL357835;EMBL:AY148473;EMBL:AY264804;EMBL:AY342040;EMBL:BC052977;EMBL:BT019927;EMBL:CH471130;EMBL:M32315;EMBL:M35857;EMBL:M55994;EMBL:S63368;EMBL:U52156;EMBL:U52157;EMBL:U52158;EMBL:U52159;EMBL:U52160;EMBL:U52161;EMBL:U52162;EMBL:U52163;EMBL:U52164;EMBL:U52165;RefSeq:NP_001057.1;ProteinModelPortal:P20333;STRING:9606.ENS…
273025532	Diabetic Neuropathies -- TNFRSF1B	association	Pubmed central 2011:3179441;	Only a solitary report suggested association of (CA)n repeat polymorphism of <b>TNFRSF1B</b> with <b>diabetic neuropathy</b> [9], while another study refuted its role in type 2 diabetes [12].[Pubmed central 2011:3179441];	701	Disease	Diabetic Neuropathies	Asymmetric Diabetic Proximal Motor Neuropathy;Diabetes mellitus with polyneuropathy;Diabetic Amyotrophy;Diabetic Asymmetric Polyneuropathy;Diabetic Autonomic Neuropathy;Diabetic autonomic neuropathy (disorder);Diabetic Mononeuropathy;Diabetic Mononeuropathy Simplex;Diabetic Neuralgia;Diabetic Neuropathies;diabetic neuropathy;Diabetic Neuropathy, Painful;Diabetic Polyneuropathy;Diabetic polyneurop…	Mesh_UI:D003929;Mesh_MN:C10.668.829.300;Mesh_MN:C19.246.099.937;DOID:11503;DOID:12785;DOID:9743;NCI:C26748;NCI:C27068;ICD9CM:250.6;ICD9CM:357.2;UMLS_CUI:C0011882;UMLS_CUI:C0271680;UMLS_CUI:C0271686;SNOMEDCT_US_2016_03_01:154683002;SNOMEDCT_US_2016_03_01:190349003;SNOMEDCT_US_2016_03_01:190353001;SNOMEDCT_US_2016_03_01:193182005;SNOMEDCT_US_2016_03_01:230572002;SNOMEDCT_US_2016_03_01:267472008;SNO…	4345607	Gene	TNFRSF1B	CD120b;p75;p75TNFR;TBPII;TNF receptor superfamily member 1B;TNF-R-II;TNF-R75;TNFBR;TNFR1B;TNFR2;TNFR80;TNFRSF1B;CD120b antigen;Etanercept;p 75;p--75;p-75;p7-5;p80 TNF-alpha receptor;r2-tnf;tnf r-2;tnf r-75;tnf r-ii;tnf r2;tnf rii;tnf-alpha receptor p80;tnf-r 75;tnf-r ii;tnf-r type ii;tnf-r-75;TNF-R2;TNF-RII;tnfr-80;TNFR-II;TNR1B;Tumor necrosis factor receptor 2;tumor necrosis factor receptor ii;T…	SWISSPROT_AC:P20333;SWISSPROT_ID:TNR1B_HUMAN;GeneID:7133;Ensembl:ENSG00000028137;HGNC:HGNC:11917;MIM:191191;Vega:OTTHUMG00000001829;protein_accession:AAA36755.1;protein_accession:AAA59929.1;protein_accession:AAA63262.1;protein_accession:AAB19824.2;protein_accession:AAC50622.1;protein_accession:AAD14848.1;protein_accession:AAH11844.1;protein_accession:AAH42167.1;protein_accession:AAH52977.1;protei…
34941747	Diabetic Neuropathies -- P53	association	Pubmed:18318116;	Association of polymorphous markers Pro72Arg and C(-594)CC OF <b>TP53</b> gene with <b>diabetic polyneuropathy</b> in patients with type 1 diabetes mellitus living in Moscow.[Pubmed:18318116];The aim of this study was the search of association of polymorphous markers Pro72Arg and C(-594)CC of <b>TP53</b> gene with <b>diabetic polyneuropathy</b> (DPN) in patients with type 1 diabetes mellitus with…	701	Disease	Diabetic Neuropathies	Asymmetric Diabetic Proximal Motor Neuropathy;Diabetes mellitus with polyneuropathy;Diabetic Amyotrophy;Diabetic Asymmetric Polyneuropathy;Diabetic Autonomic Neuropathy;Diabetic autonomic neuropathy (disorder);Diabetic Mononeuropathy;Diabetic Mononeuropathy Simplex;Diabetic Neuralgia;Diabetic Neuropathies;diabetic neuropathy;Diabetic Neuropathy, Painful;Diabetic Polyneuropathy;Diabetic polyneurop…	Mesh_UI:D003929;Mesh_MN:C10.668.829.300;Mesh_MN:C19.246.099.937;DOID:11503;DOID:12785;DOID:9743;NCI:C26748;NCI:C27068;ICD9CM:250.6;ICD9CM:357.2;UMLS_CUI:C0011882;UMLS_CUI:C0271680;UMLS_CUI:C0271686;SNOMEDCT_US_2016_03_01:154683002;SNOMEDCT_US_2016_03_01:190349003;SNOMEDCT_US_2016_03_01:190353001;SNOMEDCT_US_2016_03_01:193182005;SNOMEDCT_US_2016_03_01:230572002;SNOMEDCT_US_2016_03_01:267472008;SNO…	297203	Protein	P53	Antigen NY-CO-13;Cellular tumor antigen p53;P53;Phosphoprotein p53;TP53;Tumor suppressor p53;BCC7;LFS1;p 53;p 53 tumor suppressor;p-53;p-53 tumor suppressor;p5-3;p53 phosphoprotein;p53 the tumor suppressor;p53 tumor protein;p53 tumor suppressor;p53 tumor-suppressor;p53's tumor suppressor;p53--an;p53-tumor suppressor;p53-tumor-suppressor;p53-type;protein of the p53 tumor;protein p53 tumor;tp 53;tp…	SWISSPROT_AC:P04637;SWISSPROT_ID:P53_HUMAN;EMBL:AB082923;EMBL:AC007421;EMBL:AC087388;EMBL:AF135120;EMBL:AF135121;EMBL:AF136270;EMBL:AF136271;EMBL:AF209128;EMBL:AF209129;EMBL:AF209130;EMBL:AF209131;EMBL:AF209132;EMBL:AF209133;EMBL:AF209134;EMBL:AF209135;EMBL:AF209136;EMBL:AF209148;EMBL:AF209149;EMBL:AF209150;EMBL:AF209151;EMBL:AF209152;EMBL:AF209153;EMBL:AF209154;EMBL:AF209155;EMBL:AF209156;EMBL:A…
34941782	Diabetic Neuropathies -- 53BP1	association	Pubmed:18318116;	Association of polymorphous markers Pro72Arg and C(-594)CC OF <b>TP53</b> gene with <b>diabetic polyneuropathy</b> in patients with type 1 diabetes mellitus living in Moscow.[Pubmed:18318116];The aim of this study was the search of association of polymorphous markers Pro72Arg and C(-594)CC of <b>TP53</b> gene with <b>diabetic polyneuropathy</b> (DPN) in patients with type 1 diabetes mellitus with…	701	Disease	Diabetic Neuropathies	Asymmetric Diabetic Proximal Motor Neuropathy;Diabetes mellitus with polyneuropathy;Diabetic Amyotrophy;Diabetic Asymmetric Polyneuropathy;Diabetic Autonomic Neuropathy;Diabetic autonomic neuropathy (disorder);Diabetic Mononeuropathy;Diabetic Mononeuropathy Simplex;Diabetic Neuralgia;Diabetic Neuropathies;diabetic neuropathy;Diabetic Neuropathy, Painful;Diabetic Polyneuropathy;Diabetic polyneurop…	Mesh_UI:D003929;Mesh_MN:C10.668.829.300;Mesh_MN:C19.246.099.937;DOID:11503;DOID:12785;DOID:9743;NCI:C26748;NCI:C27068;ICD9CM:250.6;ICD9CM:357.2;UMLS_CUI:C0011882;UMLS_CUI:C0271680;UMLS_CUI:C0271686;SNOMEDCT_US_2016_03_01:154683002;SNOMEDCT_US_2016_03_01:190349003;SNOMEDCT_US_2016_03_01:190353001;SNOMEDCT_US_2016_03_01:193182005;SNOMEDCT_US_2016_03_01:230572002;SNOMEDCT_US_2016_03_01:267472008;SNO…	493719	Protein	53BP1	53BP1;p53-binding protein 1;p53BP1;TP53B;TP53BP1;Tumor suppressor p53-binding protein 1;53bp-1;p-202;p2-02;p202;p53 binding protein 1;p53 binding protein-1;p53 binding-protein 1;p53-binding protein-1;TDRD30;tp 53;tp-53;TP53;tumor protein p53 binding protein 1;tumor protein p53-binding protein 1;tumor suppressor p53 binding protein 1;	SWISSPROT_AC:Q12888;SWISSPROT_ID:TP53B_HUMAN;EMBL:AB210025;EMBL:AC018924;EMBL:AF078776;EMBL:AY904026;EMBL:BC112161;EMBL:BX537418;EMBL:U09477;RefSeq:NP_001135451.1;RefSeq:NP_001135452.1;RefSeq:NP_005648.1;ProteinModelPortal:Q12888;STRING:9606.ENSP00000371475;SWISSPROT_AC_OLD:F8VY86;SWISSPROT_AC_OLD:Q2M1Z7;SWISSPROT_AC_OLD:Q4LE46;SWISSPROT_AC_OLD:Q5FWZ3;SWISSPROT_AC_OLD:Q7Z3U4;SMR:Q12888;GeneID:715…
30377180	Diabetic Neuropathies -- Pro-TRH	association	Pubmed 1999:10414927;	The effects of <b>TRH</b> on <b>diabetic neuropathy</b> are not known.[Pubmed 1999:10414927];	701	Disease	Diabetic Neuropathies	Asymmetric Diabetic Proximal Motor Neuropathy;Diabetes mellitus with polyneuropathy;Diabetic Amyotrophy;Diabetic Asymmetric Polyneuropathy;Diabetic Autonomic Neuropathy;Diabetic autonomic neuropathy (disorder);Diabetic Mononeuropathy;Diabetic Mononeuropathy Simplex;Diabetic Neuralgia;Diabetic Neuropathies;diabetic neuropathy;Diabetic Neuropathy, Painful;Diabetic Polyneuropathy;Diabetic polyneurop…	Mesh_UI:D003929;Mesh_MN:C10.668.829.300;Mesh_MN:C19.246.099.937;DOID:11503;DOID:12785;DOID:9743;NCI:C26748;NCI:C27068;ICD9CM:250.6;ICD9CM:357.2;UMLS_CUI:C0011882;UMLS_CUI:C0271680;UMLS_CUI:C0271686;SNOMEDCT_US_2016_03_01:154683002;SNOMEDCT_US_2016_03_01:190349003;SNOMEDCT_US_2016_03_01:190353001;SNOMEDCT_US_2016_03_01:193182005;SNOMEDCT_US_2016_03_01:230572002;SNOMEDCT_US_2016_03_01:267472008;SNO…	495919	Protein	Pro-TRH	Pro-thyrotropin-releasing hormone;Pro-TRH;Prothyroliberin;TRH;pro trh;thyrotropin releasing hormone;thyrotropin releasing-hormone;thyrotropin- releasing hormone;thyrotropin--releasing hormone;thyrotropin-releasing-hormone;TRF;	SWISSPROT_AC:P20396;SWISSPROT_ID:TRH_HUMAN;EMBL:AK313473;EMBL:BC069375;EMBL:BC074888;EMBL:BC074889;EMBL:BC110515;EMBL:BC110516;EMBL:CH471052;EMBL:M63581;EMBL:M63582;RefSeq:NP_009048.1;ProteinModelPortal:P20396;STRING:9606.ENSP00000303452;SWISSPROT_AC_OLD:B2R8R1;SWISSPROT_AC_OLD:Q2TB83;GeneID:7200;KEGG:hsa:7200;PIR:A34550;eggNOG:ENOG410IXZK;eggNOG:ENOG4111JXZ;UniGene:Hs.182231;UniGene:Hs.732877;GO…
30377239	Diabetic Neuropathies -- TRH	association	Pubmed 1999:10414927;	The effects of <b>TRH</b> on <b>diabetic neuropathy</b> are not known.[Pubmed 1999:10414927];	701	Disease	Diabetic Neuropathies	Asymmetric Diabetic Proximal Motor Neuropathy;Diabetes mellitus with polyneuropathy;Diabetic Amyotrophy;Diabetic Asymmetric Polyneuropathy;Diabetic Autonomic Neuropathy;Diabetic autonomic neuropathy (disorder);Diabetic Mononeuropathy;Diabetic Mononeuropathy Simplex;Diabetic Neuralgia;Diabetic Neuropathies;diabetic neuropathy;Diabetic Neuropathy, Painful;Diabetic Polyneuropathy;Diabetic polyneurop…	Mesh_UI:D003929;Mesh_MN:C10.668.829.300;Mesh_MN:C19.246.099.937;DOID:11503;DOID:12785;DOID:9743;NCI:C26748;NCI:C27068;ICD9CM:250.6;ICD9CM:357.2;UMLS_CUI:C0011882;UMLS_CUI:C0271680;UMLS_CUI:C0271686;SNOMEDCT_US_2016_03_01:154683002;SNOMEDCT_US_2016_03_01:190349003;SNOMEDCT_US_2016_03_01:190353001;SNOMEDCT_US_2016_03_01:193182005;SNOMEDCT_US_2016_03_01:230572002;SNOMEDCT_US_2016_03_01:267472008;SNO…	4345664	Gene	TRH	Pro-TRH;thyrotropin releasing hormone;TRF;TRH;pro trh;Pro-thyrotropin-releasing hormone;Prothyroliberin;thyrotropin releasing-hormone;thyrotropin- releasing hormone;thyrotropin--releasing hormone;thyrotropin-releasing-hormone;	SWISSPROT_AC:P20396;SWISSPROT_ID:TRH_HUMAN;GeneID:7200;Ensembl:ENSG00000170893;HGNC:HGNC:12298;MIM:613879;Vega:OTTHUMG00000159634;protein_accession:AAA36480.1;protein_accession:AAH69375.1;protein_accession:AAH74888.1;protein_accession:AAH74889.1;protein_accession:AAI10516.1;protein_accession:AAI10517.1;protein_accession:BAG36258.1;protein_accession:EAW79229.1;protein_accession:NP_009048.1;protein…
280228877	Diabetic Neuropathies -- TTR	association	Pubmed central 2014:4234235;	Additionally, there is no demonstrable correlation between the appearance of <b>CTS</b> and the stage of <b>diabetic polyneuropathy</b> (DPN)5,6.[Pubmed central 2014:4234235];	701	Disease	Diabetic Neuropathies	Asymmetric Diabetic Proximal Motor Neuropathy;Diabetes mellitus with polyneuropathy;Diabetic Amyotrophy;Diabetic Asymmetric Polyneuropathy;Diabetic Autonomic Neuropathy;Diabetic autonomic neuropathy (disorder);Diabetic Mononeuropathy;Diabetic Mononeuropathy Simplex;Diabetic Neuralgia;Diabetic Neuropathies;diabetic neuropathy;Diabetic Neuropathy, Painful;Diabetic Polyneuropathy;Diabetic polyneurop…	Mesh_UI:D003929;Mesh_MN:C10.668.829.300;Mesh_MN:C19.246.099.937;DOID:11503;DOID:12785;DOID:9743;NCI:C26748;NCI:C27068;ICD9CM:250.6;ICD9CM:357.2;UMLS_CUI:C0011882;UMLS_CUI:C0271680;UMLS_CUI:C0271686;SNOMEDCT_US_2016_03_01:154683002;SNOMEDCT_US_2016_03_01:190349003;SNOMEDCT_US_2016_03_01:190353001;SNOMEDCT_US_2016_03_01:193182005;SNOMEDCT_US_2016_03_01:230572002;SNOMEDCT_US_2016_03_01:267472008;SNO…	504792	Protein	TTR	ATTR;PALB;Prealbumin;TBPA;Transthyretin;TTHY;TTR;CTS;cts-type;CTS1;HEL111;HsT2651;pal-b;transthyretin--an;transthyretin-isoform;transthyretin-type;ttr-type;	SWISSPROT_AC:P02766;SWISSPROT_ID:TTHY_HUMAN;EMBL:AF162690;EMBL:AK312051;EMBL:BC005310;EMBL:BC020791;EMBL:BT007189;EMBL:CH471088;EMBL:CR456908;EMBL:D00096;EMBL:K02091;EMBL:M10605;EMBL:M11518;EMBL:M11714;EMBL:M11844;EMBL:M15515;EMBL:M15516;EMBL:M15517;EMBL:M63285;EMBL:S63185;EMBL:S72385;EMBL:U19780;EMBL:X59498;RefSeq:NP_000362.1;ProteinModelPortal:P02766;STRING:9606.ENSP00000237014;SWISSPROT_AC_OLD…
280228946	Diabetic Neuropathies -- TTR	association	Pubmed central 2014:4234235;	Additionally, there is no demonstrable correlation between the appearance of <b>CTS</b> and the stage of <b>diabetic polyneuropathy</b> (DPN)5,6.[Pubmed central 2014:4234235];	701	Disease	Diabetic Neuropathies	Asymmetric Diabetic Proximal Motor Neuropathy;Diabetes mellitus with polyneuropathy;Diabetic Amyotrophy;Diabetic Asymmetric Polyneuropathy;Diabetic Autonomic Neuropathy;Diabetic autonomic neuropathy (disorder);Diabetic Mononeuropathy;Diabetic Mononeuropathy Simplex;Diabetic Neuralgia;Diabetic Neuropathies;diabetic neuropathy;Diabetic Neuropathy, Painful;Diabetic Polyneuropathy;Diabetic polyneurop…	Mesh_UI:D003929;Mesh_MN:C10.668.829.300;Mesh_MN:C19.246.099.937;DOID:11503;DOID:12785;DOID:9743;NCI:C26748;NCI:C27068;ICD9CM:250.6;ICD9CM:357.2;UMLS_CUI:C0011882;UMLS_CUI:C0271680;UMLS_CUI:C0271686;SNOMEDCT_US_2016_03_01:154683002;SNOMEDCT_US_2016_03_01:190349003;SNOMEDCT_US_2016_03_01:190353001;SNOMEDCT_US_2016_03_01:193182005;SNOMEDCT_US_2016_03_01:230572002;SNOMEDCT_US_2016_03_01:267472008;SNO…	4345733	Gene	TTR	CTS;CTS1;HEL111;HsT2651;PALB;TBPA;transthyretin;TTR;ATTR;cts-type;pal-b;Prealbumin;transthyretin--an;transthyretin-isoform;transthyretin-type;TTHY;ttr-type;	SWISSPROT_AC:P02766;SWISSPROT_ID:TTHY_HUMAN;GeneID:7276;Ensembl:ENSG00000118271;HGNC:HGNC:12405;MIM:176300;Vega:OTTHUMG00000131984;protein_accession:AAA36784.1;protein_accession:AAA60011.1;protein_accession:AAA60012.1;protein_accession:AAA60013.1;protein_accession:AAA60018.1;protein_accession:AAA61181.1;protein_accession:AAA73473.1;protein_accession:AAA98771.1;protein_accession:AAB36045.1;protein…
27561103	Diabetic Neuropathies -- UCP3	association	Pubmed 2006:16373902;Pubmed central 2008:2685644;Pubmed central 2006:1592539;	Functional polymorphisms of UCP2 and <b>UCP3</b> are associated with a reduced prevalence of <b>diabetic neuropathy</b> in patients with type 1 diabetes.[Pubmed 2006:16373902];Our data indicate that both the G-866A polymorphism in the UCP2 gene and the C-55T polymorphism in the <b>UCP3</b> gene are associated with a reduced risk of <b>diabetic neuropathy</b> in type 1 diabetes.[Pubmed 2006:163739…	701	Disease	Diabetic Neuropathies	Asymmetric Diabetic Proximal Motor Neuropathy;Diabetes mellitus with polyneuropathy;Diabetic Amyotrophy;Diabetic Asymmetric Polyneuropathy;Diabetic Autonomic Neuropathy;Diabetic autonomic neuropathy (disorder);Diabetic Mononeuropathy;Diabetic Mononeuropathy Simplex;Diabetic Neuralgia;Diabetic Neuropathies;diabetic neuropathy;Diabetic Neuropathy, Painful;Diabetic Polyneuropathy;Diabetic polyneurop…	Mesh_UI:D003929;Mesh_MN:C10.668.829.300;Mesh_MN:C19.246.099.937;DOID:11503;DOID:12785;DOID:9743;NCI:C26748;NCI:C27068;ICD9CM:250.6;ICD9CM:357.2;UMLS_CUI:C0011882;UMLS_CUI:C0271680;UMLS_CUI:C0271686;SNOMEDCT_US_2016_03_01:154683002;SNOMEDCT_US_2016_03_01:190349003;SNOMEDCT_US_2016_03_01:190353001;SNOMEDCT_US_2016_03_01:193182005;SNOMEDCT_US_2016_03_01:230572002;SNOMEDCT_US_2016_03_01:267472008;SNO…	4345804	Gene	UCP3	SLC25A9;UCP3;uncoupling protein 3;Mitochondrial uncoupling protein 3;mitochondrial uncoupling protein-3;Solute carrier family 25 member 9;UCP 3;ucp iii;uncoupling of protein-3;uncoupling protein-3;	SWISSPROT_AC:P55916;SWISSPROT_ID:UCP3_HUMAN;GeneID:7352;Ensembl:ENSG00000175564;HGNC:HGNC:12519;MIM:602044;Vega:OTTHUMG00000168109;protein_accession:AAC18822.1;protein_accession:AAC51356.1;protein_accession:AAC51367.1;protein_accession:AAC51369.1;protein_accession:AAC51767.1;protein_accession:AAG02284.1;protein_accession:AAH08392.1;protein_accession:ALQ33829.1;protein_accession:ALQ33830.1;protein…
33622913	Diabetic Neuropathies -- UCP3	association	Pubmed 2006:16373902;Pubmed central 2008:2685644;Pubmed central 2006:1592539;	Functional polymorphisms of UCP2 and <b>UCP3</b> are associated with a reduced prevalence of <b>diabetic neuropathy</b> in patients with type 1 diabetes.[Pubmed 2006:16373902];Our data indicate that both the G-866A polymorphism in the UCP2 gene and the C-55T polymorphism in the <b>UCP3</b> gene are associated with a reduced risk of <b>diabetic neuropathy</b> in type 1 diabetes.[Pubmed 2006:163739…	701	Disease	Diabetic Neuropathies	Asymmetric Diabetic Proximal Motor Neuropathy;Diabetes mellitus with polyneuropathy;Diabetic Amyotrophy;Diabetic Asymmetric Polyneuropathy;Diabetic Autonomic Neuropathy;Diabetic autonomic neuropathy (disorder);Diabetic Mononeuropathy;Diabetic Mononeuropathy Simplex;Diabetic Neuralgia;Diabetic Neuropathies;diabetic neuropathy;Diabetic Neuropathy, Painful;Diabetic Polyneuropathy;Diabetic polyneurop…	Mesh_UI:D003929;Mesh_MN:C10.668.829.300;Mesh_MN:C19.246.099.937;DOID:11503;DOID:12785;DOID:9743;NCI:C26748;NCI:C27068;ICD9CM:250.6;ICD9CM:357.2;UMLS_CUI:C0011882;UMLS_CUI:C0271680;UMLS_CUI:C0271686;SNOMEDCT_US_2016_03_01:154683002;SNOMEDCT_US_2016_03_01:190349003;SNOMEDCT_US_2016_03_01:190353001;SNOMEDCT_US_2016_03_01:193182005;SNOMEDCT_US_2016_03_01:230572002;SNOMEDCT_US_2016_03_01:267472008;SNO…	510334	Protein	UCP3	Mitochondrial uncoupling protein 3;SLC25A9;Solute carrier family 25 member 9;UCP 3;UCP3;mitochondrial uncoupling protein-3;ucp iii;uncoupling of protein-3;uncoupling protein 3;uncoupling protein-3;	SWISSPROT_AC:P55916;SWISSPROT_ID:UCP3_HUMAN;EMBL:AF001787;EMBL:AF011449;EMBL:AF012197;EMBL:AF012198;EMBL:AF012199;EMBL:AF012200;EMBL:AF012201;EMBL:AF012202;EMBL:AF026956;EMBL:AF026957;EMBL:AF026958;EMBL:AF050113;EMBL:BC008392;EMBL:U82818;EMBL:U84763;RefSeq:NP_003347.1;RefSeq:NP_073714.1;ProteinModelPortal:P55916;STRING:9606.ENSP00000323740;SWISSPROT_AC_OLD:O60475;SWISSPROT_AC_OLD:Q96HL3;GeneID:73…
271632709	Diabetic Neuropathies -- VEGF	association	Pubmed central 2017:5680655;Pubmed central 2010:2809974;Pubmed central 2016:5206364;Pubmed central 2013:3568788;	In addition, the event time of DN in patients with a family history of diabetes was 16 months shorter than patients without a family history of diabetes, which was supported by other studies.[31] According to results of the current study, it can be assumed that genetic factors are likely to play an important role in the development of <b>DN</b>.[3233] Several studies focused on the role of geneti…	701	Disease	Diabetic Neuropathies	Asymmetric Diabetic Proximal Motor Neuropathy;Diabetes mellitus with polyneuropathy;Diabetic Amyotrophy;Diabetic Asymmetric Polyneuropathy;Diabetic Autonomic Neuropathy;Diabetic autonomic neuropathy (disorder);Diabetic Mononeuropathy;Diabetic Mononeuropathy Simplex;Diabetic Neuralgia;Diabetic Neuropathies;diabetic neuropathy;Diabetic Neuropathy, Painful;Diabetic Polyneuropathy;Diabetic polyneurop…	Mesh_UI:D003929;Mesh_MN:C10.668.829.300;Mesh_MN:C19.246.099.937;DOID:11503;DOID:12785;DOID:9743;NCI:C26748;NCI:C27068;ICD9CM:250.6;ICD9CM:357.2;UMLS_CUI:C0011882;UMLS_CUI:C0271680;UMLS_CUI:C0271686;SNOMEDCT_US_2016_03_01:154683002;SNOMEDCT_US_2016_03_01:190349003;SNOMEDCT_US_2016_03_01:190353001;SNOMEDCT_US_2016_03_01:193182005;SNOMEDCT_US_2016_03_01:230572002;SNOMEDCT_US_2016_03_01:267472008;SNO…	520242	Protein	VEGF	Vascular endothelial growth factor A;Vascular permeability factor;VEGF;VEGF-A;VEGFA;VPF;endothelial growth factor-a-vascular;endothelial vascular growth factor-a;factor of vascular permeability;factor vascular permeability;factor-a-vascular endothelial growth;growth factor-a-vascular endothelial;MVCD1;permeability factor vascular;permeability factor-vascular;vascular endothelial growth factor - a…	SWISSPROT_AC:P15692;SWISSPROT_ID:VEGFA_HUMAN;EMBL:AB021221;EMBL:AB451322;EMBL:AB451451;EMBL:AF022375;EMBL:AF062645;EMBL:AF091352;EMBL:AF214570;EMBL:AF430806;EMBL:AF437895;EMBL:AF486837;EMBL:AH006909;EMBL:AJ010438;EMBL:AL136131;EMBL:AY047581;EMBL:AY766116;EMBL:BC065522;EMBL:CH471081;EMBL:DQ229900;EMBL:M27281;EMBL:M32977;EMBL:M63971;EMBL:M63972;EMBL:M63973;EMBL:M63974;EMBL:M63975;EMBL:M63976;EMBL:M…
275855169	Diabetic Neuropathies -- VEGFA	association	Pubmed central 2010:2809974;	Due to the paradox surrounding VEGF-A in relation to both macrovascular and microvascular complications in diabetes, targeted local delivery of <b>VEGF-A</b> is crucial for the treatment of <b>diabetic neuropathy</b>.[Pubmed central 2010:2809974];Our current work suggests that VEGF-A is able to modulate the PI3-K signaling cascade in the L4/5 DRG, which may underlie the neuroprotective action of …	701	Disease	Diabetic Neuropathies	Asymmetric Diabetic Proximal Motor Neuropathy;Diabetes mellitus with polyneuropathy;Diabetic Amyotrophy;Diabetic Asymmetric Polyneuropathy;Diabetic Autonomic Neuropathy;Diabetic autonomic neuropathy (disorder);Diabetic Mononeuropathy;Diabetic Mononeuropathy Simplex;Diabetic Neuralgia;Diabetic Neuropathies;diabetic neuropathy;Diabetic Neuropathy, Painful;Diabetic Polyneuropathy;Diabetic polyneurop…	Mesh_UI:D003929;Mesh_MN:C10.668.829.300;Mesh_MN:C19.246.099.937;DOID:11503;DOID:12785;DOID:9743;NCI:C26748;NCI:C27068;ICD9CM:250.6;ICD9CM:357.2;UMLS_CUI:C0011882;UMLS_CUI:C0271680;UMLS_CUI:C0271686;SNOMEDCT_US_2016_03_01:154683002;SNOMEDCT_US_2016_03_01:190349003;SNOMEDCT_US_2016_03_01:190353001;SNOMEDCT_US_2016_03_01:193182005;SNOMEDCT_US_2016_03_01:230572002;SNOMEDCT_US_2016_03_01:267472008;SNO…	4345852	Gene	VEGFA	MVCD1;vascular endothelial growth factor A;VEGF;VEGFA;VPF;endothelial growth factor-a-vascular;endothelial vascular growth factor-a;factor of vascular permeability;factor vascular permeability;factor-a-vascular endothelial growth;growth factor-a-vascular endothelial;permeability factor vascular;permeability factor-vascular;vascular endothelial growth factor - a;vascular endothelial growth factor …	SWISSPROT_AC:P15692;SWISSPROT_ID:VEGFA_HUMAN;GeneID:7422;Ensembl:ENSG00000112715;HGNC:HGNC:12680;MIM:192240;Vega:OTTHUMG00000014745;protein_accession:AAA35789.1;protein_accession:AAA36804.1;protein_accession:AAA36807.1;protein_accession:AAC16730.1;protein_accession:AAC63101.1;protein_accession:AAC63102.1;protein_accession:AAC63143.1;protein_accession:AAD04918.1;protein_accession:AAD55345.1;protei…
280276975	Diabetic Neuropathies -- TRPV1	association	Pubmed central 2017:5278202;	Chronic and continuous stimulation of the nociceptor <b>transient receptor potential cation channel subfamily V member 1</b> (TRPV-1) in early <b>DPN</b> leads to local release of various growth factors, importantly NGF (nerve growth factor) and brain-derived neurotrophic factor (BDNF).[Pubmed central 2017:5278202];	701	Disease	Diabetic Neuropathies	Asymmetric Diabetic Proximal Motor Neuropathy;Diabetes mellitus with polyneuropathy;Diabetic Amyotrophy;Diabetic Asymmetric Polyneuropathy;Diabetic Autonomic Neuropathy;Diabetic autonomic neuropathy (disorder);Diabetic Mononeuropathy;Diabetic Mononeuropathy Simplex;Diabetic Neuralgia;Diabetic Neuropathies;diabetic neuropathy;Diabetic Neuropathy, Painful;Diabetic Polyneuropathy;Diabetic polyneurop…	Mesh_UI:D003929;Mesh_MN:C10.668.829.300;Mesh_MN:C19.246.099.937;DOID:11503;DOID:12785;DOID:9743;NCI:C26748;NCI:C27068;ICD9CM:250.6;ICD9CM:357.2;UMLS_CUI:C0011882;UMLS_CUI:C0271680;UMLS_CUI:C0271686;SNOMEDCT_US_2016_03_01:154683002;SNOMEDCT_US_2016_03_01:190349003;SNOMEDCT_US_2016_03_01:190353001;SNOMEDCT_US_2016_03_01:193182005;SNOMEDCT_US_2016_03_01:230572002;SNOMEDCT_US_2016_03_01:267472008;SNO…	501193	Protein	TRPV1	Capsaicin receptor;Osm-9-like TRP channel 1;OTRPC1;Transient receptor potential cation channel subfamily V member 1;TRPV1;Vanilloid receptor 1;VR1;capsaicin-receptor;trpv 1;trpv type 1;trpv-1;vanilloid receptor i;vanilloid receptor of type 1;vanilloid receptor subtype 1;vanilloid receptor subtype i;vanilloid receptor subtype-1;vanilloid receptor type 1;vanilloid receptor type i;vanilloid receptor…	SWISSPROT_AC:Q8NER1;SWISSPROT_ID:TRPV1_HUMAN;EMBL:AC027796;EMBL:AF196175;EMBL:AF196176;EMBL:AJ272063;EMBL:AJ277028;EMBL:AL136801;EMBL:AY131289;EMBL:BC132820;EMBL:BC136633;EMBL:CH471108;EMBL:DQ177332;RefSeq:NP_061197.4;RefSeq:NP_542435.2;RefSeq:NP_542436.2;RefSeq:NP_542437.2;ProteinModelPortal:Q8NER1;STRING:9606.ENSP00000459962;SWISSPROT_AC_OLD:A2RUA9;SWISSPROT_AC_OLD:Q3LU47;SWISSPROT_AC_OLD:Q9H0G…
280277092	Diabetic Neuropathies -- TRPV1	association	Pubmed central 2017:5278202;	Chronic and continuous stimulation of the nociceptor <b>transient receptor potential cation channel subfamily V member 1</b> (TRPV-1) in early <b>DPN</b> leads to local release of various growth factors, importantly NGF (nerve growth factor) and brain-derived neurotrophic factor (BDNF).[Pubmed central 2017:5278202];	701	Disease	Diabetic Neuropathies	Asymmetric Diabetic Proximal Motor Neuropathy;Diabetes mellitus with polyneuropathy;Diabetic Amyotrophy;Diabetic Asymmetric Polyneuropathy;Diabetic Autonomic Neuropathy;Diabetic autonomic neuropathy (disorder);Diabetic Mononeuropathy;Diabetic Mononeuropathy Simplex;Diabetic Neuralgia;Diabetic Neuropathies;diabetic neuropathy;Diabetic Neuropathy, Painful;Diabetic Polyneuropathy;Diabetic polyneurop…	Mesh_UI:D003929;Mesh_MN:C10.668.829.300;Mesh_MN:C19.246.099.937;DOID:11503;DOID:12785;DOID:9743;NCI:C26748;NCI:C27068;ICD9CM:250.6;ICD9CM:357.2;UMLS_CUI:C0011882;UMLS_CUI:C0271680;UMLS_CUI:C0271686;SNOMEDCT_US_2016_03_01:154683002;SNOMEDCT_US_2016_03_01:190349003;SNOMEDCT_US_2016_03_01:190353001;SNOMEDCT_US_2016_03_01:193182005;SNOMEDCT_US_2016_03_01:230572002;SNOMEDCT_US_2016_03_01:267472008;SNO…	4345867	Gene	TRPV1	transient receptor potential cation channel subfamily V member 1;TRPV1;VR1;Capsaicin receptor;capsaicin-receptor;Osm-9-like TRP channel 1;OTRPC1;trpv 1;trpv type 1;trpv-1;Vanilloid receptor 1;vanilloid receptor i;vanilloid receptor of type 1;vanilloid receptor subtype 1;vanilloid receptor subtype i;vanilloid receptor subtype-1;vanilloid receptor type 1;vanilloid receptor type i;vanilloid receptor…	SWISSPROT_AC:Q8NER1;SWISSPROT_ID:TRPV1_HUMAN;GeneID:7442;Ensembl:ENSG00000196689;HGNC:HGNC:12716;MIM:602076;Vega:OTTHUMG00000177649;protein_accession:AAG43466.1;protein_accession:AAG43467.1;protein_accession:AAI32821.1;protein_accession:AAI36634.1;protein_accession:AAM89472.1;protein_accession:AAN73432.1;protein_accession:AAX84657.1;protein_accession:ABA06605.1;protein_accession:ABA06606.1;protei…
42868492	Diabetic Neuropathies -- CNBP	association	Pubmed:24799635;	Sixty DM2 patients with a mean (ÃƒÂ‚Ã‚Â± s.e.m.) age of 42.0 ÃƒÂ‚Ã‚Â± 6.0 years (range: 34-47 years) were classified according to the presence or the absence of symptoms that could possibly reflect DAN (group A: <b>DM2</b> with symptoms possibly reflecting <b>DAN</b>, n = 28 patients and group B: DM2 without symptoms possibly reflecting DAN, n = 32 patients).[Pubmed:24799635];Sixty DM2 patients w…	701	Disease	Diabetic Neuropathies	Asymmetric Diabetic Proximal Motor Neuropathy;Diabetes mellitus with polyneuropathy;Diabetic Amyotrophy;Diabetic Asymmetric Polyneuropathy;Diabetic Autonomic Neuropathy;Diabetic autonomic neuropathy (disorder);Diabetic Mononeuropathy;Diabetic Mononeuropathy Simplex;Diabetic Neuralgia;Diabetic Neuropathies;diabetic neuropathy;Diabetic Neuropathy, Painful;Diabetic Polyneuropathy;Diabetic polyneurop…	Mesh_UI:D003929;Mesh_MN:C10.668.829.300;Mesh_MN:C19.246.099.937;DOID:11503;DOID:12785;DOID:9743;NCI:C26748;NCI:C27068;ICD9CM:250.6;ICD9CM:357.2;UMLS_CUI:C0011882;UMLS_CUI:C0271680;UMLS_CUI:C0271686;SNOMEDCT_US_2016_03_01:154683002;SNOMEDCT_US_2016_03_01:190349003;SNOMEDCT_US_2016_03_01:190353001;SNOMEDCT_US_2016_03_01:193182005;SNOMEDCT_US_2016_03_01:230572002;SNOMEDCT_US_2016_03_01:267472008;SNO…	71468	Protein	CNBP	Cellular nucleic acid-binding protein;CNBP;RNF163;Zinc finger protein 9;ZNF9;CCHC-type zinc finger nucleic acid binding protein;CNBP1;DM2;PROMM;ZCCHC22;zinc finger protein-9;zinc-finger protein 9;	SWISSPROT_AC:P62633;SWISSPROT_ID:CNBP_HUMAN;EMBL:AC108673;EMBL:AC135587;EMBL:AK054592;EMBL:AK292119;EMBL:AK298154;EMBL:AK314380;EMBL:AY329622;EMBL:BC000288;EMBL:BC014911;EMBL:BC093058;EMBL:BT019613;EMBL:CH471052;EMBL:DQ091187;EMBL:DQ092366;EMBL:DQ092367;EMBL:M28372;EMBL:U19765;RefSeq:NP_001120664.1;RefSeq:NP_001120665.1;RefSeq:NP_001120666.1;RefSeq:NP_001120667.1;RefSeq:NP_001120668.1;RefSeq:NP_0…
42868557	Diabetic Neuropathies -- CNBP	association	Pubmed:24799635;	Sixty DM2 patients with a mean (ÃƒÂ‚Ã‚Â± s.e.m.) age of 42.0 ÃƒÂ‚Ã‚Â± 6.0 years (range: 34-47 years) were classified according to the presence or the absence of symptoms that could possibly reflect DAN (group A: <b>DM2</b> with symptoms possibly reflecting <b>DAN</b>, n = 28 patients and group B: DM2 without symptoms possibly reflecting DAN, n = 32 patients).[Pubmed:24799635];Sixty DM2 patients w…	701	Disease	Diabetic Neuropathies	Asymmetric Diabetic Proximal Motor Neuropathy;Diabetes mellitus with polyneuropathy;Diabetic Amyotrophy;Diabetic Asymmetric Polyneuropathy;Diabetic Autonomic Neuropathy;Diabetic autonomic neuropathy (disorder);Diabetic Mononeuropathy;Diabetic Mononeuropathy Simplex;Diabetic Neuralgia;Diabetic Neuropathies;diabetic neuropathy;Diabetic Neuropathy, Painful;Diabetic Polyneuropathy;Diabetic polyneurop…	Mesh_UI:D003929;Mesh_MN:C10.668.829.300;Mesh_MN:C19.246.099.937;DOID:11503;DOID:12785;DOID:9743;NCI:C26748;NCI:C27068;ICD9CM:250.6;ICD9CM:357.2;UMLS_CUI:C0011882;UMLS_CUI:C0271680;UMLS_CUI:C0271686;SNOMEDCT_US_2016_03_01:154683002;SNOMEDCT_US_2016_03_01:190349003;SNOMEDCT_US_2016_03_01:190353001;SNOMEDCT_US_2016_03_01:193182005;SNOMEDCT_US_2016_03_01:230572002;SNOMEDCT_US_2016_03_01:267472008;SNO…	4345959	Gene	CNBP	CCHC-type zinc finger nucleic acid binding protein;CNBP;CNBP1;DM2;PROMM;RNF163;ZCCHC22;ZNF9;Cellular nucleic acid-binding protein;Zinc finger protein 9;zinc finger protein-9;zinc-finger protein 9;	SWISSPROT_AC:P62633;SWISSPROT_ID:CNBP_HUMAN;GeneID:7555;Ensembl:ENSG00000169714;HGNC:HGNC:13164;MIM:116955;Vega:OTTHUMG00000159943;protein_accession:AAA61975.1;protein_accession:AAA91782.1;protein_accession:AAH00288.1;protein_accession:AAH14911.1;protein_accession:AAH93058.1;protein_accession:AAR11855.1;protein_accession:AAR89462.1;protein_accession:AAV38419.1;protein_accession:AAY89856.1;protein…
282888587	Diabetic Neuropathies -- USP5	association	Pubmed central 2016:4955966;	Figure 4.Anti-hyperalgesic effect of the TAT-cUBP1-USP5 peptide in a mouse model of <b>diabetic neuropathy</b>: (a) Time course of thermal anti-hyperalgesic effect of the <b>TAT-cUBP1-USP5</b> (10.0Ã¢Â€Â‰Ã‚Âµg/i.t.) peptide delivered to diabetic neuropathic (ob/ob) and wild-type mice.[Pubmed central 2016:4955966];Figure 4.Anti-hyperalgesic effect of the TAT-cUBP1-USP5 peptide in a mouse model of …	701	Disease	Diabetic Neuropathies	Asymmetric Diabetic Proximal Motor Neuropathy;Diabetes mellitus with polyneuropathy;Diabetic Amyotrophy;Diabetic Asymmetric Polyneuropathy;Diabetic Autonomic Neuropathy;Diabetic autonomic neuropathy (disorder);Diabetic Mononeuropathy;Diabetic Mononeuropathy Simplex;Diabetic Neuralgia;Diabetic Neuropathies;diabetic neuropathy;Diabetic Neuropathy, Painful;Diabetic Polyneuropathy;Diabetic polyneurop…	Mesh_UI:D003929;Mesh_MN:C10.668.829.300;Mesh_MN:C19.246.099.937;DOID:11503;DOID:12785;DOID:9743;NCI:C26748;NCI:C27068;ICD9CM:250.6;ICD9CM:357.2;UMLS_CUI:C0011882;UMLS_CUI:C0271680;UMLS_CUI:C0271686;SNOMEDCT_US_2016_03_01:154683002;SNOMEDCT_US_2016_03_01:190349003;SNOMEDCT_US_2016_03_01:190353001;SNOMEDCT_US_2016_03_01:193182005;SNOMEDCT_US_2016_03_01:230572002;SNOMEDCT_US_2016_03_01:267472008;SNO…	510029	Protein	USP5	Deubiquitinating enzyme 5;EC 3.4.19.12;Isopeptidase T;ISOT;Ubiquitin carboxyl-terminal hydrolase 5;Ubiquitin thioesterase 5;Ubiquitin-specific-processing protease 5;UBP5;USP5;isopeptidase-t;ubiquitin specific peptidase 5;ubiquitin-specific peptidase 5;ubiquitin-specific processing protease 5;	SWISSPROT_AC:P45974;SWISSPROT_ID:UBP5_HUMAN;EMBL:BC004889;EMBL:BC005139;EMBL:CH471116;EMBL:U35116;EMBL:U47924;EMBL:U47927;EMBL:X91349;RefSeq:NP_001092006.1;RefSeq:NP_003472.2;ProteinModelPortal:P45974;STRING:9606.ENSP00000229268;SWISSPROT_AC_OLD:D3DUS7;SWISSPROT_AC_OLD:D3DUS8;SWISSPROT_AC_OLD:Q96J22;SMR:P45974;GeneID:8078;KEGG:hsa:8078;PIR:S68227;eggNOG:COG5207;eggNOG:KOG0944;UniGene:Hs.631661;GO…
282888679	Diabetic Neuropathies -- USP5	association	Pubmed central 2016:4955966;	Figure 4.Anti-hyperalgesic effect of the TAT-cUBP1-USP5 peptide in a mouse model of <b>diabetic neuropathy</b>: (a) Time course of thermal anti-hyperalgesic effect of the <b>TAT-cUBP1-USP5</b> (10.0Ã¢Â€Â‰Ã‚Âµg/i.t.) peptide delivered to diabetic neuropathic (ob/ob) and wild-type mice.[Pubmed central 2016:4955966];Figure 4.Anti-hyperalgesic effect of the TAT-cUBP1-USP5 peptide in a mouse model of …	701	Disease	Diabetic Neuropathies	Asymmetric Diabetic Proximal Motor Neuropathy;Diabetes mellitus with polyneuropathy;Diabetic Amyotrophy;Diabetic Asymmetric Polyneuropathy;Diabetic Autonomic Neuropathy;Diabetic autonomic neuropathy (disorder);Diabetic Mononeuropathy;Diabetic Mononeuropathy Simplex;Diabetic Neuralgia;Diabetic Neuropathies;diabetic neuropathy;Diabetic Neuropathy, Painful;Diabetic Polyneuropathy;Diabetic polyneurop…	Mesh_UI:D003929;Mesh_MN:C10.668.829.300;Mesh_MN:C19.246.099.937;DOID:11503;DOID:12785;DOID:9743;NCI:C26748;NCI:C27068;ICD9CM:250.6;ICD9CM:357.2;UMLS_CUI:C0011882;UMLS_CUI:C0271680;UMLS_CUI:C0271686;SNOMEDCT_US_2016_03_01:154683002;SNOMEDCT_US_2016_03_01:190349003;SNOMEDCT_US_2016_03_01:190353001;SNOMEDCT_US_2016_03_01:193182005;SNOMEDCT_US_2016_03_01:230572002;SNOMEDCT_US_2016_03_01:267472008;SNO…	4346229	Gene	USP5	ISOT;ubiquitin specific peptidase 5;USP5;Deubiquitinating enzyme 5;EC 3.4.19.12;Isopeptidase T;isopeptidase-t;Ubiquitin carboxyl-terminal hydrolase 5;Ubiquitin thioesterase 5;ubiquitin-specific peptidase 5;ubiquitin-specific processing protease 5;Ubiquitin-specific-processing protease 5;UBP5;	SWISSPROT_AC:P45974;SWISSPROT_ID:UBP5_HUMAN;GeneID:8078;Ensembl:ENSG00000111667;HGNC:HGNC:12628;MIM:601447;Vega:OTTHUMG00000169233;protein_accession:AAA78934.1;protein_accession:AAB51314.1;protein_accession:AAB51315.1;protein_accession:AAC50465.1;protein_accession:AAH04889.1;protein_accession:AAH05139.1;protein_accession:ABM83956.1;protein_accession:ABM87273.1;protein_accession:AEE61128.1;protein…
35273508	Diabetic Neuropathies -- CST7	association	Pubmed 2008:18362098;	Compared to controls, <b>CMAP</b> amplitude was significantly decreased in <b>DN</b> patients with associated reductions in strength-duration time constant and refractoriness, consistent with a reduction in nodal Na(+) conductances.[Pubmed 2008:18362098];	701	Disease	Diabetic Neuropathies	Asymmetric Diabetic Proximal Motor Neuropathy;Diabetes mellitus with polyneuropathy;Diabetic Amyotrophy;Diabetic Asymmetric Polyneuropathy;Diabetic Autonomic Neuropathy;Diabetic autonomic neuropathy (disorder);Diabetic Mononeuropathy;Diabetic Mononeuropathy Simplex;Diabetic Neuralgia;Diabetic Neuropathies;diabetic neuropathy;Diabetic Neuropathy, Painful;Diabetic Polyneuropathy;Diabetic polyneurop…	Mesh_UI:D003929;Mesh_MN:C10.668.829.300;Mesh_MN:C19.246.099.937;DOID:11503;DOID:12785;DOID:9743;NCI:C26748;NCI:C27068;ICD9CM:250.6;ICD9CM:357.2;UMLS_CUI:C0011882;UMLS_CUI:C0271680;UMLS_CUI:C0271686;SNOMEDCT_US_2016_03_01:154683002;SNOMEDCT_US_2016_03_01:190349003;SNOMEDCT_US_2016_03_01:190353001;SNOMEDCT_US_2016_03_01:193182005;SNOMEDCT_US_2016_03_01:230572002;SNOMEDCT_US_2016_03_01:267472008;SNO…	90898	Protein	CST7	CMAP;CST7;Cystatin-7;Cystatin-F;Cystatin-like metastasis-associated protein;CYTF;Leukocystatin;cst 7;cst vii;cst-7;cystatin F;	SWISSPROT_AC:O76096;SWISSPROT_ID:CYTF_HUMAN;EMBL:AB015225;EMBL:AB029636;EMBL:AF031824;EMBL:AF036342;EMBL:AJ510167;EMBL:AJ510168;EMBL:AJ510169;EMBL:AJ510170;EMBL:AL035661;EMBL:BC015507;EMBL:BT009825;EMBL:CR541860;EMBL:CR541878;RefSeq:NP_003641.3;ProteinModelPortal:O76096;STRING:9606.ENSP00000420384;SWISSPROT_AC_OLD:Q6FH95;SWISSPROT_AC_OLD:Q7Z4J8;SWISSPROT_AC_OLD:Q9UED4;SMR:O76096;GeneID:8530;KEGG:…
35273628	Diabetic Neuropathies -- CST7	association	Pubmed 2008:18362098;	Compared to controls, <b>CMAP</b> amplitude was significantly decreased in <b>DN</b> patients with associated reductions in strength-duration time constant and refractoriness, consistent with a reduction in nodal Na(+) conductances.[Pubmed 2008:18362098];	701	Disease	Diabetic Neuropathies	Asymmetric Diabetic Proximal Motor Neuropathy;Diabetes mellitus with polyneuropathy;Diabetic Amyotrophy;Diabetic Asymmetric Polyneuropathy;Diabetic Autonomic Neuropathy;Diabetic autonomic neuropathy (disorder);Diabetic Mononeuropathy;Diabetic Mononeuropathy Simplex;Diabetic Neuralgia;Diabetic Neuropathies;diabetic neuropathy;Diabetic Neuropathy, Painful;Diabetic Polyneuropathy;Diabetic polyneurop…	Mesh_UI:D003929;Mesh_MN:C10.668.829.300;Mesh_MN:C19.246.099.937;DOID:11503;DOID:12785;DOID:9743;NCI:C26748;NCI:C27068;ICD9CM:250.6;ICD9CM:357.2;UMLS_CUI:C0011882;UMLS_CUI:C0271680;UMLS_CUI:C0271686;SNOMEDCT_US_2016_03_01:154683002;SNOMEDCT_US_2016_03_01:190349003;SNOMEDCT_US_2016_03_01:190353001;SNOMEDCT_US_2016_03_01:193182005;SNOMEDCT_US_2016_03_01:230572002;SNOMEDCT_US_2016_03_01:267472008;SNO…	4346539	Gene	CST7	CMAP;CST7;cystatin F;cst 7;cst vii;cst-7;Cystatin-7;Cystatin-F;Cystatin-like metastasis-associated protein;CYTF;Leukocystatin;	SWISSPROT_AC:O76096;SWISSPROT_ID:CYTF_HUMAN;GeneID:8530;Ensembl:ENSG00000077984;HGNC:HGNC:2479;MIM:603253;Vega:OTTHUMG00000032108;protein_accession:AAC35747.1;protein_accession:AAC39788.1;protein_accession:AAH15507.1;protein_accession:AAP88827.1;protein_accession:ADQ32788.1;protein_accession:BAA34941.1;protein_accession:BAB11886.1;protein_accession:CAD52872.1;protein_accession:CAG46658.1;protein_…
287670483	Diabetic Neuropathies -- NUMB	association	Pubmed central 2016:4975507;	A <b>numb</b> feeling in extremities could be associated with <b>diabetic neuropathy</b>.[Pubmed central 2016:4975507];	701	Disease	Diabetic Neuropathies	Asymmetric Diabetic Proximal Motor Neuropathy;Diabetes mellitus with polyneuropathy;Diabetic Amyotrophy;Diabetic Asymmetric Polyneuropathy;Diabetic Autonomic Neuropathy;Diabetic autonomic neuropathy (disorder);Diabetic Mononeuropathy;Diabetic Mononeuropathy Simplex;Diabetic Neuralgia;Diabetic Neuropathies;diabetic neuropathy;Diabetic Neuropathy, Painful;Diabetic Polyneuropathy;Diabetic polyneurop…	Mesh_UI:D003929;Mesh_MN:C10.668.829.300;Mesh_MN:C19.246.099.937;DOID:11503;DOID:12785;DOID:9743;NCI:C26748;NCI:C27068;ICD9CM:250.6;ICD9CM:357.2;UMLS_CUI:C0011882;UMLS_CUI:C0271680;UMLS_CUI:C0271686;SNOMEDCT_US_2016_03_01:154683002;SNOMEDCT_US_2016_03_01:190349003;SNOMEDCT_US_2016_03_01:190353001;SNOMEDCT_US_2016_03_01:193182005;SNOMEDCT_US_2016_03_01:230572002;SNOMEDCT_US_2016_03_01:267472008;SNO…	286905	Protein	NUMB	h-Numb;NUMB;Protein numb homolog;Protein S171;C14orf41;c14_5527;numb, an endocytic adaptor protein;NUMB, endocytic adaptor protein;s1-71;s17-1;S171;	SWISSPROT_AC:P49757;SWISSPROT_ID:NUMB_HUMAN;EMBL:AC004846;EMBL:AC005280;EMBL:AF015040;EMBL:AF108092;EMBL:AF109907;EMBL:AF171938;EMBL:AF171939;EMBL:AF171940;EMBL:AF171941;EMBL:AK294591;EMBL:AK304193;EMBL:AL391733;EMBL:BC020788;EMBL:BC068476;EMBL:BX248073;EMBL:CH471061;EMBL:EU265734;EMBL:EU265735;EMBL:EU265736;EMBL:EU265737;EMBL:EU265738;EMBL:L40393;RefSeq:NP_001005743.1;RefSeq:NP_001005744.1;RefSe…
287670557	Diabetic Neuropathies -- NUMB	association	Pubmed central 2016:4975507;	A <b>numb</b> feeling in extremities could be associated with <b>diabetic neuropathy</b>.[Pubmed central 2016:4975507];	701	Disease	Diabetic Neuropathies	Asymmetric Diabetic Proximal Motor Neuropathy;Diabetes mellitus with polyneuropathy;Diabetic Amyotrophy;Diabetic Asymmetric Polyneuropathy;Diabetic Autonomic Neuropathy;Diabetic autonomic neuropathy (disorder);Diabetic Mononeuropathy;Diabetic Mononeuropathy Simplex;Diabetic Neuralgia;Diabetic Neuropathies;diabetic neuropathy;Diabetic Neuropathy, Painful;Diabetic Polyneuropathy;Diabetic polyneurop…	Mesh_UI:D003929;Mesh_MN:C10.668.829.300;Mesh_MN:C19.246.099.937;DOID:11503;DOID:12785;DOID:9743;NCI:C26748;NCI:C27068;ICD9CM:250.6;ICD9CM:357.2;UMLS_CUI:C0011882;UMLS_CUI:C0271680;UMLS_CUI:C0271686;SNOMEDCT_US_2016_03_01:154683002;SNOMEDCT_US_2016_03_01:190349003;SNOMEDCT_US_2016_03_01:190353001;SNOMEDCT_US_2016_03_01:193182005;SNOMEDCT_US_2016_03_01:230572002;SNOMEDCT_US_2016_03_01:267472008;SNO…	4346642	Gene	NUMB	C14orf41;c14_5527;NUMB;NUMB, endocytic adaptor protein;S171;h-Numb;numb, an endocytic adaptor protein;Protein numb homolog;Protein S171;s1-71;s17-1;	SWISSPROT_AC:P49757;SWISSPROT_ID:NUMB_HUMAN;GeneID:8650;Ensembl:ENSG00000133961;HGNC:HGNC:8060;MIM:603728;Vega:OTTHUMG00000171436;protein_accession:AAC42000.1;protein_accession:AAC97962.1;protein_accession:AAD01548.1;protein_accession:AAD27959.1;protein_accession:AAD54279.1;protein_accession:AAD54280.1;protein_accession:AAD54281.1;protein_accession:AAD54282.1;protein_accession:AAH20788.1;protein_…
287688854	Diabetic Neuropathies -- Neuropilin-1	association	Pubmed central 2016:5012683;	In the present study we evaluated the ability of the capsaicin model to mimic the cutaneous microenvironment of patients with <b>diabetic polyneuropathy</b> by studying <b>NRP-1</b> receptor expression in epidermis, dermal vasculature and dermal non-endothelial structures.[Pubmed central 2016:5012683];We can conclude that the capsaicin model does not mimic <b>diabetic neuropathy</b> related chang…	701	Disease	Diabetic Neuropathies	Asymmetric Diabetic Proximal Motor Neuropathy;Diabetes mellitus with polyneuropathy;Diabetic Amyotrophy;Diabetic Asymmetric Polyneuropathy;Diabetic Autonomic Neuropathy;Diabetic autonomic neuropathy (disorder);Diabetic Mononeuropathy;Diabetic Mononeuropathy Simplex;Diabetic Neuralgia;Diabetic Neuropathies;diabetic neuropathy;Diabetic Neuropathy, Painful;Diabetic Polyneuropathy;Diabetic polyneurop…	Mesh_UI:D003929;Mesh_MN:C10.668.829.300;Mesh_MN:C19.246.099.937;DOID:11503;DOID:12785;DOID:9743;NCI:C26748;NCI:C27068;ICD9CM:250.6;ICD9CM:357.2;UMLS_CUI:C0011882;UMLS_CUI:C0271680;UMLS_CUI:C0271686;SNOMEDCT_US_2016_03_01:154683002;SNOMEDCT_US_2016_03_01:190349003;SNOMEDCT_US_2016_03_01:190353001;SNOMEDCT_US_2016_03_01:193182005;SNOMEDCT_US_2016_03_01:230572002;SNOMEDCT_US_2016_03_01:267472008;SNO…	282266	Protein	Neuropilin-1	CD304 antigen;Neuropilin-1;NRP;NRP1;Vascular endothelial cell growth factor 165 receptor;VEGF165R;bdca-4;BDCA4;cd30-4;CD304;neuropilin 1;neuropilin i;neuropilin1;NP1;nrp-type;	SWISSPROT_AC:O14786;SWISSPROT_ID:NRP1_HUMAN;EMBL:AF016050;EMBL:AF018956;EMBL:AF145712;EMBL:AL121748;EMBL:AL353600;EMBL:BC007533;EMBL:BC007737;EMBL:BT006995;EMBL:BX510902;EMBL:CH471072;EMBL:EU332859;RefSeq:NP_001019799.1;RefSeq:NP_001019800.1;RefSeq:NP_001316997.1;RefSeq:NP_003864.4;ProteinModelPortal:O14786;STRING:9606.ENSP00000265371;SWISSPROT_AC_OLD:B0LPG9;SWISSPROT_AC_OLD:O60461;SWISSPROT_AC_O…
287688930	Diabetic Neuropathies -- NRP1	association	Pubmed central 2016:5012683;	In the present study we evaluated the ability of the capsaicin model to mimic the cutaneous microenvironment of patients with <b>diabetic polyneuropathy</b> by studying <b>NRP-1</b> receptor expression in epidermis, dermal vasculature and dermal non-endothelial structures.[Pubmed central 2016:5012683];We can conclude that the capsaicin model does not mimic <b>diabetic neuropathy</b> related chang…	701	Disease	Diabetic Neuropathies	Asymmetric Diabetic Proximal Motor Neuropathy;Diabetes mellitus with polyneuropathy;Diabetic Amyotrophy;Diabetic Asymmetric Polyneuropathy;Diabetic Autonomic Neuropathy;Diabetic autonomic neuropathy (disorder);Diabetic Mononeuropathy;Diabetic Mononeuropathy Simplex;Diabetic Neuralgia;Diabetic Neuropathies;diabetic neuropathy;Diabetic Neuropathy, Painful;Diabetic Polyneuropathy;Diabetic polyneurop…	Mesh_UI:D003929;Mesh_MN:C10.668.829.300;Mesh_MN:C19.246.099.937;DOID:11503;DOID:12785;DOID:9743;NCI:C26748;NCI:C27068;ICD9CM:250.6;ICD9CM:357.2;UMLS_CUI:C0011882;UMLS_CUI:C0271680;UMLS_CUI:C0271686;SNOMEDCT_US_2016_03_01:154683002;SNOMEDCT_US_2016_03_01:190349003;SNOMEDCT_US_2016_03_01:190353001;SNOMEDCT_US_2016_03_01:193182005;SNOMEDCT_US_2016_03_01:230572002;SNOMEDCT_US_2016_03_01:267472008;SNO…	4346788	Gene	NRP1	BDCA4;CD304;neuropilin 1;NP1;NRP;NRP1;VEGF165R;bdca-4;cd30-4;CD304 antigen;neuropilin i;Neuropilin-1;neuropilin1;nrp-type;Vascular endothelial cell growth factor 165 receptor;	SWISSPROT_AC:O14786;SWISSPROT_ID:NRP1_HUMAN;GeneID:8829;Ensembl:ENSG00000099250;HGNC:HGNC:8004;MIM:602069;Vega:OTTHUMG00000019343;protein_accession:AAC12921.1;protein_accession:AAC51759.1;protein_accession:AAF44344.1;protein_accession:AAG41406.1;protein_accession:AAG41893.1;protein_accession:AAH07533.1;protein_accession:AAH07737.1;protein_accession:AAP35641.1;protein_accession:AAP78927.1;protein_…
30452275	Diabetic Neuropathies -- NOP	association	Pubmed 1999:10388600;	Patients with <b>diabetic polyneuropathy</b> are known to have an impaired neurovascular reflex <b>arc</b> compared to healthy controls.[Pubmed 1999:10388600];	701	Disease	Diabetic Neuropathies	Asymmetric Diabetic Proximal Motor Neuropathy;Diabetes mellitus with polyneuropathy;Diabetic Amyotrophy;Diabetic Asymmetric Polyneuropathy;Diabetic Autonomic Neuropathy;Diabetic autonomic neuropathy (disorder);Diabetic Mononeuropathy;Diabetic Mononeuropathy Simplex;Diabetic Neuralgia;Diabetic Neuropathies;diabetic neuropathy;Diabetic Neuropathy, Painful;Diabetic Polyneuropathy;Diabetic polyneurop…	Mesh_UI:D003929;Mesh_MN:C10.668.829.300;Mesh_MN:C19.246.099.937;DOID:11503;DOID:12785;DOID:9743;NCI:C26748;NCI:C27068;ICD9CM:250.6;ICD9CM:357.2;UMLS_CUI:C0011882;UMLS_CUI:C0271680;UMLS_CUI:C0271686;SNOMEDCT_US_2016_03_01:154683002;SNOMEDCT_US_2016_03_01:190349003;SNOMEDCT_US_2016_03_01:190353001;SNOMEDCT_US_2016_03_01:193182005;SNOMEDCT_US_2016_03_01:230572002;SNOMEDCT_US_2016_03_01:267472008;SNO…	278804	Protein	NOP	Apoptosis repressor with CARD;ARC;Muscle-enriched cytoplasmic protein;Myp;NOL3;NOP;Nop30;Nucleolar protein 3;Nucleolar protein of 30 kDa;arc-type;FCM;nol-3;nucleolar protein-3;	SWISSPROT_AC:O60936;SWISSPROT_ID:NOL3_HUMAN;EMBL:AC074143;EMBL:AF043244;EMBL:AF064598;EMBL:AF064599;EMBL:AF064600;EMBL:AK294145;EMBL:BC012798;EMBL:CH471092;RefSeq:NP_001171986.1;RefSeq:NP_001263236.1;RefSeq:NP_001263238.1;RefSeq:NP_001263240.1;RefSeq:NP_001263241.1;RefSeq:NP_001263248.1;RefSeq:NP_003937.1;RefSeq:XP_016879332.1;ProteinModelPortal:O60936;STRING:9606.ENSP00000268605;SWISSPROT_AC_OLD…
28423083	Diabetic Neuropathies -- NAT8	association	Pubmed 1993:8380765;	<b>GLA</b> had a beneficial effect on the course of <b>diabetic neuropathy</b>.[Pubmed 1993:8380765];To compare the effects of placebo and <b>GLA</b> on the course of mild <b>diabetic neuropathy</b> over 1 yr.[Pubmed 1993:8380765];	701	Disease	Diabetic Neuropathies	Asymmetric Diabetic Proximal Motor Neuropathy;Diabetes mellitus with polyneuropathy;Diabetic Amyotrophy;Diabetic Asymmetric Polyneuropathy;Diabetic Autonomic Neuropathy;Diabetic autonomic neuropathy (disorder);Diabetic Mononeuropathy;Diabetic Mononeuropathy Simplex;Diabetic Neuralgia;Diabetic Neuropathies;diabetic neuropathy;Diabetic Neuropathy, Painful;Diabetic Polyneuropathy;Diabetic polyneurop…	Mesh_UI:D003929;Mesh_MN:C10.668.829.300;Mesh_MN:C19.246.099.937;DOID:11503;DOID:12785;DOID:9743;NCI:C26748;NCI:C27068;ICD9CM:250.6;ICD9CM:357.2;UMLS_CUI:C0011882;UMLS_CUI:C0271680;UMLS_CUI:C0271686;SNOMEDCT_US_2016_03_01:154683002;SNOMEDCT_US_2016_03_01:190349003;SNOMEDCT_US_2016_03_01:190353001;SNOMEDCT_US_2016_03_01:193182005;SNOMEDCT_US_2016_03_01:230572002;SNOMEDCT_US_2016_03_01:267472008;SNO…	4346921	Gene	NAT8	ATase2;CCNAT;CML1;GLA;Hcml1;N-acetyltransferase 8 (putative);NAT8;TSC501;TSC510;Acetyltransferase 2;acetyltransferase ii;acetyltransferase type ii;acetyltransferase-2;Camello-like protein 1;cml-1;Cysteinyl-conjugate N-acetyltransferase;EC 2.3.1.-;EC 2.3.1.80;gl a;gl alpha;gl-a;gla-type;glalpha;N-acetyltransferase 8;n-acetyltransferase-8;	SWISSPROT_AC:Q9UHE5;SWISSPROT_ID:NAT8_HUMAN;GeneID:9027;Ensembl:ENSG00000144035;HGNC:HGNC:18069;MIM:606716;Vega:OTTHUMG00000129818;protein_accession:AAF22303.1;protein_accession:AAH12626.1;protein_accession:ADZ15800.1;protein_accession:BAA33679.1;protein_accession:BAA34386.1;protein_accession:CAG28538.1;protein_accession:EAW99727.1;protein_accession:NP_003951.3;protein_accession:Q9UHE5.2;protein_…
287790766	Diabetic Neuropathies -- RHBDL1	association	Pubmed central 2017:5300160;	There was a trend of shortening of the mean <b>RRP</b> in later <b>diabetic neuropathy</b> (G2+3 group: 3.36Ã‚Â±0.12 ms).[Pubmed central 2017:5300160];There was a trend of shortening of the mean <b>RRP</b> in later <b>diabetic neuropathy</b> (G2+3 group: 3.36±0.12 ms).[Pubmed central 2017:5300160];	701	Disease	Diabetic Neuropathies	Asymmetric Diabetic Proximal Motor Neuropathy;Diabetes mellitus with polyneuropathy;Diabetic Amyotrophy;Diabetic Asymmetric Polyneuropathy;Diabetic Autonomic Neuropathy;Diabetic autonomic neuropathy (disorder);Diabetic Mononeuropathy;Diabetic Mononeuropathy Simplex;Diabetic Neuralgia;Diabetic Neuropathies;diabetic neuropathy;Diabetic Neuropathy, Painful;Diabetic Polyneuropathy;Diabetic polyneurop…	Mesh_UI:D003929;Mesh_MN:C10.668.829.300;Mesh_MN:C19.246.099.937;DOID:11503;DOID:12785;DOID:9743;NCI:C26748;NCI:C27068;ICD9CM:250.6;ICD9CM:357.2;UMLS_CUI:C0011882;UMLS_CUI:C0271680;UMLS_CUI:C0271686;SNOMEDCT_US_2016_03_01:154683002;SNOMEDCT_US_2016_03_01:190349003;SNOMEDCT_US_2016_03_01:190353001;SNOMEDCT_US_2016_03_01:193182005;SNOMEDCT_US_2016_03_01:230572002;SNOMEDCT_US_2016_03_01:267472008;SNO…	364380	Protein	RHBDL1	EC 3.4.21.105;RHBDL;RHBDL1;RHBL1;Rhomboid-like protein 1;Rhomboid-related protein 1;RRP;rhomboid like 1;	SWISSPROT_AC:O75783;SWISSPROT_ID:RHBL1_HUMAN;EMBL:AE006464;EMBL:AJ272344;EMBL:BC120874;EMBL:BC120875;EMBL:CH471112;EMBL:Y17108;EMBL:Z92544;RefSeq:NP_001265649.1;RefSeq:NP_001265650.1;RefSeq:NP_001305662.1;ProteinModelPortal:O75783;STRING:9606.ENSP00000219551;SWISSPROT_AC_OLD:A2IDC0;SWISSPROT_AC_OLD:A2IDC1;SWISSPROT_AC_OLD:Q0VAX4;SWISSPROT_AC_OLD:Q9NQ85;GeneID:9028;KEGG:hsa:9028;eggNOG:COG0705;egg…
287791006	Diabetic Neuropathies -- RHBDL1	association	Pubmed central 2017:5300160;	There was a trend of shortening of the mean <b>RRP</b> in later <b>diabetic neuropathy</b> (G2+3 group: 3.36Ã‚Â±0.12 ms).[Pubmed central 2017:5300160];There was a trend of shortening of the mean <b>RRP</b> in later <b>diabetic neuropathy</b> (G2+3 group: 3.36±0.12 ms).[Pubmed central 2017:5300160];	701	Disease	Diabetic Neuropathies	Asymmetric Diabetic Proximal Motor Neuropathy;Diabetes mellitus with polyneuropathy;Diabetic Amyotrophy;Diabetic Asymmetric Polyneuropathy;Diabetic Autonomic Neuropathy;Diabetic autonomic neuropathy (disorder);Diabetic Mononeuropathy;Diabetic Mononeuropathy Simplex;Diabetic Neuralgia;Diabetic Neuropathies;diabetic neuropathy;Diabetic Neuropathy, Painful;Diabetic Polyneuropathy;Diabetic polyneurop…	Mesh_UI:D003929;Mesh_MN:C10.668.829.300;Mesh_MN:C19.246.099.937;DOID:11503;DOID:12785;DOID:9743;NCI:C26748;NCI:C27068;ICD9CM:250.6;ICD9CM:357.2;UMLS_CUI:C0011882;UMLS_CUI:C0271680;UMLS_CUI:C0271686;SNOMEDCT_US_2016_03_01:154683002;SNOMEDCT_US_2016_03_01:190349003;SNOMEDCT_US_2016_03_01:190353001;SNOMEDCT_US_2016_03_01:193182005;SNOMEDCT_US_2016_03_01:230572002;SNOMEDCT_US_2016_03_01:267472008;SNO…	4346922	Gene	RHBDL1	RHBDL;RHBDL1;rhomboid like 1;RRP;EC 3.4.21.105;RHBL1;Rhomboid-like protein 1;Rhomboid-related protein 1;	SWISSPROT_AC:O75783;SWISSPROT_ID:RHBL1_HUMAN;GeneID:9028;Ensembl:ENSG00000103269;HGNC:HGNC:10007;MIM:603264;Vega:OTTHUMG00000121141;protein_accession:AAI20875.1;protein_accession:AAI20876.1;protein_accession:AAK61241.1;protein_accession:BAG57464.1;protein_accession:CAA76629.1;protein_accession:CAC00640.1;protein_accession:EAW85760.1;protein_accession:EAW85761.1;protein_accession:EAW85762.1;protei…
94146831	Diabetic Neuropathies -- MSC	association	Pubmed 2016:27551543;Pubmed central 2008:2570407;Pubmed central 2017:5412648;Pubmed central 2011:3059410;	<b>MSC</b> treatment reverses manifestations of <b>diabetic neuropathy</b>.[Pubmed 2016:27551543];We will briefly review the pathogenesis of diabetic neuropathy, characteristic of MSCs, effects of <b>MSC</b> therapies for <b>diabetic neuropathy</b> and its related mechanisms.[Pubmed 2016:27551543];CONCLUSIONSÃ¢Â€Â”These results suggest that <b>MSC</b> transplantation could have therapeutic effect…	701	Disease	Diabetic Neuropathies	Asymmetric Diabetic Proximal Motor Neuropathy;Diabetes mellitus with polyneuropathy;Diabetic Amyotrophy;Diabetic Asymmetric Polyneuropathy;Diabetic Autonomic Neuropathy;Diabetic autonomic neuropathy (disorder);Diabetic Mononeuropathy;Diabetic Mononeuropathy Simplex;Diabetic Neuralgia;Diabetic Neuropathies;diabetic neuropathy;Diabetic Neuropathy, Painful;Diabetic Polyneuropathy;Diabetic polyneurop…	Mesh_UI:D003929;Mesh_MN:C10.668.829.300;Mesh_MN:C19.246.099.937;DOID:11503;DOID:12785;DOID:9743;NCI:C26748;NCI:C27068;ICD9CM:250.6;ICD9CM:357.2;UMLS_CUI:C0011882;UMLS_CUI:C0271680;UMLS_CUI:C0271686;SNOMEDCT_US_2016_03_01:154683002;SNOMEDCT_US_2016_03_01:190349003;SNOMEDCT_US_2016_03_01:190353001;SNOMEDCT_US_2016_03_01:193182005;SNOMEDCT_US_2016_03_01:230572002;SNOMEDCT_US_2016_03_01:267472008;SNO…	264128	Protein	MSC	ABF-1;ABF1;Activated B-cell factor 1;BHLHA22;Class A basic helix-loop-helix protein 22;MSC;MUSC;Musculin;abf 1;abf1-type;activated b cell factor 1;activated b cell factor-1;activated b-cell factor-1;MYOR;	SWISSPROT_AC:O60682;SWISSPROT_ID:MUSC_HUMAN;EMBL:AF060154;EMBL:AF087036;EMBL:BC006313;EMBL:BC067827;EMBL:BT007169;EMBL:CH471068;RefSeq:NP_005089.2;ProteinModelPortal:O60682;STRING:9606.ENSP00000321445;SWISSPROT_AC_OLD:O75946;SWISSPROT_AC_OLD:Q53XZ2;SWISSPROT_AC_OLD:Q9BRE7;SMR:O60682;GeneID:9242;KEGG:hsa:9242;eggNOG:ENOG411227D;eggNOG:KOG4029;UniGene:Hs.442619;GO:GO:0000980;GO:GO:0001206;GO:GO:000…
94146857	Diabetic Neuropathies -- MSC	association	Pubmed 2016:27551543;Pubmed central 2008:2570407;Pubmed central 2017:5412648;Pubmed central 2011:3059410;	<b>MSC</b> treatment reverses manifestations of <b>diabetic neuropathy</b>.[Pubmed 2016:27551543];We will briefly review the pathogenesis of diabetic neuropathy, characteristic of MSCs, effects of <b>MSC</b> therapies for <b>diabetic neuropathy</b> and its related mechanisms.[Pubmed 2016:27551543];CONCLUSIONSÃ¢Â€Â”These results suggest that <b>MSC</b> transplantation could have therapeutic effect…	701	Disease	Diabetic Neuropathies	Asymmetric Diabetic Proximal Motor Neuropathy;Diabetes mellitus with polyneuropathy;Diabetic Amyotrophy;Diabetic Asymmetric Polyneuropathy;Diabetic Autonomic Neuropathy;Diabetic autonomic neuropathy (disorder);Diabetic Mononeuropathy;Diabetic Mononeuropathy Simplex;Diabetic Neuralgia;Diabetic Neuropathies;diabetic neuropathy;Diabetic Neuropathy, Painful;Diabetic Polyneuropathy;Diabetic polyneurop…	Mesh_UI:D003929;Mesh_MN:C10.668.829.300;Mesh_MN:C19.246.099.937;DOID:11503;DOID:12785;DOID:9743;NCI:C26748;NCI:C27068;ICD9CM:250.6;ICD9CM:357.2;UMLS_CUI:C0011882;UMLS_CUI:C0271680;UMLS_CUI:C0271686;SNOMEDCT_US_2016_03_01:154683002;SNOMEDCT_US_2016_03_01:190349003;SNOMEDCT_US_2016_03_01:190353001;SNOMEDCT_US_2016_03_01:193182005;SNOMEDCT_US_2016_03_01:230572002;SNOMEDCT_US_2016_03_01:267472008;SNO…	4347090	Gene	MSC	ABF-1;ABF1;bHLHa22;MSC;musculin;MYOR;abf 1;abf1-type;activated b cell factor 1;activated b cell factor-1;Activated B-cell factor 1;activated b-cell factor-1;Class A basic helix-loop-helix protein 22;MUSC;	SWISSPROT_AC:O60682;SWISSPROT_ID:MUSC_HUMAN;GeneID:9242;Ensembl:ENSG00000178860;HGNC:HGNC:7321;MIM:603628;Vega:OTTHUMG00000164489;protein_accession:AAC15071.1;protein_accession:AAC69870.1;protein_accession:AAH06313.1;protein_accession:AAH67827.1;protein_accession:AAP35833.1;protein_accession:ADZ15935.1;protein_accession:EAW86984.1;protein_accession:NP_005089.2;protein_accession:O60682.2;protein_g…
280227091	Diabetic Neuropathies -- Adiponectin	association	Pubmed central 2016:5183791;Pubmed central 2013:4020339;	A positive association of IL-6 and <b>adiponectin</b> with the presence of <b>DPN</b> was found, after adjusting for age, sex, time since diagnosis of diabetes, HbA1c, waist circumference, height, total cholesterol, hypertension, current smoking, physical activity, use of lipid-lowering medication, use of NSAIDs, history of myocardial infarction, and/or stroke;[Pubmed central 2016:5183791];Althou…	701	Disease	Diabetic Neuropathies	Asymmetric Diabetic Proximal Motor Neuropathy;Diabetes mellitus with polyneuropathy;Diabetic Amyotrophy;Diabetic Asymmetric Polyneuropathy;Diabetic Autonomic Neuropathy;Diabetic autonomic neuropathy (disorder);Diabetic Mononeuropathy;Diabetic Mononeuropathy Simplex;Diabetic Neuralgia;Diabetic Neuropathies;diabetic neuropathy;Diabetic Neuropathy, Painful;Diabetic Polyneuropathy;Diabetic polyneurop…	Mesh_UI:D003929;Mesh_MN:C10.668.829.300;Mesh_MN:C19.246.099.937;DOID:11503;DOID:12785;DOID:9743;NCI:C26748;NCI:C27068;ICD9CM:250.6;ICD9CM:357.2;UMLS_CUI:C0011882;UMLS_CUI:C0271680;UMLS_CUI:C0271686;SNOMEDCT_US_2016_03_01:154683002;SNOMEDCT_US_2016_03_01:190349003;SNOMEDCT_US_2016_03_01:190353001;SNOMEDCT_US_2016_03_01:193182005;SNOMEDCT_US_2016_03_01:230572002;SNOMEDCT_US_2016_03_01:267472008;SNO…	11281	Protein	Adiponectin	30 kDa adipocyte complement-related protein;ACDC;ACRP30;ADIPO;Adipocyte complement-related 30 kDa protein;Adipocyte, C1q and collagen domain-containing protein;Adiponectin;ADIPOQ;Adipose most abundant gene transcript 1 protein;apM-1;APM1;GBP28;Gelatin-binding protein;30-kda adipocyte complement-related protein;acrp 30;acrp-30;adiponectin, C1Q and collagen domain containing;adiponectin--an;adipone…	SWISSPROT_AC:Q15848;SWISSPROT_ID:ADIPO_HUMAN;EMBL:AB012165;EMBL:AJ131460;EMBL:AJ131461;EMBL:BC054496;EMBL:BC096308;EMBL:BC096309;EMBL:BC096310;EMBL:BC096311;EMBL:D45371;RefSeq:NP_001171271.1;RefSeq:NP_004788.1;ProteinModelPortal:Q15848;STRING:9606.ENSP00000320709;SWISSPROT_AC_OLD:Q58EX9;SMR:Q15848;GeneID:9370;KEGG:hsa:9370;PIR:JC4708;eggNOG:ENOG410IHSJ;eggNOG:ENOG4111F5K;UniGene:Hs.80485;GO:GO:00…
278796245	Diabetic Neuropathies -- KAB	association	Pubmed central 2015:4292761;	However, further research on the function of <b>Cep170</b> in <b>DN</b> or other diabetic diseases were is required.[Pubmed central 2015:4292761];Our study demonstrates that the Marcks, Glipr2 and <b>Cep170</b> genes may be underlying drug targets in the treatment of <b>DN</b>.[Pubmed central 2015:4292761];	701	Disease	Diabetic Neuropathies	Asymmetric Diabetic Proximal Motor Neuropathy;Diabetes mellitus with polyneuropathy;Diabetic Amyotrophy;Diabetic Asymmetric Polyneuropathy;Diabetic Autonomic Neuropathy;Diabetic autonomic neuropathy (disorder);Diabetic Mononeuropathy;Diabetic Mononeuropathy Simplex;Diabetic Neuralgia;Diabetic Neuropathies;diabetic neuropathy;Diabetic Neuropathy, Painful;Diabetic Polyneuropathy;Diabetic polyneurop…	Mesh_UI:D003929;Mesh_MN:C10.668.829.300;Mesh_MN:C19.246.099.937;DOID:11503;DOID:12785;DOID:9743;NCI:C26748;NCI:C27068;ICD9CM:250.6;ICD9CM:357.2;UMLS_CUI:C0011882;UMLS_CUI:C0271680;UMLS_CUI:C0271686;SNOMEDCT_US_2016_03_01:154683002;SNOMEDCT_US_2016_03_01:190349003;SNOMEDCT_US_2016_03_01:190353001;SNOMEDCT_US_2016_03_01:193182005;SNOMEDCT_US_2016_03_01:230572002;SNOMEDCT_US_2016_03_01:267472008;SNO…	60631	Protein	KAB	CE170;Centrosomal protein of 170 kDa;CEP170;FAM68A;KAB;KARP-1-binding protein;KARP1-binding protein;KIAA0470;centrosomal protein 170;centrosomal protein 170 kda;k a beta;k a-b;k alpha beta;ka beta;ka-b;kalphabeta;karp-1 binding protein;	SWISSPROT_AC:Q5SW79;SWISSPROT_ID:CE170_HUMAN;EMBL:AB007939;EMBL:AB022657;EMBL:AB022658;EMBL:AB022659;EMBL:AC092782;EMBL:AL606534;EMBL:BC050722;RefSeq:NP_001035863.1;RefSeq:NP_001035864.1;RefSeq:NP_055627.2;RefSeq:XP_016858425.1;ProteinModelPortal:Q5SW79;STRING:9606.ENSP00000355500;SWISSPROT_AC_OLD:O75058;SWISSPROT_AC_OLD:Q5SW77;SWISSPROT_AC_OLD:Q5SW78;SWISSPROT_AC_OLD:Q7LGA9;SWISSPROT_AC_OLD:Q86W…
278796326	Diabetic Neuropathies -- CEP170	association	Pubmed central 2015:4292761;	However, further research on the function of <b>Cep170</b> in <b>DN</b> or other diabetic diseases were is required.[Pubmed central 2015:4292761];Our study demonstrates that the Marcks, Glipr2 and <b>Cep170</b> genes may be underlying drug targets in the treatment of <b>DN</b>.[Pubmed central 2015:4292761];	701	Disease	Diabetic Neuropathies	Asymmetric Diabetic Proximal Motor Neuropathy;Diabetes mellitus with polyneuropathy;Diabetic Amyotrophy;Diabetic Asymmetric Polyneuropathy;Diabetic Autonomic Neuropathy;Diabetic autonomic neuropathy (disorder);Diabetic Mononeuropathy;Diabetic Mononeuropathy Simplex;Diabetic Neuralgia;Diabetic Neuropathies;diabetic neuropathy;Diabetic Neuropathy, Painful;Diabetic Polyneuropathy;Diabetic polyneurop…	Mesh_UI:D003929;Mesh_MN:C10.668.829.300;Mesh_MN:C19.246.099.937;DOID:11503;DOID:12785;DOID:9743;NCI:C26748;NCI:C27068;ICD9CM:250.6;ICD9CM:357.2;UMLS_CUI:C0011882;UMLS_CUI:C0271680;UMLS_CUI:C0271686;SNOMEDCT_US_2016_03_01:154683002;SNOMEDCT_US_2016_03_01:190349003;SNOMEDCT_US_2016_03_01:190353001;SNOMEDCT_US_2016_03_01:193182005;SNOMEDCT_US_2016_03_01:230572002;SNOMEDCT_US_2016_03_01:267472008;SNO…	4347606	Gene	CEP170	centrosomal protein 170;CEP170;FAM68A;KAB;KIAA0470;CE170;centrosomal protein 170 kda;Centrosomal protein of 170 kDa;k a beta;k a-b;k alpha beta;ka beta;ka-b;kalphabeta;karp-1 binding protein;KARP-1-binding protein;KARP1-binding protein;	SWISSPROT_AC:Q5SW79;SWISSPROT_ID:CE170_HUMAN;GeneID:9859;Ensembl:ENSG00000143702;HGNC:HGNC:28920;MIM:613023;Vega:OTTHUMG00000039862;protein_accession:AAH50722.1;protein_accession:AAH78155.1;protein_accession:AAI40795.1;protein_accession:AAI46791.1;protein_accession:BAA32315.3;protein_accession:BAA83378.1;protein_accession:BAA83379.1;protein_accession:BAA83380.1;protein_accession:BAG36464.1;protei…
32903135	Diabetic Neuropathies -- CARDINAL	association	Pubmed 2005:17632991;	<b>Diabetic neuropathies</b> in Neurological Clinic of <b>Dakar</b>.[Pubmed 2005:17632991];	701	Disease	Diabetic Neuropathies	Asymmetric Diabetic Proximal Motor Neuropathy;Diabetes mellitus with polyneuropathy;Diabetic Amyotrophy;Diabetic Asymmetric Polyneuropathy;Diabetic Autonomic Neuropathy;Diabetic autonomic neuropathy (disorder);Diabetic Mononeuropathy;Diabetic Mononeuropathy Simplex;Diabetic Neuralgia;Diabetic Neuropathies;diabetic neuropathy;Diabetic Neuropathy, Painful;Diabetic Polyneuropathy;Diabetic polyneurop…	Mesh_UI:D003929;Mesh_MN:C10.668.829.300;Mesh_MN:C19.246.099.937;DOID:11503;DOID:12785;DOID:9743;NCI:C26748;NCI:C27068;ICD9CM:250.6;ICD9CM:357.2;UMLS_CUI:C0011882;UMLS_CUI:C0271680;UMLS_CUI:C0271686;SNOMEDCT_US_2016_03_01:154683002;SNOMEDCT_US_2016_03_01:190349003;SNOMEDCT_US_2016_03_01:190353001;SNOMEDCT_US_2016_03_01:193182005;SNOMEDCT_US_2016_03_01:230572002;SNOMEDCT_US_2016_03_01:267472008;SNO…	53810	Protein	CARDINAL	Apoptotic protein NDPP1;CARD-inhibitor of NF-kappa-B-activating ligand;CARD8;CARDINAL;Caspase recruitment domain-containing protein 8;DACAR;KIAA0955;NDPP1;TUCAN;Tumor up-regulated CARD-containing antagonist of CASP9;card viii;card-8;caspase recruitment domain family member 8;DAKAR;NDPP;	SWISSPROT_AC:Q9Y2G2;SWISSPROT_ID:CARD8_HUMAN;EMBL:AB023172;EMBL:AC008392;EMBL:AC011466;EMBL:AF322184;EMBL:AF331519;EMBL:AF405558;EMBL:AF511652;EMBL:AK297045;EMBL:AK297069;EMBL:AY026322;EMBL:BC056891;EMBL:CH471177;EMBL:EU118120;RefSeq:NP_001171829.1;RefSeq:NP_001171830.1;RefSeq:NP_001171831.1;RefSeq:NP_001171832.1;RefSeq:NP_055774.2;RefSeq:XP_006723154.1;RefSeq:XP_006723155.1;RefSeq:XP_006723156.1…
32903170	Diabetic Neuropathies -- CARD8	association	Pubmed 2005:17632991;	<b>Diabetic neuropathies</b> in Neurological Clinic of <b>Dakar</b>.[Pubmed 2005:17632991];	701	Disease	Diabetic Neuropathies	Asymmetric Diabetic Proximal Motor Neuropathy;Diabetes mellitus with polyneuropathy;Diabetic Amyotrophy;Diabetic Asymmetric Polyneuropathy;Diabetic Autonomic Neuropathy;Diabetic autonomic neuropathy (disorder);Diabetic Mononeuropathy;Diabetic Mononeuropathy Simplex;Diabetic Neuralgia;Diabetic Neuropathies;diabetic neuropathy;Diabetic Neuropathy, Painful;Diabetic Polyneuropathy;Diabetic polyneurop…	Mesh_UI:D003929;Mesh_MN:C10.668.829.300;Mesh_MN:C19.246.099.937;DOID:11503;DOID:12785;DOID:9743;NCI:C26748;NCI:C27068;ICD9CM:250.6;ICD9CM:357.2;UMLS_CUI:C0011882;UMLS_CUI:C0271680;UMLS_CUI:C0271686;SNOMEDCT_US_2016_03_01:154683002;SNOMEDCT_US_2016_03_01:190349003;SNOMEDCT_US_2016_03_01:190353001;SNOMEDCT_US_2016_03_01:193182005;SNOMEDCT_US_2016_03_01:230572002;SNOMEDCT_US_2016_03_01:267472008;SNO…	4348924	Gene	CARD8	CARD8;CARDINAL;caspase recruitment domain family member 8;DACAR;DAKAR;NDPP;NDPP1;TUCAN;Apoptotic protein NDPP1;card viii;card-8;CARD-inhibitor of NF-kappa-B-activating ligand;Caspase recruitment domain-containing protein 8;KIAA0955;Tumor up-regulated CARD-containing antagonist of CASP9;	SWISSPROT_AC:Q9Y2G2;SWISSPROT_ID:CARD8_HUMAN;GeneID:22900;Ensembl:ENSG00000105483;HGNC:HGNC:17057;MIM:609051;Vega:OTTHUMG00000165047;protein_accession:AAG50014.1;protein_accession:AAH45539.1;protein_accession:AAH56891.1;protein_accession:AAK01126.1;protein_accession:AAK08982.1;protein_accession:AAL02427.1;protein_accession:AAM46959.1;protein_accession:ABW96891.1;protein_accession:ABW96892.1;prote…
30452254	Diabetic Neuropathies -- ARC/ARG3.1	association	Pubmed 1999:10388600;	Patients with <b>diabetic polyneuropathy</b> are known to have an impaired neurovascular reflex <b>arc</b> compared to healthy controls.[Pubmed 1999:10388600];	701	Disease	Diabetic Neuropathies	Asymmetric Diabetic Proximal Motor Neuropathy;Diabetes mellitus with polyneuropathy;Diabetic Amyotrophy;Diabetic Asymmetric Polyneuropathy;Diabetic Autonomic Neuropathy;Diabetic autonomic neuropathy (disorder);Diabetic Mononeuropathy;Diabetic Mononeuropathy Simplex;Diabetic Neuralgia;Diabetic Neuropathies;diabetic neuropathy;Diabetic Neuropathy, Painful;Diabetic Polyneuropathy;Diabetic polyneurop…	Mesh_UI:D003929;Mesh_MN:C10.668.829.300;Mesh_MN:C19.246.099.937;DOID:11503;DOID:12785;DOID:9743;NCI:C26748;NCI:C27068;ICD9CM:250.6;ICD9CM:357.2;UMLS_CUI:C0011882;UMLS_CUI:C0271680;UMLS_CUI:C0271686;SNOMEDCT_US_2016_03_01:154683002;SNOMEDCT_US_2016_03_01:190349003;SNOMEDCT_US_2016_03_01:190353001;SNOMEDCT_US_2016_03_01:193182005;SNOMEDCT_US_2016_03_01:230572002;SNOMEDCT_US_2016_03_01:267472008;SNO…	21641	Protein	ARC/ARG3.1	Activity-regulated cytoskeleton-associated protein;Activity-regulated gene 3.1 protein homolog;ARC;ARC/ARG3.1;Arg3.1;KIAA0278;activity regulated cytoskeleton associated protein;activity regulated cytoskeleton-associated protein;activity-regulated cytoskeleton associated protein;arc-type;arc/arg 3.1;arc/arg-3.1;arg 3.1;arg 3.1/arc;arg3.1/arc;	SWISSPROT_AC:Q7LC44;SWISSPROT_ID:ARC_HUMAN;EMBL:AF193421;EMBL:AF248637;EMBL:BC012321;EMBL:BC075802;EMBL:D87468;RefSeq:NP_056008.1;ProteinModelPortal:Q7LC44;STRING:9606.ENSP00000349022;SWISSPROT_AC_OLD:Q9UJW6;SWISSPROT_AC_OLD:Q9Y469;SMR:Q7LC44;GeneID:23237;KEGG:hsa:23237;eggNOG:ENOG410IIAZ;eggNOG:ENOG410YF34;UniGene:Hs.40888;UniGene:Hs.743662;GO:GO:0001669;GO:GO:0005737;GO:GO:0005768;GO:GO:0005886…
32384925	Diabetic Neuropathies -- ATPase IS	association	Pubmed:15198370;Pubmed central 2010:3299169;	The defect in <b>ATPase is</b> strongly related to <b>diabetic neuropathy</b>.[Pubmed:15198370];The defect in <b>ATPase is</b> strongly related to <b>diabetic neuropathy</b>.[Pubmed central 2010:3299169];	701	Disease	Diabetic Neuropathies	Asymmetric Diabetic Proximal Motor Neuropathy;Diabetes mellitus with polyneuropathy;Diabetic Amyotrophy;Diabetic Asymmetric Polyneuropathy;Diabetic Autonomic Neuropathy;Diabetic autonomic neuropathy (disorder);Diabetic Mononeuropathy;Diabetic Mononeuropathy Simplex;Diabetic Neuralgia;Diabetic Neuropathies;diabetic neuropathy;Diabetic Neuropathy, Painful;Diabetic Polyneuropathy;Diabetic polyneurop…	Mesh_UI:D003929;Mesh_MN:C10.668.829.300;Mesh_MN:C19.246.099.937;DOID:11503;DOID:12785;DOID:9743;NCI:C26748;NCI:C27068;ICD9CM:250.6;ICD9CM:357.2;UMLS_CUI:C0011882;UMLS_CUI:C0271680;UMLS_CUI:C0271686;SNOMEDCT_US_2016_03_01:154683002;SNOMEDCT_US_2016_03_01:190349003;SNOMEDCT_US_2016_03_01:190353001;SNOMEDCT_US_2016_03_01:193182005;SNOMEDCT_US_2016_03_01:230572002;SNOMEDCT_US_2016_03_01:267472008;SNO…	32166	Protein	ATPase IS	AT11A;ATP11A;ATPase class VI type 11A;ATPase IS;ATPIH;ATPIS;EC 3.6.3.1;KIAA1021;P4-ATPase flippase complex alpha subunit ATP11A;Probable phospholipid-transporting ATPase IH;ATPase phospholipid transporting 11A;	SWISSPROT_AC:P98196;SWISSPROT_ID:AT11A_HUMAN;EMBL:AB028944;EMBL:AL139384;EMBL:AL356740;EMBL:AL356752;RefSeq:NP_056020.2;RefSeq:NP_115565.3;RefSeq:XP_005268362.1;RefSeq:XP_005268363.1;RefSeq:XP_016875981.1;ProteinModelPortal:P98196;STRING:9606.ENSP00000283558;SWISSPROT_AC_OLD:Q5VXT2;GeneID:23250;KEGG:hsa:23250;eggNOG:COG0474;eggNOG:KOG0206;UniGene:Hs.29189;GO:GO:0000287;GO:GO:0004012;GO:GO:0005524…
32384961	Diabetic Neuropathies -- ATP11A	association	Pubmed:15198370;Pubmed central 2010:3299169;	The defect in <b>ATPase is</b> strongly related to <b>diabetic neuropathy</b>.[Pubmed:15198370];The defect in <b>ATPase is</b> strongly related to <b>diabetic neuropathy</b>.[Pubmed central 2010:3299169];	701	Disease	Diabetic Neuropathies	Asymmetric Diabetic Proximal Motor Neuropathy;Diabetes mellitus with polyneuropathy;Diabetic Amyotrophy;Diabetic Asymmetric Polyneuropathy;Diabetic Autonomic Neuropathy;Diabetic autonomic neuropathy (disorder);Diabetic Mononeuropathy;Diabetic Mononeuropathy Simplex;Diabetic Neuralgia;Diabetic Neuropathies;diabetic neuropathy;Diabetic Neuropathy, Painful;Diabetic Polyneuropathy;Diabetic polyneurop…	Mesh_UI:D003929;Mesh_MN:C10.668.829.300;Mesh_MN:C19.246.099.937;DOID:11503;DOID:12785;DOID:9743;NCI:C26748;NCI:C27068;ICD9CM:250.6;ICD9CM:357.2;UMLS_CUI:C0011882;UMLS_CUI:C0271680;UMLS_CUI:C0271686;SNOMEDCT_US_2016_03_01:154683002;SNOMEDCT_US_2016_03_01:190349003;SNOMEDCT_US_2016_03_01:190353001;SNOMEDCT_US_2016_03_01:193182005;SNOMEDCT_US_2016_03_01:230572002;SNOMEDCT_US_2016_03_01:267472008;SNO…	4349199	Gene	ATP11A	ATP11A;ATPase phospholipid transporting 11A;ATPIH;ATPIS;AT11A;ATPase class VI type 11A;ATPase IS;EC 3.6.3.1;KIAA1021;P4-ATPase flippase complex alpha subunit ATP11A;Probable phospholipid-transporting ATPase IH;	SWISSPROT_AC:P98196;SWISSPROT_ID:AT11A_HUMAN;GeneID:23250;Ensembl:ENSG00000068650;HGNC:HGNC:13552;MIM:605868;Vega:OTTHUMG00000017371;protein_accession:AAH24154.1;protein_accession:AAI67794.1;protein_accession:BAA82973.2;protein_accession:BAB15157.1;protein_accession:CAH56364.1;protein_accession:EAX09171.1;protein_accession:NP_056020.2;protein_accession:NP_115565.3;protein_accession:P98196.3;prote…
272761904	Diabetic Neuropathies -- HEY2	association	Pubmed central 2017:5625610;	To evaluate the effects of <b>GRL</b> leaf extract on the <b>diabetic neuropathy</b> various parameters, including histopathology and immunohistochemistry of apoptotic and inflammatory factors were assessed along with nociceptive and biochemical assessments.[Pubmed central 2017:5625610];	701	Disease	Diabetic Neuropathies	Asymmetric Diabetic Proximal Motor Neuropathy;Diabetes mellitus with polyneuropathy;Diabetic Amyotrophy;Diabetic Asymmetric Polyneuropathy;Diabetic Autonomic Neuropathy;Diabetic autonomic neuropathy (disorder);Diabetic Mononeuropathy;Diabetic Mononeuropathy Simplex;Diabetic Neuralgia;Diabetic Neuropathies;diabetic neuropathy;Diabetic Neuropathy, Painful;Diabetic Polyneuropathy;Diabetic polyneurop…	Mesh_UI:D003929;Mesh_MN:C10.668.829.300;Mesh_MN:C19.246.099.937;DOID:11503;DOID:12785;DOID:9743;NCI:C26748;NCI:C27068;ICD9CM:250.6;ICD9CM:357.2;UMLS_CUI:C0011882;UMLS_CUI:C0271680;UMLS_CUI:C0271686;SNOMEDCT_US_2016_03_01:154683002;SNOMEDCT_US_2016_03_01:190349003;SNOMEDCT_US_2016_03_01:190353001;SNOMEDCT_US_2016_03_01:193182005;SNOMEDCT_US_2016_03_01:230572002;SNOMEDCT_US_2016_03_01:267472008;SNO…	177783	Protein	HEY2	BHLHB32;Cardiovascular helix-loop-helix factor 1;CHF1;Class B basic helix-loop-helix protein 32;GRL;Hairy and enhancer of split-related protein 2;Hairy-related transcription factor 2;Hairy/enhancer-of-split related with YRPW motif protein 2;hCHF1;HERP;HERP1;HES-related repressor protein 2;HESR-2;HEY2;hHRT2;HRT-2;HRT2;Protein gridlock homolog;chf 1;chf i;GRIDLOCK;grl-type;herp-1;hes related family…	SWISSPROT_AC:Q9UBP5;SWISSPROT_ID:HEY2_HUMAN;EMBL:AB044755;EMBL:AF173901;EMBL:AF232238;EMBL:AF237949;EMBL:AF311884;EMBL:AJ249545;EMBL:AL078594;EMBL:BC007707;EMBL:BT020067;EMBL:BT020068;RefSeq:NP_036391.1;ProteinModelPortal:Q9UBP5;STRING:9606.ENSP00000357348;SMR:Q9UBP5;GeneID:23493;KEGG:hsa:23493;eggNOG:ENOG4111F0X;eggNOG:KOG4304;UniGene:Hs.144287;GO:GO:0000122;GO:GO:0000983;GO:GO:0000988;GO:GO:000…
272762050	Diabetic Neuropathies -- HEY2	association	Pubmed central 2017:5625610;	To evaluate the effects of <b>GRL</b> leaf extract on the <b>diabetic neuropathy</b> various parameters, including histopathology and immunohistochemistry of apoptotic and inflammatory factors were assessed along with nociceptive and biochemical assessments.[Pubmed central 2017:5625610];	701	Disease	Diabetic Neuropathies	Asymmetric Diabetic Proximal Motor Neuropathy;Diabetes mellitus with polyneuropathy;Diabetic Amyotrophy;Diabetic Asymmetric Polyneuropathy;Diabetic Autonomic Neuropathy;Diabetic autonomic neuropathy (disorder);Diabetic Mononeuropathy;Diabetic Mononeuropathy Simplex;Diabetic Neuralgia;Diabetic Neuropathies;diabetic neuropathy;Diabetic Neuropathy, Painful;Diabetic Polyneuropathy;Diabetic polyneurop…	Mesh_UI:D003929;Mesh_MN:C10.668.829.300;Mesh_MN:C19.246.099.937;DOID:11503;DOID:12785;DOID:9743;NCI:C26748;NCI:C27068;ICD9CM:250.6;ICD9CM:357.2;UMLS_CUI:C0011882;UMLS_CUI:C0271680;UMLS_CUI:C0271686;SNOMEDCT_US_2016_03_01:154683002;SNOMEDCT_US_2016_03_01:190349003;SNOMEDCT_US_2016_03_01:190353001;SNOMEDCT_US_2016_03_01:193182005;SNOMEDCT_US_2016_03_01:230572002;SNOMEDCT_US_2016_03_01:267472008;SNO…	4349385	Gene	HEY2	bHLHb32;CHF1;GRIDLOCK;GRL;HERP1;hes related family bHLH transcription factor with YRPW motif 2;HESR2;HEY2;HRT2;Cardiovascular helix-loop-helix factor 1;chf 1;chf i;Class B basic helix-loop-helix protein 32;grl-type;Hairy and enhancer of split-related protein 2;Hairy-related transcription factor 2;Hairy/enhancer-of-split related with YRPW motif protein 2;hCHF1;HERP;herp-1;HES-related repressor pro…	SWISSPROT_AC:Q9UBP5;SWISSPROT_ID:HEY2_HUMAN;GeneID:23493;Ensembl:ENSG00000135547;HGNC:HGNC:4881;MIM:604674;Vega:OTTHUMG00000015512;protein_accession:AAF20173.1;protein_accession:AAF37296.1;protein_accession:AAF44781.1;protein_accession:AAG31157.1;protein_accession:AAH07707.1;protein_accession:AAV38870.1;protein_accession:AAV38871.1;protein_accession:BAA96781.1;protein_accession:BAF82632.1;protein…
278271544	Diabetic Neuropathies -- ARIH1	association	Pubmed central 2014:4023290;	Similarly eugenol, a potent <b>ARI</b> was found to improve <b>diabetic neuropathy</b> by augmentation of NO and endothelium-derived hyperpolarising factor (EDHF)-mediated vasorelaxation[63].[Pubmed central 2014:4023290];	701	Disease	Diabetic Neuropathies	Asymmetric Diabetic Proximal Motor Neuropathy;Diabetes mellitus with polyneuropathy;Diabetic Amyotrophy;Diabetic Asymmetric Polyneuropathy;Diabetic Autonomic Neuropathy;Diabetic autonomic neuropathy (disorder);Diabetic Mononeuropathy;Diabetic Mononeuropathy Simplex;Diabetic Neuralgia;Diabetic Neuropathies;diabetic neuropathy;Diabetic Neuropathy, Painful;Diabetic Polyneuropathy;Diabetic polyneurop…	Mesh_UI:D003929;Mesh_MN:C10.668.829.300;Mesh_MN:C19.246.099.937;DOID:11503;DOID:12785;DOID:9743;NCI:C26748;NCI:C27068;ICD9CM:250.6;ICD9CM:357.2;UMLS_CUI:C0011882;UMLS_CUI:C0271680;UMLS_CUI:C0271686;SNOMEDCT_US_2016_03_01:154683002;SNOMEDCT_US_2016_03_01:190349003;SNOMEDCT_US_2016_03_01:190353001;SNOMEDCT_US_2016_03_01:193182005;SNOMEDCT_US_2016_03_01:230572002;SNOMEDCT_US_2016_03_01:267472008;SNO…	4349654	Gene	ARIH1	ARI;ariadne RBR E3 ubiquitin protein ligase 1;ARIH1;HARI;HHARI;UBCH7BP;ari 1;ARI-1;ari-i;ARI1;E3 ubiquitin-protein ligase ARIH1;EC 2.3.2.-;H7-AP2;Monocyte protein 6;MOP-6;MOP6;Protein ariadne-1 homolog;UbcH7-binding protein;UbcM4-interacting protein;Ubiquitin-conjugating enzyme E2-binding protein 1;	SWISSPROT_AC:Q9Y4X5;SWISSPROT_ID:ARI1_HUMAN;GeneID:25820;Ensembl:ENSG00000166233;HGNC:HGNC:689;MIM:605624;Vega:OTTHUMG00000133474;protein_accession:AAD28088.1;protein_accession:AAH51877.1;protein_accession:BAB19786.1;protein_accession:BAD92669.1;protein_accession:BAG35590.1;protein_accession:CAA08817.1;protein_accession:CAA10274.1;protein_accession:CAB45870.1;protein_accession:CAH05382.1;protein_…
42868606	Diabetic Neuropathies -- IGHD1-14	association	Pubmed:24799635;	Sixty DM2 patients with a mean (ÃƒÂ‚Ã‚Â± s.e.m.) age of 42.0 ÃƒÂ‚Ã‚Â± 6.0 years (range: 34-47 years) were classified according to the presence or the absence of symptoms that could possibly reflect DAN (group A: <b>DM2</b> with symptoms possibly reflecting <b>DAN</b>, n = 28 patients and group B: DM2 without symptoms possibly reflecting DAN, n = 32 patients).[Pubmed:24799635];Sixty DM2 patients w…	701	Disease	Diabetic Neuropathies	Asymmetric Diabetic Proximal Motor Neuropathy;Diabetes mellitus with polyneuropathy;Diabetic Amyotrophy;Diabetic Asymmetric Polyneuropathy;Diabetic Autonomic Neuropathy;Diabetic autonomic neuropathy (disorder);Diabetic Mononeuropathy;Diabetic Mononeuropathy Simplex;Diabetic Neuralgia;Diabetic Neuropathies;diabetic neuropathy;Diabetic Neuropathy, Painful;Diabetic Polyneuropathy;Diabetic polyneurop…	Mesh_UI:D003929;Mesh_MN:C10.668.829.300;Mesh_MN:C19.246.099.937;DOID:11503;DOID:12785;DOID:9743;NCI:C26748;NCI:C27068;ICD9CM:250.6;ICD9CM:357.2;UMLS_CUI:C0011882;UMLS_CUI:C0271680;UMLS_CUI:C0271686;SNOMEDCT_US_2016_03_01:154683002;SNOMEDCT_US_2016_03_01:190349003;SNOMEDCT_US_2016_03_01:190353001;SNOMEDCT_US_2016_03_01:193182005;SNOMEDCT_US_2016_03_01:230572002;SNOMEDCT_US_2016_03_01:267472008;SNO…	4350629	Gene	IGHD1-14	DM2;IGHD1-14;IGHD114;immunoglobulin heavy diversity 1-14 (non-functional);	GeneID:28508;HGNC:HGNC:5483;IMGT/GENE-DB:IGHD1-14;genomic_nucleotide_accession:AB019441.1;genomic_nucleotide_accession:AC246787.2;genomic_nucleotide_accession:NC_000014.9;genomic_nucleotide_accession:NC_018925.2;genomic_nucleotide_accession:NG_001019.6;genomic_nucleotide_accession:NT_187600.1;genomic_nucleotide_accession:X97051.1;genomic_nucleotide_gi:1021589409;genomic_nucleotide_gi:1770449;geno…
35273552	Diabetic Neuropathies -- HIP-55	association	Pubmed 2008:18362098;	Compared to controls, <b>CMAP</b> amplitude was significantly decreased in <b>DN</b> patients with associated reductions in strength-duration time constant and refractoriness, consistent with a reduction in nodal Na(+) conductances.[Pubmed 2008:18362098];	701	Disease	Diabetic Neuropathies	Asymmetric Diabetic Proximal Motor Neuropathy;Diabetes mellitus with polyneuropathy;Diabetic Amyotrophy;Diabetic Asymmetric Polyneuropathy;Diabetic Autonomic Neuropathy;Diabetic autonomic neuropathy (disorder);Diabetic Mononeuropathy;Diabetic Mononeuropathy Simplex;Diabetic Neuralgia;Diabetic Neuropathies;diabetic neuropathy;Diabetic Neuropathy, Painful;Diabetic Polyneuropathy;Diabetic polyneurop…	Mesh_UI:D003929;Mesh_MN:C10.668.829.300;Mesh_MN:C19.246.099.937;DOID:11503;DOID:12785;DOID:9743;NCI:C26748;NCI:C27068;ICD9CM:250.6;ICD9CM:357.2;UMLS_CUI:C0011882;UMLS_CUI:C0271680;UMLS_CUI:C0271686;SNOMEDCT_US_2016_03_01:154683002;SNOMEDCT_US_2016_03_01:190349003;SNOMEDCT_US_2016_03_01:190353001;SNOMEDCT_US_2016_03_01:193182005;SNOMEDCT_US_2016_03_01:230572002;SNOMEDCT_US_2016_03_01:267472008;SNO…	94560	Protein	HIP-55	Cervical mucin-associated protein;Cervical SH3P7;CMAP;DBNL;Drebrin-F;Drebrin-like protein;HIP-55;HPK1-interacting protein of 55 kDa;SH3 domain-containing protein 7;SH3P7;abp 1;abp-1;abp-i;ABP1;drebrin like;HIP55;	SWISSPROT_AC:Q9UJU6;SWISSPROT_ID:DBNL_HUMAN;EMBL:AC017116;EMBL:AF077353;EMBL:AF151364;EMBL:AF197060;EMBL:AF218020;EMBL:AF250287;EMBL:AK027367;EMBL:AK293279;EMBL:AK293698;EMBL:BC011677;EMBL:BC031687;EMBL:CH236960;EMBL:CH471128;EMBL:CR457167;RefSeq:NP_001014436.1;RefSeq:NP_001116428.1;RefSeq:NP_001271242.1;RefSeq:NP_001271244.1;RefSeq:NP_054782.2;ProteinModelPortal:Q9UJU6;STRING:9606.ENSP0000041765…
35273682	Diabetic Neuropathies -- DBNL	association	Pubmed 2008:18362098;	Compared to controls, <b>CMAP</b> amplitude was significantly decreased in <b>DN</b> patients with associated reductions in strength-duration time constant and refractoriness, consistent with a reduction in nodal Na(+) conductances.[Pubmed 2008:18362098];	701	Disease	Diabetic Neuropathies	Asymmetric Diabetic Proximal Motor Neuropathy;Diabetes mellitus with polyneuropathy;Diabetic Amyotrophy;Diabetic Asymmetric Polyneuropathy;Diabetic Autonomic Neuropathy;Diabetic autonomic neuropathy (disorder);Diabetic Mononeuropathy;Diabetic Mononeuropathy Simplex;Diabetic Neuralgia;Diabetic Neuropathies;diabetic neuropathy;Diabetic Neuropathy, Painful;Diabetic Polyneuropathy;Diabetic polyneurop…	Mesh_UI:D003929;Mesh_MN:C10.668.829.300;Mesh_MN:C19.246.099.937;DOID:11503;DOID:12785;DOID:9743;NCI:C26748;NCI:C27068;ICD9CM:250.6;ICD9CM:357.2;UMLS_CUI:C0011882;UMLS_CUI:C0271680;UMLS_CUI:C0271686;SNOMEDCT_US_2016_03_01:154683002;SNOMEDCT_US_2016_03_01:190349003;SNOMEDCT_US_2016_03_01:190353001;SNOMEDCT_US_2016_03_01:193182005;SNOMEDCT_US_2016_03_01:230572002;SNOMEDCT_US_2016_03_01:267472008;SNO…	4351051	Gene	DBNL	ABP1;DBNL;drebrin like;HIP-55;HIP55;SH3P7;abp 1;abp-1;abp-i;Cervical mucin-associated protein;Cervical SH3P7;CMAP;Drebrin-F;Drebrin-like protein;HPK1-interacting protein of 55 kDa;SH3 domain-containing protein 7;	SWISSPROT_AC:Q9UJU6;SWISSPROT_ID:DBNL_HUMAN;GeneID:28988;Ensembl:ENSG00000136279;HGNC:HGNC:2696;MIM:610106;Vega:OTTHUMG00000155350;protein_accession:AAF13701.1;protein_accession:AAF80228.1;protein_accession:AAF81273.1;protein_accession:AAG13120.1;protein_accession:AAG17262.2;protein_accession:AAH11677.1;protein_accession:AAH31687.1;protein_accession:ADQ32376.1;protein_accession:ADZ15360.1;protein…
94146797	Diabetic Neuropathies -- MSCP	association	Pubmed 2016:27551543;Pubmed central 2008:2570407;Pubmed central 2017:5412648;Pubmed central 2011:3059410;	<b>MSC</b> treatment reverses manifestations of <b>diabetic neuropathy</b>.[Pubmed 2016:27551543];We will briefly review the pathogenesis of diabetic neuropathy, characteristic of MSCs, effects of <b>MSC</b> therapies for <b>diabetic neuropathy</b> and its related mechanisms.[Pubmed 2016:27551543];CONCLUSIONSÃ¢Â€Â”These results suggest that <b>MSC</b> transplantation could have therapeutic effect…	701	Disease	Diabetic Neuropathies	Asymmetric Diabetic Proximal Motor Neuropathy;Diabetes mellitus with polyneuropathy;Diabetic Amyotrophy;Diabetic Asymmetric Polyneuropathy;Diabetic Autonomic Neuropathy;Diabetic autonomic neuropathy (disorder);Diabetic Mononeuropathy;Diabetic Mononeuropathy Simplex;Diabetic Neuralgia;Diabetic Neuropathies;diabetic neuropathy;Diabetic Neuropathy, Painful;Diabetic Polyneuropathy;Diabetic polyneurop…	Mesh_UI:D003929;Mesh_MN:C10.668.829.300;Mesh_MN:C19.246.099.937;DOID:11503;DOID:12785;DOID:9743;NCI:C26748;NCI:C27068;ICD9CM:250.6;ICD9CM:357.2;UMLS_CUI:C0011882;UMLS_CUI:C0271680;UMLS_CUI:C0271686;SNOMEDCT_US_2016_03_01:154683002;SNOMEDCT_US_2016_03_01:190349003;SNOMEDCT_US_2016_03_01:190353001;SNOMEDCT_US_2016_03_01:193182005;SNOMEDCT_US_2016_03_01:230572002;SNOMEDCT_US_2016_03_01:267472008;SNO…	243557	Protein	MSCP	MFRN;MFRN1;Mitochondrial iron transporter 1;Mitochondrial solute carrier protein;Mitoferrin-1;MSCP;SLC25A37;Solute carrier family 25 member 37;HT015;mitoferrin 1;mitoferrin1;MSC;PRO1278;PRO1584;PRO2217;	SWISSPROT_AC:Q9NYZ2;SWISSPROT_ID:MFRN1_HUMAN;EMBL:AF155660;EMBL:AF223466;EMBL:AK223194;EMBL:AL833186;EMBL:AY032628;EMBL:BC015013;EMBL:BC132799;EMBL:BC132801;EMBL:CH471080;RefSeq:NP_001304741.1;RefSeq:NP_001304742.1;RefSeq:NP_001304743.1;RefSeq:NP_057696.2;RefSeq:XP_011542856.1;ProteinModelPortal:Q9NYZ2;STRING:9606.ENSP00000429200;SWISSPROT_AC_OLD:A2RU93;SWISSPROT_AC_OLD:Q53FT7;SWISSPROT_AC_OLD:Q6…
94146894	Diabetic Neuropathies -- SLC25A37	association	Pubmed 2016:27551543;Pubmed central 2008:2570407;Pubmed central 2017:5412648;Pubmed central 2011:3059410;	<b>MSC</b> treatment reverses manifestations of <b>diabetic neuropathy</b>.[Pubmed 2016:27551543];We will briefly review the pathogenesis of diabetic neuropathy, characteristic of MSCs, effects of <b>MSC</b> therapies for <b>diabetic neuropathy</b> and its related mechanisms.[Pubmed 2016:27551543];CONCLUSIONSÃ¢Â€Â”These results suggest that <b>MSC</b> transplantation could have therapeutic effect…	701	Disease	Diabetic Neuropathies	Asymmetric Diabetic Proximal Motor Neuropathy;Diabetes mellitus with polyneuropathy;Diabetic Amyotrophy;Diabetic Asymmetric Polyneuropathy;Diabetic Autonomic Neuropathy;Diabetic autonomic neuropathy (disorder);Diabetic Mononeuropathy;Diabetic Mononeuropathy Simplex;Diabetic Neuralgia;Diabetic Neuropathies;diabetic neuropathy;Diabetic Neuropathy, Painful;Diabetic Polyneuropathy;Diabetic polyneurop…	Mesh_UI:D003929;Mesh_MN:C10.668.829.300;Mesh_MN:C19.246.099.937;DOID:11503;DOID:12785;DOID:9743;NCI:C26748;NCI:C27068;ICD9CM:250.6;ICD9CM:357.2;UMLS_CUI:C0011882;UMLS_CUI:C0271680;UMLS_CUI:C0271686;SNOMEDCT_US_2016_03_01:154683002;SNOMEDCT_US_2016_03_01:190349003;SNOMEDCT_US_2016_03_01:190353001;SNOMEDCT_US_2016_03_01:193182005;SNOMEDCT_US_2016_03_01:230572002;SNOMEDCT_US_2016_03_01:267472008;SNO…	4351650	Gene	SLC25A37	HT015;MFRN;MFRN1;MSC;MSCP;PRO1278;PRO1584;PRO2217;SLC25A37;solute carrier family 25 member 37;Mitochondrial iron transporter 1;Mitochondrial solute carrier protein;mitoferrin 1;Mitoferrin-1;mitoferrin1;	SWISSPROT_AC:Q9NYZ2;SWISSPROT_ID:MFRN1_HUMAN;GeneID:51312;Ensembl:ENSG00000147454;HGNC:HGNC:29786;MIM:610387;Vega:OTTHUMG00000163865;protein_accession:AAD14436.1;protein_accession:AAF64141.1;protein_accession:AAF67479.1;protein_accession:AAF71053.1;protein_accession:AAF71063.1;protein_accession:AAH15013.1;protein_accession:AAI32800.1;protein_accession:AAI32802.1;protein_accession:AAK38154.1;prote…
32105520	Diabetic Neuropathies -- DDX4	association	Pubmed 2003:19078710;	There is evidence that <b>diabetic amyotrophy</b> is caused by a microvasculitis of the <b>vasa</b> nervorum.[Pubmed 2003:19078710];	701	Disease	Diabetic Neuropathies	Asymmetric Diabetic Proximal Motor Neuropathy;Diabetes mellitus with polyneuropathy;Diabetic Amyotrophy;Diabetic Asymmetric Polyneuropathy;Diabetic Autonomic Neuropathy;Diabetic autonomic neuropathy (disorder);Diabetic Mononeuropathy;Diabetic Mononeuropathy Simplex;Diabetic Neuralgia;Diabetic Neuropathies;diabetic neuropathy;Diabetic Neuropathy, Painful;Diabetic Polyneuropathy;Diabetic polyneurop…	Mesh_UI:D003929;Mesh_MN:C10.668.829.300;Mesh_MN:C19.246.099.937;DOID:11503;DOID:12785;DOID:9743;NCI:C26748;NCI:C27068;ICD9CM:250.6;ICD9CM:357.2;UMLS_CUI:C0011882;UMLS_CUI:C0271680;UMLS_CUI:C0271686;SNOMEDCT_US_2016_03_01:154683002;SNOMEDCT_US_2016_03_01:190349003;SNOMEDCT_US_2016_03_01:190353001;SNOMEDCT_US_2016_03_01:193182005;SNOMEDCT_US_2016_03_01:230572002;SNOMEDCT_US_2016_03_01:267472008;SNO…	4352151	Gene	DDX4	DDX4;DEAD-box helicase 4;VASA;ddx-4;DEAD box protein 4;dead-box protein 4;EC 3.6.4.13;homolog of the vasa;homolog of vasa;Probable ATP-dependent RNA helicase DDX4;vas a;vas-a;Vasa homolog;vasa-homolog;vasa-type;	SWISSPROT_AC:Q9NQI0;SWISSPROT_ID:DDX4_HUMAN;GeneID:54514;Ensembl:ENSG00000152670;HGNC:HGNC:18700;MIM:605281;Vega:OTTHUMG00000097044;protein_accession:AAF72705.1;protein_accession:AAF86585.1;protein_accession:AAH47455.1;protein_accession:AAH88362.1;protein_accession:BAF85106.1;protein_accession:BAG52716.1;protein_accession:CAB70750.1;protein_accession:CBH19257.1;protein_accession:EAW54929.1;protei…
275870798	Diabetic Neuropathies -- BKS	association	Pubmed central 2011:3121428;	Morphological and electrophysiological changes in the <b>BKS</b> db/db mice closely mimic the changes observed in <b>DN</b> patients (8,9,26Ã¢Â€Â“28).[Pubmed central 2011:3121428];Morphological and electrophysiological changes in the <b>BKS</b> db/db mice closely mimic the changes observed in <b>DN</b> patients (8,9,26–28).[Pubmed central 2011:3121428];The development of hyperglycemia and <b>DN</…	701	Disease	Diabetic Neuropathies	Asymmetric Diabetic Proximal Motor Neuropathy;Diabetes mellitus with polyneuropathy;Diabetic Amyotrophy;Diabetic Asymmetric Polyneuropathy;Diabetic Autonomic Neuropathy;Diabetic autonomic neuropathy (disorder);Diabetic Mononeuropathy;Diabetic Mononeuropathy Simplex;Diabetic Neuralgia;Diabetic Neuropathies;diabetic neuropathy;Diabetic Neuropathy, Painful;Diabetic Polyneuropathy;Diabetic polyneurop…	Mesh_UI:D003929;Mesh_MN:C10.668.829.300;Mesh_MN:C19.246.099.937;DOID:11503;DOID:12785;DOID:9743;NCI:C26748;NCI:C27068;ICD9CM:250.6;ICD9CM:357.2;UMLS_CUI:C0011882;UMLS_CUI:C0271680;UMLS_CUI:C0271686;SNOMEDCT_US_2016_03_01:154683002;SNOMEDCT_US_2016_03_01:190349003;SNOMEDCT_US_2016_03_01:190353001;SNOMEDCT_US_2016_03_01:193182005;SNOMEDCT_US_2016_03_01:230572002;SNOMEDCT_US_2016_03_01:267472008;SNO…	461646	Protein	BKS	BKS;Breast tumor kinase substrate;BRK substrate;Signal-transducing adaptor protein 2;STAP-2;STAP2;signal transducing adaptor family member 2;signal transducing adaptor protein 2;signal transducing adaptor protein-2;signal-transducing adaptor protein-2;substrate of breast tumor kinase;substrate of brk;	SWISSPROT_AC:Q9UGK3;SWISSPROT_ID:STAP2_HUMAN;EMBL:AC008616;EMBL:AJ245719;EMBL:AK000241;EMBL:BC000795;RefSeq:NP_001013863.1;RefSeq:NP_060190.2;ProteinModelPortal:Q9UGK3;SWISSPROT_AC_OLD:A6NKK3;SWISSPROT_AC_OLD:Q9NXI2;SMR:Q9UGK3;GeneID:55620;KEGG:hsa:55620;UniGene:Hs.194385;GO:GO:0005829;GO:GO:0005886;GO:GO:0042517;PDB:2EL8;HOGENOM:HOG000063725;PDBsum:2EL8;OrthoDB:EOG091G0929;CTD:55620;BioGrid:1207…
275870834	Diabetic Neuropathies -- STAP2	association	Pubmed central 2011:3121428;	Morphological and electrophysiological changes in the <b>BKS</b> db/db mice closely mimic the changes observed in <b>DN</b> patients (8,9,26Ã¢Â€Â“28).[Pubmed central 2011:3121428];Morphological and electrophysiological changes in the <b>BKS</b> db/db mice closely mimic the changes observed in <b>DN</b> patients (8,9,26–28).[Pubmed central 2011:3121428];The development of hyperglycemia and <b>DN</…	701	Disease	Diabetic Neuropathies	Asymmetric Diabetic Proximal Motor Neuropathy;Diabetes mellitus with polyneuropathy;Diabetic Amyotrophy;Diabetic Asymmetric Polyneuropathy;Diabetic Autonomic Neuropathy;Diabetic autonomic neuropathy (disorder);Diabetic Mononeuropathy;Diabetic Mononeuropathy Simplex;Diabetic Neuralgia;Diabetic Neuropathies;diabetic neuropathy;Diabetic Neuropathy, Painful;Diabetic Polyneuropathy;Diabetic polyneurop…	Mesh_UI:D003929;Mesh_MN:C10.668.829.300;Mesh_MN:C19.246.099.937;DOID:11503;DOID:12785;DOID:9743;NCI:C26748;NCI:C27068;ICD9CM:250.6;ICD9CM:357.2;UMLS_CUI:C0011882;UMLS_CUI:C0271680;UMLS_CUI:C0271686;SNOMEDCT_US_2016_03_01:154683002;SNOMEDCT_US_2016_03_01:190349003;SNOMEDCT_US_2016_03_01:190353001;SNOMEDCT_US_2016_03_01:193182005;SNOMEDCT_US_2016_03_01:230572002;SNOMEDCT_US_2016_03_01:267472008;SNO…	4352859	Gene	STAP2	BKS;signal transducing adaptor family member 2;STAP2;Breast tumor kinase substrate;BRK substrate;signal transducing adaptor protein 2;signal transducing adaptor protein-2;Signal-transducing adaptor protein 2;signal-transducing adaptor protein-2;STAP-2;substrate of breast tumor kinase;substrate of brk;	SWISSPROT_AC:Q9UGK3;SWISSPROT_ID:STAP2_HUMAN;GeneID:55620;Ensembl:ENSG00000178078;HGNC:HGNC:30430;MIM:607881;Vega:OTTHUMG00000181884;protein_accession:AAH00795.1;protein_accession:BAA91028.1;protein_accession:CAB65105.1;protein_accession:NP_001013863.1;protein_accession:NP_060190.2;protein_accession:Q9UGK3.2;protein_accession:XP_011526425.1;protein_gi:12653995;protein_gi:229462752;protein_gi:6224…
27581926	Diabetic Neuropathies -- TWNK	association	Pubmed:19425506;	Association of the T(-365)C POLG1, G(-25)A ANT1 and G(-605)T <b>PEO1</b> gene polymorphisms with <b>diabetic polyneuropathy</b> in patients with type 1 diabetes mellitus.[Pubmed:19425506];The aim of this study was the search of association of polymorphic markers T(-365)C of POLG1 gene, G(-25)A of ANT1 gene and G(-605)T of <b>PEO1</b> gene with <b>diabetic polyneuropathy</b> (DPN) in type 1 diabet…	701	Disease	Diabetic Neuropathies	Asymmetric Diabetic Proximal Motor Neuropathy;Diabetes mellitus with polyneuropathy;Diabetic Amyotrophy;Diabetic Asymmetric Polyneuropathy;Diabetic Autonomic Neuropathy;Diabetic autonomic neuropathy (disorder);Diabetic Mononeuropathy;Diabetic Mononeuropathy Simplex;Diabetic Neuralgia;Diabetic Neuropathies;diabetic neuropathy;Diabetic Neuropathy, Painful;Diabetic Polyneuropathy;Diabetic polyneurop…	Mesh_UI:D003929;Mesh_MN:C10.668.829.300;Mesh_MN:C19.246.099.937;DOID:11503;DOID:12785;DOID:9743;NCI:C26748;NCI:C27068;ICD9CM:250.6;ICD9CM:357.2;UMLS_CUI:C0011882;UMLS_CUI:C0271680;UMLS_CUI:C0271686;SNOMEDCT_US_2016_03_01:154683002;SNOMEDCT_US_2016_03_01:190349003;SNOMEDCT_US_2016_03_01:190353001;SNOMEDCT_US_2016_03_01:193182005;SNOMEDCT_US_2016_03_01:230572002;SNOMEDCT_US_2016_03_01:267472008;SNO…	4353254	Gene	TWNK	ATXN8;C10orf2;IOSCA;MTDPS7;PEO;PEO1;PEOA3;PRLTS5;SANDO;SCA8;twinkle mtDNA helicase;TWINL;TWNK;EC 3.6.4.12;mitochondrial protein, twinkle;mtdna helicase twinkle;peo 1;peo-1;peo-type;Progressive external ophthalmoplegia 1 protein;sca 8;sca-8;T7 gp4-like protein with intramitochondrial nucleoid localization;T7-like mitochondrial DNA helicase;Twinkle protein, mitochondrial;	SWISSPROT_AC:Q96RR1;SWISSPROT_ID:PEO1_HUMAN;GeneID:56652;Ensembl:ENSG00000107815;HGNC:HGNC:1160;MIM:606075;Vega:OTTHUMG00000018917;protein_accession:AAH13349.1;protein_accession:AAH33762.1;protein_accession:AAK69558.1;protein_accession:AAK69559.1;protein_accession:ACB21043.1;protein_accession:ADP92014.1;protein_accession:ADP92015.1;protein_accession:ADP92016.1;protein_accession:ADP92017.1;protein…
36149450	Diabetic Neuropathies -- PEO1	association	Pubmed:19425506;	Association of the T(-365)C POLG1, G(-25)A ANT1 and G(-605)T <b>PEO1</b> gene polymorphisms with <b>diabetic polyneuropathy</b> in patients with type 1 diabetes mellitus.[Pubmed:19425506];The aim of this study was the search of association of polymorphic markers T(-365)C of POLG1 gene, G(-25)A of ANT1 gene and G(-605)T of <b>PEO1</b> gene with <b>diabetic polyneuropathy</b> (DPN) in type 1 diabet…	701	Disease	Diabetic Neuropathies	Asymmetric Diabetic Proximal Motor Neuropathy;Diabetes mellitus with polyneuropathy;Diabetic Amyotrophy;Diabetic Asymmetric Polyneuropathy;Diabetic Autonomic Neuropathy;Diabetic autonomic neuropathy (disorder);Diabetic Mononeuropathy;Diabetic Mononeuropathy Simplex;Diabetic Neuralgia;Diabetic Neuropathies;diabetic neuropathy;Diabetic Neuropathy, Painful;Diabetic Polyneuropathy;Diabetic polyneurop…	Mesh_UI:D003929;Mesh_MN:C10.668.829.300;Mesh_MN:C19.246.099.937;DOID:11503;DOID:12785;DOID:9743;NCI:C26748;NCI:C27068;ICD9CM:250.6;ICD9CM:357.2;UMLS_CUI:C0011882;UMLS_CUI:C0271680;UMLS_CUI:C0271686;SNOMEDCT_US_2016_03_01:154683002;SNOMEDCT_US_2016_03_01:190349003;SNOMEDCT_US_2016_03_01:190353001;SNOMEDCT_US_2016_03_01:193182005;SNOMEDCT_US_2016_03_01:230572002;SNOMEDCT_US_2016_03_01:267472008;SNO…	307288	Protein	PEO1	C10orf2;EC 3.6.4.12;PEO1;Progressive external ophthalmoplegia 1 protein;T7 gp4-like protein with intramitochondrial nucleoid localization;T7-like mitochondrial DNA helicase;Twinkle protein, mitochondrial;ATXN8;IOSCA;mitochondrial protein, twinkle;mtdna helicase twinkle;MTDPS7;PEO;peo 1;peo-1;peo-type;PEOA3;PRLTS5;SANDO;sca 8;sca-8;SCA8;twinkle mtDNA helicase;TWINL;TWNK;	SWISSPROT_AC:Q96RR1;SWISSPROT_ID:PEO1_HUMAN;EMBL:AF292004;EMBL:AF292005;EMBL:AL133215;EMBL:BC013349;EMBL:BX640829;EMBL:CH471066;EMBL:EU543650;RefSeq:NP_001157284.1;RefSeq:NP_068602.2;ProteinModelPortal:Q96RR1;STRING:9606.ENSP00000309595;SWISSPROT_AC_OLD:B2CQL2;SWISSPROT_AC_OLD:Q6MZX2;SWISSPROT_AC_OLD:Q6PJP5;SWISSPROT_AC_OLD:Q96RR0;SMR:Q96RR1;GeneID:56652;KEGG:hsa:56652;eggNOG:ENOG410XRZX;eggNOG:K…
270944734	Diabetic Neuropathies -- GPR91	association	Pubmed central 2015:4494573;Pubmed central 2014:4119234;	<b>GPR91</b> has been demonstrated to play critical roles in the pathogenesis of <b>diabetic neuropathy</b>, hypertension, heart stress and liver damage (11Ã¢Â€Â“14).[Pubmed central 2015:4494573];<b>GPR91</b> has been demonstrated to play critical roles in the pathogenesis of <b>diabetic neuropathy</b>, hypertension, heart stress and liver damage (11–14).[Pubmed central 2015:4494573];It has been …	701	Disease	Diabetic Neuropathies	Asymmetric Diabetic Proximal Motor Neuropathy;Diabetes mellitus with polyneuropathy;Diabetic Amyotrophy;Diabetic Asymmetric Polyneuropathy;Diabetic Autonomic Neuropathy;Diabetic autonomic neuropathy (disorder);Diabetic Mononeuropathy;Diabetic Mononeuropathy Simplex;Diabetic Neuralgia;Diabetic Neuropathies;diabetic neuropathy;Diabetic Neuropathy, Painful;Diabetic Polyneuropathy;Diabetic polyneurop…	Mesh_UI:D003929;Mesh_MN:C10.668.829.300;Mesh_MN:C19.246.099.937;DOID:11503;DOID:12785;DOID:9743;NCI:C26748;NCI:C27068;ICD9CM:250.6;ICD9CM:357.2;UMLS_CUI:C0011882;UMLS_CUI:C0271680;UMLS_CUI:C0271686;SNOMEDCT_US_2016_03_01:154683002;SNOMEDCT_US_2016_03_01:190349003;SNOMEDCT_US_2016_03_01:190353001;SNOMEDCT_US_2016_03_01:193182005;SNOMEDCT_US_2016_03_01:230572002;SNOMEDCT_US_2016_03_01:267472008;SNO…	463565	Protein	GPR91	G-protein coupled receptor 91;GPR91;P2Y purinoceptor 1-like;Succinate receptor 1;SUCNR1;SUCR1;g protein-coupled receptor 91;g protein-coupled receptor-91;g-protein coupled receptor-91;g-protein-coupled receptor 91;	SWISSPROT_AC:Q9BXA5;SWISSPROT_ID:SUCR1_HUMAN;EMBL:AC068647;EMBL:AF247785;EMBL:AF348078;EMBL:AK290420;EMBL:BC030948;EMBL:CH471052;EMBL:EU432110;RefSeq:NP_149039.2;ProteinModelPortal:Q9BXA5;STRING:9606.ENSP00000355156;SWISSPROT_AC_OLD:A8K305;SWISSPROT_AC_OLD:Q8TDQ8;GeneID:56670;KEGG:hsa:56670;eggNOG:ENOG410IJKI;eggNOG:ENOG410YANU;UniGene:Hs.133181;UniGene:Hs.279575;UniGene:Hs.627102;GO:GO:0004930;G…
270944904	Diabetic Neuropathies -- SUCNR1	association	Pubmed central 2015:4494573;Pubmed central 2014:4119234;	<b>GPR91</b> has been demonstrated to play critical roles in the pathogenesis of <b>diabetic neuropathy</b>, hypertension, heart stress and liver damage (11Ã¢Â€Â“14).[Pubmed central 2015:4494573];<b>GPR91</b> has been demonstrated to play critical roles in the pathogenesis of <b>diabetic neuropathy</b>, hypertension, heart stress and liver damage (11–14).[Pubmed central 2015:4494573];It has been …	701	Disease	Diabetic Neuropathies	Asymmetric Diabetic Proximal Motor Neuropathy;Diabetes mellitus with polyneuropathy;Diabetic Amyotrophy;Diabetic Asymmetric Polyneuropathy;Diabetic Autonomic Neuropathy;Diabetic autonomic neuropathy (disorder);Diabetic Mononeuropathy;Diabetic Mononeuropathy Simplex;Diabetic Neuralgia;Diabetic Neuropathies;diabetic neuropathy;Diabetic Neuropathy, Painful;Diabetic Polyneuropathy;Diabetic polyneurop…	Mesh_UI:D003929;Mesh_MN:C10.668.829.300;Mesh_MN:C19.246.099.937;DOID:11503;DOID:12785;DOID:9743;NCI:C26748;NCI:C27068;ICD9CM:250.6;ICD9CM:357.2;UMLS_CUI:C0011882;UMLS_CUI:C0271680;UMLS_CUI:C0271686;SNOMEDCT_US_2016_03_01:154683002;SNOMEDCT_US_2016_03_01:190349003;SNOMEDCT_US_2016_03_01:190353001;SNOMEDCT_US_2016_03_01:193182005;SNOMEDCT_US_2016_03_01:230572002;SNOMEDCT_US_2016_03_01:267472008;SNO…	4353265	Gene	SUCNR1	GPR91;succinate receptor 1;SUCNR1;g protein-coupled receptor 91;g protein-coupled receptor-91;G-protein coupled receptor 91;g-protein coupled receptor-91;g-protein-coupled receptor 91;P2Y purinoceptor 1-like;SUCR1;	SWISSPROT_AC:Q9BXA5;SWISSPROT_ID:SUCR1_HUMAN;GeneID:56670;Ensembl:ENSG00000198829;HGNC:HGNC:4542;MIM:606381;Vega:OTTHUMG00000159880;protein_accession:AAH30948.3;protein_accession:AAK29080.1;protein_accession:AAL95690.1;protein_accession:ABM86821.1;protein_accession:ABY87909.1;protein_accession:BAF83109.1;protein_accession:EAW78789.1;protein_accession:EAW78790.1;protein_accession:NP_149039.2;prote…
250304089	Diabetic Neuropathies -- CWC22	association	Pubmed central 2017:5374325;	Local <b>CWC22</b> siRNA unilaterally improves features of experimental <b>diabetic polyneuropathy</b>.[Pubmed central 2017:5374325];Overall, the findings did identify selective improvements by <b>Cwc22</b> mRNA knockdown on established abnormalities of a chronic <b>diabetic neuropathy</b> model.[Pubmed central 2017:5374325];	701	Disease	Diabetic Neuropathies	Asymmetric Diabetic Proximal Motor Neuropathy;Diabetes mellitus with polyneuropathy;Diabetic Amyotrophy;Diabetic Asymmetric Polyneuropathy;Diabetic Autonomic Neuropathy;Diabetic autonomic neuropathy (disorder);Diabetic Mononeuropathy;Diabetic Mononeuropathy Simplex;Diabetic Neuralgia;Diabetic Neuropathies;diabetic neuropathy;Diabetic Neuropathy, Painful;Diabetic Polyneuropathy;Diabetic polyneurop…	Mesh_UI:D003929;Mesh_MN:C10.668.829.300;Mesh_MN:C19.246.099.937;DOID:11503;DOID:12785;DOID:9743;NCI:C26748;NCI:C27068;ICD9CM:250.6;ICD9CM:357.2;UMLS_CUI:C0011882;UMLS_CUI:C0271680;UMLS_CUI:C0271686;SNOMEDCT_US_2016_03_01:154683002;SNOMEDCT_US_2016_03_01:190349003;SNOMEDCT_US_2016_03_01:190353001;SNOMEDCT_US_2016_03_01:193182005;SNOMEDCT_US_2016_03_01:230572002;SNOMEDCT_US_2016_03_01:267472008;SNO…	4353778	Gene	CWC22	CWC22;CWC22 spliceosome associated protein homolog;EIF4GL;fSAPb;NCM;KIAA1604;Nucampholin homolog;Pre-mRNA-splicing factor CWC22 homolog;	SWISSPROT_AC:Q9HCG8;SWISSPROT_ID:CWC22_HUMAN;GeneID:57703;Ensembl:ENSG00000163510;HGNC:HGNC:29322;MIM:615186;Vega:OTTHUMG00000154244;protein_accession:AAH16651.1;protein_accession:AAH31216.1;protein_accession:AAH53573.1;protein_accession:AAH57826.1;protein_accession:AAH93952.1;protein_accession:AAH93954.1;protein_accession:BAB13430.2;protein_accession:BAB15197.1;protein_accession:BAB15612.1;prote…
[truncated: 52 more rows]

## Sheet: List of 22 D.Neuro&hypogl genes
GeneID	Symbol	Aliases	description
116	ADCYAP1	PACAP	adenylate cyclase activating polypeptide 1
9370	ADIPOQ	ACDC, ACRP30, ADIPQTL1, ADPN, APM-1, APM1, GBP28	adiponectin, C1Q and collagen domain containing
1401	CRP	PTX1	C-reactive protein
1440	CSF3	C17orf33OS, GCSF, CSF3	colony stimulating factor 3
1906	EDN1	ARCND3, ET1, HDLCQ7, PPET1, QME	endothelin 1
2056	EPO	DBAL, ECYT5, EP, MVCD2	erythropoietin
2247	FGF2	BFGF, FGF-2, FGFB, HBGF-2	fibroblast growth factor 2
2641	GCG	GLP-1, GLP1, GLP2, GRPP	glucagon
2740	GLP1R	GLP-1, GLP-1-R, GLP-1R	glucagon like peptide 1 receptor
[truncated: 13 more rows]
